# Supplementary material for: Characterizing Membrane Association and Periplasmic Transfer of Bacterial Lipoproteins through Molecular Dynamics Simulations
Source: Structure. 2020 Apr 7;28(4):475–487.e3. doi: 10.1016/j.str.2020.01.012 (PMC7139219; doi:10.1016/j.str.2020.01.012)
Supplement: Data S2. Final Coordinates from Simulations (A–L), Related to Figure 3 [file mmc4.zip › A-L/EMTA-5-atomistic.pdb]

TITLE     Protein
REMARK    THIS IS A SIMULATION BOX
CRYST1  128.520  128.520  109.024  90.00  90.00  90.00 P 1           1
MODEL        1
ATOM      1  N   CYSTA   1      78.935  79.760  58.140  1.00  0.00           N
ATOM      3  CA  CYSTA   1      77.795  80.560  57.730  1.00  0.00           C
ATOM      5  C   CYSTA   1      76.875  80.880  58.870  1.00  0.00           C
ATOM      6  O   CYSTA   1      76.355  81.990  58.970  1.00  0.00           O
ATOM      7  CB  CYSTA   1      77.015  80.020  56.490  1.00  0.00           C
ATOM     10  SG  CYSTA   1      76.935  78.210  56.340  1.00  0.00           S
ATOM     11  C1  CYSTA   1      78.355  78.020  55.200  1.00  0.00           C
ATOM     14  CA1 CYSTA   1      80.165  80.260  58.100  1.00  0.00           C
ATOM     15  OA1 CYSTA   1      80.645  80.600  59.180  1.00  0.00           O
ATOM     16  CA2 CYSTA   1      80.935  80.340  56.810  1.00  0.00           C
ATOM     19  C11 CYSTA   1      78.375  76.690  54.410  1.00  0.00           C
ATOM     21  O11 CYSTA   1      77.115  76.580  53.710  1.00  0.00           O
ATOM     22  CX1 CYSTA   1      77.175  76.000  52.520  1.00  0.00           C
ATOM     23  OX1 CYSTA   1      77.395  74.820  52.300  1.00  0.00           O
ATOM     24  CX2 CYSTA   1      77.045  77.040  51.410  1.00  0.00           C
ATOM     27  C12 CYSTA   1      78.735  75.480  55.320  1.00  0.00           C
ATOM     30  O12 CYSTA   1      78.575  74.260  54.590  1.00  0.00           O
ATOM     31  CD1 CYSTA   1      79.575  73.390  54.640  1.00  0.00           C
ATOM     32  OD1 CYSTA   1      80.325  73.230  55.570  1.00  0.00           O
ATOM     33  CD2 CYSTA   1      79.665  72.670  53.300  1.00  0.00           C
ATOM     36  CA3 CYSTA   1      80.525  81.530  55.900  1.00  0.00           C
ATOM     39  CA4 CYSTA   1      80.615  81.270  54.390  1.00  0.00           C
ATOM     42  CA5 CYSTA   1      79.415  81.900  53.670  1.00  0.00           C
ATOM     45  CA6 CYSTA   1      79.675  82.230  52.200  1.00  0.00           C
ATOM     48  CA7 CYSTA   1      80.335  81.090  51.440  1.00  0.00           C
ATOM     51  CA8 CYSTA   1      80.365  81.410  49.950  1.00  0.00           C
ATOM     54  CA9 CYSTA   1      81.185  80.480  49.050  1.00  0.00           C
ATOM     57 0CA1 CYSTA   1      81.955  81.410  48.110  1.00  0.00           C
ATOM     60 1CA1 CYSTA   1      82.685  80.820  46.910  1.00  0.00           C
ATOM     63 2CA1 CYSTA   1      83.415  81.990  46.230  1.00  0.00           C
ATOM     66 3CA1 CYSTA   1      84.495  81.590  45.230  1.00  0.00           C
ATOM     69 4CA1 CYSTA   1      85.425  82.780  44.930  1.00  0.00           C
ATOM     72 5CA1 CYSTA   1      84.895  83.750  43.860  1.00  0.00           C
ATOM     75 6CA1 CYSTA   1      85.605  85.100  43.900  1.00  0.00           C
ATOM     79  CD3 CYSTA   1      80.815  73.200  52.410  1.00  0.00           C
ATOM     82  CD4 CYSTA   1      80.625  74.640  51.920  1.00  0.00           C
ATOM     85  CD5 CYSTA   1      81.815  75.240  51.150  1.00  0.00           C
ATOM     88  CD6 CYSTA   1      82.495  74.310  50.140  1.00  0.00           C
ATOM     91  CD7 CYSTA   1      81.585  73.820  49.010  1.00  0.00           C
ATOM     94  CD8 CYSTA   1      82.185  72.580  48.320  1.00  0.00           C
ATOM     97  CD9 CYSTA   1      81.175  71.430  48.180  1.00  0.00           C
ATOM    100 0CD1 CYSTA   1      80.425  71.400  46.840  1.00  0.00           C
ATOM    103 1CD1 CYSTA   1      81.375  71.060  45.680  1.00  0.00           C
ATOM    106 2CD1 CYSTA   1      80.695  70.510  44.420  1.00  0.00           C
ATOM    109 3CD1 CYSTA   1      81.485  69.320  43.850  1.00  0.00           C
ATOM    112 4CD1 CYSTA   1      81.515  69.220  42.320  1.00  0.00           C
ATOM    115 5CD1 CYSTA   1      80.815  67.970  41.770  1.00  0.00           C
ATOM    118 6CD1 CYSTA   1      81.205  67.670  40.320  1.00  0.00           C
ATOM    122  CX3 CYSTA   1      76.145  76.560  50.250  1.00  0.00           C
ATOM    125  CX4 CYSTA   1      76.135  77.410  48.970  1.00  0.00           C
ATOM    128  CX5 CYSTA   1      75.465  76.720  47.760  1.00  0.00           C
ATOM    131  CX6 CYSTA   1      73.935  76.790  47.750  1.00  0.00           C
ATOM    134  CX7 CYSTA   1      73.265  76.510  46.370  1.00  0.00           C
ATOM    137  CX8 CYSTA   1      71.745  76.370  46.570  1.00  0.00           C
ATOM    140  CX9 CYSTA   1      70.615  76.350  45.570  1.00  0.00           C
ATOM    142 0CX1 CYSTA   1      70.365  76.600  44.260  1.00  0.00           C
ATOM    144 1CX1 CYSTA   1      71.075  77.040  43.000  1.00  0.00           C
ATOM    147 2CX1 CYSTA   1      72.485  77.650  42.800  1.00  0.00           C
ATOM    150 3CX1 CYSTA   1      72.455  79.070  42.190  1.00  0.00           C
ATOM    153 4CX1 CYSTA   1      73.535  79.370  41.120  1.00  0.00           C
ATOM    156 5CX1 CYSTA   1      73.005  80.370  40.070  1.00  0.00           C
ATOM    159 6CX1 CYSTA   1      74.055  80.900  39.080  1.00  0.00           C
ATOM    162 7CX1 CYSTA   1      73.455  81.940  38.120  1.00  0.00           C
ATOM    165 8CX1 CYSTA   1      74.405  82.440  37.020  1.00  0.00           C
ATOM    169  N   SER A   2      76.605  79.930  59.770  1.00  0.00           N
ATOM    171  CA  SER A   2      75.805  80.160  60.960  1.00  0.00           C
ATOM    173  CB  SER A   2      75.605  78.890  61.790  1.00  0.00           C
ATOM    176  OG  SER A   2      74.665  78.060  61.140  1.00  0.00           O
ATOM    178  C   SER A   2      76.205  81.200  61.950  1.00  0.00           C
ATOM    179  O   SER A   2      77.365  81.460  62.250  1.00  0.00           O
ATOM    180  N   SER A   3      75.175  81.690  62.670  1.00  0.00           N
ATOM    182  CA  SER A   3      75.375  81.920  64.080  1.00  0.00           C
ATOM    184  CB  SER A   3      75.275  83.420  64.400  1.00  0.00           C
ATOM    187  OG  SER A   3      74.685  83.780  65.640  1.00  0.00           O
ATOM    189  C   SER A   3      74.475  81.000  64.890  1.00  0.00           C
ATOM    190  O   SER A   3      73.275  81.220  65.000  1.00  0.00           O
ATOM    191  N   LYS A   4      74.995  79.920  65.500  1.00  0.00           N
ATOM    193  CA  LYS A   4      76.395  79.600  65.780  1.00  0.00           C
ATOM    195  CB  LYS A   4      76.645  79.490  67.290  1.00  0.00           C
ATOM    198  CG  LYS A   4      76.165  80.670  68.140  1.00  0.00           C
ATOM    201  CD  LYS A   4      76.755  81.980  67.650  1.00  0.00           C
ATOM    204  CE  LYS A   4      76.515  83.150  68.590  1.00  0.00           C
ATOM    207  NZ  LYS A   4      76.665  84.410  67.830  1.00  0.00           N
ATOM    211  C   LYS A   4      76.795  78.270  65.210  1.00  0.00           C
ATOM    212  O   LYS A   4      76.045  77.300  65.300  1.00  0.00           O
ATOM    213  N   HIS A   5      78.025  78.150  64.660  1.00  0.00           N
ATOM    215  CA  HIS A   5      78.775  76.890  64.620  1.00  0.00           C
ATOM    217  CB  HIS A   5      79.015  76.320  66.050  1.00  0.00           C
ATOM    220  ND1 HIS A   5      80.365  76.780  68.070  1.00  0.00           N
ATOM    221  CG  HIS A   5      80.305  76.760  66.690  1.00  0.00           C
ATOM    222  CE1 HIS A   5      81.615  77.080  68.360  1.00  0.00           C
ATOM    224  NE2 HIS A   5      82.355  77.280  67.240  1.00  0.00           N
ATOM    226  CD2 HIS A   5      81.515  77.070  66.170  1.00  0.00           C
ATOM    228  C   HIS A   5      78.235  75.830  63.670  1.00  0.00           C
ATOM    229  O   HIS A   5      78.765  74.730  63.600  1.00  0.00           O
ATOM    230  N   ASP A   6      77.155  76.170  62.930  1.00  0.00           N
ATOM    232  CA  ASP A   6      76.535  75.420  61.860  1.00  0.00           C
ATOM    234  CB  ASP A   6      77.475  75.210  60.660  1.00  0.00           C
ATOM    237  CG  ASP A   6      77.675  76.520  59.940  1.00  0.00           C
ATOM    238  OD1 ASP A   6      76.655  77.190  59.630  1.00  0.00           O
ATOM    239  OD2 ASP A   6      78.825  76.860  59.610  1.00  0.00           O
ATOM    240  C   ASP A   6      75.695  74.250  62.310  1.00  0.00           C
ATOM    241  O   ASP A   6      75.615  73.200  61.670  1.00  0.00           O
ATOM    242  N   TYR A   7      74.965  74.480  63.410  1.00  0.00           N
ATOM    244  CA  TYR A   7      73.925  73.620  63.940  1.00  0.00           C
ATOM    246  CB  TYR A   7      73.655  74.030  65.420  1.00  0.00           C
ATOM    249  CG  TYR A   7      72.765  75.250  65.670  1.00  0.00           C
ATOM    250  CD1 TYR A   7      73.085  76.530  65.200  1.00  0.00           C
ATOM    252  CE1 TYR A   7      72.295  77.640  65.540  1.00  0.00           C
ATOM    254  CZ  TYR A   7      71.185  77.490  66.360  1.00  0.00           C
ATOM    255  OH  TYR A   7      70.325  78.580  66.610  1.00  0.00           O
ATOM    257  CD2 TYR A   7      71.605  75.120  66.450  1.00  0.00           C
ATOM    259  CE2 TYR A   7      70.845  76.230  66.840  1.00  0.00           C
ATOM    261  C   TYR A   7      72.615  73.690  63.150  1.00  0.00           C
ATOM    262  O   TYR A   7      71.785  72.780  63.230  1.00  0.00           O
ATOM    263  N   THR A   8      72.435  74.790  62.390  1.00  0.00           N
ATOM    265  CA  THR A   8      71.295  75.080  61.520  1.00  0.00           C
ATOM    267  CB  THR A   8      71.225  76.560  61.090  1.00  0.00           C
ATOM    269  OG1 THR A   8      72.225  76.940  60.170  1.00  0.00           O
ATOM    271  CG2 THR A   8      71.365  77.520  62.280  1.00  0.00           C
ATOM    275  C   THR A   8      71.395  74.270  60.240  1.00  0.00           C
ATOM    276  O   THR A   8      70.405  74.030  59.550  1.00  0.00           O
ATOM    277  N   ASN A   9      72.635  73.850  59.950  1.00  0.00           N
ATOM    279  CA  ASN A   9      72.985  73.060  58.810  1.00  0.00           C
ATOM    281  CB  ASN A   9      74.395  73.390  58.260  1.00  0.00           C
ATOM    284  CG  ASN A   9      74.475  74.820  57.730  1.00  0.00           C
ATOM    285  OD1 ASN A   9      73.485  75.550  57.620  1.00  0.00           O
ATOM    286  ND2 ASN A   9      75.715  75.240  57.400  1.00  0.00           N
ATOM    289  C   ASN A   9      72.995  71.610  59.250  1.00  0.00           C
ATOM    290  O   ASN A   9      73.475  71.290  60.340  1.00  0.00           O
ATOM    291  N   PRO A  10      72.505  70.690  58.460  1.00  0.00           N
ATOM    292  CD  PRO A  10      72.855  69.280  58.590  1.00  0.00           C
ATOM    295  CA  PRO A  10      71.525  70.920  57.420  1.00  0.00           C
ATOM    297  CB  PRO A  10      71.745  69.710  56.520  1.00  0.00           C
ATOM    300  CG  PRO A  10      72.035  68.580  57.500  1.00  0.00           C
ATOM    303  C   PRO A  10      70.125  70.920  58.050  1.00  0.00           C
ATOM    304  O   PRO A  10      69.945  70.260  59.080  1.00  0.00           O
ATOM    305  N   PRO A  11      69.145  71.630  57.500  1.00  0.00           N
ATOM    306  CD  PRO A  11      69.255  72.360  56.240  1.00  0.00           C
ATOM    309  CA  PRO A  11      67.805  71.730  58.050  1.00  0.00           C
ATOM    311  CB  PRO A  11      67.035  72.590  57.020  1.00  0.00           C
ATOM    314  CG  PRO A  11      67.825  72.360  55.730  1.00  0.00           C
ATOM    317  C   PRO A  11      67.105  70.420  58.370  1.00  0.00           C
ATOM    318  O   PRO A  11      67.145  69.460  57.590  1.00  0.00           O
ATOM    319  N   TRP A  12      66.405  70.380  59.520  1.00  0.00           N
ATOM    321  CA  TRP A  12      65.565  69.290  59.920  1.00  0.00           C
ATOM    323  CB  TRP A  12      65.805  68.840  61.380  1.00  0.00           C
ATOM    326  CG  TRP A  12      65.045  67.630  61.840  1.00  0.00           C
ATOM    327  CD1 TRP A  12      65.425  66.320  61.670  1.00  0.00           C
ATOM    329  NE1 TRP A  12      64.635  65.510  62.460  1.00  0.00           N
ATOM    331  CE2 TRP A  12      63.715  66.260  63.110  1.00  0.00           C
ATOM    332  CD2 TRP A  12      63.925  67.610  62.730  1.00  0.00           C
ATOM    333  CE3 TRP A  12      63.145  68.610  63.310  1.00  0.00           C
ATOM    335  CZ3 TRP A  12      62.175  68.240  64.270  1.00  0.00           C
ATOM    337  CZ2 TRP A  12      62.775  65.910  64.070  1.00  0.00           C
ATOM    339  CH2 TRP A  12      61.965  66.910  64.610  1.00  0.00           C
ATOM    341  C   TRP A  12      64.115  69.700  59.710  1.00  0.00           C
ATOM    342  O   TRP A  12      63.585  70.580  60.390  1.00  0.00           O
ATOM    343  N   ASN A  13      63.445  69.030  58.770  1.00  0.00           N
ATOM    345  CA  ASN A  13      62.015  69.070  58.580  1.00  0.00           C
ATOM    347  CB  ASN A  13      61.655  68.590  57.140  1.00  0.00           C
ATOM    350  CG  ASN A  13      60.175  68.720  56.810  1.00  0.00           C
ATOM    351  OD1 ASN A  13      59.315  68.930  57.660  1.00  0.00           O
ATOM    352  ND2 ASN A  13      59.865  68.630  55.500  1.00  0.00           N
ATOM    355  C   ASN A  13      61.355  68.230  59.660  1.00  0.00           C
ATOM    356  O   ASN A  13      61.595  67.030  59.790  1.00  0.00           O
ATOM    357  N   ALA A  14      60.535  68.850  60.520  1.00  0.00           N
ATOM    359  CA  ALA A  14      60.065  68.190  61.700  1.00  0.00           C
ATOM    361  CB  ALA A  14      59.725  69.250  62.730  1.00  0.00           C
ATOM    365  C   ALA A  14      58.815  67.410  61.460  1.00  0.00           C
ATOM    366  O   ALA A  14      58.395  66.590  62.270  1.00  0.00           O
ATOM    367  N   LYS A  15      58.205  67.670  60.300  1.00  0.00           N
ATOM    369  CA  LYS A  15      56.885  67.220  60.010  1.00  0.00           C
ATOM    371  CB  LYS A  15      56.505  67.800  58.640  1.00  0.00           C
ATOM    374  CG  LYS A  15      55.055  67.510  58.250  1.00  0.00           C
ATOM    377  CD  LYS A  15      54.085  68.360  59.070  1.00  0.00           C
ATOM    380  CE  LYS A  15      52.645  67.920  58.900  1.00  0.00           C
ATOM    383  NZ  LYS A  15      51.815  68.810  59.690  1.00  0.00           N
ATOM    387  C   LYS A  15      56.685  65.710  60.010  1.00  0.00           C
ATOM    388  O   LYS A  15      55.815  65.180  60.700  1.00  0.00           O
ATOM    389  N   VAL A  16      57.525  64.940  59.280  1.00  0.00           N
ATOM    391  CA  VAL A  16      57.515  63.480  59.410  1.00  0.00           C
ATOM    393  CB  VAL A  16      58.045  62.750  58.170  1.00  0.00           C
ATOM    395  CG1 VAL A  16      59.555  62.430  58.170  1.00  0.00           C
ATOM    399  CG2 VAL A  16      57.225  61.460  57.980  1.00  0.00           C
ATOM    403  C   VAL A  16      57.985  62.920  60.760  1.00  0.00           C
ATOM    404  O   VAL A  16      57.365  61.970  61.240  1.00  0.00           O
ATOM    405  N   PRO A  17      58.995  63.370  61.500  1.00  0.00           N
ATOM    406  CD  PRO A  17      60.135  64.080  60.950  1.00  0.00           C
ATOM    409  CA  PRO A  17      59.295  62.810  62.830  1.00  0.00           C
ATOM    411  CB  PRO A  17      60.715  63.300  63.150  1.00  0.00           C
ATOM    414  CG  PRO A  17      60.975  64.430  62.150  1.00  0.00           C
ATOM    417  C   PRO A  17      58.275  63.180  63.900  1.00  0.00           C
ATOM    418  O   PRO A  17      57.995  62.330  64.740  1.00  0.00           O
ATOM    419  N   VAL A  18      57.735  64.420  63.910  1.00  0.00           N
ATOM    421  CA  VAL A  18      56.735  64.790  64.900  1.00  0.00           C
ATOM    423  CB  VAL A  18      56.415  66.280  64.950  1.00  0.00           C
ATOM    425  CG1 VAL A  18      55.405  66.740  63.880  1.00  0.00           C
ATOM    429  CG2 VAL A  18      55.875  66.640  66.350  1.00  0.00           C
ATOM    433  C   VAL A  18      55.475  63.940  64.800  1.00  0.00           C
ATOM    434  O   VAL A  18      54.965  63.470  65.800  1.00  0.00           O
ATOM    435  N   GLN A  19      54.965  63.670  63.570  1.00  0.00           N
ATOM    437  CA  GLN A  19      53.785  62.850  63.370  1.00  0.00           C
ATOM    439  CB  GLN A  19      53.285  62.960  61.900  1.00  0.00           C
ATOM    442  CG  GLN A  19      53.825  62.010  60.800  1.00  0.00           C
ATOM    445  CD  GLN A  19      53.295  60.580  60.860  1.00  0.00           C
ATOM    446  OE1 GLN A  19      54.055  59.630  60.660  1.00  0.00           O
ATOM    447  NE2 GLN A  19      51.975  60.400  61.090  1.00  0.00           N
ATOM    450  C   GLN A  19      53.995  61.420  63.840  1.00  0.00           C
ATOM    451  O   GLN A  19      53.145  60.880  64.540  1.00  0.00           O
ATOM    452  N   ARG A  20      55.165  60.830  63.540  1.00  0.00           N
ATOM    454  CA  ARG A  20      55.595  59.520  64.020  1.00  0.00           C
ATOM    456  CB  ARG A  20      56.955  59.120  63.390  1.00  0.00           C
ATOM    459  CG  ARG A  20      56.915  58.870  61.860  1.00  0.00           C
ATOM    462  CD  ARG A  20      58.265  58.470  61.210  1.00  0.00           C
ATOM    465  NE  ARG A  20      59.215  59.630  61.210  1.00  0.00           N
ATOM    467  CZ  ARG A  20      60.485  59.540  60.850  1.00  0.00           C
ATOM    468  NH1 ARG A  20      60.915  58.480  60.180  1.00  0.00           N
ATOM    471  NH2 ARG A  20      61.355  60.500  61.120  1.00  0.00           N
ATOM    474  C   ARG A  20      55.675  59.450  65.550  1.00  0.00           C
ATOM    475  O   ARG A  20      55.295  58.470  66.180  1.00  0.00           O
ATOM    476  N   ALA A  21      56.155  60.540  66.190  1.00  0.00           N
ATOM    478  CA  ALA A  21      56.155  60.700  67.620  1.00  0.00           C
ATOM    480  CB  ALA A  21      57.155  61.810  67.990  1.00  0.00           C
ATOM    484  C   ALA A  21      54.775  60.970  68.240  1.00  0.00           C
ATOM    485  O   ALA A  21      54.545  60.610  69.400  1.00  0.00           O
ATOM    486  N   MET A  22      53.815  61.560  67.500  1.00  0.00           N
ATOM    488  CA  MET A  22      52.505  61.940  68.000  1.00  0.00           C
ATOM    490  CB  MET A  22      51.845  62.980  67.060  1.00  0.00           C
ATOM    493  CG  MET A  22      51.125  64.120  67.800  1.00  0.00           C
ATOM    496  SD  MET A  22      52.225  65.320  68.610  1.00  0.00           S
ATOM    497  CE  MET A  22      50.915  66.540  68.910  1.00  0.00           C
ATOM    501  C   MET A  22      51.585  60.720  68.160  1.00  0.00           C
ATOM    502  O   MET A  22      50.645  60.730  68.960  1.00  0.00           O
ATOM    503  N   GLN A  23      51.915  59.590  67.510  1.00  0.00           N
ATOM    505  CA  GLN A  23      51.345  58.280  67.810  1.00  0.00           C
ATOM    507  CB  GLN A  23      51.815  57.140  66.860  1.00  0.00           C
ATOM    510  CG  GLN A  23      50.995  57.050  65.560  1.00  0.00           C
ATOM    513  CD  GLN A  23      51.185  58.250  64.660  1.00  0.00           C
ATOM    514  OE1 GLN A  23      50.475  59.250  64.780  1.00  0.00           O
ATOM    515  NE2 GLN A  23      52.165  58.140  63.730  1.00  0.00           N
ATOM    518  C   GLN A  23      51.575  57.800  69.220  1.00  0.00           C
ATOM    519  O   GLN A  23      50.835  56.960  69.730  1.00  0.00           O
ATOM    520  N   TRP A  24      52.635  58.310  69.870  1.00  0.00           N
ATOM    522  CA  TRP A  24      53.015  57.960  71.210  1.00  0.00           C
ATOM    524  CB  TRP A  24      54.555  57.790  71.290  1.00  0.00           C
ATOM    527  CG  TRP A  24      55.095  56.830  70.270  1.00  0.00           C
ATOM    528  CD1 TRP A  24      55.945  57.100  69.230  1.00  0.00           C
ATOM    530  NE1 TRP A  24      56.135  55.960  68.470  1.00  0.00           N
ATOM    532  CE2 TRP A  24      55.435  54.940  69.010  1.00  0.00           C
ATOM    533  CD2 TRP A  24      54.755  55.430  70.150  1.00  0.00           C
ATOM    534  CE3 TRP A  24      53.935  54.580  70.890  1.00  0.00           C
ATOM    536  CZ3 TRP A  24      53.825  53.250  70.470  1.00  0.00           C
ATOM    538  CZ2 TRP A  24      55.345  53.620  68.620  1.00  0.00           C
ATOM    540  CH2 TRP A  24      54.515  52.780  69.360  1.00  0.00           C
ATOM    542  C   TRP A  24      52.515  59.000  72.210  1.00  0.00           C
ATOM    543  O   TRP A  24      52.785  58.930  73.410  1.00  0.00           O
ATOM    544  N   MET A  25      51.715  59.980  71.740  1.00  0.00           N
ATOM    546  CA  MET A  25      51.135  60.980  72.610  1.00  0.00           C
ATOM    548  CB  MET A  25      50.575  62.180  71.810  1.00  0.00           C
ATOM    551  CG  MET A  25      49.945  63.280  72.700  1.00  0.00           C
ATOM    554  SD  MET A  25      49.855  64.920  71.940  1.00  0.00           S
ATOM    555  CE  MET A  25      51.605  65.320  72.200  1.00  0.00           C
ATOM    559  C   MET A  25      50.225  60.520  73.760  1.00  0.00           C
ATOM    560  O   MET A  25      50.315  61.120  74.830  1.00  0.00           O
ATOM    561  N   PRO A  26      49.365  59.500  73.740  1.00  0.00           N
ATOM    562  CD  PRO A  26      48.955  58.750  72.550  1.00  0.00           C
ATOM    565  CA  PRO A  26      48.535  59.190  74.900  1.00  0.00           C
ATOM    567  CB  PRO A  26      47.455  58.250  74.370  1.00  0.00           C
ATOM    570  CG  PRO A  26      48.035  57.660  73.080  1.00  0.00           C
ATOM    573  C   PRO A  26      49.355  58.600  76.040  1.00  0.00           C
ATOM    574  O   PRO A  26      49.145  58.990  77.190  1.00  0.00           O
ATOM    575  N   ILE A  27      50.315  57.680  75.770  1.00  0.00           N
ATOM    577  CA  ILE A  27      51.285  57.230  76.780  1.00  0.00           C
ATOM    579  CB  ILE A  27      52.155  56.040  76.330  1.00  0.00           C
ATOM    581  CG2 ILE A  27      51.195  54.860  76.090  1.00  0.00           C
ATOM    585  CG1 ILE A  27      53.065  56.350  75.110  1.00  0.00           C
ATOM    588  CD  ILE A  27      53.905  55.180  74.580  1.00  0.00           C
ATOM    592  C   ILE A  27      52.165  58.360  77.290  1.00  0.00           C
ATOM    593  O   ILE A  27      52.455  58.490  78.480  1.00  0.00           O
ATOM    594  N   SER A  28      52.625  59.260  76.380  1.00  0.00           N
ATOM    596  CA  SER A  28      53.485  60.380  76.720  1.00  0.00           C
ATOM    598  CB  SER A  28      54.045  61.150  75.480  1.00  0.00           C
ATOM    601  OG  SER A  28      53.205  62.200  74.990  1.00  0.00           O
ATOM    603  C   SER A  28      52.805  61.340  77.660  1.00  0.00           C
ATOM    604  O   SER A  28      53.385  61.790  78.650  1.00  0.00           O
ATOM    605  N   GLN A  29      51.525  61.630  77.390  1.00  0.00           N
ATOM    607  CA  GLN A  29      50.715  62.470  78.230  1.00  0.00           C
ATOM    609  CB  GLN A  29      49.355  62.620  77.540  1.00  0.00           C
ATOM    612  CG  GLN A  29      48.445  63.650  78.230  1.00  0.00           C
ATOM    615  CD  GLN A  29      47.075  63.790  77.590  1.00  0.00           C
ATOM    616  OE1 GLN A  29      46.195  64.440  78.150  1.00  0.00           O
ATOM    617  NE2 GLN A  29      46.845  63.130  76.440  1.00  0.00           N
ATOM    620  C   GLN A  29      50.555  61.970  79.650  1.00  0.00           C
ATOM    621  O   GLN A  29      50.765  62.730  80.600  1.00  0.00           O
ATOM    622  N   LYS A  30      50.255  60.660  79.820  1.00  0.00           N
ATOM    624  CA  LYS A  30      50.205  59.990  81.110  1.00  0.00           C
ATOM    626  CB  LYS A  30      49.655  58.550  80.970  1.00  0.00           C
ATOM    629  CG  LYS A  30      49.355  57.840  82.310  1.00  0.00           C
ATOM    632  CD  LYS A  30      48.275  58.580  83.130  1.00  0.00           C
ATOM    635  CE  LYS A  30      47.945  57.950  84.500  1.00  0.00           C
ATOM    638  NZ  LYS A  30      49.125  57.930  85.360  1.00  0.00           N
ATOM    642  C   LYS A  30      51.545  59.940  81.850  1.00  0.00           C
ATOM    643  O   LYS A  30      51.615  60.230  83.040  1.00  0.00           O
ATOM    644  N   ALA A  31      52.645  59.620  81.130  1.00  0.00           N
ATOM    646  CA  ALA A  31      53.995  59.620  81.630  1.00  0.00           C
ATOM    648  CB  ALA A  31      54.965  59.140  80.540  1.00  0.00           C
ATOM    652  C   ALA A  31      54.405  61.000  82.120  1.00  0.00           C
ATOM    653  O   ALA A  31      54.985  61.150  83.190  1.00  0.00           O
ATOM    654  N   GLY A  32      54.035  62.050  81.360  1.00  0.00           N
ATOM    656  CA  GLY A  32      54.295  63.440  81.690  1.00  0.00           C
ATOM    659  C   GLY A  32      53.535  63.900  82.880  1.00  0.00           C
ATOM    660  O   GLY A  32      54.085  64.590  83.740  1.00  0.00           O
ATOM    661  N   ALA A  33      52.265  63.480  82.990  1.00  0.00           N
ATOM    663  CA  ALA A  33      51.435  63.760  84.140  1.00  0.00           C
ATOM    665  CB  ALA A  33      49.995  63.260  83.890  1.00  0.00           C
ATOM    669  C   ALA A  33      52.055  63.210  85.420  1.00  0.00           C
ATOM    670  O   ALA A  33      52.145  63.920  86.420  1.00  0.00           O
ATOM    671  N   ALA A  34      52.595  61.970  85.400  1.00  0.00           N
ATOM    673  CA  ALA A  34      53.195  61.330  86.550  1.00  0.00           C
ATOM    675  CB  ALA A  34      53.325  59.830  86.250  1.00  0.00           C
ATOM    679  C   ALA A  34      54.585  61.840  86.920  1.00  0.00           C
ATOM    680  O   ALA A  34      55.015  61.710  88.070  1.00  0.00           O
ATOM    681  N   TRP A  35      55.315  62.410  85.950  1.00  0.00           N
ATOM    683  CA  TRP A  35      56.705  62.810  86.150  1.00  0.00           C
ATOM    685  CB  TRP A  35      57.575  62.220  85.010  1.00  0.00           C
ATOM    688  CG  TRP A  35      57.915  60.780  85.260  1.00  0.00           C
ATOM    689  CD1 TRP A  35      57.515  59.620  84.670  1.00  0.00           C
ATOM    691  NE1 TRP A  35      58.055  58.550  85.350  1.00  0.00           N
ATOM    693  CE2 TRP A  35      58.805  59.020  86.400  1.00  0.00           C
ATOM    694  CD2 TRP A  35      58.745  60.430  86.360  1.00  0.00           C
ATOM    695  CE3 TRP A  35      59.455  61.180  87.290  1.00  0.00           C
ATOM    697  CZ3 TRP A  35      60.245  60.510  88.220  1.00  0.00           C
ATOM    699  CZ2 TRP A  35      59.525  58.350  87.380  1.00  0.00           C
ATOM    701  CH2 TRP A  35      60.255  59.130  88.290  1.00  0.00           C
ATOM    703  C   TRP A  35      56.895  64.310  86.250  1.00  0.00           C
ATOM    704  O   TRP A  35      57.995  64.790  86.530  1.00  0.00           O
ATOM    705  N   GLY A  36      55.805  65.070  86.030  1.00  0.00           N
ATOM    707  CA  GLY A  36      55.815  66.530  86.010  1.00  0.00           C
ATOM    710  C   GLY A  36      56.555  67.080  84.830  1.00  0.00           C
ATOM    711  O   GLY A  36      57.215  68.110  84.920  1.00  0.00           O
ATOM    712  N   VAL A  37      56.455  66.390  83.680  1.00  0.00           N
ATOM    714  CA  VAL A  37      57.205  66.640  82.470  1.00  0.00           C
ATOM    716  CB  VAL A  37      58.025  65.430  82.020  1.00  0.00           C
ATOM    718  CG1 VAL A  37      58.725  65.650  80.670  1.00  0.00           C
ATOM    722  CG2 VAL A  37      59.095  65.120  83.090  1.00  0.00           C
ATOM    726  C   VAL A  37      56.215  67.020  81.390  1.00  0.00           C
ATOM    727  O   VAL A  37      55.105  66.480  81.340  1.00  0.00           O
ATOM    728  N   ASP A  38      56.565  67.990  80.530  1.00  0.00           N
ATOM    730  CA  ASP A  38      55.745  68.430  79.420  1.00  0.00           C
ATOM    732  CB  ASP A  38      56.375  69.710  78.810  1.00  0.00           C
ATOM    735  CG  ASP A  38      55.655  70.260  77.590  1.00  0.00           C
ATOM    736  OD1 ASP A  38      54.505  69.850  77.290  1.00  0.00           O
ATOM    737  OD2 ASP A  38      56.255  71.150  76.930  1.00  0.00           O
ATOM    738  C   ASP A  38      55.505  67.320  78.360  1.00  0.00           C
ATOM    739  O   ASP A  38      56.465  66.770  77.820  1.00  0.00           O
ATOM    740  N   PRO A  39      54.285  66.930  77.990  1.00  0.00           N
ATOM    741  CD  PRO A  39      53.035  67.330  78.640  1.00  0.00           C
ATOM    744  CA  PRO A  39      54.065  65.950  76.950  1.00  0.00           C
ATOM    746  CB  PRO A  39      52.635  65.470  77.180  1.00  0.00           C
ATOM    749  CG  PRO A  39      51.925  66.670  77.820  1.00  0.00           C
ATOM    752  C   PRO A  39      54.295  66.510  75.560  1.00  0.00           C
ATOM    753  O   PRO A  39      54.375  65.730  74.610  1.00  0.00           O
ATOM    754  N   GLN A  40      54.455  67.850  75.380  1.00  0.00           N
ATOM    756  CA  GLN A  40      55.145  68.350  74.220  1.00  0.00           C
ATOM    758  CB  GLN A  40      54.955  69.860  73.940  1.00  0.00           C
ATOM    761  CG  GLN A  40      53.535  70.230  73.430  1.00  0.00           C
ATOM    764  CD  GLN A  40      53.395  71.620  72.790  1.00  0.00           C
ATOM    765  OE1 GLN A  40      52.285  72.090  72.510  1.00  0.00           O
ATOM    766  NE2 GLN A  40      54.535  72.310  72.540  1.00  0.00           N
ATOM    769  C   GLN A  40      56.625  68.000  74.270  1.00  0.00           C
ATOM    770  O   GLN A  40      57.125  67.390  73.330  1.00  0.00           O
ATOM    771  N   LEU A  41      57.365  68.330  75.360  1.00  0.00           N
ATOM    773  CA  LEU A  41      58.825  68.180  75.410  1.00  0.00           C
ATOM    775  CB  LEU A  41      59.425  68.580  76.790  1.00  0.00           C
ATOM    778  CG  LEU A  41      60.945  68.300  76.960  1.00  0.00           C
ATOM    780  CD1 LEU A  41      61.785  69.090  75.950  1.00  0.00           C
ATOM    784  CD2 LEU A  41      61.435  68.620  78.380  1.00  0.00           C
ATOM    788  C   LEU A  41      59.265  66.770  75.110  1.00  0.00           C
ATOM    789  O   LEU A  41      60.115  66.530  74.260  1.00  0.00           O
ATOM    790  N   ILE A  42      58.625  65.780  75.750  1.00  0.00           N
ATOM    792  CA  ILE A  42      58.915  64.380  75.520  1.00  0.00           C
ATOM    794  CB  ILE A  42      58.155  63.550  76.540  1.00  0.00           C
ATOM    796  CG2 ILE A  42      56.665  63.500  76.200  1.00  0.00           C
ATOM    800  CG1 ILE A  42      58.775  62.150  76.690  1.00  0.00           C
ATOM    803  CD  ILE A  42      58.195  61.340  77.850  1.00  0.00           C
ATOM    807  C   ILE A  42      58.655  63.940  74.070  1.00  0.00           C
ATOM    808  O   ILE A  42      59.425  63.190  73.480  1.00  0.00           O
ATOM    809  N   THR A  43      57.575  64.460  73.440  1.00  0.00           N
ATOM    811  CA  THR A  43      57.235  64.240  72.030  1.00  0.00           C
ATOM    813  CB  THR A  43      55.875  64.800  71.600  1.00  0.00           C
ATOM    815  OG1 THR A  43      54.815  64.180  72.320  1.00  0.00           O
ATOM    817  CG2 THR A  43      55.595  64.520  70.120  1.00  0.00           C
ATOM    821  C   THR A  43      58.335  64.740  71.120  1.00  0.00           C
ATOM    822  O   THR A  43      58.725  64.060  70.170  1.00  0.00           O
ATOM    823  N   ALA A  44      58.915  65.930  71.410  1.00  0.00           N
ATOM    825  CA  ALA A  44      60.095  66.400  70.700  1.00  0.00           C
ATOM    827  CB  ALA A  44      60.475  67.830  71.150  1.00  0.00           C
ATOM    831  C   ALA A  44      61.315  65.490  70.830  1.00  0.00           C
ATOM    832  O   ALA A  44      61.945  65.170  69.830  1.00  0.00           O
ATOM    833  N   ILE A  45      61.625  64.970  72.050  1.00  0.00           N
ATOM    835  CA  ILE A  45      62.745  64.060  72.290  1.00  0.00           C
ATOM    837  CB  ILE A  45      62.865  63.650  73.780  1.00  0.00           C
ATOM    839  CG2 ILE A  45      63.995  62.610  73.990  1.00  0.00           C
ATOM    843  CG1 ILE A  45      63.055  64.850  74.750  1.00  0.00           C
ATOM    846  CD  ILE A  45      64.385  65.600  74.600  1.00  0.00           C
ATOM    850  C   ILE A  45      62.635  62.780  71.440  1.00  0.00           C
ATOM    851  O   ILE A  45      63.575  62.370  70.760  1.00  0.00           O
ATOM    852  N   ILE A  46      61.435  62.170  71.400  1.00  0.00           N
ATOM    854  CA  ILE A  46      61.115  61.000  70.580  1.00  0.00           C
ATOM    856  CB  ILE A  46      59.665  60.570  70.790  1.00  0.00           C
ATOM    858  CG2 ILE A  46      59.285  59.400  69.850  1.00  0.00           C
ATOM    862  CG1 ILE A  46      59.335  60.200  72.250  1.00  0.00           C
ATOM    865  CD  ILE A  46      57.825  60.280  72.510  1.00  0.00           C
ATOM    869  C   ILE A  46      61.305  61.250  69.090  1.00  0.00           C
ATOM    870  O   ILE A  46      61.915  60.470  68.360  1.00  0.00           O
ATOM    871  N   ALA A  47      60.795  62.410  68.610  1.00  0.00           N
ATOM    873  CA  ALA A  47      60.935  62.880  67.260  1.00  0.00           C
ATOM    875  CB  ALA A  47      60.135  64.190  67.110  1.00  0.00           C
ATOM    879  C   ALA A  47      62.385  63.090  66.840  1.00  0.00           C
ATOM    880  O   ALA A  47      62.765  62.790  65.720  1.00  0.00           O
ATOM    881  N   ILE A  48      63.195  63.650  67.750  1.00  0.00           N
ATOM    883  CA  ILE A  48      64.625  63.830  67.600  1.00  0.00           C
ATOM    885  CB  ILE A  48      65.165  64.770  68.660  1.00  0.00           C
ATOM    887  CG2 ILE A  48      66.705  64.900  68.610  1.00  0.00           C
ATOM    891  CG1 ILE A  48      64.565  66.140  68.360  1.00  0.00           C
ATOM    894  CD  ILE A  48      64.575  67.140  69.490  1.00  0.00           C
ATOM    898  C   ILE A  48      65.475  62.580  67.560  1.00  0.00           C
ATOM    899  O   ILE A  48      66.395  62.510  66.760  1.00  0.00           O
ATOM    900  N   GLU A  49      65.255  61.610  68.470  1.00  0.00           N
ATOM    902  CA  GLU A  49      66.255  60.600  68.750  1.00  0.00           C
ATOM    904  CB  GLU A  49      66.455  60.470  70.280  1.00  0.00           C
ATOM    907  CG  GLU A  49      66.955  61.800  70.890  1.00  0.00           C
ATOM    910  CD  GLU A  49      67.735  61.670  72.190  1.00  0.00           C
ATOM    911  OE1 GLU A  49      67.835  60.570  72.750  1.00  0.00           O
ATOM    912  OE2 GLU A  49      68.385  62.680  72.590  1.00  0.00           O
ATOM    913  C   GLU A  49      65.955  59.230  68.170  1.00  0.00           C
ATOM    914  O   GLU A  49      66.845  58.390  68.060  1.00  0.00           O
ATOM    915  N   SER A  50      64.695  59.010  67.750  1.00  0.00           N
ATOM    917  CA  SER A  50      64.325  57.790  67.040  1.00  0.00           C
ATOM    919  CB  SER A  50      63.485  56.840  67.960  1.00  0.00           C
ATOM    922  OG  SER A  50      62.225  57.400  68.340  1.00  0.00           O
ATOM    924  C   SER A  50      63.475  58.090  65.820  1.00  0.00           C
ATOM    925  O   SER A  50      63.215  57.230  64.980  1.00  0.00           O
ATOM    926  N   GLY A  51      62.955  59.330  65.690  1.00  0.00           N
ATOM    928  CA  GLY A  51      61.925  59.660  64.720  1.00  0.00           C
ATOM    931  C   GLY A  51      60.625  58.930  64.920  1.00  0.00           C
ATOM    932  O   GLY A  51      59.885  58.710  63.960  1.00  0.00           O
ATOM    933  N   GLY A  52      60.295  58.540  66.170  1.00  0.00           N
ATOM    935  CA  GLY A  52      59.055  57.860  66.520  1.00  0.00           C
ATOM    938  C   GLY A  52      59.005  56.400  66.190  1.00  0.00           C
ATOM    939  O   GLY A  52      57.925  55.820  66.120  1.00  0.00           O
ATOM    940  N   ASN A  53      60.165  55.750  66.000  1.00  0.00           N
ATOM    942  CA  ASN A  53      60.225  54.350  65.620  1.00  0.00           C
ATOM    944  CB  ASN A  53      61.045  54.130  64.290  1.00  0.00           C
ATOM    947  CG  ASN A  53      62.525  53.760  64.400  1.00  0.00           C
ATOM    948  OD1 ASN A  53      62.895  52.640  64.750  1.00  0.00           O
ATOM    949  ND2 ASN A  53      63.435  54.690  64.030  1.00  0.00           N
ATOM    952  C   ASN A  53      60.685  53.550  66.840  1.00  0.00           C
ATOM    953  O   ASN A  53      61.755  53.800  67.390  1.00  0.00           O
ATOM    954  N   PRO A  54      59.915  52.600  67.370  1.00  0.00           N
ATOM    955  CD  PRO A  54      58.675  52.090  66.770  1.00  0.00           C
ATOM    958  CA  PRO A  54      60.145  52.070  68.710  1.00  0.00           C
ATOM    960  CB  PRO A  54      58.795  51.410  69.050  1.00  0.00           C
ATOM    963  CG  PRO A  54      58.265  50.950  67.690  1.00  0.00           C
ATOM    966  C   PRO A  54      61.265  51.050  68.750  1.00  0.00           C
ATOM    967  O   PRO A  54      61.585  50.580  69.840  1.00  0.00           O
ATOM    968  N   ASN A  55      61.875  50.690  67.610  1.00  0.00           N
ATOM    970  CA  ASN A  55      62.815  49.600  67.610  1.00  0.00           C
ATOM    972  CB  ASN A  55      62.395  48.510  66.600  1.00  0.00           C
ATOM    975  CG  ASN A  55      62.285  49.010  65.170  1.00  0.00           C
ATOM    976  OD1 ASN A  55      63.295  49.250  64.510  1.00  0.00           O
ATOM    977  ND2 ASN A  55      61.045  49.100  64.650  1.00  0.00           N
ATOM    980  C   ASN A  55      64.215  50.110  67.340  1.00  0.00           C
ATOM    981  O   ASN A  55      65.125  49.300  67.210  1.00  0.00           O
ATOM    982  N   ALA A  56      64.415  51.450  67.280  1.00  0.00           N
ATOM    984  CA  ALA A  56      65.685  52.070  66.970  1.00  0.00           C
ATOM    986  CB  ALA A  56      65.585  53.610  66.980  1.00  0.00           C
ATOM    990  C   ALA A  56      66.795  51.650  67.910  1.00  0.00           C
ATOM    991  O   ALA A  56      66.615  51.580  69.130  1.00  0.00           O
ATOM    992  N   VAL A  57      67.975  51.320  67.360  1.00  0.00           N
ATOM    994  CA  VAL A  57      69.115  50.910  68.130  1.00  0.00           C
ATOM    996  CB  VAL A  57      69.405  49.410  68.000  1.00  0.00           C
ATOM    998  CG1 VAL A  57      70.615  49.000  68.860  1.00  0.00           C
ATOM   1002  CG2 VAL A  57      68.155  48.630  68.440  1.00  0.00           C
ATOM   1006  C   VAL A  57      70.275  51.720  67.620  1.00  0.00           C
ATOM   1007  O   VAL A  57      70.555  51.760  66.420  1.00  0.00           O
ATOM   1008  N   SER A  58      70.995  52.440  68.500  1.00  0.00           N
ATOM   1010  CA  SER A  58      72.205  53.110  68.040  1.00  0.00           C
ATOM   1012  CB  SER A  58      72.595  54.410  68.820  1.00  0.00           C
ATOM   1015  OG  SER A  58      73.185  54.170  70.100  1.00  0.00           O
ATOM   1017  C   SER A  58      73.355  52.120  68.060  1.00  0.00           C
ATOM   1018  O   SER A  58      73.235  51.020  68.590  1.00  0.00           O
ATOM   1019  N   LYS A  59      74.525  52.500  67.540  1.00  0.00           N
ATOM   1021  CA  LYS A  59      75.775  51.790  67.740  1.00  0.00           C
ATOM   1023  CB  LYS A  59      76.925  52.630  67.130  1.00  0.00           C
ATOM   1026  CG  LYS A  59      77.325  53.990  67.770  1.00  0.00           C
ATOM   1029  CD  LYS A  59      76.285  55.130  67.770  1.00  0.00           C
ATOM   1032  CE  LYS A  59      76.915  56.490  68.130  1.00  0.00           C
ATOM   1035  NZ  LYS A  59      75.935  57.590  68.180  1.00  0.00           N
ATOM   1039  C   LYS A  59      76.095  51.430  69.190  1.00  0.00           C
ATOM   1040  O   LYS A  59      76.655  50.380  69.510  1.00  0.00           O
ATOM   1041  N   SER A  60      75.695  52.290  70.130  1.00  0.00           N
ATOM   1043  CA  SER A  60      76.055  52.180  71.530  1.00  0.00           C
ATOM   1045  CB  SER A  60      76.225  53.630  72.040  1.00  0.00           C
ATOM   1048  OG  SER A  60      76.665  53.790  73.380  1.00  0.00           O
ATOM   1050  C   SER A  60      74.975  51.430  72.270  1.00  0.00           C
ATOM   1051  O   SER A  60      75.045  51.240  73.480  1.00  0.00           O
ATOM   1052  N   ASN A  61      73.945  50.940  71.540  1.00  0.00           N
ATOM   1054  CA  ASN A  61      72.915  50.060  72.040  1.00  0.00           C
ATOM   1056  CB  ASN A  61      73.405  48.760  72.750  1.00  0.00           C
ATOM   1059  CG  ASN A  61      74.085  47.820  71.750  1.00  0.00           C
ATOM   1060  OD1 ASN A  61      74.095  48.030  70.540  1.00  0.00           O
ATOM   1061  ND2 ASN A  61      74.655  46.710  72.290  1.00  0.00           N
ATOM   1064  C   ASN A  61      71.925  50.840  72.880  1.00  0.00           C
ATOM   1065  O   ASN A  61      71.585  50.420  73.980  1.00  0.00           O
ATOM   1066  N   ALA A  62      71.525  52.050  72.440  1.00  0.00           N
ATOM   1068  CA  ALA A  62      70.775  52.930  73.310  1.00  0.00           C
ATOM   1070  CB  ALA A  62      71.065  54.380  72.900  1.00  0.00           C
ATOM   1074  C   ALA A  62      69.275  52.650  73.410  1.00  0.00           C
ATOM   1075  O   ALA A  62      68.695  52.860  74.460  1.00  0.00           O
ATOM   1076  N   ILE A  63      68.665  52.090  72.340  1.00  0.00           N
ATOM   1078  CA  ILE A  63      67.335  51.470  72.360  1.00  0.00           C
ATOM   1080  CB  ILE A  63      67.165  50.270  73.310  1.00  0.00           C
ATOM   1082  CG2 ILE A  63      65.935  49.440  72.880  1.00  0.00           C
ATOM   1086  CG1 ILE A  63      68.405  49.350  73.430  1.00  0.00           C
ATOM   1089  CD  ILE A  63      68.905  48.750  72.110  1.00  0.00           C
ATOM   1093  C   ILE A  63      66.135  52.390  72.540  1.00  0.00           C
ATOM   1094  O   ILE A  63      65.945  53.040  73.570  1.00  0.00           O
ATOM   1095  N   GLY A  64      65.225  52.400  71.540  1.00  0.00           N
ATOM   1097  CA  GLY A  64      63.805  52.730  71.730  1.00  0.00           C
ATOM   1100  C   GLY A  64      63.425  54.120  71.320  1.00  0.00           C
ATOM   1101  O   GLY A  64      64.165  54.840  70.670  1.00  0.00           O
ATOM   1102  N   LEU A  65      62.205  54.560  71.680  1.00  0.00           N
ATOM   1104  CA  LEU A  65      61.685  55.860  71.300  1.00  0.00           C
ATOM   1106  CB  LEU A  65      60.235  56.050  71.810  1.00  0.00           C
ATOM   1109  CG  LEU A  65      59.225  55.080  71.170  1.00  0.00           C
ATOM   1111  CD1 LEU A  65      57.835  55.240  71.800  1.00  0.00           C
ATOM   1115  CD2 LEU A  65      59.145  55.310  69.660  1.00  0.00           C
ATOM   1119  C   LEU A  65      62.515  57.050  71.760  1.00  0.00           C
ATOM   1120  O   LEU A  65      62.685  58.020  71.040  1.00  0.00           O
ATOM   1121  N   MET A  66      63.025  56.950  72.990  1.00  0.00           N
ATOM   1123  CA  MET A  66      63.785  57.990  73.650  1.00  0.00           C
ATOM   1125  CB  MET A  66      63.125  58.390  74.990  1.00  0.00           C
ATOM   1128  CG  MET A  66      61.695  58.940  74.810  1.00  0.00           C
ATOM   1131  SD  MET A  66      60.935  59.510  76.340  1.00  0.00           S
ATOM   1132  CE  MET A  66      62.025  60.930  76.660  1.00  0.00           C
ATOM   1136  C   MET A  66      65.195  57.530  73.960  1.00  0.00           C
ATOM   1137  O   MET A  66      65.885  58.190  74.720  1.00  0.00           O
ATOM   1138  N   GLN A  67      65.655  56.400  73.380  1.00  0.00           N
ATOM   1140  CA  GLN A  67      67.085  56.180  73.190  1.00  0.00           C
ATOM   1142  CB  GLN A  67      67.645  57.310  72.290  1.00  0.00           C
ATOM   1145  CG  GLN A  67      68.715  56.880  71.260  1.00  0.00           C
ATOM   1148  CD  GLN A  67      68.285  55.670  70.430  1.00  0.00           C
ATOM   1149  OE1 GLN A  67      67.145  55.210  70.370  1.00  0.00           O
ATOM   1150  NE2 GLN A  67      69.255  55.080  69.710  1.00  0.00           N
ATOM   1153  C   GLN A  67      67.835  55.990  74.510  1.00  0.00           C
ATOM   1154  O   GLN A  67      68.945  56.480  74.750  1.00  0.00           O
ATOM   1155  N   ILE A  68      67.185  55.310  75.460  1.00  0.00           N
ATOM   1157  CA  ILE A  68      67.525  55.330  76.870  1.00  0.00           C
ATOM   1159  CB  ILE A  68      66.255  55.350  77.740  1.00  0.00           C
ATOM   1161  CG2 ILE A  68      65.335  54.130  77.480  1.00  0.00           C
ATOM   1165  CG1 ILE A  68      66.565  55.610  79.230  1.00  0.00           C
ATOM   1168  CD  ILE A  68      66.595  57.120  79.520  1.00  0.00           C
ATOM   1172  C   ILE A  68      68.445  54.190  77.280  1.00  0.00           C
ATOM   1173  O   ILE A  68      68.015  53.130  77.730  1.00  0.00           O
ATOM   1174  N   LYS A  69      69.775  54.400  77.210  1.00  0.00           N
ATOM   1176  CA  LYS A  69      70.765  53.370  77.440  1.00  0.00           C
ATOM   1178  CB  LYS A  69      72.175  53.970  77.580  1.00  0.00           C
ATOM   1181  CG  LYS A  69      72.655  54.720  76.340  1.00  0.00           C
ATOM   1184  CD  LYS A  69      74.095  55.160  76.590  1.00  0.00           C
ATOM   1187  CE  LYS A  69      74.755  55.710  75.340  1.00  0.00           C
ATOM   1190  NZ  LYS A  69      76.065  56.230  75.730  1.00  0.00           N
ATOM   1194  C   LYS A  69      70.585  52.580  78.720  1.00  0.00           C
ATOM   1195  O   LYS A  69      70.375  53.160  79.790  1.00  0.00           O
ATOM   1196  N   ALA A  70      70.635  51.250  78.700  1.00  0.00           N
ATOM   1198  CA  ALA A  70      70.475  50.490  79.920  1.00  0.00           C
ATOM   1200  CB  ALA A  70      70.375  49.020  79.590  1.00  0.00           C
ATOM   1204  C   ALA A  70      71.545  50.740  80.980  1.00  0.00           C
ATOM   1205  O   ALA A  70      71.205  50.970  82.140  1.00  0.00           O
ATOM   1206  N   SER A  71      72.835  50.800  80.580  1.00  0.00           N
ATOM   1208  CA  SER A  71      73.995  51.010  81.440  1.00  0.00           C
ATOM   1210  CB  SER A  71      75.305  50.940  80.610  1.00  0.00           C
ATOM   1213  OG  SER A  71      76.515  50.870  81.350  1.00  0.00           O
ATOM   1215  C   SER A  71      74.035  52.340  82.160  1.00  0.00           C
ATOM   1216  O   SER A  71      74.565  52.440  83.250  1.00  0.00           O
ATOM   1217  N   THR A  72      73.515  53.420  81.540  1.00  0.00           N
ATOM   1219  CA  THR A  72      73.685  54.760  82.090  1.00  0.00           C
ATOM   1221  CB  THR A  72      74.395  55.770  81.180  1.00  0.00           C
ATOM   1223  OG1 THR A  72      73.765  55.950  79.920  1.00  0.00           O
ATOM   1225  CG2 THR A  72      75.815  55.280  80.860  1.00  0.00           C
ATOM   1229  C   THR A  72      72.355  55.300  82.560  1.00  0.00           C
ATOM   1230  O   THR A  72      72.005  55.260  83.740  1.00  0.00           O
ATOM   1231  N   SER A  73      71.555  55.810  81.620  1.00  0.00           N
ATOM   1233  CA  SER A  73      70.315  56.510  81.870  1.00  0.00           C
ATOM   1235  CB  SER A  73      69.925  57.380  80.650  1.00  0.00           C
ATOM   1238  OG  SER A  73      70.155  56.740  79.390  1.00  0.00           O
ATOM   1240  C   SER A  73      69.185  55.600  82.300  1.00  0.00           C
ATOM   1241  O   SER A  73      68.245  56.010  82.980  1.00  0.00           O
ATOM   1242  N   GLY A  74      69.275  54.310  81.940  1.00  0.00           N
ATOM   1244  CA  GLY A  74      68.455  53.220  82.470  1.00  0.00           C
ATOM   1247  C   GLY A  74      68.785  52.810  83.880  1.00  0.00           C
ATOM   1248  O   GLY A  74      67.895  52.510  84.660  1.00  0.00           O
ATOM   1249  N   ARG A  75      70.075  52.800  84.250  1.00  0.00           N
ATOM   1251  CA  ARG A  75      70.455  52.680  85.650  1.00  0.00           C
ATOM   1253  CB  ARG A  75      71.985  52.560  85.830  1.00  0.00           C
ATOM   1256  CG  ARG A  75      72.515  51.200  85.400  1.00  0.00           C
ATOM   1259  CD  ARG A  75      74.005  51.010  85.680  1.00  0.00           C
ATOM   1262  NE  ARG A  75      74.135  50.570  87.100  1.00  0.00           N
ATOM   1264  CZ  ARG A  75      75.195  49.940  87.580  1.00  0.00           C
ATOM   1265  NH1 ARG A  75      76.255  49.630  86.870  1.00  0.00           N
ATOM   1268  NH2 ARG A  75      75.175  49.570  88.840  1.00  0.00           N
ATOM   1271  C   ARG A  75      69.955  53.800  86.520  1.00  0.00           C
ATOM   1272  O   ARG A  75      69.395  53.560  87.590  1.00  0.00           O
ATOM   1273  N   ASP A  76      70.115  55.060  86.050  1.00  0.00           N
ATOM   1275  CA  ASP A  76      69.785  56.240  86.810  1.00  0.00           C
ATOM   1277  CB  ASP A  76      70.175  57.500  86.030  1.00  0.00           C
ATOM   1280  CG  ASP A  76      71.675  57.690  85.970  1.00  0.00           C
ATOM   1281  OD1 ASP A  76      72.445  56.990  86.690  1.00  0.00           O
ATOM   1282  OD2 ASP A  76      72.085  58.650  85.260  1.00  0.00           O
ATOM   1283  C   ASP A  76      68.315  56.320  87.230  1.00  0.00           C
ATOM   1284  O   ASP A  76      67.985  56.640  88.370  1.00  0.00           O
ATOM   1285  N   VAL A  77      67.395  56.000  86.310  1.00  0.00           N
ATOM   1287  CA  VAL A  77      65.985  55.870  86.620  1.00  0.00           C
ATOM   1289  CB  VAL A  77      65.135  55.780  85.350  1.00  0.00           C
ATOM   1291  CG1 VAL A  77      65.285  57.090  84.560  1.00  0.00           C
ATOM   1295  CG2 VAL A  77      65.555  54.620  84.440  1.00  0.00           C
ATOM   1299  C   VAL A  77      65.685  54.780  87.650  1.00  0.00           C
ATOM   1300  O   VAL A  77      65.005  55.020  88.640  1.00  0.00           O
ATOM   1301  N   TYR A  78      66.295  53.570  87.530  1.00  0.00           N
ATOM   1303  CA  TYR A  78      66.175  52.490  88.510  1.00  0.00           C
ATOM   1305  CB  TYR A  78      66.875  51.180  88.050  1.00  0.00           C
ATOM   1308  CG  TYR A  78      65.955  50.360  87.180  1.00  0.00           C
ATOM   1309  CD1 TYR A  78      65.535  50.840  85.940  1.00  0.00           C
ATOM   1311  CE1 TYR A  78      64.705  50.080  85.120  1.00  0.00           C
ATOM   1313  CZ  TYR A  78      64.245  48.830  85.540  1.00  0.00           C
ATOM   1314  OH  TYR A  78      63.385  48.090  84.710  1.00  0.00           O
ATOM   1316  CD2 TYR A  78      65.515  49.090  87.580  1.00  0.00           C
ATOM   1318  CE2 TYR A  78      64.665  48.320  86.770  1.00  0.00           C
ATOM   1320  C   TYR A  78      66.655  52.860  89.900  1.00  0.00           C
ATOM   1321  O   TYR A  78      65.965  52.600  90.890  1.00  0.00           O
ATOM   1322  N   ARG A  79      67.805  53.560  90.030  1.00  0.00           N
ATOM   1324  CA  ARG A  79      68.305  54.000  91.320  1.00  0.00           C
ATOM   1326  CB  ARG A  79      69.805  54.440  91.350  1.00  0.00           C
ATOM   1329  CG  ARG A  79      70.265  55.580  90.410  1.00  0.00           C
ATOM   1332  CD  ARG A  79      69.815  57.030  90.680  1.00  0.00           C
ATOM   1335  NE  ARG A  79      70.315  57.470  92.030  1.00  0.00           N
ATOM   1337  CZ  ARG A  79      69.865  58.540  92.690  1.00  0.00           C
ATOM   1338  NH1 ARG A  79      68.885  59.290  92.240  1.00  0.00           N
ATOM   1341  NH2 ARG A  79      70.415  58.870  93.840  1.00  0.00           N
ATOM   1344  C   ARG A  79      67.475  55.110  91.940  1.00  0.00           C
ATOM   1345  O   ARG A  79      67.565  55.370  93.130  1.00  0.00           O
ATOM   1346  N   ARG A  80      66.625  55.770  91.130  1.00  0.00           N
ATOM   1348  CA  ARG A  80      65.715  56.780  91.610  1.00  0.00           C
ATOM   1350  CB  ARG A  80      65.575  57.830  90.490  1.00  0.00           C
ATOM   1353  CG  ARG A  80      64.865  59.130  90.910  1.00  0.00           C
ATOM   1356  CD  ARG A  80      63.385  59.160  90.530  1.00  0.00           C
ATOM   1359  NE  ARG A  80      62.805  60.360  91.190  1.00  0.00           N
ATOM   1361  CZ  ARG A  80      62.505  60.400  92.480  1.00  0.00           C
ATOM   1362  NH1 ARG A  80      62.565  59.370  93.300  1.00  0.00           N
ATOM   1365  NH2 ARG A  80      62.045  61.520  93.000  1.00  0.00           N
ATOM   1368  C   ARG A  80      64.375  56.150  92.000  1.00  0.00           C
ATOM   1369  O   ARG A  80      63.615  56.730  92.770  1.00  0.00           O
ATOM   1370  N   MET A  81      64.075  54.930  91.510  1.00  0.00           N
ATOM   1372  CA  MET A  81      62.955  54.120  91.960  1.00  0.00           C
ATOM   1374  CB  MET A  81      62.425  53.200  90.820  1.00  0.00           C
ATOM   1377  CG  MET A  81      61.265  53.760  89.950  1.00  0.00           C
ATOM   1380  SD  MET A  81      61.725  54.720  88.490  1.00  0.00           S
ATOM   1381  CE  MET A  81      61.795  56.300  89.320  1.00  0.00           C
ATOM   1385  C   MET A  81      63.275  53.270  93.190  1.00  0.00           C
ATOM   1386  O   MET A  81      62.385  52.920  93.970  1.00  0.00           O
ATOM   1387  N   GLY A  82      64.565  52.940  93.400  1.00  0.00           N
ATOM   1389  CA  GLY A  82      65.025  52.040  94.460  1.00  0.00           C
ATOM   1392  C   GLY A  82      65.105  50.610  93.990  1.00  0.00           C
ATOM   1393  O   GLY A  82      65.115  49.640  94.760  1.00  0.00           O
ATOM   1394  N   TRP A  83      65.145  50.440  92.670  1.00  0.00           N
ATOM   1396  CA  TRP A  83      65.155  49.150  92.030  1.00  0.00           C
ATOM   1398  CB  TRP A  83      64.335  49.200  90.720  1.00  0.00           C
ATOM   1401  CG  TRP A  83      62.885  49.560  90.870  1.00  0.00           C
ATOM   1402  CD1 TRP A  83      62.085  49.450  91.980  1.00  0.00           C
ATOM   1404  NE1 TRP A  83      60.785  49.760  91.640  1.00  0.00           N
ATOM   1406  CE2 TRP A  83      60.725  50.080  90.320  1.00  0.00           C
ATOM   1407  CD2 TRP A  83      62.045  50.000  89.800  1.00  0.00           C
ATOM   1408  CE3 TRP A  83      62.275  50.350  88.470  1.00  0.00           C
ATOM   1410  CZ3 TRP A  83      61.195  50.690  87.670  1.00  0.00           C
ATOM   1412  CZ2 TRP A  83      59.645  50.430  89.520  1.00  0.00           C
ATOM   1414  CH2 TRP A  83      59.895  50.700  88.180  1.00  0.00           C
ATOM   1416  C   TRP A  83      66.585  48.700  91.770  1.00  0.00           C
ATOM   1417  O   TRP A  83      67.465  49.470  91.410  1.00  0.00           O
ATOM   1418  N   SER A  84      66.845  47.400  92.030  1.00  0.00           N
ATOM   1420  CA  SER A  84      68.215  46.900  92.080  1.00  0.00           C
ATOM   1422  CB  SER A  84      68.285  45.480  92.710  1.00  0.00           C
ATOM   1425  OG  SER A  84      69.645  45.110  92.980  1.00  0.00           O
ATOM   1427  C   SER A  84      68.945  46.930  90.750  1.00  0.00           C
ATOM   1428  O   SER A  84      70.065  47.440  90.650  1.00  0.00           O
ATOM   1429  N   GLY A  85      68.315  46.440  89.650  1.00  0.00           N
ATOM   1431  CA  GLY A  85      69.035  46.090  88.420  1.00  0.00           C
ATOM   1434  C   GLY A  85      68.525  46.690  87.140  1.00  0.00           C
ATOM   1435  O   GLY A  85      67.375  47.080  87.050  1.00  0.00           O
ATOM   1436  N   GLU A  86      69.405  46.760  86.110  1.00  0.00           N
ATOM   1438  CA  GLU A  86      69.195  47.470  84.850  1.00  0.00           C
ATOM   1440  CB  GLU A  86      70.475  47.380  83.980  1.00  0.00           C
ATOM   1443  CG  GLU A  86      71.775  47.620  84.780  1.00  0.00           C
ATOM   1446  CD  GLU A  86      72.995  47.800  83.900  1.00  0.00           C
ATOM   1447  OE1 GLU A  86      72.875  47.800  82.660  1.00  0.00           O
ATOM   1448  OE2 GLU A  86      74.115  47.870  84.480  1.00  0.00           O
ATOM   1449  C   GLU A  86      68.055  46.970  83.960  1.00  0.00           C
ATOM   1450  O   GLU A  86      67.785  45.760  83.930  1.00  0.00           O
ATOM   1451  N   PRO A  87      67.355  47.850  83.220  1.00  0.00           N
ATOM   1452  CD  PRO A  87      67.685  49.270  83.080  1.00  0.00           C
ATOM   1455  CA  PRO A  87      66.355  47.440  82.240  1.00  0.00           C
ATOM   1457  CB  PRO A  87      65.775  48.770  81.740  1.00  0.00           C
ATOM   1460  CG  PRO A  87      66.945  49.750  81.830  1.00  0.00           C
ATOM   1463  C   PRO A  87      66.845  46.560  81.090  1.00  0.00           C
ATOM   1464  O   PRO A  87      67.905  46.810  80.500  1.00  0.00           O
ATOM   1465  N   THR A  88      66.085  45.520  80.710  1.00  0.00           N
ATOM   1467  CA  THR A  88      66.495  44.610  79.650  1.00  0.00           C
ATOM   1469  CB  THR A  88      65.865  43.220  79.670  1.00  0.00           C
ATOM   1471  OG1 THR A  88      64.475  43.260  79.410  1.00  0.00           O
ATOM   1473  CG2 THR A  88      66.115  42.590  81.040  1.00  0.00           C
ATOM   1477  C   THR A  88      66.285  45.200  78.270  1.00  0.00           C
ATOM   1478  O   THR A  88      65.495  46.120  78.060  1.00  0.00           O
ATOM   1479  N   THR A  89      67.015  44.650  77.280  1.00  0.00           N
ATOM   1481  CA  THR A  89      66.915  45.060  75.870  1.00  0.00           C
ATOM   1483  CB  THR A  89      67.965  44.460  74.940  1.00  0.00           C
ATOM   1485  OG1 THR A  89      68.135  43.060  75.110  1.00  0.00           O
ATOM   1487  CG2 THR A  89      69.315  45.090  75.280  1.00  0.00           C
ATOM   1491  C   THR A  89      65.535  44.910  75.280  1.00  0.00           C
ATOM   1492  O   THR A  89      65.135  45.750  74.470  1.00  0.00           O
ATOM   1493  N   SER A  90      64.785  43.880  75.690  1.00  0.00           N
ATOM   1495  CA  SER A  90      63.355  43.750  75.530  1.00  0.00           C
ATOM   1497  CB  SER A  90      62.875  42.440  76.200  1.00  0.00           C
ATOM   1500  OG  SER A  90      63.795  41.370  75.950  1.00  0.00           O
ATOM   1502  C   SER A  90      62.535  44.880  76.160  1.00  0.00           C
ATOM   1503  O   SER A  90      61.735  45.520  75.490  1.00  0.00           O
ATOM   1504  N   GLU A  91      62.745  45.210  77.460  1.00  0.00           N
ATOM   1506  CA  GLU A  91      61.935  46.170  78.180  1.00  0.00           C
ATOM   1508  CB  GLU A  91      62.365  46.250  79.670  1.00  0.00           C
ATOM   1511  CG  GLU A  91      62.045  45.010  80.570  1.00  0.00           C
ATOM   1514  CD  GLU A  91      62.815  44.980  81.900  1.00  0.00           C
ATOM   1515  OE1 GLU A  91      63.555  45.960  82.180  1.00  0.00           O
ATOM   1516  OE2 GLU A  91      62.715  43.960  82.640  1.00  0.00           O
ATOM   1517  C   GLU A  91      61.965  47.570  77.580  1.00  0.00           C
ATOM   1518  O   GLU A  91      60.955  48.260  77.490  1.00  0.00           O
ATOM   1519  N   LEU A  92      63.135  48.000  77.080  1.00  0.00           N
ATOM   1521  CA  LEU A  92      63.335  49.280  76.400  1.00  0.00           C
ATOM   1523  CB  LEU A  92      64.845  49.580  76.250  1.00  0.00           C
ATOM   1526  CG  LEU A  92      65.655  49.680  77.550  1.00  0.00           C
ATOM   1528  CD1 LEU A  92      67.025  50.260  77.200  1.00  0.00           C
ATOM   1532  CD2 LEU A  92      64.955  50.530  78.610  1.00  0.00           C
ATOM   1536  C   LEU A  92      62.745  49.360  75.000  1.00  0.00           C
ATOM   1537  O   LEU A  92      62.575  50.440  74.450  1.00  0.00           O
ATOM   1538  N   LYS A  93      62.405  48.220  74.380  1.00  0.00           N
ATOM   1540  CA  LYS A  93      61.775  48.190  73.060  1.00  0.00           C
ATOM   1542  CB  LYS A  93      62.115  46.880  72.320  1.00  0.00           C
ATOM   1545  CG  LYS A  93      63.565  46.830  71.840  1.00  0.00           C
ATOM   1548  CD  LYS A  93      63.985  45.410  71.410  1.00  0.00           C
ATOM   1551  CE  LYS A  93      65.325  45.350  70.700  1.00  0.00           C
ATOM   1554  NZ  LYS A  93      66.375  45.790  71.640  1.00  0.00           N
ATOM   1558  C   LYS A  93      60.275  48.290  73.170  1.00  0.00           C
ATOM   1559  O   LYS A  93      59.575  48.560  72.190  1.00  0.00           O
ATOM   1560  N   ASN A  94      59.735  48.080  74.380  1.00  0.00           N
ATOM   1562  CA  ASN A  94      58.345  48.350  74.660  1.00  0.00           C
ATOM   1564  CB  ASN A  94      57.925  47.660  75.970  1.00  0.00           C
ATOM   1567  CG  ASN A  94      56.465  47.940  76.330  1.00  0.00           C
ATOM   1568  OD1 ASN A  94      56.165  48.800  77.160  1.00  0.00           O
ATOM   1569  ND2 ASN A  94      55.525  47.230  75.660  1.00  0.00           N
ATOM   1572  C   ASN A  94      58.095  49.860  74.710  1.00  0.00           C
ATOM   1573  O   ASN A  94      58.825  50.550  75.430  1.00  0.00           O
ATOM   1574  N   PRO A  95      57.105  50.430  74.030  1.00  0.00           N
ATOM   1575  CD  PRO A  95      56.395  49.780  72.920  1.00  0.00           C
ATOM   1578  CA  PRO A  95      57.025  51.880  73.930  1.00  0.00           C
ATOM   1580  CB  PRO A  95      55.935  52.100  72.870  1.00  0.00           C
ATOM   1583  CG  PRO A  95      56.115  50.910  71.940  1.00  0.00           C
ATOM   1586  C   PRO A  95      56.635  52.520  75.240  1.00  0.00           C
ATOM   1587  O   PRO A  95      57.265  53.490  75.660  1.00  0.00           O
ATOM   1588  N   GLU A  96      55.615  51.990  75.920  1.00  0.00           N
ATOM   1590  CA  GLU A  96      55.155  52.500  77.180  1.00  0.00           C
ATOM   1592  CB  GLU A  96      53.955  51.670  77.610  1.00  0.00           C
ATOM   1595  CG  GLU A  96      53.255  52.300  78.820  1.00  0.00           C
ATOM   1598  CD  GLU A  96      52.215  51.380  79.420  1.00  0.00           C
ATOM   1599  OE1 GLU A  96      51.995  50.250  78.930  1.00  0.00           O
ATOM   1600  OE2 GLU A  96      51.595  51.860  80.410  1.00  0.00           O
ATOM   1601  C   GLU A  96      56.205  52.470  78.280  1.00  0.00           C
ATOM   1602  O   GLU A  96      56.425  53.470  78.960  1.00  0.00           O
ATOM   1603  N   ARG A  97      56.925  51.350  78.430  1.00  0.00           N
ATOM   1605  CA  ARG A  97      58.055  51.280  79.310  1.00  0.00           C
ATOM   1607  CB  ARG A  97      58.695  49.880  79.200  1.00  0.00           C
ATOM   1610  CG  ARG A  97      59.775  49.620  80.270  1.00  0.00           C
ATOM   1613  CD  ARG A  97      59.235  49.490  81.690  1.00  0.00           C
ATOM   1616  NE  ARG A  97      58.335  48.320  81.680  1.00  0.00           N
ATOM   1618  CZ  ARG A  97      58.475  47.190  82.360  1.00  0.00           C
ATOM   1619  NH1 ARG A  97      59.375  46.990  83.280  1.00  0.00           N
ATOM   1622  NH2 ARG A  97      57.565  46.280  82.040  1.00  0.00           N
ATOM   1625  C   ARG A  97      59.135  52.280  78.950  1.00  0.00           C
ATOM   1626  O   ARG A  97      59.605  53.030  79.790  1.00  0.00           O
ATOM   1627  N   ASN A  98      59.505  52.390  77.660  1.00  0.00           N
ATOM   1629  CA  ASN A  98      60.535  53.320  77.250  1.00  0.00           C
ATOM   1631  CB  ASN A  98      60.885  53.060  75.760  1.00  0.00           C
ATOM   1634  CG  ASN A  98      62.085  53.870  75.330  1.00  0.00           C
ATOM   1635  OD1 ASN A  98      63.225  53.420  75.270  1.00  0.00           O
ATOM   1636  ND2 ASN A  98      61.845  55.170  75.040  1.00  0.00           N
ATOM   1639  C   ASN A  98      60.185  54.780  77.540  1.00  0.00           C
ATOM   1640  O   ASN A  98      61.005  55.540  78.060  1.00  0.00           O
ATOM   1641  N   ILE A  99      58.945  55.200  77.230  1.00  0.00           N
ATOM   1643  CA  ILE A  99      58.455  56.540  77.520  1.00  0.00           C
ATOM   1645  CB  ILE A  99      57.065  56.740  76.900  1.00  0.00           C
ATOM   1647  CG2 ILE A  99      56.425  58.080  77.330  1.00  0.00           C
ATOM   1651  CG1 ILE A  99      57.115  56.650  75.360  1.00  0.00           C
ATOM   1654  CD  ILE A  99      57.845  57.800  74.660  1.00  0.00           C
ATOM   1658  C   ILE A  99      58.465  56.870  79.010  1.00  0.00           C
ATOM   1659  O   ILE A  99      58.885  57.960  79.420  1.00  0.00           O
ATOM   1660  N   SER A 100      58.055  55.930  79.880  1.00  0.00           N
ATOM   1662  CA  SER A 100      58.095  56.120  81.320  1.00  0.00           C
ATOM   1664  CB  SER A 100      57.235  55.090  82.120  1.00  0.00           C
ATOM   1667  OG  SER A 100      57.755  53.760  82.140  1.00  0.00           O
ATOM   1669  C   SER A 100      59.505  56.230  81.890  1.00  0.00           C
ATOM   1670  O   SER A 100      59.755  57.040  82.780  1.00  0.00           O
ATOM   1671  N   MET A 101      60.485  55.470  81.360  1.00  0.00           N
ATOM   1673  CA  MET A 101      61.905  55.690  81.620  1.00  0.00           C
ATOM   1675  CB  MET A 101      62.815  54.660  80.890  1.00  0.00           C
ATOM   1678  CG  MET A 101      62.575  53.220  81.310  1.00  0.00           C
ATOM   1681  SD  MET A 101      62.695  53.010  83.080  1.00  0.00           S
ATOM   1682  CE  MET A 101      62.345  51.270  82.940  1.00  0.00           C
ATOM   1686  C   MET A 101      62.445  57.040  81.200  1.00  0.00           C
ATOM   1687  O   MET A 101      63.175  57.690  81.940  1.00  0.00           O
ATOM   1688  N   GLY A 102      62.115  57.510  79.990  1.00  0.00           N
ATOM   1690  CA  GLY A 102      62.635  58.780  79.500  1.00  0.00           C
ATOM   1693  C   GLY A 102      62.065  59.970  80.210  1.00  0.00           C
ATOM   1694  O   GLY A 102      62.805  60.890  80.530  1.00  0.00           O
ATOM   1695  N   ALA A 103      60.755  59.950  80.540  1.00  0.00           N
ATOM   1697  CA  ALA A 103      60.125  60.950  81.380  1.00  0.00           C
ATOM   1699  CB  ALA A 103      58.615  60.630  81.490  1.00  0.00           C
ATOM   1703  C   ALA A 103      60.735  61.030  82.780  1.00  0.00           C
ATOM   1704  O   ALA A 103      60.995  62.120  83.300  1.00  0.00           O
ATOM   1705  N   ALA A 104      61.055  59.870  83.400  1.00  0.00           N
ATOM   1707  CA  ALA A 104      61.755  59.780  84.670  1.00  0.00           C
ATOM   1709  CB  ALA A 104      61.895  58.290  85.060  1.00  0.00           C
ATOM   1713  C   ALA A 104      63.135  60.410  84.630  1.00  0.00           C
ATOM   1714  O   ALA A 104      63.565  61.120  85.540  1.00  0.00           O
ATOM   1715  N   TYR A 105      63.855  60.160  83.520  1.00  0.00           N
ATOM   1717  CA  TYR A 105      65.125  60.770  83.190  1.00  0.00           C
ATOM   1719  CB  TYR A 105      65.745  60.030  81.990  1.00  0.00           C
ATOM   1722  CG  TYR A 105      67.215  60.310  81.900  1.00  0.00           C
ATOM   1723  CD1 TYR A 105      68.125  59.570  82.660  1.00  0.00           C
ATOM   1725  CE1 TYR A 105      69.505  59.820  82.560  1.00  0.00           C
ATOM   1727  CZ  TYR A 105      69.975  60.790  81.690  1.00  0.00           C
ATOM   1728  OH  TYR A 105      71.375  60.950  81.590  1.00  0.00           O
ATOM   1730  CD2 TYR A 105      67.705  61.330  81.060  1.00  0.00           C
ATOM   1732  CE2 TYR A 105      69.085  61.560  80.940  1.00  0.00           C
ATOM   1734  C   TYR A 105      65.045  62.290  82.950  1.00  0.00           C
ATOM   1735  O   TYR A 105      65.875  63.060  83.400  1.00  0.00           O
ATOM   1736  N   LEU A 106      63.995  62.800  82.280  1.00  0.00           N
ATOM   1738  CA  LEU A 106      63.765  64.250  82.230  1.00  0.00           C
ATOM   1740  CB  LEU A 106      62.595  64.600  81.270  1.00  0.00           C
ATOM   1743  CG  LEU A 106      62.895  64.310  79.780  1.00  0.00           C
ATOM   1745  CD1 LEU A 106      61.635  64.400  78.910  1.00  0.00           C
ATOM   1749  CD2 LEU A 106      63.975  65.240  79.220  1.00  0.00           C
ATOM   1753  C   LEU A 106      63.565  64.890  83.600  1.00  0.00           C
ATOM   1754  O   LEU A 106      64.185  65.890  83.940  1.00  0.00           O
ATOM   1755  N   ASN A 107      62.755  64.240  84.480  1.00  0.00           N
ATOM   1757  CA  ASN A 107      62.625  64.650  85.870  1.00  0.00           C
ATOM   1759  CB  ASN A 107      61.535  63.780  86.560  1.00  0.00           C
ATOM   1762  CG  ASN A 107      61.335  64.080  88.050  1.00  0.00           C
ATOM   1763  OD1 ASN A 107      62.035  63.560  88.930  1.00  0.00           O
ATOM   1764  ND2 ASN A 107      60.305  64.880  88.390  1.00  0.00           N
ATOM   1767  C   ASN A 107      63.925  64.620  86.680  1.00  0.00           C
ATOM   1768  O   ASN A 107      64.205  65.550  87.430  1.00  0.00           O
ATOM   1769  N   ILE A 108      64.745  63.560  86.560  1.00  0.00           N
ATOM   1771  CA  ILE A 108      65.955  63.420  87.350  1.00  0.00           C
ATOM   1773  CB  ILE A 108      66.485  61.980  87.330  1.00  0.00           C
ATOM   1775  CG2 ILE A 108      67.355  61.720  86.090  1.00  0.00           C
ATOM   1779  CG1 ILE A 108      67.255  61.660  88.630  1.00  0.00           C
ATOM   1782  CD  ILE A 108      67.775  60.220  88.680  1.00  0.00           C
ATOM   1786  C   ILE A 108      67.005  64.450  86.970  1.00  0.00           C
ATOM   1787  O   ILE A 108      67.735  64.940  87.830  1.00  0.00           O
ATOM   1788  N   LEU A 109      67.065  64.860  85.680  1.00  0.00           N
ATOM   1790  CA  LEU A 109      67.785  66.030  85.230  1.00  0.00           C
ATOM   1792  CB  LEU A 109      67.755  66.090  83.670  1.00  0.00           C
ATOM   1795  CG  LEU A 109      68.935  65.370  82.960  1.00  0.00           C
ATOM   1797  CD1 LEU A 109      69.115  63.910  83.370  1.00  0.00           C
ATOM   1801  CD2 LEU A 109      68.775  65.460  81.430  1.00  0.00           C
ATOM   1805  C   LEU A 109      67.285  67.340  85.850  1.00  0.00           C
ATOM   1806  O   LEU A 109      68.085  68.120  86.360  1.00  0.00           O
ATOM   1807  N   GLU A 110      65.965  67.610  85.890  1.00  0.00           N
ATOM   1809  CA  GLU A 110      65.435  68.770  86.580  1.00  0.00           C
ATOM   1811  CB  GLU A 110      63.915  68.920  86.390  1.00  0.00           C
ATOM   1814  CG  GLU A 110      63.485  69.400  85.000  1.00  0.00           C
ATOM   1817  CD  GLU A 110      62.065  69.900  85.090  1.00  0.00           C
ATOM   1818  OE1 GLU A 110      61.225  69.120  85.640  1.00  0.00           O
ATOM   1819  OE2 GLU A 110      61.795  71.060  84.720  1.00  0.00           O
ATOM   1820  C   GLU A 110      65.635  68.820  88.080  1.00  0.00           C
ATOM   1821  O   GLU A 110      65.975  69.850  88.650  1.00  0.00           O
ATOM   1822  N   THR A 111      65.405  67.710  88.790  1.00  0.00           N
ATOM   1824  CA  THR A 111      65.465  67.690  90.260  1.00  0.00           C
ATOM   1826  CB  THR A 111      64.655  66.550  90.870  1.00  0.00           C
ATOM   1828  OG1 THR A 111      65.085  65.270  90.410  1.00  0.00           O
ATOM   1830  CG2 THR A 111      63.185  66.700  90.450  1.00  0.00           C
ATOM   1834  C   THR A 111      66.895  67.630  90.750  1.00  0.00           C
ATOM   1835  O   THR A 111      67.225  68.020  91.880  1.00  0.00           O
ATOM   1836  N   GLY A 112      67.795  67.150  89.860  1.00  0.00           N
ATOM   1838  CA  GLY A 112      69.225  67.050  90.060  1.00  0.00           C
ATOM   1841  C   GLY A 112      70.045  68.190  89.470  1.00  0.00           C
ATOM   1842  O   GLY A 112      70.055  69.260  90.070  1.00  0.00           O
ATOM   1843  N   PRO A 113      70.835  68.070  88.410  1.00  0.00           N
ATOM   1844  CD  PRO A 113      71.285  66.750  88.010  1.00  0.00           C
ATOM   1847  CA  PRO A 113      71.845  69.070  88.060  1.00  0.00           C
ATOM   1849  CB  PRO A 113      72.745  68.380  87.000  1.00  0.00           C
ATOM   1852  CG  PRO A 113      72.145  66.990  86.780  1.00  0.00           C
ATOM   1855  C   PRO A 113      71.305  70.380  87.520  1.00  0.00           C
ATOM   1856  O   PRO A 113      72.075  71.330  87.400  1.00  0.00           O
ATOM   1857  N   LEU A 114      70.015  70.440  87.160  1.00  0.00           N
ATOM   1859  CA  LEU A 114      69.375  71.610  86.610  1.00  0.00           C
ATOM   1861  CB  LEU A 114      68.685  71.280  85.260  1.00  0.00           C
ATOM   1864  CG  LEU A 114      69.675  70.860  84.140  1.00  0.00           C
ATOM   1866  CD1 LEU A 114      70.065  69.380  84.130  1.00  0.00           C
ATOM   1870  CD2 LEU A 114      69.055  71.190  82.780  1.00  0.00           C
ATOM   1874  C   LEU A 114      68.395  72.160  87.630  1.00  0.00           C
ATOM   1875  O   LEU A 114      67.415  72.830  87.300  1.00  0.00           O
ATOM   1876  N   ALA A 115      68.665  71.900  88.920  1.00  0.00           N
ATOM   1878  CA  ALA A 115      67.785  72.150  90.040  1.00  0.00           C
ATOM   1880  CB  ALA A 115      68.535  71.770  91.330  1.00  0.00           C
ATOM   1884  C   ALA A 115      67.295  73.580  90.190  1.00  0.00           C
ATOM   1885  O   ALA A 115      66.115  73.830  90.420  1.00  0.00           O
ATOM   1886  N   GLY A 116      68.205  74.560  90.070  1.00  0.00           N
ATOM   1888  CA  GLY A 116      67.965  75.920  90.580  1.00  0.00           C
ATOM   1891  C   GLY A 116      67.555  76.930  89.560  1.00  0.00           C
ATOM   1892  O   GLY A 116      67.485  78.120  89.850  1.00  0.00           O
ATOM   1893  N   ILE A 117      67.335  76.540  88.300  1.00  0.00           N
ATOM   1895  CA  ILE A 117      66.995  77.460  87.240  1.00  0.00           C
ATOM   1897  CB  ILE A 117      67.305  76.860  85.880  1.00  0.00           C
ATOM   1899  CG2 ILE A 117      66.955  77.840  84.750  1.00  0.00           C
ATOM   1903  CG1 ILE A 117      68.805  76.490  85.730  1.00  0.00           C
ATOM   1906  CD  ILE A 117      69.195  75.110  86.250  1.00  0.00           C
ATOM   1910  C   ILE A 117      65.575  78.030  87.380  1.00  0.00           C
ATOM   1911  O   ILE A 117      64.675  77.340  87.860  1.00  0.00           O
ATOM   1912  N   GLU A 118      65.325  79.300  87.000  1.00  0.00           N
ATOM   1914  CA  GLU A 118      64.045  79.940  87.240  1.00  0.00           C
ATOM   1916  CB  GLU A 118      64.275  81.390  87.690  1.00  0.00           C
ATOM   1919  CG  GLU A 118      65.155  81.530  88.960  1.00  0.00           C
ATOM   1922  CD  GLU A 118      64.535  81.110  90.280  1.00  0.00           C
ATOM   1923  OE1 GLU A 118      63.305  80.860  90.380  1.00  0.00           O
ATOM   1924  OE2 GLU A 118      65.335  81.100  91.260  1.00  0.00           O
ATOM   1925  C   GLU A 118      63.155  79.980  86.010  1.00  0.00           C
ATOM   1926  O   GLU A 118      61.955  79.740  86.100  1.00  0.00           O
ATOM   1927  N   ASP A 119      63.685  80.330  84.810  1.00  0.00           N
ATOM   1929  CA  ASP A 119      62.845  80.440  83.610  1.00  0.00           C
ATOM   1931  CB  ASP A 119      63.455  81.400  82.520  1.00  0.00           C
ATOM   1934  CG  ASP A 119      62.855  81.320  81.100  1.00  0.00           C
ATOM   1935  OD1 ASP A 119      61.685  80.900  80.950  1.00  0.00           O
ATOM   1936  OD2 ASP A 119      63.535  81.750  80.140  1.00  0.00           O
ATOM   1937  C   ASP A 119      62.385  79.070  83.080  1.00  0.00           C
ATOM   1938  O   ASP A 119      63.235  78.220  82.800  1.00  0.00           O
ATOM   1939  N   PRO A 120      61.095  78.790  82.880  1.00  0.00           N
ATOM   1940  CD  PRO A 120      59.975  79.640  83.320  1.00  0.00           C
ATOM   1943  CA  PRO A 120      60.625  77.510  82.370  1.00  0.00           C
ATOM   1945  CB  PRO A 120      59.095  77.580  82.550  1.00  0.00           C
ATOM   1948  CG  PRO A 120      58.765  79.070  82.600  1.00  0.00           C
ATOM   1951  C   PRO A 120      61.045  77.260  80.920  1.00  0.00           C
ATOM   1952  O   PRO A 120      61.215  76.090  80.570  1.00  0.00           O
ATOM   1953  N   LYS A 121      61.225  78.280  80.060  1.00  0.00           N
ATOM   1955  CA  LYS A 121      61.805  78.040  78.740  1.00  0.00           C
ATOM   1957  CB  LYS A 121      61.405  79.080  77.660  1.00  0.00           C
ATOM   1960  CG  LYS A 121      60.155  78.660  76.850  1.00  0.00           C
ATOM   1963  CD  LYS A 121      60.085  79.310  75.450  1.00  0.00           C
ATOM   1966  CE  LYS A 121      61.125  78.800  74.410  1.00  0.00           C
ATOM   1969  NZ  LYS A 121      60.735  77.560  73.690  1.00  0.00           N
ATOM   1973  C   LYS A 121      63.315  77.850  78.750  1.00  0.00           C
ATOM   1974  O   LYS A 121      63.875  77.100  77.950  1.00  0.00           O
ATOM   1975  N   VAL A 122      64.045  78.500  79.690  1.00  0.00           N
ATOM   1977  CA  VAL A 122      65.475  78.250  79.790  1.00  0.00           C
ATOM   1979  CB  VAL A 122      66.225  79.430  80.380  1.00  0.00           C
ATOM   1981  CG1 VAL A 122      66.365  79.380  81.910  1.00  0.00           C
ATOM   1985  CG2 VAL A 122      67.635  79.470  79.780  1.00  0.00           C
ATOM   1989  C   VAL A 122      65.765  76.910  80.470  1.00  0.00           C
ATOM   1990  O   VAL A 122      66.775  76.270  80.160  1.00  0.00           O
ATOM   1991  N   LEU A 123      64.845  76.380  81.320  1.00  0.00           N
ATOM   1993  CA  LEU A 123      64.845  74.960  81.710  1.00  0.00           C
ATOM   1995  CB  LEU A 123      63.685  74.560  82.690  1.00  0.00           C
ATOM   1998  CG  LEU A 123      64.015  74.490  84.200  1.00  0.00           C
ATOM   2000  CD1 LEU A 123      65.315  73.720  84.500  1.00  0.00           C
ATOM   2004  CD2 LEU A 123      63.985  75.880  84.830  1.00  0.00           C
ATOM   2008  C   LEU A 123      64.695  74.030  80.530  1.00  0.00           C
ATOM   2009  O   LEU A 123      65.445  73.070  80.390  1.00  0.00           O
ATOM   2010  N   GLN A 124      63.725  74.320  79.630  1.00  0.00           N
ATOM   2012  CA  GLN A 124      63.435  73.490  78.480  1.00  0.00           C
ATOM   2014  CB  GLN A 124      62.255  74.120  77.700  1.00  0.00           C
ATOM   2017  CG  GLN A 124      61.825  73.360  76.420  1.00  0.00           C
ATOM   2020  CD  GLN A 124      60.725  74.140  75.700  1.00  0.00           C
ATOM   2021  OE1 GLN A 124      60.925  75.250  75.190  1.00  0.00           O
ATOM   2022  NE2 GLN A 124      59.515  73.520  75.640  1.00  0.00           N
ATOM   2025  C   GLN A 124      64.625  73.320  77.540  1.00  0.00           C
ATOM   2026  O   GLN A 124      64.975  72.210  77.140  1.00  0.00           O
ATOM   2027  N   TYR A 125      65.315  74.430  77.200  1.00  0.00           N
ATOM   2029  CA  TYR A 125      66.565  74.400  76.480  1.00  0.00           C
ATOM   2031  CB  TYR A 125      67.015  75.820  76.070  1.00  0.00           C
ATOM   2034  CG  TYR A 125      66.005  76.460  75.140  1.00  0.00           C
ATOM   2035  CD1 TYR A 125      65.545  75.790  73.990  1.00  0.00           C
ATOM   2037  CE1 TYR A 125      64.655  76.410  73.100  1.00  0.00           C
ATOM   2039  CZ  TYR A 125      64.255  77.730  73.330  1.00  0.00           C
ATOM   2040  OH  TYR A 125      63.355  78.370  72.460  1.00  0.00           O
ATOM   2042  CD2 TYR A 125      65.575  77.780  75.370  1.00  0.00           C
ATOM   2044  CE2 TYR A 125      64.725  78.410  74.450  1.00  0.00           C
ATOM   2046  C   TYR A 125      67.695  73.680  77.200  1.00  0.00           C
ATOM   2047  O   TYR A 125      68.435  72.900  76.620  1.00  0.00           O
ATOM   2048  N   ALA A 126      67.845  73.910  78.510  1.00  0.00           N
ATOM   2050  CA  ALA A 126      68.825  73.210  79.310  1.00  0.00           C
ATOM   2052  CB  ALA A 126      68.805  73.850  80.700  1.00  0.00           C
ATOM   2056  C   ALA A 126      68.635  71.700  79.380  1.00  0.00           C
ATOM   2057  O   ALA A 126      69.585  70.930  79.210  1.00  0.00           O
ATOM   2058  N   LEU A 127      67.385  71.210  79.570  1.00  0.00           N
ATOM   2060  CA  LEU A 127      67.055  69.800  79.530  1.00  0.00           C
ATOM   2062  CB  LEU A 127      65.545  69.540  79.800  1.00  0.00           C
ATOM   2065  CG  LEU A 127      65.075  69.770  81.250  1.00  0.00           C
ATOM   2067  CD1 LEU A 127      63.545  69.570  81.310  1.00  0.00           C
ATOM   2071  CD2 LEU A 127      65.775  68.830  82.230  1.00  0.00           C
ATOM   2075  C   LEU A 127      67.365  69.100  78.220  1.00  0.00           C
ATOM   2076  O   LEU A 127      67.965  68.030  78.220  1.00  0.00           O
ATOM   2077  N   VAL A 128      66.995  69.690  77.060  1.00  0.00           N
ATOM   2079  CA  VAL A 128      67.245  69.080  75.760  1.00  0.00           C
ATOM   2081  CB  VAL A 128      66.515  69.780  74.610  1.00  0.00           C
ATOM   2083  CG1 VAL A 128      65.005  69.730  74.860  1.00  0.00           C
ATOM   2087  CG2 VAL A 128      66.955  71.230  74.380  1.00  0.00           C
ATOM   2091  C   VAL A 128      68.715  68.880  75.450  1.00  0.00           C
ATOM   2092  O   VAL A 128      69.145  67.830  74.980  1.00  0.00           O
ATOM   2093  N   VAL A 129      69.555  69.890  75.760  1.00  0.00           N
ATOM   2095  CA  VAL A 129      71.005  69.790  75.650  1.00  0.00           C
ATOM   2097  CB  VAL A 129      71.655  71.140  75.850  1.00  0.00           C
ATOM   2099  CG1 VAL A 129      73.175  71.000  75.660  1.00  0.00           C
ATOM   2103  CG2 VAL A 129      71.125  72.170  74.840  1.00  0.00           C
ATOM   2107  C   VAL A 129      71.595  68.760  76.600  1.00  0.00           C
ATOM   2108  O   VAL A 129      72.405  67.910  76.230  1.00  0.00           O
ATOM   2109  N   SER A 130      71.145  68.780  77.880  1.00  0.00           N
ATOM   2111  CA  SER A 130      71.585  67.920  78.970  1.00  0.00           C
ATOM   2113  CB  SER A 130      70.855  68.370  80.270  1.00  0.00           C
ATOM   2116  OG  SER A 130      71.165  67.560  81.400  1.00  0.00           O
ATOM   2118  C   SER A 130      71.345  66.430  78.710  1.00  0.00           C
ATOM   2119  O   SER A 130      72.215  65.580  78.920  1.00  0.00           O
ATOM   2120  N   TYR A 131      70.155  66.110  78.180  1.00  0.00           N
ATOM   2122  CA  TYR A 131      69.735  64.780  77.770  1.00  0.00           C
ATOM   2124  CB  TYR A 131      68.285  64.910  77.240  1.00  0.00           C
ATOM   2127  CG  TYR A 131      67.585  63.580  77.180  1.00  0.00           C
ATOM   2128  CD1 TYR A 131      67.775  62.670  76.120  1.00  0.00           C
ATOM   2130  CE1 TYR A 131      67.145  61.410  76.150  1.00  0.00           C
ATOM   2132  CZ  TYR A 131      66.305  61.090  77.220  1.00  0.00           C
ATOM   2133  OH  TYR A 131      65.725  59.820  77.370  1.00  0.00           O
ATOM   2135  CD2 TYR A 131      66.695  63.250  78.200  1.00  0.00           C
ATOM   2137  CE2 TYR A 131      66.025  62.020  78.210  1.00  0.00           C
ATOM   2139  C   TYR A 131      70.605  64.190  76.660  1.00  0.00           C
ATOM   2140  O   TYR A 131      70.925  63.010  76.600  1.00  0.00           O
ATOM   2141  N   ALA A 132      70.915  65.040  75.690  1.00  0.00           N
ATOM   2143  CA  ALA A 132      71.695  64.680  74.550  1.00  0.00           C
ATOM   2145  CB  ALA A 132      71.515  65.850  73.610  1.00  0.00           C
ATOM   2149  C   ALA A 132      73.175  64.430  74.820  1.00  0.00           C
ATOM   2150  O   ALA A 132      73.775  63.470  74.330  1.00  0.00           O
ATOM   2151  N   ASN A 133      73.805  65.310  75.620  1.00  0.00           N
ATOM   2153  CA  ASN A 133      75.245  65.250  75.780  1.00  0.00           C
ATOM   2155  CB  ASN A 133      76.065  65.830  74.580  1.00  0.00           C
ATOM   2158  CG  ASN A 133      75.915  67.300  74.220  1.00  0.00           C
ATOM   2159  OD1 ASN A 133      76.635  67.770  73.330  1.00  0.00           O
ATOM   2160  ND2 ASN A 133      75.005  68.080  74.860  1.00  0.00           N
ATOM   2163  C   ASN A 133      75.745  65.770  77.110  1.00  0.00           C
ATOM   2164  O   ASN A 133      76.815  66.350  77.200  1.00  0.00           O
ATOM   2165  N   GLY A 134      74.995  65.500  78.180  1.00  0.00           N
ATOM   2167  CA  GLY A 134      75.445  65.710  79.540  1.00  0.00           C
ATOM   2170  C   GLY A 134      74.995  67.020  80.120  1.00  0.00           C
ATOM   2171  O   GLY A 134      75.215  68.100  79.570  1.00  0.00           O
ATOM   2172  N   ALA A 135      74.405  66.930  81.330  1.00  0.00           N
ATOM   2174  CA  ALA A 135      74.245  68.070  82.200  1.00  0.00           C
ATOM   2176  CB  ALA A 135      73.495  67.690  83.490  1.00  0.00           C
ATOM   2180  C   ALA A 135      75.595  68.620  82.590  1.00  0.00           C
ATOM   2181  O   ALA A 135      75.885  69.810  82.570  1.00  0.00           O
ATOM   2182  N   GLY A 136      76.495  67.660  82.910  1.00  0.00           N
ATOM   2184  CA  GLY A 136      77.835  67.930  83.360  1.00  0.00           C
ATOM   2187  C   GLY A 136      78.715  68.720  82.440  1.00  0.00           C
ATOM   2188  O   GLY A 136      79.465  69.560  82.940  1.00  0.00           O
ATOM   2189  N   ALA A 137      78.665  68.460  81.120  1.00  0.00           N
ATOM   2191  CA  ALA A 137      79.265  69.290  80.100  1.00  0.00           C
ATOM   2193  CB  ALA A 137      79.145  68.580  78.740  1.00  0.00           C
ATOM   2197  C   ALA A 137      78.675  70.690  80.010  1.00  0.00           C
ATOM   2198  O   ALA A 137      79.405  71.670  80.000  1.00  0.00           O
ATOM   2199  N   LEU A 138      77.325  70.800  80.020  1.00  0.00           N
ATOM   2201  CA  LEU A 138      76.605  72.070  79.890  1.00  0.00           C
ATOM   2203  CB  LEU A 138      75.065  71.810  80.090  1.00  0.00           C
ATOM   2206  CG  LEU A 138      74.145  72.100  78.880  1.00  0.00           C
ATOM   2208  CD1 LEU A 138      72.685  72.310  79.310  1.00  0.00           C
ATOM   2212  CD2 LEU A 138      74.555  73.340  78.110  1.00  0.00           C
ATOM   2216  C   LEU A 138      77.025  73.040  80.970  1.00  0.00           C
ATOM   2217  O   LEU A 138      77.445  74.160  80.750  1.00  0.00           O
ATOM   2218  N   LEU A 139      77.015  72.540  82.210  1.00  0.00           N
ATOM   2220  CA  LEU A 139      77.315  73.320  83.380  1.00  0.00           C
ATOM   2222  CB  LEU A 139      76.905  72.530  84.660  1.00  0.00           C
ATOM   2225  CG  LEU A 139      75.415  72.140  84.690  1.00  0.00           C
ATOM   2227  CD1 LEU A 139      75.185  71.010  85.710  1.00  0.00           C
ATOM   2231  CD2 LEU A 139      74.495  73.330  84.980  1.00  0.00           C
ATOM   2235  C   LEU A 139      78.765  73.780  83.450  1.00  0.00           C
ATOM   2236  O   LEU A 139      79.045  74.860  83.950  1.00  0.00           O
ATOM   2237  N   ARG A 140      79.705  72.980  82.900  1.00  0.00           N
ATOM   2239  CA  ARG A 140      81.125  73.300  82.820  1.00  0.00           C
ATOM   2241  CB  ARG A 140      81.905  72.120  82.190  1.00  0.00           C
ATOM   2244  CG  ARG A 140      83.435  72.150  82.420  1.00  0.00           C
ATOM   2247  CD  ARG A 140      83.915  71.850  83.850  1.00  0.00           C
ATOM   2250  NE  ARG A 140      83.915  70.360  84.050  1.00  0.00           N
ATOM   2252  CZ  ARG A 140      82.885  69.660  84.490  1.00  0.00           C
ATOM   2253  NH1 ARG A 140      81.775  70.170  84.970  1.00  0.00           N
ATOM   2256  NH2 ARG A 140      82.885  68.350  84.390  1.00  0.00           N
ATOM   2259  C   ARG A 140      81.375  74.570  82.010  1.00  0.00           C
ATOM   2260  O   ARG A 140      82.195  75.410  82.370  1.00  0.00           O
ATOM   2261  N   THR A 141      80.615  74.730  80.900  1.00  0.00           N
ATOM   2263  CA  THR A 141      80.645  75.850  79.970  1.00  0.00           C
ATOM   2265  CB  THR A 141      79.615  75.670  78.870  1.00  0.00           C
ATOM   2267  OG1 THR A 141      79.735  74.390  78.260  1.00  0.00           O
ATOM   2269  CG2 THR A 141      79.835  76.690  77.760  1.00  0.00           C
ATOM   2273  C   THR A 141      80.385  77.170  80.660  1.00  0.00           C
ATOM   2274  O   THR A 141      81.025  78.180  80.390  1.00  0.00           O
ATOM   2275  N   PHE A 142      79.445  77.200  81.610  1.00  0.00           N
ATOM   2277  CA  PHE A 142      79.215  78.360  82.450  1.00  0.00           C
ATOM   2279  CB  PHE A 142      77.815  78.270  83.120  1.00  0.00           C
ATOM   2282  CG  PHE A 142      76.775  78.190  82.050  1.00  0.00           C
ATOM   2283  CD1 PHE A 142      76.145  79.350  81.560  1.00  0.00           C
ATOM   2285  CE1 PHE A 142      75.175  79.270  80.560  1.00  0.00           C
ATOM   2287  CZ  PHE A 142      74.815  78.010  80.050  1.00  0.00           C
ATOM   2289  CD2 PHE A 142      76.365  76.950  81.570  1.00  0.00           C
ATOM   2291  CE2 PHE A 142      75.405  76.850  80.560  1.00  0.00           C
ATOM   2293  C   PHE A 142      80.255  78.530  83.550  1.00  0.00           C
ATOM   2294  O   PHE A 142      80.825  79.600  83.740  1.00  0.00           O
ATOM   2295  N   SER A 143      80.535  77.480  84.330  1.00  0.00           N
ATOM   2297  CA  SER A 143      81.435  77.610  85.450  1.00  0.00           C
ATOM   2299  CB  SER A 143      80.785  78.340  86.670  1.00  0.00           C
ATOM   2302  OG  SER A 143      81.705  78.580  87.730  1.00  0.00           O
ATOM   2304  C   SER A 143      81.905  76.260  85.920  1.00  0.00           C
ATOM   2305  O   SER A 143      81.205  75.250  85.840  1.00  0.00           O
ATOM   2306  N   SER A 144      83.115  76.200  86.500  1.00  0.00           N
ATOM   2308  CA  SER A 144      83.635  75.030  87.190  1.00  0.00           C
ATOM   2310  CB  SER A 144      85.075  75.240  87.730  1.00  0.00           C
ATOM   2313  OG  SER A 144      85.965  75.560  86.670  1.00  0.00           O
ATOM   2315  C   SER A 144      82.805  74.550  88.350  1.00  0.00           C
ATOM   2316  O   SER A 144      82.715  73.340  88.570  1.00  0.00           O
ATOM   2317  N   ASP A 145      82.195  75.460  89.150  1.00  0.00           N
ATOM   2319  CA  ASP A 145      81.335  75.110  90.270  1.00  0.00           C
ATOM   2321  CB  ASP A 145      81.405  76.130  91.450  1.00  0.00           C
ATOM   2324  CG  ASP A 145      82.805  76.320  91.970  1.00  0.00           C
ATOM   2325  OD1 ASP A 145      83.285  75.470  92.770  1.00  0.00           O
ATOM   2326  OD2 ASP A 145      83.415  77.360  91.630  1.00  0.00           O
ATOM   2327  C   ASP A 145      79.875  75.100  89.840  1.00  0.00           C
ATOM   2328  O   ASP A 145      79.415  75.970  89.100  1.00  0.00           O
ATOM   2329  N   ARG A 146      79.075  74.140  90.370  1.00  0.00           N
ATOM   2331  CA  ARG A 146      77.655  74.040  90.070  1.00  0.00           C
ATOM   2333  CB  ARG A 146      77.065  72.860  90.900  1.00  0.00           C
ATOM   2336  CG  ARG A 146      75.565  72.510  90.710  1.00  0.00           C
ATOM   2339  CD  ARG A 146      75.145  71.890  89.370  1.00  0.00           C
ATOM   2342  NE  ARG A 146      75.715  70.500  89.310  1.00  0.00           N
ATOM   2344  CZ  ARG A 146      76.925  70.190  88.860  1.00  0.00           C
ATOM   2345  NH1 ARG A 146      77.745  71.070  88.350  1.00  0.00           N
ATOM   2348  NH2 ARG A 146      77.355  68.950  88.900  1.00  0.00           N
ATOM   2351  C   ARG A 146      76.855  75.290  90.410  1.00  0.00           C
ATOM   2352  O   ARG A 146      76.085  75.800  89.610  1.00  0.00           O
ATOM   2353  N   LYS A 147      77.055  75.860  91.620  1.00  0.00           N
ATOM   2355  CA  LYS A 147      76.295  76.990  92.120  1.00  0.00           C
ATOM   2357  CB  LYS A 147      76.865  77.340  93.510  1.00  0.00           C
ATOM   2360  CG  LYS A 147      76.595  76.250  94.540  1.00  0.00           C
ATOM   2363  CD  LYS A 147      77.265  76.580  95.870  1.00  0.00           C
ATOM   2366  CE  LYS A 147      76.885  75.570  96.944  1.00  0.00           C
ATOM   2369  NZ  LYS A 147      77.685  75.790  98.154  1.00  0.00           N
ATOM   2373  C   LYS A 147      76.395  78.240  91.260  1.00  0.00           C
ATOM   2374  O   LYS A 147      75.425  78.900  90.910  1.00  0.00           O
ATOM   2375  N   LYS A 148      77.645  78.550  90.890  1.00  0.00           N
ATOM   2377  CA  LYS A 148      77.995  79.610  89.980  1.00  0.00           C
ATOM   2379  CB  LYS A 148      79.525  79.730  89.910  1.00  0.00           C
ATOM   2382  CG  LYS A 148      80.165  80.100  91.240  1.00  0.00           C
ATOM   2385  CD  LYS A 148      81.685  80.070  91.080  1.00  0.00           C
ATOM   2388  CE  LYS A 148      82.395  80.200  92.420  1.00  0.00           C
ATOM   2391  NZ  LYS A 148      83.805  79.870  92.220  1.00  0.00           N
ATOM   2395  C   LYS A 148      77.485  79.430  88.570  1.00  0.00           C
ATOM   2396  O   LYS A 148      77.045  80.390  87.950  1.00  0.00           O
ATOM   2397  N   ALA A 149      77.545  78.180  88.040  1.00  0.00           N
ATOM   2399  CA  ALA A 149      76.985  77.860  86.750  1.00  0.00           C
ATOM   2401  CB  ALA A 149      77.255  76.370  86.430  1.00  0.00           C
ATOM   2405  C   ALA A 149      75.505  78.140  86.700  1.00  0.00           C
ATOM   2406  O   ALA A 149      75.085  78.930  85.860  1.00  0.00           O
ATOM   2407  N   ILE A 150      74.705  77.630  87.670  1.00  0.00           N
ATOM   2409  CA  ILE A 150      73.265  77.910  87.730  1.00  0.00           C
ATOM   2411  CB  ILE A 150      72.515  77.070  88.780  1.00  0.00           C
ATOM   2413  CG2 ILE A 150      71.125  77.680  89.110  1.00  0.00           C
ATOM   2417  CG1 ILE A 150      72.255  75.610  88.310  1.00  0.00           C
ATOM   2420  CD  ILE A 150      73.465  74.680  88.260  1.00  0.00           C
ATOM   2424  C   ILE A 150      72.955  79.400  87.820  1.00  0.00           C
ATOM   2425  O   ILE A 150      72.095  79.910  87.110  1.00  0.00           O
ATOM   2426  N   SER A 151      73.695  80.180  88.640  1.00  0.00           N
ATOM   2428  CA  SER A 151      73.535  81.630  88.690  1.00  0.00           C
ATOM   2430  CB  SER A 151      74.475  82.290  89.730  1.00  0.00           C
ATOM   2433  OG  SER A 151      74.095  81.880  91.040  1.00  0.00           O
ATOM   2435  C   SER A 151      73.745  82.330  87.360  1.00  0.00           C
ATOM   2436  O   SER A 151      72.955  83.200  86.980  1.00  0.00           O
ATOM   2437  N   LYS A 152      74.765  81.940  86.580  1.00  0.00           N
ATOM   2439  CA  LYS A 152      75.015  82.450  85.240  1.00  0.00           C
ATOM   2441  CB  LYS A 152      76.375  81.950  84.680  1.00  0.00           C
ATOM   2444  CG  LYS A 152      77.585  82.460  85.480  1.00  0.00           C
ATOM   2447  CD  LYS A 152      78.895  81.770  85.070  1.00  0.00           C
ATOM   2450  CE  LYS A 152      79.505  82.350  83.790  1.00  0.00           C
ATOM   2453  NZ  LYS A 152      80.605  83.280  84.130  1.00  0.00           N
ATOM   2457  C   LYS A 152      73.915  82.180  84.220  1.00  0.00           C
ATOM   2458  O   LYS A 152      73.635  83.030  83.380  1.00  0.00           O
ATOM   2459  N   ILE A 153      73.245  81.000  84.260  1.00  0.00           N
ATOM   2461  CA  ILE A 153      71.985  80.730  83.560  1.00  0.00           C
ATOM   2463  CB  ILE A 153      71.575  79.250  83.640  1.00  0.00           C
ATOM   2465  CG2 ILE A 153      70.135  79.020  83.130  1.00  0.00           C
ATOM   2469  CG1 ILE A 153      72.525  78.380  82.790  1.00  0.00           C
ATOM   2472  CD  ILE A 153      73.805  77.920  83.490  1.00  0.00           C
ATOM   2476  C   ILE A 153      70.835  81.630  84.000  1.00  0.00           C
ATOM   2477  O   ILE A 153      70.035  82.090  83.180  1.00  0.00           O
ATOM   2478  N   ASN A 154      70.735  81.940  85.310  1.00  0.00           N
ATOM   2480  CA  ASN A 154      69.685  82.790  85.860  1.00  0.00           C
ATOM   2482  CB  ASN A 154      69.645  82.760  87.420  1.00  0.00           C
ATOM   2485  CG  ASN A 154      69.315  81.410  88.030  1.00  0.00           C
ATOM   2486  OD1 ASN A 154      69.875  81.000  89.040  1.00  0.00           O
ATOM   2487  ND2 ASN A 154      68.365  80.690  87.400  1.00  0.00           N
ATOM   2490  C   ASN A 154      69.825  84.250  85.440  1.00  0.00           C
ATOM   2491  O   ASN A 154      68.885  85.030  85.580  1.00  0.00           O
ATOM   2492  N   ASP A 155      70.985  84.620  84.880  1.00  0.00           N
ATOM   2494  CA  ASP A 155      71.245  85.920  84.310  1.00  0.00           C
ATOM   2496  CB  ASP A 155      72.735  86.300  84.570  1.00  0.00           C
ATOM   2499  CG  ASP A 155      73.105  86.510  86.030  1.00  0.00           C
ATOM   2500  OD1 ASP A 155      72.275  86.860  86.900  1.00  0.00           O
ATOM   2501  OD2 ASP A 155      74.345  86.490  86.300  1.00  0.00           O
ATOM   2502  C   ASP A 155      70.985  85.930  82.780  1.00  0.00           C
ATOM   2503  O   ASP A 155      71.225  86.950  82.130  1.00  0.00           O
ATOM   2504  N   LEU A 156      70.505  84.820  82.170  1.00  0.00           N
ATOM   2506  CA  LEU A 156      70.195  84.740  80.740  1.00  0.00           C
ATOM   2508  CB  LEU A 156      71.005  83.610  80.040  1.00  0.00           C
ATOM   2511  CG  LEU A 156      72.535  83.810  79.980  1.00  0.00           C
ATOM   2513  CD1 LEU A 156      73.185  82.760  79.080  1.00  0.00           C
ATOM   2517  CD2 LEU A 156      72.925  85.220  79.510  1.00  0.00           C
ATOM   2521  C   LEU A 156      68.705  84.500  80.460  1.00  0.00           C
ATOM   2522  O   LEU A 156      68.065  83.640  81.070  1.00  0.00           O
ATOM   2523  N   ASP A 157      68.135  85.250  79.490  1.00  0.00           N
ATOM   2525  CA  ASP A 157      66.935  84.880  78.750  1.00  0.00           C
ATOM   2527  CB  ASP A 157      66.415  86.090  77.880  1.00  0.00           C
ATOM   2530  CG  ASP A 157      65.405  85.750  76.780  1.00  0.00           C
ATOM   2531  OD1 ASP A 157      65.815  85.760  75.590  1.00  0.00           O
ATOM   2532  OD2 ASP A 157      64.265  85.320  77.100  1.00  0.00           O
ATOM   2533  C   ASP A 157      67.005  83.500  78.030  1.00  0.00           C
ATOM   2534  O   ASP A 157      68.055  82.870  77.880  1.00  0.00           O
ATOM   2535  N   ALA A 158      65.855  83.010  77.540  1.00  0.00           N
ATOM   2537  CA  ALA A 158      65.745  81.880  76.660  1.00  0.00           C
ATOM   2539  CB  ALA A 158      64.225  81.740  76.410  1.00  0.00           C
ATOM   2543  C   ALA A 158      66.515  81.980  75.330  1.00  0.00           C
ATOM   2544  O   ALA A 158      67.275  81.070  75.000  1.00  0.00           O
ATOM   2545  N   ASP A 159      66.435  83.090  74.560  1.00  0.00           N
ATOM   2547  CA  ASP A 159      67.185  83.240  73.320  1.00  0.00           C
ATOM   2549  CB  ASP A 159      66.735  84.480  72.540  1.00  0.00           C
ATOM   2552  CG  ASP A 159      65.425  84.230  71.830  1.00  0.00           C
ATOM   2553  OD1 ASP A 159      64.845  83.120  71.900  1.00  0.00           O
ATOM   2554  OD2 ASP A 159      64.995  85.180  71.130  1.00  0.00           O
ATOM   2555  C   ASP A 159      68.695  83.310  73.510  1.00  0.00           C
ATOM   2556  O   ASP A 159      69.485  82.700  72.780  1.00  0.00           O
ATOM   2557  N   GLU A 160      69.145  84.040  74.550  1.00  0.00           N
ATOM   2559  CA  GLU A 160      70.555  84.250  74.790  1.00  0.00           C
ATOM   2561  CB  GLU A 160      70.805  85.610  75.480  1.00  0.00           C
ATOM   2564  CG  GLU A 160      70.025  85.810  76.790  1.00  0.00           C
ATOM   2567  CD  GLU A 160      70.045  87.240  77.330  1.00  0.00           C
ATOM   2568  OE1 GLU A 160      70.165  88.230  76.550  1.00  0.00           O
ATOM   2569  OE2 GLU A 160      69.905  87.350  78.580  1.00  0.00           O
ATOM   2570  C   GLU A 160      71.205  83.080  75.510  1.00  0.00           C
ATOM   2571  O   GLU A 160      72.425  82.910  75.430  1.00  0.00           O
ATOM   2572  N   PHE A 161      70.425  82.160  76.120  1.00  0.00           N
ATOM   2574  CA  PHE A 161      70.875  80.810  76.430  1.00  0.00           C
ATOM   2576  CB  PHE A 161      69.785  80.010  77.190  1.00  0.00           C
ATOM   2579  CG  PHE A 161      70.265  78.650  77.660  1.00  0.00           C
ATOM   2580  CD1 PHE A 161      70.155  77.500  76.850  1.00  0.00           C
ATOM   2582  CE1 PHE A 161      70.625  76.250  77.300  1.00  0.00           C
ATOM   2584  CZ  PHE A 161      71.185  76.140  78.580  1.00  0.00           C
ATOM   2586  CD2 PHE A 161      70.825  78.520  78.940  1.00  0.00           C
ATOM   2588  CE2 PHE A 161      71.275  77.280  79.400  1.00  0.00           C
ATOM   2590  C   PHE A 161      71.285  80.050  75.180  1.00  0.00           C
ATOM   2591  O   PHE A 161      72.345  79.420  75.140  1.00  0.00           O
ATOM   2592  N   LEU A 162      70.475  80.140  74.100  1.00  0.00           N
ATOM   2594  CA  LEU A 162      70.795  79.490  72.840  1.00  0.00           C
ATOM   2596  CB  LEU A 162      69.745  79.700  71.730  1.00  0.00           C
ATOM   2599  CG  LEU A 162      68.265  79.640  72.120  1.00  0.00           C
ATOM   2601  CD1 LEU A 162      67.395  79.630  70.850  1.00  0.00           C
ATOM   2605  CD2 LEU A 162      67.905  78.500  73.070  1.00  0.00           C
ATOM   2609  C   LEU A 162      72.095  80.020  72.270  1.00  0.00           C
ATOM   2610  O   LEU A 162      72.975  79.270  71.900  1.00  0.00           O
ATOM   2611  N   GLU A 163      72.245  81.360  72.270  1.00  0.00           N
ATOM   2613  CA  GLU A 163      73.465  81.990  71.790  1.00  0.00           C
ATOM   2615  CB  GLU A 163      73.495  83.540  71.920  1.00  0.00           C
ATOM   2618  CG  GLU A 163      72.535  84.460  71.130  1.00  0.00           C
ATOM   2621  CD  GLU A 163      73.115  85.890  71.120  1.00  0.00           C
ATOM   2622  OE1 GLU A 163      74.325  86.010  70.730  1.00  0.00           O
ATOM   2623  OE2 GLU A 163      72.415  86.860  71.510  1.00  0.00           O
ATOM   2624  C   GLU A 163      74.695  81.530  72.560  1.00  0.00           C
ATOM   2625  O   GLU A 163      75.755  81.300  71.990  1.00  0.00           O
ATOM   2626  N   HIS A 164      74.585  81.450  73.910  1.00  0.00           N
ATOM   2628  CA  HIS A 164      75.655  81.000  74.790  1.00  0.00           C
ATOM   2630  CB  HIS A 164      75.295  81.180  76.290  1.00  0.00           C
ATOM   2633  ND1 HIS A 164      77.325  81.270  77.820  1.00  0.00           N
ATOM   2634  CG  HIS A 164      76.295  80.550  77.240  1.00  0.00           C
ATOM   2635  CE1 HIS A 164      78.035  80.370  78.470  1.00  0.00           C
ATOM   2637  NE2 HIS A 164      77.505  79.130  78.360  1.00  0.00           N
ATOM   2639  CD2 HIS A 164      76.375  79.250  77.590  1.00  0.00           C
ATOM   2641  C   HIS A 164      76.125  79.580  74.520  1.00  0.00           C
ATOM   2642  O   HIS A 164      77.305  79.380  74.220  1.00  0.00           O
ATOM   2643  N   VAL A 165      75.205  78.580  74.530  1.00  0.00           N
ATOM   2645  CA  VAL A 165      75.515  77.150  74.330  1.00  0.00           C
ATOM   2647  CB  VAL A 165      74.335  76.210  74.630  1.00  0.00           C
ATOM   2649  CG1 VAL A 165      73.155  76.400  73.660  1.00  0.00           C
ATOM   2653  CG2 VAL A 165      74.715  74.710  74.570  1.00  0.00           C
ATOM   2657  C   VAL A 165      76.065  76.900  72.960  1.00  0.00           C
ATOM   2658  O   VAL A 165      76.965  76.100  72.730  1.00  0.00           O
ATOM   2659  N   ALA A 166      75.535  77.660  71.990  1.00  0.00           N
ATOM   2661  CA  ALA A 166      75.875  77.530  70.620  1.00  0.00           C
ATOM   2663  CB  ALA A 166      74.695  78.110  69.820  1.00  0.00           C
ATOM   2667  C   ALA A 166      77.235  78.140  70.290  1.00  0.00           C
ATOM   2668  O   ALA A 166      77.875  77.760  69.320  1.00  0.00           O
ATOM   2669  N   ARG A 167      77.715  79.090  71.110  1.00  0.00           N
ATOM   2671  CA  ARG A 167      78.995  79.740  70.960  1.00  0.00           C
ATOM   2673  CB  ARG A 167      78.795  81.190  71.460  1.00  0.00           C
ATOM   2676  CG  ARG A 167      80.015  81.980  71.990  1.00  0.00           C
ATOM   2679  CD  ARG A 167      79.765  83.470  72.270  1.00  0.00           C
ATOM   2682  NE  ARG A 167      78.325  83.640  72.690  1.00  0.00           N
ATOM   2684  CZ  ARG A 167      77.495  84.610  72.300  1.00  0.00           C
ATOM   2685  NH1 ARG A 167      77.885  85.560  71.480  1.00  0.00           N
ATOM   2688  NH2 ARG A 167      76.285  84.720  72.790  1.00  0.00           N
ATOM   2691  C   ARG A 167      80.125  79.080  71.720  1.00  0.00           C
ATOM   2692  O   ARG A 167      81.285  79.170  71.340  1.00  0.00           O
ATOM   2693  N   ASN A 168      79.785  78.440  72.850  1.00  0.00           N
ATOM   2695  CA  ASN A 168      80.745  78.030  73.840  1.00  0.00           C
ATOM   2697  CB  ASN A 168      80.395  78.670  75.220  1.00  0.00           C
ATOM   2700  CG  ASN A 168      80.805  80.140  75.280  1.00  0.00           C
ATOM   2701  OD1 ASN A 168      81.925  80.510  74.910  1.00  0.00           O
ATOM   2702  ND2 ASN A 168      79.905  81.020  75.790  1.00  0.00           N
ATOM   2705  C   ASN A 168      80.785  76.520  74.000  1.00  0.00           C
ATOM   2706  O   ASN A 168      81.875  75.970  74.110  1.00  0.00           O
ATOM   2707  N   HIS A 169      79.645  75.790  74.010  1.00  0.00           N
ATOM   2709  CA  HIS A 169      79.645  74.350  74.270  1.00  0.00           C
ATOM   2711  CB  HIS A 169      78.205  73.770  74.340  1.00  0.00           C
ATOM   2714  ND1 HIS A 169      77.945  72.080  76.180  1.00  0.00           N
ATOM   2715  CG  HIS A 169      78.115  72.360  74.840  1.00  0.00           C
ATOM   2716  CE1 HIS A 169      77.825  70.770  76.260  1.00  0.00           C
ATOM   2718  NE2 HIS A 169      77.915  70.180  75.040  1.00  0.00           N
ATOM   2720  CD2 HIS A 169      78.105  71.200  74.130  1.00  0.00           C
ATOM   2722  C   HIS A 169      80.465  73.570  73.240  1.00  0.00           C
ATOM   2723  O   HIS A 169      80.415  73.890  72.050  1.00  0.00           O
ATOM   2724  N   PRO A 170      81.255  72.550  73.540  1.00  0.00           N
ATOM   2725  CD  PRO A 170      81.405  71.940  74.860  1.00  0.00           C
ATOM   2728  CA  PRO A 170      82.335  72.140  72.640  1.00  0.00           C
ATOM   2730  CB  PRO A 170      83.285  71.390  73.570  1.00  0.00           C
ATOM   2733  CG  PRO A 170      82.345  70.770  74.610  1.00  0.00           C
ATOM   2736  C   PRO A 170      81.815  71.230  71.540  1.00  0.00           C
ATOM   2737  O   PRO A 170      82.555  70.930  70.600  1.00  0.00           O
ATOM   2738  N   ALA A 171      80.575  70.740  71.670  1.00  0.00           N
ATOM   2740  CA  ALA A 171      80.005  69.720  70.830  1.00  0.00           C
ATOM   2742  CB  ALA A 171      79.365  68.640  71.740  1.00  0.00           C
ATOM   2746  C   ALA A 171      78.895  70.300  69.970  1.00  0.00           C
ATOM   2747  O   ALA A 171      77.865  70.650  70.530  1.00  0.00           O
ATOM   2748  N   PRO A 172      78.975  70.390  68.640  1.00  0.00           N
ATOM   2749  CD  PRO A 172      80.255  70.310  67.920  1.00  0.00           C
ATOM   2752  CA  PRO A 172      77.945  71.060  67.830  1.00  0.00           C
ATOM   2754  CB  PRO A 172      78.555  71.050  66.420  1.00  0.00           C
ATOM   2757  CG  PRO A 172      80.045  71.200  66.710  1.00  0.00           C
ATOM   2760  C   PRO A 172      76.575  70.400  67.870  1.00  0.00           C
ATOM   2761  O   PRO A 172      75.605  70.970  67.390  1.00  0.00           O
ATOM   2762  N   GLN A 173      76.455  69.200  68.460  1.00  0.00           N
ATOM   2764  CA  GLN A 173      75.195  68.550  68.740  1.00  0.00           C
ATOM   2766  CB  GLN A 173      75.405  67.110  69.240  1.00  0.00           C
ATOM   2769  CG  GLN A 173      76.435  66.300  68.410  1.00  0.00           C
ATOM   2772  CD  GLN A 173      77.755  66.030  69.140  1.00  0.00           C
ATOM   2773  OE1 GLN A 173      77.835  65.360  70.180  1.00  0.00           O
ATOM   2774  NE2 GLN A 173      78.865  66.560  68.570  1.00  0.00           N
ATOM   2777  C   GLN A 173      74.345  69.290  69.770  1.00  0.00           C
ATOM   2778  O   GLN A 173      73.115  69.310  69.670  1.00  0.00           O
ATOM   2779  N   ALA A 174      74.975  69.880  70.800  1.00  0.00           N
ATOM   2781  CA  ALA A 174      74.325  70.640  71.850  1.00  0.00           C
ATOM   2783  CB  ALA A 174      75.355  71.050  72.910  1.00  0.00           C
ATOM   2787  C   ALA A 174      73.515  71.820  71.360  1.00  0.00           C
ATOM   2788  O   ALA A 174      72.345  71.900  71.720  1.00  0.00           O
ATOM   2789  N   PRO A 175      74.005  72.650  70.450  1.00  0.00           N
ATOM   2790  CD  PRO A 175      75.425  72.990  70.320  1.00  0.00           C
ATOM   2793  CA  PRO A 175      73.175  73.680  69.870  1.00  0.00           C
ATOM   2795  CB  PRO A 175      74.125  74.600  69.080  1.00  0.00           C
ATOM   2798  CG  PRO A 175      75.545  74.030  69.220  1.00  0.00           C
ATOM   2801  C   PRO A 175      72.135  73.050  68.970  1.00  0.00           C
ATOM   2802  O   PRO A 175      70.985  73.470  69.020  1.00  0.00           O
ATOM   2803  N   ARG A 176      72.495  72.020  68.170  1.00  0.00           N
ATOM   2805  CA  ARG A 176      71.625  71.380  67.190  1.00  0.00           C
ATOM   2807  CB  ARG A 176      72.335  70.230  66.400  1.00  0.00           C
ATOM   2810  CG  ARG A 176      71.495  69.620  65.250  1.00  0.00           C
ATOM   2813  CD  ARG A 176      72.245  68.680  64.280  1.00  0.00           C
ATOM   2816  NE  ARG A 176      71.265  68.090  63.290  1.00  0.00           N
ATOM   2818  CZ  ARG A 176      70.715  68.780  62.310  1.00  0.00           C
ATOM   2819  NH1 ARG A 176      71.135  69.950  61.890  1.00  0.00           N
ATOM   2822  NH2 ARG A 176      69.685  68.300  61.660  1.00  0.00           N
ATOM   2825  C   ARG A 176      70.335  70.890  67.810  1.00  0.00           C
ATOM   2826  O   ARG A 176      69.255  71.050  67.240  1.00  0.00           O
ATOM   2827  N   TYR A 177      70.405  70.350  69.040  1.00  0.00           N
ATOM   2829  CA  TYR A 177      69.255  69.940  69.820  1.00  0.00           C
ATOM   2831  CB  TYR A 177      69.705  69.280  71.150  1.00  0.00           C
ATOM   2834  CG  TYR A 177      68.925  68.020  71.350  1.00  0.00           C
ATOM   2835  CD1 TYR A 177      67.545  68.070  71.620  1.00  0.00           C
ATOM   2837  CE1 TYR A 177      66.845  66.910  71.930  1.00  0.00           C
ATOM   2839  CZ  TYR A 177      67.475  65.680  71.910  1.00  0.00           C
ATOM   2840  OH  TYR A 177      66.705  64.560  72.200  1.00  0.00           O
ATOM   2842  CD2 TYR A 177      69.545  66.770  71.300  1.00  0.00           C
ATOM   2844  CE2 TYR A 177      68.835  65.600  71.580  1.00  0.00           C
ATOM   2846  C   TYR A 177      68.245  71.050  70.110  1.00  0.00           C
ATOM   2847  O   TYR A 177      67.045  70.800  70.070  1.00  0.00           O
ATOM   2848  N   ILE A 178      68.665  72.300  70.370  1.00  0.00           N
ATOM   2850  CA  ILE A 178      67.715  73.410  70.500  1.00  0.00           C
ATOM   2852  CB  ILE A 178      68.435  74.730  70.760  1.00  0.00           C
ATOM   2854  CG2 ILE A 178      67.475  75.940  70.680  1.00  0.00           C
ATOM   2858  CG1 ILE A 178      69.175  74.680  72.100  1.00  0.00           C
ATOM   2861  CD  ILE A 178      70.255  75.760  72.170  1.00  0.00           C
ATOM   2865  C   ILE A 178      66.895  73.650  69.260  1.00  0.00           C
ATOM   2866  O   ILE A 178      65.675  73.720  69.290  1.00  0.00           O
ATOM   2867  N   TYR A 179      67.555  73.730  68.090  1.00  0.00           N
ATOM   2869  CA  TYR A 179      66.895  73.990  66.830  1.00  0.00           C
ATOM   2871  CB  TYR A 179      67.975  74.270  65.730  1.00  0.00           C
ATOM   2874  CG  TYR A 179      67.505  74.080  64.320  1.00  0.00           C
ATOM   2875  CD1 TYR A 179      67.345  75.100  63.370  1.00  0.00           C
ATOM   2877  CE1 TYR A 179      66.915  74.790  62.060  1.00  0.00           C
ATOM   2879  CZ  TYR A 179      66.645  73.450  61.730  1.00  0.00           C
ATOM   2880  OH  TYR A 179      66.175  73.060  60.470  1.00  0.00           O
ATOM   2882  CD2 TYR A 179      67.225  72.770  63.930  1.00  0.00           C
ATOM   2884  CE2 TYR A 179      66.765  72.450  62.670  1.00  0.00           C
ATOM   2886  C   TYR A 179      65.875  72.880  66.530  1.00  0.00           C
ATOM   2887  O   TYR A 179      64.765  73.090  66.070  1.00  0.00           O
ATOM   2888  N   LYS A 180      66.285  71.630  66.830  1.00  0.00           N
ATOM   2890  CA  LYS A 180      65.505  70.420  66.710  1.00  0.00           C
ATOM   2892  CB  LYS A 180      66.435  69.220  67.070  1.00  0.00           C
ATOM   2895  CG  LYS A 180      67.555  68.850  66.060  1.00  0.00           C
ATOM   2898  CD  LYS A 180      67.225  68.080  64.750  1.00  0.00           C
ATOM   2901  CE  LYS A 180      67.235  66.540  64.770  1.00  0.00           C
ATOM   2904  NZ  LYS A 180      68.595  66.000  64.940  1.00  0.00           N
ATOM   2908  C   LYS A 180      64.235  70.460  67.580  1.00  0.00           C
ATOM   2909  O   LYS A 180      63.155  70.070  67.140  1.00  0.00           O
ATOM   2910  N   LEU A 181      64.355  70.990  68.830  1.00  0.00           N
ATOM   2912  CA  LEU A 181      63.255  71.320  69.720  1.00  0.00           C
ATOM   2914  CB  LEU A 181      63.825  71.820  71.090  1.00  0.00           C
ATOM   2917  CG  LEU A 181      62.845  72.060  72.270  1.00  0.00           C
ATOM   2919  CD1 LEU A 181      62.175  73.440  72.220  1.00  0.00           C
ATOM   2923  CD2 LEU A 181      61.805  70.950  72.470  1.00  0.00           C
ATOM   2927  C   LEU A 181      62.285  72.350  69.150  1.00  0.00           C
ATOM   2928  O   LEU A 181      61.095  72.070  69.030  1.00  0.00           O
ATOM   2929  N   GLU A 182      62.765  73.530  68.700  1.00  0.00           N
ATOM   2931  CA  GLU A 182      61.885  74.560  68.160  1.00  0.00           C
ATOM   2933  CB  GLU A 182      62.585  75.920  67.900  1.00  0.00           C
ATOM   2936  CG  GLU A 182      62.915  76.740  69.180  1.00  0.00           C
ATOM   2939  CD  GLU A 182      61.725  77.210  70.030  1.00  0.00           C
ATOM   2940  OE1 GLU A 182      61.155  78.290  69.740  1.00  0.00           O
ATOM   2941  OE2 GLU A 182      61.435  76.550  71.080  1.00  0.00           O
ATOM   2942  C   GLU A 182      61.135  74.090  66.920  1.00  0.00           C
ATOM   2943  O   GLU A 182      59.935  74.300  66.780  1.00  0.00           O
ATOM   2944  N   GLN A 183      61.815  73.350  66.030  1.00  0.00           N
ATOM   2946  CA  GLN A 183      61.185  72.680  64.910  1.00  0.00           C
ATOM   2948  CB  GLN A 183      62.295  71.950  64.090  1.00  0.00           C
ATOM   2951  CG  GLN A 183      63.195  72.860  63.230  1.00  0.00           C
ATOM   2954  CD  GLN A 183      62.295  73.890  62.600  1.00  0.00           C
ATOM   2955  OE1 GLN A 183      62.125  74.960  63.180  1.00  0.00           O
ATOM   2956  NE2 GLN A 183      61.645  73.530  61.480  1.00  0.00           N
ATOM   2959  C   GLN A 183      60.085  71.700  65.240  1.00  0.00           C
ATOM   2960  O   GLN A 183      59.045  71.650  64.590  1.00  0.00           O
ATOM   2961  N   ALA A 184      60.305  70.890  66.290  1.00  0.00           N
ATOM   2963  CA  ALA A 184      59.275  70.050  66.840  1.00  0.00           C
ATOM   2965  CB  ALA A 184      59.895  69.110  67.890  1.00  0.00           C
ATOM   2969  C   ALA A 184      58.105  70.850  67.410  1.00  0.00           C
ATOM   2970  O   ALA A 184      56.965  70.520  67.130  1.00  0.00           O
ATOM   2971  N   LEU A 185      58.365  71.940  68.170  1.00  0.00           N
ATOM   2973  CA  LEU A 185      57.325  72.820  68.690  1.00  0.00           C
ATOM   2975  CB  LEU A 185      57.895  73.930  69.620  1.00  0.00           C
ATOM   2978  CG  LEU A 185      58.025  73.510  71.090  1.00  0.00           C
ATOM   2980  CD1 LEU A 185      58.805  72.230  71.260  1.00  0.00           C
ATOM   2984  CD2 LEU A 185      58.755  74.540  71.950  1.00  0.00           C
ATOM   2988  C   LEU A 185      56.455  73.480  67.630  1.00  0.00           C
ATOM   2989  O   LEU A 185      55.235  73.450  67.760  1.00  0.00           O
ATOM   2990  N   ASP A 186      57.045  74.020  66.540  1.00  0.00           N
ATOM   2992  CA  ASP A 186      56.325  74.580  65.410  1.00  0.00           C
ATOM   2994  CB  ASP A 186      57.315  75.130  64.360  1.00  0.00           C
ATOM   2997  CG  ASP A 186      58.065  76.400  64.740  1.00  0.00           C
ATOM   2998  OD1 ASP A 186      57.695  77.100  65.720  1.00  0.00           O
ATOM   2999  OD2 ASP A 186      58.955  76.740  63.900  1.00  0.00           O
ATOM   3000  C   ASP A 186      55.425  73.580  64.680  1.00  0.00           C
ATOM   3001  O   ASP A 186      54.385  73.940  64.120  1.00  0.00           O
ATOM   3002  N   ALA A 187      55.835  72.300  64.610  1.00  0.00           N
ATOM   3004  CA  ALA A 187      55.205  71.300  63.760  1.00  0.00           C
ATOM   3006  CB  ALA A 187      56.305  70.300  63.350  1.00  0.00           C
ATOM   3010  C   ALA A 187      54.105  70.510  64.450  1.00  0.00           C
ATOM   3011  O   ALA A 187      53.515  69.600  63.870  1.00  0.00           O
ATOM   3012  N   MET A 188      53.845  70.800  65.730  1.00  0.00           N
ATOM   3014  CA  MET A 188      53.095  69.980  66.670  1.00  0.00           C
ATOM   3016  CB  MET A 188      54.055  69.920  67.900  1.00  0.00           C
ATOM   3019  CG  MET A 188      53.665  69.250  69.230  1.00  0.00           C
ATOM   3022  SD  MET A 188      55.005  69.360  70.460  1.00  0.00           S
ATOM   3023  CE  MET A 188      56.255  68.260  69.740  1.00  0.00           C
ATOM   3027  C   MET A 188      51.645  70.520  66.940  1.00  0.00           C
ATOM   3028  OT1 MET A 188      51.005  71.040  65.980  1.00  0.00           O
ATOM   3029  OT2 MET A 188      51.135  70.410  68.080  1.00  0.00           O
ATOM   3030  NH3 POPEB 189      47.525  29.910  64.700  1.00  0.00           N
ATOM   3034  C12 POPEB 189      46.845  31.020  65.460  1.00  0.00           C
ATOM   3037  C11 POPEB 189      46.075  31.910  64.460  1.00  0.00           C
ATOM   3040  P   POPEB 189      44.625  34.040  64.240  1.00  0.00           P
ATOM   3041  O13 POPEB 189      43.585  33.260  63.540  1.00  0.00           O
ATOM   3042  O14 POPEB 189      44.225  35.210  65.040  1.00  0.00           O
ATOM   3043  O11 POPEB 189      45.605  34.600  63.140  1.00  0.00           O
ATOM   3044  O12 POPEB 189      45.585  33.100  65.080  1.00  0.00           O
ATOM   3045  C1  POPEB 189      45.365  34.220  61.790  1.00  0.00           C
ATOM   3048  C2  POPEB 189      46.335  34.960  60.880  1.00  0.00           C
ATOM   3050  O21 POPEB 189      46.355  34.290  59.600  1.00  0.00           O
ATOM   3051  C21 POPEB 189      45.335  34.600  58.810  1.00  0.00           C
ATOM   3052  O22 POPEB 189      44.315  35.170  59.170  1.00  0.00           O
ATOM   3053  C22 POPEB 189      45.665  34.190  57.390  1.00  0.00           C
ATOM   3056  C3  POPEB 189      47.735  35.000  61.560  1.00  0.00           C
ATOM   3059  O31 POPEB 189      48.805  35.190  60.630  1.00  0.00           O
ATOM   3060  C31 POPEB 189      49.995  35.460  61.150  1.00  0.00           C
ATOM   3061  O32 POPEB 189      50.185  35.820  62.300  1.00  0.00           O
ATOM   3062  C32 POPEB 189      51.085  35.250  60.110  1.00  0.00           C
ATOM   3065  C23 POPEB 189      45.125  35.200  56.350  1.00  0.00           C
ATOM   3068  C24 POPEB 189      45.995  35.310  55.080  1.00  0.00           C
ATOM   3071  C25 POPEB 189      46.385  33.970  54.450  1.00  0.00           C
ATOM   3074  C26 POPEB 189      45.205  33.120  53.980  1.00  0.00           C
ATOM   3077  C27 POPEB 189      45.665  31.740  53.500  1.00  0.00           C
ATOM   3080  C28 POPEB 189      45.245  31.450  52.050  1.00  0.00           C
ATOM   3083  C29 POPEB 189      45.645  30.060  51.620  1.00  0.00           C
ATOM   3085 0C21 POPEB 189      46.705  29.710  50.860  1.00  0.00           C
ATOM   3087 1C21 POPEB 189      47.725  30.650  50.280  1.00  0.00           C
ATOM   3090 2C21 POPEB 189      49.125  30.500  50.900  1.00  0.00           C
ATOM   3093 3C21 POPEB 189      50.025  31.610  50.370  1.00  0.00           C
ATOM   3096 4C21 POPEB 189      51.495  31.510  50.780  1.00  0.00           C
ATOM   3099 5C21 POPEB 189      52.265  32.680  50.160  1.00  0.00           C
ATOM   3102 6C21 POPEB 189      53.785  32.500  50.090  1.00  0.00           C
ATOM   3105 7C21 POPEB 189      54.365  33.540  49.110  1.00  0.00           C
ATOM   3108 8C21 POPEB 189      55.865  33.410  48.890  1.00  0.00           C
ATOM   3112  C33 POPEB 189      50.545  34.760  58.760  1.00  0.00           C
ATOM   3115  C34 POPEB 189      51.595  34.690  57.660  1.00  0.00           C
ATOM   3118  C35 POPEB 189      51.985  36.050  57.080  1.00  0.00           C
ATOM   3121  C36 POPEB 189      52.935  35.900  55.890  1.00  0.00           C
ATOM   3124  C37 POPEB 189      52.295  35.390  54.590  1.00  0.00           C
ATOM   3127  C38 POPEB 189      52.085  36.550  53.630  1.00  0.00           C
ATOM   3130  C39 POPEB 189      51.935  36.170  52.150  1.00  0.00           C
ATOM   3133 0C31 POPEB 189      51.985  37.450  51.300  1.00  0.00           C
ATOM   3136 1C31 POPEB 189      52.125  37.230  49.800  1.00  0.00           C
ATOM   3139 2C31 POPEB 189      52.525  38.530  49.100  1.00  0.00           C
ATOM   3142 3C31 POPEB 189      51.365  39.500  48.860  1.00  0.00           C
ATOM   3145 4C31 POPEB 189      50.815  39.390  47.440  1.00  0.00           C
ATOM   3148 5C31 POPEB 189      50.015  40.620  47.020  1.00  0.00           C
ATOM   3151 6C31 POPEB 189      49.585  40.570  45.550  1.00  0.00           C
ATOM   3155  NH3 POPEC 190      97.485  14.470  19.160  1.00  0.00           N
ATOM   3159  C12 POPEC 190      97.395  15.160  17.830  1.00  0.00           C
ATOM   3162  C11 POPEC 190      98.625  14.860  16.970  1.00  0.00           C
ATOM   3165  P   POPEC 190     100.065  17.010  17.270  1.00  0.00           P
ATOM   3166  O13 POPEC 190      99.195  17.520  16.190  1.00  0.00           O
ATOM   3167  O14 POPEC 190     101.515  17.220  17.240  1.00  0.00           O
ATOM   3168  O11 POPEC 190      99.505  17.700  18.590  1.00  0.00           O
ATOM   3169  O12 POPEC 190      99.785  15.470  17.540  1.00  0.00           O
ATOM   3170  C1  POPEC 190     100.155  17.510  19.850  1.00  0.00           C
ATOM   3173  C2  POPEC 190     100.995  18.750  20.330  1.00  0.00           C
ATOM   3175  O21 POPEC 190     101.365  18.560  21.710  1.00  0.00           O
ATOM   3176  C21 POPEC 190     100.425  18.740  22.620  1.00  0.00           C
ATOM   3177  O22 POPEC 190      99.225  18.800  22.430  1.00  0.00           O
ATOM   3178  C22 POPEC 190     101.125  18.940  23.970  1.00  0.00           C
ATOM   3181  C3  POPEC 190     100.335  20.160  20.100  1.00  0.00           C
ATOM   3184  O31 POPEC 190     100.705  21.140  21.100  1.00  0.00           O
ATOM   3185  C31 POPEC 190     101.855  21.800  20.940  1.00  0.00           C
ATOM   3186  O32 POPEC 190     102.535  21.820  19.940  1.00  0.00           O
ATOM   3187  C32 POPEC 190     102.135  22.590  22.230  1.00  0.00           C
ATOM   3190  C23 POPEC 190     100.175  19.500  25.070  1.00  0.00           C
ATOM   3193  C24 POPEC 190     100.915  20.420  26.050  1.00  0.00           C
ATOM   3196  C25 POPEC 190     100.015  20.940  27.180  1.00  0.00           C
ATOM   3199  C26 POPEC 190      99.655  19.880  28.240  1.00  0.00           C
ATOM   3202  C27 POPEC 190     100.885  19.410  29.030  1.00  0.00           C
ATOM   3205  C28 POPEC 190     100.515  18.500  30.210  1.00  0.00           C
ATOM   3208  C29 POPEC 190     101.775  18.030  30.890  1.00  0.00           C
ATOM   3210 0C21 POPEC 190     102.115  18.180  32.180  1.00  0.00           C
ATOM   3212 1C21 POPEC 190     101.275  18.800  33.260  1.00  0.00           C
ATOM   3215 2C21 POPEC 190     101.415  18.030  34.590  1.00  0.00           C
ATOM   3218 3C21 POPEC 190     102.795  18.200  35.250  1.00  0.00           C
ATOM   3221 4C21 POPEC 190     102.965  17.320  36.500  1.00  0.00           C
ATOM   3224 5C21 POPEC 190     101.905  17.580  37.570  1.00  0.00           C
ATOM   3227 6C21 POPEC 190     102.135  16.710  38.800  1.00  0.00           C
ATOM   3230 7C21 POPEC 190     101.035  16.860  39.860  1.00  0.00           C
ATOM   3233 8C21 POPEC 190     101.145  15.880  41.030  1.00  0.00           C
ATOM   3237  C33 POPEC 190     103.525  23.280  22.310  1.00  0.00           C
ATOM   3240  C34 POPEC 190     104.505  22.600  23.280  1.00  0.00           C
ATOM   3243  C35 POPEC 190     104.275  23.000  24.750  1.00  0.00           C
ATOM   3246  C36 POPEC 190     105.235  22.310  25.740  1.00  0.00           C
ATOM   3249  C37 POPEC 190     105.355  22.920  27.150  1.00  0.00           C
ATOM   3252  C38 POPEC 190     104.795  22.030  28.290  1.00  0.00           C
ATOM   3255  C39 POPEC 190     105.035  22.650  29.680  1.00  0.00           C
ATOM   3258 0C31 POPEC 190     104.525  21.820  30.870  1.00  0.00           C
ATOM   3261 1C31 POPEC 190     104.755  22.560  32.200  1.00  0.00           C
ATOM   3264 2C31 POPEC 190     104.905  21.650  33.430  1.00  0.00           C
ATOM   3267 3C31 POPEC 190     104.875  22.460  34.740  1.00  0.00           C
ATOM   3270 4C31 POPEC 190     105.285  21.660  35.980  1.00  0.00           C
ATOM   3273 5C31 POPEC 190     105.155  22.490  37.260  1.00  0.00           C
ATOM   3276 6C31 POPEC 190     105.645  21.790  38.530  1.00  0.00           C
ATOM   3280  NH3 POPED 191     103.135  15.160  18.260  1.00  0.00           N
ATOM   3284  C12 POPED 191     104.525  15.700  18.130  1.00  0.00           C
ATOM   3287  C11 POPED 191     105.465  14.640  17.510  1.00  0.00           C
ATOM   3290  P   POPED 191     105.305  12.110  18.260  1.00  0.00           P
ATOM   3291  O13 POPED 191     103.925  12.070  17.710  1.00  0.00           O
ATOM   3292  O14 POPED 191     106.325  11.250  17.610  1.00  0.00           O
ATOM   3293  O11 POPED 191     105.155  11.680  19.770  1.00  0.00           O
ATOM   3294  O12 POPED 191     105.785  13.600  18.420  1.00  0.00           O
ATOM   3295  C1  POPED 191     105.775  12.340  20.880  1.00  0.00           C
ATOM   3298  C2  POPED 191     106.675  11.320  21.620  1.00  0.00           C
ATOM   3300  O21 POPED 191     107.405  11.930  22.720  1.00  0.00           O
ATOM   3301  C21 POPED 191     106.915  11.650  23.920  1.00  0.00           C
ATOM   3302  O22 POPED 191     105.915  10.990  24.130  1.00  0.00           O
ATOM   3303  C22 POPED 191     107.785  12.220  25.040  1.00  0.00           C
ATOM   3306  C3  POPED 191     107.665  10.680  20.610  1.00  0.00           C
ATOM   3309  O31 POPED 191     108.465   9.670  21.240  1.00  0.00           O
ATOM   3310  C31 POPED 191     107.815   8.550  21.510  1.00  0.00           C
ATOM   3311  O32 POPED 191     106.655   8.300  21.220  1.00  0.00           O
ATOM   3312  C32 POPED 191     108.735   7.630  22.280  1.00  0.00           C
ATOM   3315  C23 POPED 191     107.125  12.000  26.430  1.00  0.00           C
ATOM   3318  C24 POPED 191     107.845  12.750  27.560  1.00  0.00           C
ATOM   3321  C25 POPED 191     106.985  12.940  28.830  1.00  0.00           C
ATOM   3324  C26 POPED 191     107.375  12.010  29.990  1.00  0.00           C
ATOM   3327  C27 POPED 191     106.575  12.330  31.260  1.00  0.00           C
ATOM   3330  C28 POPED 191     106.815  11.320  32.400  1.00  0.00           C
ATOM   3333  C29 POPED 191     106.795  11.970  33.760  1.00  0.00           C
ATOM   3335 0C21 POPED 191     107.685  11.770  34.750  1.00  0.00           C
ATOM   3337 1C21 POPED 191     108.865  10.830  34.680  1.00  0.00           C
ATOM   3340 2C21 POPED 191     108.465   9.380  35.000  1.00  0.00           C
ATOM   3343 3C21 POPED 191     107.975   9.200  36.450  1.00  0.00           C
ATOM   3346 4C21 POPED 191     107.715   7.730  36.830  1.00  0.00           C
ATOM   3349 5C21 POPED 191     107.495   7.520  38.340  1.00  0.00           C
ATOM   3352 6C21 POPED 191     108.755   7.760  39.180  1.00  0.00           C
ATOM   3355 7C21 POPED 191     108.475   7.920  40.670  1.00  0.00           C
ATOM   3358 8C21 POPED 191     109.715   8.370  41.440  1.00  0.00           C
ATOM   3362  C33 POPED 191     107.955   6.570  23.080  1.00  0.00           C
ATOM   3365  C34 POPED 191     108.815   6.020  24.230  1.00  0.00           C
ATOM   3368  C35 POPED 191     110.125   5.420  23.730  1.00  0.00           C
ATOM   3371  C36 POPED 191     110.935   4.820  24.870  1.00  0.00           C
ATOM   3374  C37 POPED 191     112.055   3.920  24.370  1.00  0.00           C
ATOM   3377  C38 POPED 191     112.935   3.380  25.510  1.00  0.00           C
ATOM   3380  C39 POPED 191     113.565   4.490  26.350  1.00  0.00           C
ATOM   3383 0C31 POPED 191     114.615   3.980  27.350  1.00  0.00           C
ATOM   3386 1C31 POPED 191     115.145   5.130  28.220  1.00  0.00           C
ATOM   3389 2C31 POPED 191     115.975   4.690  29.430  1.00  0.00           C
ATOM   3392 3C31 POPED 191     116.405   5.910  30.260  1.00  0.00           C
ATOM   3395 4C31 POPED 191     117.165   5.580  31.550  1.00  0.00           C
ATOM   3398 5C31 POPED 191     117.535   6.860  32.310  1.00  0.00           C
ATOM   3401 6C31 POPED 191     118.365   6.610  33.570  1.00  0.00           C
ATOM   3405  NH3 POPEE 192      90.585  46.350  19.760  1.00  0.00           N
ATOM   3409  C12 POPEE 192      89.735  47.590  19.850  1.00  0.00           C
ATOM   3412  C11 POPEE 192      89.715  48.250  21.240  1.00  0.00           C
ATOM   3415  P   POPEE 192      89.505  50.700  22.150  1.00  0.00           P
ATOM   3416  O13 POPEE 192      90.955  50.930  22.330  1.00  0.00           O
ATOM   3417  O14 POPEE 192      88.735  51.900  21.750  1.00  0.00           O
ATOM   3418  O11 POPEE 192      88.815  50.120  23.450  1.00  0.00           O
ATOM   3419  O12 POPEE 192      89.235  49.580  21.080  1.00  0.00           O
ATOM   3420  C1  POPEE 192      89.395  50.150  24.760  1.00  0.00           C
ATOM   3423  C2  POPEE 192      88.355  49.670  25.820  1.00  0.00           C
ATOM   3425  O21 POPEE 192      89.005  49.580  27.110  1.00  0.00           O
ATOM   3426  C21 POPEE 192      88.265  49.910  28.180  1.00  0.00           C
ATOM   3427  O22 POPEE 192      87.105  50.270  28.150  1.00  0.00           O
ATOM   3428  C22 POPEE 192      89.125  49.810  29.440  1.00  0.00           C
ATOM   3431  C3  POPEE 192      87.765  48.280  25.410  1.00  0.00           C
ATOM   3434  O31 POPEE 192      87.085  47.630  26.490  1.00  0.00           O
ATOM   3435  C31 POPEE 192      87.695  46.770  27.300  1.00  0.00           C
ATOM   3436  O32 POPEE 192      87.535  46.760  28.510  1.00  0.00           O
ATOM   3437  C32 POPEE 192      88.595  45.770  26.560  1.00  0.00           C
ATOM   3440  C23 POPEE 192      89.015  51.090  30.300  1.00  0.00           C
ATOM   3443  C24 POPEE 192      89.945  51.130  31.520  1.00  0.00           C
ATOM   3446  C25 POPEE 192      89.635  50.090  32.600  1.00  0.00           C
ATOM   3449  C26 POPEE 192      90.695  50.070  33.710  1.00  0.00           C
ATOM   3452  C27 POPEE 192      90.325  49.130  34.870  1.00  0.00           C
ATOM   3455  C28 POPEE 192      89.575  49.840  36.010  1.00  0.00           C
ATOM   3458  C29 POPEE 192      90.515  50.590  36.910  1.00  0.00           C
ATOM   3460 0C21 POPEE 192      90.185  51.220  38.050  1.00  0.00           C
ATOM   3462 1C21 POPEE 192      88.785  51.350  38.610  1.00  0.00           C
ATOM   3465 2C21 POPEE 192      88.515  50.370  39.760  1.00  0.00           C
ATOM   3468 3C21 POPEE 192      87.115  50.580  40.360  1.00  0.00           C
ATOM   3471 4C21 POPEE 192      86.685  49.500  41.360  1.00  0.00           C
ATOM   3474 5C21 POPEE 192      87.655  49.330  42.540  1.00  0.00           C
ATOM   3477 6C21 POPEE 192      87.065  48.470  43.670  1.00  0.00           C
ATOM   3480 7C21 POPEE 192      88.025  48.310  44.860  1.00  0.00           C
ATOM   3483 8C21 POPEE 192      87.415  47.520  46.020  1.00  0.00           C
ATOM   3487  C33 POPEE 192      89.095  44.580  27.420  1.00  0.00           C
ATOM   3490  C34 POPEE 192      90.375  44.840  28.240  1.00  0.00           C
ATOM   3493  C35 POPEE 192      90.165  45.620  29.550  1.00  0.00           C
ATOM   3496  C36 POPEE 192      91.095  45.160  30.680  1.00  0.00           C
ATOM   3499  C37 POPEE 192      90.705  45.740  32.050  1.00  0.00           C
ATOM   3502  C38 POPEE 192      91.335  44.960  33.220  1.00  0.00           C
ATOM   3505  C39 POPEE 192      91.135  45.650  34.570  1.00  0.00           C
ATOM   3508 0C31 POPEE 192      91.615  44.810  35.770  1.00  0.00           C
ATOM   3511 1C31 POPEE 192      91.635  45.610  37.080  1.00  0.00           C
ATOM   3514 2C31 POPEE 192      91.635  44.730  38.330  1.00  0.00           C
ATOM   3517 3C31 POPEE 192      91.605  45.550  39.630  1.00  0.00           C
ATOM   3520 4C31 POPEE 192      92.995  45.760  40.250  1.00  0.00           C
ATOM   3523 5C31 POPEE 192      92.955  46.710  41.460  1.00  0.00           C
ATOM   3526 6C31 POPEE 192      94.315  46.850  42.150  1.00  0.00           C
ATOM   3530  NH3 POPEF 193      97.145  36.920  18.460  1.00  0.00           N
ATOM   3534  C12 POPEF 193      96.305  35.800  17.900  1.00  0.00           C
ATOM   3537  C11 POPEF 193      94.785  35.940  18.200  1.00  0.00           C
ATOM   3540  P   POPEF 193      94.025  33.470  17.740  1.00  0.00           P
ATOM   3541  O13 POPEF 193      93.015  32.750  16.930  1.00  0.00           O
ATOM   3542  O14 POPEF 193      95.415  32.990  17.570  1.00  0.00           O
ATOM   3543  O11 POPEF 193      93.595  33.450  19.270  1.00  0.00           O
ATOM   3544  O12 POPEF 193      94.025  35.020  17.410  1.00  0.00           O
ATOM   3545  C1  POPEF 193      94.365  32.840  20.310  1.00  0.00           C
ATOM   3548  C2  POPEF 193      93.575  32.760  21.670  1.00  0.00           C
ATOM   3550  O21 POPEF 193      94.425  32.430  22.780  1.00  0.00           O
ATOM   3551  C21 POPEF 193      95.165  33.390  23.280  1.00  0.00           C
ATOM   3552  O22 POPEF 193      95.335  34.500  22.800  1.00  0.00           O
ATOM   3553  C22 POPEF 193      95.815  32.930  24.590  1.00  0.00           C
ATOM   3556  C3  POPEF 193      92.425  31.700  21.600  1.00  0.00           C
ATOM   3559  O31 POPEF 193      91.555  31.700  22.760  1.00  0.00           O
ATOM   3560  C31 POPEF 193      91.935  30.950  23.800  1.00  0.00           C
ATOM   3561  O32 POPEF 193      92.915  30.230  23.820  1.00  0.00           O
ATOM   3562  C32 POPEF 193      90.905  31.050  24.940  1.00  0.00           C
ATOM   3565  C23 POPEF 193      95.455  33.900  25.740  1.00  0.00           C
ATOM   3568  C24 POPEF 193      96.065  33.550  27.100  1.00  0.00           C
ATOM   3571  C25 POPEF 193      94.995  33.760  28.190  1.00  0.00           C
ATOM   3574  C26 POPEF 193      95.465  33.430  29.610  1.00  0.00           C
ATOM   3577  C27 POPEF 193      94.325  33.660  30.620  1.00  0.00           C
ATOM   3580  C28 POPEF 193      94.745  33.460  32.080  1.00  0.00           C
ATOM   3583  C29 POPEF 193      94.815  32.000  32.470  1.00  0.00           C
ATOM   3585 0C21 POPEF 193      94.405  31.470  33.640  1.00  0.00           C
ATOM   3587 1C21 POPEF 193      93.825  32.220  34.810  1.00  0.00           C
ATOM   3590 2C21 POPEF 193      94.525  31.910  36.140  1.00  0.00           C
ATOM   3593 3C21 POPEF 193      93.935  32.730  37.290  1.00  0.00           C
ATOM   3596 4C21 POPEF 193      94.615  32.460  38.640  1.00  0.00           C
ATOM   3599 5C21 POPEF 193      93.995  33.290  39.770  1.00  0.00           C
ATOM   3602 6C21 POPEF 193      94.685  33.050  41.120  1.00  0.00           C
ATOM   3605 7C21 POPEF 193      93.995  33.790  42.270  1.00  0.00           C
ATOM   3608 8C21 POPEF 193      94.715  33.630  43.610  1.00  0.00           C
ATOM   3612  C33 POPEF 193      91.525  30.960  26.360  1.00  0.00           C
ATOM   3615  C34 POPEF 193      91.225  29.620  27.080  1.00  0.00           C
ATOM   3618  C35 POPEF 193      91.795  29.570  28.510  1.00  0.00           C
ATOM   3621  C36 POPEF 193      91.275  28.390  29.340  1.00  0.00           C
ATOM   3624  C37 POPEF 193      91.705  28.470  30.820  1.00  0.00           C
ATOM   3627  C38 POPEF 193      91.405  27.170  31.580  1.00  0.00           C
ATOM   3630  C39 POPEF 193      91.735  27.230  33.080  1.00  0.00           C
ATOM   3633 0C31 POPEF 193      90.855  28.210  33.870  1.00  0.00           C
ATOM   3636 1C31 POPEF 193      90.975  28.010  35.390  1.00  0.00           C
ATOM   3639 2C31 POPEF 193      92.385  28.300  35.960  1.00  0.00           C
ATOM   3642 3C31 POPEF 193      92.375  28.490  37.480  1.00  0.00           C
ATOM   3645 4C31 POPEF 193      91.845  27.280  38.260  1.00  0.00           C
ATOM   3648 5C31 POPEF 193      91.755  27.550  39.760  1.00  0.00           C
ATOM   3651 6C31 POPEF 193      91.175  26.370  40.520  1.00  0.00           C
ATOM   3655  NH3 POPEG 194     123.775 120.080  16.200  1.00  0.00           N
ATOM   3659  C12 POPEG 194     123.725 121.430  15.540  1.00  0.00           C
ATOM   3662  C11 POPEG 194     122.875 122.370  16.400  1.00  0.00           C
ATOM   3665  P   POPEG 194     122.565 124.830  17.100  1.00  0.00           P
ATOM   3666  O13 POPEG 194     123.685 125.090  18.030  1.00  0.00           O
ATOM   3667  O14 POPEG 194     121.885 126.010  16.540  1.00  0.00           O
ATOM   3668  O11 POPEG 194     121.485 123.950  17.830  1.00  0.00           O
ATOM   3669  O12 POPEG 194     122.995 123.750  15.980  1.00  0.00           O
ATOM   3670  C1  POPEG 194     121.055 124.230  19.150  1.00  0.00           C
ATOM   3673  C2  POPEG 194     120.045 123.160  19.610  1.00  0.00           C
ATOM   3675  O21 POPEG 194     120.185 122.970  21.030  1.00  0.00           O
ATOM   3676  C21 POPEG 194     119.605 123.870  21.760  1.00  0.00           C
ATOM   3677  O22 POPEG 194     119.085 124.890  21.370  1.00  0.00           O
ATOM   3678  C22 POPEG 194     119.615 123.360  23.200  1.00  0.00           C
ATOM   3681  C3  POPEG 194     120.265 121.770  18.950  1.00  0.00           C
ATOM   3684  O31 POPEG 194     119.575 120.700  19.670  1.00  0.00           O
ATOM   3685  C31 POPEG 194     120.245 120.300  20.750  1.00  0.00           C
ATOM   3686  O32 POPEG 194     121.415 120.540  20.950  1.00  0.00           O
ATOM   3687  C32 POPEG 194     119.345 119.540  21.710  1.00  0.00           C
ATOM   3690  C23 POPEG 194     119.335 124.460  24.250  1.00  0.00           C
ATOM   3693  C24 POPEG 194     118.605 123.910  25.490  1.00  0.00           C
ATOM   3696  C25 POPEG 194     119.395 122.870  26.300  1.00  0.00           C
ATOM   3699  C26 POPEG 194     119.965 123.410  27.620  1.00  0.00           C
ATOM   3702  C27 POPEG 194     120.285 122.280  28.620  1.00  0.00           C
ATOM   3705  C28 POPEG 194     120.745 122.770  30.000  1.00  0.00           C
ATOM   3708  C29 POPEG 194     122.185 123.210  30.030  1.00  0.00           C
ATOM   3710 0C21 POPEG 194     122.795 123.830  31.060  1.00  0.00           C
ATOM   3712 1C21 POPEG 194     122.165 124.230  32.370  1.00  0.00           C
ATOM   3715 2C21 POPEG 194     122.765 123.480  33.580  1.00  0.00           C
ATOM   3718 3C21 POPEG 194     122.215 124.020  34.910  1.00  0.00           C
ATOM   3721 4C21 POPEG 194     122.565 123.180  36.160  1.00  0.00           C
ATOM   3724 5C21 POPEG 194     124.035 122.720  36.220  1.00  0.00           C
ATOM   3727 6C21 POPEG 194     124.455 122.300  37.640  1.00  0.00           C
ATOM   3730 7C21 POPEG 194     125.785 121.540  37.680  1.00  0.00           C
ATOM   3733 8C21 POPEG 194     126.275 121.230  39.100  1.00  0.00           C
ATOM   3737  C33 POPEG 194     120.025 119.230  23.060  1.00  0.00           C
ATOM   3740  C34 POPEG 194     119.035 118.570  24.030  1.00  0.00           C
ATOM   3743  C35 POPEG 194     119.345 118.740  25.520  1.00  0.00           C
ATOM   3746  C36 POPEG 194     120.735 118.290  25.960  1.00  0.00           C
ATOM   3749  C37 POPEG 194     120.825 118.070  27.480  1.00  0.00           C
ATOM   3752  C38 POPEG 194     122.265 117.820  27.970  1.00  0.00           C
ATOM   3755  C39 POPEG 194     122.345 117.580  29.480  1.00  0.00           C
ATOM   3758 0C31 POPEG 194     121.555 118.600  30.320  1.00  0.00           C
ATOM   3761 1C31 POPEG 194     121.745 118.400  31.830  1.00  0.00           C
ATOM   3764 2C31 POPEG 194     120.795 119.270  32.660  1.00  0.00           C
ATOM   3767 3C31 POPEG 194     121.265 119.460  34.110  1.00  0.00           C
ATOM   3770 4C31 POPEG 194     121.545 118.150  34.840  1.00  0.00           C
ATOM   3773 5C31 POPEG 194     122.195 118.380  36.210  1.00  0.00           C
ATOM   3776 6C31 POPEG 194     122.545 117.080  36.940  1.00  0.00           C
ATOM   3780  NH3 POPEH 195      22.305  44.590  18.980  1.00  0.00           N
ATOM   3784  C12 POPEH 195      21.105  45.500  19.050  1.00  0.00           C
ATOM   3787  C11 POPEH 195      20.255  45.640  17.780  1.00  0.00           C
ATOM   3790  P   POPEH 195      18.085  47.040  18.440  1.00  0.00           P
ATOM   3791  O13 POPEH 195      17.835  48.510  18.410  1.00  0.00           O
ATOM   3792  O14 POPEH 195      17.185  46.150  17.670  1.00  0.00           O
ATOM   3793  O11 POPEH 195      18.255  46.530  19.930  1.00  0.00           O
ATOM   3794  O12 POPEH 195      19.535  46.860  17.830  1.00  0.00           O
ATOM   3795  C1  POPEH 195      17.205  45.810  20.600  1.00  0.00           C
ATOM   3798  C2  POPEH 195      16.965  46.430  22.000  1.00  0.00           C
ATOM   3800  O21 POPEH 195      16.005  45.640  22.720  1.00  0.00           O
ATOM   3801  C21 POPEH 195      16.435  45.010  23.800  1.00  0.00           C
ATOM   3802  O22 POPEH 195      17.555  45.060  24.280  1.00  0.00           O
ATOM   3803  C22 POPEH 195      15.225  44.270  24.390  1.00  0.00           C
ATOM   3806  C3  POPEH 195      16.445  47.900  21.860  1.00  0.00           C
ATOM   3809  O31 POPEH 195      16.185  48.580  23.120  1.00  0.00           O
ATOM   3810  C31 POPEH 195      17.245  48.720  23.890  1.00  0.00           C
ATOM   3811  O32 POPEH 195      18.375  48.370  23.630  1.00  0.00           O
ATOM   3812  C32 POPEH 195      16.855  49.460  25.160  1.00  0.00           C
ATOM   3815  C23 POPEH 195      15.555  43.280  25.530  1.00  0.00           C
ATOM   3818  C24 POPEH 195      16.025  43.950  26.820  1.00  0.00           C
ATOM   3821  C25 POPEH 195      15.805  43.050  28.040  1.00  0.00           C
ATOM   3824  C26 POPEH 195      16.825  43.310  29.160  1.00  0.00           C
ATOM   3827  C27 POPEH 195      18.155  42.610  28.860  1.00  0.00           C
ATOM   3830  C28 POPEH 195      19.265  42.900  29.880  1.00  0.00           C
ATOM   3833  C29 POPEH 195      19.865  44.260  29.670  1.00  0.00           C
ATOM   3835 0C21 POPEH 195      20.225  45.130  30.630  1.00  0.00           C
ATOM   3837 1C21 POPEH 195      20.155  44.880  32.110  1.00  0.00           C
ATOM   3840 2C21 POPEH 195      21.425  45.290  32.880  1.00  0.00           C
ATOM   3843 3C21 POPEH 195      21.735  46.800  32.910  1.00  0.00           C
ATOM   3846 4C21 POPEH 195      21.095  47.580  34.060  1.00  0.00           C
ATOM   3849 5C21 POPEH 195      19.565  47.740  33.960  1.00  0.00           C
ATOM   3852 6C21 POPEH 195      18.985  48.590  35.090  1.00  0.00           C
ATOM   3855 7C21 POPEH 195      17.515  48.960  34.840  1.00  0.00           C
ATOM   3858 8C21 POPEH 195      16.865  49.660  36.030  1.00  0.00           C
ATOM   3862  C33 POPEH 195      17.885  49.170  26.280  1.00  0.00           C
ATOM   3865  C34 POPEH 195      17.935  47.670  26.610  1.00  0.00           C
ATOM   3868  C35 POPEH 195      18.245  47.380  28.070  1.00  0.00           C
ATOM   3871  C36 POPEH 195      17.065  47.720  28.980  1.00  0.00           C
ATOM   3874  C37 POPEH 195      17.415  47.770  30.470  1.00  0.00           C
ATOM   3877  C38 POPEH 195      16.145  47.940  31.320  1.00  0.00           C
ATOM   3880  C39 POPEH 195      15.385  46.630  31.540  1.00  0.00           C
ATOM   3883 0C31 POPEH 195      16.145  45.650  32.440  1.00  0.00           C
ATOM   3886 1C31 POPEH 195      15.315  44.470  32.940  1.00  0.00           C
ATOM   3889 2C31 POPEH 195      15.745  43.980  34.330  1.00  0.00           C
ATOM   3892 3C31 POPEH 195      17.235  43.620  34.450  1.00  0.00           C
ATOM   3895 4C31 POPEH 195      17.555  43.090  35.850  1.00  0.00           C
ATOM   3898 5C31 POPEH 195      19.025  43.230  36.260  1.00  0.00           C
ATOM   3901 6C31 POPEH 195      19.215  43.050  37.770  1.00  0.00           C
ATOM   3905  NH3 POPEI 196      96.755  84.120  19.410  1.00  0.00           N
ATOM   3909  C12 POPEI 196      95.855  84.410  18.230  1.00  0.00           C
ATOM   3912  C11 POPEI 196      94.425  84.850  18.620  1.00  0.00           C
ATOM   3915  P   POPEI 196      92.425  86.260  17.630  1.00  0.00           P
ATOM   3916  O13 POPEI 196      91.765  86.050  16.330  1.00  0.00           O
ATOM   3917  O14 POPEI 196      91.665  85.830  18.830  1.00  0.00           O
ATOM   3918  O11 POPEI 196      92.695  87.800  17.730  1.00  0.00           O
ATOM   3919  O12 POPEI 196      93.865  85.610  17.560  1.00  0.00           O
ATOM   3920  C1  POPEI 196      93.725  88.420  18.480  1.00  0.00           C
ATOM   3923  C2  POPEI 196      93.215  88.970  19.840  1.00  0.00           C
ATOM   3925  O21 POPEI 196      93.295  87.930  20.840  1.00  0.00           O
ATOM   3926  C21 POPEI 196      93.805  88.360  21.990  1.00  0.00           C
ATOM   3927  O22 POPEI 196      94.205  89.480  22.230  1.00  0.00           O
ATOM   3928  C22 POPEI 196      93.805  87.220  23.020  1.00  0.00           C
ATOM   3931  C3  POPEI 196      91.775  89.560  19.750  1.00  0.00           C
ATOM   3934  O31 POPEI 196      91.155  89.720  21.060  1.00  0.00           O
ATOM   3935  C31 POPEI 196      90.145  88.900  21.330  1.00  0.00           C
ATOM   3936  O32 POPEI 196      89.635  88.120  20.540  1.00  0.00           O
ATOM   3937  C32 POPEI 196      89.735  89.060  22.790  1.00  0.00           C
ATOM   3940  C23 POPEI 196      94.135  87.680  24.450  1.00  0.00           C
ATOM   3943  C24 POPEI 196      92.905  88.270  25.130  1.00  0.00           C
ATOM   3946  C25 POPEI 196      93.165  88.650  26.580  1.00  0.00           C
ATOM   3949  C26 POPEI 196      91.885  89.110  27.290  1.00  0.00           C
ATOM   3952  C27 POPEI 196      92.195  89.850  28.600  1.00  0.00           C
ATOM   3955  C28 POPEI 196      90.925  90.210  29.400  1.00  0.00           C
ATOM   3958  C29 POPEI 196      90.635  89.250  30.530  1.00  0.00           C
ATOM   3960 0C21 POPEI 196      91.015  89.420  31.800  1.00  0.00           C
ATOM   3962 1C21 POPEI 196      91.785  90.610  32.290  1.00  0.00           C
ATOM   3965 2C21 POPEI 196      92.255  90.500  33.760  1.00  0.00           C
ATOM   3968 3C21 POPEI 196      91.095  90.570  34.760  1.00  0.00           C
ATOM   3971 4C21 POPEI 196      91.575  90.710  36.220  1.00  0.00           C
ATOM   3974 5C21 POPEI 196      90.635  91.570  37.080  1.00  0.00           C
ATOM   3977 6C21 POPEI 196      90.135  90.860  38.340  1.00  0.00           C
ATOM   3980 7C21 POPEI 196      89.165  91.750  39.140  1.00  0.00           C
ATOM   3983 8C21 POPEI 196      88.845  91.220  40.550  1.00  0.00           C
ATOM   3987  C33 POPEI 196      88.255  88.720  23.040  1.00  0.00           C
ATOM   3990  C34 POPEI 196      87.815  88.890  24.510  1.00  0.00           C
ATOM   3993  C35 POPEI 196      87.925  87.620  25.370  1.00  0.00           C
ATOM   3996  C36 POPEI 196      87.555  87.910  26.840  1.00  0.00           C
ATOM   3999  C37 POPEI 196      87.525  86.670  27.750  1.00  0.00           C
ATOM   4002  C38 POPEI 196      87.355  87.050  29.230  1.00  0.00           C
ATOM   4005  C39 POPEI 196      87.295  85.850  30.210  1.00  0.00           C
ATOM   4008 0C31 POPEI 196      85.875  85.310  30.420  1.00  0.00           C
ATOM   4011 1C31 POPEI 196      85.725  84.450  31.690  1.00  0.00           C
ATOM   4014 2C31 POPEI 196      84.315  83.860  31.810  1.00  0.00           C
ATOM   4017 3C31 POPEI 196      84.035  83.160  33.160  1.00  0.00           C
ATOM   4020 4C31 POPEI 196      83.515  84.120  34.240  1.00  0.00           C
ATOM   4023 5C31 POPEI 196      82.965  83.370  35.460  1.00  0.00           C
ATOM   4026 6C31 POPEI 196      82.395  84.270  36.550  1.00  0.00           C
ATOM   4030  NH3 POPEJ 197      80.855 104.310  59.640  1.00  0.00           N
ATOM   4034  C12 POPEJ 197      80.015 103.070  59.500  1.00  0.00           C
ATOM   4037  C11 POPEJ 197      79.335 102.650  60.820  1.00  0.00           C
ATOM   4040  P   POPEJ 197      77.205 101.420  59.890  1.00  0.00           P
ATOM   4041  O13 POPEJ 197      76.355 100.410  60.560  1.00  0.00           O
ATOM   4042  O14 POPEJ 197      76.715 102.810  59.750  1.00  0.00           O
ATOM   4043  O11 POPEJ 197      77.645 100.940  58.460  1.00  0.00           O
ATOM   4044  O12 POPEJ 197      78.605 101.440  60.650  1.00  0.00           O
ATOM   4045  C1  POPEJ 197      77.925  99.550  58.240  1.00  0.00           C
ATOM   4048  C2  POPEJ 197      78.095  99.320  56.730  1.00  0.00           C
ATOM   4050  O21 POPEJ 197      76.855  99.650  56.080  1.00  0.00           O
ATOM   4051  C21 POPEJ 197      76.785 100.300  54.900  1.00  0.00           C
ATOM   4052  O22 POPEJ 197      75.735 100.430  54.290  1.00  0.00           O
ATOM   4053  C22 POPEJ 197      78.095 100.940  54.430  1.00  0.00           C
ATOM   4056  C3  POPEJ 197      78.445  97.840  56.410  1.00  0.00           C
ATOM   4059  O31 POPEJ 197      78.935  97.730  55.050  1.00  0.00           O
ATOM   4060  C31 POPEJ 197      80.255  97.660  54.950  1.00  0.00           C
ATOM   4061  O32 POPEJ 197      81.025  97.480  55.880  1.00  0.00           O
ATOM   4062  C32 POPEJ 197      80.715  98.070  53.560  1.00  0.00           C
ATOM   4065  C23 POPEJ 197      77.905 101.760  53.140  1.00  0.00           C
ATOM   4068  C24 POPEJ 197      79.245 102.270  52.570  1.00  0.00           C
ATOM   4071  C25 POPEJ 197      79.505 101.770  51.140  1.00  0.00           C
ATOM   4074  C26 POPEJ 197      78.565 102.410  50.110  1.00  0.00           C
ATOM   4077  C27 POPEJ 197      78.915 102.050  48.660  1.00  0.00           C
ATOM   4080  C28 POPEJ 197      78.585 103.180  47.660  1.00  0.00           C
ATOM   4083  C29 POPEJ 197      77.155 103.640  47.740  1.00  0.00           C
ATOM   4085 0C21 POPEJ 197      76.535 104.460  46.880  1.00  0.00           C
ATOM   4087 1C21 POPEJ 197      77.155 105.100  45.660  1.00  0.00           C
ATOM   4090 2C21 POPEJ 197      76.925 104.260  44.390  1.00  0.00           C
ATOM   4093 3C21 POPEJ 197      75.465 103.900  44.120  1.00  0.00           C
ATOM   4096 4C21 POPEJ 197      75.295 103.110  42.810  1.00  0.00           C
ATOM   4099 5C21 POPEJ 197      73.895 102.510  42.600  1.00  0.00           C
ATOM   4102 6C21 POPEJ 197      72.775 103.560  42.640  1.00  0.00           C
ATOM   4105 7C21 POPEJ 197      71.795 103.430  41.470  1.00  0.00           C
ATOM   4108 8C21 POPEJ 197      70.665 104.460  41.530  1.00  0.00           C
ATOM   4112  C33 POPEJ 197      82.085  98.780  53.620  1.00  0.00           C
ATOM   4115  C34 POPEJ 197      82.435  99.560  52.340  1.00  0.00           C
ATOM   4118  C35 POPEJ 197      82.345  98.720  51.070  1.00  0.00           C
ATOM   4121  C36 POPEJ 197      83.325  99.170  49.990  1.00  0.00           C
ATOM   4124  C37 POPEJ 197      83.285  98.270  48.760  1.00  0.00           C
ATOM   4127  C38 POPEJ 197      84.485  98.520  47.840  1.00  0.00           C
ATOM   4130  C39 POPEJ 197      84.315  97.930  46.440  1.00  0.00           C
ATOM   4133 0C31 POPEJ 197      83.265  98.670  45.600  1.00  0.00           C
ATOM   4136 1C31 POPEJ 197      83.605  98.730  44.100  1.00  0.00           C
ATOM   4139 2C31 POPEJ 197      83.885  97.370  43.450  1.00  0.00           C
ATOM   4142 3C31 POPEJ 197      84.155  97.540  41.950  1.00  0.00           C
ATOM   4145 4C31 POPEJ 197      84.465  96.250  41.180  1.00  0.00           C
ATOM   4148 5C31 POPEJ 197      84.655  96.550  39.690  1.00  0.00           C
ATOM   4151 6C31 POPEJ 197      84.985  95.340  38.820  1.00  0.00           C
ATOM   4155  NH3 POPEK 198       6.455  11.240  16.920  1.00  0.00           N
ATOM   4159  C12 POPEK 198       6.695  10.360  15.710  1.00  0.00           C
ATOM   4162  C11 POPEK 198       5.625  10.540  14.610  1.00  0.00           C
ATOM   4165  P   POPEK 198       5.905  13.130  14.160  1.00  0.00           P
ATOM   4166  O13 POPEK 198       7.135  13.130  14.970  1.00  0.00           O
ATOM   4167  O14 POPEK 198       6.055  13.200  12.690  1.00  0.00           O
ATOM   4168  O11 POPEK 198       4.975  14.340  14.630  1.00  0.00           O
ATOM   4169  O12 POPEK 198       5.085  11.860  14.520  1.00  0.00           O
ATOM   4170  C1  POPEK 198       4.755  14.620  16.020  1.00  0.00           C
ATOM   4173  C2  POPEK 198       3.285  14.270  16.430  1.00  0.00           C
ATOM   4175  O21 POPEK 198       3.095  14.360  17.850  1.00  0.00           O
ATOM   4176  C21 POPEK 198       3.655  13.440  18.630  1.00  0.00           C
ATOM   4177  O22 POPEK 198       4.385  12.530  18.250  1.00  0.00           O
ATOM   4178  C22 POPEK 198       3.185  13.650  20.070  1.00  0.00           C
ATOM   4181  C3  POPEK 198       2.815  12.910  15.830  1.00  0.00           C
ATOM   4184  O31 POPEK 198       1.595  12.450  16.410  1.00  0.00           O
ATOM   4185  C31 POPEK 198       1.265  11.210  16.040  1.00  0.00           C
ATOM   4186  O32 POPEK 198       1.655  10.630  15.040  1.00  0.00           O
ATOM   4187  C32 POPEK 198       0.355  10.640  17.120  1.00  0.00           C
ATOM   4190  C23 POPEK 198       4.355  13.730  21.080  1.00  0.00           C
ATOM   4193  C24 POPEK 198       3.945  13.540  22.550  1.00  0.00           C
ATOM   4196  C25 POPEK 198       5.185  13.380  23.440  1.00  0.00           C
ATOM   4199  C26 POPEK 198       4.915  12.950  24.890  1.00  0.00           C
ATOM   4202  C27 POPEK 198       4.745  14.120  25.880  1.00  0.00           C
ATOM   4205  C28 POPEK 198       4.365  13.670  27.310  1.00  0.00           C
ATOM   4208  C29 POPEK 198       5.385  12.750  27.950  1.00  0.00           C
ATOM   4210 0C21 POPEK 198       6.165  13.000  29.020  1.00  0.00           C
ATOM   4212 1C21 POPEK 198       6.195  14.260  29.850  1.00  0.00           C
ATOM   4215 2C21 POPEK 198       6.145  14.000  31.370  1.00  0.00           C
ATOM   4218 3C21 POPEK 198       6.165  15.300  32.190  1.00  0.00           C
ATOM   4221 4C21 POPEK 198       6.155  15.060  33.710  1.00  0.00           C
ATOM   4224 5C21 POPEK 198       5.125  15.910  34.460  1.00  0.00           C
ATOM   4227 6C21 POPEK 198       5.075  15.580  35.950  1.00  0.00           C
ATOM   4230 7C21 POPEK 198       3.985  16.350  36.710  1.00  0.00           C
ATOM   4233 8C21 POPEK 198       3.925  15.990  38.190  1.00  0.00           C
ATOM   4237  C33 POPEK 198       1.065  10.620  18.490  1.00  0.00           C
ATOM   4240  C34 POPEK 198       0.125  10.150  19.600  1.00  0.00           C
ATOM   4243  C35 POPEK 198       0.855  10.070  20.950  1.00  0.00           C
ATOM   4246  C36 POPEK 198      -0.135   9.770  22.080  1.00  0.00           C
ATOM   4249  C37 POPEK 198       0.375   8.830  23.180  1.00  0.00           C
ATOM   4252  C38 POPEK 198       1.525   9.400  24.020  1.00  0.00           C
ATOM   4255  C39 POPEK 198       2.875   8.730  23.720  1.00  0.00           C
ATOM   4258 0C31 POPEK 198       3.915   9.020  24.810  1.00  0.00           C
ATOM   4261 1C31 POPEK 198       5.295   8.490  24.440  1.00  0.00           C
ATOM   4264 2C31 POPEK 198       6.365   8.810  25.500  1.00  0.00           C
ATOM   4267 3C31 POPEK 198       7.735   8.220  25.110  1.00  0.00           C
ATOM   4270 4C31 POPEK 198       8.905   8.970  25.760  1.00  0.00           C
ATOM   4273 5C31 POPEK 198      10.265   8.350  25.420  1.00  0.00           C
ATOM   4276 6C31 POPEK 198      10.725   7.300  26.440  1.00  0.00           C
ATOM   4280  NH3 POPEL 199     109.715 116.140  19.030  1.00  0.00           N
ATOM   4284  C12 POPEL 199     110.265 115.360  20.190  1.00  0.00           C
ATOM   4287  C11 POPEL 199     111.655 114.760  19.900  1.00  0.00           C
ATOM   4290  P   POPEL 199     111.995 112.950  21.790  1.00  0.00           P
ATOM   4291  O13 POPEL 199     112.655 111.850  21.050  1.00  0.00           O
ATOM   4292  O14 POPEL 199     110.545 112.810  22.030  1.00  0.00           O
ATOM   4293  O11 POPEL 199     112.715 113.110  23.210  1.00  0.00           O
ATOM   4294  O12 POPEL 199     112.285 114.350  21.120  1.00  0.00           O
ATOM   4295  C1  POPEL 199     112.235 112.260  24.270  1.00  0.00           C
ATOM   4298  C2  POPEL 199     112.695 112.780  25.660  1.00  0.00           C
ATOM   4300  O21 POPEL 199     112.655 111.720  26.630  1.00  0.00           O
ATOM   4301  C21 POPEL 199     111.475 111.340  27.100  1.00  0.00           C
ATOM   4302  O22 POPEL 199     110.385 111.680  26.670  1.00  0.00           O
ATOM   4303  C22 POPEL 199     111.695 110.410  28.300  1.00  0.00           C
ATOM   4306  C3  POPEL 199     111.935 114.070  26.110  1.00  0.00           C
ATOM   4309  O31 POPEL 199     112.145 114.290  27.520  1.00  0.00           O
ATOM   4310  C31 POPEL 199     111.115 114.690  28.260  1.00  0.00           C
ATOM   4311  O32 POPEL 199     110.795 114.210  29.330  1.00  0.00           O
ATOM   4312  C32 POPEL 199     110.435 115.930  27.650  1.00  0.00           C
ATOM   4315  C23 POPEL 199     110.395 109.700  28.750  1.00  0.00           C
ATOM   4318  C24 POPEL 199     110.545 108.900  30.050  1.00  0.00           C
ATOM   4321  C25 POPEL 199     110.675 109.790  31.300  1.00  0.00           C
ATOM   4324  C26 POPEL 199     111.985 109.570  32.070  1.00  0.00           C
ATOM   4327  C27 POPEL 199     112.045 110.460  33.310  1.00  0.00           C
ATOM   4330  C28 POPEL 199     113.295 110.260  34.190  1.00  0.00           C
ATOM   4333  C29 POPEL 199     113.295 111.210  35.360  1.00  0.00           C
ATOM   4335 0C21 POPEL 199     114.315 111.490  36.180  1.00  0.00           C
ATOM   4337 1C21 POPEL 199     115.655 110.810  36.180  1.00  0.00           C
ATOM   4340 2C21 POPEL 199     116.805 111.560  35.500  1.00  0.00           C
ATOM   4343 3C21 POPEL 199     118.095 110.740  35.620  1.00  0.00           C
ATOM   4346 4C21 POPEL 199     119.285 111.250  34.800  1.00  0.00           C
ATOM   4349 5C21 POPEL 199     120.275 112.080  35.610  1.00  0.00           C
ATOM   4352 6C21 POPEL 199     121.655 112.120  34.940  1.00  0.00           C
ATOM   4355 7C21 POPEL 199     122.625 113.090  35.620  1.00  0.00           C
ATOM   4358 8C21 POPEL 199     124.095 112.790  35.330  1.00  0.00           C
ATOM   4362  C33 POPEL 199     109.965 116.900  28.760  1.00  0.00           C
ATOM   4365  C34 POPEL 199     109.175 118.120  28.240  1.00  0.00           C
ATOM   4368  C35 POPEL 199     107.795 117.770  27.670  1.00  0.00           C
ATOM   4371  C36 POPEL 199     106.825 117.290  28.760  1.00  0.00           C
ATOM   4374  C37 POPEL 199     105.455 116.860  28.240  1.00  0.00           C
ATOM   4377  C38 POPEL 199     104.565 116.290  29.360  1.00  0.00           C
ATOM   4380  C39 POPEL 199     104.145 117.330  30.400  1.00  0.00           C
ATOM   4383 0C31 POPEL 199     103.115 116.770  31.380  1.00  0.00           C
ATOM   4386 1C31 POPEL 199     102.835 117.740  32.540  1.00  0.00           C
ATOM   4389 2C31 POPEL 199     102.155 117.070  33.750  1.00  0.00           C
ATOM   4392 3C31 POPEL 199     103.045 116.040  34.460  1.00  0.00           C
ATOM   4395 4C31 POPEL 199     102.425 115.430  35.720  1.00  0.00           C
ATOM   4398 5C31 POPEL 199     103.235 114.230  36.230  1.00  0.00           C
ATOM   4401 6C31 POPEL 199     102.625 113.520  37.440  1.00  0.00           C
ATOM   4405  NH3 POPEM 200      99.525 109.820  18.160  1.00  0.00           N
ATOM   4409  C12 POPEM 200      98.045 109.900  18.390  1.00  0.00           C
ATOM   4412  C11 POPEM 200      97.295 110.470  17.180  1.00  0.00           C
ATOM   4415  P   POPEM 200      95.105 109.160  16.550  1.00  0.00           P
ATOM   4416  O13 POPEM 200      94.215 109.880  15.610  1.00  0.00           O
ATOM   4417  O14 POPEM 200      96.005 108.120  16.010  1.00  0.00           O
ATOM   4418  O11 POPEM 200      94.295 108.580  17.770  1.00  0.00           O
ATOM   4419  O12 POPEM 200      95.905 110.280  17.350  1.00  0.00           O
ATOM   4420  C1  POPEM 200      94.815 107.410  18.420  1.00  0.00           C
ATOM   4423  C2  POPEM 200      94.405 107.380  19.900  1.00  0.00           C
ATOM   4425  O21 POPEM 200      94.915 106.190  20.510  1.00  0.00           O
ATOM   4426  C21 POPEM 200      96.095 106.340  21.110  1.00  0.00           C
ATOM   4427  O22 POPEM 200      96.845 107.290  20.970  1.00  0.00           O
ATOM   4428  C22 POPEM 200      96.325 105.160  22.070  1.00  0.00           C
ATOM   4431  C3  POPEM 200      92.855 107.450  20.070  1.00  0.00           C
ATOM   4434  O31 POPEM 200      92.375 106.510  21.060  1.00  0.00           O
ATOM   4435  C31 POPEM 200      92.785 106.770  22.290  1.00  0.00           C
ATOM   4436  O32 POPEM 200      93.325 107.800  22.660  1.00  0.00           O
ATOM   4437  C32 POPEM 200      92.655 105.510  23.130  1.00  0.00           C
ATOM   4440  C23 POPEM 200      96.925 105.500  23.450  1.00  0.00           C
ATOM   4443  C24 POPEM 200      97.015 104.250  24.350  1.00  0.00           C
ATOM   4446  C25 POPEM 200      97.535 104.560  25.760  1.00  0.00           C
ATOM   4449  C26 POPEM 200      97.605 103.340  26.700  1.00  0.00           C
ATOM   4452  C27 POPEM 200      98.275 103.690  28.050  1.00  0.00           C
ATOM   4455  C28 POPEM 200      98.315 102.530  29.070  1.00  0.00           C
ATOM   4458  C29 POPEM 200      96.995 102.310  29.740  1.00  0.00           C
ATOM   4460 0C21 POPEM 200      96.735 101.550  30.830  1.00  0.00           C
ATOM   4462 1C21 POPEM 200      97.715 100.690  31.590  1.00  0.00           C
ATOM   4465 2C21 POPEM 200      97.545 100.710  33.130  1.00  0.00           C
ATOM   4468 3C21 POPEM 200      96.175 100.180  33.600  1.00  0.00           C
ATOM   4471 4C21 POPEM 200      96.015 100.070  35.120  1.00  0.00           C
ATOM   4474 5C21 POPEM 200      96.835  98.950  35.780  1.00  0.00           C
ATOM   4477 6C21 POPEM 200      96.485  98.750  37.260  1.00  0.00           C
ATOM   4480 7C21 POPEM 200      96.635  97.310  37.750  1.00  0.00           C
ATOM   4483 8C21 POPEM 200      96.215  97.130  39.210  1.00  0.00           C
ATOM   4487  C33 POPEM 200      93.065 105.690  24.620  1.00  0.00           C
ATOM   4490  C34 POPEM 200      92.975 104.350  25.350  1.00  0.00           C
ATOM   4493  C35 POPEM 200      92.615 104.460  26.830  1.00  0.00           C
ATOM   4496  C36 POPEM 200      93.785 104.840  27.750  1.00  0.00           C
ATOM   4499  C37 POPEM 200      93.265 105.100  29.160  1.00  0.00           C
ATOM   4502  C38 POPEM 200      94.355 105.140  30.240  1.00  0.00           C
ATOM   4505  C39 POPEM 200      93.745 105.420  31.620  1.00  0.00           C
ATOM   4508 0C31 POPEM 200      94.375 104.600  32.750  1.00  0.00           C
ATOM   4511 1C31 POPEM 200      93.535 104.660  34.030  1.00  0.00           C
ATOM   4514 2C31 POPEM 200      94.055 103.740  35.130  1.00  0.00           C
ATOM   4517 3C31 POPEM 200      92.955 103.320  36.120  1.00  0.00           C
ATOM   4520 4C31 POPEM 200      93.465 102.300  37.140  1.00  0.00           C
ATOM   4523 5C31 POPEM 200      92.365 101.800  38.080  1.00  0.00           C
ATOM   4526 6C31 POPEM 200      92.855 100.730  39.060  1.00  0.00           C
ATOM   4530  NH3 POPEN 201     105.005  66.480  63.450  1.00  0.00           N
ATOM   4534  C12 POPEN 201     104.755  67.930  63.130  1.00  0.00           C
ATOM   4537  C11 POPEN 201     105.965  68.560  62.450  1.00  0.00           C
ATOM   4540  P   POPEN 201     108.315  69.320  63.370  1.00  0.00           P
ATOM   4541  O13 POPEN 201     107.895  70.640  62.870  1.00  0.00           O
ATOM   4542  O14 POPEN 201     108.925  69.210  64.720  1.00  0.00           O
ATOM   4543  O11 POPEN 201     109.365  68.650  62.370  1.00  0.00           O
ATOM   4544  O12 POPEN 201     107.115  68.300  63.250  1.00  0.00           O
ATOM   4545  C1  POPEN 201     109.165  68.920  60.980  1.00  0.00           C
ATOM   4548  C2  POPEN 201     110.155  68.110  60.120  1.00  0.00           C
ATOM   4550  O21 POPEN 201     110.135  68.630  58.780  1.00  0.00           O
ATOM   4551  C21 POPEN 201     109.085  68.340  58.010  1.00  0.00           C
ATOM   4552  O22 POPEN 201     108.095  67.730  58.350  1.00  0.00           O
ATOM   4553  C22 POPEN 201     109.415  68.760  56.580  1.00  0.00           C
ATOM   4556  C3  POPEN 201     109.935  66.570  60.210  1.00  0.00           C
ATOM   4559  O31 POPEN 201     110.345  65.940  58.980  1.00  0.00           O
ATOM   4560  C31 POPEN 201     109.795  64.750  58.840  1.00  0.00           C
ATOM   4561  O32 POPEN 201     109.675  63.910  59.720  1.00  0.00           O
ATOM   4562  C32 POPEN 201     109.315  64.590  57.400  1.00  0.00           C
ATOM   4565  C23 POPEN 201     108.265  68.430  55.620  1.00  0.00           C
ATOM   4568  C24 POPEN 201     108.495  68.950  54.200  1.00  0.00           C
ATOM   4571  C25 POPEN 201     107.315  68.600  53.290  1.00  0.00           C
ATOM   4574  C26 POPEN 201     107.395  69.260  51.910  1.00  0.00           C
ATOM   4577  C27 POPEN 201     106.405  68.630  50.920  1.00  0.00           C
ATOM   4580  C28 POPEN 201     106.325  69.340  49.560  1.00  0.00           C
ATOM   4583  C29 POPEN 201     107.705  69.520  48.970  1.00  0.00           C
ATOM   4585 0C21 POPEN 201     108.105  70.550  48.210  1.00  0.00           C
ATOM   4587 1C21 POPEN 201     107.245  71.690  47.730  1.00  0.00           C
ATOM   4590 2C21 POPEN 201     107.165  71.670  46.190  1.00  0.00           C
ATOM   4593 3C21 POPEN 201     106.435  70.440  45.630  1.00  0.00           C
ATOM   4596 4C21 POPEN 201     106.885  70.070  44.210  1.00  0.00           C
ATOM   4599 5C21 POPEN 201     106.385  71.010  43.110  1.00  0.00           C
ATOM   4602 6C21 POPEN 201     104.875  70.880  42.840  1.00  0.00           C
ATOM   4605 7C21 POPEN 201     104.475  71.390  41.450  1.00  0.00           C
ATOM   4608 8C21 POPEN 201     103.035  71.090  41.040  1.00  0.00           C
ATOM   4612  C33 POPEN 201     109.335  63.120  56.910  1.00  0.00           C
ATOM   4615  C34 POPEN 201     108.565  62.920  55.600  1.00  0.00           C
ATOM   4618  C35 POPEN 201     109.125  63.730  54.420  1.00  0.00           C
ATOM   4621  C36 POPEN 201     108.205  63.650  53.200  1.00  0.00           C
ATOM   4624  C37 POPEN 201     108.675  64.530  52.050  1.00  0.00           C
ATOM   4627  C38 POPEN 201     107.625  64.600  50.950  1.00  0.00           C
ATOM   4630  C39 POPEN 201     108.155  65.110  49.610  1.00  0.00           C
ATOM   4633 0C31 POPEN 201     107.075  65.050  48.530  1.00  0.00           C
ATOM   4636 1C31 POPEN 201     107.635  64.830  47.120  1.00  0.00           C
ATOM   4639 2C31 POPEN 201     106.555  64.300  46.160  1.00  0.00           C
ATOM   4642 3C31 POPEN 201     107.105  63.890  44.790  1.00  0.00           C
ATOM   4645 4C31 POPEN 201     107.585  65.090  43.950  1.00  0.00           C
ATOM   4648 5C31 POPEN 201     108.045  64.680  42.550  1.00  0.00           C
ATOM   4651 6C31 POPEN 201     108.265  65.870  41.620  1.00  0.00           C
ATOM   4655  NH3 POPEO 202     117.555  47.750  61.160  1.00  0.00           N
ATOM   4659  C12 POPEO 202     118.855  47.140  60.750  1.00  0.00           C
ATOM   4662  C11 POPEO 202     118.705  45.610  60.580  1.00  0.00           C
ATOM   4665  P   POPEO 202     121.305  45.480  59.950  1.00  0.00           P
ATOM   4666  O13 POPEO 202     122.095  44.310  59.510  1.00  0.00           O
ATOM   4667  O14 POPEO 202     121.835  46.270  61.080  1.00  0.00           O
ATOM   4668  O11 POPEO 202     120.965  46.420  58.740  1.00  0.00           O
ATOM   4669  O12 POPEO 202     119.915  44.900  60.390  1.00  0.00           O
ATOM   4670  C1  POPEO 202     120.835  45.890  57.430  1.00  0.00           C
ATOM   4673  C2  POPEO 202     120.995  47.010  56.370  1.00  0.00           C
ATOM   4675  O21 POPEO 202     122.375  47.250  56.030  1.00  0.00           O
ATOM   4676  C21 POPEO 202     123.195  47.880  56.850  1.00  0.00           C
ATOM   4677  O22 POPEO 202     122.925  48.390  57.930  1.00  0.00           O
ATOM   4678  C22 POPEO 202     124.575  47.970  56.140  1.00  0.00           C
ATOM   4681  C3  POPEO 202     120.175  48.280  56.740  1.00  0.00           C
ATOM   4684  O31 POPEO 202     120.335  49.350  55.780  1.00  0.00           O
ATOM   4685  C31 POPEO 202     119.675  49.190  54.640  1.00  0.00           C
ATOM   4686  O32 POPEO 202     119.005  48.220  54.330  1.00  0.00           O
ATOM   4687  C32 POPEO 202     119.945  50.430  53.790  1.00  0.00           C
ATOM   4690  C23 POPEO 202     125.475  49.120  56.650  1.00  0.00           C
ATOM   4693  C24 POPEO 202     126.655  49.540  55.750  1.00  0.00           C
ATOM   4696  C25 POPEO 202     126.235  50.090  54.370  1.00  0.00           C
ATOM   4699  C26 POPEO 202     127.265  51.030  53.700  1.00  0.00           C
ATOM   4702  C27 POPEO 202     126.655  51.770  52.500  1.00  0.00           C
ATOM   4705  C28 POPEO 202     127.235  53.170  52.200  1.00  0.00           C
ATOM   4708  C29 POPEO 202     128.685  53.170  51.780  1.00  0.00           C
ATOM   4710 0C21 POPEO 202     129.175  53.590  50.600  1.00  0.00           C
ATOM   4712 1C21 POPEO 202     128.385  54.120  49.430  1.00  0.00           C
ATOM   4715 2C21 POPEO 202     129.345  54.510  48.290  1.00  0.00           C
ATOM   4718 3C21 POPEO 202     128.635  55.000  47.030  1.00  0.00           C
ATOM   4721 4C21 POPEO 202     129.635  55.550  46.000  1.00  0.00           C
ATOM   4724 5C21 POPEO 202     129.005  55.880  44.650  1.00  0.00           C
ATOM   4727 6C21 POPEO 202     130.035  56.470  43.680  1.00  0.00           C
ATOM   4730 7C21 POPEO 202     129.435  56.760  42.300  1.00  0.00           C
ATOM   4733 8C21 POPEO 202     130.425  57.470  41.360  1.00  0.00           C
ATOM   4737  C33 POPEO 202     118.835  50.700  52.750  1.00  0.00           C
ATOM   4740  C34 POPEO 202     117.525  51.200  53.370  1.00  0.00           C
ATOM   4743  C35 POPEO 202     117.145  52.610  52.890  1.00  0.00           C
ATOM   4746  C36 POPEO 202     118.045  53.720  53.430  1.00  0.00           C
ATOM   4749  C37 POPEO 202     117.585  55.100  52.950  1.00  0.00           C
ATOM   4752  C38 POPEO 202     118.495  56.240  53.430  1.00  0.00           C
ATOM   4755  C39 POPEO 202     118.935  57.140  52.270  1.00  0.00           C
ATOM   4758 0C31 POPEO 202     119.715  58.390  52.700  1.00  0.00           C
ATOM   4761 1C31 POPEO 202     119.995  59.290  51.500  1.00  0.00           C
ATOM   4764 2C31 POPEO 202     120.625  60.630  51.870  1.00  0.00           C
ATOM   4767 3C31 POPEO 202     120.915  61.510  50.640  1.00  0.00           C
ATOM   4770 4C31 POPEO 202     119.655  62.090  49.970  1.00  0.00           C
ATOM   4773 5C31 POPEO 202     119.955  62.850  48.670  1.00  0.00           C
ATOM   4776 6C31 POPEO 202     118.715  63.530  48.090  1.00  0.00           C
ATOM   4780  NH3 POPEP 203       8.665  77.450  20.330  1.00  0.00           N
ATOM   4784  C12 POPEP 203       9.775  76.560  20.810  1.00  0.00           C
ATOM   4787  C11 POPEP 203      11.045  76.700  19.940  1.00  0.00           C
ATOM   4790  P   POPEP 203      12.065  78.940  20.780  1.00  0.00           P
ATOM   4791  O13 POPEP 203      10.775  79.420  20.240  1.00  0.00           O
ATOM   4792  O14 POPEP 203      13.305  79.560  20.250  1.00  0.00           O
ATOM   4793  O11 POPEP 203      12.025  79.150  22.340  1.00  0.00           O
ATOM   4794  O12 POPEP 203      12.115  77.380  20.600  1.00  0.00           O
ATOM   4795  C1  POPEP 203      12.985  78.520  23.190  1.00  0.00           C
ATOM   4798  C2  POPEP 203      12.525  77.090  23.630  1.00  0.00           C
ATOM   4800  O21 POPEP 203      11.145  76.990  24.020  1.00  0.00           O
ATOM   4801  C21 POPEP 203      10.575  77.930  24.740  1.00  0.00           C
ATOM   4802  O22 POPEP 203      11.115  78.850  25.330  1.00  0.00           O
ATOM   4803  C22 POPEP 203       9.085  77.600  24.830  1.00  0.00           C
ATOM   4806  C3  POPEP 203      13.505  76.390  24.630  1.00  0.00           C
ATOM   4809  O31 POPEP 203      13.495  76.930  25.970  1.00  0.00           O
ATOM   4810  C31 POPEP 203      12.545  76.430  26.750  1.00  0.00           C
ATOM   4811  O32 POPEP 203      11.755  75.550  26.460  1.00  0.00           O
ATOM   4812  C32 POPEP 203      12.535  77.160  28.100  1.00  0.00           C
ATOM   4815  C23 POPEP 203       8.235  78.820  25.270  1.00  0.00           C
ATOM   4818  C24 POPEP 203       6.785  78.430  25.590  1.00  0.00           C
ATOM   4821  C25 POPEP 203       6.615  77.840  26.990  1.00  0.00           C
ATOM   4824  C26 POPEP 203       6.355  78.910  28.070  1.00  0.00           C
ATOM   4827  C27 POPEP 203       4.885  79.010  28.480  1.00  0.00           C
ATOM   4830  C28 POPEP 203       4.705  79.800  29.790  1.00  0.00           C
ATOM   4833  C29 POPEP 203       3.265  79.880  30.250  1.00  0.00           C
ATOM   4835 0C21 POPEP 203       2.855  80.200  31.490  1.00  0.00           C
ATOM   4837 1C21 POPEP 203       3.755  80.520  32.660  1.00  0.00           C
ATOM   4840 2C21 POPEP 203       3.395  79.710  33.910  1.00  0.00           C
ATOM   4843 3C21 POPEP 203       4.355  80.000  35.080  1.00  0.00           C
ATOM   4846 4C21 POPEP 203       3.925  79.360  36.410  1.00  0.00           C
ATOM   4849 5C21 POPEP 203       2.665  80.010  37.020  1.00  0.00           C
ATOM   4852 6C21 POPEP 203       2.215  79.340  38.320  1.00  0.00           C
ATOM   4855 7C21 POPEP 203       0.905  79.930  38.860  1.00  0.00           C
ATOM   4858 8C21 POPEP 203       0.375  79.210  40.100  1.00  0.00           C
ATOM   4862  C33 POPEP 203      11.675  76.460  29.190  1.00  0.00           C
ATOM   4865  C34 POPEP 203      12.165  76.840  30.590  1.00  0.00           C
ATOM   4868  C35 POPEP 203      11.235  76.450  31.760  1.00  0.00           C
ATOM   4871  C36 POPEP 203      11.895  76.780  33.100  1.00  0.00           C
ATOM   4874  C37 POPEP 203      11.075  76.380  34.340  1.00  0.00           C
ATOM   4877  C38 POPEP 203      11.885  76.610  35.620  1.00  0.00           C
ATOM   4880  C39 POPEP 203      11.115  76.370  36.930  1.00  0.00           C
ATOM   4883 0C31 POPEP 203      10.435  75.000  37.000  1.00  0.00           C
ATOM   4886 1C31 POPEP 203       9.965  74.670  38.420  1.00  0.00           C
ATOM   4889 2C31 POPEP 203       8.975  73.500  38.430  1.00  0.00           C
ATOM   4892 3C31 POPEP 203       8.695  72.980  39.850  1.00  0.00           C
ATOM   4895 4C31 POPEP 203       7.485  72.040  39.850  1.00  0.00           C
ATOM   4898 5C31 POPEP 203       7.195  71.440  41.230  1.00  0.00           C
ATOM   4901 6C31 POPEP 203       5.955  70.550  41.200  1.00  0.00           C
ATOM   4905  NH3 POPEQ 204     106.195  98.120  57.720  1.00  0.00           N
ATOM   4909  C12 POPEQ 204     107.195  99.250  57.750  1.00  0.00           C
ATOM   4912  C11 POPEQ 204     106.785 100.380  58.710  1.00  0.00           C
ATOM   4915  P   POPEQ 204     108.565 102.310  58.940  1.00  0.00           P
ATOM   4916  O13 POPEQ 204     107.645 103.000  58.010  1.00  0.00           O
ATOM   4917  O14 POPEQ 204     108.895 103.030  60.170  1.00  0.00           O
ATOM   4918  O11 POPEQ 204     109.905 101.900  58.210  1.00  0.00           O
ATOM   4919  O12 POPEQ 204     107.965 100.910  59.320  1.00  0.00           O
ATOM   4920  C1  POPEQ 204     109.895 101.600  56.820  1.00  0.00           C
ATOM   4923  C2  POPEQ 204     110.335 102.850  56.030  1.00  0.00           C
ATOM   4925  O21 POPEQ 204     109.895 102.680  54.670  1.00  0.00           O
ATOM   4926  C21 POPEQ 204     108.965 103.550  54.290  1.00  0.00           C
ATOM   4927  O22 POPEQ 204     108.425 104.370  55.020  1.00  0.00           O
ATOM   4928  C22 POPEQ 204     108.795 103.480  52.780  1.00  0.00           C
ATOM   4931  C3  POPEQ 204     111.855 103.060  56.090  1.00  0.00           C
ATOM   4934  O31 POPEQ 204     112.205 104.160  55.230  1.00  0.00           O
ATOM   4935  C31 POPEQ 204     113.505 104.360  55.190  1.00  0.00           C
ATOM   4936  O32 POPEQ 204     114.335 103.750  55.850  1.00  0.00           O
ATOM   4937  C32 POPEQ 204     113.845 105.440  54.170  1.00  0.00           C
ATOM   4940  C23 POPEQ 204     109.455 104.710  52.100  1.00  0.00           C
ATOM   4943  C24 POPEQ 204     110.865 104.400  51.570  1.00  0.00           C
ATOM   4946  C25 POPEQ 204     110.855 103.740  50.180  1.00  0.00           C
ATOM   4949  C26 POPEQ 204     110.365 104.690  49.080  1.00  0.00           C
ATOM   4952  C27 POPEQ 204     110.675 104.220  47.650  1.00  0.00           C
ATOM   4955  C28 POPEQ 204     109.955 105.050  46.570  1.00  0.00           C
ATOM   4958  C29 POPEQ 204     110.355 106.510  46.590  1.00  0.00           C
ATOM   4960 0C21 POPEQ 204     110.565 107.320  45.540  1.00  0.00           C
ATOM   4962 1C21 POPEQ 204     110.445 106.970  44.080  1.00  0.00           C
ATOM   4965 2C21 POPEQ 204     111.595 107.560  43.240  1.00  0.00           C
ATOM   4968 3C21 POPEQ 204     112.965 106.930  43.540  1.00  0.00           C
ATOM   4971 4C21 POPEQ 204     114.075 107.360  42.560  1.00  0.00           C
ATOM   4974 5C21 POPEQ 204     113.685 107.180  41.090  1.00  0.00           C
ATOM   4977 6C21 POPEQ 204     114.845 107.350  40.100  1.00  0.00           C
ATOM   4980 7C21 POPEQ 204     114.365 107.300  38.650  1.00  0.00           C
ATOM   4983 8C21 POPEQ 204     115.505 107.450  37.630  1.00  0.00           C
ATOM   4987  C33 POPEQ 204     114.235 106.770  54.840  1.00  0.00           C
ATOM   4990  C34 POPEQ 204     114.645 107.860  53.830  1.00  0.00           C
ATOM   4993  C35 POPEQ 204     113.495 108.310  52.920  1.00  0.00           C
ATOM   4996  C36 POPEQ 204     113.745 108.240  51.410  1.00  0.00           C
ATOM   4999  C37 POPEQ 204     112.525 108.790  50.670  1.00  0.00           C
ATOM   5002  C38 POPEQ 204     112.525 108.490  49.170  1.00  0.00           C
ATOM   5005  C39 POPEQ 204     113.355 109.470  48.310  1.00  0.00           C
ATOM   5008 0C31 POPEQ 204     112.495 110.410  47.460  1.00  0.00           C
ATOM   5011 1C31 POPEQ 204     113.195 110.840  46.170  1.00  0.00           C
ATOM   5014 2C31 POPEQ 204     112.245 111.470  45.150  1.00  0.00           C
ATOM   5017 3C31 POPEQ 204     112.935 111.750  43.800  1.00  0.00           C
ATOM   5020 4C31 POPEQ 204     111.955 112.200  42.710  1.00  0.00           C
ATOM   5023 5C31 POPEQ 204     112.645 112.430  41.360  1.00  0.00           C
ATOM   5026 6C31 POPEQ 204     111.675 112.880  40.260  1.00  0.00           C
ATOM   5030  NH3 POPER 205      98.165  62.230  62.620  1.00  0.00           N
ATOM   5034  C12 POPER 205      98.705  63.250  63.590  1.00  0.00           C
ATOM   5037  C11 POPER 205     100.215  63.480  63.430  1.00  0.00           C
ATOM   5040  P   POPER 205     101.655  65.680  63.520  1.00  0.00           P
ATOM   5041  O13 POPER 205     102.185  66.650  64.500  1.00  0.00           O
ATOM   5042  O14 POPER 205     102.695  64.910  62.810  1.00  0.00           O
ATOM   5043  O11 POPER 205     100.705  66.450  62.550  1.00  0.00           O
ATOM   5044  O12 POPER 205     100.655  64.620  64.170  1.00  0.00           O
ATOM   5045  C1  POPER 205     100.465  66.240  61.170  1.00  0.00           C
ATOM   5048  C2  POPER 205     101.555  66.920  60.320  1.00  0.00           C
ATOM   5050  O21 POPER 205     100.995  67.510  59.140  1.00  0.00           O
ATOM   5051  C21 POPER 205     100.555  68.750  59.260  1.00  0.00           C
ATOM   5052  O22 POPER 205     100.275  69.340  60.300  1.00  0.00           O
ATOM   5053  C22 POPER 205     100.645  69.390  57.870  1.00  0.00           C
ATOM   5056  C3  POPER 205     102.665  65.930  59.850  1.00  0.00           C
ATOM   5059  O31 POPER 205     103.915  66.620  59.640  1.00  0.00           O
ATOM   5060  C31 POPER 205     104.305  67.020  58.420  1.00  0.00           C
ATOM   5061  O32 POPER 205     105.075  67.950  58.230  1.00  0.00           O
ATOM   5062  C32 POPER 205     103.675  66.210  57.280  1.00  0.00           C
ATOM   5065  C23 POPER 205     102.075  69.910  57.580  1.00  0.00           C
ATOM   5068  C24 POPER 205     102.305  70.260  56.110  1.00  0.00           C
ATOM   5071  C25 POPER 205     101.995  71.720  55.760  1.00  0.00           C
ATOM   5074  C26 POPER 205     102.755  72.200  54.520  1.00  0.00           C
ATOM   5077  C27 POPER 205     102.375  73.630  54.110  1.00  0.00           C
ATOM   5080  C28 POPER 205     102.745  73.980  52.650  1.00  0.00           C
ATOM   5083  C29 POPER 205     104.225  73.930  52.330  1.00  0.00           C
ATOM   5085 0C21 POPER 205     104.755  73.920  51.090  1.00  0.00           C
ATOM   5087 1C21 POPER 205     103.975  73.950  49.800  1.00  0.00           C
ATOM   5090 2C21 POPER 205     103.365  75.310  49.410  1.00  0.00           C
ATOM   5093 3C21 POPER 205     104.385  76.350  48.900  1.00  0.00           C
ATOM   5096 4C21 POPER 205     103.825  77.780  48.830  1.00  0.00           C
ATOM   5099 5C21 POPER 205     102.615  77.980  47.900  1.00  0.00           C
ATOM   5102 6C21 POPER 205     102.965  77.880  46.400  1.00  0.00           C
ATOM   5105 7C21 POPER 205     101.775  78.230  45.490  1.00  0.00           C
ATOM   5108 8C21 POPER 205     102.145  78.290  44.000  1.00  0.00           C
ATOM   5112  C33 POPER 205     104.335  66.500  55.920  1.00  0.00           C
ATOM   5115  C34 POPER 205     103.655  65.710  54.800  1.00  0.00           C
ATOM   5118  C35 POPER 205     104.215  66.020  53.410  1.00  0.00           C
ATOM   5121  C36 POPER 205     103.445  65.280  52.300  1.00  0.00           C
ATOM   5124  C37 POPER 205     103.855  65.710  50.880  1.00  0.00           C
ATOM   5127  C38 POPER 205     102.805  65.280  49.840  1.00  0.00           C
ATOM   5130  C39 POPER 205     103.155  65.770  48.430  1.00  0.00           C
ATOM   5133 0C31 POPER 205     101.965  65.600  47.480  1.00  0.00           C
ATOM   5136 1C31 POPER 205     102.205  66.210  46.090  1.00  0.00           C
ATOM   5139 2C31 POPER 205     100.955  66.140  45.200  1.00  0.00           C
ATOM   5142 3C31 POPER 205      99.865  67.140  45.590  1.00  0.00           C
ATOM   5145 4C31 POPER 205      98.475  66.760  45.050  1.00  0.00           C
ATOM   5148 5C31 POPER 205      97.365  67.640  45.640  1.00  0.00           C
ATOM   5151 6C31 POPER 205      95.965  67.290  45.150  1.00  0.00           C
ATOM   5155  NH3 POPES 206     106.775  84.840  19.960  1.00  0.00           N
ATOM   5159  C12 POPES 206     106.595  85.310  18.550  1.00  0.00           C
ATOM   5162  C11 POPES 206     106.325  84.130  17.600  1.00  0.00           C
ATOM   5165  P   POPES 206     108.495  82.630  17.590  1.00  0.00           P
ATOM   5166  O13 POPES 206     109.375  83.620  18.260  1.00  0.00           O
ATOM   5167  O14 POPES 206     108.605  82.470  16.120  1.00  0.00           O
ATOM   5168  O11 POPES 206     108.675  81.230  18.350  1.00  0.00           O
ATOM   5169  O12 POPES 206     107.005  82.940  17.980  1.00  0.00           O
ATOM   5170  C1  POPES 206     109.255  81.360  19.660  1.00  0.00           C
ATOM   5173  C2  POPES 206     109.165  80.050  20.500  1.00  0.00           C
ATOM   5175  O21 POPES 206     109.155  80.300  21.930  1.00  0.00           O
ATOM   5176  C21 POPES 206     110.135  81.020  22.440  1.00  0.00           C
ATOM   5177  O22 POPES 206     111.025  81.560  21.820  1.00  0.00           O
ATOM   5178  C22 POPES 206     110.135  80.970  23.960  1.00  0.00           C
ATOM   5181  C3  POPES 206     110.265  79.010  20.110  1.00  0.00           C
ATOM   5184  O31 POPES 206     110.315  77.960  21.100  1.00  0.00           O
ATOM   5185  C31 POPES 206     111.105  76.940  20.800  1.00  0.00           C
ATOM   5186  O32 POPES 206     111.745  76.810  19.770  1.00  0.00           O
ATOM   5187  C32 POPES 206     111.135  75.960  21.980  1.00  0.00           C
ATOM   5190  C23 POPES 206     108.735  80.970  24.610  1.00  0.00           C
ATOM   5193  C24 POPES 206     108.505  79.740  25.490  1.00  0.00           C
ATOM   5196  C25 POPES 206     109.135  79.870  26.880  1.00  0.00           C
ATOM   5199  C26 POPES 206     109.085  78.570  27.690  1.00  0.00           C
ATOM   5202  C27 POPES 206     109.175  78.810  29.200  1.00  0.00           C
ATOM   5205  C28 POPES 206     108.095  78.050  30.000  1.00  0.00           C
ATOM   5208  C29 POPES 206     108.455  76.620  30.300  1.00  0.00           C
ATOM   5210 0C21 POPES 206     108.215  75.980  31.460  1.00  0.00           C
ATOM   5212 1C21 POPES 206     107.555  76.560  32.690  1.00  0.00           C
ATOM   5215 2C21 POPES 206     108.355  76.250  33.960  1.00  0.00           C
ATOM   5218 3C21 POPES 206     107.735  76.930  35.190  1.00  0.00           C
ATOM   5221 4C21 POPES 206     108.435  76.540  36.490  1.00  0.00           C
ATOM   5224 5C21 POPES 206     109.895  76.970  36.580  1.00  0.00           C
ATOM   5227 6C21 POPES 206     110.505  76.530  37.910  1.00  0.00           C
ATOM   5230 7C21 POPES 206     111.965  76.930  38.110  1.00  0.00           C
ATOM   5233 8C21 POPES 206     112.535  76.390  39.420  1.00  0.00           C
ATOM   5237  C33 POPES 206     112.135  76.330  23.110  1.00  0.00           C
ATOM   5240  C34 POPES 206     111.475  77.090  24.260  1.00  0.00           C
ATOM   5243  C35 POPES 206     110.815  76.140  25.270  1.00  0.00           C
ATOM   5246  C36 POPES 206     111.775  75.720  26.390  1.00  0.00           C
ATOM   5249  C37 POPES 206     111.155  74.630  27.270  1.00  0.00           C
ATOM   5252  C38 POPES 206     111.755  74.530  28.670  1.00  0.00           C
ATOM   5255  C39 POPES 206     111.055  73.430  29.470  1.00  0.00           C
ATOM   5258 0C31 POPES 206     111.345  73.490  30.970  1.00  0.00           C
ATOM   5261 1C31 POPES 206     110.485  72.480  31.720  1.00  0.00           C
ATOM   5264 2C31 POPES 206     110.425  72.740  33.230  1.00  0.00           C
ATOM   5267 3C31 POPES 206     109.245  71.990  33.840  1.00  0.00           C
ATOM   5270 4C31 POPES 206     109.105  72.260  35.340  1.00  0.00           C
ATOM   5273 5C31 POPES 206     107.825  71.640  35.900  1.00  0.00           C
ATOM   5276 6C31 POPES 206     107.545  72.050  37.340  1.00  0.00           C
ATOM   5280  NH3 POPET 207      40.895   7.140  56.850  1.00  0.00           N
ATOM   5284  C12 POPET 207      39.945   6.200  56.150  1.00  0.00           C
ATOM   5287  C11 POPET 207      40.095   4.790  56.760  1.00  0.00           C
ATOM   5290  P   POPET 207      39.145   2.410  56.940  1.00  0.00           P
ATOM   5291  O13 POPET 207      39.475   2.640  58.370  1.00  0.00           O
ATOM   5292  O14 POPET 207      37.875   1.700  56.670  1.00  0.00           O
ATOM   5293  O11 POPET 207      40.235   1.530  56.210  1.00  0.00           O
ATOM   5294  O12 POPET 207      39.225   3.810  56.170  1.00  0.00           O
ATOM   5295  C1  POPET 207      41.495   1.870  55.660  1.00  0.00           C
ATOM   5298  C2  POPET 207      41.445   2.250  54.140  1.00  0.00           C
ATOM   5300  O21 POPET 207      42.675   1.760  53.570  1.00  0.00           O
ATOM   5301  C21 POPET 207      42.765   1.670  52.240  1.00  0.00           C
ATOM   5302  O22 POPET 207      43.615   2.240  51.580  1.00  0.00           O
ATOM   5303  C22 POPET 207      41.735   0.700  51.630  1.00  0.00           C
ATOM   5306  C3  POPET 207      41.255   3.800  53.950  1.00  0.00           C
ATOM   5309  O31 POPET 207      41.785   4.400  52.750  1.00  0.00           O
ATOM   5310  C31 POPET 207      41.015   4.340  51.680  1.00  0.00           C
ATOM   5311  O32 POPET 207      39.935   3.790  51.610  1.00  0.00           O
ATOM   5312  C32 POPET 207      41.705   5.030  50.510  1.00  0.00           C
ATOM   5315  C23 POPET 207      42.235   0.050  50.300  1.00  0.00           C
ATOM   5318  C24 POPET 207      41.335   0.270  49.070  1.00  0.00           C
ATOM   5321  C25 POPET 207      39.965  -0.400  49.190  1.00  0.00           C
ATOM   5324  C26 POPET 207      39.215  -0.500  47.850  1.00  0.00           C
ATOM   5327  C27 POPET 207      38.045  -1.500  47.930  1.00  0.00           C
ATOM   5330  C28 POPET 207      37.725  -2.240  46.620  1.00  0.00           C
ATOM   5333  C29 POPET 207      36.845  -3.420  46.930  1.00  0.00           C
ATOM   5335 0C21 POPET 207      35.815  -3.900  46.220  1.00  0.00           C
ATOM   5337 1C21 POPET 207      35.325  -3.450  44.860  1.00  0.00           C
ATOM   5340 2C21 POPET 207      35.105  -4.720  44.020  1.00  0.00           C
ATOM   5343 3C21 POPET 207      34.635  -4.470  42.590  1.00  0.00           C
ATOM   5346 4C21 POPET 207      34.915  -5.730  41.750  1.00  0.00           C
ATOM   5349 5C21 POPET 207      34.395  -5.680  40.310  1.00  0.00           C
ATOM   5352 6C21 POPET 207      34.885  -6.920  39.550  1.00  0.00           C
ATOM   5355 7C21 POPET 207      34.355  -7.030  38.120  1.00  0.00           C
ATOM   5358 8C21 POPET 207      34.595  -8.400  37.480  1.00  0.00           C
ATOM   5362  C33 POPET 207      41.765   4.100  49.290  1.00  0.00           C
ATOM   5365  C34 POPET 207      42.875   4.460  48.300  1.00  0.00           C
ATOM   5368  C35 POPET 207      43.095   3.350  47.270  1.00  0.00           C
ATOM   5371  C36 POPET 207      41.885   3.090  46.350  1.00  0.00           C
ATOM   5374  C37 POPET 207      42.215   2.040  45.290  1.00  0.00           C
ATOM   5377  C38 POPET 207      41.085   1.780  44.280  1.00  0.00           C
ATOM   5380  C39 POPET 207      41.615   1.170  42.970  1.00  0.00           C
ATOM   5383 0C31 POPET 207      42.345  -0.180  43.140  1.00  0.00           C
ATOM   5386 1C31 POPET 207      43.155  -0.550  41.890  1.00  0.00           C
ATOM   5389 2C31 POPET 207      43.985  -1.830  42.050  1.00  0.00           C
ATOM   5392 3C31 POPET 207      44.765  -2.140  40.770  1.00  0.00           C
ATOM   5395 4C31 POPET 207      45.745  -3.310  40.900  1.00  0.00           C
ATOM   5398 5C31 POPET 207      46.185  -3.830  39.520  1.00  0.00           C
ATOM   5401 6C31 POPET 207      47.285  -4.900  39.560  1.00  0.00           C
ATOM   5405  NH3 POPEU 208      15.945  61.860  17.950  1.00  0.00           N
ATOM   5409  C12 POPEU 208      16.195  60.690  17.040  1.00  0.00           C
ATOM   5412  C11 POPEU 208      16.395  59.400  17.850  1.00  0.00           C
ATOM   5415  P   POPEU 208      16.095  56.840  17.710  1.00  0.00           P
ATOM   5416  O13 POPEU 208      14.985  56.850  18.690  1.00  0.00           O
ATOM   5417  O14 POPEU 208      16.035  55.760  16.700  1.00  0.00           O
ATOM   5418  O11 POPEU 208      17.465  56.820  18.510  1.00  0.00           O
ATOM   5419  O12 POPEU 208      16.125  58.270  17.000  1.00  0.00           O
ATOM   5420  C1  POPEU 208      18.135  55.600  18.860  1.00  0.00           C
ATOM   5423  C2  POPEU 208      18.915  55.710  20.220  1.00  0.00           C
ATOM   5425  O21 POPEU 208      18.095  55.390  21.360  1.00  0.00           O
ATOM   5426  C21 POPEU 208      17.885  54.120  21.600  1.00  0.00           C
ATOM   5427  O22 POPEU 208      18.205  53.180  20.880  1.00  0.00           O
ATOM   5428  C22 POPEU 208      17.205  53.970  22.970  1.00  0.00           C
ATOM   5431  C3  POPEU 208      19.475  57.140  20.430  1.00  0.00           C
ATOM   5434  O31 POPEU 208      20.305  57.260  21.610  1.00  0.00           O
ATOM   5435  C31 POPEU 208      19.715  57.740  22.720  1.00  0.00           C
ATOM   5436  O32 POPEU 208      18.535  58.030  22.840  1.00  0.00           O
ATOM   5437  C32 POPEU 208      20.785  57.920  23.790  1.00  0.00           C
ATOM   5440  C23 POPEU 208      17.885  54.740  24.130  1.00  0.00           C
ATOM   5443  C24 POPEU 208      17.055  54.740  25.420  1.00  0.00           C
ATOM   5446  C25 POPEU 208      17.675  55.640  26.500  1.00  0.00           C
ATOM   5449  C26 POPEU 208      16.915  55.670  27.830  1.00  0.00           C
ATOM   5452  C27 POPEU 208      17.395  56.840  28.720  1.00  0.00           C
ATOM   5455  C28 POPEU 208      16.645  56.930  30.060  1.00  0.00           C
ATOM   5458  C29 POPEU 208      17.085  58.140  30.840  1.00  0.00           C
ATOM   5460 0C21 POPEU 208      17.565  58.150  32.100  1.00  0.00           C
ATOM   5462 1C21 POPEU 208      17.695  56.940  32.980  1.00  0.00           C
ATOM   5465 2C21 POPEU 208      18.185  57.250  34.410  1.00  0.00           C
ATOM   5468 3C21 POPEU 208      19.705  57.450  34.510  1.00  0.00           C
ATOM   5471 4C21 POPEU 208      20.215  57.460  35.960  1.00  0.00           C
ATOM   5474 5C21 POPEU 208      19.705  58.660  36.780  1.00  0.00           C
ATOM   5477 6C21 POPEU 208      20.155  58.600  38.250  1.00  0.00           C
ATOM   5480 7C21 POPEU 208      19.575  59.760  39.080  1.00  0.00           C
ATOM   5483 8C21 POPEU 208      19.945  59.740  40.560  1.00  0.00           C
ATOM   5487  C33 POPEU 208      20.305  57.940  25.260  1.00  0.00           C
ATOM   5490  C34 POPEU 208      21.405  58.420  26.230  1.00  0.00           C
ATOM   5493  C35 POPEU 208      20.925  58.640  27.680  1.00  0.00           C
ATOM   5496  C36 POPEU 208      20.565  60.100  27.980  1.00  0.00           C
ATOM   5499  C37 POPEU 208      20.105  60.320  29.430  1.00  0.00           C
ATOM   5502  C38 POPEU 208      19.875  61.800  29.780  1.00  0.00           C
ATOM   5505  C39 POPEU 208      19.575  62.010  31.270  1.00  0.00           C
ATOM   5508 0C31 POPEU 208      19.215  63.470  31.580  1.00  0.00           C
ATOM   5511 1C31 POPEU 208      18.975  63.770  33.070  1.00  0.00           C
ATOM   5514 2C31 POPEU 208      18.395  65.170  33.260  1.00  0.00           C
ATOM   5517 3C31 POPEU 208      17.995  65.510  34.700  1.00  0.00           C
ATOM   5520 4C31 POPEU 208      19.195  65.740  35.640  1.00  0.00           C
ATOM   5523 5C31 POPEU 208      18.745  66.200  37.030  1.00  0.00           C
ATOM   5526 6C31 POPEU 208      19.915  66.670  37.880  1.00  0.00           C
ATOM   5530  NH3 POPEV 209      36.385  71.020  61.270  1.00  0.00           N
ATOM   5534  C12 POPEV 209      35.865  71.860  62.400  1.00  0.00           C
ATOM   5537  C11 POPEV 209      35.565  73.260  61.860  1.00  0.00           C
ATOM   5540  P   POPEV 209      34.685  74.220  59.610  1.00  0.00           P
ATOM   5541  O13 POPEV 209      33.615  73.990  58.630  1.00  0.00           O
ATOM   5542  O14 POPEV 209      34.695  75.580  60.220  1.00  0.00           O
ATOM   5543  O11 POPEV 209      36.075  73.890  58.930  1.00  0.00           O
ATOM   5544  O12 POPEV 209      34.625  73.160  60.780  1.00  0.00           O
ATOM   5545  C1  POPEV 209      36.185  72.800  57.990  1.00  0.00           C
ATOM   5548  C2  POPEV 209      36.445  73.310  56.540  1.00  0.00           C
ATOM   5550  O21 POPEV 209      37.175  72.350  55.750  1.00  0.00           O
ATOM   5551  C21 POPEV 209      36.585  71.190  55.440  1.00  0.00           C
ATOM   5552  O22 POPEV 209      35.525  70.800  55.910  1.00  0.00           O
ATOM   5553  C22 POPEV 209      37.485  70.400  54.460  1.00  0.00           C
ATOM   5556  C3  POPEV 209      37.245  74.660  56.560  1.00  0.00           C
ATOM   5559  O31 POPEV 209      37.955  74.910  55.310  1.00  0.00           O
ATOM   5560  C31 POPEV 209      39.145  75.490  55.440  1.00  0.00           C
ATOM   5561  O32 POPEV 209      39.535  76.100  56.430  1.00  0.00           O
ATOM   5562  C32 POPEV 209      40.025  75.270  54.210  1.00  0.00           C
ATOM   5565  C23 POPEV 209      36.735  69.630  53.330  1.00  0.00           C
ATOM   5568  C24 POPEV 209      37.545  68.620  52.500  1.00  0.00           C
ATOM   5571  C25 POPEV 209      38.415  69.190  51.370  1.00  0.00           C
ATOM   5574  C26 POPEV 209      37.645  69.750  50.160  1.00  0.00           C
ATOM   5577  C27 POPEV 209      37.155  68.670  49.180  1.00  0.00           C
ATOM   5580  C28 POPEV 209      36.185  69.190  48.100  1.00  0.00           C
ATOM   5583  C29 POPEV 209      36.725  70.280  47.210  1.00  0.00           C
ATOM   5585 0C21 POPEV 209      36.395  70.500  45.920  1.00  0.00           C
ATOM   5587 1C21 POPEV 209      35.425  69.690  45.090  1.00  0.00           C
ATOM   5590 2C21 POPEV 209      33.945  69.830  45.470  1.00  0.00           C
ATOM   5593 3C21 POPEV 209      33.345  71.230  45.220  1.00  0.00           C
ATOM   5596 4C21 POPEV 209      31.815  71.280  45.450  1.00  0.00           C
ATOM   5599 5C21 POPEV 209      30.995  70.600  44.340  1.00  0.00           C
ATOM   5602 6C21 POPEV 209      29.475  70.680  44.560  1.00  0.00           C
ATOM   5605 7C21 POPEV 209      28.925  69.560  45.450  1.00  0.00           C
ATOM   5608 8C21 POPEV 209      27.405  69.600  45.610  1.00  0.00           C
ATOM   5612  C33 POPEV 209      39.345  75.380  52.830  1.00  0.00           C
ATOM   5615  C34 POPEV 209      40.365  75.040  51.740  1.00  0.00           C
ATOM   5618  C35 POPEV 209      40.085  75.650  50.370  1.00  0.00           C
ATOM   5621  C36 POPEV 209      38.805  75.150  49.700  1.00  0.00           C
ATOM   5624  C37 POPEV 209      38.825  75.390  48.190  1.00  0.00           C
ATOM   5627  C38 POPEV 209      37.555  74.910  47.490  1.00  0.00           C
ATOM   5630  C39 POPEV 209      37.665  75.020  45.960  1.00  0.00           C
ATOM   5633 0C31 POPEV 209      36.395  74.560  45.240  1.00  0.00           C
ATOM   5636 1C31 POPEV 209      36.535  74.570  43.710  1.00  0.00           C
ATOM   5639 2C31 POPEV 209      35.165  74.570  43.030  1.00  0.00           C
ATOM   5642 3C31 POPEV 209      35.225  74.470  41.500  1.00  0.00           C
ATOM   5645 4C31 POPEV 209      35.285  73.030  40.990  1.00  0.00           C
ATOM   5648 5C31 POPEV 209      34.875  72.910  39.510  1.00  0.00           C
ATOM   5651 6C31 POPEV 209      34.645  71.470  39.060  1.00  0.00           C
ATOM   5655  NH3 POPEW 210      87.685  85.350  60.680  1.00  0.00           N
ATOM   5659  C12 POPEW 210      87.655  86.390  61.770  1.00  0.00           C
ATOM   5662  C11 POPEW 210      87.905  87.820  61.240  1.00  0.00           C
ATOM   5665  P   POPEW 210      85.705  89.240  61.210  1.00  0.00           P
ATOM   5666  O13 POPEW 210      85.975  90.610  60.720  1.00  0.00           O
ATOM   5667  O14 POPEW 210      85.725  88.990  62.670  1.00  0.00           O
ATOM   5668  O11 POPEW 210      84.315  88.750  60.650  1.00  0.00           O
ATOM   5669  O12 POPEW 210      86.765  88.290  60.510  1.00  0.00           O
ATOM   5670  C1  POPEW 210      84.145  87.650  59.770  1.00  0.00           C
ATOM   5673  C2  POPEW 210      83.705  88.180  58.390  1.00  0.00           C
ATOM   5675  O21 POPEW 210      83.445  87.090  57.500  1.00  0.00           O
ATOM   5676  C21 POPEW 210      84.475  86.460  56.930  1.00  0.00           C
ATOM   5677  O22 POPEW 210      85.645  86.680  57.110  1.00  0.00           O
ATOM   5678  C22 POPEW 210      83.915  85.310  56.080  1.00  0.00           C
ATOM   5681  C3  POPEW 210      84.665  89.290  57.850  1.00  0.00           C
ATOM   5684  O31 POPEW 210      84.495  89.570  56.450  1.00  0.00           O
ATOM   5685  C31 POPEW 210      83.305  89.990  56.090  1.00  0.00           C
ATOM   5686  O32 POPEW 210      82.435  90.460  56.810  1.00  0.00           O
ATOM   5687  C32 POPEW 210      83.115  89.620  54.610  1.00  0.00           C
ATOM   5690  C23 POPEW 210      84.805  84.780  54.930  1.00  0.00           C
ATOM   5693  C24 POPEW 210      84.295  83.430  54.390  1.00  0.00           C
ATOM   5696  C25 POPEW 210      84.975  82.950  53.100  1.00  0.00           C
ATOM   5699  C26 POPEW 210      84.635  83.790  51.850  1.00  0.00           C
ATOM   5702  C27 POPEW 210      85.895  84.370  51.180  1.00  0.00           C
ATOM   5705  C28 POPEW 210      85.665  84.790  49.710  1.00  0.00           C
ATOM   5708  C29 POPEW 210      86.895  85.490  49.160  1.00  0.00           C
ATOM   5710 0C21 POPEW 210      87.805  85.010  48.300  1.00  0.00           C
ATOM   5712 1C21 POPEW 210      87.855  83.640  47.660  1.00  0.00           C
ATOM   5715 2C21 POPEW 210      88.955  82.780  48.320  1.00  0.00           C
ATOM   5718 3C21 POPEW 210      89.305  81.470  47.590  1.00  0.00           C
ATOM   5721 4C21 POPEW 210      90.305  80.650  48.410  1.00  0.00           C
ATOM   5724 5C21 POPEW 210      90.895  79.440  47.670  1.00  0.00           C
ATOM   5727 6C21 POPEW 210      92.065  79.830  46.760  1.00  0.00           C
ATOM   5730 7C21 POPEW 210      92.605  78.640  45.950  1.00  0.00           C
ATOM   5733 8C21 POPEW 210      93.855  78.990  45.130  1.00  0.00           C
ATOM   5737  C33 POPEW 210      83.065  90.820  53.640  1.00  0.00           C
ATOM   5740  C34 POPEW 210      82.595  90.410  52.230  1.00  0.00           C
ATOM   5743  C35 POPEW 210      83.725  89.830  51.370  1.00  0.00           C
ATOM   5746  C36 POPEW 210      83.305  89.360  49.960  1.00  0.00           C
ATOM   5749  C37 POPEW 210      84.515  88.910  49.120  1.00  0.00           C
ATOM   5752  C38 POPEW 210      84.155  88.070  47.890  1.00  0.00           C
ATOM   5755  C39 POPEW 210      83.295  88.810  46.850  1.00  0.00           C
ATOM   5758 0C31 POPEW 210      82.855  87.890  45.700  1.00  0.00           C
ATOM   5761 1C31 POPEW 210      82.035  88.640  44.650  1.00  0.00           C
ATOM   5764 2C31 POPEW 210      81.555  87.720  43.510  1.00  0.00           C
ATOM   5767 3C31 POPEW 210      80.615  88.440  42.540  1.00  0.00           C
ATOM   5770 4C31 POPEW 210      80.345  87.600  41.280  1.00  0.00           C
ATOM   5773 5C31 POPEW 210      79.305  88.230  40.340  1.00  0.00           C
ATOM   5776 6C31 POPEW 210      77.875  88.140  40.850  1.00  0.00           C
ATOM   5780  NH3 POPEX 211      42.225  32.580  61.380  1.00  0.00           N
ATOM   5784  C12 POPEX 211      42.745  31.240  60.960  1.00  0.00           C
ATOM   5787  C11 POPEX 211      43.475  30.560  62.130  1.00  0.00           C
ATOM   5790  P   POPEX 211      44.555  28.190  62.470  1.00  0.00           P
ATOM   5791  O13 POPEX 211      45.695  28.990  62.970  1.00  0.00           O
ATOM   5792  O14 POPEX 211      44.065  27.130  63.380  1.00  0.00           O
ATOM   5793  O11 POPEX 211      44.975  27.480  61.130  1.00  0.00           O
ATOM   5794  O12 POPEX 211      43.375  29.140  62.030  1.00  0.00           O
ATOM   5795  C1  POPEX 211      44.585  28.010  59.860  1.00  0.00           C
ATOM   5798  C2  POPEX 211      45.525  29.150  59.390  1.00  0.00           C
ATOM   5800  O21 POPEX 211      44.785  30.110  58.630  1.00  0.00           O
ATOM   5801  C21 POPEX 211      44.345  29.780  57.440  1.00  0.00           C
ATOM   5802  O22 POPEX 211      44.585  28.780  56.790  1.00  0.00           O
ATOM   5803  C22 POPEX 211      43.345  30.830  56.990  1.00  0.00           C
ATOM   5806  C3  POPEX 211      46.845  28.670  58.710  1.00  0.00           C
ATOM   5809  O31 POPEX 211      47.775  29.750  58.530  1.00  0.00           O
ATOM   5810  C31 POPEX 211      47.795  30.240  57.290  1.00  0.00           C
ATOM   5811  O32 POPEX 211      46.985  31.030  56.840  1.00  0.00           O
ATOM   5812  C32 POPEX 211      48.995  29.660  56.550  1.00  0.00           C
ATOM   5815  C23 POPEX 211      42.605  30.340  55.740  1.00  0.00           C
ATOM   5818  C24 POPEX 211      41.625  31.380  55.220  1.00  0.00           C
ATOM   5821  C25 POPEX 211      40.395  31.560  56.120  1.00  0.00           C
ATOM   5824  C26 POPEX 211      39.115  31.700  55.300  1.00  0.00           C
ATOM   5827  C27 POPEX 211      38.045  32.570  55.950  1.00  0.00           C
ATOM   5830  C28 POPEX 211      36.755  32.550  55.130  1.00  0.00           C
ATOM   5833  C29 POPEX 211      35.835  33.660  55.570  1.00  0.00           C
ATOM   5835 0C21 POPEX 211      35.135  34.470  54.770  1.00  0.00           C
ATOM   5837 1C21 POPEX 211      35.055  34.370  53.270  1.00  0.00           C
ATOM   5840 2C21 POPEX 211      33.615  34.240  52.770  1.00  0.00           C
ATOM   5843 3C21 POPEX 211      33.585  34.230  51.240  1.00  0.00           C
ATOM   5846 4C21 POPEX 211      32.205  34.020  50.610  1.00  0.00           C
ATOM   5849 5C21 POPEX 211      32.325  34.130  49.090  1.00  0.00           C
ATOM   5852 6C21 POPEX 211      30.995  34.090  48.320  1.00  0.00           C
ATOM   5855 7C21 POPEX 211      30.585  32.680  47.860  1.00  0.00           C
ATOM   5858 8C21 POPEX 211      29.605  32.720  46.690  1.00  0.00           C
ATOM   5862  C33 POPEX 211      48.595  28.800  55.330  1.00  0.00           C
ATOM   5865  C34 POPEX 211      49.845  28.150  54.710  1.00  0.00           C
ATOM   5868  C35 POPEX 211      49.545  26.830  53.980  1.00  0.00           C
ATOM   5871  C36 POPEX 211      48.745  27.010  52.690  1.00  0.00           C
ATOM   5874  C37 POPEX 211      48.495  25.650  52.030  1.00  0.00           C
ATOM   5877  C38 POPEX 211      47.635  25.720  50.770  1.00  0.00           C
ATOM   5880  C39 POPEX 211      47.675  24.370  50.040  1.00  0.00           C
ATOM   5883 0C31 POPEX 211      46.795  24.310  48.790  1.00  0.00           C
ATOM   5886 1C31 POPEX 211      46.915  22.940  48.100  1.00  0.00           C
ATOM   5889 2C31 POPEX 211      46.625  22.990  46.600  1.00  0.00           C
ATOM   5892 3C31 POPEX 211      46.885  21.640  45.920  1.00  0.00           C
ATOM   5895 4C31 POPEX 211      46.605  21.670  44.420  1.00  0.00           C
ATOM   5898 5C31 POPEX 211      47.065  20.390  43.710  1.00  0.00           C
ATOM   5901 6C31 POPEX 211      46.755  20.380  42.210  1.00  0.00           C
ATOM   5905  NH3 POPEY 212       8.365  94.140  19.640  1.00  0.00           N
ATOM   5909  C12 POPEY 212       9.755  94.690  19.850  1.00  0.00           C
ATOM   5912  C11 POPEY 212       9.945  95.690  21.010  1.00  0.00           C
ATOM   5915  P   POPEY 212      12.575  95.600  21.370  1.00  0.00           P
ATOM   5916  O13 POPEY 212      12.645  94.160  21.030  1.00  0.00           O
ATOM   5917  O14 POPEY 212      13.745  96.410  20.970  1.00  0.00           O
ATOM   5918  O11 POPEY 212      12.435  95.710  22.940  1.00  0.00           O
ATOM   5919  O12 POPEY 212      11.235  96.280  20.920  1.00  0.00           O
ATOM   5920  C1  POPEY 212      13.325  96.490  23.730  1.00  0.00           C
ATOM   5923  C2  POPEY 212      14.445  95.610  24.340  1.00  0.00           C
ATOM   5925  O21 POPEY 212      15.125  96.360  25.360  1.00  0.00           O
ATOM   5926  C21 POPEY 212      14.645  96.110  26.590  1.00  0.00           C
ATOM   5927  O22 POPEY 212      13.835  95.250  26.870  1.00  0.00           O
ATOM   5928  C22 POPEY 212      15.285  97.070  27.590  1.00  0.00           C
ATOM   5931  C3  POPEY 212      15.475  95.160  23.270  1.00  0.00           C
ATOM   5934  O31 POPEY 212      16.565  94.450  23.870  1.00  0.00           O
ATOM   5935  C31 POPEY 212      17.705  95.120  24.020  1.00  0.00           C
ATOM   5936  O32 POPEY 212      18.065  95.990  23.230  1.00  0.00           O
ATOM   5937  C32 POPEY 212      18.435  94.610  25.270  1.00  0.00           C
ATOM   5940  C23 POPEY 212      14.815  96.840  29.050  1.00  0.00           C
ATOM   5943  C24 POPEY 212      15.985  96.780  30.050  1.00  0.00           C
ATOM   5946  C25 POPEY 212      16.745  95.460  29.930  1.00  0.00           C
ATOM   5949  C26 POPEY 212      18.075  95.460  30.680  1.00  0.00           C
ATOM   5952  C27 POPEY 212      18.775  94.100  30.570  1.00  0.00           C
ATOM   5955  C28 POPEY 212      20.195  94.130  31.140  1.00  0.00           C
ATOM   5958  C29 POPEY 212      20.835  92.770  31.110  1.00  0.00           C
ATOM   5960 0C21 POPEY 212      22.045  92.480  31.620  1.00  0.00           C
ATOM   5962 1C21 POPEY 212      22.955  93.500  32.250  1.00  0.00           C
ATOM   5965 2C21 POPEY 212      24.435  93.170  31.990  1.00  0.00           C
ATOM   5968 3C21 POPEY 212      24.825  93.080  30.510  1.00  0.00           C
ATOM   5971 4C21 POPEY 212      26.335  93.220  30.270  1.00  0.00           C
ATOM   5974 5C21 POPEY 212      27.205  92.520  31.330  1.00  0.00           C
ATOM   5977 6C21 POPEY 212      28.705  92.590  31.030  1.00  0.00           C
ATOM   5980 7C21 POPEY 212      29.545  92.280  32.270  1.00  0.00           C
ATOM   5983 8C21 POPEY 212      31.055  92.320  32.000  1.00  0.00           C
ATOM   5987  C33 POPEY 212      19.125  95.690  26.150  1.00  0.00           C
ATOM   5990  C34 POPEY 212      20.645  95.760  25.950  1.00  0.00           C
ATOM   5993  C35 POPEY 212      21.385  94.660  26.730  1.00  0.00           C
ATOM   5996  C36 POPEY 212      22.695  94.200  26.070  1.00  0.00           C
ATOM   5999  C37 POPEY 212      23.365  93.070  26.860  1.00  0.00           C
ATOM   6002  C38 POPEY 212      24.505  92.360  26.120  1.00  0.00           C
ATOM   6005  C39 POPEY 212      25.805  93.180  26.050  1.00  0.00           C
ATOM   6008 0C31 POPEY 212      26.965  92.350  25.500  1.00  0.00           C
ATOM   6011 1C31 POPEY 212      28.285  93.130  25.470  1.00  0.00           C
ATOM   6014 2C31 POPEY 212      28.555  93.840  24.130  1.00  0.00           C
ATOM   6017 3C31 POPEY 212      29.745  94.810  24.220  1.00  0.00           C
ATOM   6020 4C31 POPEY 212      31.075  94.120  24.540  1.00  0.00           C
ATOM   6023 5C31 POPEY 212      31.515  94.110  26.000  1.00  0.00           C
ATOM   6026 6C31 POPEY 212      32.545  93.010  26.260  1.00  0.00           C
ATOM   6030  NH3 POPEZ 213      38.655   8.990  18.560  1.00  0.00           N
ATOM   6034  C12 POPEZ 213      37.505   9.440  19.410  1.00  0.00           C
ATOM   6037  C11 POPEZ 213      37.405  10.960  19.520  1.00  0.00           C
ATOM   6040  P   POPEZ 213      34.855  11.170  19.130  1.00  0.00           P
ATOM   6041  O13 POPEZ 213      35.315  11.160  17.730  1.00  0.00           O
ATOM   6042  O14 POPEZ 213      34.055  10.020  19.610  1.00  0.00           O
ATOM   6043  O11 POPEZ 213      34.165  12.540  19.490  1.00  0.00           O
ATOM   6044  O12 POPEZ 213      36.125  11.290  20.070  1.00  0.00           O
ATOM   6045  C1  POPEZ 213      32.975  12.550  20.270  1.00  0.00           C
ATOM   6048  C2  POPEZ 213      33.235  12.350  21.790  1.00  0.00           C
ATOM   6050  O21 POPEZ 213      32.045  12.810  22.450  1.00  0.00           O
ATOM   6051  C21 POPEZ 213      31.565  12.000  23.390  1.00  0.00           C
ATOM   6052  O22 POPEZ 213      31.905  10.850  23.610  1.00  0.00           O
ATOM   6053  C22 POPEZ 213      30.625  12.840  24.260  1.00  0.00           C
ATOM   6056  C3  POPEZ 213      34.455  13.190  22.270  1.00  0.00           C
ATOM   6059  O31 POPEZ 213      34.305  13.770  23.580  1.00  0.00           O
ATOM   6060  C31 POPEZ 213      34.705  13.170  24.720  1.00  0.00           C
ATOM   6061  O32 POPEZ 213      34.775  13.770  25.780  1.00  0.00           O
ATOM   6062  C32 POPEZ 213      34.975  11.660  24.590  1.00  0.00           C
ATOM   6065  C23 POPEZ 213      29.545  12.000  24.960  1.00  0.00           C
ATOM   6068  C24 POPEZ 213      30.025  11.230  26.190  1.00  0.00           C
ATOM   6071  C25 POPEZ 213      30.145  12.130  27.430  1.00  0.00           C
ATOM   6074  C26 POPEZ 213      29.695  11.380  28.690  1.00  0.00           C
ATOM   6077  C27 POPEZ 213      29.715  12.250  29.960  1.00  0.00           C
ATOM   6080  C28 POPEZ 213      28.715  11.810  31.050  1.00  0.00           C
ATOM   6083  C29 POPEZ 213      28.915  10.390  31.490  1.00  0.00           C
ATOM   6085 0C21 POPEZ 213      29.395   9.940  32.660  1.00  0.00           C
ATOM   6087 1C21 POPEZ 213      29.875  10.730  33.850  1.00  0.00           C
ATOM   6090 2C21 POPEZ 213      31.225  10.220  34.380  1.00  0.00           C
ATOM   6093 3C21 POPEZ 213      32.445  10.840  33.690  1.00  0.00           C
ATOM   6096 4C21 POPEZ 213      33.765  10.290  34.260  1.00  0.00           C
ATOM   6099 5C21 POPEZ 213      34.965  11.200  34.000  1.00  0.00           C
ATOM   6102 6C21 POPEZ 213      36.225  10.770  34.770  1.00  0.00           C
ATOM   6105 7C21 POPEZ 213      37.395  11.750  34.570  1.00  0.00           C
ATOM   6108 8C21 POPEZ 213      38.585  11.460  35.490  1.00  0.00           C
ATOM   6112  C33 POPEZ 213      35.205  10.910  25.940  1.00  0.00           C
ATOM   6115  C34 POPEZ 213      34.935   9.380  25.880  1.00  0.00           C
ATOM   6118  C35 POPEZ 213      33.495   8.950  26.220  1.00  0.00           C
ATOM   6121  C36 POPEZ 213      33.245   8.830  27.730  1.00  0.00           C
ATOM   6124  C37 POPEZ 213      33.745   7.520  28.360  1.00  0.00           C
ATOM   6127  C38 POPEZ 213      32.635   6.590  28.920  1.00  0.00           C
ATOM   6130  C39 POPEZ 213      31.635   6.110  27.860  1.00  0.00           C
ATOM   6133 0C31 POPEZ 213      30.625   5.070  28.400  1.00  0.00           C
ATOM   6136 1C31 POPEZ 213      29.775   4.400  27.310  1.00  0.00           C
ATOM   6139 2C31 POPEZ 213      28.635   3.520  27.850  1.00  0.00           C
ATOM   6142 3C31 POPEZ 213      27.845   2.910  26.690  1.00  0.00           C
ATOM   6145 4C31 POPEZ 213      26.575   2.180  27.140  1.00  0.00           C
ATOM   6148 5C31 POPEZ 213      25.795   1.580  25.970  1.00  0.00           C
ATOM   6151 6C31 POPEZ 213      24.585   0.750  26.420  1.00  0.00           C
ATOM   6155  NH3 POPEa 214      94.075 125.390  65.330  1.00  0.00           N
ATOM   6159  C12 POPEa 214      93.125 126.340  64.670  1.00  0.00           C
ATOM   6162  C11 POPEa 214      91.905 126.600  65.570  1.00  0.00           C
ATOM   6165  P   POPEa 214      89.765 125.510  66.560  1.00  0.00           P
ATOM   6166  O13 POPEa 214      89.305 124.170  66.960  1.00  0.00           O
ATOM   6167  O14 POPEa 214      89.925 126.520  67.620  1.00  0.00           O
ATOM   6168  O11 POPEa 214      88.805 126.110  65.430  1.00  0.00           O
ATOM   6169  O12 POPEa 214      91.165 125.390  65.790  1.00  0.00           O
ATOM   6170  C1  POPEa 214      88.515 125.350  64.250  1.00  0.00           C
ATOM   6173  C2  POPEa 214      89.545 125.610  63.110  1.00  0.00           C
ATOM   6175  O21 POPEa 214      89.095 126.600  62.180  1.00  0.00           O
ATOM   6176  C21 POPEa 214      89.115 127.870  62.500  1.00  0.00           C
ATOM   6177  O22 POPEa 214      89.365 128.350  63.600  1.00  0.00           O
ATOM   6178  C22 POPEa 214      88.965 128.660  61.200  1.00  0.00           C
ATOM   6181  C3  POPEa 214      89.905 124.360  62.270  1.00  0.00           C
ATOM   6184  O31 POPEa 214      91.275 124.510  61.830  1.00  0.00           O
ATOM   6185  C31 POPEa 214      91.455 125.030  60.620  1.00  0.00           C
ATOM   6186  O32 POPEa 214      90.675 125.010  59.700  1.00  0.00           O
ATOM   6187  C32 POPEa 214      92.825 125.670  60.520  1.00  0.00           C
ATOM   6190  C23 POPEa 214      90.345 128.830  60.520  1.00  0.00           C
ATOM   6193  C24 POPEa 214      90.285 129.280  59.050  1.00  0.00           C
ATOM   6196  C25 POPEa 214      91.665 129.160  58.370  1.00  0.00           C
ATOM   6199  C26 POPEa 214      91.615 129.220  56.830  1.00  0.00           C
ATOM   6202  C27 POPEa 214      91.755 130.640  56.260  1.00  0.00           C
ATOM   6205  C28 POPEa 214      91.605 130.680  54.730  1.00  0.00           C
ATOM   6208  C29 POPEa 214      92.025 131.980  54.090  1.00  0.00           C
ATOM   6210 0C21 POPEa 214      92.795 132.110  52.990  1.00  0.00           C
ATOM   6212 1C21 POPEa 214      93.355 131.000  52.140  1.00  0.00           C
ATOM   6215 2C21 POPEa 214      93.145 131.230  50.620  1.00  0.00           C
ATOM   6218 3C21 POPEa 214      93.965 132.400  50.070  1.00  0.00           C
ATOM   6221 4C21 POPEa 214      93.905 132.510  48.540  1.00  0.00           C
ATOM   6224 5C21 POPEa 214      94.795 133.630  47.980  1.00  0.00           C
ATOM   6227 6C21 POPEa 214      94.165 135.030  48.090  1.00  0.00           C
ATOM   6230 7C21 POPEa 214      95.185 136.130  48.370  1.00  0.00           C
ATOM   6233 8C21 POPEa 214      95.665 136.140  49.830  1.00  0.00           C
ATOM   6237  C33 POPEa 214      93.935 124.770  61.090  1.00  0.00           C
ATOM   6240  C34 POPEa 214      95.315 125.270  60.700  1.00  0.00           C
ATOM   6243  C35 POPEa 214      95.485 125.200  59.180  1.00  0.00           C
ATOM   6246  C36 POPEa 214      96.955 125.190  58.770  1.00  0.00           C
ATOM   6249  C37 POPEa 214      97.105 125.250  57.250  1.00  0.00           C
ATOM   6252  C38 POPEa 214      98.515 125.590  56.780  1.00  0.00           C
ATOM   6255  C39 POPEa 214      99.065 126.850  57.460  1.00  0.00           C
ATOM   6258 0C31 POPEa 214     100.415 127.300  56.930  1.00  0.00           C
ATOM   6261 1C31 POPEa 214     100.275 128.230  55.730  1.00  0.00           C
ATOM   6264 2C31 POPEa 214     101.625 128.590  55.110  1.00  0.00           C
ATOM   6267 3C31 POPEa 214     101.515 129.810  54.180  1.00  0.00           C
ATOM   6270 4C31 POPEa 214     101.675 131.120  54.950  1.00  0.00           C
ATOM   6273 5C31 POPEa 214     100.975 132.310  54.290  1.00  0.00           C
ATOM   6276 6C31 POPEa 214     101.135 133.610  55.090  1.00  0.00           C
ATOM   6280  NH3 POPEb 215      54.535  77.570  60.840  1.00  0.00           N
ATOM   6284  C12 POPEb 215      54.715  76.070  60.850  1.00  0.00           C
ATOM   6287  C11 POPEb 215      53.525  75.370  60.170  1.00  0.00           C
ATOM   6290  P   POPEb 215      54.765  73.040  59.750  1.00  0.00           P
ATOM   6291  O13 POPEb 215      56.015  73.210  60.520  1.00  0.00           O
ATOM   6292  O14 POPEb 215      54.255  71.680  59.500  1.00  0.00           O
ATOM   6293  O11 POPEb 215      55.055  73.730  58.350  1.00  0.00           O
ATOM   6294  O12 POPEb 215      53.615  73.960  60.300  1.00  0.00           O
ATOM   6295  C1  POPEb 215      54.105  73.560  57.300  1.00  0.00           C
ATOM   6298  C2  POPEb 215      54.625  74.300  56.050  1.00  0.00           C
ATOM   6300  O21 POPEb 215      53.595  74.210  55.050  1.00  0.00           O
ATOM   6301  C21 POPEb 215      53.345  75.310  54.380  1.00  0.00           C
ATOM   6302  O22 POPEb 215      53.835  76.410  54.560  1.00  0.00           O
ATOM   6303  C22 POPEb 215      52.275  74.970  53.340  1.00  0.00           C
ATOM   6306  C3  POPEb 215      55.925  73.640  55.530  1.00  0.00           C
ATOM   6309  O31 POPEb 215      56.625  74.490  54.590  1.00  0.00           O
ATOM   6310  C31 POPEb 215      56.495  74.220  53.310  1.00  0.00           C
ATOM   6311  O32 POPEb 215      55.715  73.410  52.820  1.00  0.00           O
ATOM   6312  C32 POPEb 215      57.495  75.090  52.540  1.00  0.00           C
ATOM   6315  C23 POPEb 215      51.615  76.220  52.710  1.00  0.00           C
ATOM   6318  C24 POPEb 215      50.425  75.880  51.810  1.00  0.00           C
ATOM   6321  C25 POPEb 215      50.865  75.330  50.450  1.00  0.00           C
ATOM   6324  C26 POPEb 215      49.695  74.850  49.580  1.00  0.00           C
ATOM   6327  C27 POPEb 215      50.115  74.590  48.120  1.00  0.00           C
ATOM   6330  C28 POPEb 215      49.015  73.970  47.250  1.00  0.00           C
ATOM   6333  C29 POPEb 215      48.785  72.510  47.550  1.00  0.00           C
ATOM   6335 0C21 POPEb 215      48.975  71.490  46.700  1.00  0.00           C
ATOM   6337 1C21 POPEb 215      49.435  71.620  45.270  1.00  0.00           C
ATOM   6340 2C21 POPEb 215      49.445  70.260  44.540  1.00  0.00           C
ATOM   6343 3C21 POPEb 215      50.485  69.260  45.090  1.00  0.00           C
ATOM   6346 4C21 POPEb 215      49.955  67.820  45.040  1.00  0.00           C
ATOM   6349 5C21 POPEb 215      50.875  66.800  45.710  1.00  0.00           C
ATOM   6352 6C21 POPEb 215      50.155  65.460  45.910  1.00  0.00           C
ATOM   6355 7C21 POPEb 215      50.905  64.470  46.800  1.00  0.00           C
ATOM   6358 8C21 POPEb 215      49.975  63.670  47.710  1.00  0.00           C
ATOM   6362  C33 POPEb 215      57.165  75.190  51.040  1.00  0.00           C
ATOM   6365  C34 POPEb 215      55.885  76.010  50.810  1.00  0.00           C
ATOM   6368  C35 POPEb 215      55.185  75.740  49.480  1.00  0.00           C
ATOM   6371  C36 POPEb 215      55.315  76.890  48.470  1.00  0.00           C
ATOM   6374  C37 POPEb 215      54.515  76.580  47.200  1.00  0.00           C
ATOM   6377  C38 POPEb 215      54.475  77.730  46.190  1.00  0.00           C
ATOM   6380  C39 POPEb 215      53.605  77.320  44.990  1.00  0.00           C
ATOM   6383 0C31 POPEb 215      53.605  78.340  43.840  1.00  0.00           C
ATOM   6386 1C31 POPEb 215      52.785  77.800  42.650  1.00  0.00           C
ATOM   6389 2C31 POPEb 215      53.035  78.530  41.330  1.00  0.00           C
ATOM   6392 3C31 POPEb 215      54.495  78.530  40.840  1.00  0.00           C
ATOM   6395 4C31 POPEb 215      55.205  77.170  40.930  1.00  0.00           C
ATOM   6398 5C31 POPEb 215      56.585  77.190  40.260  1.00  0.00           C
ATOM   6401 6C31 POPEb 215      57.375  75.880  40.370  1.00  0.00           C
ATOM   6405  NH3 POPEc 216     115.835  37.510  20.050  1.00  0.00           N
ATOM   6409  C12 POPEc 216     115.725  36.930  18.680  1.00  0.00           C
ATOM   6412  C11 POPEc 216     115.845  38.020  17.620  1.00  0.00           C
ATOM   6415  P   POPEc 216     113.455  38.080  16.570  1.00  0.00           P
ATOM   6416  O13 POPEc 216     113.365  39.370  15.860  1.00  0.00           O
ATOM   6417  O14 POPEc 216     112.605  36.980  16.070  1.00  0.00           O
ATOM   6418  O11 POPEc 216     113.155  38.320  18.110  1.00  0.00           O
ATOM   6419  O12 POPEc 216     114.995  37.680  16.530  1.00  0.00           O
ATOM   6420  C1  POPEc 216     111.905  38.950  18.460  1.00  0.00           C
ATOM   6423  C2  POPEc 216     112.045  39.710  19.810  1.00  0.00           C
ATOM   6425  O21 POPEc 216     112.435  38.840  20.890  1.00  0.00           O
ATOM   6426  C21 POPEc 216     111.555  37.970  21.340  1.00  0.00           C
ATOM   6427  O22 POPEc 216     110.455  37.740  20.880  1.00  0.00           O
ATOM   6428  C22 POPEc 216     112.195  37.240  22.540  1.00  0.00           C
ATOM   6431  C3  POPEc 216     110.885  40.670  20.230  1.00  0.00           C
ATOM   6434  O31 POPEc 216     111.365  41.620  21.210  1.00  0.00           O
ATOM   6435  C31 POPEc 216     111.355  41.270  22.500  1.00  0.00           C
ATOM   6436  O32 POPEc 216     110.685  40.380  22.980  1.00  0.00           O
ATOM   6437  C32 POPEc 216     112.455  42.070  23.230  1.00  0.00           C
ATOM   6440  C23 POPEc 216     111.355  37.300  23.850  1.00  0.00           C
ATOM   6443  C24 POPEc 216     111.785  36.240  24.890  1.00  0.00           C
ATOM   6446  C25 POPEc 216     112.895  36.680  25.870  1.00  0.00           C
ATOM   6449  C26 POPEc 216     112.385  37.430  27.120  1.00  0.00           C
ATOM   6452  C27 POPEc 216     113.415  37.410  28.270  1.00  0.00           C
ATOM   6455  C28 POPEc 216     113.035  38.250  29.500  1.00  0.00           C
ATOM   6458  C29 POPEc 216     112.005  37.610  30.390  1.00  0.00           C
ATOM   6460 0C21 POPEc 216     112.125  37.280  31.690  1.00  0.00           C
ATOM   6462 1C21 POPEc 216     113.315  37.480  32.600  1.00  0.00           C
ATOM   6465 2C21 POPEc 216     112.905  38.290  33.840  1.00  0.00           C
ATOM   6468 3C21 POPEc 216     114.095  38.500  34.800  1.00  0.00           C
ATOM   6471 4C21 POPEc 216     113.815  39.520  35.910  1.00  0.00           C
ATOM   6474 5C21 POPEc 216     112.705  39.070  36.880  1.00  0.00           C
ATOM   6477 6C21 POPEc 216     112.715  39.870  38.190  1.00  0.00           C
ATOM   6480 7C21 POPEc 216     111.715  39.310  39.220  1.00  0.00           C
ATOM   6483 8C21 POPEc 216     111.755  40.020  40.580  1.00  0.00           C
ATOM   6487  C33 POPEc 216     111.925  43.350  23.940  1.00  0.00           C
ATOM   6490  C34 POPEc 216     113.015  44.310  24.480  1.00  0.00           C
ATOM   6493  C35 POPEc 216     113.315  44.220  25.990  1.00  0.00           C
ATOM   6496  C36 POPEc 216     113.215  45.600  26.670  1.00  0.00           C
ATOM   6499  C37 POPEc 216     113.785  45.700  28.100  1.00  0.00           C
ATOM   6502  C38 POPEc 216     113.465  47.060  28.750  1.00  0.00           C
ATOM   6505  C39 POPEc 216     114.365  47.480  29.920  1.00  0.00           C
ATOM   6508 0C31 POPEc 216     114.555  46.400  30.990  1.00  0.00           C
ATOM   6511 1C31 POPEc 216     115.385  46.870  32.190  1.00  0.00           C
ATOM   6514 2C31 POPEc 216     115.845  45.680  33.050  1.00  0.00           C
ATOM   6517 3C31 POPEc 216     116.865  46.050  34.150  1.00  0.00           C
ATOM   6520 4C31 POPEc 216     117.515  44.800  34.760  1.00  0.00           C
ATOM   6523 5C31 POPEc 216     118.645  45.100  35.740  1.00  0.00           C
ATOM   6526 6C31 POPEc 216     119.295  43.830  36.290  1.00  0.00           C
ATOM   6530  NH3 POPEd 217      42.695  94.590  16.980  1.00  0.00           N
ATOM   6534  C12 POPEd 217      43.915  93.710  17.000  1.00  0.00           C
ATOM   6537  C11 POPEd 217      43.575  92.220  16.780  1.00  0.00           C
ATOM   6540  P   POPEd 217      41.405  90.890  16.230  1.00  0.00           P
ATOM   6541  O13 POPEd 217      40.505  90.660  15.070  1.00  0.00           O
ATOM   6542  O14 POPEd 217      42.045  89.720  16.870  1.00  0.00           O
ATOM   6543  O11 POPEd 217      40.585  91.660  17.330  1.00  0.00           O
ATOM   6544  O12 POPEd 217      42.465  92.020  15.900  1.00  0.00           O
ATOM   6545  C1  POPEd 217      39.575  91.030  18.120  1.00  0.00           C
ATOM   6548  C2  POPEd 217      39.935  91.070  19.630  1.00  0.00           C
ATOM   6550  O21 POPEd 217      38.775  91.150  20.490  1.00  0.00           O
ATOM   6551  C21 POPEd 217      38.215  92.360  20.520  1.00  0.00           C
ATOM   6552  O22 POPEd 217      38.275  93.200  19.660  1.00  0.00           O
ATOM   6553  C22 POPEd 217      37.585  92.600  21.880  1.00  0.00           C
ATOM   6556  C3  POPEd 217      41.005  92.170  19.920  1.00  0.00           C
ATOM   6559  O31 POPEd 217      41.415  92.180  21.300  1.00  0.00           O
ATOM   6560  C31 POPEd 217      42.425  93.040  21.510  1.00  0.00           C
ATOM   6561  O32 POPEd 217      42.785  93.870  20.690  1.00  0.00           O
ATOM   6562  C32 POPEd 217      43.045  92.760  22.880  1.00  0.00           C
ATOM   6565  C23 POPEd 217      38.425  93.640  22.630  1.00  0.00           C
ATOM   6568  C24 POPEd 217      38.055  93.720  24.100  1.00  0.00           C
ATOM   6571  C25 POPEd 217      39.025  94.640  24.850  1.00  0.00           C
ATOM   6574  C26 POPEd 217      38.675  94.700  26.330  1.00  0.00           C
ATOM   6577  C27 POPEd 217      39.435  95.790  27.090  1.00  0.00           C
ATOM   6580  C28 POPEd 217      39.455  95.530  28.610  1.00  0.00           C
ATOM   6583  C29 POPEd 217      38.055  95.400  29.160  1.00  0.00           C
ATOM   6585 0C21 POPEd 217      37.605  95.880  30.330  1.00  0.00           C
ATOM   6587 1C21 POPEd 217      38.415  96.600  31.380  1.00  0.00           C
ATOM   6590 2C21 POPEd 217      38.985  95.560  32.340  1.00  0.00           C
ATOM   6593 3C21 POPEd 217      39.805  96.150  33.490  1.00  0.00           C
ATOM   6596 4C21 POPEd 217      40.335  95.020  34.370  1.00  0.00           C
ATOM   6599 5C21 POPEd 217      41.145  95.490  35.580  1.00  0.00           C
ATOM   6602 6C21 POPEd 217      41.695  94.280  36.350  1.00  0.00           C
ATOM   6605 7C21 POPEd 217      42.155  94.580  37.780  1.00  0.00           C
ATOM   6608 8C21 POPEd 217      42.525  93.310  38.550  1.00  0.00           C
ATOM   6612  C33 POPEd 217      43.455  91.270  23.050  1.00  0.00           C
ATOM   6615  C34 POPEd 217      42.905  90.620  24.330  1.00  0.00           C
ATOM   6618  C35 POPEd 217      43.755  90.910  25.580  1.00  0.00           C
ATOM   6621  C36 POPEd 217      43.285  90.150  26.830  1.00  0.00           C
ATOM   6624  C37 POPEd 217      44.295  90.190  27.980  1.00  0.00           C
ATOM   6627  C38 POPEd 217      43.835  89.370  29.200  1.00  0.00           C
ATOM   6630  C39 POPEd 217      44.855  89.340  30.360  1.00  0.00           C
ATOM   6633 0C31 POPEd 217      45.085  90.720  31.000  1.00  0.00           C
ATOM   6636 1C31 POPEd 217      45.905  90.670  32.310  1.00  0.00           C
ATOM   6639 2C31 POPEd 217      45.745  91.960  33.130  1.00  0.00           C
ATOM   6642 3C31 POPEd 217      46.505  91.900  34.460  1.00  0.00           C
ATOM   6645 4C31 POPEd 217      46.215  93.110  35.380  1.00  0.00           C
ATOM   6648 5C31 POPEd 217      47.075  93.080  36.650  1.00  0.00           C
ATOM   6651 6C31 POPEd 217      46.465  93.810  37.850  1.00  0.00           C
ATOM   6655  NH3 POPEe 218      74.125  42.490  20.400  1.00  0.00           N
ATOM   6659  C12 POPEe 218      74.555  43.890  20.730  1.00  0.00           C
ATOM   6662  C11 POPEe 218      74.895  44.710  19.480  1.00  0.00           C
ATOM   6665  P   POPEe 218      76.425  46.750  20.240  1.00  0.00           P
ATOM   6666  O13 POPEe 218      77.395  45.750  20.710  1.00  0.00           O
ATOM   6667  O14 POPEe 218      76.825  47.590  19.100  1.00  0.00           O
ATOM   6668  O11 POPEe 218      75.935  47.720  21.390  1.00  0.00           O
ATOM   6669  O12 POPEe 218      75.035  46.070  19.870  1.00  0.00           O
ATOM   6670  C1  POPEe 218      76.225  47.600  22.780  1.00  0.00           C
ATOM   6673  C2  POPEe 218      74.915  47.520  23.610  1.00  0.00           C
ATOM   6675  O21 POPEe 218      75.185  47.330  25.010  1.00  0.00           O
ATOM   6676  C21 POPEe 218      75.505  48.410  25.690  1.00  0.00           C
ATOM   6677  O22 POPEe 218      75.695  49.520  25.240  1.00  0.00           O
ATOM   6678  C22 POPEe 218      75.475  48.030  27.190  1.00  0.00           C
ATOM   6681  C3  POPEe 218      74.075  46.330  23.100  1.00  0.00           C
ATOM   6684  O31 POPEe 218      73.005  45.940  24.000  1.00  0.00           O
ATOM   6685  C31 POPEe 218      73.205  44.820  24.690  1.00  0.00           C
ATOM   6686  O32 POPEe 218      74.185  44.110  24.630  1.00  0.00           O
ATOM   6687  C32 POPEe 218      71.935  44.490  25.470  1.00  0.00           C
ATOM   6690  C23 POPEe 218      75.125  49.200  28.150  1.00  0.00           C
ATOM   6693  C24 POPEe 218      75.505  48.900  29.600  1.00  0.00           C
ATOM   6696  C25 POPEe 218      74.685  47.790  30.280  1.00  0.00           C
ATOM   6699  C26 POPEe 218      75.145  47.540  31.720  1.00  0.00           C
ATOM   6702  C27 POPEe 218      74.335  46.460  32.480  1.00  0.00           C
ATOM   6705  C28 POPEe 218      74.945  46.110  33.850  1.00  0.00           C
ATOM   6708  C29 POPEe 218      74.985  47.280  34.800  1.00  0.00           C
ATOM   6710 0C21 POPEe 218      76.085  47.890  35.270  1.00  0.00           C
ATOM   6712 1C21 POPEe 218      77.515  47.530  34.930  1.00  0.00           C
ATOM   6715 2C21 POPEe 218      78.115  46.510  35.920  1.00  0.00           C
ATOM   6718 3C21 POPEe 218      78.405  47.100  37.310  1.00  0.00           C
ATOM   6721 4C21 POPEe 218      78.875  46.040  38.320  1.00  0.00           C
ATOM   6724 5C21 POPEe 218      77.705  45.270  38.960  1.00  0.00           C
ATOM   6727 6C21 POPEe 218      78.185  44.220  39.980  1.00  0.00           C
ATOM   6730 7C21 POPEe 218      77.035  43.620  40.800  1.00  0.00           C
ATOM   6733 8C21 POPEe 218      77.505  42.670  41.900  1.00  0.00           C
ATOM   6737  C33 POPEe 218      72.045  43.150  26.240  1.00  0.00           C
ATOM   6740  C34 POPEe 218      72.655  43.310  27.630  1.00  0.00           C
ATOM   6743  C35 POPEe 218      74.115  42.860  27.740  1.00  0.00           C
ATOM   6746  C36 POPEe 218      74.665  43.040  29.170  1.00  0.00           C
ATOM   6749  C37 POPEe 218      76.005  42.300  29.400  1.00  0.00           C
ATOM   6752  C38 POPEe 218      76.465  42.370  30.860  1.00  0.00           C
ATOM   6755  C39 POPEe 218      77.085  43.730  31.270  1.00  0.00           C
ATOM   6758 0C31 POPEe 218      78.565  43.830  30.870  1.00  0.00           C
ATOM   6761 1C31 POPEe 218      79.205  45.180  31.210  1.00  0.00           C
ATOM   6764 2C31 POPEe 218      80.635  45.050  31.760  1.00  0.00           C
ATOM   6767 3C31 POPEe 218      80.645  44.760  33.270  1.00  0.00           C
ATOM   6770 4C31 POPEe 218      82.015  44.390  33.840  1.00  0.00           C
ATOM   6773 5C31 POPEe 218      81.965  44.080  35.340  1.00  0.00           C
ATOM   6776 6C31 POPEe 218      83.335  43.860  35.990  1.00  0.00           C
ATOM   6780  NH3 POPEf 219     125.855 109.600  15.970  1.00  0.00           N
ATOM   6784  C12 POPEf 219     126.215 108.210  16.440  1.00  0.00           C
ATOM   6787  C11 POPEf 219     124.995 107.280  16.510  1.00  0.00           C
ATOM   6790  P   POPEf 219     125.415 105.870  18.680  1.00  0.00           P
ATOM   6791  O13 POPEf 219     125.145 104.470  19.070  1.00  0.00           O
ATOM   6792  O14 POPEf 219     126.685 106.440  19.180  1.00  0.00           O
ATOM   6793  O11 POPEf 219     124.195 106.740  19.160  1.00  0.00           O
ATOM   6794  O12 POPEf 219     125.355 106.020  17.100  1.00  0.00           O
ATOM   6795  C1  POPEf 219     123.665 106.500  20.470  1.00  0.00           C
ATOM   6798  C2  POPEf 219     124.425 107.340  21.520  1.00  0.00           C
ATOM   6800  O21 POPEf 219     123.965 107.030  22.840  1.00  0.00           O
ATOM   6801  C21 POPEf 219     122.725 107.330  23.190  1.00  0.00           C
ATOM   6802  O22 POPEf 219     121.845 107.780  22.490  1.00  0.00           O
ATOM   6803  C22 POPEf 219     122.605 106.910  24.650  1.00  0.00           C
ATOM   6806  C3  POPEf 219     124.305 108.840  21.170  1.00  0.00           C
ATOM   6809  O31 POPEf 219     124.595 109.710  22.290  1.00  0.00           O
ATOM   6810  C31 POPEf 219     125.855 110.090  22.360  1.00  0.00           C
ATOM   6811  O32 POPEf 219     126.765 109.650  21.670  1.00  0.00           O
ATOM   6812  C32 POPEf 219     125.975 111.230  23.370  1.00  0.00           C
ATOM   6815  C23 POPEf 219     121.255 107.270  25.310  1.00  0.00           C
ATOM   6818  C24 POPEf 219     121.295 106.990  26.820  1.00  0.00           C
ATOM   6821  C25 POPEf 219     121.605 105.520  27.140  1.00  0.00           C
ATOM   6824  C26 POPEf 219     121.775 105.240  28.640  1.00  0.00           C
ATOM   6827  C27 POPEf 219     122.165 103.780  28.910  1.00  0.00           C
ATOM   6830  C28 POPEf 219     122.345 103.510  30.420  1.00  0.00           C
ATOM   6833  C29 POPEf 219     122.995 102.180  30.730  1.00  0.00           C
ATOM   6835 0C21 POPEf 219     124.195 101.990  31.320  1.00  0.00           C
ATOM   6837 1C21 POPEf 219     125.175 103.050  31.740  1.00  0.00           C
ATOM   6840 2C21 POPEf 219     125.175 103.380  33.250  1.00  0.00           C
ATOM   6843 3C21 POPEf 219     125.635 102.240  34.170  1.00  0.00           C
ATOM   6846 4C21 POPEf 219     125.655 102.690  35.640  1.00  0.00           C
ATOM   6849 5C21 POPEf 219     125.925 101.550  36.630  1.00  0.00           C
ATOM   6852 6C21 POPEf 219     125.905 102.020  38.100  1.00  0.00           C
ATOM   6855 7C21 POPEf 219     125.695 100.880  39.100  1.00  0.00           C
ATOM   6858 8C21 POPEf 219     125.485 101.350  40.540  1.00  0.00           C
ATOM   6862  C33 POPEf 219     127.225 112.080  23.070  1.00  0.00           C
ATOM   6865  C34 POPEf 219     127.535 113.170  24.110  1.00  0.00           C
ATOM   6868  C35 POPEf 219     127.945 112.620  25.480  1.00  0.00           C
ATOM   6871  C36 POPEf 219     128.285 113.710  26.500  1.00  0.00           C
ATOM   6874  C37 POPEf 219     128.775 113.150  27.840  1.00  0.00           C
ATOM   6877  C38 POPEf 219     129.025 114.270  28.860  1.00  0.00           C
ATOM   6880  C39 POPEf 219     129.525 113.750  30.220  1.00  0.00           C
ATOM   6883 0C31 POPEf 219     128.435 113.100  31.080  1.00  0.00           C
ATOM   6886 1C31 POPEf 219     128.995 112.630  32.430  1.00  0.00           C
ATOM   6889 2C31 POPEf 219     127.975 112.610  33.570  1.00  0.00           C
ATOM   6892 3C31 POPEf 219     128.645 112.250  34.910  1.00  0.00           C
ATOM   6895 4C31 POPEf 219     127.785 112.550  36.140  1.00  0.00           C
ATOM   6898 5C31 POPEf 219     128.535 112.270  37.450  1.00  0.00           C
ATOM   6901 6C31 POPEf 219     127.745 112.670  38.700  1.00  0.00           C
ATOM   6905  NH3 POPEg 220      44.845  24.640  63.220  1.00  0.00           N
ATOM   6909  C12 POPEg 220      46.235  24.400  63.750  1.00  0.00           C
ATOM   6912  C11 POPEg 220      46.895  25.660  64.390  1.00  0.00           C
ATOM   6915  P   POPEg 220      49.195  26.940  64.120  1.00  0.00           P
ATOM   6916  O13 POPEg 220      48.705  27.600  62.910  1.00  0.00           O
ATOM   6917  O14 POPEg 220      49.175  27.750  65.360  1.00  0.00           O
ATOM   6918  O11 POPEg 220      50.645  26.370  63.790  1.00  0.00           O
ATOM   6919  O12 POPEg 220      48.335  25.620  64.380  1.00  0.00           O
ATOM   6920  C1  POPEg 220      51.465  26.870  62.690  1.00  0.00           C
ATOM   6923  C2  POPEg 220      51.245  26.110  61.320  1.00  0.00           C
ATOM   6925  O21 POPEg 220      52.405  25.580  60.660  1.00  0.00           O
ATOM   6926  C21 POPEg 220      53.385  26.300  60.180  1.00  0.00           C
ATOM   6927  O22 POPEg 220      53.505  27.520  60.270  1.00  0.00           O
ATOM   6928  C22 POPEg 220      54.435  25.310  59.610  1.00  0.00           C
ATOM   6931  C3  POPEg 220      50.195  26.810  60.380  1.00  0.00           C
ATOM   6934  O31 POPEg 220      50.225  26.420  58.990  1.00  0.00           O
ATOM   6935  C31 POPEg 220      49.135  25.900  58.380  1.00  0.00           C
ATOM   6936  O32 POPEg 220      48.795  26.180  57.250  1.00  0.00           O
ATOM   6937  C32 POPEg 220      48.485  24.840  59.290  1.00  0.00           C
ATOM   6940  C23 POPEg 220      55.295  25.790  58.400  1.00  0.00           C
ATOM   6943  C24 POPEg 220      54.935  25.150  57.050  1.00  0.00           C
ATOM   6946  C25 POPEg 220      56.045  25.240  55.990  1.00  0.00           C
ATOM   6949  C26 POPEg 220      55.665  24.540  54.680  1.00  0.00           C
ATOM   6952  C27 POPEg 220      56.685  24.840  53.570  1.00  0.00           C
ATOM   6955  C28 POPEg 220      56.305  24.280  52.190  1.00  0.00           C
ATOM   6958  C29 POPEg 220      57.415  24.580  51.210  1.00  0.00           C
ATOM   6960 0C21 POPEg 220      57.485  24.210  49.920  1.00  0.00           C
ATOM   6962 1C21 POPEg 220      56.435  23.450  49.150  1.00  0.00           C
ATOM   6965 2C21 POPEg 220      56.395  23.830  47.660  1.00  0.00           C
ATOM   6968 3C21 POPEg 220      57.675  23.490  46.880  1.00  0.00           C
ATOM   6971 4C21 POPEg 220      57.545  23.690  45.360  1.00  0.00           C
ATOM   6974 5C21 POPEg 220      57.255  25.150  44.960  1.00  0.00           C
ATOM   6977 6C21 POPEg 220      57.375  25.390  43.450  1.00  0.00           C
ATOM   6980 7C21 POPEg 220      57.015  26.820  43.040  1.00  0.00           C
ATOM   6983 8C21 POPEg 220      57.335  27.120  41.570  1.00  0.00           C
ATOM   6987  C33 POPEg 220      47.825  23.590  58.650  1.00  0.00           C
ATOM   6990  C34 POPEg 220      48.845  22.560  58.180  1.00  0.00           C
ATOM   6993  C35 POPEg 220      49.215  22.810  56.730  1.00  0.00           C
ATOM   6996  C36 POPEg 220      50.605  22.280  56.370  1.00  0.00           C
ATOM   6999  C37 POPEg 220      50.935  22.680  54.930  1.00  0.00           C
ATOM   7002  C38 POPEg 220      52.205  22.030  54.410  1.00  0.00           C
ATOM   7005  C39 POPEg 220      52.475  22.380  52.940  1.00  0.00           C
ATOM   7008 0C31 POPEg 220      51.375  21.870  51.990  1.00  0.00           C
ATOM   7011 1C31 POPEg 220      51.585  22.240  50.520  1.00  0.00           C
ATOM   7014 2C31 POPEg 220      52.975  21.870  50.000  1.00  0.00           C
ATOM   7017 3C31 POPEg 220      53.075  21.870  48.460  1.00  0.00           C
ATOM   7020 4C31 POPEg 220      52.505  23.130  47.810  1.00  0.00           C
ATOM   7023 5C31 POPEg 220      52.705  23.140  46.290  1.00  0.00           C
ATOM   7026 6C31 POPEg 220      51.665  23.980  45.540  1.00  0.00           C
ATOM   7030  NH3 POPEh 221     105.225  29.090  59.550  1.00  0.00           N
ATOM   7034  C12 POPEh 221     104.305  28.130  60.240  1.00  0.00           C
ATOM   7037  C11 POPEh 221     103.605  27.160  59.300  1.00  0.00           C
ATOM   7040  P   POPEh 221     102.145  25.020  59.510  1.00  0.00           P
ATOM   7041  O13 POPEh 221     101.655  24.150  60.590  1.00  0.00           O
ATOM   7042  O14 POPEh 221     101.065  25.670  58.720  1.00  0.00           O
ATOM   7043  O11 POPEh 221     103.135  24.260  58.550  1.00  0.00           O
ATOM   7044  O12 POPEh 221     103.005  26.170  60.130  1.00  0.00           O
ATOM   7045  C1  POPEh 221     102.925  24.100  57.150  1.00  0.00           C
ATOM   7048  C2  POPEh 221     102.045  22.840  56.860  1.00  0.00           C
ATOM   7050  O21 POPEh 221     102.475  22.120  55.680  1.00  0.00           O
ATOM   7051  C21 POPEh 221     102.865  22.830  54.650  1.00  0.00           C
ATOM   7052  O22 POPEh 221     104.015  23.040  54.320  1.00  0.00           O
ATOM   7053  C22 POPEh 221     101.685  23.370  53.850  1.00  0.00           C
ATOM   7056  C3  POPEh 221     100.525  23.130  56.840  1.00  0.00           C
ATOM   7059  O31 POPEh 221      99.795  22.080  56.180  1.00  0.00           O
ATOM   7060  C31 POPEh 221      98.535  22.410  55.960  1.00  0.00           C
ATOM   7061  O32 POPEh 221      98.015  23.450  56.320  1.00  0.00           O
ATOM   7062  C32 POPEh 221      97.875  21.320  55.110  1.00  0.00           C
ATOM   7065  C23 POPEh 221     102.055  23.440  52.350  1.00  0.00           C
ATOM   7068  C24 POPEh 221     100.855  23.810  51.470  1.00  0.00           C
ATOM   7071  C25 POPEh 221     101.275  24.090  50.020  1.00  0.00           C
ATOM   7074  C26 POPEh 221     101.435  22.850  49.140  1.00  0.00           C
ATOM   7077  C27 POPEh 221     100.115  22.370  48.520  1.00  0.00           C
ATOM   7080  C28 POPEh 221     100.325  21.480  47.280  1.00  0.00           C
ATOM   7083  C29 POPEh 221     100.735  22.280  46.070  1.00  0.00           C
ATOM   7085 0C21 POPEh 221     100.825  21.810  44.810  1.00  0.00           C
ATOM   7087 1C21 POPEh 221     100.575  20.380  44.380  1.00  0.00           C
ATOM   7090 2C21 POPEh 221     101.805  19.760  43.700  1.00  0.00           C
ATOM   7093 3C21 POPEh 221     102.095  20.310  42.290  1.00  0.00           C
ATOM   7096 4C21 POPEh 221     103.335  19.690  41.640  1.00  0.00           C
ATOM   7099 5C21 POPEh 221     104.645  20.180  42.270  1.00  0.00           C
ATOM   7102 6C21 POPEh 221     105.905  19.480  41.740  1.00  0.00           C
ATOM   7105 7C21 POPEh 221     107.135  19.720  42.630  1.00  0.00           C
ATOM   7108 8C21 POPEh 221     108.305  18.780  42.300  1.00  0.00           C
ATOM   7112  C33 POPEh 221      98.385  21.290  53.640  1.00  0.00           C
ATOM   7115  C34 POPEh 221      97.695  20.200  52.800  1.00  0.00           C
ATOM   7118  C35 POPEh 221      98.105  20.200  51.320  1.00  0.00           C
ATOM   7121  C36 POPEh 221      97.265  19.200  50.510  1.00  0.00           C
ATOM   7124  C37 POPEh 221      97.405  19.330  48.980  1.00  0.00           C
ATOM   7127  C38 POPEh 221      96.485  18.360  48.200  1.00  0.00           C
ATOM   7130  C39 POPEh 221      95.005  18.460  48.620  1.00  0.00           C
ATOM   7133 0C31 POPEh 221      94.015  17.920  47.580  1.00  0.00           C
ATOM   7136 1C31 POPEh 221      92.565  18.040  48.090  1.00  0.00           C
ATOM   7139 2C31 POPEh 221      91.495  17.520  47.110  1.00  0.00           C
ATOM   7142 3C31 POPEh 221      90.975  18.560  46.100  1.00  0.00           C
ATOM   7145 4C31 POPEh 221      91.475  18.320  44.670  1.00  0.00           C
ATOM   7148 5C31 POPEh 221      90.775  19.200  43.630  1.00  0.00           C
ATOM   7151 6C31 POPEh 221      91.135  18.820  42.200  1.00  0.00           C
ATOM   7155  NH3 POPEi 222      24.605   9.330  21.300  1.00  0.00           N
ATOM   7159  C12 POPEi 222      25.885  10.030  20.990  1.00  0.00           C
ATOM   7162  C11 POPEi 222      26.785  10.100  22.240  1.00  0.00           C
ATOM   7165  P   POPEi 222      26.705  12.560  22.950  1.00  0.00           P
ATOM   7166  O13 POPEi 222      25.835  13.090  21.890  1.00  0.00           O
ATOM   7167  O14 POPEi 222      26.025  12.120  24.200  1.00  0.00           O
ATOM   7168  O11 POPEi 222      27.755  13.700  23.250  1.00  0.00           O
ATOM   7169  O12 POPEi 222      27.505  11.340  22.360  1.00  0.00           O
ATOM   7170  C1  POPEi 222      27.235  14.870  23.900  1.00  0.00           C
ATOM   7173  C2  POPEi 222      28.345  15.930  24.180  1.00  0.00           C
ATOM   7175  O21 POPEi 222      29.135  15.500  25.300  1.00  0.00           O
ATOM   7176  C21 POPEi 222      30.265  16.160  25.500  1.00  0.00           C
ATOM   7177  O22 POPEi 222      30.735  16.990  24.740  1.00  0.00           O
ATOM   7178  C22 POPEi 222      30.855  15.680  26.840  1.00  0.00           C
ATOM   7181  C3  POPEi 222      27.695  17.330  24.460  1.00  0.00           C
ATOM   7184  O31 POPEi 222      26.775  17.230  25.560  1.00  0.00           O
ATOM   7185  C31 POPEi 222      26.725  18.280  26.370  1.00  0.00           C
ATOM   7186  O32 POPEi 222      27.345  19.320  26.220  1.00  0.00           O
ATOM   7187  C32 POPEi 222      25.785  18.010  27.560  1.00  0.00           C
ATOM   7190  C23 POPEi 222      31.795  16.700  27.530  1.00  0.00           C
ATOM   7193  C24 POPEi 222      31.765  16.590  29.070  1.00  0.00           C
ATOM   7196  C25 POPEi 222      32.195  15.220  29.610  1.00  0.00           C
ATOM   7199  C26 POPEi 222      32.195  15.130  31.150  1.00  0.00           C
ATOM   7202  C27 POPEi 222      30.795  15.260  31.780  1.00  0.00           C
ATOM   7205  C28 POPEi 222      30.745  14.690  33.210  1.00  0.00           C
ATOM   7208  C29 POPEi 222      29.345  14.690  33.770  1.00  0.00           C
ATOM   7210 0C21 POPEi 222      28.915  15.310  34.890  1.00  0.00           C
ATOM   7212 1C21 POPEi 222      29.745  16.170  35.810  1.00  0.00           C
ATOM   7215 2C21 POPEi 222      30.185  15.410  37.070  1.00  0.00           C
ATOM   7218 3C21 POPEi 222      31.105  14.220  36.770  1.00  0.00           C
ATOM   7221 4C21 POPEi 222      31.695  13.540  38.010  1.00  0.00           C
ATOM   7224 5C21 POPEi 222      32.755  12.520  37.600  1.00  0.00           C
ATOM   7227 6C21 POPEi 222      33.385  11.760  38.770  1.00  0.00           C
ATOM   7230 7C21 POPEi 222      34.555  10.900  38.300  1.00  0.00           C
ATOM   7233 8C21 POPEi 222      35.255  10.110  39.400  1.00  0.00           C
ATOM   7237  C33 POPEi 222      25.695  16.540  28.030  1.00  0.00           C
ATOM   7240  C34 POPEi 222      26.985  15.950  28.620  1.00  0.00           C
ATOM   7243  C35 POPEi 222      27.545  16.670  29.860  1.00  0.00           C
ATOM   7246  C36 POPEi 222      26.705  16.550  31.140  1.00  0.00           C
ATOM   7249  C37 POPEi 222      26.685  17.860  31.950  1.00  0.00           C
ATOM   7252  C38 POPEi 222      26.235  17.730  33.410  1.00  0.00           C
ATOM   7255  C39 POPEi 222      24.715  17.650  33.630  1.00  0.00           C
ATOM   7258 0C31 POPEi 222      24.325  17.820  35.110  1.00  0.00           C
ATOM   7261 1C31 POPEi 222      22.815  17.970  35.340  1.00  0.00           C
ATOM   7264 2C31 POPEi 222      22.025  16.680  35.100  1.00  0.00           C
ATOM   7267 3C31 POPEi 222      20.505  16.900  35.110  1.00  0.00           C
ATOM   7270 4C31 POPEi 222      19.745  15.840  34.300  1.00  0.00           C
ATOM   7273 5C31 POPEi 222      18.265  16.200  34.110  1.00  0.00           C
ATOM   7276 6C31 POPEi 222      17.575  15.400  33.010  1.00  0.00           C
ATOM   7280  NH3 POPEj 223      89.125 129.580  21.840  1.00  0.00           N
ATOM   7284  C12 POPEj 223      90.325 128.930  21.230  1.00  0.00           C
ATOM   7287  C11 POPEj 223      90.545 127.530  21.840  1.00  0.00           C
ATOM   7290  P   POPEj 223      92.025 125.410  21.300  1.00  0.00           P
ATOM   7291  O13 POPEj 223      90.765 124.720  20.970  1.00  0.00           O
ATOM   7292  O14 POPEj 223      93.155 125.140  20.390  1.00  0.00           O
ATOM   7293  O11 POPEj 223      92.405 125.030  22.780  1.00  0.00           O
ATOM   7294  O12 POPEj 223      91.745 126.980  21.300  1.00  0.00           O
ATOM   7295  C1  POPEj 223      91.345 124.730  23.700  1.00  0.00           C
ATOM   7298  C2  POPEj 223      91.825 124.000  25.000  1.00  0.00           C
ATOM   7300  O21 POPEj 223      92.325 124.980  25.930  1.00  0.00           O
ATOM   7301  C21 POPEj 223      92.075 124.780  27.210  1.00  0.00           C
ATOM   7302  O22 POPEj 223      91.445 123.840  27.670  1.00  0.00           O
ATOM   7303  C22 POPEj 223      92.635 125.940  28.020  1.00  0.00           C
ATOM   7306  C3  POPEj 223      92.895 122.910  24.690  1.00  0.00           C
ATOM   7309  O31 POPEj 223      92.735 121.810  25.620  1.00  0.00           O
ATOM   7310  C31 POPEj 223      93.765 121.490  26.390  1.00  0.00           C
ATOM   7311  O32 POPEj 223      94.925 121.830  26.230  1.00  0.00           O
ATOM   7312  C32 POPEj 223      93.255 120.680  27.580  1.00  0.00           C
ATOM   7315  C23 POPEj 223      92.795 125.630  29.540  1.00  0.00           C
ATOM   7318  C24 POPEj 223      92.765 126.920  30.370  1.00  0.00           C
ATOM   7321  C25 POPEj 223      92.575 126.700  31.880  1.00  0.00           C
ATOM   7324  C26 POPEj 223      93.575 125.710  32.500  1.00  0.00           C
ATOM   7327  C27 POPEj 223      93.445 125.660  34.030  1.00  0.00           C
ATOM   7330  C28 POPEj 223      94.055 124.390  34.640  1.00  0.00           C
ATOM   7333  C29 POPEj 223      95.555 124.330  34.480  1.00  0.00           C
ATOM   7335 0C21 POPEj 223      96.465 124.220  35.470  1.00  0.00           C
ATOM   7337 1C21 POPEj 223      96.165 124.150  36.940  1.00  0.00           C
ATOM   7340 2C21 POPEj 223      97.255 124.830  37.790  1.00  0.00           C
ATOM   7343 3C21 POPEj 223      96.855 124.850  39.280  1.00  0.00           C
ATOM   7346 4C21 POPEj 223      97.895 125.530  40.170  1.00  0.00           C
ATOM   7349 5C21 POPEj 223      97.535 125.380  41.660  1.00  0.00           C
ATOM   7352 6C21 POPEj 223      98.335 126.320  42.570  1.00  0.00           C
ATOM   7355 7C21 POPEj 223      98.105 126.030  44.050  1.00  0.00           C
ATOM   7358 8C21 POPEj 223      98.615 127.150  44.960  1.00  0.00           C
ATOM   7362  C33 POPEj 223      93.915 121.170  28.880  1.00  0.00           C
ATOM   7365  C34 POPEj 223      93.195 120.680  30.150  1.00  0.00           C
ATOM   7368  C35 POPEj 223      93.885 121.160  31.430  1.00  0.00           C
ATOM   7371  C36 POPEj 223      95.255 120.500  31.650  1.00  0.00           C
ATOM   7374  C37 POPEj 223      96.075 121.160  32.750  1.00  0.00           C
ATOM   7377  C38 POPEj 223      97.465 120.530  32.870  1.00  0.00           C
ATOM   7380  C39 POPEj 223      98.265 121.000  34.110  1.00  0.00           C
ATOM   7383 0C31 POPEj 223      97.525 120.670  35.410  1.00  0.00           C
ATOM   7386 1C31 POPEj 223      98.405 120.780  36.660  1.00  0.00           C
ATOM   7389 2C31 POPEj 223      97.615 120.420  37.920  1.00  0.00           C
ATOM   7392 3C31 POPEj 223      98.465 120.320  39.190  1.00  0.00           C
ATOM   7395 4C31 POPEj 223      99.245 121.600  39.520  1.00  0.00           C
ATOM   7398 5C31 POPEj 223      99.765 121.590  40.960  1.00  0.00           C
ATOM   7401 6C31 POPEj 223     100.845 122.650  41.220  1.00  0.00           C
ATOM   7405  NH3 POPEk 224     131.865  36.910  58.470  1.00  0.00           N
ATOM   7409  C12 POPEk 224     130.515  36.470  58.960  1.00  0.00           C
ATOM   7412  C11 POPEk 224     129.315  37.100  58.240  1.00  0.00           C
ATOM   7415  P   POPEk 224     126.715  36.630  58.650  1.00  0.00           P
ATOM   7416  O13 POPEk 224     126.285  35.340  59.230  1.00  0.00           O
ATOM   7417  O14 POPEk 224     125.905  37.820  59.000  1.00  0.00           O
ATOM   7418  O11 POPEk 224     126.805  36.520  57.070  1.00  0.00           O
ATOM   7419  O12 POPEk 224     128.195  36.900  59.100  1.00  0.00           O
ATOM   7420  C1  POPEk 224     126.465  35.300  56.420  1.00  0.00           C
ATOM   7423  C2  POPEk 224     126.055  35.580  54.950  1.00  0.00           C
ATOM   7425  O21 POPEk 224     124.675  36.020  54.900  1.00  0.00           O
ATOM   7426  C21 POPEk 224     124.405  36.800  53.880  1.00  0.00           C
ATOM   7427  O22 POPEk 224     125.235  37.290  53.110  1.00  0.00           O
ATOM   7428  C22 POPEk 224     122.895  37.000  53.740  1.00  0.00           C
ATOM   7431  C3  POPEk 224     126.255  34.290  54.110  1.00  0.00           C
ATOM   7434  O31 POPEk 224     125.815  34.450  52.740  1.00  0.00           O
ATOM   7435  C31 POPEk 224     124.955  33.540  52.300  1.00  0.00           C
ATOM   7436  O32 POPEk 224     124.535  32.590  52.940  1.00  0.00           O
ATOM   7437  C32 POPEk 224     124.555  33.850  50.850  1.00  0.00           C
ATOM   7440  C23 POPEk 224     122.465  37.060  52.250  1.00  0.00           C
ATOM   7443  C24 POPEk 224     122.455  38.480  51.670  1.00  0.00           C
ATOM   7446  C25 POPEk 224     122.605  38.490  50.140  1.00  0.00           C
ATOM   7449  C26 POPEk 224     121.525  37.690  49.400  1.00  0.00           C
ATOM   7452  C27 POPEk 224     121.655  37.810  47.870  1.00  0.00           C
ATOM   7455  C28 POPEk 224     120.535  37.080  47.110  1.00  0.00           C
ATOM   7458  C29 POPEk 224     120.515  37.480  45.660  1.00  0.00           C
ATOM   7460 0C21 POPEk 224     119.545  37.210  44.770  1.00  0.00           C
ATOM   7462 1C21 POPEk 224     118.285  36.410  45.010  1.00  0.00           C
ATOM   7465 2C21 POPEk 224     117.035  37.110  44.450  1.00  0.00           C
ATOM   7468 3C21 POPEk 224     115.975  36.100  43.970  1.00  0.00           C
ATOM   7471 4C21 POPEk 224     114.715  36.790  43.440  1.00  0.00           C
ATOM   7474 5C21 POPEk 224     113.785  35.810  42.710  1.00  0.00           C
ATOM   7477 6C21 POPEk 224     112.485  36.460  42.210  1.00  0.00           C
ATOM   7480 7C21 POPEk 224     111.455  35.450  41.710  1.00  0.00           C
ATOM   7483 8C21 POPEk 224     110.175  36.110  41.200  1.00  0.00           C
ATOM   7487  C33 POPEk 224     124.115  32.590  50.070  1.00  0.00           C
ATOM   7490  C34 POPEk 224     123.095  32.900  48.970  1.00  0.00           C
ATOM   7493  C35 POPEk 224     123.625  33.560  47.690  1.00  0.00           C
ATOM   7496  C36 POPEk 224     122.525  33.480  46.630  1.00  0.00           C
ATOM   7499  C37 POPEk 224     122.735  34.240  45.310  1.00  0.00           C
ATOM   7502  C38 POPEk 224     121.525  33.990  44.420  1.00  0.00           C
ATOM   7505  C39 POPEk 224     121.555  34.540  43.000  1.00  0.00           C
ATOM   7508 0C31 POPEk 224     120.295  34.070  42.270  1.00  0.00           C
ATOM   7511 1C31 POPEk 224     120.065  34.650  40.880  1.00  0.00           C
ATOM   7514 2C31 POPEk 224     118.575  34.650  40.500  1.00  0.00           C
ATOM   7517 3C31 POPEk 224     117.855  33.310  40.640  1.00  0.00           C
ATOM   7520 4C31 POPEk 224     118.145  32.330  39.490  1.00  0.00           C
ATOM   7523 5C31 POPEk 224     117.405  31.000  39.670  1.00  0.00           C
ATOM   7526 6C31 POPEk 224     117.405  30.150  38.400  1.00  0.00           C
ATOM   7530  NH3 POPEl 225      68.345 122.800  20.860  1.00  0.00           N
ATOM   7534  C12 POPEl 225      67.555 121.540  21.110  1.00  0.00           C
ATOM   7537  C11 POPEl 225      67.875 120.940  22.500  1.00  0.00           C
ATOM   7540  P   POPEl 225      70.345 121.340  23.280  1.00  0.00           P
ATOM   7541  O13 POPEl 225      71.585 120.570  23.250  1.00  0.00           O
ATOM   7542  O14 POPEl 225      70.315 122.690  22.660  1.00  0.00           O
ATOM   7543  O11 POPEl 225      69.825 121.400  24.760  1.00  0.00           O
ATOM   7544  O12 POPEl 225      69.225 120.480  22.580  1.00  0.00           O
ATOM   7545  C1  POPEl 225      70.585 122.040  25.790  1.00  0.00           C
ATOM   7548  C2  POPEl 225      70.665 121.100  27.010  1.00  0.00           C
ATOM   7550  O21 POPEl 225      71.365 121.800  28.050  1.00  0.00           O
ATOM   7551  C21 POPEl 225      71.265 121.470  29.340  1.00  0.00           C
ATOM   7552  O22 POPEl 225      72.085 121.800  30.180  1.00  0.00           O
ATOM   7553  C22 POPEl 225      69.945 120.800  29.740  1.00  0.00           C
ATOM   7556  C3  POPEl 225      71.395 119.770  26.680  1.00  0.00           C
ATOM   7559  O31 POPEl 225      71.465 118.950  27.860  1.00  0.00           O
ATOM   7560  C31 POPEl 225      72.315 117.930  27.780  1.00  0.00           C
ATOM   7561  O32 POPEl 225      72.875 117.550  26.770  1.00  0.00           O
ATOM   7562  C32 POPEl 225      72.545 117.370  29.180  1.00  0.00           C
ATOM   7565  C23 POPEl 225      70.005 120.410  31.230  1.00  0.00           C
ATOM   7568  C24 POPEl 225      68.715 119.800  31.780  1.00  0.00           C
ATOM   7571  C25 POPEl 225      68.885 119.200  33.190  1.00  0.00           C
ATOM   7574  C26 POPEl 225      69.735 120.100  34.110  1.00  0.00           C
ATOM   7577  C27 POPEl 225      69.665 119.700  35.580  1.00  0.00           C
ATOM   7580  C28 POPEl 225      70.655 120.510  36.450  1.00  0.00           C
ATOM   7583  C29 POPEl 225      70.245 121.960  36.530  1.00  0.00           C
ATOM   7585 0C21 POPEl 225      69.915 122.640  37.640  1.00  0.00           C
ATOM   7587 1C21 POPEl 225      69.875 122.060  39.030  1.00  0.00           C
ATOM   7590 2C21 POPEl 225      71.245 122.090  39.720  1.00  0.00           C
ATOM   7593 3C21 POPEl 225      71.665 123.490  40.180  1.00  0.00           C
ATOM   7596 4C21 POPEl 225      73.065 123.510  40.810  1.00  0.00           C
ATOM   7599 5C21 POPEl 225      73.445 124.870  41.410  1.00  0.00           C
ATOM   7602 6C21 POPEl 225      72.785 125.120  42.770  1.00  0.00           C
ATOM   7605 7C21 POPEl 225      73.105 126.500  43.350  1.00  0.00           C
ATOM   7608 8C21 POPEl 225      72.465 126.740  44.710  1.00  0.00           C
ATOM   7612  C33 POPEl 225      73.915 117.780  29.760  1.00  0.00           C
ATOM   7615  C34 POPEl 225      74.005 117.630  31.290  1.00  0.00           C
ATOM   7618  C35 POPEl 225      75.445 117.750  31.780  1.00  0.00           C
ATOM   7621  C36 POPEl 225      75.635 117.800  33.300  1.00  0.00           C
ATOM   7624  C37 POPEl 225      77.125 117.810  33.660  1.00  0.00           C
ATOM   7627  C38 POPEl 225      77.405 117.860  35.170  1.00  0.00           C
ATOM   7630  C39 POPEl 225      78.035 116.560  35.700  1.00  0.00           C
ATOM   7633 0C31 POPEl 225      78.335 116.610  37.200  1.00  0.00           C
ATOM   7636 1C31 POPEl 225      78.985 115.320  37.730  1.00  0.00           C
ATOM   7639 2C31 POPEl 225      79.075 115.260  39.260  1.00  0.00           C
ATOM   7642 3C31 POPEl 225      77.735 114.980  39.950  1.00  0.00           C
ATOM   7645 4C31 POPEl 225      77.485 113.490  40.250  1.00  0.00           C
ATOM   7648 5C31 POPEl 225      76.105 113.250  40.870  1.00  0.00           C
ATOM   7651 6C31 POPEl 225      75.865 111.810  41.330  1.00  0.00           C
ATOM   7655  NH3 POPEm 226      26.365  70.590  58.330  1.00  0.00           N
ATOM   7659  C12 POPEm 226      27.225  71.420  59.250  1.00  0.00           C
ATOM   7662  C11 POPEm 226      28.695  70.970  59.200  1.00  0.00           C
ATOM   7665  P   POPEm 226      28.555  68.380  59.600  1.00  0.00           P
ATOM   7666  O13 POPEm 226      29.295  67.550  60.560  1.00  0.00           O
ATOM   7667  O14 POPEm 226      27.075  68.320  59.600  1.00  0.00           O
ATOM   7668  O11 POPEm 226      29.075  68.240  58.110  1.00  0.00           O
ATOM   7669  O12 POPEm 226      28.965  69.830  59.980  1.00  0.00           O
ATOM   7670  C1  POPEm 226      29.545  66.940  57.740  1.00  0.00           C
ATOM   7673  C2  POPEm 226      30.125  66.940  56.300  1.00  0.00           C
ATOM   7675  O21 POPEm 226      29.035  66.900  55.360  1.00  0.00           O
ATOM   7676  C21 POPEm 226      29.235  67.550  54.240  1.00  0.00           C
ATOM   7677  O22 POPEm 226      30.155  68.330  54.020  1.00  0.00           O
ATOM   7678  C22 POPEm 226      28.155  67.170  53.220  1.00  0.00           C
ATOM   7681  C3  POPEm 226      31.075  65.730  56.060  1.00  0.00           C
ATOM   7684  O31 POPEm 226      32.375  66.170  55.600  1.00  0.00           O
ATOM   7685  C31 POPEm 226      32.575  66.120  54.290  1.00  0.00           C
ATOM   7686  O32 POPEm 226      31.815  65.620  53.460  1.00  0.00           O
ATOM   7687  C32 POPEm 226      33.895  66.820  53.980  1.00  0.00           C
ATOM   7690  C23 POPEm 226      28.745  66.330  52.070  1.00  0.00           C
ATOM   7693  C24 POPEm 226      27.725  65.890  51.000  1.00  0.00           C
ATOM   7696  C25 POPEm 226      27.555  66.900  49.860  1.00  0.00           C
ATOM   7699  C26 POPEm 226      27.075  66.250  48.550  1.00  0.00           C
ATOM   7702  C27 POPEm 226      25.575  65.890  48.520  1.00  0.00           C
ATOM   7705  C28 POPEm 226      25.105  65.290  47.180  1.00  0.00           C
ATOM   7708  C29 POPEm 226      25.215  66.260  46.020  1.00  0.00           C
ATOM   7710 0C21 POPEm 226      24.665  66.090  44.800  1.00  0.00           C
ATOM   7712 1C21 POPEm 226      23.875  64.890  44.350  1.00  0.00           C
ATOM   7715 2C21 POPEm 226      24.155  64.490  42.890  1.00  0.00           C
ATOM   7718 3C21 POPEm 226      23.785  63.020  42.640  1.00  0.00           C
ATOM   7721 4C21 POPEm 226      23.405  62.690  41.180  1.00  0.00           C
ATOM   7724 5C21 POPEm 226      24.475  62.990  40.120  1.00  0.00           C
ATOM   7727 6C21 POPEm 226      25.745  62.140  40.260  1.00  0.00           C
ATOM   7730 7C21 POPEm 226      26.725  62.370  39.100  1.00  0.00           C
ATOM   7733 8C21 POPEm 226      28.035  61.590  39.230  1.00  0.00           C
ATOM   7737  C33 POPEm 226      34.885  65.900  53.240  1.00  0.00           C
ATOM   7740  C34 POPEm 226      34.555  65.780  51.760  1.00  0.00           C
ATOM   7743  C35 POPEm 226      35.705  65.200  50.950  1.00  0.00           C
ATOM   7746  C36 POPEm 226      35.375  65.120  49.470  1.00  0.00           C
ATOM   7749  C37 POPEm 226      36.515  64.500  48.670  1.00  0.00           C
ATOM   7752  C38 POPEm 226      36.095  64.100  47.250  1.00  0.00           C
ATOM   7755  C39 POPEm 226      35.755  65.310  46.370  1.00  0.00           C
ATOM   7758 0C31 POPEm 226      35.345  64.850  44.970  1.00  0.00           C
ATOM   7761 1C31 POPEm 226      35.245  66.020  43.980  1.00  0.00           C
ATOM   7764 2C31 POPEm 226      34.835  65.570  42.570  1.00  0.00           C
ATOM   7767 3C31 POPEm 226      35.875  64.680  41.880  1.00  0.00           C
ATOM   7770 4C31 POPEm 226      35.285  63.900  40.700  1.00  0.00           C
ATOM   7773 5C31 POPEm 226      36.295  62.890  40.150  1.00  0.00           C
ATOM   7776 6C31 POPEm 226      35.795  61.950  39.050  1.00  0.00           C
ATOM   7780  NH3 POPEn 227      71.445 117.940  22.630  1.00  0.00           N
ATOM   7784  C12 POPEn 227      70.875 118.230  21.260  1.00  0.00           C
ATOM   7787  C11 POPEn 227      71.055 117.110  20.200  1.00  0.00           C
ATOM   7790  P   POPEn 227      73.505 116.030  20.730  1.00  0.00           P
ATOM   7791  O13 POPEn 227      74.715 115.820  19.930  1.00  0.00           O
ATOM   7792  O14 POPEn 227      73.675 116.750  22.010  1.00  0.00           O
ATOM   7793  O11 POPEn 227      72.935 114.590  21.020  1.00  0.00           O
ATOM   7794  O12 POPEn 227      72.415 116.790  19.870  1.00  0.00           O
ATOM   7795  C1  POPEn 227      71.755 114.300  21.770  1.00  0.00           C
ATOM   7798  C2  POPEn 227      72.035 113.670  23.160  1.00  0.00           C
ATOM   7800  O21 POPEn 227      70.775 113.700  23.860  1.00  0.00           O
ATOM   7801  C21 POPEn 227      70.505 112.640  24.590  1.00  0.00           C
ATOM   7802  O22 POPEn 227      71.275 111.740  24.870  1.00  0.00           O
ATOM   7803  C22 POPEn 227      69.045 112.740  25.030  1.00  0.00           C
ATOM   7806  C3  POPEn 227      73.085 114.500  23.930  1.00  0.00           C
ATOM   7809  O31 POPEn 227      73.735 113.790  24.970  1.00  0.00           O
ATOM   7810  C31 POPEn 227      73.195 113.860  26.170  1.00  0.00           C
ATOM   7811  O32 POPEn 227      72.095 114.300  26.460  1.00  0.00           O
ATOM   7812  C32 POPEn 227      74.255 113.410  27.140  1.00  0.00           C
ATOM   7815  C23 POPEn 227      68.595 111.580  25.950  1.00  0.00           C
ATOM   7818  C24 POPEn 227      69.215 111.700  27.340  1.00  0.00           C
ATOM   7821  C25 POPEn 227      68.395 111.020  28.440  1.00  0.00           C
ATOM   7824  C26 POPEn 227      69.195 110.990  29.750  1.00  0.00           C
ATOM   7827  C27 POPEn 227      68.395 110.490  30.960  1.00  0.00           C
ATOM   7830  C28 POPEn 227      69.295 109.910  32.060  1.00  0.00           C
ATOM   7833  C29 POPEn 227      70.255 110.910  32.660  1.00  0.00           C
ATOM   7835 0C21 POPEn 227      70.435 111.140  33.970  1.00  0.00           C
ATOM   7837 1C21 POPEn 227      69.695 110.450  35.080  1.00  0.00           C
ATOM   7840 2C21 POPEn 227      69.755 111.270  36.380  1.00  0.00           C
ATOM   7843 3C21 POPEn 227      68.845 110.690  37.470  1.00  0.00           C
ATOM   7846 4C21 POPEn 227      68.925 111.480  38.790  1.00  0.00           C
ATOM   7849 5C21 POPEn 227      70.215 111.260  39.590  1.00  0.00           C
ATOM   7852 6C21 POPEn 227      70.355 109.830  40.120  1.00  0.00           C
ATOM   7855 7C21 POPEn 227      71.325 109.710  41.310  1.00  0.00           C
ATOM   7858 8C21 POPEn 227      71.285 108.330  41.970  1.00  0.00           C
ATOM   7862  C33 POPEn 227      75.225 114.570  27.480  1.00  0.00           C
ATOM   7865  C34 POPEn 227      76.455 114.070  28.230  1.00  0.00           C
ATOM   7868  C35 POPEn 227      76.135 113.290  29.510  1.00  0.00           C
ATOM   7871  C36 POPEn 227      75.205 114.040  30.460  1.00  0.00           C
ATOM   7874  C37 POPEn 227      74.925 113.220  31.710  1.00  0.00           C
ATOM   7877  C38 POPEn 227      74.085 113.960  32.740  1.00  0.00           C
ATOM   7880  C39 POPEn 227      74.175 113.290  34.110  1.00  0.00           C
ATOM   7883 0C31 POPEn 227      73.565 114.140  35.230  1.00  0.00           C
ATOM   7886 1C31 POPEn 227      74.235 113.830  36.580  1.00  0.00           C
ATOM   7889 2C31 POPEn 227      73.775 114.770  37.700  1.00  0.00           C
ATOM   7892 3C31 POPEn 227      74.155 116.230  37.470  1.00  0.00           C
ATOM   7895 4C31 POPEn 227      73.835 117.120  38.670  1.00  0.00           C
ATOM   7898 5C31 POPEn 227      74.145 118.600  38.410  1.00  0.00           C
ATOM   7901 6C31 POPEn 227      73.765 119.500  39.580  1.00  0.00           C
ATOM   7905  NH3 POPEo 228       7.645  40.010  19.200  1.00  0.00           N
ATOM   7909  C12 POPEo 228       7.535  38.870  18.230  1.00  0.00           C
ATOM   7912  C11 POPEo 228       8.895  38.540  17.590  1.00  0.00           C
ATOM   7915  P   POPEo 228      10.335  37.230  19.370  1.00  0.00           P
ATOM   7916  O13 POPEo 228      11.635  37.430  20.040  1.00  0.00           O
ATOM   7917  O14 POPEo 228      10.175  36.000  18.560  1.00  0.00           O
ATOM   7918  O11 POPEo 228       9.185  37.320  20.460  1.00  0.00           O
ATOM   7919  O12 POPEo 228       9.955  38.510  18.540  1.00  0.00           O
ATOM   7920  C1  POPEo 228       8.535  36.160  20.980  1.00  0.00           C
ATOM   7923  C2  POPEo 228       9.285  35.570  22.190  1.00  0.00           C
ATOM   7925  O21 POPEo 228       8.795  34.210  22.360  1.00  0.00           O
ATOM   7926  C21 POPEo 228       8.765  33.750  23.590  1.00  0.00           C
ATOM   7927  O22 POPEo 228       7.815  33.770  24.350  1.00  0.00           O
ATOM   7928  C22 POPEo 228      10.115  33.070  23.850  1.00  0.00           C
ATOM   7931  C3  POPEo 228       9.225  36.490  23.460  1.00  0.00           C
ATOM   7934  O31 POPEo 228      10.135  36.030  24.490  1.00  0.00           O
ATOM   7935  C31 POPEo 228      10.295  36.830  25.540  1.00  0.00           C
ATOM   7936  O32 POPEo 228       9.815  37.930  25.680  1.00  0.00           O
ATOM   7937  C32 POPEo 228      11.215  36.140  26.530  1.00  0.00           C
ATOM   7940  C23 POPEo 228      10.195  32.380  25.220  1.00  0.00           C
ATOM   7943  C24 POPEo 228      11.615  31.910  25.530  1.00  0.00           C
ATOM   7946  C25 POPEo 228      11.845  31.580  27.010  1.00  0.00           C
ATOM   7949  C26 POPEo 228      10.845  30.570  27.580  1.00  0.00           C
ATOM   7952  C27 POPEo 228      11.325  30.010  28.930  1.00  0.00           C
ATOM   7955  C28 POPEo 228      10.395  28.880  29.390  1.00  0.00           C
ATOM   7958  C29 POPEo 228      10.525  28.260  30.760  1.00  0.00           C
ATOM   7960 0C21 POPEo 228      11.555  28.150  31.630  1.00  0.00           C
ATOM   7962 1C21 POPEo 228      12.995  28.610  31.530  1.00  0.00           C
ATOM   7965 2C21 POPEo 228      13.495  29.280  32.820  1.00  0.00           C
ATOM   7968 3C21 POPEo 228      13.585  28.330  34.030  1.00  0.00           C
ATOM   7971 4C21 POPEo 228      14.245  28.990  35.250  1.00  0.00           C
ATOM   7974 5C21 POPEo 228      14.075  28.140  36.510  1.00  0.00           C
ATOM   7977 6C21 POPEo 228      14.905  28.640  37.700  1.00  0.00           C
ATOM   7980 7C21 POPEo 228      14.615  27.830  38.970  1.00  0.00           C
ATOM   7983 8C21 POPEo 228      15.765  27.750  39.960  1.00  0.00           C
ATOM   7987  C33 POPEo 228      10.815  36.470  27.980  1.00  0.00           C
ATOM   7990  C34 POPEo 228       9.465  35.870  28.400  1.00  0.00           C
ATOM   7993  C35 POPEo 228       9.525  34.380  28.770  1.00  0.00           C
ATOM   7996  C36 POPEo 228       8.225  33.840  29.380  1.00  0.00           C
ATOM   7999  C37 POPEo 228       7.865  34.580  30.670  1.00  0.00           C
ATOM   8002  C38 POPEo 228       6.865  33.870  31.580  1.00  0.00           C
ATOM   8005  C39 POPEo 228       6.635  34.700  32.850  1.00  0.00           C
ATOM   8008 0C31 POPEo 228       5.935  33.970  34.000  1.00  0.00           C
ATOM   8011 1C31 POPEo 228       6.175  34.710  35.320  1.00  0.00           C
ATOM   8014 2C31 POPEo 228       5.655  34.020  36.580  1.00  0.00           C
ATOM   8017 3C31 POPEo 228       6.135  34.790  37.820  1.00  0.00           C
ATOM   8020 4C31 POPEo 228       5.795  34.130  39.160  1.00  0.00           C
ATOM   8023 5C31 POPEo 228       6.455  34.880  40.330  1.00  0.00           C
ATOM   8026 6C31 POPEo 228       6.185  34.260  41.700  1.00  0.00           C
ATOM   8030  NH3 POPEp 229      21.365  28.760  18.510  1.00  0.00           N
ATOM   8034  C12 POPEp 229      22.235  28.210  19.630  1.00  0.00           C
ATOM   8037  C11 POPEp 229      23.555  27.670  19.050  1.00  0.00           C
ATOM   8040  P   POPEp 229      25.455  28.520  20.660  1.00  0.00           P
ATOM   8041  O13 POPEp 229      26.795  28.500  20.030  1.00  0.00           O
ATOM   8042  O14 POPEp 229      24.765  29.810  20.500  1.00  0.00           O
ATOM   8043  O11 POPEp 229      25.555  28.080  22.160  1.00  0.00           O
ATOM   8044  O12 POPEp 229      24.525  27.390  20.060  1.00  0.00           O
ATOM   8045  C1  POPEp 229      24.985  28.780  23.270  1.00  0.00           C
ATOM   8048  C2  POPEp 229      26.125  29.200  24.250  1.00  0.00           C
ATOM   8050  O21 POPEp 229      26.145  28.400  25.440  1.00  0.00           O
ATOM   8051  C21 POPEp 229      25.135  28.560  26.280  1.00  0.00           C
ATOM   8052  O22 POPEp 229      24.075  29.120  26.050  1.00  0.00           O
ATOM   8053  C22 POPEp 229      25.585  28.050  27.650  1.00  0.00           C
ATOM   8056  C3  POPEp 229      26.285  30.710  24.590  1.00  0.00           C
ATOM   8059  O31 POPEp 229      27.395  30.930  25.490  1.00  0.00           O
ATOM   8060  C31 POPEp 229      27.085  31.180  26.760  1.00  0.00           C
ATOM   8061  O32 POPEp 229      25.965  31.280  27.220  1.00  0.00           O
ATOM   8062  C32 POPEp 229      28.355  31.350  27.580  1.00  0.00           C
ATOM   8065  C23 POPEp 229      24.805  26.820  28.140  1.00  0.00           C
ATOM   8068  C24 POPEp 229      23.645  27.190  29.070  1.00  0.00           C
ATOM   8071  C25 POPEp 229      23.225  26.010  29.960  1.00  0.00           C
ATOM   8074  C26 POPEp 229      24.225  25.760  31.100  1.00  0.00           C
ATOM   8077  C27 POPEp 229      24.275  24.300  31.570  1.00  0.00           C
ATOM   8080  C28 POPEp 229      25.485  24.050  32.490  1.00  0.00           C
ATOM   8083  C29 POPEp 229      25.695  22.590  32.780  1.00  0.00           C
ATOM   8085 0C21 POPEp 229      25.805  22.020  33.990  1.00  0.00           C
ATOM   8087 1C21 POPEp 229      25.705  22.710  35.330  1.00  0.00           C
ATOM   8090 2C21 POPEp 229      25.085  21.780  36.380  1.00  0.00           C
ATOM   8093 3C21 POPEp 229      24.885  22.460  37.740  1.00  0.00           C
ATOM   8096 4C21 POPEp 229      24.705  21.470  38.900  1.00  0.00           C
ATOM   8099 5C21 POPEp 229      23.535  20.500  38.720  1.00  0.00           C
ATOM   8102 6C21 POPEp 229      23.455  19.470  39.860  1.00  0.00           C
ATOM   8105 7C21 POPEp 229      22.245  18.540  39.750  1.00  0.00           C
ATOM   8108 8C21 POPEp 229      22.325  17.330  40.680  1.00  0.00           C
ATOM   8112  C33 POPEp 229      28.165  30.680  28.960  1.00  0.00           C
ATOM   8115  C34 POPEp 229      29.445  30.720  29.810  1.00  0.00           C
ATOM   8118  C35 POPEp 229      29.325  29.870  31.080  1.00  0.00           C
ATOM   8121  C36 POPEp 229      28.225  30.340  32.030  1.00  0.00           C
ATOM   8124  C37 POPEp 229      28.225  29.600  33.370  1.00  0.00           C
ATOM   8127  C38 POPEp 229      26.985  29.940  34.210  1.00  0.00           C
ATOM   8130  C39 POPEp 229      27.055  29.430  35.660  1.00  0.00           C
ATOM   8133 0C31 POPEp 229      27.095  27.900  35.750  1.00  0.00           C
ATOM   8136 1C31 POPEp 229      26.085  27.310  36.740  1.00  0.00           C
ATOM   8139 2C31 POPEp 229      24.635  27.420  36.240  1.00  0.00           C
ATOM   8142 3C31 POPEp 229      23.645  26.620  37.100  1.00  0.00           C
ATOM   8145 4C31 POPEp 229      23.285  27.310  38.430  1.00  0.00           C
ATOM   8148 5C31 POPEp 229      23.425  26.380  39.650  1.00  0.00           C
ATOM   8151 6C31 POPEp 229      22.755  26.920  40.910  1.00  0.00           C
ATOM   8155  NH3 POPEq 230      45.875  52.490  16.360  1.00  0.00           N
ATOM   8159  C12 POPEq 230      44.465  51.950  16.430  1.00  0.00           C
ATOM   8162  C11 POPEq 230      43.425  53.080  16.250  1.00  0.00           C
ATOM   8165  P   POPEq 230      40.905  52.510  16.670  1.00  0.00           P
ATOM   8166  O13 POPEq 230      40.025  53.680  16.620  1.00  0.00           O
ATOM   8167  O14 POPEq 230      40.985  51.700  15.430  1.00  0.00           O
ATOM   8168  O11 POPEq 230      40.325  51.560  17.800  1.00  0.00           O
ATOM   8169  O12 POPEq 230      42.335  52.920  17.150  1.00  0.00           O
ATOM   8170  C1  POPEq 230      40.425  52.010  19.150  1.00  0.00           C
ATOM   8173  C2  POPEq 230      40.095  50.850  20.150  1.00  0.00           C
ATOM   8175  O21 POPEq 230      39.055  51.210  21.080  1.00  0.00           O
ATOM   8176  C21 POPEq 230      39.255  52.310  21.800  1.00  0.00           C
ATOM   8177  O22 POPEq 230      40.285  52.950  21.840  1.00  0.00           O
ATOM   8178  C22 POPEq 230      37.955  52.670  22.520  1.00  0.00           C
ATOM   8181  C3  POPEq 230      41.385  50.290  20.850  1.00  0.00           C
ATOM   8184  O31 POPEq 230      41.065  49.380  21.940  1.00  0.00           O
ATOM   8185  C31 POPEq 230      42.115  49.240  22.780  1.00  0.00           C
ATOM   8186  O32 POPEq 230      43.195  49.770  22.620  1.00  0.00           O
ATOM   8187  C32 POPEq 230      41.735  48.310  23.920  1.00  0.00           C
ATOM   8190  C23 POPEq 230      38.125  53.910  23.430  1.00  0.00           C
ATOM   8193  C24 POPEq 230      36.795  54.620  23.710  1.00  0.00           C
ATOM   8196  C25 POPEq 230      36.885  55.740  24.770  1.00  0.00           C
ATOM   8199  C26 POPEq 230      37.435  55.300  26.140  1.00  0.00           C
ATOM   8202  C27 POPEq 230      37.405  56.420  27.180  1.00  0.00           C
ATOM   8205  C28 POPEq 230      38.065  56.020  28.510  1.00  0.00           C
ATOM   8208  C29 POPEq 230      38.195  57.200  29.440  1.00  0.00           C
ATOM   8210 0C21 POPEq 230      37.785  57.260  30.710  1.00  0.00           C
ATOM   8212 1C21 POPEq 230      37.075  56.160  31.470  1.00  0.00           C
ATOM   8215 2C21 POPEq 230      36.425  56.690  32.760  1.00  0.00           C
ATOM   8218 3C21 POPEq 230      37.435  57.040  33.860  1.00  0.00           C
ATOM   8221 4C21 POPEq 230      36.715  57.490  35.140  1.00  0.00           C
ATOM   8224 5C21 POPEq 230      37.625  57.520  36.380  1.00  0.00           C
ATOM   8227 6C21 POPEq 230      37.895  56.110  36.920  1.00  0.00           C
ATOM   8230 7C21 POPEq 230      38.325  56.130  38.390  1.00  0.00           C
ATOM   8233 8C21 POPEq 230      38.595  54.730  38.940  1.00  0.00           C
ATOM   8237  C33 POPEq 230      41.685  49.010  25.300  1.00  0.00           C
ATOM   8240  C34 POPEq 230      42.185  48.100  26.410  1.00  0.00           C
ATOM   8243  C35 POPEq 230      42.045  48.700  27.820  1.00  0.00           C
ATOM   8246  C36 POPEq 230      42.575  47.770  28.920  1.00  0.00           C
ATOM   8249  C37 POPEq 230      42.885  48.500  30.240  1.00  0.00           C
ATOM   8252  C38 POPEq 230      43.765  47.660  31.190  1.00  0.00           C
ATOM   8255  C39 POPEq 230      44.195  48.460  32.430  1.00  0.00           C
ATOM   8258 0C31 POPEq 230      44.585  47.560  33.620  1.00  0.00           C
ATOM   8261 1C31 POPEq 230      44.965  48.390  34.860  1.00  0.00           C
ATOM   8264 2C31 POPEq 230      44.685  47.670  36.190  1.00  0.00           C
ATOM   8267 3C31 POPEq 230      45.705  46.590  36.570  1.00  0.00           C
ATOM   8270 4C31 POPEq 230      46.975  47.150  37.240  1.00  0.00           C
ATOM   8273 5C31 POPEq 230      47.765  46.090  38.010  1.00  0.00           C
ATOM   8276 6C31 POPEq 230      49.025  46.630  38.700  1.00  0.00           C
ATOM   8280  NH3 POPEr 231      65.965  24.370  24.340  1.00  0.00           N
ATOM   8284  C12 POPEr 231      67.055  23.910  23.390  1.00  0.00           C
ATOM   8287  C11 POPEr 231      66.745  22.530  22.760  1.00  0.00           C
ATOM   8290  P   POPEr 231      69.165  21.550  22.050  1.00  0.00           P
ATOM   8291  O13 POPEr 231      69.125  20.090  22.250  1.00  0.00           O
ATOM   8292  O14 POPEr 231      70.075  22.030  20.990  1.00  0.00           O
ATOM   8293  O11 POPEr 231      69.595  22.230  23.400  1.00  0.00           O
ATOM   8294  O12 POPEr 231      67.705  22.110  21.780  1.00  0.00           O
ATOM   8295  C1  POPEr 231      69.375  21.570  24.640  1.00  0.00           C
ATOM   8298  C2  POPEr 231      70.135  22.300  25.770  1.00  0.00           C
ATOM   8300  O21 POPEr 231      69.525  22.040  27.050  1.00  0.00           O
ATOM   8301  C21 POPEr 231      68.365  22.630  27.300  1.00  0.00           C
ATOM   8302  O22 POPEr 231      67.665  23.210  26.500  1.00  0.00           O
ATOM   8303  C22 POPEr 231      68.095  22.530  28.810  1.00  0.00           C
ATOM   8306  C3  POPEr 231      70.355  23.820  25.490  1.00  0.00           C
ATOM   8309  O31 POPEr 231      70.925  24.540  26.600  1.00  0.00           O
ATOM   8310  C31 POPEr 231      72.225  24.340  26.780  1.00  0.00           C
ATOM   8311  O32 POPEr 231      72.895  23.490  26.230  1.00  0.00           O
ATOM   8312  C32 POPEr 231      72.745  25.430  27.700  1.00  0.00           C
ATOM   8315  C23 POPEr 231      66.945  21.570  29.210  1.00  0.00           C
ATOM   8318  C24 POPEr 231      67.365  20.660  30.380  1.00  0.00           C
ATOM   8321  C25 POPEr 231      66.235  19.790  30.940  1.00  0.00           C
ATOM   8324  C26 POPEr 231      66.735  18.700  31.910  1.00  0.00           C
ATOM   8327  C27 POPEr 231      65.615  18.050  32.740  1.00  0.00           C
ATOM   8330  C28 POPEr 231      66.125  16.850  33.580  1.00  0.00           C
ATOM   8333  C29 POPEr 231      65.135  16.330  34.590  1.00  0.00           C
ATOM   8335 0C21 POPEr 231      65.425  15.840  35.820  1.00  0.00           C
ATOM   8337 1C21 POPEr 231      66.795  15.650  36.410  1.00  0.00           C
ATOM   8340 2C21 POPEr 231      67.075  16.500  37.670  1.00  0.00           C
ATOM   8343 3C21 POPEr 231      66.365  16.000  38.940  1.00  0.00           C
ATOM   8346 4C21 POPEr 231      66.975  16.580  40.220  1.00  0.00           C
ATOM   8349 5C21 POPEr 231      66.475  15.880  41.490  1.00  0.00           C
ATOM   8352 6C21 POPEr 231      67.285  16.280  42.740  1.00  0.00           C
ATOM   8355 7C21 POPEr 231      66.885  15.450  43.960  1.00  0.00           C
ATOM   8358 8C21 POPEr 231      67.905  15.520  45.100  1.00  0.00           C
ATOM   8362  C33 POPEr 231      72.065  25.480  29.080  1.00  0.00           C
ATOM   8365  C34 POPEr 231      73.095  25.320  30.200  1.00  0.00           C
ATOM   8368  C35 POPEr 231      72.475  25.470  31.590  1.00  0.00           C
ATOM   8371  C36 POPEr 231      73.515  25.380  32.700  1.00  0.00           C
ATOM   8374  C37 POPEr 231      72.915  25.270  34.110  1.00  0.00           C
ATOM   8377  C38 POPEr 231      73.985  25.290  35.200  1.00  0.00           C
ATOM   8380  C39 POPEr 231      73.495  24.700  36.520  1.00  0.00           C
ATOM   8383 0C31 POPEr 231      74.565  24.760  37.620  1.00  0.00           C
ATOM   8386 1C31 POPEr 231      74.215  23.870  38.810  1.00  0.00           C
ATOM   8389 2C31 POPEr 231      75.355  23.750  39.830  1.00  0.00           C
ATOM   8392 3C31 POPEr 231      75.025  22.760  40.960  1.00  0.00           C
ATOM   8395 4C31 POPEr 231      74.095  23.350  42.020  1.00  0.00           C
ATOM   8398 5C31 POPEr 231      73.745  22.330  43.120  1.00  0.00           C
ATOM   8401 6C31 POPEr 231      73.205  22.990  44.390  1.00  0.00           C
ATOM   8405  NH3 POPEs 232       6.245  88.320  60.760  1.00  0.00           N
ATOM   8409  C12 POPEs 232       6.875  89.450  60.000  1.00  0.00           C
ATOM   8412  C11 POPEs 232       5.835  90.420  59.430  1.00  0.00           C
ATOM   8415  P   POPEs 232       3.575  91.420  60.280  1.00  0.00           P
ATOM   8416  O13 POPEs 232       2.875  91.470  61.590  1.00  0.00           O
ATOM   8417  O14 POPEs 232       3.535  92.640  59.460  1.00  0.00           O
ATOM   8418  O11 POPEs 232       3.055  90.170  59.480  1.00  0.00           O
ATOM   8419  O12 POPEs 232       5.075  90.990  60.510  1.00  0.00           O
ATOM   8420  C1  POPEs 232       2.005  90.290  58.520  1.00  0.00           C
ATOM   8423  C2  POPEs 232       2.205  89.310  57.350  1.00  0.00           C
ATOM   8425  O21 POPEs 232       2.355  90.010  56.110  1.00  0.00           O
ATOM   8426  C21 POPEs 232       1.265  90.600  55.650  1.00  0.00           C
ATOM   8427  O22 POPEs 232       0.235  90.790  56.270  1.00  0.00           O
ATOM   8428  C22 POPEs 232       1.475  91.000  54.200  1.00  0.00           C
ATOM   8431  C3  POPEs 232       1.085  88.200  57.310  1.00  0.00           C
ATOM   8434  O31 POPEs 232       0.975  87.590  56.010  1.00  0.00           O
ATOM   8435  C31 POPEs 232      -0.245  87.230  55.660  1.00  0.00           C
ATOM   8436  O32 POPEs 232      -1.265  87.380  56.310  1.00  0.00           O
ATOM   8437  C32 POPEs 232      -0.175  86.560  54.290  1.00  0.00           C
ATOM   8440  C23 POPEs 232       0.335  90.480  53.290  1.00  0.00           C
ATOM   8443  C24 POPEs 232       0.845  90.050  51.910  1.00  0.00           C
ATOM   8446  C25 POPEs 232      -0.265  89.510  51.010  1.00  0.00           C
ATOM   8449  C26 POPEs 232       0.315  88.770  49.800  1.00  0.00           C
ATOM   8452  C27 POPEs 232      -0.755  88.290  48.810  1.00  0.00           C
ATOM   8455  C28 POPEs 232      -0.175  87.420  47.670  1.00  0.00           C
ATOM   8458  C29 POPEs 232       0.075  86.000  48.100  1.00  0.00           C
ATOM   8460 0C21 POPEs 232       0.825  85.100  47.430  1.00  0.00           C
ATOM   8462 1C21 POPEs 232       1.565  85.330  46.140  1.00  0.00           C
ATOM   8465 2C21 POPEs 232       3.055  84.940  46.230  1.00  0.00           C
ATOM   8468 3C21 POPEs 232       3.275  83.420  46.310  1.00  0.00           C
ATOM   8471 4C21 POPEs 232       4.405  82.880  45.410  1.00  0.00           C
ATOM   8474 5C21 POPEs 232       4.145  83.080  43.910  1.00  0.00           C
ATOM   8477 6C21 POPEs 232       5.155  82.370  43.000  1.00  0.00           C
ATOM   8480 7C21 POPEs 232       5.075  82.850  41.550  1.00  0.00           C
ATOM   8483 8C21 POPEs 232       5.695  81.900  40.530  1.00  0.00           C
ATOM   8487  C33 POPEs 232      -1.545  86.550  53.570  1.00  0.00           C
ATOM   8490  C34 POPEs 232      -1.455  86.050  52.120  1.00  0.00           C
ATOM   8493  C35 POPEs 232      -0.895  84.640  51.940  1.00  0.00           C
ATOM   8496  C36 POPEs 232       0.635  84.580  51.780  1.00  0.00           C
ATOM   8499  C37 POPEs 232       1.045  83.280  51.090  1.00  0.00           C
ATOM   8502  C38 POPEs 232       2.375  82.730  51.600  1.00  0.00           C
ATOM   8505  C39 POPEs 232       2.635  81.290  51.150  1.00  0.00           C
ATOM   8508 0C31 POPEs 232       2.575  81.130  49.630  1.00  0.00           C
ATOM   8511 1C31 POPEs 232       3.145  79.790  49.170  1.00  0.00           C
ATOM   8514 2C31 POPEs 232       3.045  79.620  47.650  1.00  0.00           C
ATOM   8517 3C31 POPEs 232       3.955  78.520  47.100  1.00  0.00           C
ATOM   8520 4C31 POPEs 232       5.445  78.910  47.150  1.00  0.00           C
ATOM   8523 5C31 POPEs 232       6.365  77.850  46.540  1.00  0.00           C
ATOM   8526 6C31 POPEs 232       7.845  78.220  46.580  1.00  0.00           C
ATOM   8530  NH3 POPEt 233      92.575  53.030  21.970  1.00  0.00           N
ATOM   8534  C12 POPEt 233      93.955  52.630  22.430  1.00  0.00           C
ATOM   8537  C11 POPEt 233      94.875  53.870  22.480  1.00  0.00           C
ATOM   8540  P   POPEt 233      97.125  52.650  21.950  1.00  0.00           P
ATOM   8541  O13 POPEt 233      96.515  52.590  20.610  1.00  0.00           O
ATOM   8542  O14 POPEt 233      98.565  52.990  22.070  1.00  0.00           O
ATOM   8543  O11 POPEt 233      96.875  51.210  22.550  1.00  0.00           O
ATOM   8544  O12 POPEt 233      96.225  53.560  22.880  1.00  0.00           O
ATOM   8545  C1  POPEt 233      97.155  50.940  23.910  1.00  0.00           C
ATOM   8548  C2  POPEt 233      97.785  49.530  23.990  1.00  0.00           C
ATOM   8550  O21 POPEt 233      98.365  49.210  25.270  1.00  0.00           O
ATOM   8551  C21 POPEt 233      97.785  49.480  26.410  1.00  0.00           C
ATOM   8552  O22 POPEt 233      96.765  50.100  26.590  1.00  0.00           O
ATOM   8553  C22 POPEt 233      98.695  48.970  27.510  1.00  0.00           C
ATOM   8556  C3  POPEt 233      98.885  49.390  22.880  1.00  0.00           C
ATOM   8559  O31 POPEt 233     100.035  48.610  23.290  1.00  0.00           O
ATOM   8560  C31 POPEt 233      99.785  47.310  23.280  1.00  0.00           C
ATOM   8561  O32 POPEt 233      98.785  46.780  22.820  1.00  0.00           O
ATOM   8562  C32 POPEt 233     100.965  46.530  23.850  1.00  0.00           C
ATOM   8565  C23 POPEt 233      98.515  49.700  28.860  1.00  0.00           C
ATOM   8568  C24 POPEt 233      98.815  48.730  30.010  1.00  0.00           C
ATOM   8571  C25 POPEt 233      99.635  49.340  31.150  1.00  0.00           C
ATOM   8574  C26 POPEt 233      98.815  50.140  32.170  1.00  0.00           C
ATOM   8577  C27 POPEt 233      98.685  49.430  33.520  1.00  0.00           C
ATOM   8580  C28 POPEt 233      98.345  50.380  34.680  1.00  0.00           C
ATOM   8583  C29 POPEt 233      99.585  51.150  35.100  1.00  0.00           C
ATOM   8585 0C21 POPEt 233      99.955  51.420  36.360  1.00  0.00           C
ATOM   8587 1C21 POPEt 233      99.185  51.070  37.600  1.00  0.00           C
ATOM   8590 2C21 POPEt 233      98.195  52.200  37.930  1.00  0.00           C
ATOM   8593 3C21 POPEt 233      97.235  51.800  39.060  1.00  0.00           C
ATOM   8596 4C21 POPEt 233      96.245  52.910  39.440  1.00  0.00           C
ATOM   8599 5C21 POPEt 233      96.875  54.040  40.270  1.00  0.00           C
ATOM   8602 6C21 POPEt 233      97.495  53.520  41.580  1.00  0.00           C
ATOM   8605 7C21 POPEt 233      97.805  54.630  42.590  1.00  0.00           C
ATOM   8608 8C21 POPEt 233      98.315  54.110  43.930  1.00  0.00           C
ATOM   8612  C33 POPEt 233     100.595  45.820  25.160  1.00  0.00           C
ATOM   8615  C34 POPEt 233     101.785  45.010  25.700  1.00  0.00           C
ATOM   8618  C35 POPEt 233     101.455  44.190  26.960  1.00  0.00           C
ATOM   8621  C36 POPEt 233     101.175  45.020  28.220  1.00  0.00           C
ATOM   8624  C37 POPEt 233      99.835  44.650  28.860  1.00  0.00           C
ATOM   8627  C38 POPEt 233      99.705  45.100  30.330  1.00  0.00           C
ATOM   8630  C39 POPEt 233     100.455  44.190  31.310  1.00  0.00           C
ATOM   8633 0C31 POPEt 233     100.085  44.470  32.770  1.00  0.00           C
ATOM   8636 1C31 POPEt 233     100.975  43.700  33.750  1.00  0.00           C
ATOM   8639 2C31 POPEt 233     100.565  43.920  35.220  1.00  0.00           C
ATOM   8642 3C31 POPEt 233     101.635  43.460  36.220  1.00  0.00           C
ATOM   8645 4C31 POPEt 233     101.135  43.550  37.660  1.00  0.00           C
ATOM   8648 5C31 POPEt 233     102.255  43.480  38.710  1.00  0.00           C
ATOM   8651 6C31 POPEt 233     101.765  43.830  40.120  1.00  0.00           C
ATOM   8655  NH3 POPEu 234     105.025  29.900  17.620  1.00  0.00           N
ATOM   8659  C12 POPEu 234     106.425  29.530  17.990  1.00  0.00           C
ATOM   8662  C11 POPEu 234     107.045  28.530  17.000  1.00  0.00           C
ATOM   8665  P   POPEu 234     106.925  25.950  16.610  1.00  0.00           P
ATOM   8666  O13 POPEu 234     105.905  24.920  16.290  1.00  0.00           O
ATOM   8667  O14 POPEu 234     108.045  26.120  15.660  1.00  0.00           O
ATOM   8668  O11 POPEu 234     107.615  25.520  17.970  1.00  0.00           O
ATOM   8669  O12 POPEu 234     106.255  27.350  16.910  1.00  0.00           O
ATOM   8670  C1  POPEu 234     106.845  25.620  19.160  1.00  0.00           C
ATOM   8673  C2  POPEu 234     107.225  24.530  20.200  1.00  0.00           C
ATOM   8675  O21 POPEu 234     106.625  24.860  21.480  1.00  0.00           O
ATOM   8676  C21 POPEu 234     107.265  25.770  22.210  1.00  0.00           C
ATOM   8677  O22 POPEu 234     108.095  26.560  21.810  1.00  0.00           O
ATOM   8678  C22 POPEu 234     106.745  25.720  23.640  1.00  0.00           C
ATOM   8681  C3  POPEu 234     108.745  24.210  20.280  1.00  0.00           C
ATOM   8684  O31 POPEu 234     108.985  23.430  21.460  1.00  0.00           O
ATOM   8685  C31 POPEu 234     109.885  22.460  21.360  1.00  0.00           C
ATOM   8686  O32 POPEu 234     110.615  22.250  20.410  1.00  0.00           O
ATOM   8687  C32 POPEu 234     109.935  21.700  22.690  1.00  0.00           C
ATOM   8690  C23 POPEu 234     107.785  26.310  24.600  1.00  0.00           C
ATOM   8693  C24 POPEu 234     107.335  26.420  26.060  1.00  0.00           C
ATOM   8696  C25 POPEu 234     108.475  27.020  26.890  1.00  0.00           C
ATOM   8699  C26 POPEu 234     108.185  27.330  28.360  1.00  0.00           C
ATOM   8702  C27 POPEu 234     109.425  27.990  28.990  1.00  0.00           C
ATOM   8705  C28 POPEu 234     109.225  28.440  30.450  1.00  0.00           C
ATOM   8708  C29 POPEu 234     110.395  29.300  30.900  1.00  0.00           C
ATOM   8710 0C21 POPEu 234     110.925  29.360  32.130  1.00  0.00           C
ATOM   8712 1C21 POPEu 234     110.435  28.640  33.360  1.00  0.00           C
ATOM   8715 2C21 POPEu 234     110.075  29.630  34.490  1.00  0.00           C
ATOM   8718 3C21 POPEu 234     111.275  30.050  35.350  1.00  0.00           C
ATOM   8721 4C21 POPEu 234     111.455  29.130  36.570  1.00  0.00           C
ATOM   8724 5C21 POPEu 234     112.605  29.550  37.490  1.00  0.00           C
ATOM   8727 6C21 POPEu 234     112.175  29.650  38.970  1.00  0.00           C
ATOM   8730 7C21 POPEu 234     113.255  30.290  39.850  1.00  0.00           C
ATOM   8733 8C21 POPEu 234     112.815  30.500  41.300  1.00  0.00           C
ATOM   8737  C33 POPEu 234     110.835  22.390  23.730  1.00  0.00           C
ATOM   8740  C34 POPEu 234     110.255  22.380  25.140  1.00  0.00           C
ATOM   8743  C35 POPEu 234     111.325  22.430  26.240  1.00  0.00           C
ATOM   8746  C36 POPEu 234     110.795  22.880  27.610  1.00  0.00           C
ATOM   8749  C37 POPEu 234     109.605  22.050  28.120  1.00  0.00           C
ATOM   8752  C38 POPEu 234     109.105  22.510  29.490  1.00  0.00           C
ATOM   8755  C39 POPEu 234     110.025  22.130  30.650  1.00  0.00           C
ATOM   8758 0C31 POPEu 234     109.525  22.690  31.990  1.00  0.00           C
ATOM   8761 1C31 POPEu 234     110.345  22.190  33.190  1.00  0.00           C
ATOM   8764 2C31 POPEu 234     109.725  22.630  34.520  1.00  0.00           C
ATOM   8767 3C31 POPEu 234     110.515  22.130  35.740  1.00  0.00           C
ATOM   8770 4C31 POPEu 234     109.715  21.180  36.630  1.00  0.00           C
ATOM   8773 5C31 POPEu 234     110.485  20.790  37.890  1.00  0.00           C
ATOM   8776 6C31 POPEu 234     109.655  19.960  38.870  1.00  0.00           C
ATOM   8780  NH3 POPEv 235      32.355  20.170  58.290  1.00  0.00           N
ATOM   8784  C12 POPEv 235      31.675  19.160  59.170  1.00  0.00           C
ATOM   8787  C11 POPEv 235      32.225  17.750  58.890  1.00  0.00           C
ATOM   8790  P   POPEv 235      34.775  17.830  59.450  1.00  0.00           P
ATOM   8791  O13 POPEv 235      34.785  18.900  58.420  1.00  0.00           O
ATOM   8792  O14 POPEv 235      35.565  18.060  60.680  1.00  0.00           O
ATOM   8793  O11 POPEv 235      35.335  16.530  58.780  1.00  0.00           O
ATOM   8794  O12 POPEv 235      33.295  17.490  59.790  1.00  0.00           O
ATOM   8795  C1  POPEv 235      34.595  15.490  58.160  1.00  0.00           C
ATOM   8798  C2  POPEv 235      34.625  15.650  56.630  1.00  0.00           C
ATOM   8800  O21 POPEv 235      33.315  15.510  56.090  1.00  0.00           O
ATOM   8801  C21 POPEv 235      32.835  14.330  55.790  1.00  0.00           C
ATOM   8802  O22 POPEv 235      33.255  13.240  56.120  1.00  0.00           O
ATOM   8803  C22 POPEv 235      31.635  14.570  54.870  1.00  0.00           C
ATOM   8806  C3  POPEv 235      35.735  14.770  55.980  1.00  0.00           C
ATOM   8809  O31 POPEv 235      35.585  14.610  54.560  1.00  0.00           O
ATOM   8810  C31 POPEv 235      36.045  15.560  53.780  1.00  0.00           C
ATOM   8811  O32 POPEv 235      36.645  16.570  54.130  1.00  0.00           O
ATOM   8812  C32 POPEv 235      35.805  15.090  52.330  1.00  0.00           C
ATOM   8815  C23 POPEv 235      32.075  15.260  53.550  1.00  0.00           C
ATOM   8818  C24 POPEv 235      30.945  16.010  52.820  1.00  0.00           C
ATOM   8821  C25 POPEv 235      30.075  15.110  51.940  1.00  0.00           C
ATOM   8824  C26 POPEv 235      30.035  15.620  50.490  1.00  0.00           C
ATOM   8827  C27 POPEv 235      29.105  14.790  49.600  1.00  0.00           C
ATOM   8830  C28 POPEv 235      29.255  15.140  48.110  1.00  0.00           C
ATOM   8833  C29 POPEv 235      28.515  14.170  47.220  1.00  0.00           C
ATOM   8835 0C21 POPEv 235      28.625  14.110  45.880  1.00  0.00           C
ATOM   8837 1C21 POPEv 235      29.465  15.020  45.030  1.00  0.00           C
ATOM   8840 2C21 POPEv 235      28.655  15.650  43.880  1.00  0.00           C
ATOM   8843 3C21 POPEv 235      28.385  14.680  42.710  1.00  0.00           C
ATOM   8846 4C21 POPEv 235      27.435  15.240  41.630  1.00  0.00           C
ATOM   8849 5C21 POPEv 235      27.785  16.660  41.140  1.00  0.00           C
ATOM   8852 6C21 POPEv 235      29.185  16.790  40.530  1.00  0.00           C
ATOM   8855 7C21 POPEv 235      29.555  18.260  40.300  1.00  0.00           C
ATOM   8858 8C21 POPEv 235      31.015  18.480  39.910  1.00  0.00           C
ATOM   8862  C33 POPEv 235      35.385  16.190  51.330  1.00  0.00           C
ATOM   8865  C34 POPEv 235      35.355  15.700  49.890  1.00  0.00           C
ATOM   8868  C35 POPEv 235      36.765  15.500  49.320  1.00  0.00           C
ATOM   8871  C36 POPEv 235      36.745  14.840  47.950  1.00  0.00           C
ATOM   8874  C37 POPEv 235      38.145  14.710  47.370  1.00  0.00           C
ATOM   8877  C38 POPEv 235      38.145  13.870  46.090  1.00  0.00           C
ATOM   8880  C39 POPEv 235      39.535  13.710  45.480  1.00  0.00           C
ATOM   8883 0C31 POPEv 235      40.055  14.990  44.820  1.00  0.00           C
ATOM   8886 1C31 POPEv 235      40.845  14.680  43.540  1.00  0.00           C
ATOM   8889 2C31 POPEv 235      41.545  15.900  42.930  1.00  0.00           C
ATOM   8892 3C31 POPEv 235      42.205  15.530  41.590  1.00  0.00           C
ATOM   8895 4C31 POPEv 235      43.085  16.650  41.010  1.00  0.00           C
ATOM   8898 5C31 POPEv 235      43.715  16.240  39.670  1.00  0.00           C
ATOM   8901 6C31 POPEv 235      44.835  17.170  39.210  1.00  0.00           C
ATOM   8905  NH3 POPEw 236      44.235 127.720  58.190  1.00  0.00           N
ATOM   8909  C12 POPEw 236      44.635 128.440  59.460  1.00  0.00           C
ATOM   8912  C11 POPEw 236      46.015 127.960  59.960  1.00  0.00           C
ATOM   8915  P   POPEw 236      48.285 129.190  60.520  1.00  0.00           P
ATOM   8916  O13 POPEw 236      48.635 130.590  60.790  1.00  0.00           O
ATOM   8917  O14 POPEw 236      48.905 128.210  61.440  1.00  0.00           O
ATOM   8918  O11 POPEw 236      48.655 128.750  59.040  1.00  0.00           O
ATOM   8919  O12 POPEw 236      46.705 129.040  60.590  1.00  0.00           O
ATOM   8920  C1  POPEw 236      49.425 129.510  58.110  1.00  0.00           C
ATOM   8923  C2  POPEw 236      49.045 129.080  56.660  1.00  0.00           C
ATOM   8925  O21 POPEw 236      50.105 129.200  55.690  1.00  0.00           O
ATOM   8926  C21 POPEw 236      50.575 130.400  55.420  1.00  0.00           C
ATOM   8927  O22 POPEw 236      50.455 131.400  56.100  1.00  0.00           O
ATOM   8928  C22 POPEw 236      51.255 130.390  54.040  1.00  0.00           C
ATOM   8931  C3  POPEw 236      47.735 129.800  56.210  1.00  0.00           C
ATOM   8934  O31 POPEw 236      47.365 129.480  54.850  1.00  0.00           O
ATOM   8935  C31 POPEw 236      46.205 128.880  54.670  1.00  0.00           C
ATOM   8936  O32 POPEw 236      45.385 128.620  55.540  1.00  0.00           O
ATOM   8937  C32 POPEw 236      46.075 128.500  53.190  1.00  0.00           C
ATOM   8940  C23 POPEw 236      52.005 131.710  53.740  1.00  0.00           C
ATOM   8943  C24 POPEw 236      52.455 131.840  52.280  1.00  0.00           C
ATOM   8946  C25 POPEw 236      53.445 132.990  52.050  1.00  0.00           C
ATOM   8949  C26 POPEw 236      53.515 133.450  50.590  1.00  0.00           C
ATOM   8952  C27 POPEw 236      52.645 134.700  50.330  1.00  0.00           C
ATOM   8955  C28 POPEw 236      52.285 134.970  48.860  1.00  0.00           C
ATOM   8958  C29 POPEw 236      51.345 133.910  48.330  1.00  0.00           C
ATOM   8960 0C21 POPEw 236      51.305 133.430  47.080  1.00  0.00           C
ATOM   8962 1C21 POPEw 236      52.165 133.860  45.920  1.00  0.00           C
ATOM   8965 2C21 POPEw 236      51.565 133.430  44.560  1.00  0.00           C
ATOM   8968 3C21 POPEw 236      50.075 133.760  44.440  1.00  0.00           C
ATOM   8971 4C21 POPEw 236      49.545 133.860  43.010  1.00  0.00           C
ATOM   8974 5C21 POPEw 236      48.155 134.520  42.930  1.00  0.00           C
ATOM   8977 6C21 POPEw 236      46.955 133.570  43.030  1.00  0.00           C
ATOM   8980 7C21 POPEw 236      46.945 132.650  44.260  1.00  0.00           C
ATOM   8983 8C21 POPEw 236      45.695 131.790  44.360  1.00  0.00           C
ATOM   8987  C33 POPEw 236      45.305 127.180  52.970  1.00  0.00           C
ATOM   8990  C34 POPEw 236      45.375 126.730  51.510  1.00  0.00           C
ATOM   8993  C35 POPEw 236      44.425 125.590  51.140  1.00  0.00           C
ATOM   8996  C36 POPEw 236      44.705 124.250  51.840  1.00  0.00           C
ATOM   8999  C37 POPEw 236      43.865 123.120  51.230  1.00  0.00           C
ATOM   9002  C38 POPEw 236      44.115 121.760  51.900  1.00  0.00           C
ATOM   9005  C39 POPEw 236      43.465 120.570  51.160  1.00  0.00           C
ATOM   9008 0C31 POPEw 236      44.165 120.220  49.840  1.00  0.00           C
ATOM   9011 1C31 POPEw 236      43.695 118.870  49.260  1.00  0.00           C
ATOM   9014 2C31 POPEw 236      44.395 118.470  47.960  1.00  0.00           C
ATOM   9017 3C31 POPEw 236      44.025 117.050  47.520  1.00  0.00           C
ATOM   9020 4C31 POPEw 236      44.045 116.830  46.000  1.00  0.00           C
ATOM   9023 5C31 POPEw 236      43.655 115.390  45.640  1.00  0.00           C
ATOM   9026 6C31 POPEw 236      43.485 115.150  44.140  1.00  0.00           C
ATOM   9030  NH3 POPEx 237      87.165 117.000  63.990  1.00  0.00           N
ATOM   9034  C12 POPEx 237      86.405 116.060  63.090  1.00  0.00           C
ATOM   9037  C11 POPEx 237      86.665 116.340  61.600  1.00  0.00           C
ATOM   9040  P   POPEx 237      85.875 115.560  59.220  1.00  0.00           P
ATOM   9041  O13 POPEx 237      86.525 114.270  58.880  1.00  0.00           O
ATOM   9042  O14 POPEx 237      84.605 115.900  58.560  1.00  0.00           O
ATOM   9043  O11 POPEx 237      86.845 116.750  58.940  1.00  0.00           O
ATOM   9044  O12 POPEx 237      85.695 115.660  60.800  1.00  0.00           O
ATOM   9045  C1  POPEx 237      88.265 116.660  58.850  1.00  0.00           C
ATOM   9048  C2  POPEx 237      88.765 117.020  57.430  1.00  0.00           C
ATOM   9050  O21 POPEx 237      88.215 118.250  56.930  1.00  0.00           O
ATOM   9051  C21 POPEx 237      88.715 119.360  57.420  1.00  0.00           C
ATOM   9052  O22 POPEx 237      89.415 119.450  58.420  1.00  0.00           O
ATOM   9053  C22 POPEx 237      88.455 120.470  56.390  1.00  0.00           C
ATOM   9056  C3  POPEx 237      88.435 115.910  56.410  1.00  0.00           C
ATOM   9059  O31 POPEx 237      88.725 116.320  55.060  1.00  0.00           O
ATOM   9060  C31 POPEx 237      89.985 116.490  54.740  1.00  0.00           C
ATOM   9061  O32 POPEx 237      90.955 116.330  55.470  1.00  0.00           O
ATOM   9062  C32 POPEx 237      90.075 116.950  53.280  1.00  0.00           C
ATOM   9065  C23 POPEx 237      89.605 121.510  56.410  1.00  0.00           C
ATOM   9068  C24 POPEx 237      89.655 122.510  55.250  1.00  0.00           C
ATOM   9071  C25 POPEx 237      88.345 123.240  54.950  1.00  0.00           C
ATOM   9074  C26 POPEx 237      88.615 124.550  54.180  1.00  0.00           C
ATOM   9077  C27 POPEx 237      87.405 125.040  53.370  1.00  0.00           C
ATOM   9080  C28 POPEx 237      87.745 126.180  52.400  1.00  0.00           C
ATOM   9083  C29 POPEx 237      88.125 127.470  53.090  1.00  0.00           C
ATOM   9085 0C21 POPEx 237      88.545 128.560  52.440  1.00  0.00           C
ATOM   9087 1C21 POPEx 237      88.685 128.680  50.950  1.00  0.00           C
ATOM   9090 2C21 POPEx 237      90.105 128.310  50.490  1.00  0.00           C
ATOM   9093 3C21 POPEx 237      90.235 128.210  48.960  1.00  0.00           C
ATOM   9096 4C21 POPEx 237      91.655 127.780  48.550  1.00  0.00           C
ATOM   9099 5C21 POPEx 237      91.835 127.540  47.050  1.00  0.00           C
ATOM   9102 6C21 POPEx 237      91.835 128.840  46.220  1.00  0.00           C
ATOM   9105 7C21 POPEx 237      92.435 128.630  44.830  1.00  0.00           C
ATOM   9108 8C21 POPEx 237      92.455 129.900  43.970  1.00  0.00           C
ATOM   9112  C33 POPEx 237      90.705 115.840  52.430  1.00  0.00           C
ATOM   9115  C34 POPEx 237      90.655 116.140  50.920  1.00  0.00           C
ATOM   9118  C35 POPEx 237      91.715 117.140  50.450  1.00  0.00           C
ATOM   9121  C36 POPEx 237      91.965 117.080  48.940  1.00  0.00           C
ATOM   9124  C37 POPEx 237      92.695 115.790  48.530  1.00  0.00           C
ATOM   9127  C38 POPEx 237      91.975 114.980  47.450  1.00  0.00           C
ATOM   9130  C39 POPEx 237      92.165 115.520  46.020  1.00  0.00           C
ATOM   9133 0C31 POPEx 237      93.645 115.570  45.630  1.00  0.00           C
ATOM   9136 1C31 POPEx 237      93.895 115.680  44.120  1.00  0.00           C
ATOM   9139 2C31 POPEx 237      95.395 115.860  43.840  1.00  0.00           C
ATOM   9142 3C31 POPEx 237      95.785 115.650  42.370  1.00  0.00           C
ATOM   9145 4C31 POPEx 237      97.295 115.800  42.170  1.00  0.00           C
ATOM   9148 5C31 POPEx 237      97.715 115.820  40.700  1.00  0.00           C
ATOM   9151 6C31 POPEx 237      99.195 116.170  40.510  1.00  0.00           C
ATOM   9155  NH3 POPEy 238      58.365 117.390  61.060  1.00  0.00           N
ATOM   9159  C12 POPEy 238      58.725 118.560  61.900  1.00  0.00           C
ATOM   9162  C11 POPEy 238      58.815 118.120  63.370  1.00  0.00           C
ATOM   9165  P   POPEy 238      61.215 117.710  64.220  1.00  0.00           P
ATOM   9166  O13 POPEy 238      62.105 116.560  64.520  1.00  0.00           O
ATOM   9167  O14 POPEy 238      60.855 118.640  65.320  1.00  0.00           O
ATOM   9168  O11 POPEy 238      61.745 118.520  62.980  1.00  0.00           O
ATOM   9169  O12 POPEy 238      59.865 117.160  63.580  1.00  0.00           O
ATOM   9170  C1  POPEy 238      63.005 118.410  62.310  1.00  0.00           C
ATOM   9173  C2  POPEy 238      63.015 117.370  61.150  1.00  0.00           C
ATOM   9175  O21 POPEy 238      63.685 117.870  59.990  1.00  0.00           O
ATOM   9176  C21 POPEy 238      64.955 118.200  60.090  1.00  0.00           C
ATOM   9177  O22 POPEy 238      65.645 118.160  61.080  1.00  0.00           O
ATOM   9178  C22 POPEy 238      65.475 118.430  58.660  1.00  0.00           C
ATOM   9181  C3  POPEy 238      61.605 116.990  60.640  1.00  0.00           C
ATOM   9184  O31 POPEy 238      61.615 115.860  59.740  1.00  0.00           O
ATOM   9185  C31 POPEy 238      60.565 115.830  58.900  1.00  0.00           C
ATOM   9186  O32 POPEy 238      59.735 116.710  58.820  1.00  0.00           O
ATOM   9187  C32 POPEy 238      60.585 114.530  58.100  1.00  0.00           C
ATOM   9190  C23 POPEy 238      65.045 117.310  57.660  1.00  0.00           C
ATOM   9193  C24 POPEy 238      63.815 117.660  56.790  1.00  0.00           C
ATOM   9196  C25 POPEy 238      64.085 118.680  55.670  1.00  0.00           C
ATOM   9199  C26 POPEy 238      64.985 118.150  54.530  1.00  0.00           C
ATOM   9202  C27 POPEy 238      65.425 119.260  53.560  1.00  0.00           C
ATOM   9205  C28 POPEy 238      66.305 118.730  52.410  1.00  0.00           C
ATOM   9208  C29 POPEy 238      67.025 119.840  51.690  1.00  0.00           C
ATOM   9210 0C21 POPEy 238      67.975 119.710  50.750  1.00  0.00           C
ATOM   9212 1C21 POPEy 238      68.495 118.420  50.150  1.00  0.00           C
ATOM   9215 2C21 POPEy 238      68.945 118.620  48.690  1.00  0.00           C
ATOM   9218 3C21 POPEy 238      69.675 117.400  48.100  1.00  0.00           C
ATOM   9221 4C21 POPEy 238      70.125 117.630  46.650  1.00  0.00           C
ATOM   9224 5C21 POPEy 238      70.915 116.460  46.050  1.00  0.00           C
ATOM   9227 6C21 POPEy 238      71.465 116.770  44.650  1.00  0.00           C
ATOM   9230 7C21 POPEy 238      72.165 115.560  44.000  1.00  0.00           C
ATOM   9233 8C21 POPEy 238      72.835 115.880  42.660  1.00  0.00           C
ATOM   9237  C33 POPEy 238      59.475 114.480  57.010  1.00  0.00           C
ATOM   9240  C34 POPEy 238      59.985 113.960  55.670  1.00  0.00           C
ATOM   9243  C35 POPEy 238      60.995 114.900  54.990  1.00  0.00           C
ATOM   9246  C36 POPEy 238      61.555 114.290  53.710  1.00  0.00           C
ATOM   9249  C37 POPEy 238      62.785 115.050  53.190  1.00  0.00           C
ATOM   9252  C38 POPEy 238      63.165 114.670  51.740  1.00  0.00           C
ATOM   9255  C39 POPEy 238      63.195 113.160  51.470  1.00  0.00           C
ATOM   9258 0C31 POPEy 238      63.535 112.860  50.010  1.00  0.00           C
ATOM   9261 1C31 POPEy 238      63.095 111.460  49.540  1.00  0.00           C
ATOM   9264 2C31 POPEy 238      63.235 111.270  48.020  1.00  0.00           C
ATOM   9267 3C31 POPEy 238      62.665 109.920  47.550  1.00  0.00           C
ATOM   9270 4C31 POPEy 238      62.875 109.690  46.050  1.00  0.00           C
ATOM   9273 5C31 POPEy 238      62.145 108.460  45.520  1.00  0.00           C
ATOM   9276 6C31 POPEy 238      62.325 108.270  44.010  1.00  0.00           C
ATOM   9280  NH3 POPEz 239      33.835   8.620  60.040  1.00  0.00           N
ATOM   9284  C12 POPEz 239      34.635   9.590  60.860  1.00  0.00           C
ATOM   9287  C11 POPEz 239      36.045   9.800  60.270  1.00  0.00           C
ATOM   9290  P   POPEz 239      38.235   8.500  59.620  1.00  0.00           P
ATOM   9291  O13 POPEz 239      39.095   7.850  60.630  1.00  0.00           O
ATOM   9292  O14 POPEz 239      38.285   7.920  58.250  1.00  0.00           O
ATOM   9293  O11 POPEz 239      38.575  10.040  59.530  1.00  0.00           O
ATOM   9294  O12 POPEz 239      36.735   8.560  60.130  1.00  0.00           O
ATOM   9295  C1  POPEz 239      39.645  10.570  58.760  1.00  0.00           C
ATOM   9298  C2  POPEz 239      39.135  11.230  57.450  1.00  0.00           C
ATOM   9300  O21 POPEz 239      38.435  10.310  56.600  1.00  0.00           O
ATOM   9301  C21 POPEz 239      38.915   9.720  55.540  1.00  0.00           C
ATOM   9302  O22 POPEz 239      40.085   9.680  55.180  1.00  0.00           O
ATOM   9303  C22 POPEz 239      37.775   8.980  54.850  1.00  0.00           C
ATOM   9306  C3  POPEz 239      40.245  12.090  56.790  1.00  0.00           C
ATOM   9309  O31 POPEz 239      39.675  12.890  55.740  1.00  0.00           O
ATOM   9310  C31 POPEz 239      40.555  13.280  54.830  1.00  0.00           C
ATOM   9311  O32 POPEz 239      41.765  13.120  54.910  1.00  0.00           O
ATOM   9312  C32 POPEz 239      39.795  13.970  53.710  1.00  0.00           C
ATOM   9315  C23 POPEz 239      36.515   9.860  54.640  1.00  0.00           C
ATOM   9318  C24 POPEz 239      36.605  10.770  53.420  1.00  0.00           C
ATOM   9321  C25 POPEz 239      35.225  11.330  53.040  1.00  0.00           C
ATOM   9324  C26 POPEz 239      35.045  11.360  51.520  1.00  0.00           C
ATOM   9327  C27 POPEz 239      33.625  11.730  51.070  1.00  0.00           C
ATOM   9330  C28 POPEz 239      33.305  11.210  49.660  1.00  0.00           C
ATOM   9333  C29 POPEz 239      34.285  11.670  48.610  1.00  0.00           C
ATOM   9335 0C21 POPEz 239      34.005  12.460  47.560  1.00  0.00           C
ATOM   9337 1C21 POPEz 239      32.655  13.070  47.270  1.00  0.00           C
ATOM   9340 2C21 POPEz 239      31.745  12.070  46.540  1.00  0.00           C
ATOM   9343 3C21 POPEz 239      32.075  11.900  45.050  1.00  0.00           C
ATOM   9346 4C21 POPEz 239      30.975  11.100  44.350  1.00  0.00           C
ATOM   9349 5C21 POPEz 239      30.995  11.220  42.820  1.00  0.00           C
ATOM   9352 6C21 POPEz 239      29.705  10.640  42.210  1.00  0.00           C
ATOM   9355 7C21 POPEz 239      29.665  10.740  40.690  1.00  0.00           C
ATOM   9358 8C21 POPEz 239      28.375  10.160  40.100  1.00  0.00           C
ATOM   9362  C33 POPEz 239      39.925  13.180  52.390  1.00  0.00           C
ATOM   9365  C34 POPEz 239      41.295  13.410  51.730  1.00  0.00           C
ATOM   9368  C35 POPEz 239      41.905  12.120  51.170  1.00  0.00           C
ATOM   9371  C36 POPEz 239      41.155  11.570  49.960  1.00  0.00           C
ATOM   9374  C37 POPEz 239      41.775  10.260  49.460  1.00  0.00           C
ATOM   9377  C38 POPEz 239      41.025   9.640  48.280  1.00  0.00           C
ATOM   9380  C39 POPEz 239      41.455   8.180  48.030  1.00  0.00           C
ATOM   9383 0C31 POPEz 239      40.605   7.460  46.970  1.00  0.00           C
ATOM   9386 1C31 POPEz 239      41.215   7.530  45.570  1.00  0.00           C
ATOM   9389 2C31 POPEz 239      40.285   6.970  44.480  1.00  0.00           C
ATOM   9392 3C31 POPEz 239      40.915   7.030  43.090  1.00  0.00           C
ATOM   9395 4C31 POPEz 239      41.925   5.900  42.840  1.00  0.00           C
ATOM   9398 5C31 POPEz 239      42.655   6.060  41.490  1.00  0.00           C
ATOM   9401 6C31 POPEz 239      43.535   4.860  41.140  1.00  0.00           C
ATOM   9405  NH3 POPE0 240      64.285  30.430  22.150  1.00  0.00           N
ATOM   9409  C12 POPE0 240      64.585  30.830  20.730  1.00  0.00           C
ATOM   9412  C11 POPE0 240      65.985  31.470  20.610  1.00  0.00           C
ATOM   9415  P   POPE0 240      66.045  33.440  18.940  1.00  0.00           P
ATOM   9416  O13 POPE0 240      66.495  33.670  17.560  1.00  0.00           O
ATOM   9417  O14 POPE0 240      64.655  33.810  19.270  1.00  0.00           O
ATOM   9418  O11 POPE0 240      67.075  34.060  19.960  1.00  0.00           O
ATOM   9419  O12 POPE0 240      66.215  31.900  19.260  1.00  0.00           O
ATOM   9420  C1  POPE0 240      66.855  35.290  20.650  1.00  0.00           C
ATOM   9423  C2  POPE0 240      66.795  35.030  22.190  1.00  0.00           C
ATOM   9425  O21 POPE0 240      66.615  36.240  22.940  1.00  0.00           O
ATOM   9426  C21 POPE0 240      65.485  36.900  22.810  1.00  0.00           C
ATOM   9427  O22 POPE0 240      64.515  36.550  22.170  1.00  0.00           O
ATOM   9428  C22 POPE0 240      65.535  38.090  23.780  1.00  0.00           C
ATOM   9431  C3  POPE0 240      68.035  34.270  22.740  1.00  0.00           C
ATOM   9434  O31 POPE0 240      67.905  33.970  24.150  1.00  0.00           O
ATOM   9435  C31 POPE0 240      68.465  34.810  25.020  1.00  0.00           C
ATOM   9436  O32 POPE0 240      69.105  35.810  24.730  1.00  0.00           O
ATOM   9437  C32 POPE0 240      68.115  34.340  26.440  1.00  0.00           C
ATOM   9440  C23 POPE0 240      64.415  39.140  23.560  1.00  0.00           C
ATOM   9443  C24 POPE0 240      64.415  40.270  24.600  1.00  0.00           C
ATOM   9446  C25 POPE0 240      64.345  39.780  26.050  1.00  0.00           C
ATOM   9449  C26 POPE0 240      64.005  40.900  27.050  1.00  0.00           C
ATOM   9452  C27 POPE0 240      64.305  40.480  28.500  1.00  0.00           C
ATOM   9455  C28 POPE0 240      63.865  41.520  29.560  1.00  0.00           C
ATOM   9458  C29 POPE0 240      62.375  41.530  29.800  1.00  0.00           C
ATOM   9460 0C21 POPE0 240      61.735  40.740  30.690  1.00  0.00           C
ATOM   9462 1C21 POPE0 240      62.425  39.710  31.560  1.00  0.00           C
ATOM   9465 2C21 POPE0 240      61.485  38.960  32.530  1.00  0.00           C
ATOM   9468 3C21 POPE0 240      60.825  39.860  33.580  1.00  0.00           C
ATOM   9471 4C21 POPE0 240      60.255  39.060  34.760  1.00  0.00           C
ATOM   9474 5C21 POPE0 240      59.925  39.920  35.990  1.00  0.00           C
ATOM   9477 6C21 POPE0 240      59.395  39.080  37.160  1.00  0.00           C
ATOM   9480 7C21 POPE0 240      59.185  39.900  38.440  1.00  0.00           C
ATOM   9483 8C21 POPE0 240      58.675  39.070  39.610  1.00  0.00           C
ATOM   9487  C33 POPE0 240      69.325  34.090  27.370  1.00  0.00           C
ATOM   9490  C34 POPE0 240      68.905  34.040  28.850  1.00  0.00           C
ATOM   9493  C35 POPE0 240      70.005  33.500  29.780  1.00  0.00           C
ATOM   9496  C36 POPE0 240      71.265  34.370  29.870  1.00  0.00           C
ATOM   9499  C37 POPE0 240      72.085  34.070  31.130  1.00  0.00           C
ATOM   9502  C38 POPE0 240      73.435  34.810  31.180  1.00  0.00           C
ATOM   9505  C39 POPE0 240      74.445  34.190  32.150  1.00  0.00           C
ATOM   9508 0C31 POPE0 240      74.035  34.250  33.630  1.00  0.00           C
ATOM   9511 1C31 POPE0 240      74.915  33.370  34.540  1.00  0.00           C
ATOM   9514 2C31 POPE0 240      74.455  33.400  36.000  1.00  0.00           C
ATOM   9517 3C31 POPE0 240      75.285  32.490  36.920  1.00  0.00           C
ATOM   9520 4C31 POPE0 240      74.745  32.450  38.360  1.00  0.00           C
ATOM   9523 5C31 POPE0 240      75.495  31.460  39.250  1.00  0.00           C
ATOM   9526 6C31 POPE0 240      74.995  31.440  40.700  1.00  0.00           C
ATOM   9530  NH3 POPE1 241      82.845 118.330  20.890  1.00  0.00           N
ATOM   9534  C12 POPE1 241      83.925 118.180  19.840  1.00  0.00           C
ATOM   9537  C11 POPE1 241      84.195 116.700  19.520  1.00  0.00           C
ATOM   9540  P   POPE1 241      86.805 116.380  19.150  1.00  0.00           P
ATOM   9541  O13 POPE1 241      87.495 115.220  18.530  1.00  0.00           O
ATOM   9542  O14 POPE1 241      87.515 117.660  19.140  1.00  0.00           O
ATOM   9543  O11 POPE1 241      86.555 115.930  20.660  1.00  0.00           O
ATOM   9544  O12 POPE1 241      85.315 116.540  18.640  1.00  0.00           O
ATOM   9545  C1  POPE1 241      87.405 116.540  21.630  1.00  0.00           C
ATOM   9548  C2  POPE1 241      87.265 115.940  23.060  1.00  0.00           C
ATOM   9550  O21 POPE1 241      88.545 115.480  23.510  1.00  0.00           O
ATOM   9551  C21 POPE1 241      89.395 116.340  24.110  1.00  0.00           C
ATOM   9552  O22 POPE1 241      90.245 115.970  24.900  1.00  0.00           O
ATOM   9553  C22 POPE1 241      89.325 117.790  23.550  1.00  0.00           C
ATOM   9556  C3  POPE1 241      86.235 114.790  23.130  1.00  0.00           C
ATOM   9559  O31 POPE1 241      86.385 114.030  24.340  1.00  0.00           O
ATOM   9560  C31 POPE1 241      85.455 113.090  24.530  1.00  0.00           C
ATOM   9561  O32 POPE1 241      84.415 112.990  23.900  1.00  0.00           O
ATOM   9562  C32 POPE1 241      86.015 112.070  25.520  1.00  0.00           C
ATOM   9565  C23 POPE1 241      90.385 118.790  24.060  1.00  0.00           C
ATOM   9568  C24 POPE1 241      89.865 119.730  25.150  1.00  0.00           C
ATOM   9571  C25 POPE1 241      89.805 119.060  26.520  1.00  0.00           C
ATOM   9574  C26 POPE1 241      89.335 120.030  27.600  1.00  0.00           C
ATOM   9577  C27 POPE1 241      89.395 119.450  29.020  1.00  0.00           C
ATOM   9580  C28 POPE1 241      88.775 120.430  30.030  1.00  0.00           C
ATOM   9583  C29 POPE1 241      88.725 119.900  31.440  1.00  0.00           C
ATOM   9585 0C21 POPE1 241      89.225 120.490  32.540  1.00  0.00           C
ATOM   9587 1C21 POPE1 241      89.955 121.810  32.610  1.00  0.00           C
ATOM   9590 2C21 POPE1 241      89.025 122.980  32.990  1.00  0.00           C
ATOM   9593 3C21 POPE1 241      89.815 124.270  33.270  1.00  0.00           C
ATOM   9596 4C21 POPE1 241      88.975 125.380  33.930  1.00  0.00           C
ATOM   9599 5C21 POPE1 241      87.955 126.050  33.000  1.00  0.00           C
ATOM   9602 6C21 POPE1 241      88.585 127.030  32.000  1.00  0.00           C
ATOM   9605 7C21 POPE1 241      87.525 127.670  31.080  1.00  0.00           C
ATOM   9608 8C21 POPE1 241      88.105 128.680  30.090  1.00  0.00           C
ATOM   9612  C33 POPE1 241      85.185 111.940  26.810  1.00  0.00           C
ATOM   9615  C34 POPE1 241      85.485 110.640  27.560  1.00  0.00           C
ATOM   9618  C35 POPE1 241      84.695 110.500  28.870  1.00  0.00           C
ATOM   9621  C36 POPE1 241      85.175 111.470  29.960  1.00  0.00           C
ATOM   9624  C37 POPE1 241      84.545 111.160  31.320  1.00  0.00           C
ATOM   9627  C38 POPE1 241      84.845 112.200  32.410  1.00  0.00           C
ATOM   9630  C39 POPE1 241      86.335 112.310  32.760  1.00  0.00           C
ATOM   9633 0C31 POPE1 241      86.585 113.020  34.100  1.00  0.00           C
ATOM   9636 1C31 POPE1 241      88.065 112.950  34.510  1.00  0.00           C
ATOM   9639 2C31 POPE1 241      88.335 113.500  35.920  1.00  0.00           C
ATOM   9642 3C31 POPE1 241      88.395 115.030  35.970  1.00  0.00           C
ATOM   9645 4C31 POPE1 241      88.715 115.540  37.380  1.00  0.00           C
ATOM   9648 5C31 POPE1 241      88.645 117.060  37.490  1.00  0.00           C
ATOM   9651 6C31 POPE1 241      88.915 117.540  38.910  1.00  0.00           C
ATOM   9655  NH3 POPE2 242     112.545  94.430  60.300  1.00  0.00           N
ATOM   9659  C12 POPE2 242     111.185  94.940  60.640  1.00  0.00           C
ATOM   9662  C11 POPE2 242     110.205  94.560  59.530  1.00  0.00           C
ATOM   9665  P   POPE2 242     107.745  94.520  58.860  1.00  0.00           P
ATOM   9666  O13 POPE2 242     107.695  93.040  58.850  1.00  0.00           O
ATOM   9667  O14 POPE2 242     106.485  95.290  59.050  1.00  0.00           O
ATOM   9668  O11 POPE2 242     108.405  95.010  57.540  1.00  0.00           O
ATOM   9669  O12 POPE2 242     108.865  94.880  59.930  1.00  0.00           O
ATOM   9670  C1  POPE2 242     107.815  94.720  56.290  1.00  0.00           C
ATOM   9673  C2  POPE2 242     108.325  95.740  55.260  1.00  0.00           C
ATOM   9675  O21 POPE2 242     108.115  95.270  53.920  1.00  0.00           O
ATOM   9676  C21 POPE2 242     106.835  95.190  53.580  1.00  0.00           C
ATOM   9677  O22 POPE2 242     105.895  95.490  54.290  1.00  0.00           O
ATOM   9678  C22 POPE2 242     106.745  94.580  52.180  1.00  0.00           C
ATOM   9681  C3  POPE2 242     109.845  96.040  55.500  1.00  0.00           C
ATOM   9684  O31 POPE2 242     110.375  97.040  54.610  1.00  0.00           O
ATOM   9685  C31 POPE2 242     109.995  98.280  54.920  1.00  0.00           C
ATOM   9686  O32 POPE2 242     109.275  98.570  55.860  1.00  0.00           O
ATOM   9687  C32 POPE2 242     110.495  99.250  53.870  1.00  0.00           C
ATOM   9690  C23 POPE2 242     105.435  94.930  51.440  1.00  0.00           C
ATOM   9693  C24 POPE2 242     105.475  96.310  50.770  1.00  0.00           C
ATOM   9696  C25 POPE2 242     104.635  96.350  49.490  1.00  0.00           C
ATOM   9699  C26 POPE2 242     104.715  97.690  48.750  1.00  0.00           C
ATOM   9702  C27 POPE2 242     106.135  98.120  48.360  1.00  0.00           C
ATOM   9705  C28 POPE2 242     106.105  99.230  47.310  1.00  0.00           C
ATOM   9708  C29 POPE2 242     107.445  99.840  47.020  1.00  0.00           C
ATOM   9710 0C21 POPE2 242     108.015  99.960  45.800  1.00  0.00           C
ATOM   9712 1C21 POPE2 242     107.385  99.510  44.510  1.00  0.00           C
ATOM   9715 2C21 POPE2 242     108.125 100.050  43.280  1.00  0.00           C
ATOM   9718 3C21 POPE2 242     107.945 101.560  43.070  1.00  0.00           C
ATOM   9721 4C21 POPE2 242     108.645 102.070  41.810  1.00  0.00           C
ATOM   9724 5C21 POPE2 242     110.165 102.060  41.950  1.00  0.00           C
ATOM   9727 6C21 POPE2 242     110.865 102.730  40.770  1.00  0.00           C
ATOM   9730 7C21 POPE2 242     112.385 102.790  40.980  1.00  0.00           C
ATOM   9733 8C21 POPE2 242     113.095 103.460  39.820  1.00  0.00           C
ATOM   9737  C33 POPE2 242     109.335  99.560  52.900  1.00  0.00           C
ATOM   9740  C34 POPE2 242     109.745  99.660  51.430  1.00  0.00           C
ATOM   9743  C35 POPE2 242     110.295  98.330  50.890  1.00  0.00           C
ATOM   9746  C36 POPE2 242     110.205  98.250  49.360  1.00  0.00           C
ATOM   9749  C37 POPE2 242     110.685  96.910  48.800  1.00  0.00           C
ATOM   9752  C38 POPE2 242     110.565  96.810  47.260  1.00  0.00           C
ATOM   9755  C39 POPE2 242     111.715  97.500  46.510  1.00  0.00           C
ATOM   9758 0C31 POPE2 242     111.375  98.920  46.050  1.00  0.00           C
ATOM   9761 1C31 POPE2 242     112.595  99.690  45.540  1.00  0.00           C
ATOM   9764 2C31 POPE2 242     112.255 101.080  45.000  1.00  0.00           C
ATOM   9767 3C31 POPE2 242     113.485 101.960  44.760  1.00  0.00           C
ATOM   9770 4C31 POPE2 242     114.525 101.370  43.800  1.00  0.00           C
ATOM   9773 5C31 POPE2 242     115.785 102.240  43.700  1.00  0.00           C
ATOM   9776 6C31 POPE2 242     116.845 101.700  42.730  1.00  0.00           C
ATOM   9780  NH3 POPE3 243      21.255  23.850  58.050  1.00  0.00           N
ATOM   9784  C12 POPE3 243      20.655  22.540  58.430  1.00  0.00           C
ATOM   9787  C11 POPE3 243      21.195  22.020  59.770  1.00  0.00           C
ATOM   9790  P   POPE3 243      21.445  19.420  59.550  1.00  0.00           P
ATOM   9791  O13 POPE3 243      21.235  18.270  60.450  1.00  0.00           O
ATOM   9792  O14 POPE3 243      22.855  19.810  59.300  1.00  0.00           O
ATOM   9793  O11 POPE3 243      20.705  19.120  58.180  1.00  0.00           O
ATOM   9794  O12 POPE3 243      20.675  20.710  60.040  1.00  0.00           O
ATOM   9795  C1  POPE3 243      19.525  18.280  58.150  1.00  0.00           C
ATOM   9798  C2  POPE3 243      18.405  18.850  57.230  1.00  0.00           C
ATOM   9800  O21 POPE3 243      18.375  18.130  55.980  1.00  0.00           O
ATOM   9801  C21 POPE3 243      18.525  18.660  54.780  1.00  0.00           C
ATOM   9802  O22 POPE3 243      18.795  19.810  54.490  1.00  0.00           O
ATOM   9803  C22 POPE3 243      18.215  17.550  53.750  1.00  0.00           C
ATOM   9806  C3  POPE3 243      18.525  20.400  57.190  1.00  0.00           C
ATOM   9809  O31 POPE3 243      17.445  21.040  56.490  1.00  0.00           O
ATOM   9810  C31 POPE3 243      17.835  22.170  55.890  1.00  0.00           C
ATOM   9811  O32 POPE3 243      18.905  22.740  56.080  1.00  0.00           O
ATOM   9812  C32 POPE3 243      16.795  22.530  54.860  1.00  0.00           C
ATOM   9815  C23 POPE3 243      17.925  18.070  52.320  1.00  0.00           C
ATOM   9818  C24 POPE3 243      17.855  16.900  51.310  1.00  0.00           C
ATOM   9821  C25 POPE3 243      17.035  17.220  50.060  1.00  0.00           C
ATOM   9824  C26 POPE3 243      17.895  17.530  48.820  1.00  0.00           C
ATOM   9827  C27 POPE3 243      17.035  17.870  47.590  1.00  0.00           C
ATOM   9830  C28 POPE3 243      17.795  17.770  46.250  1.00  0.00           C
ATOM   9833  C29 POPE3 243      18.865  18.820  46.090  1.00  0.00           C
ATOM   9835 0C21 POPE3 243      19.395  19.250  44.930  1.00  0.00           C
ATOM   9837 1C21 POPE3 243      19.075  18.730  43.550  1.00  0.00           C
ATOM   9840 2C21 POPE3 243      18.805  19.810  42.490  1.00  0.00           C
ATOM   9843 3C21 POPE3 243      17.515  20.630  42.670  1.00  0.00           C
ATOM   9846 4C21 POPE3 243      16.225  19.800  42.540  1.00  0.00           C
ATOM   9849 5C21 POPE3 243      14.965  20.690  42.630  1.00  0.00           C
ATOM   9852 6C21 POPE3 243      13.655  19.940  42.350  1.00  0.00           C
ATOM   9855 7C21 POPE3 243      12.415  20.770  42.700  1.00  0.00           C
ATOM   9858 8C21 POPE3 243      11.095  20.030  42.530  1.00  0.00           C
ATOM   9862  C33 POPE3 243      16.975  23.900  54.180  1.00  0.00           C
ATOM   9865  C34 POPE3 243      16.425  23.880  52.750  1.00  0.00           C
ATOM   9868  C35 POPE3 243      17.405  23.220  51.780  1.00  0.00           C
ATOM   9871  C36 POPE3 243      16.825  23.070  50.370  1.00  0.00           C
ATOM   9874  C37 POPE3 243      17.935  22.790  49.360  1.00  0.00           C
ATOM   9877  C38 POPE3 243      17.405  22.620  47.930  1.00  0.00           C
ATOM   9880  C39 POPE3 243      18.515  22.340  46.910  1.00  0.00           C
ATOM   9883 0C31 POPE3 243      19.625  23.400  46.910  1.00  0.00           C
ATOM   9886 1C31 POPE3 243      20.475  23.390  45.630  1.00  0.00           C
ATOM   9889 2C31 POPE3 243      21.355  24.640  45.520  1.00  0.00           C
ATOM   9892 3C31 POPE3 243      22.175  24.710  44.220  1.00  0.00           C
ATOM   9895 4C31 POPE3 243      23.265  23.640  44.110  1.00  0.00           C
ATOM   9898 5C31 POPE3 243      24.195  23.840  42.900  1.00  0.00           C
ATOM   9901 6C31 POPE3 243      25.185  22.690  42.690  1.00  0.00           C
ATOM   9905  NH3 POPE4 244      69.175 101.930  61.530  1.00  0.00           N
ATOM   9909  C12 POPE4 244      68.085 100.920  61.830  1.00  0.00           C
ATOM   9912  C11 POPE4 244      68.255 100.250  63.210  1.00  0.00           C
ATOM   9915  P   POPE4 244      70.775  99.510  63.360  1.00  0.00           P
ATOM   9916  O13 POPE4 244      70.965 100.690  64.220  1.00  0.00           O
ATOM   9917  O14 POPE4 244      71.525  98.280  63.650  1.00  0.00           O
ATOM   9918  O11 POPE4 244      71.005  99.960  61.850  1.00  0.00           O
ATOM   9919  O12 POPE4 244      69.225  99.190  63.230  1.00  0.00           O
ATOM   9920  C1  POPE4 244      71.445  98.950  60.930  1.00  0.00           C
ATOM   9923  C2  POPE4 244      71.285  99.450  59.490  1.00  0.00           C
ATOM   9925  O21 POPE4 244      71.915  98.530  58.570  1.00  0.00           O
ATOM   9926  C21 POPE4 244      71.235  98.300  57.450  1.00  0.00           C
ATOM   9927  O22 POPE4 244      70.195  98.880  57.140  1.00  0.00           O
ATOM   9928  C22 POPE4 244      71.845  97.100  56.730  1.00  0.00           C
ATOM   9931  C3  POPE4 244      71.875 100.880  59.370  1.00  0.00           C
ATOM   9934  O31 POPE4 244      70.845 101.790  58.960  1.00  0.00           O
ATOM   9935  C31 POPE4 244      70.845 102.470  57.810  1.00  0.00           C
ATOM   9936  O32 POPE4 244      69.925 103.200  57.480  1.00  0.00           O
ATOM   9937  C32 POPE4 244      72.075 102.240  56.930  1.00  0.00           C
ATOM   9940  C23 POPE4 244      70.835  96.270  55.900  1.00  0.00           C
ATOM   9943  C24 POPE4 244      71.015  96.370  54.380  1.00  0.00           C
ATOM   9946  C25 POPE4 244      70.755  97.770  53.780  1.00  0.00           C
ATOM   9949  C26 POPE4 244      70.375  97.670  52.290  1.00  0.00           C
ATOM   9952  C27 POPE4 244      70.455  99.000  51.530  1.00  0.00           C
ATOM   9955  C28 POPE4 244      69.895  98.850  50.100  1.00  0.00           C
ATOM   9958  C29 POPE4 244      70.165 100.040  49.220  1.00  0.00           C
ATOM   9960 0C21 POPE4 244      70.445 100.010  47.900  1.00  0.00           C
ATOM   9962 1C21 POPE4 244      70.535  98.780  47.020  1.00  0.00           C
ATOM   9965 2C21 POPE4 244      71.735  98.840  46.060  1.00  0.00           C
ATOM   9968 3C21 POPE4 244      71.885  97.590  45.170  1.00  0.00           C
ATOM   9971 4C21 POPE4 244      73.105  97.730  44.250  1.00  0.00           C
ATOM   9974 5C21 POPE4 244      73.445  96.460  43.460  1.00  0.00           C
ATOM   9977 6C21 POPE4 244      74.715  96.660  42.620  1.00  0.00           C
ATOM   9980 7C21 POPE4 244      75.415  95.350  42.240  1.00  0.00           C
ATOM   9983 8C21 POPE4 244      76.655  95.570  41.370  1.00  0.00           C
ATOM   9987  C33 POPE4 244      71.895 102.720  55.470  1.00  0.00           C
ATOM   9990  C34 POPE4 244      73.245 102.690  54.740  1.00  0.00           C
ATOM   9993  C35 POPE4 244      73.965 104.030  54.760  1.00  0.00           C
ATOM   9996  C36 POPE4 244      73.635 104.890  53.540  1.00  0.00           C
ATOM   9999  C37 POPE4 244      74.345 106.230  53.650  1.00  0.00           C
ATOM  10002  C38 POPE4 244      74.675 106.880  52.300  1.00  0.00           C
ATOM  10005  C39 POPE4 244      75.835 106.190  51.580  1.00  0.00           C
ATOM  10008 0C31 POPE4 244      76.695 107.200  50.810  1.00  0.00           C
ATOM  10011 1C31 POPE4 244      75.985 107.860  49.620  1.00  0.00           C
ATOM  10014 2C31 POPE4 244      76.405 109.330  49.370  1.00  0.00           C
ATOM  10017 3C31 POPE4 244      77.925 109.590  49.380  1.00  0.00           C
ATOM  10020 4C31 POPE4 244      78.725 108.720  48.410  1.00  0.00           C
ATOM  10023 5C31 POPE4 244      80.205 109.110  48.410  1.00  0.00           C
ATOM  10026 6C31 POPE4 244      81.055 108.270  47.470  1.00  0.00           C
ATOM  10030  NH3 POPE5 245      67.315  43.980  62.970  1.00  0.00           N
ATOM  10034  C12 POPE5 245      68.185  42.850  62.460  1.00  0.00           C
ATOM  10037  C11 POPE5 245      68.375  41.720  63.490  1.00  0.00           C
ATOM  10040  P   POPE5 245      68.855  39.320  62.450  1.00  0.00           P
ATOM  10041  O13 POPE5 245      69.375  38.220  63.290  1.00  0.00           O
ATOM  10042  O14 POPE5 245      67.405  39.370  62.210  1.00  0.00           O
ATOM  10043  O11 POPE5 245      69.565  39.270  61.040  1.00  0.00           O
ATOM  10044  O12 POPE5 245      69.295  40.730  63.020  1.00  0.00           O
ATOM  10045  C1  POPE5 245      69.815  40.420  60.240  1.00  0.00           C
ATOM  10048  C2  POPE5 245      70.835  40.100  59.090  1.00  0.00           C
ATOM  10050  O21 POPE5 245      70.235  40.110  57.780  1.00  0.00           O
ATOM  10051  C21 POPE5 245      69.255  39.260  57.520  1.00  0.00           C
ATOM  10052  O22 POPE5 245      68.765  38.460  58.310  1.00  0.00           O
ATOM  10053  C22 POPE5 245      68.815  39.370  56.060  1.00  0.00           C
ATOM  10056  C3  POPE5 245      71.655  38.800  59.410  1.00  0.00           C
ATOM  10059  O31 POPE5 245      72.915  38.720  58.710  1.00  0.00           O
ATOM  10060  C31 POPE5 245      73.965  39.290  59.310  1.00  0.00           C
ATOM  10061  O32 POPE5 245      73.935  39.970  60.320  1.00  0.00           O
ATOM  10062  C32 POPE5 245      75.215  38.990  58.490  1.00  0.00           C
ATOM  10065  C23 POPE5 245      69.985  39.120  55.070  1.00  0.00           C
ATOM  10068  C24 POPE5 245      69.565  38.540  53.710  1.00  0.00           C
ATOM  10071  C25 POPE5 245      68.715  39.470  52.820  1.00  0.00           C
ATOM  10074  C26 POPE5 245      68.635  38.960  51.370  1.00  0.00           C
ATOM  10077  C27 POPE5 245      67.785  39.850  50.440  1.00  0.00           C
ATOM  10080  C28 POPE5 245      67.215  39.100  49.220  1.00  0.00           C
ATOM  10083  C29 POPE5 245      68.255  38.570  48.260  1.00  0.00           C
ATOM  10085 0C21 POPE5 245      68.605  39.070  47.060  1.00  0.00           C
ATOM  10087 1C21 POPE5 245      68.065  40.330  46.430  1.00  0.00           C
ATOM  10090 2C21 POPE5 245      69.175  41.380  46.220  1.00  0.00           C
ATOM  10093 3C21 POPE5 245      68.615  42.790  46.060  1.00  0.00           C
ATOM  10096 4C21 POPE5 245      69.665  43.870  45.730  1.00  0.00           C
ATOM  10099 5C21 POPE5 245      70.235  43.700  44.320  1.00  0.00           C
ATOM  10102 6C21 POPE5 245      70.965  44.950  43.790  1.00  0.00           C
ATOM  10105 7C21 POPE5 245      71.235  44.850  42.290  1.00  0.00           C
ATOM  10108 8C21 POPE5 245      71.995  46.040  41.700  1.00  0.00           C
ATOM  10112  C33 POPE5 245      75.215  39.730  57.130  1.00  0.00           C
ATOM  10115  C34 POPE5 245      75.565  38.820  55.940  1.00  0.00           C
ATOM  10118  C35 POPE5 245      74.345  38.330  55.130  1.00  0.00           C
ATOM  10121  C36 POPE5 245      74.745  37.870  53.710  1.00  0.00           C
ATOM  10124  C37 POPE5 245      73.565  37.650  52.760  1.00  0.00           C
ATOM  10127  C38 POPE5 245      74.015  37.370  51.320  1.00  0.00           C
ATOM  10130  C39 POPE5 245      72.855  37.330  50.310  1.00  0.00           C
ATOM  10133 0C31 POPE5 245      73.325  36.920  48.900  1.00  0.00           C
ATOM  10136 1C31 POPE5 245      72.215  36.980  47.850  1.00  0.00           C
ATOM  10139 2C31 POPE5 245      72.695  36.480  46.470  1.00  0.00           C
ATOM  10142 3C31 POPE5 245      71.635  36.650  45.380  1.00  0.00           C
ATOM  10145 4C31 POPE5 245      72.185  36.380  43.970  1.00  0.00           C
ATOM  10148 5C31 POPE5 245      71.305  36.960  42.870  1.00  0.00           C
ATOM  10151 6C31 POPE5 245      71.915  36.800  41.470  1.00  0.00           C
ATOM  10155  NH3 POPE6 246      29.265 108.800  17.460  1.00  0.00           N
ATOM  10159  C12 POPE6 246      29.515 109.140  18.890  1.00  0.00           C
ATOM  10162  C11 POPE6 246      28.395 110.020  19.430  1.00  0.00           C
ATOM  10165  P   POPE6 246      27.725 111.320  21.510  1.00  0.00           P
ATOM  10166  O13 POPE6 246      28.125 112.670  21.060  1.00  0.00           O
ATOM  10167  O14 POPE6 246      26.315 110.950  21.300  1.00  0.00           O
ATOM  10168  O11 POPE6 246      28.085 111.170  23.020  1.00  0.00           O
ATOM  10169  O12 POPE6 246      28.645 110.250  20.810  1.00  0.00           O
ATOM  10170  C1  POPE6 246      28.145 109.920  23.700  1.00  0.00           C
ATOM  10173  C2  POPE6 246      27.255 110.030  24.940  1.00  0.00           C
ATOM  10175  O21 POPE6 246      27.625 109.040  25.920  1.00  0.00           O
ATOM  10176  C21 POPE6 246      28.405 109.500  26.880  1.00  0.00           C
ATOM  10177  O22 POPE6 246      28.925 110.610  26.930  1.00  0.00           O
ATOM  10178  C22 POPE6 246      28.465 108.480  28.000  1.00  0.00           C
ATOM  10181  C3  POPE6 246      25.765 109.850  24.580  1.00  0.00           C
ATOM  10184  O31 POPE6 246      24.925 109.870  25.760  1.00  0.00           O
ATOM  10185  C31 POPE6 246      23.655 109.650  25.430  1.00  0.00           C
ATOM  10186  O32 POPE6 246      23.255 109.640  24.270  1.00  0.00           O
ATOM  10187  C32 POPE6 246      22.805 109.460  26.690  1.00  0.00           C
ATOM  10190  C23 POPE6 246      27.145 108.390  28.800  1.00  0.00           C
ATOM  10193  C24 POPE6 246      27.395 108.150  30.290  1.00  0.00           C
ATOM  10196  C25 POPE6 246      26.175 107.660  31.080  1.00  0.00           C
ATOM  10199  C26 POPE6 246      26.565 107.340  32.530  1.00  0.00           C
ATOM  10202  C27 POPE6 246      25.455 106.670  33.360  1.00  0.00           C
ATOM  10205  C28 POPE6 246      26.005 106.140  34.700  1.00  0.00           C
ATOM  10208  C29 POPE6 246      24.965 105.440  35.540  1.00  0.00           C
ATOM  10210 0C21 POPE6 246      25.205 104.930  36.760  1.00  0.00           C
ATOM  10212 1C21 POPE6 246      26.525 104.970  37.480  1.00  0.00           C
ATOM  10215 2C21 POPE6 246      26.445 104.470  38.940  1.00  0.00           C
ATOM  10218 3C21 POPE6 246      26.185 102.960  39.060  1.00  0.00           C
ATOM  10221 4C21 POPE6 246      25.895 102.510  40.500  1.00  0.00           C
ATOM  10224 5C21 POPE6 246      27.125 102.510  41.420  1.00  0.00           C
ATOM  10227 6C21 POPE6 246      26.795 102.110  42.860  1.00  0.00           C
ATOM  10230 7C21 POPE6 246      28.055 101.900  43.710  1.00  0.00           C
ATOM  10233 8C21 POPE6 246      27.775 101.600  45.180  1.00  0.00           C
ATOM  10237  C33 POPE6 246      23.445 109.870  28.050  1.00  0.00           C
ATOM  10240  C34 POPE6 246      22.395 109.970  29.180  1.00  0.00           C
ATOM  10243  C35 POPE6 246      21.635 108.660  29.490  1.00  0.00           C
ATOM  10246  C36 POPE6 246      20.775 108.760  30.760  1.00  0.00           C
ATOM  10249  C37 POPE6 246      19.945 107.490  31.030  1.00  0.00           C
ATOM  10252  C38 POPE6 246      19.135 107.540  32.330  1.00  0.00           C
ATOM  10255  C39 POPE6 246      19.935 107.200  33.600  1.00  0.00           C
ATOM  10258 0C31 POPE6 246      20.165 105.690  33.780  1.00  0.00           C
ATOM  10261 1C31 POPE6 246      20.685 105.330  35.180  1.00  0.00           C
ATOM  10264 2C31 POPE6 246      20.705 103.810  35.420  1.00  0.00           C
ATOM  10267 3C31 POPE6 246      21.115 103.430  36.850  1.00  0.00           C
ATOM  10270 4C31 POPE6 246      20.885 101.930  37.130  1.00  0.00           C
ATOM  10273 5C31 POPE6 246      21.125 101.540  38.590  1.00  0.00           C
ATOM  10276 6C31 POPE6 246      20.595 100.140  38.900  1.00  0.00           C
ATOM  10280  NH3 POPE7 247      17.835  33.340  61.730  1.00  0.00           N
ATOM  10284  C12 POPE7 247      17.605  31.940  62.290  1.00  0.00           C
ATOM  10287  C11 POPE7 247      18.335  30.780  61.540  1.00  0.00           C
ATOM  10290  P   POPE7 247      17.855  28.160  61.180  1.00  0.00           P
ATOM  10291  O13 POPE7 247      18.635  27.760  62.370  1.00  0.00           O
ATOM  10292  O14 POPE7 247      16.645  27.340  60.890  1.00  0.00           O
ATOM  10293  O11 POPE7 247      18.845  28.110  59.950  1.00  0.00           O
ATOM  10294  O12 POPE7 247      17.455  29.710  61.200  1.00  0.00           O
ATOM  10295  C1  POPE7 247      18.315  27.990  58.640  1.00  0.00           C
ATOM  10298  C2  POPE7 247      19.425  28.260  57.620  1.00  0.00           C
ATOM  10300  O21 POPE7 247      18.835  28.210  56.310  1.00  0.00           O
ATOM  10301  C21 POPE7 247      19.355  29.080  55.460  1.00  0.00           C
ATOM  10302  O22 POPE7 247      20.295  29.810  55.690  1.00  0.00           O
ATOM  10303  C22 POPE7 247      18.525  29.070  54.180  1.00  0.00           C
ATOM  10306  C3  POPE7 247      20.575  27.210  57.730  1.00  0.00           C
ATOM  10309  O31 POPE7 247      21.595  27.350  56.710  1.00  0.00           O
ATOM  10310  C31 POPE7 247      22.475  28.310  57.040  1.00  0.00           C
ATOM  10311  O32 POPE7 247      22.575  28.790  58.150  1.00  0.00           O
ATOM  10312  C32 POPE7 247      23.325  28.740  55.860  1.00  0.00           C
ATOM  10315  C23 POPE7 247      19.355  28.570  52.990  1.00  0.00           C
ATOM  10318  C24 POPE7 247      18.735  28.930  51.630  1.00  0.00           C
ATOM  10321  C25 POPE7 247      17.525  28.070  51.240  1.00  0.00           C
ATOM  10324  C26 POPE7 247      17.215  28.160  49.740  1.00  0.00           C
ATOM  10327  C27 POPE7 247      16.145  27.160  49.290  1.00  0.00           C
ATOM  10330  C28 POPE7 247      16.025  27.050  47.760  1.00  0.00           C
ATOM  10333  C29 POPE7 247      17.195  26.370  47.100  1.00  0.00           C
ATOM  10335 0C21 POPE7 247      17.255  26.020  45.800  1.00  0.00           C
ATOM  10337 1C21 POPE7 247      16.195  26.260  44.760  1.00  0.00           C
ATOM  10340 2C21 POPE7 247      16.595  27.430  43.850  1.00  0.00           C
ATOM  10343 3C21 POPE7 247      17.745  27.120  42.880  1.00  0.00           C
ATOM  10346 4C21 POPE7 247      18.345  28.400  42.280  1.00  0.00           C
ATOM  10349 5C21 POPE7 247      19.415  29.010  43.190  1.00  0.00           C
ATOM  10352 6C21 POPE7 247      19.645  30.510  42.940  1.00  0.00           C
ATOM  10355 7C21 POPE7 247      20.755  31.090  43.820  1.00  0.00           C
ATOM  10358 8C21 POPE7 247      20.995  32.580  43.580  1.00  0.00           C
ATOM  10362  C33 POPE7 247      23.985  30.120  56.160  1.00  0.00           C
ATOM  10365  C34 POPE7 247      25.095  30.530  55.170  1.00  0.00           C
ATOM  10368  C35 POPE7 247      24.685  30.370  53.710  1.00  0.00           C
ATOM  10371  C36 POPE7 247      25.455  31.300  52.760  1.00  0.00           C
ATOM  10374  C37 POPE7 247      24.975  31.200  51.300  1.00  0.00           C
ATOM  10377  C38 POPE7 247      25.725  32.140  50.360  1.00  0.00           C
ATOM  10380  C39 POPE7 247      25.075  32.240  48.970  1.00  0.00           C
ATOM  10383 0C31 POPE7 247      25.855  33.220  48.080  1.00  0.00           C
ATOM  10386 1C31 POPE7 247      25.275  33.440  46.680  1.00  0.00           C
ATOM  10389 2C31 POPE7 247      26.055  34.520  45.920  1.00  0.00           C
ATOM  10392 3C31 POPE7 247      25.385  35.040  44.650  1.00  0.00           C
ATOM  10395 4C31 POPE7 247      25.595  34.130  43.420  1.00  0.00           C
ATOM  10398 5C31 POPE7 247      24.855  34.680  42.200  1.00  0.00           C
ATOM  10401 6C31 POPE7 247      24.985  33.840  40.920  1.00  0.00           C
ATOM  10405  NH3 POPE8 248      35.025  93.910  15.260  1.00  0.00           N
ATOM  10409  C12 POPE8 248      35.045  95.370  14.900  1.00  0.00           C
ATOM  10412  C11 POPE8 248      33.875  96.160  15.510  1.00  0.00           C
ATOM  10415  P   POPE8 248      33.335  98.470  14.270  1.00  0.00           P
ATOM  10416  O13 POPE8 248      32.515  97.640  13.380  1.00  0.00           O
ATOM  10417  O14 POPE8 248      34.325  99.370  13.620  1.00  0.00           O
ATOM  10418  O11 POPE8 248      32.425  99.420  15.180  1.00  0.00           O
ATOM  10419  O12 POPE8 248      34.085  97.550  15.300  1.00  0.00           O
ATOM  10420  C1  POPE8 248      31.785  98.920  16.370  1.00  0.00           C
ATOM  10423  C2  POPE8 248      32.665  98.980  17.670  1.00  0.00           C
ATOM  10425  O21 POPE8 248      31.885  99.530  18.760  1.00  0.00           O
ATOM  10426  C21 POPE8 248      31.675  98.770  19.820  1.00  0.00           C
ATOM  10427  O22 POPE8 248      32.035  97.620  19.970  1.00  0.00           O
ATOM  10428  C22 POPE8 248      30.905  99.580  20.880  1.00  0.00           C
ATOM  10431  C3  POPE8 248      33.905  99.900  17.500  1.00  0.00           C
ATOM  10434  O31 POPE8 248      34.935  99.430  18.350  1.00  0.00           O
ATOM  10435  C31 POPE8 248      35.975  98.820  17.800  1.00  0.00           C
ATOM  10436  O32 POPE8 248      36.275  98.820  16.610  1.00  0.00           O
ATOM  10437  C32 POPE8 248      36.685  98.120  18.950  1.00  0.00           C
ATOM  10440  C23 POPE8 248      30.545  98.810  22.180  1.00  0.00           C
ATOM  10443  C24 POPE8 248      30.865  99.630  23.450  1.00  0.00           C
ATOM  10446  C25 POPE8 248      30.005  99.320  24.680  1.00  0.00           C
ATOM  10449  C26 POPE8 248      30.565  98.290  25.670  1.00  0.00           C
ATOM  10452  C27 POPE8 248      29.525  97.990  26.760  1.00  0.00           C
ATOM  10455  C28 POPE8 248      29.985  96.930  27.770  1.00  0.00           C
ATOM  10458  C29 POPE8 248      28.865  96.470  28.670  1.00  0.00           C
ATOM  10460 0C21 POPE8 248      28.795  96.590  30.010  1.00  0.00           C
ATOM  10462 1C21 POPE8 248      29.805  97.220  30.940  1.00  0.00           C
ATOM  10465 2C21 POPE8 248      30.365  96.190  31.930  1.00  0.00           C
ATOM  10468 3C21 POPE8 248      31.235  96.800  33.040  1.00  0.00           C
ATOM  10471 4C21 POPE8 248      31.715  95.750  34.050  1.00  0.00           C
ATOM  10474 5C21 POPE8 248      32.055  96.320  35.430  1.00  0.00           C
ATOM  10477 6C21 POPE8 248      33.215  97.320  35.430  1.00  0.00           C
ATOM  10480 7C21 POPE8 248      33.635  97.710  36.860  1.00  0.00           C
ATOM  10483 8C21 POPE8 248      34.775  98.720  36.900  1.00  0.00           C
ATOM  10487  C33 POPE8 248      37.805  97.140  18.550  1.00  0.00           C
ATOM  10490  C34 POPE8 248      38.445  96.490  19.790  1.00  0.00           C
ATOM  10493  C35 POPE8 248      39.015  97.520  20.770  1.00  0.00           C
ATOM  10496  C36 POPE8 248      40.165  97.020  21.640  1.00  0.00           C
ATOM  10499  C37 POPE8 248      40.765  98.190  22.440  1.00  0.00           C
ATOM  10502  C38 POPE8 248      42.095  97.840  23.120  1.00  0.00           C
ATOM  10505  C39 POPE8 248      41.955  96.800  24.230  1.00  0.00           C
ATOM  10508 0C31 POPE8 248      43.325  96.290  24.680  1.00  0.00           C
ATOM  10511 1C31 POPE8 248      43.275  95.360  25.890  1.00  0.00           C
ATOM  10514 2C31 POPE8 248      44.655  94.820  26.270  1.00  0.00           C
ATOM  10517 3C31 POPE8 248      44.645  94.010  27.580  1.00  0.00           C
ATOM  10520 4C31 POPE8 248      44.355  94.850  28.830  1.00  0.00           C
ATOM  10523 5C31 POPE8 248      44.165  93.990  30.080  1.00  0.00           C
ATOM  10526 6C31 POPE8 248      43.555  94.770  31.250  1.00  0.00           C
ATOM  10530  NH3 POPE9 249      19.375  95.100  60.730  1.00  0.00           N
ATOM  10534  C12 POPE9 249      20.505  94.410  61.430  1.00  0.00           C
ATOM  10537  C11 POPE9 249      21.875  94.990  61.050  1.00  0.00           C
ATOM  10540  P   POPE9 249      23.465  93.960  62.860  1.00  0.00           P
ATOM  10541  O13 POPE9 249      22.635  94.780  63.760  1.00  0.00           O
ATOM  10542  O14 POPE9 249      23.675  92.540  63.200  1.00  0.00           O
ATOM  10543  O11 POPE9 249      24.875  94.670  62.760  1.00  0.00           O
ATOM  10544  O12 POPE9 249      22.895  94.040  61.380  1.00  0.00           O
ATOM  10545  C1  POPE9 249      25.445  95.080  61.510  1.00  0.00           C
ATOM  10548  C2  POPE9 249      26.485  94.070  60.930  1.00  0.00           C
ATOM  10550  O21 POPE9 249      26.335  93.960  59.510  1.00  0.00           O
ATOM  10551  C21 POPE9 249      26.695  94.950  58.750  1.00  0.00           C
ATOM  10552  O22 POPE9 249      27.045  96.070  59.100  1.00  0.00           O
ATOM  10553  C22 POPE9 249      26.545  94.470  57.300  1.00  0.00           C
ATOM  10556  C3  POPE9 249      26.385  92.630  61.490  1.00  0.00           C
ATOM  10559  O31 POPE9 249      27.165  91.760  60.670  1.00  0.00           O
ATOM  10560  C31 POPE9 249      26.855  90.490  60.650  1.00  0.00           C
ATOM  10561  O32 POPE9 249      26.035  89.930  61.360  1.00  0.00           O
ATOM  10562  C32 POPE9 249      27.765  89.820  59.600  1.00  0.00           C
ATOM  10565  C23 POPE9 249      27.545  95.100  56.310  1.00  0.00           C
ATOM  10568  C24 POPE9 249      27.315  94.570  54.890  1.00  0.00           C
ATOM  10571  C25 POPE9 249      28.285  95.130  53.840  1.00  0.00           C
ATOM  10574  C26 POPE9 249      28.215  96.650  53.670  1.00  0.00           C
ATOM  10577  C27 POPE9 249      29.225  97.170  52.630  1.00  0.00           C
ATOM  10580  C28 POPE9 249      29.275  98.710  52.550  1.00  0.00           C
ATOM  10583  C29 POPE9 249      27.965  99.310  52.100  1.00  0.00           C
ATOM  10585 0C21 POPE9 249      27.715  99.920  50.920  1.00  0.00           C
ATOM  10587 1C21 POPE9 249      28.695 100.140  49.790  1.00  0.00           C
ATOM  10590 2C21 POPE9 249      29.335 101.530  49.890  1.00  0.00           C
ATOM  10593 3C21 POPE9 249      30.145 101.970  48.660  1.00  0.00           C
ATOM  10596 4C21 POPE9 249      30.825 103.320  48.930  1.00  0.00           C
ATOM  10599 5C21 POPE9 249      31.385 104.010  47.680  1.00  0.00           C
ATOM  10602 6C21 POPE9 249      31.965 105.400  47.990  1.00  0.00           C
ATOM  10605 7C21 POPE9 249      32.015 106.330  46.770  1.00  0.00           C
ATOM  10608 8C21 POPE9 249      32.285 107.790  47.130  1.00  0.00           C
ATOM  10612  C33 POPE9 249      27.025  89.070  58.470  1.00  0.00           C
ATOM  10615  C34 POPE9 249      27.995  88.790  57.310  1.00  0.00           C
ATOM  10618  C35 POPE9 249      28.935  87.600  57.520  1.00  0.00           C
ATOM  10621  C36 POPE9 249      28.195  86.250  57.600  1.00  0.00           C
ATOM  10624  C37 POPE9 249      27.515  85.860  56.280  1.00  0.00           C
ATOM  10627  C38 POPE9 249      26.675  84.580  56.390  1.00  0.00           C
ATOM  10630  C39 POPE9 249      26.105  84.120  55.050  1.00  0.00           C
ATOM  10633 0C31 POPE9 249      24.995  85.020  54.480  1.00  0.00           C
ATOM  10636 1C31 POPE9 249      24.365  84.400  53.220  1.00  0.00           C
ATOM  10639 2C31 POPE9 249      23.215  85.210  52.590  1.00  0.00           C
ATOM  10642 3C31 POPE9 249      22.665  84.460  51.360  1.00  0.00           C
ATOM  10645 4C31 POPE9 249      21.545  85.180  50.590  1.00  0.00           C
ATOM  10648 5C31 POPE9 249      20.295  85.440  51.430  1.00  0.00           C
ATOM  10651 6C31 POPE9 249      19.085  85.800  50.560  1.00  0.00           C
ATOM  10655  NH3 POPE  250       4.665  49.260  60.900  1.00  0.00           N
ATOM  10659  C12 POPE  250       3.565  49.810  61.780  1.00  0.00           C
ATOM  10662  C11 POPE  250       2.635  50.740  60.980  1.00  0.00           C
ATOM  10665  P   POPE  250       1.995  52.840  62.380  1.00  0.00           P
ATOM  10666  O13 POPE  250       0.965  53.280  63.330  1.00  0.00           O
ATOM  10667  O14 POPE  250       3.415  52.820  62.820  1.00  0.00           O
ATOM  10668  O11 POPE  250       1.915  53.700  61.050  1.00  0.00           O
ATOM  10669  O12 POPE  250       1.695  51.380  61.840  1.00  0.00           O
ATOM  10670  C1  POPE  250       1.425  55.050  61.130  1.00  0.00           C
ATOM  10673  C2  POPE  250       1.055  55.600  59.720  1.00  0.00           C
ATOM  10675  O21 POPE  250       2.165  55.450  58.800  1.00  0.00           O
ATOM  10676  C21 POPE  250       1.755  55.230  57.550  1.00  0.00           C
ATOM  10677  O22 POPE  250       0.725  54.670  57.210  1.00  0.00           O
ATOM  10678  C22 POPE  250       2.805  55.820  56.600  1.00  0.00           C
ATOM  10681  C3  POPE  250       0.665  57.110  59.770  1.00  0.00           C
ATOM  10684  O31 POPE  250       0.365  57.570  58.440  1.00  0.00           O
ATOM  10685  C31 POPE  250      -0.005  58.840  58.390  1.00  0.00           C
ATOM  10686  O32 POPE  250      -0.135  59.580  59.350  1.00  0.00           O
ATOM  10687  C32 POPE  250      -0.285  59.240  56.940  1.00  0.00           C
ATOM  10690  C23 POPE  250       2.605  55.400  55.130  1.00  0.00           C
ATOM  10693  C24 POPE  250       3.735  55.900  54.230  1.00  0.00           C
ATOM  10696  C25 POPE  250       3.405  55.660  52.750  1.00  0.00           C
ATOM  10699  C26 POPE  250       4.485  56.160  51.790  1.00  0.00           C
ATOM  10702  C27 POPE  250       3.995  56.090  50.340  1.00  0.00           C
ATOM  10705  C28 POPE  250       5.105  56.340  49.300  1.00  0.00           C
ATOM  10708  C29 POPE  250       4.545  56.380  47.900  1.00  0.00           C
ATOM  10710 0C21 POPE  250       4.865  55.550  46.890  1.00  0.00           C
ATOM  10712 1C21 POPE  250       5.825  54.390  46.950  1.00  0.00           C
ATOM  10715 2C21 POPE  250       5.545  53.310  45.880  1.00  0.00           C
ATOM  10718 3C21 POPE  250       4.125  52.730  45.930  1.00  0.00           C
ATOM  10721 4C21 POPE  250       4.085  51.200  45.960  1.00  0.00           C
ATOM  10724 5C21 POPE  250       2.645  50.670  46.030  1.00  0.00           C
ATOM  10727 6C21 POPE  250       2.555  49.130  46.020  1.00  0.00           C
ATOM  10730 7C21 POPE  250       1.105  48.670  45.830  1.00  0.00           C
ATOM  10733 8C21 POPE  250       0.875  47.170  46.030  1.00  0.00           C
ATOM  10737  C33 POPE  250       0.945  59.090  56.020  1.00  0.00           C
ATOM  10740  C34 POPE  250       0.695  59.760  54.670  1.00  0.00           C
ATOM  10743  C35 POPE  250       1.915  59.740  53.740  1.00  0.00           C
ATOM  10746  C36 POPE  250       1.635  60.450  52.400  1.00  0.00           C
ATOM  10749  C37 POPE  250       1.045  61.860  52.600  1.00  0.00           C
ATOM  10752  C38 POPE  250       1.315  62.810  51.440  1.00  0.00           C
ATOM  10755  C39 POPE  250       0.435  62.590  50.200  1.00  0.00           C
ATOM  10758 0C31 POPE  250       0.905  63.520  49.070  1.00  0.00           C
ATOM  10761 1C31 POPE  250       0.035  63.490  47.810  1.00  0.00           C
ATOM  10764 2C31 POPE  250       0.425  64.660  46.890  1.00  0.00           C
ATOM  10767 3C31 POPE  250      -0.115  64.520  45.460  1.00  0.00           C
ATOM  10770 4C31 POPE  250       0.195  65.750  44.610  1.00  0.00           C
ATOM  10773 5C31 POPE  250       0.105  65.470  43.100  1.00  0.00           C
ATOM  10776 6C31 POPE  250       0.245  66.740  42.270  1.00  0.00           C
ATOM  10780  NH3 POPE  251      88.175 113.130  20.270  1.00  0.00           N
ATOM  10784  C12 POPE  251      88.805 111.770  20.160  1.00  0.00           C
ATOM  10787  C11 POPE  251      87.725 110.690  20.080  1.00  0.00           C
ATOM  10790  P   POPE  251      88.825 108.430  20.820  1.00  0.00           P
ATOM  10791  O13 POPE  251      88.495 107.070  20.340  1.00  0.00           O
ATOM  10792  O14 POPE  251      90.205 108.730  21.200  1.00  0.00           O
ATOM  10793  O11 POPE  251      87.855 108.710  22.050  1.00  0.00           O
ATOM  10794  O12 POPE  251      88.335 109.460  19.720  1.00  0.00           O
ATOM  10795  C1  POPE  251      88.345 108.510  23.380  1.00  0.00           C
ATOM  10798  C2  POPE  251      87.305 107.740  24.250  1.00  0.00           C
ATOM  10800  O21 POPE  251      87.925 107.190  25.430  1.00  0.00           O
ATOM  10801  C21 POPE  251      88.255 108.070  26.360  1.00  0.00           C
ATOM  10802  O22 POPE  251      88.125 109.280  26.300  1.00  0.00           O
ATOM  10803  C22 POPE  251      88.825 107.310  27.560  1.00  0.00           C
ATOM  10806  C3  POPE  251      86.625 106.580  23.470  1.00  0.00           C
ATOM  10809  O31 POPE  251      85.915 105.710  24.370  1.00  0.00           O
ATOM  10810  C31 POPE  251      84.665 106.020  24.660  1.00  0.00           C
ATOM  10811  O32 POPE  251      83.975 106.870  24.120  1.00  0.00           O
ATOM  10812  C32 POPE  251      84.195 105.130  25.810  1.00  0.00           C
ATOM  10815  C23 POPE  251      88.305 107.830  28.930  1.00  0.00           C
ATOM  10818  C24 POPE  251      87.385 106.820  29.640  1.00  0.00           C
ATOM  10821  C25 POPE  251      87.045 107.210  31.090  1.00  0.00           C
ATOM  10824  C26 POPE  251      88.235 107.050  32.060  1.00  0.00           C
ATOM  10827  C27 POPE  251      87.875 107.470  33.490  1.00  0.00           C
ATOM  10830  C28 POPE  251      89.085 107.530  34.450  1.00  0.00           C
ATOM  10833  C29 POPE  251      89.745 106.190  34.670  1.00  0.00           C
ATOM  10835 0C21 POPE  251      89.505 105.320  35.670  1.00  0.00           C
ATOM  10837 1C21 POPE  251      88.525 105.490  36.810  1.00  0.00           C
ATOM  10840 2C21 POPE  251      89.055 104.890  38.140  1.00  0.00           C
ATOM  10843 3C21 POPE  251      89.915 105.830  38.990  1.00  0.00           C
ATOM  10846 4C21 POPE  251      89.135 106.920  39.750  1.00  0.00           C
ATOM  10849 5C21 POPE  251      88.105 106.370  40.750  1.00  0.00           C
ATOM  10852 6C21 POPE  251      87.565 107.460  41.690  1.00  0.00           C
ATOM  10855 7C21 POPE  251      86.435 106.970  42.590  1.00  0.00           C
ATOM  10858 8C21 POPE  251      86.085 107.980  43.680  1.00  0.00           C
ATOM  10862  C33 POPE  251      83.285 105.880  26.800  1.00  0.00           C
ATOM  10865  C34 POPE  251      82.835 104.970  27.950  1.00  0.00           C
ATOM  10868  C35 POPE  251      83.835 104.840  29.100  1.00  0.00           C
ATOM  10871  C36 POPE  251      83.335 103.810  30.130  1.00  0.00           C
ATOM  10874  C37 POPE  251      84.035 103.890  31.490  1.00  0.00           C
ATOM  10877  C38 POPE  251      83.435 104.950  32.430  1.00  0.00           C
ATOM  10880  C39 POPE  251      83.165 104.360  33.820  1.00  0.00           C
ATOM  10883 0C31 POPE  251      82.505 105.340  34.800  1.00  0.00           C
ATOM  10886 1C31 POPE  251      82.125 104.610  36.100  1.00  0.00           C
ATOM  10889 2C31 POPE  251      81.485 105.500  37.180  1.00  0.00           C
ATOM  10892 3C31 POPE  251      81.245 104.690  38.460  1.00  0.00           C
ATOM  10895 4C31 POPE  251      80.635 105.500  39.610  1.00  0.00           C
ATOM  10898 5C31 POPE  251      80.805 104.760  40.960  1.00  0.00           C
ATOM  10901 6C31 POPE  251      80.185 105.500  42.150  1.00  0.00           C
ATOM  10905  NH3 POPE  252      23.255  57.640  20.150  1.00  0.00           N
ATOM  10909  C12 POPE  252      23.645  58.920  20.850  1.00  0.00           C
ATOM  10912  C11 POPE  252      24.455  59.840  19.910  1.00  0.00           C
ATOM  10915  P   POPE  252      24.645  61.970  21.480  1.00  0.00           P
ATOM  10916  O13 POPE  252      23.585  62.640  20.710  1.00  0.00           O
ATOM  10917  O14 POPE  252      24.325  61.480  22.830  1.00  0.00           O
ATOM  10918  O11 POPE  252      25.895  62.930  21.580  1.00  0.00           O
ATOM  10919  O12 POPE  252      25.235  60.790  20.630  1.00  0.00           O
ATOM  10920  C1  POPE  252      26.435  63.260  22.860  1.00  0.00           C
ATOM  10923  C2  POPE  252      27.205  64.590  22.730  1.00  0.00           C
ATOM  10925  O21 POPE  252      27.635  65.040  24.020  1.00  0.00           O
ATOM  10926  C21 POPE  252      28.705  64.410  24.530  1.00  0.00           C
ATOM  10927  O22 POPE  252      29.415  63.630  23.920  1.00  0.00           O
ATOM  10928  C22 POPE  252      28.895  64.850  25.980  1.00  0.00           C
ATOM  10931  C3  POPE  252      26.275  65.650  22.070  1.00  0.00           C
ATOM  10934  O31 POPE  252      26.965  66.880  21.800  1.00  0.00           O
ATOM  10935  C31 POPE  252      26.755  68.040  22.470  1.00  0.00           C
ATOM  10936  O32 POPE  252      27.355  69.060  22.200  1.00  0.00           O
ATOM  10937  C32 POPE  252      25.855  67.900  23.710  1.00  0.00           C
ATOM  10940  C23 POPE  252      30.305  64.470  26.480  1.00  0.00           C
ATOM  10943  C24 POPE  252      30.655  65.000  27.870  1.00  0.00           C
ATOM  10946  C25 POPE  252      29.885  64.260  28.970  1.00  0.00           C
ATOM  10949  C26 POPE  252      30.375  64.590  30.380  1.00  0.00           C
ATOM  10952  C27 POPE  252      29.655  63.760  31.450  1.00  0.00           C
ATOM  10955  C28 POPE  252      30.045  64.240  32.850  1.00  0.00           C
ATOM  10958  C29 POPE  252      29.495  63.400  33.970  1.00  0.00           C
ATOM  10960 0C21 POPE  252      29.795  63.590  35.270  1.00  0.00           C
ATOM  10962 1C21 POPE  252      30.725  64.670  35.770  1.00  0.00           C
ATOM  10965 2C21 POPE  252      30.025  66.020  36.030  1.00  0.00           C
ATOM  10968 3C21 POPE  252      29.135  66.040  37.290  1.00  0.00           C
ATOM  10971 4C21 POPE  252      28.725  67.470  37.660  1.00  0.00           C
ATOM  10974 5C21 POPE  252      27.755  67.580  38.850  1.00  0.00           C
ATOM  10977 6C21 POPE  252      28.215  66.830  40.110  1.00  0.00           C
ATOM  10980 7C21 POPE  252      27.405  67.210  41.360  1.00  0.00           C
ATOM  10983 8C21 POPE  252      27.965  66.610  42.650  1.00  0.00           C
ATOM  10987  C33 POPE  252      25.985  69.120  24.660  1.00  0.00           C
ATOM  10990  C34 POPE  252      25.395  68.830  26.050  1.00  0.00           C
ATOM  10993  C35 POPE  252      25.535  70.000  27.050  1.00  0.00           C
ATOM  10996  C36 POPE  252      25.125  69.560  28.460  1.00  0.00           C
ATOM  10999  C37 POPE  252      24.985  70.690  29.490  1.00  0.00           C
ATOM  11002  C38 POPE  252      24.615  70.120  30.870  1.00  0.00           C
ATOM  11005  C39 POPE  252      24.455  71.140  32.000  1.00  0.00           C
ATOM  11008 0C31 POPE  252      25.645  72.110  32.140  1.00  0.00           C
ATOM  11011 1C31 POPE  252      25.695  72.810  33.500  1.00  0.00           C
ATOM  11014 2C31 POPE  252      26.635  74.030  33.520  1.00  0.00           C
ATOM  11017 3C31 POPE  252      27.605  74.110  34.710  1.00  0.00           C
ATOM  11020 4C31 POPE  252      28.625  72.960  34.740  1.00  0.00           C
ATOM  11023 5C31 POPE  252      29.625  73.130  35.880  1.00  0.00           C
ATOM  11026 6C31 POPE  252      30.485  71.890  36.090  1.00  0.00           C
ATOM  11030  NH3 POPE  253      23.325  55.340  62.080  1.00  0.00           N
ATOM  11034  C12 POPE  253      22.035  54.550  61.940  1.00  0.00           C
ATOM  11037  C11 POPE  253      22.185  53.110  62.480  1.00  0.00           C
ATOM  11040  P   POPE  253      20.845  50.860  62.170  1.00  0.00           P
ATOM  11041  O13 POPE  253      21.895  50.080  62.860  1.00  0.00           O
ATOM  11042  O14 POPE  253      19.475  50.320  62.320  1.00  0.00           O
ATOM  11043  O11 POPE  253      21.165  50.890  60.640  1.00  0.00           O
ATOM  11044  O12 POPE  253      20.925  52.400  62.550  1.00  0.00           O
ATOM  11045  C1  POPE  253      20.145  51.490  59.830  1.00  0.00           C
ATOM  11048  C2  POPE  253      20.775  52.080  58.570  1.00  0.00           C
ATOM  11050  O21 POPE  253      19.885  53.080  58.030  1.00  0.00           O
ATOM  11051  C21 POPE  253      18.725  52.690  57.500  1.00  0.00           C
ATOM  11052  O22 POPE  253      18.295  51.550  57.520  1.00  0.00           O
ATOM  11053  C22 POPE  253      17.945  53.920  57.010  1.00  0.00           C
ATOM  11056  C3  POPE  253      21.205  50.930  57.590  1.00  0.00           C
ATOM  11059  O31 POPE  253      21.645  51.460  56.330  1.00  0.00           O
ATOM  11060  C31 POPE  253      22.215  50.570  55.530  1.00  0.00           C
ATOM  11061  O32 POPE  253      22.505  49.430  55.830  1.00  0.00           O
ATOM  11062  C32 POPE  253      22.335  51.230  54.160  1.00  0.00           C
ATOM  11065  C23 POPE  253      17.435  53.830  55.540  1.00  0.00           C
ATOM  11068  C24 POPE  253      18.445  54.370  54.520  1.00  0.00           C
ATOM  11071  C25 POPE  253      18.035  54.300  53.050  1.00  0.00           C
ATOM  11074  C26 POPE  253      19.015  55.020  52.110  1.00  0.00           C
ATOM  11077  C27 POPE  253      18.575  54.930  50.640  1.00  0.00           C
ATOM  11080  C28 POPE  253      19.375  55.810  49.670  1.00  0.00           C
ATOM  11083  C29 POPE  253      20.785  55.330  49.410  1.00  0.00           C
ATOM  11085 0C21 POPE  253      21.155  54.470  48.430  1.00  0.00           C
ATOM  11087 1C21 POPE  253      20.235  53.770  47.460  1.00  0.00           C
ATOM  11090 2C21 POPE  253      20.635  52.300  47.230  1.00  0.00           C
ATOM  11093 3C21 POPE  253      20.785  51.490  48.520  1.00  0.00           C
ATOM  11096 4C21 POPE  253      20.755  49.970  48.310  1.00  0.00           C
ATOM  11099 5C21 POPE  253      21.505  49.240  49.430  1.00  0.00           C
ATOM  11102 6C21 POPE  253      21.075  47.780  49.600  1.00  0.00           C
ATOM  11105 7C21 POPE  253      21.635  47.180  50.890  1.00  0.00           C
ATOM  11108 8C21 POPE  253      21.115  45.780  51.180  1.00  0.00           C
ATOM  11112  C33 POPE  253      22.725  50.230  53.050  1.00  0.00           C
ATOM  11115  C34 POPE  253      24.225  49.890  53.030  1.00  0.00           C
ATOM  11118  C35 POPE  253      25.155  51.040  52.630  1.00  0.00           C
ATOM  11121  C36 POPE  253      25.045  51.450  51.160  1.00  0.00           C
ATOM  11124  C37 POPE  253      25.665  52.820  50.870  1.00  0.00           C
ATOM  11127  C38 POPE  253      25.375  53.250  49.430  1.00  0.00           C
ATOM  11130  C39 POPE  253      25.845  54.660  49.040  1.00  0.00           C
ATOM  11133 0C31 POPE  253      25.155  55.090  47.740  1.00  0.00           C
ATOM  11136 1C31 POPE  253      25.605  56.430  47.150  1.00  0.00           C
ATOM  11139 2C31 POPE  253      24.715  56.780  45.950  1.00  0.00           C
ATOM  11142 3C31 POPE  253      25.035  58.130  45.280  1.00  0.00           C
ATOM  11145 4C31 POPE  253      26.325  58.110  44.460  1.00  0.00           C
ATOM  11148 5C31 POPE  253      26.435  59.300  43.500  1.00  0.00           C
ATOM  11151 6C31 POPE  253      27.575  59.160  42.490  1.00  0.00           C
ATOM  11155  NH3 POPE  254      15.745 119.020  61.360  1.00  0.00           N
ATOM  11159  C12 POPE  254      15.915 119.130  59.870  1.00  0.00           C
ATOM  11162  C11 POPE  254      14.585 119.480  59.190  1.00  0.00           C
ATOM  11165  P   POPE  254      12.905 120.830  60.690  1.00  0.00           P
ATOM  11166  O13 POPE  254      12.295 122.180  60.770  1.00  0.00           O
ATOM  11167  O14 POPE  254      13.415 120.240  61.940  1.00  0.00           O
ATOM  11168  O11 POPE  254      11.895 119.860  60.000  1.00  0.00           O
ATOM  11169  O12 POPE  254      14.085 120.760  59.630  1.00  0.00           O
ATOM  11170  C1  POPE  254      11.315 120.330  58.770  1.00  0.00           C
ATOM  11173  C2  POPE  254      10.465 119.230  58.090  1.00  0.00           C
ATOM  11175  O21 POPE  254       9.545 119.870  57.190  1.00  0.00           O
ATOM  11176  C21 POPE  254      10.175 120.410  56.140  1.00  0.00           C
ATOM  11177  O22 POPE  254      11.305 120.170  55.800  1.00  0.00           O
ATOM  11178  C22 POPE  254       9.275 121.460  55.470  1.00  0.00           C
ATOM  11181  C3  POPE  254       9.725 118.400  59.180  1.00  0.00           C
ATOM  11184  O31 POPE  254       8.995 117.280  58.640  1.00  0.00           O
ATOM  11185  C31 POPE  254       9.695 116.190  58.320  1.00  0.00           C
ATOM  11186  O32 POPE  254      10.905 116.080  58.380  1.00  0.00           O
ATOM  11187  C32 POPE  254       8.695 115.070  58.030  1.00  0.00           C
ATOM  11190  C23 POPE  254       9.945 122.030  54.200  1.00  0.00           C
ATOM  11193  C24 POPE  254       9.045 122.900  53.310  1.00  0.00           C
ATOM  11196  C25 POPE  254       9.825 123.530  52.150  1.00  0.00           C
ATOM  11199  C26 POPE  254       9.005 123.790  50.870  1.00  0.00           C
ATOM  11202  C27 POPE  254       9.845 124.410  49.740  1.00  0.00           C
ATOM  11205  C28 POPE  254       9.205 124.320  48.330  1.00  0.00           C
ATOM  11208  C29 POPE  254       9.175 122.910  47.810  1.00  0.00           C
ATOM  11210 0C21 POPE  254       9.055 122.510  46.530  1.00  0.00           C
ATOM  11212 1C21 POPE  254       8.905 123.360  45.300  1.00  0.00           C
ATOM  11215 2C21 POPE  254       9.385 122.620  44.030  1.00  0.00           C
ATOM  11218 3C21 POPE  254       8.925 123.300  42.730  1.00  0.00           C
ATOM  11221 4C21 POPE  254       9.405 122.570  41.460  1.00  0.00           C
ATOM  11224 5C21 POPE  254       8.705 123.090  40.190  1.00  0.00           C
ATOM  11227 6C21 POPE  254       9.275 122.520  38.880  1.00  0.00           C
ATOM  11230 7C21 POPE  254       8.635 123.160  37.640  1.00  0.00           C
ATOM  11233 8C21 POPE  254       9.365 122.830  36.340  1.00  0.00           C
ATOM  11237  C33 POPE  254       8.975 114.230  56.760  1.00  0.00           C
ATOM  11240  C34 POPE  254       7.715 113.460  56.310  1.00  0.00           C
ATOM  11243  C35 POPE  254       7.095 112.540  57.380  1.00  0.00           C
ATOM  11246  C36 POPE  254       5.665 112.120  57.010  1.00  0.00           C
ATOM  11249  C37 POPE  254       4.945 111.290  58.090  1.00  0.00           C
ATOM  11252  C38 POPE  254       3.415 111.300  57.910  1.00  0.00           C
ATOM  11255  C39 POPE  254       2.935 110.850  56.530  1.00  0.00           C
ATOM  11258 0C31 POPE  254       1.465 111.200  56.250  1.00  0.00           C
ATOM  11261 1C31 POPE  254       1.095 111.080  54.770  1.00  0.00           C
ATOM  11264 2C31 POPE  254      -0.285 111.660  54.450  1.00  0.00           C
ATOM  11267 3C31 POPE  254      -1.425 110.850  55.090  1.00  0.00           C
ATOM  11270 4C31 POPE  254      -1.575 109.450  54.500  1.00  0.00           C
ATOM  11273 5C31 POPE  254      -2.825 108.790  55.060  1.00  0.00           C
ATOM  11276 6C31 POPE  254      -2.985 107.320  54.660  1.00  0.00           C
ATOM  11280  NH3 POPE  255      38.045  28.320  19.920  1.00  0.00           N
ATOM  11284  C12 POPE  255      37.955  28.490  18.440  1.00  0.00           C
ATOM  11287  C11 POPE  255      36.655  27.900  17.880  1.00  0.00           C
ATOM  11290  P   POPE  255      36.485  25.240  17.810  1.00  0.00           P
ATOM  11291  O13 POPE  255      35.105  24.760  17.540  1.00  0.00           O
ATOM  11292  O14 POPE  255      37.435  25.300  16.700  1.00  0.00           O
ATOM  11293  O11 POPE  255      37.025  24.410  19.040  1.00  0.00           O
ATOM  11294  O12 POPE  255      36.335  26.650  18.480  1.00  0.00           O
ATOM  11295  C1  POPE  255      36.595  23.080  19.360  1.00  0.00           C
ATOM  11298  C2  POPE  255      36.615  22.770  20.890  1.00  0.00           C
ATOM  11300  O21 POPE  255      35.955  21.490  21.030  1.00  0.00           O
ATOM  11301  C21 POPE  255      36.465  20.640  21.910  1.00  0.00           C
ATOM  11302  O22 POPE  255      37.485  20.840  22.550  1.00  0.00           O
ATOM  11303  C22 POPE  255      35.565  19.410  22.000  1.00  0.00           C
ATOM  11306  C3  POPE  255      35.845  23.880  21.680  1.00  0.00           C
ATOM  11309  O31 POPE  255      35.975  23.830  23.140  1.00  0.00           O
ATOM  11310  C31 POPE  255      37.035  24.540  23.570  1.00  0.00           C
ATOM  11311  O32 POPE  255      37.995  24.840  22.890  1.00  0.00           O
ATOM  11312  C32 POPE  255      36.835  24.950  25.020  1.00  0.00           C
ATOM  11315  C23 POPE  255      35.915  18.400  23.130  1.00  0.00           C
ATOM  11318  C24 POPE  255      35.275  18.670  24.500  1.00  0.00           C
ATOM  11321  C25 POPE  255      35.345  17.430  25.420  1.00  0.00           C
ATOM  11324  C26 POPE  255      36.645  17.320  26.210  1.00  0.00           C
ATOM  11327  C27 POPE  255      36.745  15.990  26.980  1.00  0.00           C
ATOM  11330  C28 POPE  255      37.735  16.040  28.160  1.00  0.00           C
ATOM  11333  C29 POPE  255      37.875  14.680  28.790  1.00  0.00           C
ATOM  11335 0C21 POPE  255      37.195  14.210  29.850  1.00  0.00           C
ATOM  11337 1C21 POPE  255      36.125  14.920  30.640  1.00  0.00           C
ATOM  11340 2C21 POPE  255      36.605  15.280  32.060  1.00  0.00           C
ATOM  11343 3C21 POPE  255      35.475  15.880  32.900  1.00  0.00           C
ATOM  11346 4C21 POPE  255      35.935  16.300  34.290  1.00  0.00           C
ATOM  11349 5C21 POPE  255      34.755  16.570  35.230  1.00  0.00           C
ATOM  11352 6C21 POPE  255      35.215  17.030  36.620  1.00  0.00           C
ATOM  11355 7C21 POPE  255      34.075  17.080  37.640  1.00  0.00           C
ATOM  11358 8C21 POPE  255      34.575  17.360  39.050  1.00  0.00           C
ATOM  11362  C33 POPE  255      38.045  25.740  25.570  1.00  0.00           C
ATOM  11365  C34 POPE  255      37.795  26.510  26.880  1.00  0.00           C
ATOM  11368  C35 POPE  255      37.625  25.680  28.170  1.00  0.00           C
ATOM  11371  C36 POPE  255      36.265  25.000  28.320  1.00  0.00           C
ATOM  11374  C37 POPE  255      35.945  24.590  29.760  1.00  0.00           C
ATOM  11377  C38 POPE  255      34.775  23.610  29.830  1.00  0.00           C
ATOM  11380  C39 POPE  255      34.275  23.340  31.260  1.00  0.00           C
ATOM  11383 0C31 POPE  255      35.155  22.360  32.040  1.00  0.00           C
ATOM  11386 1C31 POPE  255      34.725  22.300  33.510  1.00  0.00           C
ATOM  11389 2C31 POPE  255      35.265  21.080  34.280  1.00  0.00           C
ATOM  11392 3C31 POPE  255      34.645  20.960  35.680  1.00  0.00           C
ATOM  11395 4C31 POPE  255      33.195  20.430  35.630  1.00  0.00           C
ATOM  11398 5C31 POPE  255      32.385  20.760  36.880  1.00  0.00           C
ATOM  11401 6C31 POPE  255      30.935  20.280  36.760  1.00  0.00           C
ATOM  11405  NH3 POPE  256      71.305  28.480  65.480  1.00  0.00           N
ATOM  11409  C12 POPE  256      72.645  28.230  66.140  1.00  0.00           C
ATOM  11412  C11 POPE  256      73.815  28.330  65.150  1.00  0.00           C
ATOM  11415  P   POPE  256      75.695  26.980  66.410  1.00  0.00           P
ATOM  11416  O13 POPE  256      75.845  27.180  67.860  1.00  0.00           O
ATOM  11417  O14 POPE  256      74.835  25.840  65.980  1.00  0.00           O
ATOM  11418  O11 POPE  256      77.115  26.950  65.720  1.00  0.00           O
ATOM  11419  O12 POPE  256      75.065  28.320  65.850  1.00  0.00           O
ATOM  11420  C1  POPE  256      77.415  27.650  64.510  1.00  0.00           C
ATOM  11423  C2  POPE  256      77.225  26.740  63.280  1.00  0.00           C
ATOM  11425  O21 POPE  256      75.825  26.510  63.050  1.00  0.00           O
ATOM  11426  C21 POPE  256      75.465  26.260  61.800  1.00  0.00           C
ATOM  11427  O22 POPE  256      76.125  26.490  60.810  1.00  0.00           O
ATOM  11428  C22 POPE  256      74.045  25.690  61.780  1.00  0.00           C
ATOM  11431  C3  POPE  256      77.925  25.370  63.540  1.00  0.00           C
ATOM  11434  O31 POPE  256      77.955  24.570  62.340  1.00  0.00           O
ATOM  11435  C31 POPE  256      78.885  25.010  61.480  1.00  0.00           C
ATOM  11436  O32 POPE  256      79.875  25.640  61.770  1.00  0.00           O
ATOM  11437  C32 POPE  256      78.475  24.600  60.090  1.00  0.00           C
ATOM  11440  C23 POPE  256      73.825  24.650  60.650  1.00  0.00           C
ATOM  11443  C24 POPE  256      73.285  23.310  61.180  1.00  0.00           C
ATOM  11446  C25 POPE  256      73.005  22.250  60.110  1.00  0.00           C
ATOM  11449  C26 POPE  256      72.625  20.890  60.720  1.00  0.00           C
ATOM  11452  C27 POPE  256      72.355  19.790  59.680  1.00  0.00           C
ATOM  11455  C28 POPE  256      72.275  18.380  60.310  1.00  0.00           C
ATOM  11458  C29 POPE  256      72.475  17.290  59.270  1.00  0.00           C
ATOM  11460 0C21 POPE  256      71.615  16.330  58.870  1.00  0.00           C
ATOM  11462 1C21 POPE  256      70.205  16.060  59.340  1.00  0.00           C
ATOM  11465 2C21 POPE  256      69.945  14.550  59.470  1.00  0.00           C
ATOM  11468 3C21 POPE  256      68.465  14.150  59.630  1.00  0.00           C
ATOM  11471 4C21 POPE  256      67.805  14.710  60.890  1.00  0.00           C
ATOM  11474 5C21 POPE  256      66.425  14.110  61.210  1.00  0.00           C
ATOM  11477 6C21 POPE  256      65.365  14.360  60.120  1.00  0.00           C
ATOM  11480 7C21 POPE  256      63.935  14.060  60.610  1.00  0.00           C
ATOM  11483 8C21 POPE  256      62.855  14.380  59.570  1.00  0.00           C
ATOM  11487  C33 POPE  256      78.675  25.730  59.070  1.00  0.00           C
ATOM  11490  C34 POPE  256      77.995  25.420  57.740  1.00  0.00           C
ATOM  11493  C35 POPE  256      78.045  26.550  56.710  1.00  0.00           C
ATOM  11496  C36 POPE  256      77.295  27.790  57.190  1.00  0.00           C
ATOM  11499  C37 POPE  256      77.075  28.770  56.040  1.00  0.00           C
ATOM  11502  C38 POPE  256      76.445  30.080  56.510  1.00  0.00           C
ATOM  11505  C39 POPE  256      75.055  30.320  55.930  1.00  0.00           C
ATOM  11508 0C31 POPE  256      74.695  31.810  55.950  1.00  0.00           C
ATOM  11511 1C31 POPE  256      73.415  32.140  55.180  1.00  0.00           C
ATOM  11514 2C31 POPE  256      73.305  33.650  54.920  1.00  0.00           C
ATOM  11517 3C31 POPE  256      72.015  34.030  54.200  1.00  0.00           C
ATOM  11520 4C31 POPE  256      72.065  33.790  52.680  1.00  0.00           C
ATOM  11523 5C31 POPE  256      70.695  33.890  52.010  1.00  0.00           C
ATOM  11526 6C31 POPE  256      70.715  33.710  50.490  1.00  0.00           C
ATOM  11530  NH3 POPE  257      41.785  48.760  62.740  1.00  0.00           N
ATOM  11534  C12 POPE  257      42.515  49.610  63.740  1.00  0.00           C
ATOM  11537  C11 POPE  257      43.705  48.920  64.430  1.00  0.00           C
ATOM  11540  P   POPE  257      45.345  50.960  64.700  1.00  0.00           P
ATOM  11541  O13 POPE  257      46.445  51.320  65.610  1.00  0.00           O
ATOM  11542  O14 POPE  257      44.525  52.110  64.280  1.00  0.00           O
ATOM  11543  O11 POPE  257      45.915  50.300  63.390  1.00  0.00           O
ATOM  11544  O12 POPE  257      44.375  49.850  65.290  1.00  0.00           O
ATOM  11545  C1  POPE  257      46.335  51.200  62.350  1.00  0.00           C
ATOM  11548  C2  POPE  257      46.865  50.350  61.190  1.00  0.00           C
ATOM  11550  O21 POPE  257      47.455  51.200  60.190  1.00  0.00           O
ATOM  11551  C21 POPE  257      48.755  51.370  60.300  1.00  0.00           C
ATOM  11552  O22 POPE  257      49.475  50.900  61.170  1.00  0.00           O
ATOM  11553  C22 POPE  257      49.225  52.200  59.110  1.00  0.00           C
ATOM  11556  C3  POPE  257      45.715  49.530  60.560  1.00  0.00           C
ATOM  11559  O31 POPE  257      46.235  48.650  59.550  1.00  0.00           O
ATOM  11560  C31 POPE  257      46.355  49.030  58.260  1.00  0.00           C
ATOM  11561  O32 POPE  257      47.125  48.480  57.490  1.00  0.00           O
ATOM  11562  C32 POPE  257      45.395  50.120  57.770  1.00  0.00           C
ATOM  11565  C23 POPE  257      49.355  51.320  57.850  1.00  0.00           C
ATOM  11568  C24 POPE  257      48.545  51.850  56.660  1.00  0.00           C
ATOM  11571  C25 POPE  257      49.425  52.470  55.560  1.00  0.00           C
ATOM  11574  C26 POPE  257      50.115  51.420  54.670  1.00  0.00           C
ATOM  11577  C27 POPE  257      50.665  52.050  53.380  1.00  0.00           C
ATOM  11580  C28 POPE  257      51.355  51.030  52.460  1.00  0.00           C
ATOM  11583  C29 POPE  257      51.775  51.660  51.150  1.00  0.00           C
ATOM  11585 0C21 POPE  257      52.945  51.500  50.500  1.00  0.00           C
ATOM  11587 1C21 POPE  257      54.105  50.640  50.920  1.00  0.00           C
ATOM  11590 2C21 POPE  257      55.475  51.340  50.880  1.00  0.00           C
ATOM  11593 3C21 POPE  257      55.965  51.550  49.450  1.00  0.00           C
ATOM  11596 4C21 POPE  257      57.485  51.800  49.350  1.00  0.00           C
ATOM  11599 5C21 POPE  257      57.855  52.880  48.320  1.00  0.00           C
ATOM  11602 6C21 POPE  257      59.275  52.690  47.740  1.00  0.00           C
ATOM  11605 7C21 POPE  257      59.775  53.930  46.980  1.00  0.00           C
ATOM  11608 8C21 POPE  257      61.115  53.700  46.290  1.00  0.00           C
ATOM  11612  C33 POPE  257      45.135  49.990  56.250  1.00  0.00           C
ATOM  11615  C34 POPE  257      44.135  51.020  55.680  1.00  0.00           C
ATOM  11618  C35 POPE  257      44.005  50.890  54.160  1.00  0.00           C
ATOM  11621  C36 POPE  257      42.945  51.770  53.490  1.00  0.00           C
ATOM  11624  C37 POPE  257      43.165  51.880  51.970  1.00  0.00           C
ATOM  11627  C38 POPE  257      42.145  52.800  51.270  1.00  0.00           C
ATOM  11630  C39 POPE  257      42.665  53.450  49.970  1.00  0.00           C
ATOM  11633 0C31 POPE  257      42.775  52.490  48.770  1.00  0.00           C
ATOM  11636 1C31 POPE  257      42.835  53.220  47.410  1.00  0.00           C
ATOM  11639 2C31 POPE  257      44.095  54.050  47.150  1.00  0.00           C
ATOM  11642 3C31 POPE  257      45.335  53.210  46.790  1.00  0.00           C
ATOM  11645 4C31 POPE  257      45.495  53.000  45.280  1.00  0.00           C
ATOM  11648 5C31 POPE  257      46.725  52.150  44.950  1.00  0.00           C
ATOM  11651 6C31 POPE  257      47.035  52.060  43.450  1.00  0.00           C
ATOM  11655  NH3 POPE  258      26.935 123.950  20.080  1.00  0.00           N
ATOM  11659  C12 POPE  258      26.345 123.280  18.880  1.00  0.00           C
ATOM  11662  C11 POPE  258      26.595 121.760  18.980  1.00  0.00           C
ATOM  11665  P   POPE  258      26.065 120.550  21.210  1.00  0.00           P
ATOM  11666  O13 POPE  258      24.925 119.850  21.840  1.00  0.00           O
ATOM  11667  O14 POPE  258      27.345 119.820  21.040  1.00  0.00           O
ATOM  11668  O11 POPE  258      26.335 121.920  21.990  1.00  0.00           O
ATOM  11669  O12 POPE  258      25.615 121.160  19.830  1.00  0.00           O
ATOM  11670  C1  POPE  258      25.225 122.610  22.590  1.00  0.00           C
ATOM  11673  C2  POPE  258      25.345 122.660  24.130  1.00  0.00           C
ATOM  11675  O21 POPE  258      24.175 123.350  24.600  1.00  0.00           O
ATOM  11676  C21 POPE  258      23.855 123.260  25.880  1.00  0.00           C
ATOM  11677  O22 POPE  258      24.345 122.510  26.700  1.00  0.00           O
ATOM  11678  C22 POPE  258      22.805 124.340  26.120  1.00  0.00           C
ATOM  11681  C3  POPE  258      26.675 123.400  24.520  1.00  0.00           C
ATOM  11684  O31 POPE  258      26.635 123.940  25.860  1.00  0.00           O
ATOM  11685  C31 POPE  258      26.745 125.250  25.990  1.00  0.00           C
ATOM  11686  O32 POPE  258      27.045 126.050  25.110  1.00  0.00           O
ATOM  11687  C32 POPE  258      26.225 125.650  27.370  1.00  0.00           C
ATOM  11690  C23 POPE  258      22.405 124.560  27.590  1.00  0.00           C
ATOM  11693  C24 POPE  258      21.275 125.610  27.610  1.00  0.00           C
ATOM  11696  C25 POPE  258      20.725 125.900  29.000  1.00  0.00           C
ATOM  11699  C26 POPE  258      21.575 126.920  29.750  1.00  0.00           C
ATOM  11702  C27 POPE  258      20.965 127.280  31.110  1.00  0.00           C
ATOM  11705  C28 POPE  258      21.575 128.540  31.760  1.00  0.00           C
ATOM  11708  C29 POPE  258      21.215 129.770  30.970  1.00  0.00           C
ATOM  11710 0C21 POPE  258      20.175 130.600  31.220  1.00  0.00           C
ATOM  11712 1C21 POPE  258      19.185 130.500  32.360  1.00  0.00           C
ATOM  11715 2C21 POPE  258      18.795 131.910  32.850  1.00  0.00           C
ATOM  11718 3C21 POPE  258      17.695 131.900  33.930  1.00  0.00           C
ATOM  11721 4C21 POPE  258      18.245 132.120  35.350  1.00  0.00           C
ATOM  11724 5C21 POPE  258      17.135 132.070  36.420  1.00  0.00           C
ATOM  11727 6C21 POPE  258      17.665 132.110  37.860  1.00  0.00           C
ATOM  11730 7C21 POPE  258      16.565 131.870  38.900  1.00  0.00           C
ATOM  11733 8C21 POPE  258      17.065 131.830  40.340  1.00  0.00           C
ATOM  11737  C33 POPE  258      27.275 126.360  28.260  1.00  0.00           C
ATOM  11740  C34 POPE  258      26.665 126.810  29.590  1.00  0.00           C
ATOM  11743  C35 POPE  258      27.605 126.600  30.790  1.00  0.00           C
ATOM  11746  C36 POPE  258      26.965 126.960  32.130  1.00  0.00           C
ATOM  11749  C37 POPE  258      27.705 126.350  33.330  1.00  0.00           C
ATOM  11752  C38 POPE  258      27.045 126.620  34.690  1.00  0.00           C
ATOM  11755  C39 POPE  258      27.795 127.660  35.560  1.00  0.00           C
ATOM  11758 0C31 POPE  258      27.425 129.120  35.260  1.00  0.00           C
ATOM  11761 1C31 POPE  258      28.315 130.130  36.000  1.00  0.00           C
ATOM  11764 2C31 POPE  258      28.115 130.190  37.520  1.00  0.00           C
ATOM  11767 3C31 POPE  258      26.865 130.960  37.970  1.00  0.00           C
ATOM  11770 4C31 POPE  258      26.725 130.990  39.490  1.00  0.00           C
ATOM  11773 5C31 POPE  258      25.495 131.790  39.960  1.00  0.00           C
ATOM  11776 6C31 POPE  258      25.225 131.660  41.470  1.00  0.00           C
ATOM  11780  NH3 POPE  259      60.755  73.300  19.440  1.00  0.00           N
ATOM  11784  C12 POPE  259      61.615  74.220  18.620  1.00  0.00           C
ATOM  11787  C11 POPE  259      63.055  73.680  18.490  1.00  0.00           C
ATOM  11790  P   POPE  259      65.215  73.370  19.930  1.00  0.00           P
ATOM  11791  O13 POPE  259      65.745  72.160  19.270  1.00  0.00           O
ATOM  11792  O14 POPE  259      65.765  74.670  19.520  1.00  0.00           O
ATOM  11793  O11 POPE  259      65.455  73.200  21.450  1.00  0.00           O
ATOM  11794  O12 POPE  259      63.635  73.420  19.780  1.00  0.00           O
ATOM  11795  C1  POPE  259      64.775  73.860  22.500  1.00  0.00           C
ATOM  11798  C2  POPE  259      64.905  72.960  23.760  1.00  0.00           C
ATOM  11800  O21 POPE  259      64.505  73.610  24.980  1.00  0.00           O
ATOM  11801  C21 POPE  259      63.205  73.850  25.100  1.00  0.00           C
ATOM  11802  O22 POPE  259      62.375  73.720  24.230  1.00  0.00           O
ATOM  11803  C22 POPE  259      62.915  74.270  26.540  1.00  0.00           C
ATOM  11806  C3  POPE  259      66.395  72.520  23.890  1.00  0.00           C
ATOM  11809  O31 POPE  259      66.595  71.480  24.870  1.00  0.00           O
ATOM  11810  C31 POPE  259      67.865  71.090  24.860  1.00  0.00           C
ATOM  11811  O32 POPE  259      68.755  71.630  24.210  1.00  0.00           O
ATOM  11812  C32 POPE  259      68.025  69.830  25.700  1.00  0.00           C
ATOM  11815  C23 POPE  259      61.395  74.370  26.810  1.00  0.00           C
ATOM  11818  C24 POPE  259      61.015  73.720  28.150  1.00  0.00           C
ATOM  11821  C25 POPE  259      61.505  74.470  29.390  1.00  0.00           C
ATOM  11824  C26 POPE  259      60.725  75.770  29.620  1.00  0.00           C
ATOM  11827  C27 POPE  259      61.365  76.650  30.700  1.00  0.00           C
ATOM  11830  C28 POPE  259      60.745  78.050  30.700  1.00  0.00           C
ATOM  11833  C29 POPE  259      61.645  79.110  31.280  1.00  0.00           C
ATOM  11835 0C21 POPE  259      61.235  80.210  31.920  1.00  0.00           C
ATOM  11837 1C21 POPE  259      59.815  80.620  32.220  1.00  0.00           C
ATOM  11840 2C21 POPE  259      59.695  81.040  33.690  1.00  0.00           C
ATOM  11843 3C21 POPE  259      58.395  81.770  34.010  1.00  0.00           C
ATOM  11846 4C21 POPE  259      58.405  82.230  35.470  1.00  0.00           C
ATOM  11849 5C21 POPE  259      57.365  83.310  35.800  1.00  0.00           C
ATOM  11852 6C21 POPE  259      57.565  83.840  37.220  1.00  0.00           C
ATOM  11855 7C21 POPE  259      56.685  85.050  37.510  1.00  0.00           C
ATOM  11858 8C21 POPE  259      56.745  85.540  38.950  1.00  0.00           C
ATOM  11862  C33 POPE  259      68.905  70.030  26.940  1.00  0.00           C
ATOM  11865  C34 POPE  259      68.155  70.620  28.140  1.00  0.00           C
ATOM  11868  C35 POPE  259      68.985  70.580  29.420  1.00  0.00           C
ATOM  11871  C36 POPE  259      68.235  71.120  30.640  1.00  0.00           C
ATOM  11874  C37 POPE  259      69.025  70.950  31.940  1.00  0.00           C
ATOM  11877  C38 POPE  259      68.315  71.570  33.140  1.00  0.00           C
ATOM  11880  C39 POPE  259      67.905  70.560  34.220  1.00  0.00           C
ATOM  11883 0C31 POPE  259      67.295  71.280  35.430  1.00  0.00           C
ATOM  11886 1C31 POPE  259      67.025  70.340  36.610  1.00  0.00           C
ATOM  11889 2C31 POPE  259      66.515  71.050  37.870  1.00  0.00           C
ATOM  11892 3C31 POPE  259      65.205  71.840  37.690  1.00  0.00           C
ATOM  11895 4C31 POPE  259      63.975  70.950  37.420  1.00  0.00           C
ATOM  11898 5C31 POPE  259      62.675  71.740  37.310  1.00  0.00           C
ATOM  11901 6C31 POPE  259      61.435  70.850  37.170  1.00  0.00           C
ATOM  11905  NH3 POPE  260      55.555  11.260  21.750  1.00  0.00           N
ATOM  11909  C12 POPE  260      54.085  11.200  21.480  1.00  0.00           C
ATOM  11912  C11 POPE  260      53.565   9.860  22.000  1.00  0.00           C
ATOM  11915  P   POPE  260      55.155   7.810  21.190  1.00  0.00           P
ATOM  11916  O13 POPE  260      55.425   7.180  19.870  1.00  0.00           O
ATOM  11917  O14 POPE  260      56.305   8.510  21.800  1.00  0.00           O
ATOM  11918  O11 POPE  260      54.685   6.700  22.220  1.00  0.00           O
ATOM  11919  O12 POPE  260      53.955   8.820  21.110  1.00  0.00           O
ATOM  11920  C1  POPE  260      54.055   7.050  23.450  1.00  0.00           C
ATOM  11923  C2  POPE  260      54.175   5.890  24.460  1.00  0.00           C
ATOM  11925  O21 POPE  260      53.245   6.020  25.560  1.00  0.00           O
ATOM  11926  C21 POPE  260      53.455   6.990  26.450  1.00  0.00           C
ATOM  11927  O22 POPE  260      54.305   7.850  26.380  1.00  0.00           O
ATOM  11928  C22 POPE  260      52.415   6.870  27.560  1.00  0.00           C
ATOM  11931  C3  POPE  260      55.635   5.610  24.910  1.00  0.00           C
ATOM  11934  O31 POPE  260      55.775   4.220  25.290  1.00  0.00           O
ATOM  11935  C31 POPE  260      55.445   3.920  26.530  1.00  0.00           C
ATOM  11936  O32 POPE  260      55.155   4.700  27.410  1.00  0.00           O
ATOM  11937  C32 POPE  260      55.375   2.410  26.680  1.00  0.00           C
ATOM  11940  C23 POPE  260      52.485   8.050  28.560  1.00  0.00           C
ATOM  11943  C24 POPE  260      51.175   8.230  29.350  1.00  0.00           C
ATOM  11946  C25 POPE  260      51.275   9.400  30.340  1.00  0.00           C
ATOM  11949  C26 POPE  260      52.025   9.030  31.620  1.00  0.00           C
ATOM  11952  C27 POPE  260      51.105   8.490  32.720  1.00  0.00           C
ATOM  11955  C28 POPE  260      51.895   8.120  33.990  1.00  0.00           C
ATOM  11958  C29 POPE  260      52.465   6.720  33.910  1.00  0.00           C
ATOM  11960 0C21 POPE  260      52.375   5.800  34.890  1.00  0.00           C
ATOM  11962 1C21 POPE  260      51.755   6.080  36.230  1.00  0.00           C
ATOM  11965 2C21 POPE  260      51.915   4.940  37.250  1.00  0.00           C
ATOM  11968 3C21 POPE  260      51.335   5.340  38.620  1.00  0.00           C
ATOM  11971 4C21 POPE  260      51.365   4.210  39.650  1.00  0.00           C
ATOM  11974 5C21 POPE  260      52.725   4.030  40.340  1.00  0.00           C
ATOM  11977 6C21 POPE  260      52.785   2.740  41.160  1.00  0.00           C
ATOM  11980 7C21 POPE  260      54.015   2.650  42.070  1.00  0.00           C
ATOM  11983 8C21 POPE  260      54.195   1.260  42.670  1.00  0.00           C
ATOM  11987  C33 POPE  260      56.005   1.910  28.000  1.00  0.00           C
ATOM  11990  C34 POPE  260      55.845   0.400  28.120  1.00  0.00           C
ATOM  11993  C35 POPE  260      56.935  -0.340  28.900  1.00  0.00           C
ATOM  11996  C36 POPE  260      56.995  -0.060  30.400  1.00  0.00           C
ATOM  11999  C37 POPE  260      57.445  -1.310  31.170  1.00  0.00           C
ATOM  12002  C38 POPE  260      57.885  -1.040  32.610  1.00  0.00           C
ATOM  12005  C39 POPE  260      57.945  -2.320  33.460  1.00  0.00           C
ATOM  12008 0C31 POPE  260      56.555  -2.870  33.830  1.00  0.00           C
ATOM  12011 1C31 POPE  260      56.605  -4.150  34.690  1.00  0.00           C
ATOM  12014 2C31 POPE  260      55.255  -4.900  34.800  1.00  0.00           C
ATOM  12017 3C31 POPE  260      54.135  -4.080  35.450  1.00  0.00           C
ATOM  12020 4C31 POPE  260      52.745  -4.660  35.120  1.00  0.00           C
ATOM  12023 5C31 POPE  260      51.615  -3.800  35.680  1.00  0.00           C
ATOM  12026 6C31 POPE  260      50.195  -4.300  35.400  1.00  0.00           C
ATOM  12030  NH3 POPE  261      13.615 115.670  20.050  1.00  0.00           N
ATOM  12034  C12 POPE  261      14.495 114.860  19.150  1.00  0.00           C
ATOM  12037  C11 POPE  261      15.585 114.160  19.980  1.00  0.00           C
ATOM  12040  P   POPE  261      18.085 113.590  19.820  1.00  0.00           P
ATOM  12041  O13 POPE  261      17.695 112.190  19.500  1.00  0.00           O
ATOM  12042  O14 POPE  261      19.295 114.190  19.200  1.00  0.00           O
ATOM  12043  O11 POPE  261      18.175 113.750  21.390  1.00  0.00           O
ATOM  12044  O12 POPE  261      16.865 114.530  19.480  1.00  0.00           O
ATOM  12045  C1  POPE  261      18.875 112.710  22.090  1.00  0.00           C
ATOM  12048  C2  POPE  261      18.795 112.960  23.610  1.00  0.00           C
ATOM  12050  O21 POPE  261      20.015 112.500  24.210  1.00  0.00           O
ATOM  12051  C21 POPE  261      20.265 112.900  25.450  1.00  0.00           C
ATOM  12052  O22 POPE  261      20.475 112.130  26.370  1.00  0.00           O
ATOM  12053  C22 POPE  261      20.275 114.430  25.590  1.00  0.00           C
ATOM  12056  C3  POPE  261      17.545 112.270  24.220  1.00  0.00           C
ATOM  12059  O31 POPE  261      17.475 112.470  25.660  1.00  0.00           O
ATOM  12060  C31 POPE  261      17.285 111.350  26.350  1.00  0.00           C
ATOM  12061  O32 POPE  261      17.065 110.260  25.880  1.00  0.00           O
ATOM  12062  C32 POPE  261      17.425 111.610  27.850  1.00  0.00           C
ATOM  12065  C23 POPE  261      19.095 114.970  26.450  1.00  0.00           C
ATOM  12068  C24 POPE  261      19.365 116.400  26.930  1.00  0.00           C
ATOM  12071  C25 POPE  261      18.265 116.950  27.850  1.00  0.00           C
ATOM  12074  C26 POPE  261      18.555 116.710  29.340  1.00  0.00           C
ATOM  12077  C27 POPE  261      17.715 117.620  30.250  1.00  0.00           C
ATOM  12080  C28 POPE  261      18.235 117.680  31.710  1.00  0.00           C
ATOM  12083  C29 POPE  261      17.845 116.480  32.530  1.00  0.00           C
ATOM  12085 0C21 POPE  261      17.715 116.470  33.880  1.00  0.00           C
ATOM  12087 1C21 POPE  261      18.025 117.630  34.800  1.00  0.00           C
ATOM  12090 2C21 POPE  261      18.735 117.200  36.110  1.00  0.00           C
ATOM  12093 3C21 POPE  261      20.135 116.590  35.900  1.00  0.00           C
ATOM  12096 4C21 POPE  261      20.785 116.110  37.220  1.00  0.00           C
ATOM  12099 5C21 POPE  261      21.385 117.240  38.080  1.00  0.00           C
ATOM  12102 6C21 POPE  261      22.745 117.730  37.580  1.00  0.00           C
ATOM  12105 7C21 POPE  261      23.295 118.920  38.370  1.00  0.00           C
ATOM  12108 8C21 POPE  261      24.635 119.440  37.840  1.00  0.00           C
ATOM  12112  C33 POPE  261      16.325 112.560  28.370  1.00  0.00           C
[truncated: 1,728,295 more chars]
