# Supplementary material for: Characterizing Membrane Association and Periplasmic Transfer of Bacterial Lipoproteins through Molecular Dynamics Simulations
Source: Structure. 2020 Apr 7;28(4):475–487.e3. doi: 10.1016/j.str.2020.01.012 (PMC7139219; doi:10.1016/j.str.2020.01.012)
Supplement: Data S2. Final Coordinates from Simulations (A–L), Related to Figure 3 [file mmc4.zip › A-L/GFCB-1-atomistic.pdb]

TITLE     Protein
REMARK    THIS IS A SIMULATION BOX
CRYST1  129.307  129.307  112.358  90.00  90.00  90.00 P 1           1
MODEL        1
ATOM      1  N   CYSTA   1      60.690  45.760  67.800  1.00  0.00           N
ATOM      3  CA  CYSTA   1      61.880  46.230  67.120  1.00  0.00           C
ATOM      5  C   CYSTA   1      63.140  45.440  67.900  1.00  0.00           C
ATOM      6  O   CYSTA   1      63.570  46.070  68.860  1.00  0.00           O
ATOM      7  CB  CYSTA   1      61.820  47.910  67.110  1.00  0.00           C
ATOM     10  SG  CYSTA   1      60.200  49.060  67.020  1.00  0.00           S
ATOM     11  C1  CYSTA   1      60.050  50.670  65.940  1.00  0.00           C
ATOM     14  CA1 CYSTA   1      59.400  45.590  67.370  1.00  0.00           C
ATOM     15  OA1 CYSTA   1      58.690  44.840  68.050  1.00  0.00           O
ATOM     16  CA2 CYSTA   1      58.670  46.260  66.200  1.00  0.00           C
ATOM     19  C11 CYSTA   1      59.130  52.010  66.160  1.00  0.00           C
ATOM     21  O11 CYSTA   1      58.890  52.290  67.530  1.00  0.00           O
ATOM     22  CX1 CYSTA   1      59.640  53.220  68.150  1.00  0.00           C
ATOM     23  OX1 CYSTA   1      60.160  53.010  69.220  1.00  0.00           O
ATOM     24  CX2 CYSTA   1      59.660  54.620  67.470  1.00  0.00           C
ATOM     27  C12 CYSTA   1      57.760  52.190  65.410  1.00  0.00           C
ATOM     30  O12 CYSTA   1      57.140  53.480  65.620  1.00  0.00           O
ATOM     31  CD1 CYSTA   1      57.180  54.530  64.770  1.00  0.00           C
ATOM     32  OD1 CYSTA   1      56.500  55.540  64.910  1.00  0.00           O
ATOM     33  CD2 CYSTA   1      58.210  54.390  63.640  1.00  0.00           C
ATOM     36  CA3 CYSTA   1      59.470  46.540  64.910  1.00  0.00           C
ATOM     39  CA4 CYSTA   1      58.610  47.140  63.790  1.00  0.00           C
ATOM     42  CA5 CYSTA   1      59.340  47.110  62.440  1.00  0.00           C
ATOM     45  CA6 CYSTA   1      60.550  48.060  62.370  1.00  0.00           C
ATOM     48  CA7 CYSTA   1      61.570  47.600  61.310  1.00  0.00           C
ATOM     51  CA8 CYSTA   1      61.830  48.640  60.230  1.00  0.00           C
ATOM     54  CA9 CYSTA   1      62.090  48.020  58.850  1.00  0.00           C
ATOM     57 0CA1 CYSTA   1      62.320  49.090  57.780  1.00  0.00           C
ATOM     60 1CA1 CYSTA   1      63.510  50.000  58.090  1.00  0.00           C
ATOM     63 2CA1 CYSTA   1      64.170  50.620  56.860  1.00  0.00           C
ATOM     66 3CA1 CYSTA   1      65.120  51.770  57.230  1.00  0.00           C
ATOM     69 4CA1 CYSTA   1      66.280  51.950  56.250  1.00  0.00           C
ATOM     72 5CA1 CYSTA   1      67.630  51.430  56.780  1.00  0.00           C
ATOM     75 6CA1 CYSTA   1      68.810  51.850  55.910  1.00  0.00           C
ATOM     79  CD3 CYSTA   1      58.290  55.640  62.720  1.00  0.00           C
ATOM     82  CD4 CYSTA   1      57.270  55.620  61.560  1.00  0.00           C
ATOM     85  CD5 CYSTA   1      57.670  56.510  60.370  1.00  0.00           C
ATOM     88  CD6 CYSTA   1      58.870  55.970  59.570  1.00  0.00           C
ATOM     91  CD7 CYSTA   1      58.520  54.910  58.520  1.00  0.00           C
ATOM     94  CD8 CYSTA   1      59.780  54.350  57.850  1.00  0.00           C
ATOM     97  CD9 CYSTA   1      59.610  53.950  56.380  1.00  0.00           C
ATOM    100 0CD1 CYSTA   1      58.240  53.340  56.060  1.00  0.00           C
ATOM    103 1CD1 CYSTA   1      58.120  52.980  54.580  1.00  0.00           C
ATOM    106 2CD1 CYSTA   1      56.730  52.480  54.170  1.00  0.00           C
ATOM    109 3CD1 CYSTA   1      56.340  52.930  52.760  1.00  0.00           C
ATOM    112 4CD1 CYSTA   1      57.290  52.460  51.650  1.00  0.00           C
ATOM    115 5CD1 CYSTA   1      57.390  53.470  50.490  1.00  0.00           C
ATOM    118 6CD1 CYSTA   1      58.250  53.010  49.320  1.00  0.00           C
ATOM    122  CX3 CYSTA   1      61.060  55.090  67.020  1.00  0.00           C
ATOM    125  CX4 CYSTA   1      61.020  55.930  65.730  1.00  0.00           C
ATOM    128  CX5 CYSTA   1      62.310  56.690  65.400  1.00  0.00           C
ATOM    131  CX6 CYSTA   1      62.200  57.600  64.160  1.00  0.00           C
ATOM    134  CX7 CYSTA   1      63.550  58.280  63.850  1.00  0.00           C
ATOM    137  CX8 CYSTA   1      63.480  59.450  62.850  1.00  0.00           C
ATOM    140  CX9 CYSTA   1      63.080  59.060  61.450  1.00  0.00           C
ATOM    142 0CX1 CYSTA   1      63.720  59.360  60.300  1.00  0.00           C
ATOM    144 1CX1 CYSTA   1      65.010  60.130  60.150  1.00  0.00           C
ATOM    147 2CX1 CYSTA   1      64.900  61.650  60.320  1.00  0.00           C
ATOM    150 3CX1 CYSTA   1      63.850  62.310  59.410  1.00  0.00           C
ATOM    153 4CX1 CYSTA   1      63.830  63.850  59.480  1.00  0.00           C
ATOM    156 5CX1 CYSTA   1      63.880  64.370  60.920  1.00  0.00           C
ATOM    159 6CX1 CYSTA   1      63.000  65.600  61.200  1.00  0.00           C
ATOM    162 7CX1 CYSTA   1      63.060  65.970  62.690  1.00  0.00           C
ATOM    165 8CX1 CYSTA   1      62.000  66.970  63.140  1.00  0.00           C
ATOM    169  N   THR A   2      63.740  44.110  67.640  1.00  0.00           N
ATOM    171  CA  THR A   2      64.660  43.220  68.610  1.00  0.00           C
ATOM    173  CB  THR A   2      63.810  43.170  69.920  1.00  0.00           C
ATOM    175  OG1 THR A   2      64.450  43.810  71.020  1.00  0.00           O
ATOM    177  CG2 THR A   2      63.200  41.820  70.340  1.00  0.00           C
ATOM    181  C   THR A   2      65.430  41.690  68.290  1.00  0.00           C
ATOM    182  O   THR A   2      64.800  40.930  67.560  1.00  0.00           O
ATOM    183  N   HIS A   3      66.750  41.180  68.810  1.00  0.00           N
ATOM    185  CA  HIS A   3      67.760  39.870  68.770  1.00  0.00           C
ATOM    187  CB  HIS A   3      67.360  38.360  69.150  1.00  0.00           C
ATOM    190  ND1 HIS A   3      68.260  36.220  68.010  1.00  0.00           N
ATOM    191  CG  HIS A   3      68.450  37.210  68.980  1.00  0.00           C
ATOM    192  CE1 HIS A   3      69.430  35.620  67.880  1.00  0.00           C
ATOM    194  NE2 HIS A   3      70.370  36.120  68.710  1.00  0.00           N
ATOM    196  CD2 HIS A   3      69.750  37.110  69.450  1.00  0.00           C
ATOM    198  C   HIS A   3      69.380  39.670  68.420  1.00  0.00           C
ATOM    199  O   HIS A   3      70.130  40.050  69.330  1.00  0.00           O
ATOM    200  N   SER A   4      70.010  39.050  67.220  1.00  0.00           N
ATOM    202  CA  SER A   4      71.250  39.330  66.260  1.00  0.00           C
ATOM    204  CB  SER A   4      71.760  38.020  65.590  1.00  0.00           C
ATOM    207  OG  SER A   4      73.180  37.950  65.460  1.00  0.00           O
ATOM    209  C   SER A   4      71.540  40.510  65.070  1.00  0.00           C
ATOM    210  O   SER A   4      72.680  40.970  65.020  1.00  0.00           O
ATOM    211  N   GLN A   5      70.570  41.070  64.170  1.00  0.00           N
ATOM    213  CA  GLN A   5      69.960  42.480  63.890  1.00  0.00           C
ATOM    215  CB  GLN A   5      68.390  42.530  63.520  1.00  0.00           C
ATOM    218  CG  GLN A   5      67.870  41.560  62.420  1.00  0.00           C
ATOM    221  CD  GLN A   5      66.330  41.220  62.380  1.00  0.00           C
ATOM    222  OE1 GLN A   5      65.540  42.140  62.170  1.00  0.00           O
ATOM    223  NE2 GLN A   5      65.900  39.920  62.510  1.00  0.00           N
ATOM    226  C   GLN A   5      70.240  43.800  64.780  1.00  0.00           C
ATOM    227  O   GLN A   5      71.330  44.350  64.670  1.00  0.00           O
ATOM    228  N   GLN A   6      69.260  44.320  65.680  1.00  0.00           N
ATOM    230  CA  GLN A   6      69.130  44.510  67.200  1.00  0.00           C
ATOM    232  CB  GLN A   6      70.250  45.040  68.270  1.00  0.00           C
ATOM    235  CG  GLN A   6      70.580  44.120  69.560  1.00  0.00           C
ATOM    238  CD  GLN A   6      71.570  44.420  70.730  1.00  0.00           C
ATOM    239  OE1 GLN A   6      72.040  43.460  71.350  1.00  0.00           O
ATOM    240  NE2 GLN A   6      71.890  45.690  71.010  1.00  0.00           N
ATOM    243  C   GLN A   6      67.820  45.170  67.330  1.00  0.00           C
ATOM    244  O   GLN A   6      67.140  45.450  66.340  1.00  0.00           O
ATOM    245  N   SER A   7      67.420  45.470  68.600  1.00  0.00           N
ATOM    247  CA  SER A   7      66.660  46.670  68.870  1.00  0.00           C
ATOM    249  CB  SER A   7      66.220  46.870  70.350  1.00  0.00           C
ATOM    252  OG  SER A   7      65.410  48.030  70.490  1.00  0.00           O
ATOM    254  C   SER A   7      67.660  47.710  68.560  1.00  0.00           C
ATOM    255  O   SER A   7      68.690  47.750  69.210  1.00  0.00           O
ATOM    256  N   MET A   8      67.440  48.500  67.490  1.00  0.00           N
ATOM    258  CA  MET A   8      68.500  49.300  66.930  1.00  0.00           C
ATOM    260  CB  MET A   8      68.100  49.940  65.580  1.00  0.00           C
ATOM    263  CG  MET A   8      67.840  48.860  64.510  1.00  0.00           C
ATOM    266  SD  MET A   8      69.280  47.850  64.050  1.00  0.00           S
ATOM    267  CE  MET A   8      68.310  46.680  63.060  1.00  0.00           C
ATOM    271  C   MET A   8      68.970  50.310  67.930  1.00  0.00           C
ATOM    272  O   MET A   8      70.150  50.630  68.000  1.00  0.00           O
ATOM    273  N   VAL A   9      68.070  50.710  68.860  1.00  0.00           N
ATOM    275  CA  VAL A   9      68.430  51.400  70.060  1.00  0.00           C
ATOM    277  CB  VAL A   9      67.190  51.690  70.880  1.00  0.00           C
ATOM    279  CG1 VAL A   9      67.430  51.880  72.390  1.00  0.00           C
ATOM    283  CG2 VAL A   9      66.580  52.970  70.300  1.00  0.00           C
ATOM    287  C   VAL A   9      69.470  50.720  70.900  1.00  0.00           C
ATOM    288  O   VAL A   9      70.460  51.350  71.210  1.00  0.00           O
ATOM    289  N   ASP A  10      69.350  49.420  71.240  1.00  0.00           N
ATOM    291  CA  ASP A  10      70.320  48.730  72.070  1.00  0.00           C
ATOM    293  CB  ASP A  10      69.850  47.320  72.550  1.00  0.00           C
ATOM    296  CG  ASP A  10      68.670  47.360  73.540  1.00  0.00           C
ATOM    297  OD1 ASP A  10      68.140  48.460  73.830  1.00  0.00           O
ATOM    298  OD2 ASP A  10      68.300  46.260  74.020  1.00  0.00           O
ATOM    299  C   ASP A  10      71.720  48.690  71.460  1.00  0.00           C
ATOM    300  O   ASP A  10      72.680  48.870  72.210  1.00  0.00           O
ATOM    301  N   THR A  11      71.900  48.460  70.120  1.00  0.00           N
ATOM    303  CA  THR A  11      73.230  48.350  69.520  1.00  0.00           C
ATOM    305  CB  THR A  11      73.290  47.660  68.150  1.00  0.00           C
ATOM    307  OG1 THR A  11      73.080  46.280  68.310  1.00  0.00           O
ATOM    309  CG2 THR A  11      74.660  47.780  67.440  1.00  0.00           C
ATOM    313  C   THR A  11      73.840  49.700  69.380  1.00  0.00           C
ATOM    314  O   THR A  11      74.950  49.940  69.830  1.00  0.00           O
ATOM    315  N   PHE A  12      73.090  50.620  68.720  1.00  0.00           N
ATOM    317  CA  PHE A  12      73.520  51.950  68.390  1.00  0.00           C
ATOM    319  CB  PHE A  12      72.550  52.680  67.420  1.00  0.00           C
ATOM    322  CG  PHE A  12      72.710  52.180  65.990  1.00  0.00           C
ATOM    323  CD1 PHE A  12      71.990  51.090  65.460  1.00  0.00           C
ATOM    325  CE1 PHE A  12      72.140  50.700  64.120  1.00  0.00           C
ATOM    327  CZ  PHE A  12      73.030  51.390  63.300  1.00  0.00           C
ATOM    329  CD2 PHE A  12      73.600  52.860  65.140  1.00  0.00           C
ATOM    331  CE2 PHE A  12      73.760  52.480  63.800  1.00  0.00           C
ATOM    333  C   PHE A  12      73.810  52.790  69.600  1.00  0.00           C
ATOM    334  O   PHE A  12      74.790  53.540  69.620  1.00  0.00           O
ATOM    335  N   ARG A  13      72.970  52.680  70.660  1.00  0.00           N
ATOM    337  CA  ARG A  13      73.160  53.320  71.950  1.00  0.00           C
ATOM    339  CB  ARG A  13      71.940  53.080  72.870  1.00  0.00           C
ATOM    342  CG  ARG A  13      72.010  53.670  74.280  1.00  0.00           C
ATOM    345  CD  ARG A  13      70.820  53.250  75.150  1.00  0.00           C
ATOM    348  NE  ARG A  13      70.870  51.760  75.310  1.00  0.00           N
ATOM    350  CZ  ARG A  13      70.130  51.090  76.230  1.00  0.00           C
ATOM    351  NH1 ARG A  13      69.320  51.760  77.080  1.00  0.00           N
ATOM    354  NH2 ARG A  13      70.210  49.740  76.310  1.00  0.00           N
ATOM    357  C   ARG A  13      74.370  52.820  72.690  1.00  0.00           C
ATOM    358  O   ARG A  13      75.110  53.610  73.250  1.00  0.00           O
ATOM    359  N   ALA A  14      74.580  51.480  72.720  1.00  0.00           N
ATOM    361  CA  ALA A  14      75.700  50.870  73.420  1.00  0.00           C
ATOM    363  CB  ALA A  14      75.660  49.330  73.400  1.00  0.00           C
ATOM    367  C   ALA A  14      76.990  51.310  72.810  1.00  0.00           C
ATOM    368  O   ALA A  14      77.930  51.650  73.530  1.00  0.00           O
ATOM    369  N   SER A  15      77.020  51.360  71.460  1.00  0.00           N
ATOM    371  CA  SER A  15      78.090  51.850  70.650  1.00  0.00           C
ATOM    373  CB  SER A  15      77.790  51.620  69.140  1.00  0.00           C
ATOM    376  OG  SER A  15      78.860  52.010  68.300  1.00  0.00           O
ATOM    378  C   SER A  15      78.380  53.300  70.950  1.00  0.00           C
ATOM    379  O   SER A  15      79.540  53.660  71.090  1.00  0.00           O
ATOM    380  N   LEU A  16      77.330  54.160  71.100  1.00  0.00           N
ATOM    382  CA  LEU A  16      77.470  55.590  71.300  1.00  0.00           C
ATOM    384  CB  LEU A  16      76.070  56.260  71.440  1.00  0.00           C
ATOM    387  CG  LEU A  16      76.030  57.770  71.810  1.00  0.00           C
ATOM    389  CD1 LEU A  16      76.660  58.660  70.710  1.00  0.00           C
ATOM    393  CD2 LEU A  16      74.580  58.200  72.150  1.00  0.00           C
ATOM    397  C   LEU A  16      78.280  55.920  72.530  1.00  0.00           C
ATOM    398  O   LEU A  16      79.170  56.760  72.480  1.00  0.00           O
ATOM    399  N   PHE A  17      77.990  55.230  73.660  1.00  0.00           N
ATOM    401  CA  PHE A  17      78.700  55.370  74.910  1.00  0.00           C
ATOM    403  CB  PHE A  17      77.940  54.710  76.090  1.00  0.00           C
ATOM    406  CG  PHE A  17      76.610  55.410  76.290  1.00  0.00           C
ATOM    407  CD1 PHE A  17      76.590  56.770  76.680  1.00  0.00           C
ATOM    409  CE1 PHE A  17      75.380  57.430  76.880  1.00  0.00           C
ATOM    411  CZ  PHE A  17      74.170  56.750  76.720  1.00  0.00           C
ATOM    413  CD2 PHE A  17      75.390  54.730  76.150  1.00  0.00           C
ATOM    415  CE2 PHE A  17      74.180  55.400  76.360  1.00  0.00           C
ATOM    417  C   PHE A  17      80.110  54.830  74.850  1.00  0.00           C
ATOM    418  O   PHE A  17      81.010  55.410  75.440  1.00  0.00           O
ATOM    419  N   ASP A  18      80.320  53.710  74.110  1.00  0.00           N
ATOM    421  CA  ASP A  18      81.610  53.080  73.890  1.00  0.00           C
ATOM    423  CB  ASP A  18      81.520  51.740  73.100  1.00  0.00           C
ATOM    426  CG  ASP A  18      80.780  50.650  73.890  1.00  0.00           C
ATOM    427  OD1 ASP A  18      80.520  50.830  75.100  1.00  0.00           O
ATOM    428  OD2 ASP A  18      80.510  49.580  73.270  1.00  0.00           O
ATOM    429  C   ASP A  18      82.570  53.990  73.160  1.00  0.00           C
ATOM    430  O   ASP A  18      83.760  54.040  73.490  1.00  0.00           O
ATOM    431  N   ASN A  19      82.070  54.730  72.140  1.00  0.00           N
ATOM    433  CA  ASN A  19      82.870  55.540  71.250  1.00  0.00           C
ATOM    435  CB  ASN A  19      82.160  55.810  69.900  1.00  0.00           C
ATOM    438  CG  ASN A  19      81.730  54.510  69.220  1.00  0.00           C
ATOM    439  OD1 ASN A  19      80.600  54.420  68.740  1.00  0.00           O
ATOM    440  ND2 ASN A  19      82.630  53.470  69.220  1.00  0.00           N
ATOM    443  C   ASN A  19      83.140  56.880  71.870  1.00  0.00           C
ATOM    444  O   ASN A  19      84.040  57.600  71.440  1.00  0.00           O
ATOM    445  N   GLN A  20      82.350  57.240  72.920  1.00  0.00           N
ATOM    447  CA  GLN A  20      82.480  58.470  73.650  1.00  0.00           C
ATOM    449  CB  GLN A  20      81.110  58.890  74.230  1.00  0.00           C
ATOM    452  CG  GLN A  20      81.110  60.240  74.970  1.00  0.00           C
ATOM    455  CD  GLN A  20      79.740  60.490  75.610  1.00  0.00           C
ATOM    456  OE1 GLN A  20      78.700  60.240  75.000  1.00  0.00           O
ATOM    457  NE2 GLN A  20      79.760  61.000  76.880  1.00  0.00           N
ATOM    460  C   GLN A  20      83.500  58.200  74.740  1.00  0.00           C
ATOM    461  O   GLN A  20      83.150  57.820  75.860  1.00  0.00           O
ATOM    462  N   ASP A  21      84.800  58.360  74.390  1.00  0.00           N
ATOM    464  CA  ASP A  21      85.940  58.040  75.210  1.00  0.00           C
ATOM    466  CB  ASP A  21      87.260  58.150  74.370  1.00  0.00           C
ATOM    469  CG  ASP A  21      88.530  57.690  75.100  1.00  0.00           C
ATOM    470  OD1 ASP A  21      88.420  56.920  76.080  1.00  0.00           O
ATOM    471  OD2 ASP A  21      89.630  58.040  74.610  1.00  0.00           O
ATOM    472  C   ASP A  21      86.030  58.920  76.440  1.00  0.00           C
ATOM    473  O   ASP A  21      86.270  58.440  77.540  1.00  0.00           O
ATOM    474  N   ILE A  22      85.800  60.240  76.240  1.00  0.00           N
ATOM    476  CA  ILE A  22      85.970  61.260  77.250  1.00  0.00           C
ATOM    478  CB  ILE A  22      87.120  62.240  76.980  1.00  0.00           C
ATOM    480  CG2 ILE A  22      88.420  61.430  77.190  1.00  0.00           C
ATOM    484  CG1 ILE A  22      87.120  62.910  75.580  1.00  0.00           C
ATOM    487  CD  ILE A  22      86.580  64.340  75.540  1.00  0.00           C
ATOM    491  C   ILE A  22      84.620  61.910  77.360  1.00  0.00           C
ATOM    492  O   ILE A  22      83.620  61.310  76.970  1.00  0.00           O
ATOM    493  N   THR A  23      84.530  63.130  77.940  1.00  0.00           N
ATOM    495  CA  THR A  23      83.350  63.980  77.990  1.00  0.00           C
ATOM    497  CB  THR A  23      83.630  65.350  78.620  1.00  0.00           C
ATOM    499  OG1 THR A  23      84.550  66.110  77.850  1.00  0.00           O
ATOM    501  CG2 THR A  23      84.200  65.140  80.040  1.00  0.00           C
ATOM    505  C   THR A  23      82.650  64.140  76.650  1.00  0.00           C
ATOM    506  O   THR A  23      83.190  63.810  75.590  1.00  0.00           O
ATOM    507  N   VAL A  24      81.410  64.670  76.660  1.00  0.00           N
ATOM    509  CA  VAL A  24      80.760  65.110  75.460  1.00  0.00           C
ATOM    511  CB  VAL A  24      79.270  65.390  75.630  1.00  0.00           C
ATOM    513  CG1 VAL A  24      78.560  64.050  75.900  1.00  0.00           C
ATOM    517  CG2 VAL A  24      79.030  66.400  76.770  1.00  0.00           C
ATOM    521  C   VAL A  24      81.480  66.320  74.900  1.00  0.00           C
ATOM    522  O   VAL A  24      81.780  67.280  75.610  1.00  0.00           O
ATOM    523  N   ALA A  25      81.790  66.270  73.590  1.00  0.00           N
ATOM    525  CA  ALA A  25      82.410  67.350  72.870  1.00  0.00           C
ATOM    527  CB  ALA A  25      83.400  66.890  71.800  1.00  0.00           C
ATOM    531  C   ALA A  25      81.290  68.080  72.200  1.00  0.00           C
ATOM    532  O   ALA A  25      80.330  67.460  71.750  1.00  0.00           O
ATOM    533  N   ASP A  26      81.390  69.430  72.160  1.00  0.00           N
ATOM    535  CA  ASP A  26      80.370  70.330  71.680  1.00  0.00           C
ATOM    537  CB  ASP A  26      80.840  71.800  71.890  1.00  0.00           C
ATOM    540  CG  ASP A  26      79.770  72.860  71.580  1.00  0.00           C
ATOM    541  OD1 ASP A  26      78.600  72.490  71.330  1.00  0.00           O
ATOM    542  OD2 ASP A  26      80.130  74.070  71.620  1.00  0.00           O
ATOM    543  C   ASP A  26      80.020  70.060  70.240  1.00  0.00           C
ATOM    544  O   ASP A  26      78.850  70.010  69.870  1.00  0.00           O
ATOM    545  N   GLN A  27      81.060  69.850  69.390  1.00  0.00           N
ATOM    547  CA  GLN A  27      80.930  69.560  67.980  1.00  0.00           C
ATOM    549  CB  GLN A  27      82.320  69.480  67.300  1.00  0.00           C
ATOM    552  CG  GLN A  27      82.300  69.320  65.770  1.00  0.00           C
ATOM    555  CD  GLN A  27      81.440  70.420  65.130  1.00  0.00           C
ATOM    556  OE1 GLN A  27      81.560  71.600  65.500  1.00  0.00           O
ATOM    557  NE2 GLN A  27      80.570  70.040  64.160  1.00  0.00           N
ATOM    560  C   GLN A  27      80.200  68.260  67.740  1.00  0.00           C
ATOM    561  O   GLN A  27      79.370  68.170  66.830  1.00  0.00           O
ATOM    562  N   GLN A  28      80.500  67.220  68.560  1.00  0.00           N
ATOM    564  CA  GLN A  28      79.920  65.900  68.480  1.00  0.00           C
ATOM    566  CB  GLN A  28      80.640  64.830  69.350  1.00  0.00           C
ATOM    569  CG  GLN A  28      81.870  64.140  68.700  1.00  0.00           C
ATOM    572  CD  GLN A  28      83.030  65.080  68.360  1.00  0.00           C
ATOM    573  OE1 GLN A  28      84.020  65.130  69.110  1.00  0.00           O
ATOM    574  NE2 GLN A  28      82.940  65.810  67.210  1.00  0.00           N
ATOM    577  C   GLN A  28      78.440  65.870  68.710  1.00  0.00           C
ATOM    578  O   GLN A  28      77.740  65.110  68.050  1.00  0.00           O
ATOM    579  N   ILE A  29      77.920  66.710  69.650  1.00  0.00           N
ATOM    581  CA  ILE A  29      76.510  66.870  69.940  1.00  0.00           C
ATOM    583  CB  ILE A  29      76.280  67.870  71.090  1.00  0.00           C
ATOM    585  CG2 ILE A  29      74.790  68.220  71.270  1.00  0.00           C
ATOM    589  CG1 ILE A  29      76.890  67.360  72.420  1.00  0.00           C
ATOM    592  CD  ILE A  29      76.460  65.950  72.830  1.00  0.00           C
ATOM    596  C   ILE A  29      75.740  67.330  68.730  1.00  0.00           C
ATOM    597  O   ILE A  29      74.650  66.830  68.450  1.00  0.00           O
ATOM    598  N   GLN A  30      76.330  68.280  67.970  1.00  0.00           N
ATOM    600  CA  GLN A  30      75.720  68.880  66.810  1.00  0.00           C
ATOM    602  CB  GLN A  30      76.420  70.200  66.400  1.00  0.00           C
ATOM    605  CG  GLN A  30      76.490  71.240  67.540  1.00  0.00           C
ATOM    608  CD  GLN A  30      77.150  72.530  67.020  1.00  0.00           C
ATOM    609  OE1 GLN A  30      78.330  72.510  66.640  1.00  0.00           O
ATOM    610  NE2 GLN A  30      76.390  73.660  67.010  1.00  0.00           N
ATOM    613  C   GLN A  30      75.750  67.930  65.640  1.00  0.00           C
ATOM    614  O   GLN A  30      74.990  68.090  64.680  1.00  0.00           O
ATOM    615  N   ALA A  31      76.610  66.900  65.720  1.00  0.00           N
ATOM    617  CA  ALA A  31      76.820  65.940  64.670  1.00  0.00           C
ATOM    619  CB  ALA A  31      78.320  65.570  64.580  1.00  0.00           C
ATOM    623  C   ALA A  31      76.050  64.670  64.940  1.00  0.00           C
ATOM    624  O   ALA A  31      76.160  63.720  64.160  1.00  0.00           O
ATOM    625  N   LEU A  32      75.220  64.620  66.020  1.00  0.00           N
ATOM    627  CA  LEU A  32      74.340  63.490  66.290  1.00  0.00           C
ATOM    629  CB  LEU A  32      73.990  63.270  67.780  1.00  0.00           C
ATOM    632  CG  LEU A  32      75.180  62.800  68.660  1.00  0.00           C
ATOM    634  CD1 LEU A  32      74.760  62.660  70.140  1.00  0.00           C
ATOM    638  CD2 LEU A  32      75.820  61.500  68.160  1.00  0.00           C
ATOM    642  C   LEU A  32      73.050  63.720  65.530  1.00  0.00           C
ATOM    643  O   LEU A  32      72.500  64.810  65.630  1.00  0.00           O
ATOM    644  N   PRO A  33      72.520  62.760  64.750  1.00  0.00           N
ATOM    645  CD  PRO A  33      73.300  61.650  64.200  1.00  0.00           C
ATOM    648  CA  PRO A  33      71.300  62.970  63.980  1.00  0.00           C
ATOM    650  CB  PRO A  33      71.270  61.810  62.990  1.00  0.00           C
ATOM    653  CG  PRO A  33      72.740  61.450  62.790  1.00  0.00           C
ATOM    656  C   PRO A  33      70.030  62.910  64.800  1.00  0.00           C
ATOM    657  O   PRO A  33      68.970  63.180  64.240  1.00  0.00           O
ATOM    658  N   TYR A  34      70.110  62.510  66.090  1.00  0.00           N
ATOM    660  CA  TYR A  34      68.960  62.210  66.910  1.00  0.00           C
ATOM    662  CB  TYR A  34      68.840  60.710  67.290  1.00  0.00           C
ATOM    665  CG  TYR A  34      70.180  60.110  67.660  1.00  0.00           C
ATOM    666  CD1 TYR A  34      70.750  60.350  68.910  1.00  0.00           C
ATOM    668  CE1 TYR A  34      71.980  59.770  69.270  1.00  0.00           C
ATOM    670  CZ  TYR A  34      72.620  58.910  68.370  1.00  0.00           C
ATOM    671  OH  TYR A  34      73.830  58.280  68.720  1.00  0.00           O
ATOM    673  CD2 TYR A  34      70.850  59.270  66.760  1.00  0.00           C
ATOM    675  CE2 TYR A  34      72.060  58.660  67.110  1.00  0.00           C
ATOM    677  C   TYR A  34      69.030  63.040  68.150  1.00  0.00           C
ATOM    678  O   TYR A  34      70.120  63.420  68.580  1.00  0.00           O
ATOM    679  N   SER A  35      67.850  63.400  68.700  1.00  0.00           N
ATOM    681  CA  SER A  35      67.710  64.280  69.840  1.00  0.00           C
ATOM    683  CB  SER A  35      66.240  64.670  70.120  1.00  0.00           C
ATOM    686  OG  SER A  35      66.140  65.800  70.990  1.00  0.00           O
ATOM    688  C   SER A  35      68.330  63.660  71.060  1.00  0.00           C
ATOM    689  O   SER A  35      68.280  62.440  71.230  1.00  0.00           O
ATOM    690  N   THR A  36      68.970  64.490  71.910  1.00  0.00           N
ATOM    692  CA  THR A  36      69.690  64.040  73.070  1.00  0.00           C
ATOM    694  CB  THR A  36      71.200  63.920  72.880  1.00  0.00           C
ATOM    696  OG1 THR A  36      71.750  65.110  72.330  1.00  0.00           O
ATOM    698  CG2 THR A  36      71.490  62.740  71.940  1.00  0.00           C
ATOM    702  C   THR A  36      69.340  64.990  74.190  1.00  0.00           C
ATOM    703  O   THR A  36      68.830  66.080  73.950  1.00  0.00           O
ATOM    704  N   MET A  37      69.610  64.550  75.440  1.00  0.00           N
ATOM    706  CA  MET A  37      69.370  65.310  76.640  1.00  0.00           C
ATOM    708  CB  MET A  37      68.150  64.860  77.480  1.00  0.00           C
ATOM    711  CG  MET A  37      66.810  65.480  77.060  1.00  0.00           C
ATOM    714  SD  MET A  37      65.410  65.120  78.180  1.00  0.00           S
ATOM    715  CE  MET A  37      65.780  63.430  78.730  1.00  0.00           C
ATOM    719  C   MET A  37      70.580  65.250  77.510  1.00  0.00           C
ATOM    720  O   MET A  37      71.420  64.360  77.400  1.00  0.00           O
ATOM    721  N   TYR A  38      70.640  66.230  78.440  1.00  0.00           N
ATOM    723  CA  TYR A  38      71.360  66.160  79.670  1.00  0.00           C
ATOM    725  CB  TYR A  38      72.130  67.460  80.010  1.00  0.00           C
ATOM    728  CG  TYR A  38      73.260  67.700  79.050  1.00  0.00           C
ATOM    729  CD1 TYR A  38      74.290  66.750  78.910  1.00  0.00           C
ATOM    731  CE1 TYR A  38      75.390  67.000  78.080  1.00  0.00           C
ATOM    733  CZ  TYR A  38      75.470  68.200  77.360  1.00  0.00           C
ATOM    734  OH  TYR A  38      76.520  68.440  76.450  1.00  0.00           O
ATOM    736  CD2 TYR A  38      73.380  68.920  78.350  1.00  0.00           C
ATOM    738  CE2 TYR A  38      74.460  69.160  77.500  1.00  0.00           C
ATOM    740  C   TYR A  38      70.290  66.000  80.700  1.00  0.00           C
ATOM    741  O   TYR A  38      69.180  66.500  80.530  1.00  0.00           O
ATOM    742  N   LEU A  39      70.600  65.280  81.790  1.00  0.00           N
ATOM    744  CA  LEU A  39      69.650  64.990  82.840  1.00  0.00           C
ATOM    746  CB  LEU A  39      69.060  63.570  82.640  1.00  0.00           C
ATOM    749  CG  LEU A  39      67.750  63.200  83.380  1.00  0.00           C
ATOM    751  CD1 LEU A  39      67.720  61.670  83.590  1.00  0.00           C
ATOM    755  CD2 LEU A  39      67.470  63.940  84.700  1.00  0.00           C
ATOM    759  C   LEU A  39      70.500  65.060  84.080  1.00  0.00           C
ATOM    760  O   LEU A  39      71.590  64.490  84.120  1.00  0.00           O
ATOM    761  N   ARG A  40      70.020  65.780  85.110  1.00  0.00           N
ATOM    763  CA  ARG A  40      70.700  65.960  86.370  1.00  0.00           C
ATOM    765  CB  ARG A  40      71.130  67.440  86.520  1.00  0.00           C
ATOM    768  CG  ARG A  40      72.260  67.720  87.530  1.00  0.00           C
ATOM    771  CD  ARG A  40      72.580  69.220  87.590  1.00  0.00           C
ATOM    774  NE  ARG A  40      73.860  69.480  88.320  1.00  0.00           N
ATOM    776  CZ  ARG A  40      75.090  69.310  87.750  1.00  0.00           C
ATOM    777  NH1 ARG A  40      75.230  68.960  86.460  1.00  0.00           N
ATOM    780  NH2 ARG A  40      76.210  69.470  88.510  1.00  0.00           N
ATOM    783  C   ARG A  40      69.630  65.620  87.380  1.00  0.00           C
ATOM    784  O   ARG A  40      68.500  66.090  87.240  1.00  0.00           O
ATOM    785  N   LEU A  41      69.940  64.780  88.390  1.00  0.00           N
ATOM    787  CA  LEU A  41      68.970  64.310  89.350  1.00  0.00           C
ATOM    789  CB  LEU A  41      68.660  62.790  89.310  1.00  0.00           C
ATOM    792  CG  LEU A  41      68.200  62.250  87.930  1.00  0.00           C
ATOM    794  CD1 LEU A  41      69.390  61.790  87.070  1.00  0.00           C
ATOM    798  CD2 LEU A  41      67.190  61.110  88.100  1.00  0.00           C
ATOM    802  C   LEU A  41      69.500  64.600  90.720  1.00  0.00           C
ATOM    803  O   LEU A  41      70.590  64.150  91.070  1.00  0.00           O
ATOM    804  N   ASN A  42      68.720  65.370  91.520  1.00  0.00           N
ATOM    806  CA  ASN A  42      68.980  65.730  92.900  1.00  0.00           C
ATOM    808  CB  ASN A  42      69.240  64.540  93.870  1.00  0.00           C
ATOM    811  CG  ASN A  42      67.940  63.760  94.100  1.00  0.00           C
ATOM    812  OD1 ASN A  42      66.940  64.350  94.520  1.00  0.00           O
ATOM    813  ND2 ASN A  42      67.960  62.420  93.840  1.00  0.00           N
ATOM    816  C   ASN A  42      70.070  66.770  92.990  1.00  0.00           C
ATOM    817  O   ASN A  42      70.650  66.970  94.060  1.00  0.00           O
ATOM    818  N   GLU A  43      70.380  67.430  91.840  1.00  0.00           N
ATOM    820  CA  GLU A  43      71.480  68.360  91.680  1.00  0.00           C
ATOM    822  CB  GLU A  43      71.420  69.570  92.660  1.00  0.00           C
ATOM    825  CG  GLU A  43      72.300  70.770  92.260  1.00  0.00           C
ATOM    828  CD  GLU A  43      72.000  72.010  93.120  1.00  0.00           C
ATOM    829  OE1 GLU A  43      71.120  71.940  94.020  1.00  0.00           O
ATOM    830  OE2 GLU A  43      72.650  73.060  92.870  1.00  0.00           O
ATOM    831  C   GLU A  43      72.780  67.590  91.710  1.00  0.00           C
ATOM    832  O   GLU A  43      73.830  68.100  92.110  1.00  0.00           O
ATOM    833  N   GLY A  44      72.720  66.300  91.270  1.00  0.00           N
ATOM    835  CA  GLY A  44      73.840  65.390  91.110  1.00  0.00           C
ATOM    838  C   GLY A  44      74.640  65.780  89.910  1.00  0.00           C
ATOM    839  O   GLY A  44      74.640  66.940  89.530  1.00  0.00           O
ATOM    840  N   GLN A  45      75.350  64.830  89.250  1.00  0.00           N
ATOM    842  CA  GLN A  45      76.090  65.160  88.050  1.00  0.00           C
ATOM    844  CB  GLN A  45      77.410  64.380  87.860  1.00  0.00           C
ATOM    847  CG  GLN A  45      77.280  62.850  87.680  1.00  0.00           C
ATOM    850  CD  GLN A  45      78.630  62.150  87.440  1.00  0.00           C
ATOM    851  OE1 GLN A  45      78.650  60.930  87.210  1.00  0.00           O
ATOM    852  NE2 GLN A  45      79.760  62.910  87.490  1.00  0.00           N
ATOM    855  C   GLN A  45      75.190  64.960  86.860  1.00  0.00           C
ATOM    856  O   GLN A  45      74.260  64.160  86.900  1.00  0.00           O
ATOM    857  N   ARG A  46      75.480  65.710  85.770  1.00  0.00           N
ATOM    859  CA  ARG A  46      74.920  65.470  84.450  1.00  0.00           C
ATOM    861  CB  ARG A  46      75.290  66.550  83.400  1.00  0.00           C
ATOM    864  CG  ARG A  46      74.300  67.720  83.340  1.00  0.00           C
ATOM    867  CD  ARG A  46      74.570  68.730  82.210  1.00  0.00           C
ATOM    870  NE  ARG A  46      75.960  69.290  82.280  1.00  0.00           N
ATOM    872  CZ  ARG A  46      76.460  70.040  81.260  1.00  0.00           C
ATOM    873  NH1 ARG A  46      75.660  70.500  80.270  1.00  0.00           N
ATOM    876  NH2 ARG A  46      77.780  70.310  81.210  1.00  0.00           N
ATOM    879  C   ARG A  46      75.290  64.110  83.930  1.00  0.00           C
ATOM    880  O   ARG A  46      76.430  63.660  84.090  1.00  0.00           O
ATOM    881  N   ILE A  47      74.310  63.450  83.270  1.00  0.00           N
ATOM    883  CA  ILE A  47      74.490  62.190  82.600  1.00  0.00           C
ATOM    885  CB  ILE A  47      73.930  60.970  83.340  1.00  0.00           C
ATOM    887  CG2 ILE A  47      74.780  60.780  84.630  1.00  0.00           C
ATOM    891  CG1 ILE A  47      72.420  61.030  83.710  1.00  0.00           C
ATOM    894  CD  ILE A  47      71.480  60.570  82.590  1.00  0.00           C
ATOM    898  C   ILE A  47      73.840  62.410  81.270  1.00  0.00           C
ATOM    899  O   ILE A  47      73.050  63.340  81.100  1.00  0.00           O
ATOM    900  N   PHE A  48      74.210  61.570  80.270  1.00  0.00           N
ATOM    902  CA  PHE A  48      73.860  61.800  78.890  1.00  0.00           C
ATOM    904  CB  PHE A  48      75.080  61.600  77.960  1.00  0.00           C
ATOM    907  CG  PHE A  48      74.810  62.120  76.570  1.00  0.00           C
ATOM    908  CD1 PHE A  48      74.810  63.510  76.360  1.00  0.00           C
ATOM    910  CE1 PHE A  48      74.620  64.030  75.080  1.00  0.00           C
ATOM    912  CZ  PHE A  48      74.430  63.180  74.000  1.00  0.00           C
ATOM    914  CD2 PHE A  48      74.600  61.270  75.470  1.00  0.00           C
ATOM    916  CE2 PHE A  48      74.410  61.790  74.190  1.00  0.00           C
ATOM    918  C   PHE A  48      72.790  60.810  78.560  1.00  0.00           C
ATOM    919  O   PHE A  48      72.880  59.630  78.920  1.00  0.00           O
ATOM    920  N   VAL A  49      71.710  61.290  77.900  1.00  0.00           N
ATOM    922  CA  VAL A  49      70.540  60.520  77.580  1.00  0.00           C
ATOM    924  CB  VAL A  49      69.290  60.970  78.330  1.00  0.00           C
ATOM    926  CG1 VAL A  49      68.210  59.890  78.260  1.00  0.00           C
ATOM    930  CG2 VAL A  49      69.620  61.220  79.810  1.00  0.00           C
ATOM    934  C   VAL A  49      70.370  60.720  76.090  1.00  0.00           C
ATOM    935  O   VAL A  49      70.760  61.750  75.550  1.00  0.00           O
ATOM    936  N   VAL A  50      69.790  59.710  75.400  1.00  0.00           N
ATOM    938  CA  VAL A  50      69.490  59.730  73.990  1.00  0.00           C
ATOM    940  CB  VAL A  50      70.330  58.720  73.200  1.00  0.00           C
ATOM    942  CG1 VAL A  50      70.280  57.300  73.800  1.00  0.00           C
ATOM    946  CG2 VAL A  50      69.900  58.710  71.720  1.00  0.00           C
ATOM    950  C   VAL A  50      68.020  59.470  73.850  1.00  0.00           C
ATOM    951  O   VAL A  50      67.480  58.630  74.560  1.00  0.00           O
ATOM    952  N   LEU A  51      67.320  60.190  72.930  1.00  0.00           N
ATOM    954  CA  LEU A  51      65.960  59.900  72.530  1.00  0.00           C
ATOM    956  CB  LEU A  51      65.330  61.000  71.620  1.00  0.00           C
ATOM    959  CG  LEU A  51      63.800  60.920  71.360  1.00  0.00           C
ATOM    961  CD1 LEU A  51      63.210  62.320  71.090  1.00  0.00           C
ATOM    965  CD2 LEU A  51      63.410  60.000  70.190  1.00  0.00           C
ATOM    969  C   LEU A  51      65.980  58.600  71.780  1.00  0.00           C
ATOM    970  O   LEU A  51      66.500  58.530  70.670  1.00  0.00           O
ATOM    971  N   GLY A  52      65.430  57.540  72.410  1.00  0.00           N
ATOM    973  CA  GLY A  52      65.340  56.250  71.790  1.00  0.00           C
ATOM    976  C   GLY A  52      64.160  56.230  70.880  1.00  0.00           C
ATOM    977  O   GLY A  52      64.260  55.740  69.760  1.00  0.00           O
ATOM    978  N   TYR A  53      63.010  56.760  71.360  1.00  0.00           N
ATOM    980  CA  TYR A  53      61.790  56.620  70.620  1.00  0.00           C
ATOM    982  CB  TYR A  53      61.260  55.170  70.580  1.00  0.00           C
ATOM    985  CG  TYR A  53      61.330  54.380  71.870  1.00  0.00           C
ATOM    986  CD1 TYR A  53      60.150  54.120  72.570  1.00  0.00           C
ATOM    988  CE1 TYR A  53      60.120  53.200  73.630  1.00  0.00           C
ATOM    990  CZ  TYR A  53      61.300  52.560  74.040  1.00  0.00           C
ATOM    991  OH  TYR A  53      61.260  51.630  75.090  1.00  0.00           O
ATOM    993  CD2 TYR A  53      62.500  53.690  72.260  1.00  0.00           C
ATOM    995  CE2 TYR A  53      62.490  52.800  73.340  1.00  0.00           C
ATOM    997  C   TYR A  53      60.700  57.570  71.060  1.00  0.00           C
ATOM    998  O   TYR A  53      60.840  58.250  72.070  1.00  0.00           O
ATOM    999  N   ILE A  54      59.600  57.630  70.260  1.00  0.00           N
ATOM   1001  CA  ILE A  54      58.360  58.280  70.620  1.00  0.00           C
ATOM   1003  CB  ILE A  54      58.020  59.580  69.870  1.00  0.00           C
ATOM   1005  CG2 ILE A  54      58.960  60.720  70.350  1.00  0.00           C
ATOM   1009  CG1 ILE A  54      57.980  59.490  68.310  1.00  0.00           C
ATOM   1012  CD  ILE A  54      59.320  59.350  67.590  1.00  0.00           C
ATOM   1016  C   ILE A  54      57.260  57.270  70.400  1.00  0.00           C
ATOM   1017  O   ILE A  54      57.260  56.540  69.410  1.00  0.00           O
ATOM   1018  N   GLU A  55      56.290  57.180  71.350  1.00  0.00           N
ATOM   1020  CA  GLU A  55      55.080  56.390  71.200  1.00  0.00           C
ATOM   1022  CB  GLU A  55      55.150  54.990  71.880  1.00  0.00           C
ATOM   1025  CG  GLU A  55      56.260  54.070  71.330  1.00  0.00           C
ATOM   1028  CD  GLU A  55      56.290  52.720  72.060  1.00  0.00           C
ATOM   1029  OE1 GLU A  55      55.390  52.460  72.900  1.00  0.00           O
ATOM   1030  OE2 GLU A  55      57.240  51.940  71.790  1.00  0.00           O
ATOM   1031  C   GLU A  55      54.000  57.150  71.920  1.00  0.00           C
ATOM   1032  O   GLU A  55      54.210  57.590  73.050  1.00  0.00           O
ATOM   1033  N   GLN A  56      52.810  57.300  71.290  1.00  0.00           N
ATOM   1035  CA  GLN A  56      51.660  58.040  71.780  1.00  0.00           C
ATOM   1037  CB  GLN A  56      50.730  57.290  72.760  1.00  0.00           C
ATOM   1040  CG  GLN A  56      50.060  56.020  72.190  1.00  0.00           C
ATOM   1043  CD  GLN A  56      51.010  54.810  72.270  1.00  0.00           C
ATOM   1044  OE1 GLN A  56      51.350  54.380  73.380  1.00  0.00           O
ATOM   1045  NE2 GLN A  56      51.430  54.270  71.090  1.00  0.00           N
ATOM   1048  C   GLN A  56      51.990  59.420  72.300  1.00  0.00           C
ATOM   1049  O   GLN A  56      51.580  59.780  73.400  1.00  0.00           O
ATOM   1050  N   GLU A  57      52.780  60.180  71.500  1.00  0.00           N
ATOM   1052  CA  GLU A  57      53.280  61.520  71.760  1.00  0.00           C
ATOM   1054  CB  GLU A  57      52.240  62.690  71.620  1.00  0.00           C
ATOM   1057  CG  GLU A  57      51.000  62.620  72.530  1.00  0.00           C
ATOM   1060  CD  GLU A  57      50.010  63.730  72.160  1.00  0.00           C
ATOM   1061  OE1 GLU A  57      50.410  64.920  72.190  1.00  0.00           O
ATOM   1062  OE2 GLU A  57      48.840  63.400  71.840  1.00  0.00           O
ATOM   1063  C   GLU A  57      54.200  61.670  72.950  1.00  0.00           C
ATOM   1064  O   GLU A  57      54.750  62.740  73.190  1.00  0.00           O
ATOM   1065  N   GLN A  58      54.460  60.560  73.690  1.00  0.00           N
ATOM   1067  CA  GLN A  58      55.390  60.500  74.780  1.00  0.00           C
ATOM   1069  CB  GLN A  58      55.150  59.310  75.750  1.00  0.00           C
ATOM   1072  CG  GLN A  58      53.720  59.250  76.330  1.00  0.00           C
ATOM   1075  CD  GLN A  58      53.570  58.000  77.200  1.00  0.00           C
ATOM   1076  OE1 GLN A  58      53.550  58.090  78.430  1.00  0.00           O
ATOM   1077  NE2 GLN A  58      53.480  56.800  76.530  1.00  0.00           N
ATOM   1080  C   GLN A  58      56.740  60.270  74.160  1.00  0.00           C
ATOM   1081  O   GLN A  58      56.870  59.460  73.260  1.00  0.00           O
ATOM   1082  N   SER A  59      57.760  61.000  74.650  1.00  0.00           N
ATOM   1084  CA  SER A  59      59.100  60.910  74.150  1.00  0.00           C
ATOM   1086  CB  SER A  59      59.730  62.310  73.930  1.00  0.00           C
ATOM   1089  OG  SER A  59      61.010  62.210  73.320  1.00  0.00           O
ATOM   1091  C   SER A  59      59.850  60.150  75.180  1.00  0.00           C
ATOM   1092  O   SER A  59      59.840  60.510  76.350  1.00  0.00           O
ATOM   1093  N   LYS A  60      60.490  59.040  74.750  1.00  0.00           N
ATOM   1095  CA  LYS A  60      61.110  58.030  75.550  1.00  0.00           C
ATOM   1097  CB  LYS A  60      60.550  56.610  75.220  1.00  0.00           C
ATOM   1100  CG  LYS A  60      59.140  56.440  75.810  1.00  0.00           C
ATOM   1103  CD  LYS A  60      58.240  55.320  75.280  1.00  0.00           C
ATOM   1106  CE  LYS A  60      56.810  55.450  75.830  1.00  0.00           C
ATOM   1109  NZ  LYS A  60      55.980  54.280  75.480  1.00  0.00           N
ATOM   1113  C   LYS A  60      62.580  58.120  75.310  1.00  0.00           C
ATOM   1114  O   LYS A  60      63.020  58.220  74.170  1.00  0.00           O
ATOM   1115  N   TRP A  61      63.360  58.170  76.410  1.00  0.00           N
ATOM   1117  CA  TRP A  61      64.730  58.610  76.400  1.00  0.00           C
ATOM   1119  CB  TRP A  61      64.930  60.020  77.020  1.00  0.00           C
ATOM   1122  CG  TRP A  61      64.150  61.130  76.390  1.00  0.00           C
ATOM   1123  CD1 TRP A  61      62.860  61.480  76.650  1.00  0.00           C
ATOM   1125  NE1 TRP A  61      62.550  62.610  75.950  1.00  0.00           N
ATOM   1127  CE2 TRP A  61      63.630  63.050  75.260  1.00  0.00           C
ATOM   1128  CD2 TRP A  61      64.680  62.140  75.520  1.00  0.00           C
ATOM   1129  CE3 TRP A  61      65.930  62.370  74.980  1.00  0.00           C
ATOM   1131  CZ3 TRP A  61      66.110  63.480  74.150  1.00  0.00           C
ATOM   1133  CZ2 TRP A  61      63.800  64.160  74.450  1.00  0.00           C
ATOM   1135  CH2 TRP A  61      65.060  64.370  73.900  1.00  0.00           C
ATOM   1137  C   TRP A  61      65.470  57.650  77.290  1.00  0.00           C
ATOM   1138  O   TRP A  61      65.030  57.410  78.400  1.00  0.00           O
ATOM   1139  N   LEU A  62      66.590  57.080  76.810  1.00  0.00           N
ATOM   1141  CA  LEU A  62      67.290  56.010  77.480  1.00  0.00           C
ATOM   1143  CB  LEU A  62      67.360  54.740  76.610  1.00  0.00           C
ATOM   1146  CG  LEU A  62      65.980  54.120  76.280  1.00  0.00           C
ATOM   1148  CD1 LEU A  62      66.160  52.990  75.280  1.00  0.00           C
ATOM   1152  CD2 LEU A  62      65.240  53.630  77.530  1.00  0.00           C
ATOM   1156  C   LEU A  62      68.690  56.430  77.790  1.00  0.00           C
ATOM   1157  O   LEU A  62      69.380  57.010  76.960  1.00  0.00           O
ATOM   1158  N   SER A  63      69.140  56.120  79.030  1.00  0.00           N
ATOM   1160  CA  SER A  63      70.480  56.350  79.520  1.00  0.00           C
ATOM   1162  CB  SER A  63      70.500  56.710  81.040  1.00  0.00           C
ATOM   1165  OG  SER A  63      70.040  55.640  81.860  1.00  0.00           O
ATOM   1167  C   SER A  63      71.300  55.120  79.240  1.00  0.00           C
ATOM   1168  O   SER A  63      70.810  54.170  78.640  1.00  0.00           O
ATOM   1169  N   GLN A  64      72.590  55.120  79.650  1.00  0.00           N
ATOM   1171  CA  GLN A  64      73.510  54.030  79.400  1.00  0.00           C
ATOM   1173  CB  GLN A  64      75.000  54.430  79.550  1.00  0.00           C
ATOM   1176  CG  GLN A  64      75.490  54.780  80.970  1.00  0.00           C
ATOM   1179  CD  GLN A  64      76.970  55.190  80.900  1.00  0.00           C
ATOM   1180  OE1 GLN A  64      77.620  55.110  79.850  1.00  0.00           O
ATOM   1181  NE2 GLN A  64      77.520  55.640  82.070  1.00  0.00           N
ATOM   1184  C   GLN A  64      73.240  52.860  80.310  1.00  0.00           C
ATOM   1185  O   GLN A  64      73.690  51.740  80.030  1.00  0.00           O
ATOM   1186  N   ASP A  65      72.490  53.080  81.420  1.00  0.00           N
ATOM   1188  CA  ASP A  65      72.180  52.060  82.390  1.00  0.00           C
ATOM   1190  CB  ASP A  65      72.130  52.690  83.810  1.00  0.00           C
ATOM   1193  CG  ASP A  65      72.060  51.670  84.960  1.00  0.00           C
ATOM   1194  OD1 ASP A  65      72.470  50.500  84.750  1.00  0.00           O
ATOM   1195  OD2 ASP A  65      71.670  52.090  86.080  1.00  0.00           O
ATOM   1196  C   ASP A  65      70.820  51.470  82.040  1.00  0.00           C
ATOM   1197  O   ASP A  65      70.400  50.480  82.630  1.00  0.00           O
ATOM   1198  N   ASN A  66      70.130  52.070  81.040  1.00  0.00           N
ATOM   1200  CA  ASN A  66      68.910  51.590  80.430  1.00  0.00           C
ATOM   1202  CB  ASN A  66      68.900  50.060  80.070  1.00  0.00           C
ATOM   1205  CG  ASN A  66      67.810  49.660  79.060  1.00  0.00           C
ATOM   1206  OD1 ASN A  66      66.990  50.470  78.610  1.00  0.00           O
ATOM   1207  ND2 ASN A  66      67.850  48.350  78.650  1.00  0.00           N
ATOM   1210  C   ASN A  66      67.730  52.060  81.250  1.00  0.00           C
ATOM   1211  O   ASN A  66      66.660  51.460  81.260  1.00  0.00           O
ATOM   1212  N   ALA A  67      67.920  53.210  81.950  1.00  0.00           N
ATOM   1214  CA  ALA A  67      66.870  53.870  82.690  1.00  0.00           C
ATOM   1216  CB  ALA A  67      67.390  54.640  83.910  1.00  0.00           C
ATOM   1220  C   ALA A  67      66.200  54.820  81.750  1.00  0.00           C
ATOM   1221  O   ALA A  67      66.850  55.540  81.000  1.00  0.00           O
ATOM   1222  N   MET A  68      64.850  54.790  81.750  1.00  0.00           N
ATOM   1224  CA  MET A  68      64.040  55.440  80.750  1.00  0.00           C
ATOM   1226  CB  MET A  68      62.960  54.530  80.120  1.00  0.00           C
ATOM   1229  CG  MET A  68      62.230  55.140  78.900  1.00  0.00           C
ATOM   1232  SD  MET A  68      60.930  54.090  78.190  1.00  0.00           S
ATOM   1233  CE  MET A  68      59.790  54.210  79.600  1.00  0.00           C
ATOM   1237  C   MET A  68      63.350  56.560  81.450  1.00  0.00           C
ATOM   1238  O   MET A  68      62.920  56.420  82.590  1.00  0.00           O
ATOM   1239  N   LEU A  69      63.230  57.720  80.770  1.00  0.00           N
ATOM   1241  CA  LEU A  69      62.420  58.830  81.180  1.00  0.00           C
ATOM   1243  CB  LEU A  69      63.210  60.160  81.320  1.00  0.00           C
ATOM   1246  CG  LEU A  69      63.980  60.330  82.650  1.00  0.00           C
ATOM   1248  CD1 LEU A  69      65.190  59.380  82.800  1.00  0.00           C
ATOM   1252  CD2 LEU A  69      64.410  61.800  82.810  1.00  0.00           C
ATOM   1256  C   LEU A  69      61.440  59.010  80.070  1.00  0.00           C
ATOM   1257  O   LEU A  69      61.800  58.840  78.910  1.00  0.00           O
ATOM   1258  N   VAL A  70      60.180  59.370  80.410  1.00  0.00           N
ATOM   1260  CA  VAL A  70      59.240  59.850  79.430  1.00  0.00           C
ATOM   1262  CB  VAL A  70      57.940  59.080  79.260  1.00  0.00           C
ATOM   1264  CG1 VAL A  70      58.290  57.660  78.830  1.00  0.00           C
ATOM   1268  CG2 VAL A  70      57.130  59.050  80.550  1.00  0.00           C
ATOM   1272  C   VAL A  70      58.930  61.260  79.760  1.00  0.00           C
ATOM   1273  O   VAL A  70      58.930  61.660  80.920  1.00  0.00           O
ATOM   1274  N   THR A  71      58.660  62.060  78.710  1.00  0.00           N
ATOM   1276  CA  THR A  71      58.360  63.450  78.860  1.00  0.00           C
ATOM   1278  CB  THR A  71      59.620  64.310  79.090  1.00  0.00           C
ATOM   1280  OG1 THR A  71      59.390  65.700  78.940  1.00  0.00           O
ATOM   1282  CG2 THR A  71      60.740  63.910  78.110  1.00  0.00           C
ATOM   1286  C   THR A  71      57.570  63.820  77.640  1.00  0.00           C
ATOM   1287  O   THR A  71      57.760  63.260  76.570  1.00  0.00           O
ATOM   1288  N   HIS A  72      56.650  64.800  77.790  1.00  0.00           N
ATOM   1290  CA  HIS A  72      55.990  65.430  76.680  1.00  0.00           C
ATOM   1292  CB  HIS A  72      54.450  65.290  76.670  1.00  0.00           C
ATOM   1295  ND1 HIS A  72      53.620  67.310  75.390  1.00  0.00           N
ATOM   1296  CG  HIS A  72      53.780  65.930  75.480  1.00  0.00           C
ATOM   1297  CE1 HIS A  72      53.000  67.500  74.240  1.00  0.00           C
ATOM   1299  NE2 HIS A  72      52.720  66.340  73.610  1.00  0.00           N
ATOM   1301  CD2 HIS A  72      53.200  65.330  74.400  1.00  0.00           C
ATOM   1303  C   HIS A  72      56.360  66.870  76.820  1.00  0.00           C
ATOM   1304  O   HIS A  72      55.970  67.530  77.780  1.00  0.00           O
ATOM   1305  N   ASN A  73      57.130  67.370  75.820  1.00  0.00           N
ATOM   1307  CA  ASN A  73      57.590  68.730  75.660  1.00  0.00           C
ATOM   1309  CB  ASN A  73      56.510  69.650  75.020  1.00  0.00           C
ATOM   1312  CG  ASN A  73      57.150  70.910  74.420  1.00  0.00           C
ATOM   1313  OD1 ASN A  73      58.290  70.860  73.940  1.00  0.00           O
ATOM   1314  ND2 ASN A  73      56.430  72.070  74.490  1.00  0.00           N
ATOM   1317  C   ASN A  73      58.170  69.340  76.920  1.00  0.00           C
ATOM   1318  O   ASN A  73      57.820  70.450  77.310  1.00  0.00           O
ATOM   1319  N   GLY A  74      59.070  68.600  77.600  1.00  0.00           N
ATOM   1321  CA  GLY A  74      59.840  69.110  78.710  1.00  0.00           C
ATOM   1324  C   GLY A  74      59.190  68.860  80.040  1.00  0.00           C
ATOM   1325  O   GLY A  74      59.750  69.250  81.050  1.00  0.00           O
ATOM   1326  N   ARG A  75      58.020  68.170  80.060  1.00  0.00           N
ATOM   1328  CA  ARG A  75      57.340  67.790  81.280  1.00  0.00           C
ATOM   1330  CB  ARG A  75      55.850  68.190  81.320  1.00  0.00           C
ATOM   1333  CG  ARG A  75      55.040  67.500  82.440  1.00  0.00           C
ATOM   1336  CD  ARG A  75      54.050  68.420  83.140  1.00  0.00           C
ATOM   1339  NE  ARG A  75      54.840  69.410  83.940  1.00  0.00           N
ATOM   1341  CZ  ARG A  75      54.440  70.680  84.200  1.00  0.00           C
ATOM   1342  NH1 ARG A  75      53.320  71.220  83.680  1.00  0.00           N
ATOM   1345  NH2 ARG A  75      55.210  71.430  85.020  1.00  0.00           N
ATOM   1348  C   ARG A  75      57.430  66.310  81.440  1.00  0.00           C
ATOM   1349  O   ARG A  75      56.860  65.560  80.640  1.00  0.00           O
ATOM   1350  N   LEU A  76      58.120  65.860  82.510  1.00  0.00           N
ATOM   1352  CA  LEU A  76      58.270  64.480  82.920  1.00  0.00           C
ATOM   1354  CB  LEU A  76      59.200  64.420  84.160  1.00  0.00           C
ATOM   1357  CG  LEU A  76      59.750  63.020  84.530  1.00  0.00           C
ATOM   1359  CD1 LEU A  76      60.780  62.510  83.520  1.00  0.00           C
ATOM   1363  CD2 LEU A  76      60.380  63.050  85.930  1.00  0.00           C
ATOM   1367  C   LEU A  76      56.920  63.870  83.240  1.00  0.00           C
ATOM   1368  O   LEU A  76      56.120  64.500  83.930  1.00  0.00           O
ATOM   1369  N   LEU A  77      56.640  62.640  82.740  1.00  0.00           N
ATOM   1371  CA  LEU A  77      55.350  62.010  82.880  1.00  0.00           C
ATOM   1373  CB  LEU A  77      54.640  61.730  81.530  1.00  0.00           C
ATOM   1376  CG  LEU A  77      54.230  62.970  80.700  1.00  0.00           C
ATOM   1378  CD1 LEU A  77      53.660  62.540  79.330  1.00  0.00           C
ATOM   1382  CD2 LEU A  77      53.230  63.860  81.460  1.00  0.00           C
ATOM   1386  C   LEU A  77      55.480  60.690  83.610  1.00  0.00           C
ATOM   1387  O   LEU A  77      54.550  60.310  84.320  1.00  0.00           O
ATOM   1388  N   LYS A  78      56.630  59.990  83.480  1.00  0.00           N
ATOM   1390  CA  LYS A  78      57.000  58.870  84.330  1.00  0.00           C
ATOM   1392  CB  LYS A  78      56.120  57.570  84.290  1.00  0.00           C
ATOM   1395  CG  LYS A  78      56.060  56.720  83.010  1.00  0.00           C
ATOM   1398  CD  LYS A  78      57.140  55.620  82.880  1.00  0.00           C
ATOM   1401  CE  LYS A  78      56.840  54.410  83.780  1.00  0.00           C
ATOM   1404  NZ  LYS A  78      57.910  53.390  83.710  1.00  0.00           N
ATOM   1408  C   LYS A  78      58.470  58.630  84.100  1.00  0.00           C
ATOM   1409  O   LYS A  78      59.090  59.260  83.240  1.00  0.00           O
ATOM   1410  N   THR A  79      59.090  57.720  84.890  1.00  0.00           N
ATOM   1412  CA  THR A  79      60.460  57.300  84.700  1.00  0.00           C
ATOM   1414  CB  THR A  79      61.500  58.250  85.320  1.00  0.00           C
ATOM   1416  OG1 THR A  79      62.830  57.750  85.310  1.00  0.00           O
ATOM   1418  CG2 THR A  79      61.110  58.600  86.770  1.00  0.00           C
ATOM   1422  C   THR A  79      60.530  55.870  85.210  1.00  0.00           C
ATOM   1423  O   THR A  79      59.640  55.440  85.950  1.00  0.00           O
ATOM   1424  N   VAL A  80      61.550  55.090  84.790  1.00  0.00           N
ATOM   1426  CA  VAL A  80      61.720  53.690  85.120  1.00  0.00           C
ATOM   1428  CB  VAL A  80      61.290  52.750  83.980  1.00  0.00           C
ATOM   1430  CG1 VAL A  80      62.420  52.430  82.970  1.00  0.00           C
ATOM   1434  CG2 VAL A  80      60.680  51.470  84.580  1.00  0.00           C
ATOM   1438  C   VAL A  80      63.180  53.520  85.440  1.00  0.00           C
ATOM   1439  O   VAL A  80      64.020  54.250  84.930  1.00  0.00           O
ATOM   1440  N   LYS A  81      63.490  52.520  86.310  1.00  0.00           N
ATOM   1442  CA  LYS A  81      64.820  51.990  86.540  1.00  0.00           C
ATOM   1444  CB  LYS A  81      65.430  51.230  85.330  1.00  0.00           C
ATOM   1447  CG  LYS A  81      66.760  50.480  85.580  1.00  0.00           C
ATOM   1450  CD  LYS A  81      67.360  49.740  84.370  1.00  0.00           C
ATOM   1453  CE  LYS A  81      66.710  48.390  84.010  1.00  0.00           C
ATOM   1456  NZ  LYS A  81      65.360  48.550  83.410  1.00  0.00           N
ATOM   1460  C   LYS A  81      65.690  53.030  87.190  1.00  0.00           C
ATOM   1461  O   LYS A  81      66.850  53.250  86.820  1.00  0.00           O
ATOM   1462  N   LEU A  82      65.120  53.750  88.170  1.00  0.00           N
ATOM   1464  CA  LEU A  82      65.780  54.810  88.870  1.00  0.00           C
ATOM   1466  CB  LEU A  82      65.220  56.210  88.460  1.00  0.00           C
ATOM   1469  CG  LEU A  82      66.180  57.440  88.550  1.00  0.00           C
ATOM   1471  CD1 LEU A  82      66.330  58.010  89.980  1.00  0.00           C
ATOM   1475  CD2 LEU A  82      67.540  57.190  87.870  1.00  0.00           C
ATOM   1479  C   LEU A  82      65.460  54.490  90.300  1.00  0.00           C
ATOM   1480  O   LEU A  82      64.550  53.710  90.590  1.00  0.00           O
ATOM   1481  N   ASN A  83      66.250  55.060  91.230  1.00  0.00           N
ATOM   1483  CA  ASN A  83      66.160  54.880  92.660  1.00  0.00           C
ATOM   1485  CB  ASN A  83      67.220  55.730  93.400  1.00  0.00           C
ATOM   1488  CG  ASN A  83      68.630  55.330  92.950  1.00  0.00           C
ATOM   1489  OD1 ASN A  83      69.340  56.130  92.320  1.00  0.00           O
ATOM   1490  ND2 ASN A  83      69.040  54.070  93.290  1.00  0.00           N
ATOM   1493  C   ASN A  83      64.800  55.270  93.180  1.00  0.00           C
ATOM   1494  O   ASN A  83      64.200  54.560  93.990  1.00  0.00           O
ATOM   1495  N   ASN A  84      64.270  56.410  92.680  1.00  0.00           N
ATOM   1497  CA  ASN A  84      62.940  56.880  92.970  1.00  0.00           C
ATOM   1499  CB  ASN A  84      62.920  58.180  93.820  1.00  0.00           C
ATOM   1502  CG  ASN A  84      63.500  57.880  95.210  1.00  0.00           C
ATOM   1503  OD1 ASN A  84      63.300  56.800  95.760  1.00  0.00           O
ATOM   1504  ND2 ASN A  84      64.280  58.860  95.770  1.00  0.00           N
ATOM   1507  C   ASN A  84      62.330  57.170  91.640  1.00  0.00           C
ATOM   1508  O   ASN A  84      62.910  57.890  90.830  1.00  0.00           O
ATOM   1509  N   ASN A  85      61.140  56.580  91.370  1.00  0.00           N
ATOM   1511  CA  ASN A  85      60.490  56.660  90.090  1.00  0.00           C
ATOM   1513  CB  ASN A  85      60.200  55.290  89.420  1.00  0.00           C
ATOM   1516  CG  ASN A  85      61.490  54.740  88.790  1.00  0.00           C
ATOM   1517  OD1 ASN A  85      62.190  55.470  88.080  1.00  0.00           O
ATOM   1518  ND2 ASN A  85      61.790  53.440  89.050  1.00  0.00           N
ATOM   1521  C   ASN A  85      59.180  57.360  90.270  1.00  0.00           C
ATOM   1522  O   ASN A  85      58.530  57.260  91.310  1.00  0.00           O
ATOM   1523  N   LEU A  86      58.780  58.060  89.190  1.00  0.00           N
ATOM   1525  CA  LEU A  86      57.470  58.580  88.950  1.00  0.00           C
ATOM   1527  CB  LEU A  86      57.600  59.740  87.930  1.00  0.00           C
ATOM   1530  CG  LEU A  86      56.390  60.660  87.690  1.00  0.00           C
ATOM   1532  CD1 LEU A  86      55.060  59.970  87.380  1.00  0.00           C
ATOM   1536  CD2 LEU A  86      56.210  61.610  88.880  1.00  0.00           C
ATOM   1540  C   LEU A  86      56.720  57.420  88.350  1.00  0.00           C
ATOM   1541  O   LEU A  86      57.250  56.740  87.470  1.00  0.00           O
ATOM   1542  N   LEU A  87      55.490  57.150  88.830  1.00  0.00           N
ATOM   1544  CA  LEU A  87      54.710  56.020  88.410  1.00  0.00           C
ATOM   1546  CB  LEU A  87      54.030  55.320  89.610  1.00  0.00           C
ATOM   1549  CG  LEU A  87      55.020  54.840  90.710  1.00  0.00           C
ATOM   1551  CD1 LEU A  87      54.270  54.400  91.990  1.00  0.00           C
ATOM   1555  CD2 LEU A  87      55.960  53.720  90.210  1.00  0.00           C
ATOM   1559  C   LEU A  87      53.650  56.470  87.420  1.00  0.00           C
ATOM   1560  O   LEU A  87      53.490  55.830  86.380  1.00  0.00           O
ATOM   1561  N   GLU A  88      52.920  57.590  87.690  1.00  0.00           N
ATOM   1563  CA  GLU A  88      51.880  58.050  86.790  1.00  0.00           C
ATOM   1565  CB  GLU A  88      50.530  57.350  87.100  1.00  0.00           C
ATOM   1568  CG  GLU A  88      49.470  57.480  85.990  1.00  0.00           C
ATOM   1571  CD  GLU A  88      48.110  56.920  86.430  1.00  0.00           C
ATOM   1572  OE1 GLU A  88      48.010  56.360  87.550  1.00  0.00           O
ATOM   1573  OE2 GLU A  88      47.140  57.060  85.630  1.00  0.00           O
ATOM   1574  C   GLU A  88      51.700  59.540  87.000  1.00  0.00           C
ATOM   1575  O   GLU A  88      51.880  60.040  88.110  1.00  0.00           O
ATOM   1576  N   VAL A  89      51.290  60.280  85.940  1.00  0.00           N
ATOM   1578  CA  VAL A  89      50.680  61.590  86.040  1.00  0.00           C
ATOM   1580  CB  VAL A  89      51.480  62.740  85.410  1.00  0.00           C
ATOM   1582  CG1 VAL A  89      50.740  64.080  85.530  1.00  0.00           C
ATOM   1586  CG2 VAL A  89      52.850  62.850  86.100  1.00  0.00           C
ATOM   1590  C   VAL A  89      49.370  61.430  85.300  1.00  0.00           C
ATOM   1591  O   VAL A  89      49.360  60.950  84.170  1.00  0.00           O
ATOM   1592  N   THR A  90      48.240  61.830  85.930  1.00  0.00           N
ATOM   1594  CA  THR A  90      46.920  61.810  85.320  1.00  0.00           C
ATOM   1596  CB  THR A  90      45.810  61.500  86.330  1.00  0.00           C
ATOM   1598  OG1 THR A  90      44.560  61.200  85.700  1.00  0.00           O
ATOM   1600  CG2 THR A  90      45.610  62.660  87.330  1.00  0.00           C
ATOM   1604  C   THR A  90      46.710  63.150  84.670  1.00  0.00           C
ATOM   1605  O   THR A  90      47.420  64.110  84.950  1.00  0.00           O
ATOM   1606  N   ASN A  91      45.700  63.250  83.760  1.00  0.00           N
ATOM   1608  CA  ASN A  91      45.170  64.490  83.240  1.00  0.00           C
ATOM   1610  CB  ASN A  91      44.540  65.430  84.320  1.00  0.00           C
ATOM   1613  CG  ASN A  91      43.510  66.400  83.700  1.00  0.00           C
ATOM   1614  OD1 ASN A  91      42.950  66.130  82.630  1.00  0.00           O
ATOM   1615  ND2 ASN A  91      43.290  67.560  84.370  1.00  0.00           N
ATOM   1618  C   ASN A  91      46.200  65.220  82.400  1.00  0.00           C
ATOM   1619  O   ASN A  91      46.230  66.440  82.350  1.00  0.00           O
ATOM   1620  N   SER A  92      47.100  64.460  81.730  1.00  0.00           N
ATOM   1622  CA  SER A  92      48.290  64.970  81.080  1.00  0.00           C
ATOM   1624  CB  SER A  92      49.310  63.850  80.800  1.00  0.00           C
ATOM   1627  OG  SER A  92      49.690  63.220  82.020  1.00  0.00           O
ATOM   1629  C   SER A  92      47.940  65.670  79.790  1.00  0.00           C
ATOM   1630  O   SER A  92      48.770  66.380  79.220  1.00  0.00           O
ATOM   1631  N   GLY A  93      46.680  65.500  79.330  1.00  0.00           N
ATOM   1633  CA  GLY A  93      46.130  66.140  78.160  1.00  0.00           C
ATOM   1636  C   GLY A  93      45.690  67.550  78.410  1.00  0.00           C
ATOM   1637  O   GLY A  93      45.430  68.290  77.460  1.00  0.00           O
ATOM   1638  N   GLN A  94      45.610  67.970  79.700  1.00  0.00           N
ATOM   1640  CA  GLN A  94      45.240  69.310  80.090  1.00  0.00           C
ATOM   1642  CB  GLN A  94      44.300  69.320  81.330  1.00  0.00           C
ATOM   1645  CG  GLN A  94      42.840  68.950  81.030  1.00  0.00           C
ATOM   1648  CD  GLN A  94      42.250  69.910  79.980  1.00  0.00           C
ATOM   1649  OE1 GLN A  94      41.810  69.470  78.910  1.00  0.00           O
ATOM   1650  NE2 GLN A  94      42.240  71.230  80.310  1.00  0.00           N
ATOM   1653  C   GLN A  94      46.450  70.140  80.400  1.00  0.00           C
ATOM   1654  O   GLN A  94      46.310  71.300  80.760  1.00  0.00           O
ATOM   1655  N   ASP A  95      47.670  69.560  80.230  1.00  0.00           N
ATOM   1657  CA  ASP A  95      48.920  70.240  80.430  1.00  0.00           C
ATOM   1659  CB  ASP A  95      50.110  69.240  80.280  1.00  0.00           C
ATOM   1662  CG  ASP A  95      51.500  69.850  80.500  1.00  0.00           C
ATOM   1663  OD1 ASP A  95      51.600  70.910  81.180  1.00  0.00           O
ATOM   1664  OD2 ASP A  95      52.490  69.210  80.050  1.00  0.00           O
ATOM   1665  C   ASP A  95      49.070  71.400  79.440  1.00  0.00           C
ATOM   1666  O   ASP A  95      48.880  71.170  78.250  1.00  0.00           O
ATOM   1667  N   PRO A  96      49.410  72.630  79.860  1.00  0.00           N
ATOM   1668  CD  PRO A  96      49.060  73.110  81.190  1.00  0.00           C
ATOM   1671  CA  PRO A  96      49.580  73.740  78.940  1.00  0.00           C
ATOM   1673  CB  PRO A  96      49.650  75.010  79.810  1.00  0.00           C
ATOM   1676  CG  PRO A  96      49.580  74.540  81.270  1.00  0.00           C
ATOM   1679  C   PRO A  96      50.790  73.620  78.050  1.00  0.00           C
ATOM   1680  O   PRO A  96      50.800  74.280  77.010  1.00  0.00           O
ATOM   1681  N   LEU A  97      51.830  72.810  78.410  1.00  0.00           N
ATOM   1683  CA  LEU A  97      53.050  72.680  77.640  1.00  0.00           C
ATOM   1685  CB  LEU A  97      54.220  71.960  78.380  1.00  0.00           C
ATOM   1688  CG  LEU A  97      54.920  72.790  79.480  1.00  0.00           C
ATOM   1690  CD1 LEU A  97      54.130  72.870  80.790  1.00  0.00           C
ATOM   1694  CD2 LEU A  97      56.320  72.210  79.770  1.00  0.00           C
ATOM   1698  C   LEU A  97      52.830  71.930  76.350  1.00  0.00           C
ATOM   1699  O   LEU A  97      53.680  71.960  75.470  1.00  0.00           O
ATOM   1700  N   ARG A  98      51.660  71.280  76.190  1.00  0.00           N
ATOM   1702  CA  ARG A  98      51.230  70.680  74.940  1.00  0.00           C
ATOM   1704  CB  ARG A  98      49.870  69.970  75.070  1.00  0.00           C
ATOM   1707  CG  ARG A  98      49.950  68.730  75.980  1.00  0.00           C
ATOM   1710  CD  ARG A  98      48.660  67.890  76.020  1.00  0.00           C
ATOM   1713  NE  ARG A  98      48.300  67.460  74.630  1.00  0.00           N
ATOM   1715  CZ  ARG A  98      47.840  66.240  74.280  1.00  0.00           C
ATOM   1716  NH1 ARG A  98      47.720  65.220  75.160  1.00  0.00           N
ATOM   1719  NH2 ARG A  98      47.490  66.030  72.990  1.00  0.00           N
ATOM   1722  C   ARG A  98      51.160  71.680  73.810  1.00  0.00           C
ATOM   1723  O   ARG A  98      51.460  71.340  72.660  1.00  0.00           O
ATOM   1724  N   ASN A  99      50.780  72.930  74.130  1.00  0.00           N
ATOM   1726  CA  ASN A  99      50.730  74.020  73.190  1.00  0.00           C
ATOM   1728  CB  ASN A  99      49.280  74.390  72.740  1.00  0.00           C
ATOM   1731  CG  ASN A  99      48.250  74.650  73.870  1.00  0.00           C
ATOM   1732  OD1 ASN A  99      48.470  74.420  75.060  1.00  0.00           O
ATOM   1733  ND2 ASN A  99      47.060  75.180  73.440  1.00  0.00           N
ATOM   1736  C   ASN A  99      51.440  75.160  73.870  1.00  0.00           C
ATOM   1737  O   ASN A  99      50.840  76.010  74.530  1.00  0.00           O
ATOM   1738  N   ALA A 100      52.790  75.190  73.750  1.00  0.00           N
ATOM   1740  CA  ALA A 100      53.630  76.020  74.580  1.00  0.00           C
ATOM   1742  CB  ALA A 100      54.970  75.330  74.910  1.00  0.00           C
ATOM   1746  C   ALA A 100      53.920  77.340  73.910  1.00  0.00           C
ATOM   1747  O   ALA A 100      54.570  78.200  74.510  1.00  0.00           O
ATOM   1748  N   LEU A 101      53.390  77.560  72.680  1.00  0.00           N
ATOM   1750  CA  LEU A 101      53.330  78.850  72.040  1.00  0.00           C
ATOM   1752  CB  LEU A 101      53.150  78.780  70.500  1.00  0.00           C
ATOM   1755  CG  LEU A 101      54.280  78.070  69.710  1.00  0.00           C
ATOM   1757  CD1 LEU A 101      55.670  78.610  70.080  1.00  0.00           C
ATOM   1761  CD2 LEU A 101      54.160  76.530  69.760  1.00  0.00           C
ATOM   1765  C   LEU A 101      52.100  79.570  72.520  1.00  0.00           C
ATOM   1766  O   LEU A 101      52.060  80.800  72.560  1.00  0.00           O
ATOM   1767  N   ALA A 102      51.050  78.790  72.870  1.00  0.00           N
ATOM   1769  CA  ALA A 102      49.700  79.260  73.020  1.00  0.00           C
ATOM   1771  CB  ALA A 102      48.700  78.270  72.410  1.00  0.00           C
ATOM   1775  C   ALA A 102      49.400  79.430  74.480  1.00  0.00           C
ATOM   1776  O   ALA A 102      48.240  79.620  74.860  1.00  0.00           O
ATOM   1777  N   ILE A 103      50.450  79.390  75.340  1.00  0.00           N
ATOM   1779  CA  ILE A 103      50.400  79.710  76.740  1.00  0.00           C
ATOM   1781  CB  ILE A 103      51.750  79.570  77.460  1.00  0.00           C
ATOM   1783  CG2 ILE A 103      51.570  79.770  78.990  1.00  0.00           C
ATOM   1787  CG1 ILE A 103      52.460  78.230  77.170  1.00  0.00           C
ATOM   1790  CD  ILE A 103      51.900  77.030  77.920  1.00  0.00           C
ATOM   1794  C   ILE A 103      49.950  81.140  76.880  1.00  0.00           C
ATOM   1795  O   ILE A 103      50.440  82.030  76.180  1.00  0.00           O
ATOM   1796  N   LYS A 104      49.010  81.370  77.820  1.00  0.00           N
ATOM   1798  CA  LYS A 104      48.610  82.690  78.230  1.00  0.00           C
ATOM   1800  CB  LYS A 104      47.090  82.930  78.090  1.00  0.00           C
ATOM   1803  CG  LYS A 104      46.600  82.850  76.630  1.00  0.00           C
ATOM   1806  CD  LYS A 104      47.200  83.930  75.720  1.00  0.00           C
ATOM   1809  CE  LYS A 104      46.800  83.770  74.240  1.00  0.00           C
ATOM   1812  NZ  LYS A 104      47.390  84.850  73.420  1.00  0.00           N
ATOM   1816  C   LYS A 104      49.020  82.770  79.650  1.00  0.00           C
ATOM   1817  O   LYS A 104      49.040  81.770  80.360  1.00  0.00           O
ATOM   1818  N   ASP A 105      49.380  84.000  80.100  1.00  0.00           N
ATOM   1820  CA  ASP A 105      49.770  84.280  81.450  1.00  0.00           C
ATOM   1822  CB  ASP A 105      50.340  85.730  81.570  1.00  0.00           C
ATOM   1825  CG  ASP A 105      50.950  86.090  82.930  1.00  0.00           C
ATOM   1826  OD1 ASP A 105      51.000  85.210  83.840  1.00  0.00           O
ATOM   1827  OD2 ASP A 105      51.400  87.260  83.070  1.00  0.00           O
ATOM   1828  C   ASP A 105      48.570  84.060  82.350  1.00  0.00           C
ATOM   1829  O   ASP A 105      47.520  84.670  82.160  1.00  0.00           O
ATOM   1830  N   GLY A 106      48.720  83.130  83.320  1.00  0.00           N
ATOM   1832  CA  GLY A 106      47.680  82.750  84.240  1.00  0.00           C
ATOM   1835  C   GLY A 106      46.990  81.490  83.800  1.00  0.00           C
ATOM   1836  O   GLY A 106      45.900  81.190  84.290  1.00  0.00           O
ATOM   1837  N   SER A 107      47.590  80.710  82.860  1.00  0.00           N
ATOM   1839  CA  SER A 107      47.100  79.390  82.480  1.00  0.00           C
ATOM   1841  CB  SER A 107      47.720  78.800  81.180  1.00  0.00           C
ATOM   1844  OG  SER A 107      49.120  78.590  81.280  1.00  0.00           O
ATOM   1846  C   SER A 107      47.320  78.450  83.640  1.00  0.00           C
ATOM   1847  O   SER A 107      48.270  78.630  84.390  1.00  0.00           O
ATOM   1848  N   ARG A 108      46.430  77.460  83.830  1.00  0.00           N
ATOM   1850  CA  ARG A 108      46.450  76.670  85.040  1.00  0.00           C
ATOM   1852  CB  ARG A 108      45.520  77.230  86.140  1.00  0.00           C
ATOM   1855  CG  ARG A 108      44.040  77.370  85.770  1.00  0.00           C
ATOM   1858  CD  ARG A 108      43.230  77.990  86.920  1.00  0.00           C
ATOM   1861  NE  ARG A 108      41.790  78.060  86.530  1.00  0.00           N
ATOM   1863  CZ  ARG A 108      40.820  78.460  87.380  1.00  0.00           C
ATOM   1864  NH1 ARG A 108      41.100  78.820  88.660  1.00  0.00           N
ATOM   1867  NH2 ARG A 108      39.530  78.500  86.950  1.00  0.00           N
ATOM   1870  C   ARG A 108      46.070  75.270  84.700  1.00  0.00           C
ATOM   1871  O   ARG A 108      45.470  74.990  83.660  1.00  0.00           O
ATOM   1872  N   TRP A 109      46.470  74.340  85.590  1.00  0.00           N
ATOM   1874  CA  TRP A 109      46.360  72.930  85.350  1.00  0.00           C
ATOM   1876  CB  TRP A 109      47.630  72.390  84.630  1.00  0.00           C
ATOM   1879  CG  TRP A 109      47.620  70.950  84.250  1.00  0.00           C
ATOM   1880  CD1 TRP A 109      46.530  70.190  83.920  1.00  0.00           C
ATOM   1882  NE1 TRP A 109      46.910  68.900  83.720  1.00  0.00           N
ATOM   1884  CE2 TRP A 109      48.250  68.780  83.880  1.00  0.00           C
ATOM   1885  CD2 TRP A 109      48.750  70.060  84.210  1.00  0.00           C
ATOM   1886  CE3 TRP A 109      50.110  70.220  84.460  1.00  0.00           C
ATOM   1888  CZ3 TRP A 109      50.930  69.100  84.410  1.00  0.00           C
ATOM   1890  CZ2 TRP A 109      49.080  67.670  83.810  1.00  0.00           C
ATOM   1892  CH2 TRP A 109      50.430  67.850  84.080  1.00  0.00           C
ATOM   1894  C   TRP A 109      46.210  72.280  86.700  1.00  0.00           C
ATOM   1895  O   TRP A 109      46.810  72.730  87.670  1.00  0.00           O
ATOM   1896  N   THR A 110      45.400  71.200  86.780  1.00  0.00           N
ATOM   1898  CA  THR A 110      45.280  70.370  87.960  1.00  0.00           C
ATOM   1900  CB  THR A 110      43.930  70.500  88.670  1.00  0.00           C
ATOM   1902  OG1 THR A 110      44.000  69.970  89.990  1.00  0.00           O
ATOM   1904  CG2 THR A 110      42.780  69.830  87.890  1.00  0.00           C
ATOM   1908  C   THR A 110      45.550  68.960  87.500  1.00  0.00           C
ATOM   1909  O   THR A 110      45.190  68.590  86.380  1.00  0.00           O
ATOM   1910  N   ARG A 111      46.220  68.160  88.340  1.00  0.00           N
ATOM   1912  CA  ARG A 111      46.500  66.780  88.060  1.00  0.00           C
ATOM   1914  CB  ARG A 111      47.630  66.510  87.030  1.00  0.00           C
ATOM   1917  CG  ARG A 111      49.050  66.980  87.370  1.00  0.00           C
ATOM   1920  CD  ARG A 111      49.160  68.490  87.620  1.00  0.00           C
ATOM   1923  NE  ARG A 111      50.590  68.920  87.680  1.00  0.00           N
ATOM   1925  CZ  ARG A 111      50.910  70.230  87.760  1.00  0.00           C
ATOM   1926  NH1 ARG A 111      49.940  71.170  87.840  1.00  0.00           N
ATOM   1929  NH2 ARG A 111      52.210  70.610  87.740  1.00  0.00           N
ATOM   1932  C   ARG A 111      46.910  66.160  89.350  1.00  0.00           C
ATOM   1933  O   ARG A 111      47.390  66.850  90.250  1.00  0.00           O
ATOM   1934  N   ASP A 112      46.780  64.830  89.450  1.00  0.00           N
ATOM   1936  CA  ASP A 112      47.360  64.020  90.490  1.00  0.00           C
ATOM   1938  CB  ASP A 112      46.480  62.810  90.920  1.00  0.00           C
ATOM   1941  CG  ASP A 112      45.100  63.250  91.430  1.00  0.00           C
ATOM   1942  OD1 ASP A 112      44.910  64.460  91.740  1.00  0.00           O
ATOM   1943  OD2 ASP A 112      44.230  62.350  91.580  1.00  0.00           O
ATOM   1944  C   ASP A 112      48.670  63.500  89.970  1.00  0.00           C
ATOM   1945  O   ASP A 112      49.000  63.640  88.790  1.00  0.00           O
ATOM   1946  N   ILE A 113      49.470  62.910  90.880  1.00  0.00           N
ATOM   1948  CA  ILE A 113      50.790  62.450  90.590  1.00  0.00           C
ATOM   1950  CB  ILE A 113      51.840  63.540  90.860  1.00  0.00           C
ATOM   1952  CG2 ILE A 113      51.830  63.930  92.350  1.00  0.00           C
ATOM   1956  CG1 ILE A 113      53.250  63.160  90.360  1.00  0.00           C
ATOM   1959  CD  ILE A 113      54.210  64.350  90.410  1.00  0.00           C
ATOM   1963  C   ILE A 113      50.960  61.260  91.500  1.00  0.00           C
ATOM   1964  O   ILE A 113      50.390  61.210  92.590  1.00  0.00           O
ATOM   1965  N   LEU A 114      51.750  60.260  91.050  1.00  0.00           N
ATOM   1967  CA  LEU A 114      52.150  59.130  91.830  1.00  0.00           C
ATOM   1969  CB  LEU A 114      51.660  57.770  91.280  1.00  0.00           C
ATOM   1972  CG  LEU A 114      50.140  57.520  91.300  1.00  0.00           C
ATOM   1974  CD1 LEU A 114      49.830  56.120  90.720  1.00  0.00           C
ATOM   1978  CD2 LEU A 114      49.530  57.670  92.700  1.00  0.00           C
ATOM   1982  C   LEU A 114      53.640  59.120  91.740  1.00  0.00           C
ATOM   1983  O   LEU A 114      54.210  59.470  90.710  1.00  0.00           O
ATOM   1984  N   TRP A 115      54.310  58.710  92.840  1.00  0.00           N
ATOM   1986  CA  TRP A 115      55.740  58.520  92.820  1.00  0.00           C
ATOM   1988  CB  TRP A 115      56.550  59.850  92.980  1.00  0.00           C
ATOM   1991  CG  TRP A 115      56.490  60.530  94.320  1.00  0.00           C
ATOM   1992  CD1 TRP A 115      57.350  60.230  95.330  1.00  0.00           C
ATOM   1994  NE1 TRP A 115      57.040  60.950  96.450  1.00  0.00           N
ATOM   1996  CE2 TRP A 115      55.970  61.750  96.190  1.00  0.00           C
ATOM   1997  CD2 TRP A 115      55.580  61.520  94.850  1.00  0.00           C
ATOM   1998  CE3 TRP A 115      54.500  62.220  94.320  1.00  0.00           C
ATOM   2000  CZ3 TRP A 115      53.820  63.120  95.150  1.00  0.00           C
ATOM   2002  CZ2 TRP A 115      55.300  62.640  97.010  1.00  0.00           C
ATOM   2004  CH2 TRP A 115      54.200  63.310  96.470  1.00  0.00           C
ATOM   2006  C   TRP A 115      55.990  57.570  93.960  1.00  0.00           C
ATOM   2007  O   TRP A 115      55.130  57.370  94.810  1.00  0.00           O
ATOM   2008  N   SER A 116      57.210  56.970  94.000  1.00  0.00           N
ATOM   2010  CA  SER A 116      57.670  56.230  95.140  1.00  0.00           C
ATOM   2012  CB  SER A 116      57.880  54.710  94.870  1.00  0.00           C
ATOM   2015  OG  SER A 116      58.790  54.450  93.810  1.00  0.00           O
ATOM   2017  C   SER A 116      58.950  56.870  95.600  1.00  0.00           C
ATOM   2018  O   SER A 116      59.850  57.130  94.790  1.00  0.00           O
ATOM   2019  N   GLU A 117      59.060  57.120  96.930  1.00  0.00           N
ATOM   2021  CA  GLU A 117      60.300  57.490  97.570  1.00  0.00           C
ATOM   2023  CB  GLU A 117      60.230  58.790  98.420  1.00  0.00           C
ATOM   2026  CG  GLU A 117      60.320  60.070  97.570  1.00  0.00           C
ATOM   2029  CD  GLU A 117      60.170  61.310  98.440  1.00  0.00           C
ATOM   2030  OE1 GLU A 117      59.080  61.480  99.050  1.00  0.00           O
ATOM   2031  OE2 GLU A 117      61.140  62.110  98.520  1.00  0.00           O
ATOM   2032  C   GLU A 117      60.630  56.360  98.490  1.00  0.00           C
ATOM   2033  O   GLU A 117      59.980  56.210  99.530  1.00  0.00           O
ATOM   2034  N   ASP A 118      61.660  55.570  98.120  1.00  0.00           N
ATOM   2036  CA  ASP A 118      62.260  54.550  98.950  1.00  0.00           C
ATOM   2038  CB  ASP A 118      62.720  55.060 100.350  1.00  0.00           C
ATOM   2041  CG  ASP A 118      63.750  54.150 101.050  1.00  0.00           C
ATOM   2042  OD1 ASP A 118      64.260  53.200 100.410  1.00  0.00           O
ATOM   2043  OD2 ASP A 118      64.060  54.440 102.230  1.00  0.00           O
ATOM   2044  C   ASP A 118      61.360  53.330  99.000  1.00  0.00           C
ATOM   2045  O   ASP A 118      61.280  52.660 100.030  1.00  0.00           O
ATOM   2046  N   ASN A 119      60.640  53.060  97.890  1.00  0.00           N
ATOM   2048  CA  ASN A 119      59.740  51.930  97.720  1.00  0.00           C
ATOM   2050  CB  ASN A 119      60.380  50.530  98.030  1.00  0.00           C
ATOM   2053  CG  ASN A 119      60.710  49.720  96.760  1.00  0.00           C
ATOM   2054  OD1 ASN A 119      60.340  48.550  96.660  1.00  0.00           O
ATOM   2055  ND2 ASN A 119      61.390  50.380  95.780  1.00  0.00           N
ATOM   2058  C   ASN A 119      58.450  52.160  98.470  1.00  0.00           C
ATOM   2059  O   ASN A 119      57.680  51.220  98.700  1.00  0.00           O
ATOM   2060  N   HIS A 120      58.170  53.420  98.860  1.00  0.00           N
ATOM   2062  CA  HIS A 120      57.120  53.780  99.780  1.00  0.00           C
ATOM   2064  CB  HIS A 120      57.660  54.580 100.990  1.00  0.00           C
ATOM   2067  ND1 HIS A 120      58.220  54.090 103.380  1.00  0.00           N
ATOM   2068  CG  HIS A 120      57.330  53.960 102.330  1.00  0.00           C
ATOM   2069  CE1 HIS A 120      57.680  53.390 104.360  1.00  0.00           C
ATOM   2071  NE2 HIS A 120      56.500  52.830 104.000  1.00  0.00           N
ATOM   2073  CD2 HIS A 120      56.270  53.190 102.690  1.00  0.00           C
ATOM   2075  C   HIS A 120      56.160  54.620  98.990  1.00  0.00           C
ATOM   2076  O   HIS A 120      56.510  55.120  97.930  1.00  0.00           O
ATOM   2077  N   PHE A 121      54.900  54.760  99.480  1.00  0.00           N
ATOM   2079  CA  PHE A 121      53.850  55.400  98.730  1.00  0.00           C
ATOM   2081  CB  PHE A 121      52.550  54.560  98.570  1.00  0.00           C
ATOM   2084  CG  PHE A 121      52.630  53.500  97.480  1.00  0.00           C
ATOM   2085  CD1 PHE A 121      53.390  53.670  96.310  1.00  0.00           C
ATOM   2087  CE1 PHE A 121      53.360  52.710  95.290  1.00  0.00           C
ATOM   2089  CZ  PHE A 121      52.550  51.580  95.410  1.00  0.00           C
ATOM   2091  CD2 PHE A 121      51.820  52.350  97.590  1.00  0.00           C
ATOM   2093  CE2 PHE A 121      51.780  51.400  96.570  1.00  0.00           C
ATOM   2095  C   PHE A 121      53.510  56.740  99.310  1.00  0.00           C
ATOM   2096  O   PHE A 121      53.260  56.890 100.500  1.00  0.00           O
ATOM   2097  N   ARG A 122      53.490  57.730  98.390  1.00  0.00           N
ATOM   2099  CA  ARG A 122      53.040  59.070  98.590  1.00  0.00           C
ATOM   2101  CB  ARG A 122      54.150  60.100  98.900  1.00  0.00           C
ATOM   2104  CG  ARG A 122      54.820  59.960 100.280  1.00  0.00           C
ATOM   2107  CD  ARG A 122      56.280  59.480 100.220  1.00  0.00           C
ATOM   2110  NE  ARG A 122      56.910  59.650 101.570  1.00  0.00           N
ATOM   2112  CZ  ARG A 122      56.640  58.840 102.630  1.00  0.00           C
ATOM   2113  NH1 ARG A 122      55.860  57.740 102.510  1.00  0.00           N
ATOM   2116  NH2 ARG A 122      57.160  59.160 103.840  1.00  0.00           N
ATOM   2119  C   ARG A 122      52.430  59.470  97.280  1.00  0.00           C
ATOM   2120  O   ARG A 122      52.850  59.010  96.220  1.00  0.00           O
ATOM   2121  N   SER A 123      51.410  60.350  97.340  1.00  0.00           N
ATOM   2123  CA  SER A 123      50.760  60.870  96.170  1.00  0.00           C
ATOM   2125  CB  SER A 123      49.710  59.910  95.560  1.00  0.00           C
ATOM   2128  OG  SER A 123      48.700  59.510  96.480  1.00  0.00           O
ATOM   2130  C   SER A 123      50.110  62.150  96.620  1.00  0.00           C
ATOM   2131  O   SER A 123      49.930  62.380  97.820  1.00  0.00           O
ATOM   2132  N   ALA A 124      49.750  63.030  95.660  1.00  0.00           N
ATOM   2134  CA  ALA A 124      49.150  64.290  95.990  1.00  0.00           C
ATOM   2136  CB  ALA A 124      50.160  65.370  96.420  1.00  0.00           C
ATOM   2140  C   ALA A 124      48.410  64.780  94.780  1.00  0.00           C
ATOM   2141  O   ALA A 124      48.580  64.260  93.680  1.00  0.00           O
ATOM   2142  N   THR A 125      47.570  65.810  94.990  1.00  0.00           N
ATOM   2144  CA  THR A 125      46.930  66.570  93.950  1.00  0.00           C
ATOM   2146  CB  THR A 125      45.430  66.770  94.170  1.00  0.00           C
ATOM   2148  OG1 THR A 125      44.840  67.570  93.140  1.00  0.00           O
ATOM   2150  CG2 THR A 125      45.130  67.390  95.550  1.00  0.00           C
ATOM   2154  C   THR A 125      47.700  67.860  93.870  1.00  0.00           C
ATOM   2155  O   THR A 125      48.030  68.460  94.890  1.00  0.00           O
ATOM   2156  N   LEU A 126      48.040  68.270  92.630  1.00  0.00           N
ATOM   2158  CA  LEU A 126      48.860  69.400  92.310  1.00  0.00           C
ATOM   2160  CB  LEU A 126      50.070  69.090  91.380  1.00  0.00           C
ATOM   2163  CG  LEU A 126      51.300  68.450  92.050  1.00  0.00           C
ATOM   2165  CD1 LEU A 126      51.000  67.160  92.830  1.00  0.00           C
ATOM   2169  CD2 LEU A 126      52.420  68.200  91.020  1.00  0.00           C
ATOM   2173  C   LEU A 126      47.940  70.310  91.550  1.00  0.00           C
ATOM   2174  O   LEU A 126      47.170  69.850  90.710  1.00  0.00           O
ATOM   2175  N   SER A 127      48.030  71.620  91.830  1.00  0.00           N
ATOM   2177  CA  SER A 127      47.420  72.640  91.030  1.00  0.00           C
ATOM   2179  CB  SER A 127      46.210  73.350  91.700  1.00  0.00           C
ATOM   2182  OG  SER A 127      46.540  73.880  92.980  1.00  0.00           O
ATOM   2184  C   SER A 127      48.530  73.610  90.760  1.00  0.00           C
ATOM   2185  O   SER A 127      49.460  73.720  91.560  1.00  0.00           O
ATOM   2186  N   SER A 128      48.470  74.310  89.610  1.00  0.00           N
ATOM   2188  CA  SER A 128      49.550  75.170  89.200  1.00  0.00           C
ATOM   2190  CB  SER A 128      50.600  74.480  88.300  1.00  0.00           C
ATOM   2193  OG  SER A 128      51.320  73.500  89.030  1.00  0.00           O
ATOM   2195  C   SER A 128      48.990  76.300  88.420  1.00  0.00           C
ATOM   2196  O   SER A 128      47.870  76.230  87.920  1.00  0.00           O
ATOM   2197  N   THR A 129      49.800  77.380  88.290  1.00  0.00           N
ATOM   2199  CA  THR A 129      49.540  78.500  87.430  1.00  0.00           C
ATOM   2201  CB  THR A 129      49.050  79.760  88.150  1.00  0.00           C
ATOM   2203  OG1 THR A 129      50.000  80.260  89.090  1.00  0.00           O
ATOM   2205  CG2 THR A 129      47.730  79.450  88.880  1.00  0.00           C
ATOM   2209  C   THR A 129      50.850  78.740  86.730  1.00  0.00           C
ATOM   2210  O   THR A 129      51.880  78.260  87.180  1.00  0.00           O
ATOM   2211  N   PHE A 130      50.810  79.480  85.600  1.00  0.00           N
ATOM   2213  CA  PHE A 130      51.960  79.800  84.790  1.00  0.00           C
ATOM   2215  CB  PHE A 130      51.870  79.300  83.320  1.00  0.00           C
ATOM   2218  CG  PHE A 130      52.190  77.820  83.250  1.00  0.00           C
ATOM   2219  CD1 PHE A 130      51.360  76.850  83.830  1.00  0.00           C
ATOM   2221  CE1 PHE A 130      51.720  75.500  83.820  1.00  0.00           C
ATOM   2223  CZ  PHE A 130      52.890  75.100  83.180  1.00  0.00           C
ATOM   2225  CD2 PHE A 130      53.350  77.390  82.570  1.00  0.00           C
ATOM   2227  CE2 PHE A 130      53.700  76.040  82.540  1.00  0.00           C
ATOM   2229  C   PHE A 130      52.060  81.290  84.790  1.00  0.00           C
ATOM   2230  O   PHE A 130      51.060  81.980  84.690  1.00  0.00           O
ATOM   2231  N   SER A 131      53.300  81.800  84.940  1.00  0.00           N
ATOM   2233  CA  SER A 131      53.580  83.200  85.050  1.00  0.00           C
ATOM   2235  CB  SER A 131      54.060  83.610  86.470  1.00  0.00           C
ATOM   2238  OG  SER A 131      54.280  85.010  86.590  1.00  0.00           O
ATOM   2240  C   SER A 131      54.650  83.450  84.030  1.00  0.00           C
ATOM   2241  O   SER A 131      55.630  82.720  83.970  1.00  0.00           O
ATOM   2242  N   PHE A 132      54.470  84.490  83.190  1.00  0.00           N
ATOM   2244  CA  PHE A 132      55.440  84.860  82.200  1.00  0.00           C
ATOM   2246  CB  PHE A 132      54.810  85.730  81.070  1.00  0.00           C
ATOM   2249  CG  PHE A 132      55.800  86.030  79.960  1.00  0.00           C
ATOM   2250  CD1 PHE A 132      56.320  84.980  79.180  1.00  0.00           C
ATOM   2252  CE1 PHE A 132      57.210  85.250  78.140  1.00  0.00           C
ATOM   2254  CZ  PHE A 132      57.590  86.570  77.860  1.00  0.00           C
ATOM   2256  CD2 PHE A 132      56.180  87.350  79.670  1.00  0.00           C
ATOM   2258  CE2 PHE A 132      57.070  87.620  78.630  1.00  0.00           C
ATOM   2260  C   PHE A 132      56.550  85.610  82.910  1.00  0.00           C
ATOM   2261  O   PHE A 132      56.290  86.600  83.590  1.00  0.00           O
ATOM   2262  N   ALA A 133      57.790  85.110  82.770  1.00  0.00           N
ATOM   2264  CA  ALA A 133      58.930  85.570  83.530  1.00  0.00           C
ATOM   2266  CB  ALA A 133      59.670  84.410  84.220  1.00  0.00           C
ATOM   2270  C   ALA A 133      59.890  86.280  82.610  1.00  0.00           C
ATOM   2271  O   ALA A 133      61.030  86.550  82.980  1.00  0.00           O
ATOM   2272  N   GLY A 134      59.420  86.650  81.390  1.00  0.00           N
ATOM   2274  CA  GLY A 134      60.170  87.490  80.490  1.00  0.00           C
ATOM   2277  C   GLY A 134      61.040  86.680  79.590  1.00  0.00           C
ATOM   2278  O   GLY A 134      60.970  85.460  79.560  1.00  0.00           O
ATOM   2279  N   LEU A 135      61.860  87.400  78.800  1.00  0.00           N
ATOM   2281  CA  LEU A 135      62.720  86.860  77.790  1.00  0.00           C
ATOM   2283  CB  LEU A 135      62.920  87.890  76.650  1.00  0.00           C
ATOM   2286  CG  LEU A 135      63.840  87.450  75.480  1.00  0.00           C
ATOM   2288  CD1 LEU A 135      63.300  86.190  74.800  1.00  0.00           C
ATOM   2292  CD2 LEU A 135      64.060  88.590  74.470  1.00  0.00           C
ATOM   2296  C   LEU A 135      64.050  86.480  78.400  1.00  0.00           C
ATOM   2297  O   LEU A 135      64.510  87.120  79.340  1.00  0.00           O
ATOM   2298  N   GLU A 136      64.690  85.420  77.850  1.00  0.00           N
ATOM   2300  CA  GLU A 136      66.020  85.010  78.230  1.00  0.00           C
ATOM   2302  CB  GLU A 136      66.010  83.990  79.410  1.00  0.00           C
ATOM   2305  CG  GLU A 136      67.400  83.610  79.950  1.00  0.00           C
ATOM   2308  CD  GLU A 136      67.330  82.900  81.310  1.00  0.00           C
ATOM   2309  OE1 GLU A 136      66.220  82.820  81.900  1.00  0.00           O
ATOM   2310  OE2 GLU A 136      68.400  82.430  81.780  1.00  0.00           O
ATOM   2311  C   GLU A 136      66.620  84.390  77.000  1.00  0.00           C
ATOM   2312  O   GLU A 136      65.900  84.000  76.080  1.00  0.00           O
ATOM   2313  N   THR A 137      67.970  84.320  76.940  1.00  0.00           N
ATOM   2315  CA  THR A 137      68.700  83.610  75.920  1.00  0.00           C
ATOM   2317  CB  THR A 137      69.540  84.530  75.040  1.00  0.00           C
ATOM   2319  OG1 THR A 137      68.690  85.460  74.370  1.00  0.00           O
ATOM   2321  CG2 THR A 137      70.360  83.750  73.980  1.00  0.00           C
ATOM   2325  C   THR A 137      69.580  82.650  76.670  1.00  0.00           C
ATOM   2326  O   THR A 137      70.270  83.040  77.610  1.00  0.00           O
ATOM   2327  N   LEU A 138      69.570  81.350  76.270  1.00  0.00           N
ATOM   2329  CA  LEU A 138      70.410  80.320  76.840  1.00  0.00           C
ATOM   2331  CB  LEU A 138      69.640  79.020  77.190  1.00  0.00           C
ATOM   2334  CG  LEU A 138      68.510  79.190  78.230  1.00  0.00           C
ATOM   2336  CD1 LEU A 138      67.730  77.870  78.410  1.00  0.00           C
ATOM   2340  CD2 LEU A 138      69.010  79.740  79.580  1.00  0.00           C
ATOM   2344  C   LEU A 138      71.430  79.970  75.810  1.00  0.00           C
ATOM   2345  O   LEU A 138      71.230  80.210  74.620  1.00  0.00           O
ATOM   2346  N   ASN A 139      72.560  79.370  76.250  1.00  0.00           N
ATOM   2348  CA  ASN A 139      73.560  78.810  75.370  1.00  0.00           C
ATOM   2350  CB  ASN A 139      74.990  79.380  75.610  1.00  0.00           C
ATOM   2353  CG  ASN A 139      75.970  78.890  74.530  1.00  0.00           C
ATOM   2354  OD1 ASN A 139      76.570  77.820  74.660  1.00  0.00           O
ATOM   2355  ND2 ASN A 139      76.140  79.710  73.450  1.00  0.00           N
ATOM   2358  C   ASN A 139      73.520  77.330  75.640  1.00  0.00           C
ATOM   2359  O   ASN A 139      73.770  76.880  76.750  1.00  0.00           O
ATOM   2360  N   ILE A 140      73.180  76.550  74.590  1.00  0.00           N
ATOM   2362  CA  ILE A 140      73.040  75.120  74.650  1.00  0.00           C
ATOM   2364  CB  ILE A 140      71.580  74.650  74.670  1.00  0.00           C
ATOM   2366  CG2 ILE A 140      71.540  73.100  74.660  1.00  0.00           C
ATOM   2370  CG1 ILE A 140      70.800  75.230  75.880  1.00  0.00           C
ATOM   2373  CD  ILE A 140      69.290  75.030  75.790  1.00  0.00           C
ATOM   2377  C   ILE A 140      73.730  74.660  73.400  1.00  0.00           C
ATOM   2378  O   ILE A 140      73.430  75.150  72.320  1.00  0.00           O
ATOM   2379  N   ALA A 141      74.700  73.720  73.560  1.00  0.00           N
ATOM   2381  CA  ALA A 141      75.550  73.170  72.520  1.00  0.00           C
ATOM   2383  CB  ALA A 141      74.880  72.050  71.710  1.00  0.00           C
ATOM   2387  C   ALA A 141      76.170  74.210  71.600  1.00  0.00           C
ATOM   2388  O   ALA A 141      76.200  74.040  70.380  1.00  0.00           O
ATOM   2389  N   GLY A 142      76.680  75.310  72.200  1.00  0.00           N
ATOM   2391  CA  GLY A 142      77.470  76.320  71.530  1.00  0.00           C
ATOM   2394  C   GLY A 142      76.650  77.230  70.670  1.00  0.00           C
ATOM   2395  O   GLY A 142      77.190  77.900  69.790  1.00  0.00           O
ATOM   2396  N   ARG A 143      75.330  77.280  70.910  1.00  0.00           N
ATOM   2398  CA  ARG A 143      74.390  78.020  70.100  1.00  0.00           C
ATOM   2400  CB  ARG A 143      73.540  77.110  69.190  1.00  0.00           C
ATOM   2403  CG  ARG A 143      74.250  76.630  67.910  1.00  0.00           C
ATOM   2406  CD  ARG A 143      73.420  75.670  67.020  1.00  0.00           C
ATOM   2409  NE  ARG A 143      71.990  76.110  66.870  1.00  0.00           N
ATOM   2411  CZ  ARG A 143      71.580  77.210  66.190  1.00  0.00           C
ATOM   2412  NH1 ARG A 143      72.440  77.900  65.410  1.00  0.00           N
ATOM   2415  NH2 ARG A 143      70.300  77.630  66.310  1.00  0.00           N
ATOM   2418  C   ARG A 143      73.460  78.730  71.020  1.00  0.00           C
ATOM   2419  O   ARG A 143      73.090  78.220  72.070  1.00  0.00           O
ATOM   2420  N   ASN A 144      73.050  79.950  70.600  1.00  0.00           N
ATOM   2422  CA  ASN A 144      72.130  80.780  71.340  1.00  0.00           C
ATOM   2424  CB  ASN A 144      72.390  82.290  71.080  1.00  0.00           C
ATOM   2427  CG  ASN A 144      73.740  82.680  71.710  1.00  0.00           C
ATOM   2428  OD1 ASN A 144      74.120  82.150  72.760  1.00  0.00           O
ATOM   2429  ND2 ASN A 144      74.480  83.600  71.030  1.00  0.00           N
ATOM   2432  C   ASN A 144      70.740  80.440  70.900  1.00  0.00           C
ATOM   2433  O   ASN A 144      70.480  80.280  69.700  1.00  0.00           O
ATOM   2434  N   VAL A 145      69.810  80.310  71.880  1.00  0.00           N
ATOM   2436  CA  VAL A 145      68.420  80.050  71.630  1.00  0.00           C
ATOM   2438  CB  VAL A 145      67.940  78.660  72.040  1.00  0.00           C
ATOM   2440  CG1 VAL A 145      68.160  78.360  73.540  1.00  0.00           C
ATOM   2444  CG2 VAL A 145      66.470  78.470  71.590  1.00  0.00           C
ATOM   2448  C   VAL A 145      67.650  81.120  72.340  1.00  0.00           C
ATOM   2449  O   VAL A 145      67.890  81.440  73.500  1.00  0.00           O
ATOM   2450  N   LEU A 146      66.680  81.710  71.610  1.00  0.00           N
ATOM   2452  CA  LEU A 146      65.780  82.730  72.080  1.00  0.00           C
ATOM   2454  CB  LEU A 146      65.310  83.560  70.850  1.00  0.00           C
ATOM   2457  CG  LEU A 146      64.580  84.900  71.130  1.00  0.00           C
ATOM   2459  CD1 LEU A 146      63.190  84.700  71.770  1.00  0.00           C
ATOM   2463  CD2 LEU A 146      65.460  85.900  71.890  1.00  0.00           C
ATOM   2467  C   LEU A 146      64.640  81.990  72.720  1.00  0.00           C
ATOM   2468  O   LEU A 146      64.030  81.140  72.070  1.00  0.00           O
ATOM   2469  N   CYS A 147      64.350  82.260  74.010  1.00  0.00           N
ATOM   2471  CA  CYS A 147      63.380  81.490  74.750  1.00  0.00           C
ATOM   2473  CB  CYS A 147      63.990  80.300  75.550  1.00  0.00           C
ATOM   2476  SG  CYS A 147      65.460  80.760  76.540  1.00  0.00           S
ATOM   2478  C   CYS A 147      62.570  82.360  75.680  1.00  0.00           C
ATOM   2479  O   CYS A 147      63.100  83.120  76.490  1.00  0.00           O
ATOM   2480  N   ASN A 148      61.230  82.190  75.590  1.00  0.00           N
ATOM   2482  CA  ASN A 148      60.230  82.630  76.520  1.00  0.00           C
ATOM   2484  CB  ASN A 148      58.810  82.420  75.930  1.00  0.00           C
ATOM   2487  CG  ASN A 148      58.600  83.360  74.730  1.00  0.00           C
ATOM   2488  OD1 ASN A 148      59.200  84.430  74.640  1.00  0.00           O
ATOM   2489  ND2 ASN A 148      57.750  82.900  73.760  1.00  0.00           N
ATOM   2492  C   ASN A 148      60.340  81.820  77.790  1.00  0.00           C
ATOM   2493  O   ASN A 148      60.340  80.590  77.740  1.00  0.00           O
ATOM   2494  N   VAL A 149      60.440  82.490  78.960  1.00  0.00           N
ATOM   2496  CA  VAL A 149      60.590  81.840  80.230  1.00  0.00           C
ATOM   2498  CB  VAL A 149      61.550  82.540  81.190  1.00  0.00           C
ATOM   2500  CG1 VAL A 149      61.770  81.680  82.450  1.00  0.00           C
ATOM   2504  CG2 VAL A 149      62.880  82.780  80.450  1.00  0.00           C
ATOM   2508  C   VAL A 149      59.200  81.770  80.820  1.00  0.00           C
ATOM   2509  O   VAL A 149      58.460  82.750  80.820  1.00  0.00           O
ATOM   2510  N   TRP A 150      58.840  80.570  81.310  1.00  0.00           N
ATOM   2512  CA  TRP A 150      57.580  80.270  81.930  1.00  0.00           C
ATOM   2514  CB  TRP A 150      56.760  79.220  81.150  1.00  0.00           C
ATOM   2517  CG  TRP A 150      56.160  79.810  79.910  1.00  0.00           C
ATOM   2518  CD1 TRP A 150      56.510  79.610  78.610  1.00  0.00           C
ATOM   2520  NE1 TRP A 150      55.780  80.440  77.800  1.00  0.00           N
ATOM   2522  CE2 TRP A 150      54.930  81.190  78.570  1.00  0.00           C
ATOM   2523  CD2 TRP A 150      55.130  80.810  79.910  1.00  0.00           C
ATOM   2524  CE3 TRP A 150      54.370  81.400  80.920  1.00  0.00           C
ATOM   2526  CZ3 TRP A 150      53.420  82.360  80.570  1.00  0.00           C
ATOM   2528  CZ2 TRP A 150      54.010  82.170  78.220  1.00  0.00           C
ATOM   2530  CH2 TRP A 150      53.250  82.750  79.240  1.00  0.00           C
ATOM   2532  C   TRP A 150      57.910  79.750  83.290  1.00  0.00           C
ATOM   2533  O   TRP A 150      58.840  78.960  83.470  1.00  0.00           O
ATOM   2534  N   GLN A 151      57.180  80.260  84.300  1.00  0.00           N
ATOM   2536  CA  GLN A 151      57.550  80.160  85.680  1.00  0.00           C
ATOM   2538  CB  GLN A 151      57.920  81.580  86.190  1.00  0.00           C
ATOM   2541  CG  GLN A 151      58.560  81.700  87.590  1.00  0.00           C
ATOM   2544  CD  GLN A 151      59.970  81.090  87.620  1.00  0.00           C
ATOM   2545  OE1 GLN A 151      60.150  79.900  87.350  1.00  0.00           O
ATOM   2546  NE2 GLN A 151      60.990  81.950  87.950  1.00  0.00           N
ATOM   2549  C   GLN A 151      56.300  79.650  86.340  1.00  0.00           C
ATOM   2550  O   GLN A 151      55.340  80.390  86.520  1.00  0.00           O
ATOM   2551  N   GLU A 152      56.280  78.350  86.690  1.00  0.00           N
ATOM   2553  CA  GLU A 152      55.080  77.650  87.060  1.00  0.00           C
ATOM   2555  CB  GLU A 152      54.960  76.250  86.410  1.00  0.00           C
ATOM   2558  CG  GLU A 152      53.670  75.510  86.830  1.00  0.00           C
ATOM   2561  CD  GLU A 152      53.760  74.000  86.600  1.00  0.00           C
ATOM   2562  OE1 GLU A 152      54.710  73.390  87.160  1.00  0.00           O
ATOM   2563  OE2 GLU A 152      52.860  73.440  85.920  1.00  0.00           O
ATOM   2564  C   GLU A 152      55.080  77.490  88.550  1.00  0.00           C
ATOM   2565  O   GLU A 152      55.910  76.780  89.110  1.00  0.00           O
ATOM   2566  N   GLU A 153      54.100  78.150  89.210  1.00  0.00           N
ATOM   2568  CA  GLU A 153      53.910  78.110  90.640  1.00  0.00           C
ATOM   2570  CB  GLU A 153      53.100  79.350  91.120  1.00  0.00           C
ATOM   2573  CG  GLU A 153      53.700  80.720  90.720  1.00  0.00           C
ATOM   2576  CD  GLU A 153      54.980  81.070  91.490  1.00  0.00           C
ATOM   2577  OE1 GLU A 153      55.350  80.320  92.440  1.00  0.00           O
ATOM   2578  OE2 GLU A 153      55.610  82.100  91.120  1.00  0.00           O
ATOM   2579  C   GLU A 153      53.080  76.890  90.920  1.00  0.00           C
ATOM   2580  O   GLU A 153      51.980  76.770  90.390  1.00  0.00           O
ATOM   2581  N   VAL A 154      53.590  75.940  91.740  1.00  0.00           N
ATOM   2583  CA  VAL A 154      52.930  74.670  91.990  1.00  0.00           C
ATOM   2585  CB  VAL A 154      53.780  73.440  91.690  1.00  0.00           C
ATOM   2587  CG1 VAL A 154      52.890  72.170  91.720  1.00  0.00           C
ATOM   2591  CG2 VAL A 154      54.480  73.610  90.330  1.00  0.00           C
ATOM   2595  C   VAL A 154      52.560  74.670  93.450  1.00  0.00           C
ATOM   2596  O   VAL A 154      53.280  75.220  94.280  1.00  0.00           O
ATOM   2597  N   THR A 155      51.400  74.060  93.780  1.00  0.00           N
ATOM   2599  CA  THR A 155      50.920  73.880  95.130  1.00  0.00           C
ATOM   2601  CB  THR A 155      49.780  74.820  95.490  1.00  0.00           C
ATOM   2603  OG1 THR A 155      50.140  76.160  95.200  1.00  0.00           O
ATOM   2605  CG2 THR A 155      49.410  74.690  96.990  1.00  0.00           C
ATOM   2609  C   THR A 155      50.420  72.460  95.180  1.00  0.00           C
ATOM   2610  O   THR A 155      49.610  72.060  94.340  1.00  0.00           O
ATOM   2611  N   SER A 156      50.860  71.670  96.190  1.00  0.00           N
ATOM   2613  CA  SER A 156      50.270  70.390  96.530  1.00  0.00           C
ATOM   2615  CB  SER A 156      51.280  69.240  96.750  1.00  0.00           C
ATOM   2618  OG  SER A 156      51.830  68.840  95.500  1.00  0.00           O
ATOM   2620  C   SER A 156      49.490  70.550  97.800  1.00  0.00           C
ATOM   2621  O   SER A 156      49.700  71.500  98.560  1.00  0.00           O
ATOM   2622  N   THR A 157      48.560  69.600  98.040  1.00  0.00           N
ATOM   2624  CA  THR A 157      47.770  69.530  99.250  1.00  0.00           C
ATOM   2626  CB  THR A 157      46.280  69.740  99.030  1.00  0.00           C
ATOM   2628  OG1 THR A 157      46.070  70.970  98.350  1.00  0.00           O
ATOM   2630  CG2 THR A 157      45.530  69.770 100.380  1.00  0.00           C
ATOM   2634  C   THR A 157      48.020  68.170  99.840  1.00  0.00           C
ATOM   2635  O   THR A 157      48.000  67.160  99.140  1.00  0.00           O
ATOM   2636  N   ARG A 158      48.280  68.160 101.160  1.00  0.00           N
ATOM   2638  CA  ARG A 158      48.420  67.030 102.040  1.00  0.00           C
ATOM   2640  CB  ARG A 158      47.220  66.040 102.080  1.00  0.00           C
ATOM   2643  CG  ARG A 158      47.350  64.810 103.020  1.00  0.00           C
ATOM   2646  CD  ARG A 158      47.020  65.040 104.510  1.00  0.00           C
ATOM   2649  NE  ARG A 158      47.870  66.130 105.100  1.00  0.00           N
ATOM   2651  CZ  ARG A 158      47.420  67.370 105.420  1.00  0.00           C
ATOM   2652  NH1 ARG A 158      46.120  67.720 105.270  1.00  0.00           N
ATOM   2655  NH2 ARG A 158      48.300  68.300 105.880  1.00  0.00           N
ATOM   2658  C   ARG A 158      49.750  66.330 101.870  1.00  0.00           C
ATOM   2659  O   ARG A 158      49.880  65.460 101.020  1.00  0.00           O
ATOM   2660  N   PRO A 159      50.750  66.640 102.700  1.00  0.00           N
ATOM   2661  CD  PRO A 159      51.880  65.730 102.880  1.00  0.00           C
ATOM   2664  CA  PRO A 159      51.020  67.930 103.340  1.00  0.00           C
ATOM   2666  CB  PRO A 159      52.390  67.770 104.020  1.00  0.00           C
ATOM   2669  CG  PRO A 159      52.580  66.250 104.130  1.00  0.00           C
ATOM   2672  C   PRO A 159      51.040  69.070 102.340  1.00  0.00           C
ATOM   2673  O   PRO A 159      51.390  68.830 101.190  1.00  0.00           O
ATOM   2674  N   GLU A 160      50.640  70.290 102.770  1.00  0.00           N
ATOM   2676  CA  GLU A 160      50.660  71.470 101.920  1.00  0.00           C
ATOM   2678  CB  GLU A 160      49.910  72.670 102.530  1.00  0.00           C
ATOM   2681  CG  GLU A 160      49.770  73.870 101.570  1.00  0.00           C
ATOM   2684  CD  GLU A 160      48.970  75.030 102.190  1.00  0.00           C
ATOM   2685  OE1 GLU A 160      48.590  74.930 103.390  1.00  0.00           O
ATOM   2686  OE2 GLU A 160      48.740  76.030 101.460  1.00  0.00           O
ATOM   2687  C   GLU A 160      52.090  71.850 101.630  1.00  0.00           C
ATOM   2688  O   GLU A 160      52.920  71.920 102.540  1.00  0.00           O
ATOM   2689  N   LYS A 161      52.410  72.060 100.330  1.00  0.00           N
ATOM   2691  CA  LYS A 161      53.750  72.270  99.850  1.00  0.00           C
ATOM   2693  CB  LYS A 161      54.460  70.970  99.390  1.00  0.00           C
ATOM   2696  CG  LYS A 161      54.690  69.940 100.510  1.00  0.00           C
ATOM   2699  CD  LYS A 161      55.230  68.590 100.010  1.00  0.00           C
ATOM   2702  CE  LYS A 161      55.340  67.560 101.150  1.00  0.00           C
ATOM   2705  NZ  LYS A 161      55.820  66.250 100.650  1.00  0.00           N
ATOM   2709  C   LYS A 161      53.610  73.180  98.670  1.00  0.00           C
ATOM   2710  O   LYS A 161      52.550  73.230  98.050  1.00  0.00           O
ATOM   2711  N   GLN A 162      54.680  73.930  98.340  1.00  0.00           N
ATOM   2713  CA  GLN A 162      54.720  74.780  97.180  1.00  0.00           C
ATOM   2715  CB  GLN A 162      54.280  76.250  97.430  1.00  0.00           C
ATOM   2718  CG  GLN A 162      52.790  76.390  97.770  1.00  0.00           C
ATOM   2721  CD  GLN A 162      52.420  77.880  97.940  1.00  0.00           C
ATOM   2722  OE1 GLN A 162      52.940  78.550  98.840  1.00  0.00           O
ATOM   2723  NE2 GLN A 162      51.500  78.390  97.060  1.00  0.00           N
ATOM   2726  C   GLN A 162      56.140  74.800  96.700  1.00  0.00           C
ATOM   2727  O   GLN A 162      57.080  74.680  97.490  1.00  0.00           O
ATOM   2728  N   TRP A 163      56.320  74.920  95.360  1.00  0.00           N
ATOM   2730  CA  TRP A 163      57.630  74.930  94.760  1.00  0.00           C
ATOM   2732  CB  TRP A 163      58.270  73.510  94.640  1.00  0.00           C
ATOM   2735  CG  TRP A 163      57.580  72.550  93.730  1.00  0.00           C
ATOM   2736  CD1 TRP A 163      57.930  72.340  92.430  1.00  0.00           C
ATOM   2738  NE1 TRP A 163      57.110  71.410  91.870  1.00  0.00           N
ATOM   2740  CE2 TRP A 163      56.200  70.990  92.790  1.00  0.00           C
ATOM   2741  CD2 TRP A 163      56.450  71.700  93.990  1.00  0.00           C
ATOM   2742  CE3 TRP A 163      55.650  71.480  95.100  1.00  0.00           C
ATOM   2744  CZ3 TRP A 163      54.630  70.540  95.010  1.00  0.00           C
ATOM   2746  CZ2 TRP A 163      55.200  70.040  92.700  1.00  0.00           C
ATOM   2748  CH2 TRP A 163      54.410  69.830  93.830  1.00  0.00           C
ATOM   2750  C   TRP A 163      57.480  75.570  93.400  1.00  0.00           C
ATOM   2751  O   TRP A 163      56.370  75.880  92.970  1.00  0.00           O
ATOM   2752  N   GLN A 164      58.620  75.800  92.720  1.00  0.00           N
ATOM   2754  CA  GLN A 164      58.700  76.530  91.480  1.00  0.00           C
ATOM   2756  CB  GLN A 164      59.650  77.750  91.630  1.00  0.00           C
ATOM   2759  CG  GLN A 164      59.650  78.750  90.460  1.00  0.00           C
ATOM   2762  CD  GLN A 164      58.450  79.690  90.570  1.00  0.00           C
ATOM   2763  OE1 GLN A 164      58.560  80.780  91.150  1.00  0.00           O
ATOM   2764  NE2 GLN A 164      57.290  79.270  89.990  1.00  0.00           N
ATOM   2767  C   GLN A 164      59.300  75.580  90.470  1.00  0.00           C
ATOM   2768  O   GLN A 164      60.290  74.910  90.750  1.00  0.00           O
ATOM   2769  N   ASN A 165      58.690  75.510  89.260  1.00  0.00           N
ATOM   2771  CA  ASN A 165      59.210  74.780  88.120  1.00  0.00           C
ATOM   2773  CB  ASN A 165      58.230  73.710  87.560  1.00  0.00           C
ATOM   2776  CG  ASN A 165      58.030  72.570  88.570  1.00  0.00           C
ATOM   2777  OD1 ASN A 165      58.780  72.450  89.540  1.00  0.00           O
ATOM   2778  ND2 ASN A 165      56.980  71.720  88.330  1.00  0.00           N
ATOM   2781  C   ASN A 165      59.400  75.820  87.050  1.00  0.00           C
ATOM   2782  O   ASN A 165      58.600  76.740  86.940  1.00  0.00           O
ATOM   2783  N   THR A 166      60.500  75.720  86.260  1.00  0.00           N
ATOM   2785  CA  THR A 166      60.820  76.690  85.240  1.00  0.00           C
ATOM   2787  CB  THR A 166      62.140  77.410  85.480  1.00  0.00           C
ATOM   2789  OG1 THR A 166      62.200  77.870  86.830  1.00  0.00           O
ATOM   2791  CG2 THR A 166      62.280  78.610  84.530  1.00  0.00           C
ATOM   2795  C   THR A 166      60.890  75.920  83.950  1.00  0.00           C
ATOM   2796  O   THR A 166      61.350  74.780  83.930  1.00  0.00           O
ATOM   2797  N   PHE A 167      60.400  76.520  82.850  1.00  0.00           N
ATOM   2799  CA  PHE A 167      60.450  75.950  81.530  1.00  0.00           C
ATOM   2801  CB  PHE A 167      59.090  75.410  81.020  1.00  0.00           C
ATOM   2804  CG  PHE A 167      58.640  74.340  81.970  1.00  0.00           C
ATOM   2805  CD1 PHE A 167      59.140  73.040  81.830  1.00  0.00           C
ATOM   2807  CE1 PHE A 167      58.820  72.050  82.770  1.00  0.00           C
ATOM   2809  CZ  PHE A 167      58.000  72.370  83.860  1.00  0.00           C
ATOM   2811  CD2 PHE A 167      57.760  74.630  83.030  1.00  0.00           C
ATOM   2813  CE2 PHE A 167      57.460  73.650  83.980  1.00  0.00           C
ATOM   2815  C   PHE A 167      60.880  77.070  80.650  1.00  0.00           C
ATOM   2816  O   PHE A 167      60.370  78.180  80.740  1.00  0.00           O
ATOM   2817  N   TRP A 168      61.870  76.800  79.780  1.00  0.00           N
ATOM   2819  CA  TRP A 168      62.390  77.740  78.840  1.00  0.00           C
ATOM   2821  CB  TRP A 168      63.940  77.890  78.880  1.00  0.00           C
ATOM   2824  CG  TRP A 168      64.480  78.470  80.150  1.00  0.00           C
ATOM   2825  CD1 TRP A 168      64.990  79.730  80.320  1.00  0.00           C
ATOM   2827  NE1 TRP A 168      65.490  79.860  81.590  1.00  0.00           N
ATOM   2829  CE2 TRP A 168      65.330  78.700  82.270  1.00  0.00           C
ATOM   2830  CD2 TRP A 168      64.680  77.790  81.400  1.00  0.00           C
ATOM   2831  CE3 TRP A 168      64.380  76.520  81.860  1.00  0.00           C
ATOM   2833  CZ3 TRP A 168      64.760  76.140  83.140  1.00  0.00           C
ATOM   2835  CZ2 TRP A 168      65.710  78.330  83.550  1.00  0.00           C
ATOM   2837  CH2 TRP A 168      65.430  77.030  83.970  1.00  0.00           C
ATOM   2839  C   TRP A 168      62.010  77.140  77.530  1.00  0.00           C
ATOM   2840  O   TRP A 168      62.440  76.040  77.210  1.00  0.00           O
ATOM   2841  N   VAL A 169      61.150  77.850  76.770  1.00  0.00           N
ATOM   2843  CA  VAL A 169      60.550  77.330  75.580  1.00  0.00           C
ATOM   2845  CB  VAL A 169      59.020  77.250  75.670  1.00  0.00           C
ATOM   2847  CG1 VAL A 169      58.300  78.610  75.550  1.00  0.00           C
ATOM   2851  CG2 VAL A 169      58.520  76.270  74.590  1.00  0.00           C
ATOM   2855  C   VAL A 169      61.010  78.240  74.490  1.00  0.00           C
ATOM   2856  O   VAL A 169      61.010  79.460  74.650  1.00  0.00           O
ATOM   2857  N   ASP A 170      61.450  77.670  73.350  1.00  0.00           N
ATOM   2859  CA  ASP A 170      61.790  78.380  72.130  1.00  0.00           C
ATOM   2861  CB  ASP A 170      62.330  77.370  71.070  1.00  0.00           C
ATOM   2864  CG  ASP A 170      63.000  77.980  69.830  1.00  0.00           C
ATOM   2865  OD1 ASP A 170      62.930  79.220  69.630  1.00  0.00           O
ATOM   2866  OD2 ASP A 170      63.570  77.180  69.050  1.00  0.00           O
ATOM   2867  C   ASP A 170      60.560  79.120  71.660  1.00  0.00           C
ATOM   2868  O   ASP A 170      59.460  78.580  71.710  1.00  0.00           O
ATOM   2869  N   SER A 171      60.710  80.400  71.240  1.00  0.00           N
ATOM   2871  CA  SER A 171      59.580  81.250  70.950  1.00  0.00           C
ATOM   2873  CB  SER A 171      59.960  82.760  70.970  1.00  0.00           C
ATOM   2876  OG  SER A 171      60.860  83.110  69.930  1.00  0.00           O
ATOM   2878  C   SER A 171      58.990  80.910  69.600  1.00  0.00           C
ATOM   2879  O   SER A 171      57.830  81.220  69.330  1.00  0.00           O
ATOM   2880  N   ALA A 172      59.800  80.290  68.710  1.00  0.00           N
ATOM   2882  CA  ALA A 172      59.490  80.150  67.320  1.00  0.00           C
ATOM   2884  CB  ALA A 172      60.740  80.390  66.450  1.00  0.00           C
ATOM   2888  C   ALA A 172      59.050  78.750  67.020  1.00  0.00           C
ATOM   2889  O   ALA A 172      58.390  78.510  66.000  1.00  0.00           O
ATOM   2890  N   THR A 173      59.380  77.780  67.910  1.00  0.00           N
ATOM   2892  CA  THR A 173      59.130  76.380  67.670  1.00  0.00           C
ATOM   2894  CB  THR A 173      60.380  75.530  67.800  1.00  0.00           C
ATOM   2896  OG1 THR A 173      61.360  75.960  66.870  1.00  0.00           O
ATOM   2898  CG2 THR A 173      60.050  74.040  67.540  1.00  0.00           C
ATOM   2902  C   THR A 173      58.140  75.950  68.700  1.00  0.00           C
ATOM   2903  O   THR A 173      57.170  75.260  68.390  1.00  0.00           O
ATOM   2904  N   GLY A 174      58.370  76.360  69.970  1.00  0.00           N
ATOM   2906  CA  GLY A 174      57.550  75.990  71.090  1.00  0.00           C
ATOM   2909  C   GLY A 174      58.000  74.690  71.660  1.00  0.00           C
ATOM   2910  O   GLY A 174      57.220  74.010  72.330  1.00  0.00           O
ATOM   2911  N   GLN A 175      59.280  74.320  71.410  1.00  0.00           N
ATOM   2913  CA  GLN A 175      59.880  73.160  72.030  1.00  0.00           C
ATOM   2915  CB  GLN A 175      60.940  72.460  71.150  1.00  0.00           C
ATOM   2918  CG  GLN A 175      62.210  73.300  70.880  1.00  0.00           C
ATOM   2921  CD  GLN A 175      63.290  72.550  70.090  1.00  0.00           C
ATOM   2922  OE1 GLN A 175      64.190  73.220  69.570  1.00  0.00           O
ATOM   2923  NE2 GLN A 175      63.210  71.190  70.030  1.00  0.00           N
ATOM   2926  C   GLN A 175      60.530  73.670  73.270  1.00  0.00           C
ATOM   2927  O   GLN A 175      61.050  74.780  73.300  1.00  0.00           O
ATOM   2928  N   VAL A 176      60.530  72.850  74.340  1.00  0.00           N
ATOM   2930  CA  VAL A 176      61.160  73.190  75.590  1.00  0.00           C
ATOM   2932  CB  VAL A 176      60.440  72.570  76.770  1.00  0.00           C
ATOM   2934  CG1 VAL A 176      61.230  72.730  78.080  1.00  0.00           C
ATOM   2938  CG2 VAL A 176      59.080  73.290  76.910  1.00  0.00           C
ATOM   2942  C   VAL A 176      62.600  72.780  75.480  1.00  0.00           C
ATOM   2943  O   VAL A 176      62.910  71.630  75.170  1.00  0.00           O
ATOM   2944  N   ARG A 177      63.500  73.770  75.690  1.00  0.00           N
ATOM   2946  CA  ARG A 177      64.920  73.630  75.530  1.00  0.00           C
ATOM   2948  CB  ARG A 177      65.550  74.940  75.010  1.00  0.00           C
ATOM   2951  CG  ARG A 177      65.230  75.240  73.540  1.00  0.00           C
ATOM   2954  CD  ARG A 177      65.670  74.100  72.610  1.00  0.00           C
ATOM   2957  NE  ARG A 177      66.300  74.670  71.370  1.00  0.00           N
ATOM   2959  CZ  ARG A 177      67.600  75.050  71.330  1.00  0.00           C
ATOM   2960  NH1 ARG A 177      68.410  74.840  72.400  1.00  0.00           N
ATOM   2963  NH2 ARG A 177      68.100  75.660  70.240  1.00  0.00           N
ATOM   2966  C   ARG A 177      65.600  73.360  76.840  1.00  0.00           C
ATOM   2967  O   ARG A 177      66.740  72.900  76.860  1.00  0.00           O
ATOM   2968  N   GLN A 178      64.910  73.630  77.960  1.00  0.00           N
ATOM   2970  CA  GLN A 178      65.450  73.340  79.250  1.00  0.00           C
ATOM   2972  CB  GLN A 178      66.470  74.400  79.740  1.00  0.00           C
ATOM   2975  CG  GLN A 178      67.140  74.080  81.090  1.00  0.00           C
ATOM   2978  CD  GLN A 178      68.180  75.150  81.430  1.00  0.00           C
ATOM   2979  OE1 GLN A 178      67.860  76.340  81.490  1.00  0.00           O
ATOM   2980  NE2 GLN A 178      69.460  74.710  81.650  1.00  0.00           N
ATOM   2983  C   GLN A 178      64.240  73.320  80.140  1.00  0.00           C
ATOM   2984  O   GLN A 178      63.240  73.970  79.860  1.00  0.00           O
ATOM   2985  N   SER A 179      64.320  72.560  81.250  1.00  0.00           N
ATOM   2987  CA  SER A 179      63.270  72.490  82.220  1.00  0.00           C
ATOM   2989  CB  SER A 179      62.240  71.370  81.940  1.00  0.00           C
ATOM   2992  OG  SER A 179      62.830  70.080  81.800  1.00  0.00           O
ATOM   2994  C   SER A 179      63.950  72.270  83.530  1.00  0.00           C
ATOM   2995  O   SER A 179      65.010  71.670  83.610  1.00  0.00           O
ATOM   2996  N   ARG A 180      63.310  72.770  84.610  1.00  0.00           N
ATOM   2998  CA  ARG A 180      63.560  72.370  85.960  1.00  0.00           C
ATOM   3000  CB  ARG A 180      64.170  73.460  86.880  1.00  0.00           C
ATOM   3003  CG  ARG A 180      65.530  73.980  86.390  1.00  0.00           C
ATOM   3006  CD  ARG A 180      66.340  74.740  87.460  1.00  0.00           C
ATOM   3009  NE  ARG A 180      65.470  75.770  88.120  1.00  0.00           N
ATOM   3011  CZ  ARG A 180      65.600  77.120  87.970  1.00  0.00           C
ATOM   3012  NH1 ARG A 180      66.570  77.670  87.210  1.00  0.00           N
ATOM   3015  NH2 ARG A 180      64.740  77.930  88.630  1.00  0.00           N
ATOM   3018  C   ARG A 180      62.200  72.040  86.470  1.00  0.00           C
ATOM   3019  O   ARG A 180      61.240  72.760  86.200  1.00  0.00           O
ATOM   3020  N   GLN A 181      62.080  70.930  87.210  1.00  0.00           N
ATOM   3022  CA  GLN A 181      60.830  70.540  87.780  1.00  0.00           C
ATOM   3024  CB  GLN A 181      59.820  69.900  86.790  1.00  0.00           C
ATOM   3027  CG  GLN A 181      60.320  68.590  86.150  1.00  0.00           C
ATOM   3030  CD  GLN A 181      59.400  68.210  84.980  1.00  0.00           C
ATOM   3031  OE1 GLN A 181      58.190  68.030  85.160  1.00  0.00           O
ATOM   3032  NE2 GLN A 181      60.010  68.090  83.770  1.00  0.00           N
ATOM   3035  C   GLN A 181      61.160  69.590  88.890  1.00  0.00           C
ATOM   3036  O   GLN A 181      62.320  69.290  89.130  1.00  0.00           O
ATOM   3037  N   MET A 182      60.120  69.120  89.620  1.00  0.00           N
ATOM   3039  CA  MET A 182      60.260  68.170  90.680  1.00  0.00           C
ATOM   3041  CB  MET A 182      59.530  68.610  91.970  1.00  0.00           C
ATOM   3044  CG  MET A 182      60.150  69.830  92.660  1.00  0.00           C
ATOM   3047  SD  MET A 182      61.780  69.510  93.400  1.00  0.00           S
ATOM   3048  CE  MET A 182      61.900  71.080  94.310  1.00  0.00           C
ATOM   3052  C   MET A 182      59.660  66.890  90.210  1.00  0.00           C
ATOM   3053  O   MET A 182      58.620  66.890  89.540  1.00  0.00           O
ATOM   3054  N   LEU A 183      60.330  65.750  90.530  1.00  0.00           N
ATOM   3056  CA  LEU A 183      59.840  64.410  90.270  1.00  0.00           C
ATOM   3058  CB  LEU A 183      60.870  63.350  90.740  1.00  0.00           C
ATOM   3061  CG  LEU A 183      60.540  61.860  90.500  1.00  0.00           C
ATOM   3063  CD1 LEU A 183      60.760  61.460  89.040  1.00  0.00           C
ATOM   3067  CD2 LEU A 183      61.350  60.940  91.440  1.00  0.00           C
ATOM   3071  C   LEU A 183      58.550  64.180  91.020  1.00  0.00           C
ATOM   3072  O   LEU A 183      57.530  63.890  90.420  1.00  0.00           O
ATOM   3073  N   GLY A 184      58.560  64.360  92.360  1.00  0.00           N
ATOM   3075  CA  GLY A 184      57.430  64.060  93.210  1.00  0.00           C
ATOM   3078  C   GLY A 184      56.650  65.320  93.400  1.00  0.00           C
ATOM   3079  O   GLY A 184      56.330  66.020  92.450  1.00  0.00           O
ATOM   3080  N   ALA A 185      56.350  65.640  94.680  1.00  0.00           N
ATOM   3082  CA  ALA A 185      55.740  66.880  95.080  1.00  0.00           C
ATOM   3084  CB  ALA A 185      55.090  66.810  96.480  1.00  0.00           C
ATOM   3088  C   ALA A 185      56.830  67.930  95.050  1.00  0.00           C
ATOM   3089  O   ALA A 185      57.300  68.290  93.980  1.00  0.00           O
ATOM   3090  N   GLY A 186      57.280  68.440  96.220  1.00  0.00           N
ATOM   3092  CA  GLY A 186      58.340  69.420  96.300  1.00  0.00           C
ATOM   3095  C   GLY A 186      59.660  68.730  96.490  1.00  0.00           C
ATOM   3096  O   GLY A 186      60.510  69.240  97.220  1.00  0.00           O
ATOM   3097  N   VAL A 187      59.850  67.540  95.880  1.00  0.00           N
ATOM   3099  CA  VAL A 187      60.920  66.630  96.220  1.00  0.00           C
ATOM   3101  CB  VAL A 187      60.440  65.450  97.070  1.00  0.00           C
ATOM   3103  CG1 VAL A 187      59.830  65.980  98.390  1.00  0.00           C
ATOM   3107  CG2 VAL A 187      59.410  64.570  96.320  1.00  0.00           C
ATOM   3111  C   VAL A 187      61.560  66.140  94.940  1.00  0.00           C
ATOM   3112  O   VAL A 187      60.890  66.000  93.910  1.00  0.00           O
ATOM   3113  N   ILE A 188      62.890  65.870  94.990  1.00  0.00           N
ATOM   3115  CA  ILE A 188      63.730  65.380  93.910  1.00  0.00           C
ATOM   3117  CB  ILE A 188      63.480  63.930  93.450  1.00  0.00           C
ATOM   3119  CG2 ILE A 188      64.410  63.530  92.270  1.00  0.00           C
ATOM   3123  CG1 ILE A 188      63.650  62.900  94.600  1.00  0.00           C
ATOM   3126  CD  ILE A 188      62.350  62.550  95.330  1.00  0.00           C
ATOM   3130  C   ILE A 188      63.770  66.370  92.750  1.00  0.00           C
ATOM   3131  O   ILE A 188      63.020  66.180  91.790  1.00  0.00           O
ATOM   3132  N   PRO A 189      64.550  67.450  92.760  1.00  0.00           N
ATOM   3133  CD  PRO A 189      65.390  67.870  93.880  1.00  0.00           C
ATOM   3136  CA  PRO A 189      64.740  68.300  91.590  1.00  0.00           C
ATOM   3138  CB  PRO A 189      65.610  69.460  92.090  1.00  0.00           C
ATOM   3141  CG  PRO A 189      66.370  68.890  93.290  1.00  0.00           C
ATOM   3144  C   PRO A 189      65.370  67.560  90.440  1.00  0.00           C
ATOM   3145  O   PRO A 189      66.410  66.920  90.630  1.00  0.00           O
ATOM   3146  N   VAL A 190      64.760  67.650  89.240  1.00  0.00           N
ATOM   3148  CA  VAL A 190      65.290  67.130  88.010  1.00  0.00           C
ATOM   3150  CB  VAL A 190      64.450  66.030  87.350  1.00  0.00           C
ATOM   3152  CG1 VAL A 190      64.640  64.720  88.140  1.00  0.00           C
ATOM   3156  CG2 VAL A 190      62.960  66.430  87.270  1.00  0.00           C
ATOM   3160  C   VAL A 190      65.400  68.330  87.120  1.00  0.00           C
ATOM   3161  O   VAL A 190      64.550  69.210  87.140  1.00  0.00           O
ATOM   3162  N   GLU A 191      66.500  68.410  86.330  1.00  0.00           N
ATOM   3164  CA  GLU A 191      66.660  69.460  85.360  1.00  0.00           C
ATOM   3166  CB  GLU A 191      67.510  70.660  85.850  1.00  0.00           C
ATOM   3169  CG  GLU A 191      68.900  70.310  86.390  1.00  0.00           C
ATOM   3172  CD  GLU A 191      69.600  71.560  86.930  1.00  0.00           C
ATOM   3173  OE1 GLU A 191      69.950  72.450  86.110  1.00  0.00           O
ATOM   3174  OE2 GLU A 191      69.810  71.640  88.170  1.00  0.00           O
ATOM   3175  C   GLU A 191      67.220  68.830  84.130  1.00  0.00           C
ATOM   3176  O   GLU A 191      68.190  68.070  84.180  1.00  0.00           O
ATOM   3177  N   MET A 192      66.560  69.110  82.990  1.00  0.00           N
ATOM   3179  CA  MET A 192      66.820  68.490  81.720  1.00  0.00           C
ATOM   3181  CB  MET A 192      65.620  67.660  81.190  1.00  0.00           C
ATOM   3184  CG  MET A 192      65.180  66.540  82.160  1.00  0.00           C
ATOM   3187  SD  MET A 192      63.870  65.440  81.540  1.00  0.00           S
ATOM   3188  CE  MET A 192      62.480  66.610  81.570  1.00  0.00           C
ATOM   3192  C   MET A 192      67.100  69.610  80.770  1.00  0.00           C
ATOM   3193  O   MET A 192      66.440  70.640  80.820  1.00  0.00           O
ATOM   3194  N   THR A 193      68.100  69.430  79.890  1.00  0.00           N
ATOM   3196  CA  THR A 193      68.420  70.350  78.830  1.00  0.00           C
ATOM   3198  CB  THR A 193      69.830  70.940  78.950  1.00  0.00           C
ATOM   3200  OG1 THR A 193      69.950  71.630  80.190  1.00  0.00           O
ATOM   3202  CG2 THR A 193      70.140  71.920  77.800  1.00  0.00           C
ATOM   3206  C   THR A 193      68.310  69.520  77.590  1.00  0.00           C
ATOM   3207  O   THR A 193      68.680  68.350  77.600  1.00  0.00           O
ATOM   3208  N   PHE A 194      67.750  70.090  76.500  1.00  0.00           N
ATOM   3210  CA  PHE A 194      67.480  69.410  75.260  1.00  0.00           C
ATOM   3212  CB  PHE A 194      66.020  69.590  74.760  1.00  0.00           C
ATOM   3215  CG  PHE A 194      65.030  69.000  75.760  1.00  0.00           C
ATOM   3216  CD1 PHE A 194      64.690  69.670  76.950  1.00  0.00           C
ATOM   3218  CE1 PHE A 194      63.800  69.110  77.870  1.00  0.00           C
ATOM   3220  CZ  PHE A 194      63.200  67.870  77.590  1.00  0.00           C
ATOM   3222  CD2 PHE A 194      64.400  67.770  75.480  1.00  0.00           C
ATOM   3224  CE2 PHE A 194      63.480  67.220  76.380  1.00  0.00           C
ATOM   3226  C   PHE A 194      68.430  70.010  74.260  1.00  0.00           C
ATOM   3227  O   PHE A 194      68.440  71.220  74.050  1.00  0.00           O
ATOM   3228  N   LEU A 195      69.310  69.160  73.670  1.00  0.00           N
ATOM   3230  CA  LEU A 195      70.550  69.580  73.040  1.00  0.00           C
ATOM   3232  CB  LEU A 195      71.750  68.640  73.260  1.00  0.00           C
ATOM   3235  CG  LEU A 195      72.360  68.530  74.670  1.00  0.00           C
ATOM   3237  CD1 LEU A 195      71.340  68.100  75.720  1.00  0.00           C
ATOM   3241  CD2 LEU A 195      73.520  67.520  74.610  1.00  0.00           C
ATOM   3245  C   LEU A 195      70.410  69.580  71.540  1.00  0.00           C
ATOM   3246  O   LEU A 195      71.360  69.930  70.860  1.00  0.00           O
ATOM   3247  N   LYS A 196      69.230  69.210  70.990  1.00  0.00           N
ATOM   3249  CA  LYS A 196      68.990  69.370  69.580  1.00  0.00           C
ATOM   3251  CB  LYS A 196      68.710  68.080  68.790  1.00  0.00           C
ATOM   3254  CG  LYS A 196      70.010  67.500  68.200  1.00  0.00           C
ATOM   3257  CD  LYS A 196      69.790  66.300  67.250  1.00  0.00           C
ATOM   3260  CE  LYS A 196      69.180  66.600  65.870  1.00  0.00           C
ATOM   3263  NZ  LYS A 196      67.710  66.800  65.940  1.00  0.00           N
ATOM   3267  C   LYS A 196      67.880  70.370  69.360  1.00  0.00           C
ATOM   3268  O   LYS A 196      66.890  70.340  70.090  1.00  0.00           O
ATOM   3269  N   PRO A 197      68.010  71.260  68.380  1.00  0.00           N
ATOM   3270  CD  PRO A 197      69.190  71.450  67.550  1.00  0.00           C
ATOM   3273  CA  PRO A 197      66.980  72.210  68.040  1.00  0.00           C
ATOM   3275  CB  PRO A 197      67.740  73.380  67.410  1.00  0.00           C
ATOM   3278  CG  PRO A 197      68.960  72.740  66.740  1.00  0.00           C
ATOM   3281  C   PRO A 197      66.110  71.540  67.020  1.00  0.00           C
ATOM   3282  O   PRO A 197      66.600  70.770  66.190  1.00  0.00           O
ATOM   3283  N   ALA A 198      64.800  71.830  67.080  1.00  0.00           N
ATOM   3285  CA  ALA A 198      63.870  71.360  66.100  1.00  0.00           C
ATOM   3287  CB  ALA A 198      62.530  70.950  66.720  1.00  0.00           C
ATOM   3291  C   ALA A 198      63.670  72.530  65.180  1.00  0.00           C
ATOM   3292  O   ALA A 198      63.330  73.610  65.670  1.00  0.00           O
ATOM   3293  N   PRO A 199      63.890  72.420  63.880  1.00  0.00           N
ATOM   3294  CD  PRO A 199      64.380  71.210  63.220  1.00  0.00           C
ATOM   3297  CA  PRO A 199      63.660  73.490  62.930  1.00  0.00           C
ATOM   3299  CB  PRO A 199      64.370  73.020  61.660  1.00  0.00           C
ATOM   3302  CG  PRO A 199      64.260  71.500  61.730  1.00  0.00           C
ATOM   3305  C   PRO A 199      62.170  73.640  62.690  1.00  0.00           C
ATOM   3306  OT1 PRO A 199      61.400  72.730  63.070  1.00  0.00           O
ATOM   3307  OT2 PRO A 199      61.780  74.680  62.080  1.00  0.00           O
ATOM   3308  NH3 POPEB 200      40.670  83.610  65.840  1.00  0.00           N
ATOM   3312  C12 POPEB 200      39.790  83.080  64.760  1.00  0.00           C
ATOM   3315  C11 POPEB 200      39.060  81.840  65.260  1.00  0.00           C
ATOM   3318  P   POPEB 200      36.920  81.150  63.950  1.00  0.00           P
ATOM   3319  O13 POPEB 200      36.290  80.930  65.270  1.00  0.00           O
ATOM   3320  O14 POPEB 200      36.500  82.330  63.160  1.00  0.00           O
ATOM   3321  O11 POPEB 200      36.750  79.850  63.060  1.00  0.00           O
ATOM   3322  O12 POPEB 200      38.480  81.200  64.160  1.00  0.00           O
ATOM   3323  C1  POPEB 200      37.670  78.780  63.110  1.00  0.00           C
ATOM   3326  C2  POPEB 200      38.460  78.650  61.770  1.00  0.00           C
ATOM   3328  O21 POPEB 200      38.630  77.240  61.560  1.00  0.00           O
ATOM   3329  C21 POPEB 200      38.630  76.660  60.350  1.00  0.00           C
ATOM   3330  O22 POPEB 200      38.260  75.510  60.160  1.00  0.00           O
ATOM   3331  C22 POPEB 200      39.220  77.530  59.250  1.00  0.00           C
ATOM   3334  C3  POPEB 200      39.820  79.430  61.840  1.00  0.00           C
ATOM   3337  O31 POPEB 200      40.360  79.850  60.580  1.00  0.00           O
ATOM   3338  C31 POPEB 200      39.870  80.980  60.050  1.00  0.00           C
ATOM   3339  O32 POPEB 200      38.830  81.520  60.360  1.00  0.00           O
ATOM   3340  C32 POPEB 200      40.890  81.550  59.050  1.00  0.00           C
ATOM   3343  C23 POPEB 200      39.200  76.790  57.910  1.00  0.00           C
ATOM   3346  C24 POPEB 200      39.850  77.630  56.800  1.00  0.00           C
ATOM   3349  C25 POPEB 200      39.730  76.990  55.410  1.00  0.00           C
ATOM   3352  C26 POPEB 200      39.940  77.990  54.260  1.00  0.00           C
ATOM   3355  C27 POPEB 200      39.450  77.440  52.920  1.00  0.00           C
ATOM   3358  C28 POPEB 200      39.520  78.450  51.750  1.00  0.00           C
ATOM   3361  C29 POPEB 200      38.680  78.030  50.570  1.00  0.00           C
ATOM   3363 0C21 POPEB 200      39.030  77.970  49.280  1.00  0.00           C
ATOM   3365 1C21 POPEB 200      40.380  78.340  48.720  1.00  0.00           C
ATOM   3368 2C21 POPEB 200      40.480  78.310  47.180  1.00  0.00           C
ATOM   3371 3C21 POPEB 200      40.540  76.920  46.530  1.00  0.00           C
ATOM   3374 4C21 POPEB 200      40.930  77.020  45.040  1.00  0.00           C
ATOM   3377 5C21 POPEB 200      41.010  75.700  44.250  1.00  0.00           C
ATOM   3380 6C21 POPEB 200      42.040  74.680  44.760  1.00  0.00           C
ATOM   3383 7C21 POPEB 200      42.260  73.520  43.770  1.00  0.00           C
ATOM   3386 8C21 POPEB 200      42.930  72.280  44.360  1.00  0.00           C
ATOM   3390  C33 POPEB 200      40.400  81.560  57.590  1.00  0.00           C
ATOM   3393  C34 POPEB 200      41.580  81.790  56.620  1.00  0.00           C
ATOM   3396  C35 POPEB 200      41.260  81.660  55.120  1.00  0.00           C
ATOM   3399  C36 POPEB 200      42.540  81.430  54.290  1.00  0.00           C
ATOM   3402  C37 POPEB 200      42.290  80.970  52.840  1.00  0.00           C
ATOM   3405  C38 POPEB 200      43.380  80.000  52.330  1.00  0.00           C
ATOM   3408  C39 POPEB 200      43.320  79.750  50.810  1.00  0.00           C
ATOM   3411 0C31 POPEB 200      44.020  78.450  50.360  1.00  0.00           C
ATOM   3414 1C31 POPEB 200      44.050  78.290  48.830  1.00  0.00           C
ATOM   3417 2C31 POPEB 200      44.090  76.820  48.350  1.00  0.00           C
ATOM   3420 3C31 POPEB 200      45.500  76.260  48.090  1.00  0.00           C
ATOM   3423 4C31 POPEB 200      45.990  76.520  46.660  1.00  0.00           C
ATOM   3426 5C31 POPEB 200      47.330  75.840  46.330  1.00  0.00           C
ATOM   3429 6C31 POPEB 200      47.810  76.080  44.900  1.00  0.00           C
ATOM   3433  NH3 POPEC 201     102.600 120.640  15.930  1.00  0.00           N
ATOM   3437  C12 POPEC 201     101.580 119.650  15.440  1.00  0.00           C
ATOM   3440  C11 POPEC 201     100.400 119.470  16.420  1.00  0.00           C
ATOM   3443  P   POPEC 201     100.670 120.250  18.880  1.00  0.00           P
ATOM   3444  O13 POPEC 201     101.410 121.480  18.530  1.00  0.00           O
ATOM   3445  O14 POPEC 201      99.230 120.390  19.200  1.00  0.00           O
ATOM   3446  O11 POPEC 201     101.390 119.550  20.090  1.00  0.00           O
ATOM   3447  O12 POPEC 201     100.860 119.180  17.740  1.00  0.00           O
ATOM   3448  C1  POPEC 201     102.770 119.760  20.360  1.00  0.00           C
ATOM   3451  C2  POPEC 201     102.960 119.600  21.880  1.00  0.00           C
ATOM   3453  O21 POPEC 201     102.290 118.420  22.340  1.00  0.00           O
ATOM   3454  C21 POPEC 201     102.600 117.270  21.780  1.00  0.00           C
ATOM   3455  O22 POPEC 201     103.670 116.970  21.280  1.00  0.00           O
ATOM   3456  C22 POPEC 201     101.340 116.400  21.750  1.00  0.00           C
ATOM   3459  C3  POPEC 201     102.360 120.840  22.620  1.00  0.00           C
ATOM   3462  O31 POPEC 201     102.940 121.020  23.910  1.00  0.00           O
ATOM   3463  C31 POPEC 201     102.750 120.080  24.840  1.00  0.00           C
ATOM   3464  O32 POPEC 201     103.640 119.690  25.590  1.00  0.00           O
ATOM   3465  C32 POPEC 201     101.290 119.650  24.980  1.00  0.00           C
ATOM   3468  C23 POPEC 201     101.550 115.070  22.490  1.00  0.00           C
ATOM   3471  C24 POPEC 201     100.240 114.290  22.620  1.00  0.00           C
ATOM   3474  C25 POPEC 201     100.320 113.050  23.530  1.00  0.00           C
ATOM   3477  C26 POPEC 201     100.190 113.380  25.030  1.00  0.00           C
ATOM   3480  C27 POPEC 201     100.200 112.130  25.920  1.00  0.00           C
ATOM   3483  C28 POPEC 201     100.550 112.400  27.400  1.00  0.00           C
ATOM   3486  C29 POPEC 201      99.480 113.110  28.210  1.00  0.00           C
ATOM   3488 0C21 POPEC 201      98.910 112.670  29.340  1.00  0.00           C
ATOM   3490 1C21 POPEC 201      99.210 111.380  30.070  1.00  0.00           C
ATOM   3493 2C21 POPEC 201      99.000 111.420  31.600  1.00  0.00           C
ATOM   3496 3C21 POPEC 201     100.060 112.180  32.400  1.00  0.00           C
ATOM   3499 4C21 POPEC 201      99.810 112.090  33.920  1.00  0.00           C
ATOM   3502 5C21 POPEC 201     100.930 112.710  34.780  1.00  0.00           C
ATOM   3505 6C21 POPEC 201     100.670 112.550  36.290  1.00  0.00           C
ATOM   3508 7C21 POPEC 201     101.920 112.770  37.160  1.00  0.00           C
ATOM   3511 8C21 POPEC 201     101.690 112.600  38.660  1.00  0.00           C
ATOM   3515  C33 POPEC 201     101.170 118.710  26.180  1.00  0.00           C
ATOM   3518  C34 POPEC 201      99.740 118.180  26.370  1.00  0.00           C
ATOM   3521  C35 POPEC 201      99.570 117.330  27.640  1.00  0.00           C
ATOM   3524  C36 POPEC 201      99.790 118.140  28.930  1.00  0.00           C
ATOM   3527  C37 POPEC 201      99.380 117.360  30.180  1.00  0.00           C
ATOM   3530  C38 POPEC 201      99.660 118.110  31.490  1.00  0.00           C
ATOM   3533  C39 POPEC 201      99.190 117.310  32.700  1.00  0.00           C
ATOM   3536 0C31 POPEC 201      99.540 117.930  34.060  1.00  0.00           C
ATOM   3539 1C31 POPEC 201      99.490 116.880  35.170  1.00  0.00           C
ATOM   3542 2C31 POPEC 201      99.490 117.450  36.590  1.00  0.00           C
ATOM   3545 3C31 POPEC 201      98.160 118.080  37.010  1.00  0.00           C
ATOM   3548 4C31 POPEC 201      98.090 118.320  38.520  1.00  0.00           C
ATOM   3551 5C31 POPEC 201      96.760 118.910  38.990  1.00  0.00           C
ATOM   3554 6C31 POPEC 201      96.690 119.100  40.500  1.00  0.00           C
ATOM   3558  NH3 POPED 202      98.420  47.770  19.710  1.00  0.00           N
ATOM   3562  C12 POPED 202      98.170  46.670  20.710  1.00  0.00           C
ATOM   3565  C11 POPED 202      97.650  45.410  20.020  1.00  0.00           C
ATOM   3568  P   POPED 202      98.480  43.290  21.300  1.00  0.00           P
ATOM   3569  O13 POPED 202      99.820  43.820  20.980  1.00  0.00           O
ATOM   3570  O14 POPED 202      98.080  42.030  20.630  1.00  0.00           O
ATOM   3571  O11 POPED 202      98.390  43.080  22.860  1.00  0.00           O
ATOM   3572  O12 POPED 202      97.390  44.400  20.990  1.00  0.00           O
ATOM   3573  C1  POPED 202      97.980  44.110  23.740  1.00  0.00           C
ATOM   3576  C2  POPED 202      96.470  44.000  24.060  1.00  0.00           C
ATOM   3578  O21 POPED 202      96.150  45.020  25.010  1.00  0.00           O
ATOM   3579  C21 POPED 202      94.890  45.160  25.360  1.00  0.00           C
ATOM   3580  O22 POPED 202      93.910  44.720  24.770  1.00  0.00           O
ATOM   3581  C22 POPED 202      94.860  45.880  26.710  1.00  0.00           C
ATOM   3584  C3  POPED 202      96.040  42.590  24.570  1.00  0.00           C
ATOM   3587  O31 POPED 202      96.040  42.480  26.000  1.00  0.00           O
ATOM   3588  C31 POPED 202      97.100  41.940  26.590  1.00  0.00           C
ATOM   3589  O32 POPED 202      98.110  41.540  26.020  1.00  0.00           O
ATOM   3590  C32 POPED 202      96.840  41.840  28.100  1.00  0.00           C
ATOM   3593  C23 POPED 202      93.470  45.830  27.360  1.00  0.00           C
ATOM   3596  C24 POPED 202      93.540  46.080  28.870  1.00  0.00           C
ATOM   3599  C25 POPED 202      94.110  47.460  29.230  1.00  0.00           C
ATOM   3602  C26 POPED 202      94.070  47.750  30.740  1.00  0.00           C
ATOM   3605  C27 POPED 202      94.480  49.200  31.070  1.00  0.00           C
ATOM   3608  C28 POPED 202      94.480  49.520  32.570  1.00  0.00           C
ATOM   3611  C29 POPED 202      95.580  48.770  33.290  1.00  0.00           C
ATOM   3613 0C21 POPED 202      96.630  49.300  33.960  1.00  0.00           C
ATOM   3615 1C21 POPED 202      96.940  50.750  34.190  1.00  0.00           C
ATOM   3618 2C21 POPED 202      96.570  51.230  35.620  1.00  0.00           C
ATOM   3621 3C21 POPED 202      97.300  50.500  36.760  1.00  0.00           C
ATOM   3624 4C21 POPED 202      96.560  49.260  37.300  1.00  0.00           C
ATOM   3627 5C21 POPED 202      97.420  48.400  38.240  1.00  0.00           C
ATOM   3630 6C21 POPED 202      96.780  47.030  38.530  1.00  0.00           C
ATOM   3633 7C21 POPED 202      97.500  46.240  39.630  1.00  0.00           C
ATOM   3636 8C21 POPED 202      96.980  44.810  39.820  1.00  0.00           C
ATOM   3640  C33 POPED 202      98.160  41.920  28.890  1.00  0.00           C
ATOM   3643  C34 POPED 202      98.030  41.450  30.350  1.00  0.00           C
ATOM   3646  C35 POPED 202      99.380  41.210  31.070  1.00  0.00           C
ATOM   3649  C36 POPED 202     100.210  42.480  31.300  1.00  0.00           C
ATOM   3652  C37 POPED 202     101.610  42.190  31.880  1.00  0.00           C
ATOM   3655  C38 POPED 202     102.520  43.430  31.900  1.00  0.00           C
ATOM   3658  C39 POPED 202     104.010  43.140  32.130  1.00  0.00           C
ATOM   3661 0C31 POPED 202     104.390  42.670  33.540  1.00  0.00           C
ATOM   3664 1C31 POPED 202     105.910  42.670  33.760  1.00  0.00           C
ATOM   3667 2C31 POPED 202     106.360  42.260  35.170  1.00  0.00           C
ATOM   3670 3C31 POPED 202     106.270  43.380  36.220  1.00  0.00           C
ATOM   3673 4C31 POPED 202     106.560  42.870  37.640  1.00  0.00           C
ATOM   3676 5C31 POPED 202     106.530  43.950  38.730  1.00  0.00           C
ATOM   3679 6C31 POPED 202     106.500  43.400  40.150  1.00  0.00           C
ATOM   3683  NH3 POPEE 203      52.960 111.660  20.950  1.00  0.00           N
ATOM   3687  C12 POPEE 203      52.040 111.070  19.910  1.00  0.00           C
ATOM   3690  C11 POPEE 203      52.660 109.840  19.220  1.00  0.00           C
ATOM   3693  P   POPEE 203      54.740 108.650  20.210  1.00  0.00           P
ATOM   3694  O13 POPEE 203      55.030 107.570  19.240  1.00  0.00           O
ATOM   3695  O14 POPEE 203      55.480 109.920  20.050  1.00  0.00           O
ATOM   3696  O11 POPEE 203      54.970 108.110  21.680  1.00  0.00           O
ATOM   3697  O12 POPEE 203      53.180 108.920  20.180  1.00  0.00           O
ATOM   3698  C1  POPEE 203      54.730 108.990  22.770  1.00  0.00           C
ATOM   3701  C2  POPEE 203      55.080 108.250  24.080  1.00  0.00           C
ATOM   3703  O21 POPEE 203      54.430 108.830  25.220  1.00  0.00           O
ATOM   3704  C21 POPEE 203      54.950 109.900  25.800  1.00  0.00           C
ATOM   3705  O22 POPEE 203      55.650 110.750  25.290  1.00  0.00           O
ATOM   3706  C22 POPEE 203      54.580 109.830  27.290  1.00  0.00           C
ATOM   3709  C3  POPEE 203      56.610 108.060  24.290  1.00  0.00           C
ATOM   3712  O31 POPEE 203      56.850 107.340  25.510  1.00  0.00           O
ATOM   3713  C31 POPEE 203      57.960 107.640  26.180  1.00  0.00           C
ATOM   3714  O32 POPEE 203      58.800 108.450  25.840  1.00  0.00           O
ATOM   3715  C32 POPEE 203      58.020 106.800  27.450  1.00  0.00           C
ATOM   3718  C23 POPEE 203      55.550 110.620  28.180  1.00  0.00           C
ATOM   3721  C24 POPEE 203      55.460 110.100  29.620  1.00  0.00           C
ATOM   3724  C25 POPEE 203      56.230 110.900  30.670  1.00  0.00           C
ATOM   3727  C26 POPEE 203      56.100 110.240  32.060  1.00  0.00           C
ATOM   3730  C27 POPEE 203      57.050 110.770  33.130  1.00  0.00           C
ATOM   3733  C28 POPEE 203      56.720 112.210  33.590  1.00  0.00           C
ATOM   3736  C29 POPEE 203      57.660 112.920  34.540  1.00  0.00           C
ATOM   3738 0C21 POPEE 203      58.550 112.420  35.420  1.00  0.00           C
ATOM   3740 1C21 POPEE 203      58.840 110.990  35.800  1.00  0.00           C
ATOM   3743 2C21 POPEE 203      59.580 110.930  37.150  1.00  0.00           C
ATOM   3746 3C21 POPEE 203      60.060 109.520  37.540  1.00  0.00           C
ATOM   3749 4C21 POPEE 203      60.900 109.530  38.830  1.00  0.00           C
ATOM   3752 5C21 POPEE 203      60.080 109.550  40.130  1.00  0.00           C
ATOM   3755 6C21 POPEE 203      59.440 108.190  40.440  1.00  0.00           C
ATOM   3758 7C21 POPEE 203      58.580 108.170  41.720  1.00  0.00           C
ATOM   3761 8C21 POPEE 203      57.930 106.810  41.970  1.00  0.00           C
ATOM   3765  C33 POPEE 203      59.110 107.330  28.390  1.00  0.00           C
ATOM   3768  C34 POPEE 203      59.240 106.570  29.720  1.00  0.00           C
ATOM   3771  C35 POPEE 203      58.000 106.660  30.620  1.00  0.00           C
ATOM   3774  C36 POPEE 203      58.230 106.100  32.040  1.00  0.00           C
ATOM   3777  C37 POPEE 203      57.180 106.570  33.060  1.00  0.00           C
ATOM   3780  C38 POPEE 203      57.190 105.740  34.360  1.00  0.00           C
ATOM   3783  C39 POPEE 203      56.550 106.470  35.550  1.00  0.00           C
ATOM   3786 0C31 POPEE 203      56.290 105.550  36.760  1.00  0.00           C
ATOM   3789 1C31 POPEE 203      57.530 105.300  37.640  1.00  0.00           C
ATOM   3792 2C31 POPEE 203      57.360 104.120  38.610  1.00  0.00           C
ATOM   3795 3C31 POPEE 203      57.440 102.750  37.910  1.00  0.00           C
ATOM   3798 4C31 POPEE 203      57.360 101.550  38.860  1.00  0.00           C
ATOM   3801 5C31 POPEE 203      57.220 100.220  38.100  1.00  0.00           C
ATOM   3804 6C31 POPEE 203      57.510  98.980  38.940  1.00  0.00           C
ATOM   3808  NH3 POPEF 204       9.290  76.710  19.120  1.00  0.00           N
ATOM   3812  C12 POPEF 204       8.040  76.520  19.950  1.00  0.00           C
ATOM   3815  C11 POPEF 204       7.130  77.760  19.870  1.00  0.00           C
ATOM   3818  P   POPEF 204       7.870  80.240  19.310  1.00  0.00           P
ATOM   3819  O13 POPEF 204       9.200  80.890  19.440  1.00  0.00           O
ATOM   3820  O14 POPEF 204       7.420  79.920  17.940  1.00  0.00           O
ATOM   3821  O11 POPEF 204       6.780  81.120  20.030  1.00  0.00           O
ATOM   3822  O12 POPEF 204       7.860  78.940  20.210  1.00  0.00           O
ATOM   3823  C1  POPEF 204       6.440  82.410  19.530  1.00  0.00           C
ATOM   3826  C2  POPEF 204       7.210  83.530  20.280  1.00  0.00           C
ATOM   3828  O21 POPEF 204       7.330  83.260  21.690  1.00  0.00           O
ATOM   3829  C21 POPEF 204       6.250  83.300  22.460  1.00  0.00           C
ATOM   3830  O22 POPEF 204       5.100  83.470  22.100  1.00  0.00           O
ATOM   3831  C22 POPEF 204       6.680  83.120  23.920  1.00  0.00           C
ATOM   3834  C3  POPEF 204       6.660  84.960  20.010  1.00  0.00           C
ATOM   3837  O31 POPEF 204       7.300  85.880  20.900  1.00  0.00           O
ATOM   3838  C31 POPEF 204       7.730  87.040  20.430  1.00  0.00           C
ATOM   3839  O32 POPEF 204       7.570  87.470  19.300  1.00  0.00           O
ATOM   3840  C32 POPEF 204       8.490  87.760  21.550  1.00  0.00           C
ATOM   3843  C23 POPEF 204       7.260  84.430  24.470  1.00  0.00           C
ATOM   3846  C24 POPEF 204       7.890  84.310  25.870  1.00  0.00           C
ATOM   3849  C25 POPEF 204       6.940  83.760  26.950  1.00  0.00           C
ATOM   3852  C26 POPEF 204       7.400  84.130  28.370  1.00  0.00           C
ATOM   3855  C27 POPEF 204       6.410  83.720  29.470  1.00  0.00           C
ATOM   3858  C28 POPEF 204       6.640  84.420  30.830  1.00  0.00           C
ATOM   3861  C29 POPEF 204       7.960  84.060  31.470  1.00  0.00           C
ATOM   3863 0C21 POPEF 204       8.190  83.740  32.760  1.00  0.00           C
ATOM   3865 1C21 POPEF 204       7.190  83.690  33.890  1.00  0.00           C
ATOM   3868 2C21 POPEF 204       7.520  84.740  34.970  1.00  0.00           C
ATOM   3871 3C21 POPEF 204       6.660  84.630  36.230  1.00  0.00           C
ATOM   3874 4C21 POPEF 204       7.060  85.650  37.310  1.00  0.00           C
ATOM   3877 5C21 POPEF 204       6.770  85.190  38.750  1.00  0.00           C
ATOM   3880 6C21 POPEF 204       5.330  84.700  38.970  1.00  0.00           C
ATOM   3883 7C21 POPEF 204       5.020  84.350  40.430  1.00  0.00           C
ATOM   3886 8C21 POPEF 204       3.610  83.780  40.630  1.00  0.00           C
ATOM   3890  C33 POPEF 204       8.190  89.270  21.540  1.00  0.00           C
ATOM   3893  C34 POPEF 204       8.490  89.960  22.880  1.00  0.00           C
ATOM   3896  C35 POPEF 204       7.530  89.570  24.020  1.00  0.00           C
ATOM   3899  C36 POPEF 204       8.250  89.130  25.300  1.00  0.00           C
ATOM   3902  C37 POPEF 204       7.310  89.010  26.510  1.00  0.00           C
ATOM   3905  C38 POPEF 204       8.000  88.440  27.760  1.00  0.00           C
ATOM   3908  C39 POPEF 204       7.040  88.160  28.930  1.00  0.00           C
ATOM   3911 0C31 POPEF 204       6.470  89.390  29.640  1.00  0.00           C
ATOM   3914 1C31 POPEF 204       5.570  88.950  30.800  1.00  0.00           C
ATOM   3917 2C31 POPEF 204       4.780  90.070  31.500  1.00  0.00           C
ATOM   3920 3C31 POPEF 204       3.780  89.470  32.500  1.00  0.00           C
ATOM   3923 4C31 POPEF 204       3.340  90.420  33.620  1.00  0.00           C
ATOM   3926 5C31 POPEF 204       2.270  89.790  34.530  1.00  0.00           C
ATOM   3929 6C31 POPEF 204       2.590  89.840  36.030  1.00  0.00           C
ATOM   3933  NH3 POPEG 205       1.040  14.850  13.690  1.00  0.00           N
ATOM   3937  C12 POPEG 205       2.480  15.270  13.720  1.00  0.00           C
ATOM   3940  C11 POPEG 205       3.270  14.470  14.770  1.00  0.00           C
ATOM   3943  P   POPEG 205       5.740  14.790  13.980  1.00  0.00           P
ATOM   3944  O13 POPEG 205       6.130  16.080  13.370  1.00  0.00           O
ATOM   3945  O14 POPEG 205       5.410  13.670  13.070  1.00  0.00           O
ATOM   3946  O11 POPEG 205       6.900  14.320  14.970  1.00  0.00           O
ATOM   3947  O12 POPEG 205       4.550  15.050  14.990  1.00  0.00           O
ATOM   3948  C1  POPEG 205       7.350  15.220  15.980  1.00  0.00           C
ATOM   3951  C2  POPEG 205       7.640  14.470  17.300  1.00  0.00           C
ATOM   3953  O21 POPEG 205       7.440  15.410  18.370  1.00  0.00           O
ATOM   3954  C21 POPEG 205       7.230  14.890  19.560  1.00  0.00           C
ATOM   3955  O22 POPEG 205       6.810  13.780  19.810  1.00  0.00           O
ATOM   3956  C22 POPEG 205       7.700  15.910  20.590  1.00  0.00           C
ATOM   3959  C3  POPEG 205       9.070  13.850  17.370  1.00  0.00           C
ATOM   3962  O31 POPEG 205       9.890  14.460  18.380  1.00  0.00           O
ATOM   3963  C31 POPEG 205      10.570  13.840  19.360  1.00  0.00           C
ATOM   3964  O32 POPEG 205      11.150  14.450  20.240  1.00  0.00           O
ATOM   3965  C32 POPEG 205      10.600  12.300  19.310  1.00  0.00           C
ATOM   3968  C23 POPEG 205       8.060  15.210  21.900  1.00  0.00           C
ATOM   3971  C24 POPEG 205       6.840  15.030  22.820  1.00  0.00           C
ATOM   3974  C25 POPEG 205       6.840  16.030  23.990  1.00  0.00           C
ATOM   3977  C26 POPEG 205       7.920  15.720  25.040  1.00  0.00           C
ATOM   3980  C27 POPEG 205       7.530  16.170  26.450  1.00  0.00           C
ATOM   3983  C28 POPEG 205       7.900  15.130  27.520  1.00  0.00           C
ATOM   3986  C29 POPEG 205       7.260  15.460  28.850  1.00  0.00           C
ATOM   3988 0C21 POPEG 205       7.680  15.080  30.060  1.00  0.00           C
ATOM   3990 1C21 POPEG 205       8.890  14.230  30.370  1.00  0.00           C
ATOM   3993 2C21 POPEG 205       8.500  12.840  30.920  1.00  0.00           C
ATOM   3996 3C21 POPEG 205       9.720  11.950  31.190  1.00  0.00           C
ATOM   3999 4C21 POPEG 205       9.770  10.670  30.340  1.00  0.00           C
ATOM   4002 5C21 POPEG 205      10.990   9.810  30.680  1.00  0.00           C
ATOM   4005 6C21 POPEG 205      11.130   8.540  29.820  1.00  0.00           C
ATOM   4008 7C21 POPEG 205      11.910   7.430  30.550  1.00  0.00           C
ATOM   4011 8C21 POPEG 205      12.420   6.310  29.650  1.00  0.00           C
ATOM   4015  C33 POPEG 205       9.470  11.710  20.170  1.00  0.00           C
ATOM   4018  C34 POPEG 205       9.610  10.200  20.420  1.00  0.00           C
ATOM   4021  C35 POPEG 205       8.540   9.630  21.370  1.00  0.00           C
ATOM   4024  C36 POPEG 205       8.640   8.100  21.510  1.00  0.00           C
ATOM   4027  C37 POPEG 205       7.510   7.440  22.310  1.00  0.00           C
ATOM   4030  C38 POPEG 205       7.830   5.960  22.580  1.00  0.00           C
ATOM   4033  C39 POPEG 205       6.710   5.120  23.190  1.00  0.00           C
ATOM   4036 0C31 POPEG 205       7.050   3.620  23.190  1.00  0.00           C
ATOM   4039 1C31 POPEG 205       6.040   2.730  23.920  1.00  0.00           C
ATOM   4042 2C31 POPEG 205       6.350   1.230  23.810  1.00  0.00           C
ATOM   4045 3C31 POPEG 205       6.500   0.550  25.180  1.00  0.00           C
ATOM   4048 4C31 POPEG 205       6.580  -0.987  25.130  1.00  0.00           C
ATOM   4051 5C31 POPEG 205       6.790  -1.597  26.520  1.00  0.00           C
ATOM   4054 6C31 POPEG 205       6.780  -3.127  26.570  1.00  0.00           C
ATOM   4058  NH3 POPEH 206      41.820  10.500  19.540  1.00  0.00           N
ATOM   4062  C12 POPEH 206      41.430   9.780  18.290  1.00  0.00           C
ATOM   4065  C11 POPEH 206      42.450   9.970  17.150  1.00  0.00           C
ATOM   4068  P   POPEH 206      43.720   7.690  17.410  1.00  0.00           P
ATOM   4069  O13 POPEH 206      42.440   7.130  16.920  1.00  0.00           O
ATOM   4070  O14 POPEH 206      44.960   7.220  16.750  1.00  0.00           O
ATOM   4071  O11 POPEH 206      43.840   7.450  18.990  1.00  0.00           O
ATOM   4072  O12 POPEH 206      43.680   9.280  17.340  1.00  0.00           O
ATOM   4073  C1  POPEH 206      44.900   8.200  19.600  1.00  0.00           C
ATOM   4076  C2  POPEH 206      45.070   7.870  21.110  1.00  0.00           C
ATOM   4078  O21 POPEH 206      46.250   8.560  21.530  1.00  0.00           O
ATOM   4079  C21 POPEH 206      46.660   8.780  22.790  1.00  0.00           C
ATOM   4080  O22 POPEH 206      47.830   9.010  23.060  1.00  0.00           O
ATOM   4081  C22 POPEH 206      45.560   8.820  23.860  1.00  0.00           C
ATOM   4084  C3  POPEH 206      45.230   6.340  21.300  1.00  0.00           C
ATOM   4087  O31 POPEH 206      45.260   6.010  22.690  1.00  0.00           O
ATOM   4088  C31 POPEH 206      45.230   4.720  22.950  1.00  0.00           C
ATOM   4089  O32 POPEH 206      45.360   3.820  22.140  1.00  0.00           O
ATOM   4090  C32 POPEH 206      44.940   4.520  24.440  1.00  0.00           C
ATOM   4093  C23 POPEH 206      46.240   9.130  25.220  1.00  0.00           C
ATOM   4096  C24 POPEH 206      45.310   9.070  26.440  1.00  0.00           C
ATOM   4099  C25 POPEH 206      45.990   9.340  27.800  1.00  0.00           C
ATOM   4102  C26 POPEH 206      47.330   8.620  28.040  1.00  0.00           C
ATOM   4105  C27 POPEH 206      47.790   8.670  29.510  1.00  0.00           C
ATOM   4108  C28 POPEH 206      48.750   7.540  29.940  1.00  0.00           C
ATOM   4111  C29 POPEH 206      50.170   7.660  29.450  1.00  0.00           C
ATOM   4113 0C21 POPEH 206      51.260   7.910  30.200  1.00  0.00           C
ATOM   4115 1C21 POPEH 206      51.320   8.150  31.690  1.00  0.00           C
ATOM   4118 2C21 POPEH 206      52.400   7.320  32.420  1.00  0.00           C
ATOM   4121 3C21 POPEH 206      52.520   7.700  33.910  1.00  0.00           C
ATOM   4124 4C21 POPEH 206      53.880   7.340  34.550  1.00  0.00           C
ATOM   4127 5C21 POPEH 206      53.910   6.000  35.290  1.00  0.00           C
ATOM   4130 6C21 POPEH 206      53.440   6.100  36.750  1.00  0.00           C
ATOM   4133 7C21 POPEH 206      53.550   4.770  37.510  1.00  0.00           C
ATOM   4136 8C21 POPEH 206      53.190   4.860  39.000  1.00  0.00           C
ATOM   4140  C33 POPEH 206      45.910   5.240  25.390  1.00  0.00           C
ATOM   4143  C34 POPEH 206      46.460   4.280  26.450  1.00  0.00           C
ATOM   4146  C35 POPEH 206      46.730   4.840  27.850  1.00  0.00           C
ATOM   4149  C36 POPEH 206      45.500   5.440  28.520  1.00  0.00           C
ATOM   4152  C37 POPEH 206      45.580   5.310  30.050  1.00  0.00           C
ATOM   4155  C38 POPEH 206      44.550   6.180  30.780  1.00  0.00           C
ATOM   4158  C39 POPEH 206      44.380   5.760  32.240  1.00  0.00           C
ATOM   4161 0C31 POPEH 206      45.410   6.410  33.180  1.00  0.00           C
ATOM   4164 1C31 POPEH 206      45.370   5.860  34.630  1.00  0.00           C
ATOM   4167 2C31 POPEH 206      44.390   6.580  35.570  1.00  0.00           C
ATOM   4170 3C31 POPEH 206      42.910   6.450  35.180  1.00  0.00           C
ATOM   4173 4C31 POPEH 206      41.920   7.010  36.200  1.00  0.00           C
ATOM   4176 5C31 POPEH 206      40.520   7.190  35.600  1.00  0.00           C
ATOM   4179 6C31 POPEH 206      39.500   7.820  36.540  1.00  0.00           C
ATOM   4183  NH3 POPEI 207      66.780  21.430  23.880  1.00  0.00           N
ATOM   4187  C12 POPEI 207      67.560  20.270  24.440  1.00  0.00           C
ATOM   4190  C11 POPEI 207      68.810  19.960  23.590  1.00  0.00           C
ATOM   4193  P   POPEI 207      68.800  17.480  22.820  1.00  0.00           P
ATOM   4194  O13 POPEI 207      67.340  17.600  22.590  1.00  0.00           O
ATOM   4195  O14 POPEI 207      69.680  17.520  21.640  1.00  0.00           O
ATOM   4196  O11 POPEI 207      69.120  16.170  23.640  1.00  0.00           O
ATOM   4197  O12 POPEI 207      69.260  18.630  23.820  1.00  0.00           O
ATOM   4198  C1  POPEI 207      68.120  15.310  24.190  1.00  0.00           C
ATOM   4201  C2  POPEI 207      68.230  15.290  25.740  1.00  0.00           C
ATOM   4203  O21 POPEI 207      67.440  14.220  26.280  1.00  0.00           O
ATOM   4204  C21 POPEI 207      67.810  13.790  27.490  1.00  0.00           C
ATOM   4205  O22 POPEI 207      68.860  14.050  28.050  1.00  0.00           O
ATOM   4206  C22 POPEI 207      66.700  12.930  28.100  1.00  0.00           C
ATOM   4209  C3  POPEI 207      67.780  16.640  26.370  1.00  0.00           C
ATOM   4212  O31 POPEI 207      68.310  16.800  27.690  1.00  0.00           O
ATOM   4213  C31 POPEI 207      69.610  17.130  27.720  1.00  0.00           C
ATOM   4214  O32 POPEI 207      70.270  17.490  26.760  1.00  0.00           O
ATOM   4215  C32 POPEI 207      70.140  16.920  29.140  1.00  0.00           C
ATOM   4218  C23 POPEI 207      67.000  12.630  29.580  1.00  0.00           C
ATOM   4221  C24 POPEI 207      66.020  11.610  30.170  1.00  0.00           C
ATOM   4224  C25 POPEI 207      66.280  11.210  31.630  1.00  0.00           C
ATOM   4227  C26 POPEI 207      65.960  12.310  32.650  1.00  0.00           C
ATOM   4230  C27 POPEI 207      66.200  11.860  34.100  1.00  0.00           C
ATOM   4233  C28 POPEI 207      65.010  12.140  35.040  1.00  0.00           C
ATOM   4236  C29 POPEI 207      65.010  11.290  36.290  1.00  0.00           C
ATOM   4238 0C21 POPEI 207      64.920  11.690  37.570  1.00  0.00           C
ATOM   4240 1C21 POPEI 207      64.820  13.110  38.070  1.00  0.00           C
ATOM   4243 2C21 POPEI 207      65.800  13.410  39.220  1.00  0.00           C
ATOM   4246 3C21 POPEI 207      65.390  12.770  40.570  1.00  0.00           C
ATOM   4249 4C21 POPEI 207      66.380  13.080  41.700  1.00  0.00           C
ATOM   4252 5C21 POPEI 207      65.910  12.640  43.090  1.00  0.00           C
ATOM   4255 6C21 POPEI 207      64.830  13.550  43.690  1.00  0.00           C
ATOM   4258 7C21 POPEI 207      64.630  13.320  45.200  1.00  0.00           C
ATOM   4261 8C21 POPEI 207      63.770  14.380  45.900  1.00  0.00           C
ATOM   4265  C33 POPEI 207      71.680  16.910  29.120  1.00  0.00           C
ATOM   4268  C34 POPEI 207      72.310  18.320  29.070  1.00  0.00           C
ATOM   4271  C35 POPEI 207      72.150  19.130  30.370  1.00  0.00           C
ATOM   4274  C36 POPEI 207      73.000  18.570  31.510  1.00  0.00           C
ATOM   4277  C37 POPEI 207      72.940  19.370  32.810  1.00  0.00           C
ATOM   4280  C38 POPEI 207      73.820  18.700  33.870  1.00  0.00           C
ATOM   4283  C39 POPEI 207      73.880  19.400  35.230  1.00  0.00           C
ATOM   4286 0C31 POPEI 207      73.020  18.710  36.290  1.00  0.00           C
ATOM   4289 1C31 POPEI 207      73.390  19.170  37.700  1.00  0.00           C
ATOM   4292 2C31 POPEI 207      72.410  18.720  38.790  1.00  0.00           C
ATOM   4295 3C31 POPEI 207      72.100  19.870  39.760  1.00  0.00           C
ATOM   4298 4C31 POPEI 207      71.200  19.490  40.940  1.00  0.00           C
ATOM   4301 5C31 POPEI 207      70.550  20.730  41.560  1.00  0.00           C
ATOM   4304 6C31 POPEI 207      69.590  20.440  42.710  1.00  0.00           C
ATOM   4308  NH3 POPEJ 208      83.630  49.780  65.530  1.00  0.00           N
ATOM   4312  C12 POPEJ 208      83.340  48.320  65.370  1.00  0.00           C
ATOM   4315  C11 POPEJ 208      82.430  47.830  66.500  1.00  0.00           C
ATOM   4318  P   POPEJ 208      80.650  46.190  65.510  1.00  0.00           P
ATOM   4319  O13 POPEJ 208      80.450  44.730  65.450  1.00  0.00           O
ATOM   4320  O14 POPEJ 208      79.570  47.000  66.110  1.00  0.00           O
ATOM   4321  O11 POPEJ 208      80.960  46.740  64.070  1.00  0.00           O
ATOM   4322  O12 POPEJ 208      82.010  46.480  66.280  1.00  0.00           O
ATOM   4323  C1  POPEJ 208      80.050  46.600  62.990  1.00  0.00           C
ATOM   4326  C2  POPEJ 208      80.810  45.970  61.790  1.00  0.00           C
ATOM   4328  O21 POPEJ 208      80.260  46.340  60.500  1.00  0.00           O
ATOM   4329  C21 POPEJ 208      79.660  45.430  59.730  1.00  0.00           C
ATOM   4330  O22 POPEJ 208      78.860  44.590  60.100  1.00  0.00           O
ATOM   4331  C22 POPEJ 208      80.230  45.520  58.300  1.00  0.00           C
ATOM   4334  C3  POPEJ 208      81.150  44.470  61.980  1.00  0.00           C
ATOM   4337  O31 POPEJ 208      82.150  44.140  61.000  1.00  0.00           O
ATOM   4338  C31 POPEJ 208      83.310  43.760  61.500  1.00  0.00           C
ATOM   4339  O32 POPEJ 208      83.470  42.950  62.400  1.00  0.00           O
ATOM   4340  C32 POPEJ 208      84.440  44.590  60.890  1.00  0.00           C
ATOM   4343  C23 POPEJ 208      79.210  45.290  57.160  1.00  0.00           C
ATOM   4346  C24 POPEJ 208      79.900  45.210  55.780  1.00  0.00           C
ATOM   4349  C25 POPEJ 208      79.060  44.770  54.560  1.00  0.00           C
ATOM   4352  C26 POPEJ 208      77.780  45.580  54.250  1.00  0.00           C
ATOM   4355  C27 POPEJ 208      77.520  45.790  52.740  1.00  0.00           C
ATOM   4358  C28 POPEJ 208      76.080  46.240  52.390  1.00  0.00           C
ATOM   4361  C29 POPEJ 208      75.870  46.700  50.970  1.00  0.00           C
ATOM   4363 0C21 POPEJ 208      74.810  47.390  50.490  1.00  0.00           C
ATOM   4365 1C21 POPEJ 208      73.580  47.820  51.280  1.00  0.00           C
ATOM   4368 2C21 POPEJ 208      72.210  47.630  50.590  1.00  0.00           C
ATOM   4371 3C21 POPEJ 208      71.990  48.440  49.300  1.00  0.00           C
ATOM   4374 4C21 POPEJ 208      70.640  49.200  49.220  1.00  0.00           C
ATOM   4377 5C21 POPEJ 208      70.440  50.160  50.400  1.00  0.00           C
ATOM   4380 6C21 POPEJ 208      69.510  51.370  50.150  1.00  0.00           C
ATOM   4383 7C21 POPEJ 208      69.540  52.370  51.320  1.00  0.00           C
ATOM   4386 8C21 POPEJ 208      68.590  53.560  51.190  1.00  0.00           C
ATOM   4390  C33 POPEJ 208      84.000  45.520  59.740  1.00  0.00           C
ATOM   4393  C34 POPEJ 208      85.210  46.180  59.060  1.00  0.00           C
ATOM   4396  C35 POPEJ 208      84.880  46.770  57.690  1.00  0.00           C
ATOM   4399  C36 POPEJ 208      84.830  45.710  56.580  1.00  0.00           C
ATOM   4402  C37 POPEJ 208      83.940  46.130  55.410  1.00  0.00           C
ATOM   4405  C38 POPEJ 208      84.040  45.190  54.200  1.00  0.00           C
ATOM   4408  C39 POPEJ 208      82.960  45.420  53.140  1.00  0.00           C
ATOM   4411 0C31 POPEJ 208      82.690  46.890  52.790  1.00  0.00           C
ATOM   4414 1C31 POPEJ 208      81.500  47.110  51.860  1.00  0.00           C
ATOM   4417 2C31 POPEJ 208      81.060  48.580  51.840  1.00  0.00           C
ATOM   4420 3C31 POPEJ 208      79.690  48.830  51.200  1.00  0.00           C
ATOM   4423 4C31 POPEJ 208      79.740  49.510  49.820  1.00  0.00           C
ATOM   4426 5C31 POPEJ 208      78.340  49.870  49.310  1.00  0.00           C
ATOM   4429 6C31 POPEJ 208      78.310  50.390  47.870  1.00  0.00           C
ATOM   4433  NH3 POPEK 209      18.440  36.450  17.350  1.00  0.00           N
ATOM   4437  C12 POPEK 209      18.100  35.020  17.640  1.00  0.00           C
ATOM   4440  C11 POPEK 209      18.980  34.060  16.830  1.00  0.00           C
ATOM   4443  P   POPEK 209      18.920  31.430  17.100  1.00  0.00           P
ATOM   4444  O13 POPEK 209      18.700  30.500  15.970  1.00  0.00           O
ATOM   4445  O14 POPEK 209      20.320  31.610  17.570  1.00  0.00           O
ATOM   4446  O11 POPEK 209      18.030  30.970  18.320  1.00  0.00           O
ATOM   4447  O12 POPEK 209      18.290  32.830  16.710  1.00  0.00           O
ATOM   4448  C1  POPEK 209      17.970  31.810  19.470  1.00  0.00           C
ATOM   4451  C2  POPEK 209      16.790  31.410  20.400  1.00  0.00           C
ATOM   4453  O21 POPEK 209      17.180  30.280  21.200  1.00  0.00           O
ATOM   4454  C21 POPEK 209      16.720  30.260  22.450  1.00  0.00           C
ATOM   4455  O22 POPEK 209      16.060  31.130  22.990  1.00  0.00           O
ATOM   4456  C22 POPEK 209      17.170  28.960  23.120  1.00  0.00           C
ATOM   4459  C3  POPEK 209      15.510  31.100  19.570  1.00  0.00           C
ATOM   4462  O31 POPEK 209      14.310  31.170  20.360  1.00  0.00           O
ATOM   4463  C31 POPEK 209      13.800  30.030  20.800  1.00  0.00           C
ATOM   4464  O32 POPEK 209      14.320  28.930  20.720  1.00  0.00           O
ATOM   4465  C32 POPEK 209      12.400  30.270  21.380  1.00  0.00           C
ATOM   4468  C23 POPEK 209      16.320  28.670  24.360  1.00  0.00           C
ATOM   4471  C24 POPEK 209      14.900  28.190  24.030  1.00  0.00           C
ATOM   4474  C25 POPEK 209      14.250  27.340  25.130  1.00  0.00           C
ATOM   4477  C26 POPEK 209      13.940  28.080  26.440  1.00  0.00           C
ATOM   4480  C27 POPEK 209      13.430  27.120  27.520  1.00  0.00           C
ATOM   4483  C28 POPEK 209      12.960  27.810  28.810  1.00  0.00           C
ATOM   4486  C29 POPEK 209      12.570  26.770  29.820  1.00  0.00           C
ATOM   4488 0C21 POPEK 209      11.630  26.890  30.770  1.00  0.00           C
ATOM   4490 1C21 POPEK 209      10.820  28.130  31.060  1.00  0.00           C
ATOM   4493 2C21 POPEK 209       9.980  27.960  32.340  1.00  0.00           C
ATOM   4496 3C21 POPEK 209      10.820  27.800  33.630  1.00  0.00           C
ATOM   4499 4C21 POPEK 209      10.020  27.310  34.840  1.00  0.00           C
ATOM   4502 5C21 POPEK 209       9.540  25.850  34.730  1.00  0.00           C
ATOM   4505 6C21 POPEK 209       8.880  25.350  36.020  1.00  0.00           C
ATOM   4508 7C21 POPEK 209       8.370  23.900  35.920  1.00  0.00           C
ATOM   4511 8C21 POPEK 209       7.710  23.400  37.210  1.00  0.00           C
ATOM   4515  C33 POPEK 209      12.260  31.680  21.990  1.00  0.00           C
ATOM   4518  C34 POPEK 209      10.890  31.940  22.650  1.00  0.00           C
ATOM   4521  C35 POPEK 209      10.670  31.060  23.890  1.00  0.00           C
ATOM   4524  C36 POPEK 209       9.630  31.600  24.870  1.00  0.00           C
ATOM   4527  C37 POPEK 209       9.620  30.770  26.160  1.00  0.00           C
ATOM   4530  C38 POPEK 209       8.580  31.210  27.190  1.00  0.00           C
ATOM   4533  C39 POPEK 209       8.940  32.490  27.970  1.00  0.00           C
ATOM   4536 0C31 POPEK 209       7.900  33.610  27.820  1.00  0.00           C
ATOM   4539 1C31 POPEK 209       7.970  34.630  28.960  1.00  0.00           C
ATOM   4542 2C31 POPEK 209       7.070  35.870  28.810  1.00  0.00           C
ATOM   4545 3C31 POPEK 209       5.580  35.590  28.520  1.00  0.00           C
ATOM   4548 4C31 POPEK 209       5.240  35.540  27.020  1.00  0.00           C
ATOM   4551 5C31 POPEK 209       3.740  35.370  26.730  1.00  0.00           C
ATOM   4554 6C31 POPEK 209       3.380  35.630  25.270  1.00  0.00           C
ATOM   4558  NH3 POPEL 210      60.360  55.700  21.730  1.00  0.00           N
ATOM   4562  C12 POPEL 210      60.660  56.980  22.460  1.00  0.00           C
ATOM   4565  C11 POPEL 210      61.740  57.810  21.740  1.00  0.00           C
ATOM   4568  P   POPEL 210      62.730  60.200  21.730  1.00  0.00           P
ATOM   4569  O13 POPEL 210      63.560  59.600  20.670  1.00  0.00           O
ATOM   4570  O14 POPEL 210      62.060  61.480  21.410  1.00  0.00           O
ATOM   4571  O11 POPEL 210      63.610  60.410  23.030  1.00  0.00           O
ATOM   4572  O12 POPEL 210      61.640  59.160  22.190  1.00  0.00           O
ATOM   4573  C1  POPEL 210      63.650  59.530  24.140  1.00  0.00           C
ATOM   4576  C2  POPEL 210      63.550  60.300  25.500  1.00  0.00           C
ATOM   4578  O21 POPEL 210      62.760  59.590  26.470  1.00  0.00           O
ATOM   4579  C21 POPEL 210      61.460  59.380  26.280  1.00  0.00           C
ATOM   4580  O22 POPEL 210      60.800  59.730  25.320  1.00  0.00           O
ATOM   4581  C22 POPEL 210      60.910  58.590  27.480  1.00  0.00           C
ATOM   4584  C3  POPEL 210      63.110  61.780  25.360  1.00  0.00           C
ATOM   4587  O31 POPEL 210      63.430  62.530  26.540  1.00  0.00           O
ATOM   4588  C31 POPEL 210      62.430  63.000  27.280  1.00  0.00           C
ATOM   4589  O32 POPEL 210      61.250  62.720  27.170  1.00  0.00           O
ATOM   4590  C32 POPEL 210      63.010  64.030  28.260  1.00  0.00           C
ATOM   4593  C23 POPEL 210      59.650  59.240  28.100  1.00  0.00           C
ATOM   4596  C24 POPEL 210      59.650  59.210  29.640  1.00  0.00           C
ATOM   4599  C25 POPEL 210      60.630  60.220  30.250  1.00  0.00           C
ATOM   4602  C26 POPEL 210      60.850  60.080  31.770  1.00  0.00           C
ATOM   4605  C27 POPEL 210      62.170  60.750  32.220  1.00  0.00           C
ATOM   4608  C28 POPEL 210      62.410  60.730  33.750  1.00  0.00           C
ATOM   4611  C29 POPEL 210      62.680  59.360  34.320  1.00  0.00           C
ATOM   4613 0C21 POPEL 210      63.690  58.990  35.140  1.00  0.00           C
ATOM   4615 1C21 POPEL 210      64.810  59.850  35.650  1.00  0.00           C
ATOM   4618 2C21 POPEL 210      64.560  60.510  37.030  1.00  0.00           C
ATOM   4621 3C21 POPEL 210      65.720  61.400  37.520  1.00  0.00           C
ATOM   4624 4C21 POPEL 210      67.110  60.740  37.560  1.00  0.00           C
ATOM   4627 5C21 POPEL 210      67.290  59.650  38.640  1.00  0.00           C
ATOM   4630 6C21 POPEL 210      67.610  60.240  40.020  1.00  0.00           C
ATOM   4633 7C21 POPEL 210      67.690  59.190  41.140  1.00  0.00           C
ATOM   4636 8C21 POPEL 210      68.080  59.780  42.500  1.00  0.00           C
ATOM   4640  C33 POPEL 210      64.090  63.400  29.150  1.00  0.00           C
ATOM   4643  C34 POPEL 210      64.930  64.440  29.910  1.00  0.00           C
ATOM   4646  C35 POPEL 210      64.120  65.300  30.900  1.00  0.00           C
ATOM   4649  C36 POPEL 210      64.840  65.460  32.250  1.00  0.00           C
ATOM   4652  C37 POPEL 210      64.110  66.370  33.250  1.00  0.00           C
ATOM   4655  C38 POPEL 210      64.880  66.530  34.570  1.00  0.00           C
ATOM   4658  C39 POPEL 210      64.690  65.360  35.550  1.00  0.00           C
ATOM   4661 0C31 POPEL 210      63.530  65.590  36.540  1.00  0.00           C
ATOM   4664 1C31 POPEL 210      63.350  64.430  37.530  1.00  0.00           C
ATOM   4667 2C31 POPEL 210      62.350  64.710  38.660  1.00  0.00           C
ATOM   4670 3C31 POPEL 210      62.840  65.720  39.710  1.00  0.00           C
ATOM   4673 4C31 POPEL 210      61.870  65.850  40.900  1.00  0.00           C
ATOM   4676 5C31 POPEL 210      62.170  67.040  41.820  1.00  0.00           C
ATOM   4679 6C31 POPEL 210      61.030  67.340  42.810  1.00  0.00           C
ATOM   4683  NH3 POPEM 211      50.890  38.780  22.350  1.00  0.00           N
ATOM   4687  C12 POPEM 211      50.360  38.010  21.180  1.00  0.00           C
ATOM   4690  C11 POPEM 211      48.820  37.920  21.190  1.00  0.00           C
ATOM   4693  P   POPEM 211      46.660  39.380  21.330  1.00  0.00           P
ATOM   4694  O13 POPEM 211      46.360  40.830  21.370  1.00  0.00           O
ATOM   4695  O14 POPEM 211      46.060  38.580  20.240  1.00  0.00           O
ATOM   4696  O11 POPEM 211      46.270  38.720  22.720  1.00  0.00           O
ATOM   4697  O12 POPEM 211      48.240  39.210  21.300  1.00  0.00           O
ATOM   4698  C1  POPEM 211      45.120  39.160  23.440  1.00  0.00           C
ATOM   4701  C2  POPEM 211      45.440  39.150  24.950  1.00  0.00           C
ATOM   4703  O21 POPEM 211      44.210  39.150  25.700  1.00  0.00           O
ATOM   4704  C21 POPEM 211      44.250  38.550  26.880  1.00  0.00           C
ATOM   4705  O22 POPEM 211      45.200  37.950  27.360  1.00  0.00           O
ATOM   4706  C22 POPEM 211      42.900  38.720  27.560  1.00  0.00           C
ATOM   4709  C3  POPEM 211      46.340  40.330  25.400  1.00  0.00           C
ATOM   4712  O31 POPEM 211      47.080  39.940  26.560  1.00  0.00           O
ATOM   4713  C31 POPEM 211      47.110  40.720  27.630  1.00  0.00           C
ATOM   4714  O32 POPEM 211      46.740  41.870  27.700  1.00  0.00           O
ATOM   4715  C32 POPEM 211      47.650  39.900  28.810  1.00  0.00           C
ATOM   4718  C23 POPEM 211      42.810  37.790  28.780  1.00  0.00           C
ATOM   4721  C24 POPEM 211      41.400  37.770  29.380  1.00  0.00           C
ATOM   4724  C25 POPEM 211      41.280  36.780  30.540  1.00  0.00           C
ATOM   4727  C26 POPEM 211      39.960  36.890  31.330  1.00  0.00           C
ATOM   4730  C27 POPEM 211      39.930  35.880  32.490  1.00  0.00           C
ATOM   4733  C28 POPEM 211      38.760  36.080  33.480  1.00  0.00           C
ATOM   4736  C29 POPEM 211      38.550  34.840  34.310  1.00  0.00           C
ATOM   4738 0C21 POPEM 211      39.080  34.560  35.520  1.00  0.00           C
ATOM   4740 1C21 POPEM 211      39.980  35.460  36.340  1.00  0.00           C
ATOM   4743 2C21 POPEM 211      39.750  35.310  37.850  1.00  0.00           C
ATOM   4746 3C21 POPEM 211      40.550  36.340  38.660  1.00  0.00           C
ATOM   4749 4C21 POPEM 211      40.560  36.090  40.170  1.00  0.00           C
ATOM   4752 5C21 POPEM 211      41.060  37.320  40.960  1.00  0.00           C
ATOM   4755 6C21 POPEM 211      41.540  36.970  42.380  1.00  0.00           C
ATOM   4758 7C21 POPEM 211      41.370  38.130  43.370  1.00  0.00           C
ATOM   4761 8C21 POPEM 211      41.700  37.750  44.820  1.00  0.00           C
ATOM   4765  C33 POPEM 211      46.600  39.850  29.940  1.00  0.00           C
ATOM   4768  C34 POPEM 211      46.720  38.660  30.900  1.00  0.00           C
ATOM   4771  C35 POPEM 211      48.050  38.570  31.670  1.00  0.00           C
ATOM   4774  C36 POPEM 211      48.010  37.540  32.820  1.00  0.00           C
ATOM   4777  C37 POPEM 211      49.310  37.470  33.640  1.00  0.00           C
ATOM   4780  C38 POPEM 211      49.430  36.240  34.560  1.00  0.00           C
ATOM   4783  C39 POPEM 211      48.330  36.090  35.620  1.00  0.00           C
ATOM   4786 0C31 POPEM 211      48.590  34.940  36.610  1.00  0.00           C
ATOM   4789 1C31 POPEM 211      48.610  35.380  38.080  1.00  0.00           C
ATOM   4792 2C31 POPEM 211      49.070  34.280  39.050  1.00  0.00           C
ATOM   4795 3C31 POPEM 211      48.630  34.480  40.510  1.00  0.00           C
ATOM   4798 4C31 POPEM 211      48.960  35.850  41.110  1.00  0.00           C
ATOM   4801 5C31 POPEM 211      48.670  35.910  42.620  1.00  0.00           C
ATOM   4804 6C31 POPEM 211      48.670  37.320  43.220  1.00  0.00           C
ATOM   4808  NH3 POPEN 212      50.410  11.870  63.840  1.00  0.00           N
ATOM   4812  C12 POPEN 212      49.820  10.510  63.570  1.00  0.00           C
ATOM   4815  C11 POPEN 212      50.490   9.820  62.360  1.00  0.00           C
ATOM   4818  P   POPEN 212      52.900   9.070  63.100  1.00  0.00           P
ATOM   4819  O13 POPEN 212      53.480   9.820  64.240  1.00  0.00           O
ATOM   4820  O14 POPEN 212      52.250   7.770  63.400  1.00  0.00           O
ATOM   4821  O11 POPEN 212      54.010   8.890  62.010  1.00  0.00           O
ATOM   4822  O12 POPEN 212      51.890  10.010  62.330  1.00  0.00           O
ATOM   4823  C1  POPEN 212      54.300   7.630  61.420  1.00  0.00           C
ATOM   4826  C2  POPEN 212      55.130   7.870  60.140  1.00  0.00           C
ATOM   4828  O21 POPEN 212      55.590   6.670  59.480  1.00  0.00           O
ATOM   4829  C21 POPEN 212      54.700   5.880  58.910  1.00  0.00           C
ATOM   4830  O22 POPEN 212      53.520   5.770  59.220  1.00  0.00           O
ATOM   4831  C22 POPEN 212      55.340   5.210  57.680  1.00  0.00           C
ATOM   4834  C3  POPEN 212      56.360   8.750  60.460  1.00  0.00           C
ATOM   4837  O31 POPEN 212      57.080   9.040  59.250  1.00  0.00           O
ATOM   4838  C31 POPEN 212      58.130   8.300  58.970  1.00  0.00           C
ATOM   4839  O32 POPEN 212      58.630   7.440  59.680  1.00  0.00           O
ATOM   4840  C32 POPEN 212      58.600   8.680  57.560  1.00  0.00           C
ATOM   4843  C23 POPEN 212      54.250   4.790  56.670  1.00  0.00           C
ATOM   4846  C24 POPEN 212      54.660   4.960  55.190  1.00  0.00           C
ATOM   4849  C25 POPEN 212      54.490   6.410  54.680  1.00  0.00           C
ATOM   4852  C26 POPEN 212      54.740   6.600  53.170  1.00  0.00           C
ATOM   4855  C27 POPEN 212      54.530   8.060  52.730  1.00  0.00           C
ATOM   4858  C28 POPEN 212      54.880   8.350  51.250  1.00  0.00           C
ATOM   4861  C29 POPEN 212      54.550   9.770  50.860  1.00  0.00           C
ATOM   4863 0C21 POPEN 212      54.460  10.280  49.620  1.00  0.00           C
ATOM   4865 1C21 POPEN 212      54.760   9.560  48.320  1.00  0.00           C
ATOM   4868 2C21 POPEN 212      53.570   8.810  47.670  1.00  0.00           C
ATOM   4871 3C21 POPEN 212      52.350   9.680  47.310  1.00  0.00           C
ATOM   4874 4C21 POPEN 212      51.240   8.880  46.600  1.00  0.00           C
ATOM   4877 5C21 POPEN 212      49.930   9.660  46.480  1.00  0.00           C
ATOM   4880 6C21 POPEN 212      48.790   8.870  45.810  1.00  0.00           C
ATOM   4883 7C21 POPEN 212      47.740   9.800  45.180  1.00  0.00           C
ATOM   4886 8C21 POPEN 212      46.540   9.080  44.550  1.00  0.00           C
ATOM   4890  C33 POPEN 212      59.990   8.080  57.250  1.00  0.00           C
ATOM   4893  C34 POPEN 212      60.010   6.560  56.990  1.00  0.00           C
ATOM   4896  C35 POPEN 212      59.120   6.100  55.830  1.00  0.00           C
ATOM   4899  C36 POPEN 212      59.670   6.490  54.450  1.00  0.00           C
ATOM   4902  C37 POPEN 212      58.700   6.070  53.330  1.00  0.00           C
ATOM   4905  C38 POPEN 212      59.220   6.260  51.900  1.00  0.00           C
ATOM   4908  C39 POPEN 212      59.720   7.680  51.600  1.00  0.00           C
ATOM   4911 0C31 POPEN 212      59.740   7.970  50.100  1.00  0.00           C
ATOM   4914 1C31 POPEN 212      60.360   9.330  49.750  1.00  0.00           C
ATOM   4917 2C31 POPEN 212      60.480   9.590  48.240  1.00  0.00           C
ATOM   4920 3C31 POPEN 212      59.150   9.440  47.480  1.00  0.00           C
ATOM   4923 4C31 POPEN 212      59.180  10.040  46.060  1.00  0.00           C
ATOM   4926 5C31 POPEN 212      60.160   9.360  45.100  1.00  0.00           C
ATOM   4929 6C31 POPEN 212      60.280  10.070  43.750  1.00  0.00           C
ATOM   4933  NH3 POPEO 213      27.070  16.700  60.260  1.00  0.00           N
ATOM   4937  C12 POPEO 213      28.270  17.610  60.270  1.00  0.00           C
ATOM   4940  C11 POPEO 213      28.120  18.730  59.230  1.00  0.00           C
ATOM   4943  P   POPEO 213      29.650  20.290  57.850  1.00  0.00           P
ATOM   4944  O13 POPEO 213      28.420  20.910  57.320  1.00  0.00           O
ATOM   4945  O14 POPEO 213      30.810  21.170  58.090  1.00  0.00           O
ATOM   4946  O11 POPEO 213      30.100  19.100  56.890  1.00  0.00           O
ATOM   4947  O12 POPEO 213      29.310  19.510  59.190  1.00  0.00           O
ATOM   4948  C1  POPEO 213      31.230  18.300  57.250  1.00  0.00           C
ATOM   4951  C2  POPEO 213      32.260  18.320  56.100  1.00  0.00           C
ATOM   4953  O21 POPEO 213      31.820  17.520  54.980  1.00  0.00           O
ATOM   4954  C21 POPEO 213      31.800  16.200  55.070  1.00  0.00           C
ATOM   4955  O22 POPEO 213      32.150  15.520  56.020  1.00  0.00           O
ATOM   4956  C22 POPEO 213      31.180  15.630  53.790  1.00  0.00           C
ATOM   4959  C3  POPEO 213      33.720  18.010  56.550  1.00  0.00           C
ATOM   4962  O31 POPEO 213      34.590  18.170  55.420  1.00  0.00           O
ATOM   4963  C31 POPEO 213      35.280  19.310  55.340  1.00  0.00           C
ATOM   4964  O32 POPEO 213      35.510  20.080  56.250  1.00  0.00           O
ATOM   4965  C32 POPEO 213      35.630  19.570  53.880  1.00  0.00           C
ATOM   4968  C23 POPEO 213      32.100  14.610  53.100  1.00  0.00           C
ATOM   4971  C24 POPEO 213      31.720  14.390  51.620  1.00  0.00           C
ATOM   4974  C25 POPEO 213      32.620  15.160  50.640  1.00  0.00           C
ATOM   4977  C26 POPEO 213      32.330  14.900  49.150  1.00  0.00           C
ATOM   4980  C27 POPEO 213      31.010  15.500  48.610  1.00  0.00           C
ATOM   4983  C28 POPEO 213      31.000  15.540  47.060  1.00  0.00           C
ATOM   4986  C29 POPEO 213      29.650  15.800  46.440  1.00  0.00           C
ATOM   4988 0C21 POPEO 213      29.080  15.100  45.440  1.00  0.00           C
ATOM   4990 1C21 POPEO 213      29.710  13.950  44.690  1.00  0.00           C
ATOM   4993 2C21 POPEO 213      29.040  13.650  43.320  1.00  0.00           C
ATOM   4996 3C21 POPEO 213      29.120  14.800  42.300  1.00  0.00           C
ATOM   4999 4C21 POPEO 213      28.240  14.600  41.050  1.00  0.00           C
ATOM   5002 5C21 POPEO 213      28.510  13.320  40.260  1.00  0.00           C
ATOM   5005 6C21 POPEO 213      27.670  13.250  38.970  1.00  0.00           C
ATOM   5008 7C21 POPEO 213      27.840  11.940  38.190  1.00  0.00           C
ATOM   5011 8C21 POPEO 213      26.800  11.740  37.090  1.00  0.00           C
ATOM   5015  C33 POPEO 213      34.540  20.470  53.280  1.00  0.00           C
ATOM   5018  C34 POPEO 213      34.590  20.580  51.750  1.00  0.00           C
ATOM   5021  C35 POPEO 213      35.870  21.220  51.200  1.00  0.00           C
ATOM   5024  C36 POPEO 213      35.920  21.150  49.670  1.00  0.00           C
ATOM   5027  C37 POPEO 213      37.090  21.930  49.060  1.00  0.00           C
ATOM   5030  C38 POPEO 213      37.320  21.620  47.580  1.00  0.00           C
ATOM   5033  C39 POPEO 213      37.960  22.780  46.810  1.00  0.00           C
ATOM   5036 0C31 POPEO 213      38.570  22.360  45.460  1.00  0.00           C
ATOM   5039 1C31 POPEO 213      39.070  23.570  44.660  1.00  0.00           C
ATOM   5042 2C31 POPEO 213      39.610  23.240  43.260  1.00  0.00           C
ATOM   5045 3C31 POPEO 213      38.610  22.500  42.340  1.00  0.00           C
ATOM   5048 4C31 POPEO 213      37.260  23.220  42.180  1.00  0.00           C
ATOM   5051 5C31 POPEO 213      36.230  22.420  41.370  1.00  0.00           C
ATOM   5054 6C31 POPEO 213      34.910  23.150  41.150  1.00  0.00           C
ATOM   5058  NH3 POPEP 214      56.590  75.630  22.540  1.00  0.00           N
ATOM   5062  C12 POPEP 214      57.000  75.720  21.100  1.00  0.00           C
ATOM   5065  C11 POPEP 214      57.970  76.890  20.890  1.00  0.00           C
ATOM   5068  P   POPEP 214      60.320  75.890  21.400  1.00  0.00           P
ATOM   5069  O13 POPEP 214      59.900  74.470  21.330  1.00  0.00           O
ATOM   5070  O14 POPEP 214      61.000  76.450  20.210  1.00  0.00           O
ATOM   5071  O11 POPEP 214      61.250  76.060  22.680  1.00  0.00           O
ATOM   5072  O12 POPEP 214      59.090  76.810  21.760  1.00  0.00           O
ATOM   5073  C1  POPEP 214      61.320  77.350  23.280  1.00  0.00           C
ATOM   5076  C2  POPEP 214      62.350  77.330  24.450  1.00  0.00           C
ATOM   5078  O21 POPEP 214      61.760  76.990  25.730  1.00  0.00           O
ATOM   5079  C21 POPEP 214      60.870  77.830  26.250  1.00  0.00           C
ATOM   5080  O22 POPEP 214      60.380  78.790  25.680  1.00  0.00           O
ATOM   5081  C22 POPEP 214      60.550  77.490  27.710  1.00  0.00           C
ATOM   5084  C3  POPEP 214      63.190  78.640  24.530  1.00  0.00           C
ATOM   5087  O31 POPEP 214      64.450  78.370  25.160  1.00  0.00           O
ATOM   5088  C31 POPEP 214      64.530  78.570  26.470  1.00  0.00           C
ATOM   5089  O32 POPEP 214      63.690  79.110  27.170  1.00  0.00           O
ATOM   5090  C32 POPEP 214      65.840  77.990  26.980  1.00  0.00           C
ATOM   5093  C23 POPEP 214      60.790  78.760  28.560  1.00  0.00           C
ATOM   5096  C24 POPEP 214      59.980  78.840  29.860  1.00  0.00           C
ATOM   5099  C25 POPEP 214      60.450  77.850  30.940  1.00  0.00           C
ATOM   5102  C26 POPEP 214      60.340  78.410  32.360  1.00  0.00           C
ATOM   5105  C27 POPEP 214      61.090  77.540  33.380  1.00  0.00           C
ATOM   5108  C28 POPEP 214      60.750  77.830  34.860  1.00  0.00           C
ATOM   5111  C29 POPEP 214      61.140  79.210  35.310  1.00  0.00           C
ATOM   5113 0C21 POPEP 214      60.890  79.720  36.530  1.00  0.00           C
ATOM   5115 1C21 POPEP 214      60.180  79.020  37.660  1.00  0.00           C
ATOM   5118 2C21 POPEP 214      61.150  78.290  38.610  1.00  0.00           C
ATOM   5121 3C21 POPEP 214      60.450  77.730  39.860  1.00  0.00           C
ATOM   5124 4C21 POPEP 214      60.980  76.360  40.310  1.00  0.00           C
ATOM   5127 5C21 POPEP 214      62.450  76.340  40.780  1.00  0.00           C
ATOM   5130 6C21 POPEP 214      62.980  74.900  40.870  1.00  0.00           C
ATOM   5133 7C21 POPEP 214      64.490  74.790  41.120  1.00  0.00           C
ATOM   5136 8C21 POPEP 214      65.020  73.370  40.900  1.00  0.00           C
ATOM   5140  C33 POPEP 214      66.970  79.020  26.840  1.00  0.00           C
ATOM   5143  C34 POPEP 214      66.980  80.070  27.960  1.00  0.00           C
ATOM   5146  C35 POPEP 214      68.360  80.260  28.610  1.00  0.00           C
ATOM   5149  C36 POPEP 214      68.300  81.070  29.910  1.00  0.00           C
ATOM   5152  C37 POPEP 214      69.560  80.930  30.780  1.00  0.00           C
ATOM   5155  C38 POPEP 214      69.370  81.460  32.210  1.00  0.00           C
ATOM   5158  C39 POPEP 214      68.960  82.940  32.270  1.00  0.00           C
ATOM   5161 0C31 POPEP 214      69.030  83.520  33.690  1.00  0.00           C
ATOM   5164 1C31 POPEP 214      68.710  85.020  33.750  1.00  0.00           C
ATOM   5167 2C31 POPEP 214      68.800  85.600  35.170  1.00  0.00           C
ATOM   5170 3C31 POPEP 214      68.840  87.140  35.220  1.00  0.00           C
ATOM   5173 4C31 POPEP 214      68.090  87.720  36.420  1.00  0.00           C
ATOM   5176 5C31 POPEP 214      68.580  89.110  36.850  1.00  0.00           C
ATOM   5179 6C31 POPEP 214      67.720  89.760  37.930  1.00  0.00           C
ATOM   5183  NH3 POPEQ 215      13.140 116.820  57.540  1.00  0.00           N
ATOM   5187  C12 POPEQ 215      14.530 117.220  57.120  1.00  0.00           C
ATOM   5190  C11 POPEQ 215      14.700 118.740  57.200  1.00  0.00           C
ATOM   5193  P   POPEQ 215      15.950 120.020  55.290  1.00  0.00           P
ATOM   5194  O13 POPEQ 215      15.450 121.360  55.630  1.00  0.00           O
ATOM   5195  O14 POPEQ 215      17.310 119.940  54.690  1.00  0.00           O
ATOM   5196  O11 POPEQ 215      14.900 119.310  54.340  1.00  0.00           O
ATOM   5197  O12 POPEQ 215      15.930 119.110  56.590  1.00  0.00           O
ATOM   5198  C1  POPEQ 215      15.210 119.110  52.960  1.00  0.00           C
ATOM   5201  C2  POPEQ 215      14.070 119.550  52.010  1.00  0.00           C
ATOM   5203  O21 POPEQ 215      14.720 119.980  50.810  1.00  0.00           O
ATOM   5204  C21 POPEQ 215      14.240 119.580  49.640  1.00  0.00           C
ATOM   5205  O22 POPEQ 215      13.150 119.060  49.450  1.00  0.00           O
ATOM   5206  C22 POPEQ 215      15.330 119.790  48.590  1.00  0.00           C
ATOM   5209  C3  POPEQ 215      13.200 120.710  52.590  1.00  0.00           C
ATOM   5212  O31 POPEQ 215      12.170 121.170  51.690  1.00  0.00           O
ATOM   5213  C31 POPEQ 215      11.040 120.470  51.680  1.00  0.00           C
ATOM   5214  O32 POPEQ 215      10.880 119.350  52.150  1.00  0.00           O
ATOM   5215  C32 POPEQ 215       9.900 121.310  51.070  1.00  0.00           C
ATOM   5218  C23 POPEQ 215      14.760 119.650  47.170  1.00  0.00           C
ATOM   5221  C24 POPEQ 215      15.840 119.590  46.080  1.00  0.00           C
ATOM   5224  C25 POPEQ 215      16.820 120.780  46.080  1.00  0.00           C
ATOM   5227  C26 POPEQ 215      17.890 120.680  44.980  1.00  0.00           C
ATOM   5230  C27 POPEQ 215      19.120 121.550  45.270  1.00  0.00           C
ATOM   5233  C28 POPEQ 215      20.250 121.420  44.220  1.00  0.00           C
ATOM   5236  C29 POPEQ 215      21.500 122.180  44.590  1.00  0.00           C
ATOM   5238 0C21 POPEQ 215      22.310 122.870  43.760  1.00  0.00           C
ATOM   5240 1C21 POPEQ 215      22.130 123.070  42.270  1.00  0.00           C
ATOM   5243 2C21 POPEQ 215      22.770 124.380  41.760  1.00  0.00           C
ATOM   5246 3C21 POPEQ 215      22.160 125.680  42.340  1.00  0.00           C
ATOM   5249 4C21 POPEQ 215      23.130 126.870  42.350  1.00  0.00           C
ATOM   5252 5C21 POPEQ 215      23.750 127.260  41.000  1.00  0.00           C
ATOM   5255 6C21 POPEQ 215      25.040 128.080  41.170  1.00  0.00           C
ATOM   5258 7C21 POPEQ 215      25.780 128.370  39.850  1.00  0.00           C
ATOM   5261 8C21 POPEQ 215      27.130 129.070  40.040  1.00  0.00           C
ATOM   5265  C33 POPEQ 215       9.680 120.990  49.580  1.00  0.00           C
ATOM   5268  C34 POPEQ 215       8.540 121.810  48.930  1.00  0.00           C
ATOM   5271  C35 POPEQ 215       7.120 121.380  49.360  1.00  0.00           C
ATOM   5274  C36 POPEQ 215       6.010 122.140  48.610  1.00  0.00           C
ATOM   5277  C37 POPEQ 215       4.660 121.380  48.600  1.00  0.00           C
ATOM   5280  C38 POPEQ 215       3.510 122.090  47.850  1.00  0.00           C
ATOM   5283  C39 POPEQ 215       3.770 122.400  46.360  1.00  0.00           C
ATOM   5286 0C31 POPEQ 215       3.610 123.890  46.020  1.00  0.00           C
ATOM   5289 1C31 POPEQ 215       4.000 124.230  44.570  1.00  0.00           C
ATOM   5292 2C31 POPEQ 215       4.080 125.740  44.280  1.00  0.00           C
ATOM   5295 3C31 POPEQ 215       2.710 126.450  44.230  1.00  0.00           C
ATOM   5298 4C31 POPEQ 215       2.830 127.970  44.070  1.00  0.00           C
ATOM   5301 5C31 POPEQ 215       1.490 128.640  43.720  1.00  0.00           C
ATOM   5304 6C31 POPEQ 215       1.480 130.157  43.930  1.00  0.00           C
ATOM   5308  NH3 POPER 216     117.750 106.540  57.250  1.00  0.00           N
ATOM   5312  C12 POPER 216     116.530 107.420  57.240  1.00  0.00           C
ATOM   5315  C11 POPER 216     116.100 107.790  55.810  1.00  0.00           C
ATOM   5318  P   POPER 216     114.480 109.790  56.480  1.00  0.00           P
ATOM   5319  O13 POPER 216     114.990 110.920  55.670  1.00  0.00           O
ATOM   5320  O14 POPER 216     114.870 109.740  57.900  1.00  0.00           O
ATOM   5321  O11 POPER 216     112.910 109.740  56.430  1.00  0.00           O
ATOM   5322  O12 POPER 216     114.830 108.430  55.760  1.00  0.00           O
ATOM   5323  C1  POPER 216     112.070 110.800  55.990  1.00  0.00           C
ATOM   5326  C2  POPER 216     111.420 110.390  54.650  1.00  0.00           C
ATOM   5328  O21 POPER 216     112.450 110.250  53.650  1.00  0.00           O
ATOM   5329  C21 POPER 216     112.530 109.070  53.050  1.00  0.00           C
ATOM   5330  O22 POPER 216     111.840 108.100  53.270  1.00  0.00           O
ATOM   5331  C22 POPER 216     113.660 109.090  52.010  1.00  0.00           C
ATOM   5334  C3  POPER 216     110.350 111.380  54.130  1.00  0.00           C
ATOM   5337  O31 POPER 216     109.690 110.740  53.020  1.00  0.00           O
ATOM   5338  C31 POPER 216     109.660 111.330  51.830  1.00  0.00           C
ATOM   5339  O32 POPER 216     109.930 110.760  50.780  1.00  0.00           O
ATOM   5340  C32 POPER 216     109.100 112.760  51.890  1.00  0.00           C
ATOM   5343  C23 POPER 216     113.060 109.110  50.590  1.00  0.00           C
ATOM   5346  C24 POPER 216     113.880 108.320  49.560  1.00  0.00           C
ATOM   5349  C25 POPER 216     113.000 107.680  48.460  1.00  0.00           C
ATOM   5352  C26 POPER 216     112.370 108.690  47.490  1.00  0.00           C
ATOM   5355  C27 POPER 216     111.000 108.220  46.960  1.00  0.00           C
ATOM   5358  C28 POPER 216     110.440 109.090  45.820  1.00  0.00           C
ATOM   5361  C29 POPER 216     110.260 110.540  46.210  1.00  0.00           C
ATOM   5363 0C21 POPER 216     109.110 111.220  46.260  1.00  0.00           C
ATOM   5365 1C21 POPER 216     107.730 110.670  45.950  1.00  0.00           C
ATOM   5368 2C21 POPER 216     106.600 111.460  46.640  1.00  0.00           C
ATOM   5371 3C21 POPER 216     106.440 112.900  46.120  1.00  0.00           C
ATOM   5374 4C21 POPER 216     105.420 113.700  46.920  1.00  0.00           C
ATOM   5377 5C21 POPER 216     105.320 115.170  46.470  1.00  0.00           C
ATOM   5380 6C21 POPER 216     104.660 115.340  45.090  1.00  0.00           C
ATOM   5383 7C21 POPER 216     104.760 116.790  44.600  1.00  0.00           C
ATOM   5386 8C21 POPER 216     103.950 117.130  43.350  1.00  0.00           C
ATOM   5390  C33 POPER 216     108.630 113.180  50.480  1.00  0.00           C
ATOM   5393  C34 POPER 216     107.990 114.580  50.400  1.00  0.00           C
ATOM   5396  C35 POPER 216     106.760 114.800  51.290  1.00  0.00           C
ATOM   5399  C36 POPER 216     105.500 114.060  50.810  1.00  0.00           C
ATOM   5402  C37 POPER 216     104.320 114.170  51.790  1.00  0.00           C
ATOM   5405  C38 POPER 216     102.980 113.660  51.220  1.00  0.00           C
ATOM   5408  C39 POPER 216     102.460 114.400  49.970  1.00  0.00           C
ATOM   5411 0C31 POPER 216     102.290 115.920  50.130  1.00  0.00           C
ATOM   5414 1C31 POPER 216     101.740 116.630  48.870  1.00  0.00           C
ATOM   5417 2C31 POPER 216     100.410 116.080  48.330  1.00  0.00           C
ATOM   5420 3C31 POPER 216      99.210 116.280  49.270  1.00  0.00           C
ATOM   5423 4C31 POPER 216      98.130 115.190  49.190  1.00  0.00           C
ATOM   5426 5C31 POPER 216      97.280 115.220  47.920  1.00  0.00           C
ATOM   5429 6C31 POPER 216      96.170 114.160  47.880  1.00  0.00           C
ATOM   5433  NH3 POPES 217      63.760  50.370  23.360  1.00  0.00           N
ATOM   5437  C12 POPES 217      65.000  51.100  23.780  1.00  0.00           C
ATOM   5440  C11 POPES 217      65.350  52.190  22.750  1.00  0.00           C
ATOM   5443  P   POPES 217      64.470  54.390  21.740  1.00  0.00           P
ATOM   5444  O13 POPES 217      65.450  54.070  20.690  1.00  0.00           O
ATOM   5445  O14 POPES 217      63.110  54.780  21.300  1.00  0.00           O
ATOM   5446  O11 POPES 217      65.060  55.550  22.650  1.00  0.00           O
ATOM   5447  O12 POPES 217      64.330  53.180  22.750  1.00  0.00           O
ATOM   5448  C1  POPES 217      64.560  55.790  23.950  1.00  0.00           C
ATOM   5451  C2  POPES 217      65.490  55.170  25.040  1.00  0.00           C
ATOM   5453  O21 POPES 217      65.220  55.810  26.310  1.00  0.00           O
ATOM   5454  C21 POPES 217      64.050  55.470  26.850  1.00  0.00           C
ATOM   5455  O22 POPES 217      63.360  54.540  26.510  1.00  0.00           O
ATOM   5456  C22 POPES 217      63.670  56.470  27.930  1.00  0.00           C
ATOM   5459  C3  POPES 217      66.980  55.370  24.680  1.00  0.00           C
ATOM   5462  O31 POPES 217      67.930  54.880  25.650  1.00  0.00           O
ATOM   5463  C31 POPES 217      68.090  53.560  25.690  1.00  0.00           C
ATOM   5464  O32 POPES 217      67.300  52.730  25.280  1.00  0.00           O
ATOM   5465  C32 POPES 217      69.470  53.210  26.260  1.00  0.00           C
ATOM   5468  C23 POPES 217      64.620  56.380  29.120  1.00  0.00           C
ATOM   5471  C24 POPES 217      64.290  57.400  30.230  1.00  0.00           C
ATOM   5474  C25 POPES 217      62.960  57.150  30.950  1.00  0.00           C
ATOM   5477  C26 POPES 217      62.970  55.910  31.860  1.00  0.00           C
ATOM   5480  C27 POPES 217      61.720  55.770  32.740  1.00  0.00           C
ATOM   5483  C28 POPES 217      62.040  55.030  34.050  1.00  0.00           C
ATOM   5486  C29 POPES 217      60.830  54.780  34.910  1.00  0.00           C
ATOM   5488 0C21 POPES 217      60.480  55.420  36.040  1.00  0.00           C
ATOM   5490 1C21 POPES 217      61.180  56.560  36.740  1.00  0.00           C
ATOM   5493 2C21 POPES 217      61.100  56.370  38.270  1.00  0.00           C
ATOM   5496 3C21 POPES 217      61.510  57.600  39.100  1.00  0.00           C
ATOM   5499 4C21 POPES 217      61.240  57.360  40.600  1.00  0.00           C
ATOM   5502 5C21 POPES 217      61.360  58.590  41.510  1.00  0.00           C
ATOM   5505 6C21 POPES 217      62.740  59.270  41.540  1.00  0.00           C
ATOM   5508 7C21 POPES 217      62.840  60.320  42.660  1.00  0.00           C
ATOM   5511 8C21 POPES 217      64.110  61.180  42.630  1.00  0.00           C
ATOM   5515  C33 POPES 217      69.580  51.680  26.330  1.00  0.00           C
ATOM   5518  C34 POPES 217      70.940  51.140  26.800  1.00  0.00           C
ATOM   5521  C35 POPES 217      71.190  51.270  28.310  1.00  0.00           C
ATOM   5524  C36 POPES 217      72.370  50.400  28.780  1.00  0.00           C
ATOM   5527  C37 POPES 217      72.680  50.540  30.270  1.00  0.00           C
ATOM   5530  C38 POPES 217      74.010  49.890  30.700  1.00  0.00           C
ATOM   5533  C39 POPES 217      74.050  48.360  30.540  1.00  0.00           C
ATOM   5536 0C31 POPES 217      75.350  47.750  31.110  1.00  0.00           C
ATOM   5539 1C31 POPES 217      75.480  46.240  30.860  1.00  0.00           C
ATOM   5542 2C31 POPES 217      76.910  45.700  30.980  1.00  0.00           C
ATOM   5545 3C31 POPES 217      77.610  46.040  32.300  1.00  0.00           C
ATOM   5548 4C31 POPES 217      77.000  45.330  33.520  1.00  0.00           C
ATOM   5551 5C31 POPES 217      77.640  45.780  34.840  1.00  0.00           C
ATOM   5554 6C31 POPES 217      77.440  44.780  35.980  1.00  0.00           C
ATOM   5558  NH3 POPET 218      15.480  38.440  60.840  1.00  0.00           N
ATOM   5562  C12 POPET 218      14.720  39.740  60.810  1.00  0.00           C
ATOM   5565  C11 POPET 218      13.210  39.500  60.850  1.00  0.00           C
ATOM   5568  P   POPET 218      11.350  41.190  60.150  1.00  0.00           P
ATOM   5569  O13 POPET 218      10.240  40.240  60.320  1.00  0.00           O
ATOM   5570  O14 POPET 218      11.080  42.610  60.450  1.00  0.00           O
ATOM   5571  O11 POPET 218      11.930  41.030  58.680  1.00  0.00           O
ATOM   5572  O12 POPET 218      12.570  40.740  61.050  1.00  0.00           O
ATOM   5573  C1  POPET 218      12.810  41.980  58.100  1.00  0.00           C
ATOM   5576  C2  POPET 218      12.080  42.730  56.950  1.00  0.00           C
ATOM   5578  O21 POPET 218      12.870  43.760  56.340  1.00  0.00           O
ATOM   5579  C21 POPET 218      13.830  43.350  55.520  1.00  0.00           C
ATOM   5580  O22 POPET 218      14.340  42.250  55.500  1.00  0.00           O
ATOM   5581  C22 POPET 218      14.110  44.450  54.490  1.00  0.00           C
ATOM   5584  C3  POPET 218      10.770  43.380  57.460  1.00  0.00           C
ATOM   5587  O31 POPET 218      10.290  44.420  56.620  1.00  0.00           O
ATOM   5588  C31 POPET 218       9.840  44.090  55.430  1.00  0.00           C
ATOM   5589  O32 POPET 218       9.790  42.970  54.940  1.00  0.00           O
ATOM   5590  C32 POPET 218       9.410  45.380  54.740  1.00  0.00           C
ATOM   5593  C23 POPET 218      13.600  43.960  53.120  1.00  0.00           C
ATOM   5596  C24 POPET 218      13.750  45.020  52.010  1.00  0.00           C
ATOM   5599  C25 POPET 218      13.480  44.490  50.590  1.00  0.00           C
ATOM   5602  C26 POPET 218      14.580  43.540  50.090  1.00  0.00           C
ATOM   5605  C27 POPET 218      14.410  43.090  48.630  1.00  0.00           C
ATOM   5608  C28 POPET 218      15.550  42.160  48.150  1.00  0.00           C
ATOM   5611  C29 POPET 218      15.130  40.750  47.800  1.00  0.00           C
ATOM   5613 0C21 POPET 218      15.760  39.900  46.970  1.00  0.00           C
ATOM   5615 1C21 POPET 218      17.060  40.150  46.240  1.00  0.00           C
ATOM   5618 2C21 POPET 218      16.880  40.330  44.720  1.00  0.00           C
ATOM   5621 3C21 POPET 218      16.620  39.030  43.930  1.00  0.00           C
ATOM   5624 4C21 POPET 218      15.950  39.270  42.560  1.00  0.00           C
ATOM   5627 5C21 POPET 218      16.610  40.350  41.680  1.00  0.00           C
ATOM   5630 6C21 POPET 218      15.700  40.800  40.520  1.00  0.00           C
ATOM   5633 7C21 POPET 218      16.260  42.010  39.750  1.00  0.00           C
ATOM   5636 8C21 POPET 218      15.380  42.460  38.590  1.00  0.00           C
ATOM   5640  C33 POPET 218       8.790  45.070  53.380  1.00  0.00           C
ATOM   5643  C34 POPET 218       8.450  46.350  52.610  1.00  0.00           C
ATOM   5646  C35 POPET 218       9.700  47.100  52.110  1.00  0.00           C
ATOM   5649  C36 POPET 218      10.050  46.750  50.660  1.00  0.00           C
ATOM   5652  C37 POPET 218      11.250  47.560  50.170  1.00  0.00           C
ATOM   5655  C38 POPET 218      11.400  47.560  48.640  1.00  0.00           C
ATOM   5658  C39 POPET 218      12.620  48.360  48.170  1.00  0.00           C
ATOM   5661 0C31 POPET 218      12.580  49.840  48.590  1.00  0.00           C
ATOM   5664 1C31 POPET 218      13.780  50.620  48.050  1.00  0.00           C
ATOM   5667 2C31 POPET 218      13.650  52.140  48.220  1.00  0.00           C
ATOM   5670 3C31 POPET 218      14.870  52.900  47.690  1.00  0.00           C
ATOM   5673 4C31 POPET 218      15.050  52.760  46.170  1.00  0.00           C
ATOM   5676 5C31 POPET 218      16.320  53.430  45.650  1.00  0.00           C
ATOM   5679 6C31 POPET 218      16.490  53.260  44.140  1.00  0.00           C
ATOM   5683  NH3 POPEU 219      13.700  41.540  18.160  1.00  0.00           N
ATOM   5687  C12 POPEU 219      13.300  42.640  19.100  1.00  0.00           C
ATOM   5690  C11 POPEU 219      13.260  43.970  18.340  1.00  0.00           C
ATOM   5693  P   POPEU 219      13.260  45.790  20.190  1.00  0.00           P
ATOM   5694  O13 POPEU 219      14.450  45.070  20.680  1.00  0.00           O
ATOM   5695  O14 POPEU 219      13.460  47.170  19.710  1.00  0.00           O
ATOM   5696  O11 POPEU 219      12.150  45.790  21.320  1.00  0.00           O
ATOM   5697  O12 POPEU 219      12.540  44.950  19.060  1.00  0.00           O
ATOM   5698  C1  POPEU 219      12.520  46.180  22.630  1.00  0.00           C
ATOM   5701  C2  POPEU 219      11.500  47.210  23.180  1.00  0.00           C
ATOM   5703  O21 POPEU 219      12.080  47.970  24.250  1.00  0.00           O
ATOM   5704  C21 POPEU 219      12.070  47.460  25.480  1.00  0.00           C
ATOM   5705  O22 POPEU 219      11.280  47.750  26.360  1.00  0.00           O
ATOM   5706  C22 POPEU 219      13.250  46.500  25.680  1.00  0.00           C
ATOM   5709  C3  POPEU 219      10.140  46.550  23.530  1.00  0.00           C
ATOM   5712  O31 POPEU 219       9.300  47.510  24.190  1.00  0.00           O
ATOM   5713  C31 POPEU 219       8.340  46.990  24.950  1.00  0.00           C
ATOM   5714  O32 POPEU 219       7.910  45.860  24.880  1.00  0.00           O
ATOM   5715  C32 POPEU 219       7.950  48.010  26.020  1.00  0.00           C
ATOM   5718  C23 POPEU 219      13.940  46.770  27.030  1.00  0.00           C
ATOM   5721  C24 POPEU 219      15.280  46.020  27.140  1.00  0.00           C
ATOM   5724  C25 POPEU 219      16.200  46.530  28.250  1.00  0.00           C
ATOM   5727  C26 POPEU 219      16.340  45.570  29.440  1.00  0.00           C
ATOM   5730  C27 POPEU 219      17.290  46.100  30.520  1.00  0.00           C
ATOM   5733  C28 POPEU 219      17.470  45.160  31.720  1.00  0.00           C
ATOM   5736  C29 POPEU 219      16.170  44.820  32.390  1.00  0.00           C
ATOM   5738 0C21 POPEU 219      15.620  45.420  33.460  1.00  0.00           C
ATOM   5740 1C21 POPEU 219      16.190  46.580  34.230  1.00  0.00           C
ATOM   5743 2C21 POPEU 219      16.650  46.160  35.640  1.00  0.00           C
ATOM   5746 3C21 POPEU 219      17.320  47.310  36.410  1.00  0.00           C
ATOM   5749 4C21 POPEU 219      17.670  46.970  37.870  1.00  0.00           C
ATOM   5752 5C21 POPEU 219      18.520  45.700  38.040  1.00  0.00           C
ATOM   5755 6C21 POPEU 219      19.040  45.550  39.470  1.00  0.00           C
ATOM   5758 7C21 POPEU 219      19.940  44.330  39.680  1.00  0.00           C
ATOM   5761 8C21 POPEU 219      20.510  44.250  41.090  1.00  0.00           C
ATOM   5765  C33 POPEU 219       8.100  47.320  27.390  1.00  0.00           C
ATOM   5768  C34 POPEU 219       8.310  48.280  28.570  1.00  0.00           C
ATOM   5771  C35 POPEU 219       9.020  47.600  29.750  1.00  0.00           C
ATOM   5774  C36 POPEU 219       9.180  48.490  30.980  1.00  0.00           C
ATOM   5777  C37 POPEU 219      10.110  47.880  32.040  1.00  0.00           C
ATOM   5780  C38 POPEU 219      10.310  48.780  33.270  1.00  0.00           C
ATOM   5783  C39 POPEU 219       9.180  48.710  34.320  1.00  0.00           C
ATOM   5786 0C31 POPEU 219       9.290  47.520  35.280  1.00  0.00           C
ATOM   5789 1C31 POPEU 219       8.280  47.600  36.430  1.00  0.00           C
ATOM   5792 2C31 POPEU 219       8.260  46.370  37.370  1.00  0.00           C
ATOM   5795 3C31 POPEU 219       9.570  46.120  38.130  1.00  0.00           C
ATOM   5798 4C31 POPEU 219       9.580  44.780  38.870  1.00  0.00           C
ATOM   5801 5C31 POPEU 219      11.000  44.360  39.310  1.00  0.00           C
ATOM   5804 6C31 POPEU 219      11.120  42.890  39.740  1.00  0.00           C
ATOM   5808  NH3 POPEV 220      51.260  93.370  63.010  1.00  0.00           N
ATOM   5812  C12 POPEV 220      52.090  92.450  63.860  1.00  0.00           C
ATOM   5815  C11 POPEV 220      53.010  93.210  64.830  1.00  0.00           C
ATOM   5818  P   POPEV 220      55.380  92.190  64.610  1.00  0.00           P
ATOM   5819  O13 POPEV 220      55.150  91.040  63.700  1.00  0.00           O
ATOM   5820  O14 POPEV 220      55.380  91.910  66.060  1.00  0.00           O
ATOM   5821  O11 POPEV 220      56.740  92.920  64.250  1.00  0.00           O
ATOM   5822  O12 POPEV 220      54.330  93.330  64.300  1.00  0.00           O
ATOM   5823  C1  POPEV 220      57.470  92.650  63.060  1.00  0.00           C
ATOM   5826  C2  POPEV 220      57.750  93.960  62.290  1.00  0.00           C
ATOM   5828  O21 POPEV 220      56.560  94.500  61.700  1.00  0.00           O
ATOM   5829  C21 POPEV 220      56.000  93.890  60.660  1.00  0.00           C
ATOM   5830  O22 POPEV 220      56.340  92.830  60.160  1.00  0.00           O
ATOM   5831  C22 POPEV 220      54.860  94.760  60.130  1.00  0.00           C
ATOM   5834  C3  POPEV 220      58.920  93.800  61.270  1.00  0.00           C
ATOM   5837  O31 POPEV 220      58.980  94.990  60.470  1.00  0.00           O
ATOM   5838  C31 POPEV 220      58.920  94.950  59.140  1.00  0.00           C
ATOM   5839  O32 POPEV 220      58.410  95.830  58.460  1.00  0.00           O
ATOM   5840  C32 POPEV 220      59.640  93.750  58.520  1.00  0.00           C
ATOM   5843  C23 POPEV 220      53.820  93.860  59.430  1.00  0.00           C
ATOM   5846  C24 POPEV 220      52.640  94.590  58.770  1.00  0.00           C
ATOM   5849  C25 POPEV 220      53.070  95.690  57.780  1.00  0.00           C
ATOM   5852  C26 POPEV 220      52.100  95.870  56.590  1.00  0.00           C
ATOM   5855  C27 POPEV 220      52.620  96.870  55.550  1.00  0.00           C
ATOM   5858  C28 POPEV 220      51.770  96.970  54.260  1.00  0.00           C
ATOM   5861  C29 POPEV 220      51.790  95.710  53.420  1.00  0.00           C
ATOM   5863 0C21 POPEV 220      52.220  95.580  52.150  1.00  0.00           C
ATOM   5865 1C21 POPEV 220      52.820  96.640  51.260  1.00  0.00           C
ATOM   5868 2C21 POPEV 220      51.830  97.330  50.300  1.00  0.00           C
ATOM   5871 3C21 POPEV 220      52.540  98.410  49.470  1.00  0.00           C
ATOM   5874 4C21 POPEV 220      51.660  99.170  48.460  1.00  0.00           C
ATOM   5877 5C21 POPEV 220      51.500  98.490  47.080  1.00  0.00           C
ATOM   5880 6C21 POPEV 220      50.090  97.940  46.820  1.00  0.00           C
ATOM   5883 7C21 POPEV 220      49.810  97.620  45.340  1.00  0.00           C
ATOM   5886 8C21 POPEV 220      48.340  97.290  45.070  1.00  0.00           C
ATOM   5890  C33 POPEV 220      60.050  94.080  57.070  1.00  0.00           C
ATOM   5893  C34 POPEV 220      60.580  92.880  56.270  1.00  0.00           C
ATOM   5896  C35 POPEV 220      60.750  93.180  54.770  1.00  0.00           C
ATOM   5899  C36 POPEV 220      61.100  91.950  53.910  1.00  0.00           C
ATOM   5902  C37 POPEV 220      60.960  92.180  52.400  1.00  0.00           C
ATOM   5905  C38 POPEV 220      61.530  91.020  51.570  1.00  0.00           C
ATOM   5908  C39 POPEV 220      61.020  90.940  50.120  1.00  0.00           C
ATOM   5911 0C31 POPEV 220      61.750  91.810  49.090  1.00  0.00           C
ATOM   5914 1C31 POPEV 220      61.150  91.670  47.680  1.00  0.00           C
ATOM   5917 2C31 POPEV 220      62.000  92.330  46.580  1.00  0.00           C
ATOM   5920 3C31 POPEV 220      61.290  92.540  45.230  1.00  0.00           C
ATOM   5923 4C31 POPEV 220      61.300  91.310  44.300  1.00  0.00           C
ATOM   5926 5C31 POPEV 220      61.390  91.700  42.820  1.00  0.00           C
ATOM   5929 6C31 POPEV 220      61.590  90.530  41.850  1.00  0.00           C
ATOM   5933  NH3 POPEW 221     125.470 103.820  61.940  1.00  0.00           N
ATOM   5937  C12 POPEW 221     124.850 105.070  62.500  1.00  0.00           C
ATOM   5940  C11 POPEW 221     125.760 106.280  62.260  1.00  0.00           C
ATOM   5943  P   POPEW 221     125.670 108.850  62.050  1.00  0.00           P
ATOM   5944  O13 POPEW 221     124.710 109.950  62.340  1.00  0.00           O
ATOM   5945  O14 POPEW 221     127.030 108.980  62.610  1.00  0.00           O
ATOM   5946  O11 POPEW 221     125.750 108.640  60.480  1.00  0.00           O
ATOM   5947  O12 POPEW 221     125.040 107.480  62.550  1.00  0.00           O
ATOM   5948  C1  POPEW 221     126.710 109.360  59.720  1.00  0.00           C
ATOM   5951  C2  POPEW 221     127.000 108.630  58.380  1.00  0.00           C
ATOM   5953  O21 POPEW 221     125.790 108.460  57.620  1.00  0.00           O
ATOM   5954  C21 POPEW 221     125.670 109.190  56.520  1.00  0.00           C
ATOM   5955  O22 POPEW 221     126.300 110.190  56.230  1.00  0.00           O
ATOM   5956  C22 POPEW 221     124.660 108.500  55.590  1.00  0.00           C
ATOM   5959  C3  POPEW 221     127.610 107.230  58.640  1.00  0.00           C
ATOM   5962  O31 POPEW 221     127.710 106.410  57.460  1.00  0.00           O
ATOM   5963  C31 POPEW 221     126.810 105.440  57.320  1.00  0.00           C
ATOM   5964  O32 POPEW 221     125.750 105.370  57.920  1.00  0.00           O
ATOM   5965  C32 POPEW 221     127.330 104.340  56.390  1.00  0.00           C
ATOM   5968  C23 POPEW 221     125.420 107.950  54.370  1.00  0.00           C
ATOM   5971  C24 POPEW 221     124.720 106.730  53.730  1.00  0.00           C
ATOM   5974  C25 POPEW 221     125.200 106.410  52.310  1.00  0.00           C
ATOM   5977  C26 POPEW 221     124.510 107.280  51.230  1.00  0.00           C
ATOM   5980  C27 POPEW 221     124.930 106.900  49.800  1.00  0.00           C
ATOM   5983  C28 POPEW 221     124.220 107.750  48.720  1.00  0.00           C
ATOM   5986  C29 POPEW 221     124.580 107.280  47.330  1.00  0.00           C
ATOM   5988 0C21 POPEW 221     124.650 108.020  46.210  1.00  0.00           C
ATOM   5990 1C21 POPEW 221     124.380 109.500  46.080  1.00  0.00           C
ATOM   5993 2C21 POPEW 221     122.890 109.790  45.790  1.00  0.00           C
ATOM   5996 3C21 POPEW 221     122.630 111.230  45.320  1.00  0.00           C
ATOM   5999 4C21 POPEW 221     121.320 111.370  44.520  1.00  0.00           C
ATOM   6002 5C21 POPEW 221     121.030 112.810  44.080  1.00  0.00           C
ATOM   6005 6C21 POPEW 221     119.680 112.960  43.350  1.00  0.00           C
ATOM   6008 7C21 POPEW 221     119.370 114.410  42.960  1.00  0.00           C
ATOM   6011 8C21 POPEW 221     118.170 114.560  42.020  1.00  0.00           C
ATOM   6015  C33 POPEW 221     128.520 104.750  55.510  1.00  0.00           C
ATOM   6018  C34 POPEW 221     129.270 103.570  54.870  1.00  0.00           C
ATOM   6021  C35 POPEW 221     128.400 102.610  54.050  1.00  0.00           C
ATOM   6024  C36 POPEW 221     127.760 103.260  52.810  1.00  0.00           C
ATOM   6027  C37 POPEW 221     126.880 102.290  52.010  1.00  0.00           C
ATOM   6030  C38 POPEW 221     126.840 102.620  50.520  1.00  0.00           C
ATOM   6033  C39 POPEW 221     125.950 101.660  49.720  1.00  0.00           C
ATOM   6036 0C31 POPEW 221     126.060 101.880  48.200  1.00  0.00           C
ATOM   6039 1C31 POPEW 221     125.050 101.050  47.400  1.00  0.00           C
ATOM   6042 2C31 POPEW 221     125.300 101.110  45.890  1.00  0.00           C
ATOM   6045 3C31 POPEW 221     124.180 100.470  45.050  1.00  0.00           C
ATOM   6048 4C31 POPEW 221     124.040  98.950  45.230  1.00  0.00           C
ATOM   6051 5C31 POPEW 221     123.060  98.320  44.230  1.00  0.00           C
ATOM   6054 6C31 POPEW 221     123.110  96.790  44.190  1.00  0.00           C
ATOM   6058  NH3 POPEX 222      92.960   7.210  67.590  1.00  0.00           N
ATOM   6062  C12 POPEX 222      94.330   7.510  68.130  1.00  0.00           C
ATOM   6065  C11 POPEX 222      94.570   9.030  68.160  1.00  0.00           C
ATOM   6068  P   POPEX 222      97.060   9.320  67.380  1.00  0.00           P
ATOM   6069  O13 POPEX 222      98.330   9.100  68.110  1.00  0.00           O
ATOM   6070  O14 POPEX 222      96.720   8.340  66.330  1.00  0.00           O
ATOM   6071  O11 POPEX 222      97.130  10.750  66.710  1.00  0.00           O
ATOM   6072  O12 POPEX 222      95.910   9.390  68.460  1.00  0.00           O
ATOM   6073  C1  POPEX 222      96.040  11.640  66.530  1.00  0.00           C
ATOM   6076  C2  POPEX 222      95.670  11.810  65.030  1.00  0.00           C
ATOM   6078  O21 POPEX 222      94.460  12.590  64.960  1.00  0.00           O
ATOM   6079  C21 POPEX 222      94.640  13.900  65.050  1.00  0.00           C
ATOM   6080  O22 POPEX 222      94.370  14.580  66.030  1.00  0.00           O
ATOM   6081  C22 POPEX 222      95.160  14.430  63.720  1.00  0.00           C
ATOM   6084  C3  POPEX 222      95.430  10.500  64.240  1.00  0.00           C
ATOM   6087  O31 POPEX 222      95.150  10.800  62.860  1.00  0.00           O
ATOM   6088  C31 POPEX 222      94.740   9.760  62.140  1.00  0.00           C
ATOM   6089  O32 POPEX 222      94.560   8.630  62.560  1.00  0.00           O
ATOM   6090  C32 POPEX 222      94.480  10.180  60.680  1.00  0.00           C
ATOM   6093  C23 POPEX 222      94.990  15.960  63.620  1.00  0.00           C
ATOM   6096  C24 POPEX 222      95.710  16.540  62.400  1.00  0.00           C
ATOM   6099  C25 POPEX 222      95.390  15.780  61.100  1.00  0.00           C
ATOM   6102  C26 POPEX 222      95.420  16.650  59.840  1.00  0.00           C
ATOM   6105  C27 POPEX 222      94.930  15.870  58.620  1.00  0.00           C
ATOM   6108  C28 POPEX 222      94.330  16.760  57.520  1.00  0.00           C
ATOM   6111  C29 POPEX 222      95.310  17.610  56.750  1.00  0.00           C
ATOM   6113 0C21 POPEX 222      94.990  18.320  55.650  1.00  0.00           C
ATOM   6115 1C21 POPEX 222      93.610  18.420  55.050  1.00  0.00           C
ATOM   6118 2C21 POPEX 222      93.470  17.760  53.660  1.00  0.00           C
ATOM   6121 3C21 POPEX 222      93.810  16.260  53.630  1.00  0.00           C
ATOM   6124 4C21 POPEX 222      93.230  15.520  52.410  1.00  0.00           C
ATOM   6127 5C21 POPEX 222      93.840  15.980  51.070  1.00  0.00           C
ATOM   6130 6C21 POPEX 222      93.320  15.180  49.870  1.00  0.00           C
ATOM   6133 7C21 POPEX 222      94.420  14.910  48.830  1.00  0.00           C
ATOM   6136 8C21 POPEX 222      93.950  14.230  47.540  1.00  0.00           C
ATOM   6140  C33 POPEX 222      95.750  10.630  59.940  1.00  0.00           C
ATOM   6143  C34 POPEX 222      95.480  10.960  58.460  1.00  0.00           C
ATOM   6146  C35 POPEX 222      96.620  11.700  57.740  1.00  0.00           C
ATOM   6149  C36 POPEX 222      96.320  11.980  56.250  1.00  0.00           C
ATOM   6152  C37 POPEX 222      97.350  12.910  55.570  1.00  0.00           C
ATOM   6155  C38 POPEX 222      97.060  13.180  54.080  1.00  0.00           C
ATOM   6158  C39 POPEX 222      97.790  14.410  53.530  1.00  0.00           C
ATOM   6161 0C31 POPEX 222      97.840  14.470  51.990  1.00  0.00           C
ATOM   6164 1C31 POPEX 222      98.300  15.830  51.450  1.00  0.00           C
ATOM   6167 2C31 POPEX 222      98.560  15.860  49.930  1.00  0.00           C
ATOM   6170 3C31 POPEX 222      99.970  15.390  49.520  1.00  0.00           C
ATOM   6173 4C31 POPEX 222     100.170  15.420  47.990  1.00  0.00           C
ATOM   6176 5C31 POPEX 222     101.610  15.170  47.530  1.00  0.00           C
ATOM   6179 6C31 POPEX 222     101.780  15.250  46.010  1.00  0.00           C
ATOM   6183  NH3 POPEY 223      47.620 107.540  19.440  1.00  0.00           N
ATOM   6187  C12 POPEY 223      47.070 108.450  18.380  1.00  0.00           C
ATOM   6190  C11 POPEY 223      45.640 108.910  18.700  1.00  0.00           C
ATOM   6193  P   POPEY 223      44.280 107.360  20.340  1.00  0.00           P
ATOM   6194  O13 POPEY 223      42.990 108.000  20.640  1.00  0.00           O
ATOM   6195  O14 POPEY 223      44.330 105.880  20.400  1.00  0.00           O
ATOM   6196  O11 POPEY 223      45.390 107.950  21.310  1.00  0.00           O
ATOM   6197  O12 POPEY 223      44.760 107.810  18.900  1.00  0.00           O
ATOM   6198  C1  POPEY 223      45.240 107.800  22.720  1.00  0.00           C
ATOM   6201  C2  POPEY 223      46.620 107.880  23.410  1.00  0.00           C
ATOM   6203  O21 POPEY 223      46.470 108.270  24.780  1.00  0.00           O
ATOM   6204  C21 POPEY 223      46.050 107.330  25.630  1.00  0.00           C
ATOM   6205  O22 POPEY 223      45.740 106.190  25.360  1.00  0.00           O
ATOM   6206  C22 POPEY 223      46.050 107.930  27.040  1.00  0.00           C
ATOM   6209  C3  POPEY 223      47.560 108.920  22.740  1.00  0.00           C
ATOM   6212  O31 POPEY 223      48.610 109.340  23.630  1.00  0.00           O
ATOM   6213  C31 POPEY 223      49.590 108.470  23.850  1.00  0.00           C
ATOM   6214  O32 POPEY 223      49.770 107.430  23.260  1.00  0.00           O
ATOM   6215  C32 POPEY 223      50.450 108.990  25.000  1.00  0.00           C
ATOM   6218  C23 POPEY 223      46.640 106.920  28.050  1.00  0.00           C
ATOM   6221  C24 POPEY 223      46.970 107.590  29.390  1.00  0.00           C
ATOM   6224  C25 POPEY 223      47.420 106.600  30.480  1.00  0.00           C
ATOM   6227  C26 POPEY 223      47.690 107.310  31.820  1.00  0.00           C
ATOM   6230  C27 POPEY 223      48.090 106.360  32.960  1.00  0.00           C
ATOM   6233  C28 POPEY 223      48.130 107.030  34.360  1.00  0.00           C
ATOM   6236  C29 POPEY 223      48.790 108.380  34.370  1.00  0.00           C
ATOM   6238 0C21 POPEY 223      48.180 109.580  34.490  1.00  0.00           C
ATOM   6240 1C21 POPEY 223      46.710 109.850  34.690  1.00  0.00           C
ATOM   6243 2C21 POPEY 223      46.440 110.670  35.970  1.00  0.00           C
ATOM   6246 3C21 POPEY 223      46.800 112.160  35.840  1.00  0.00           C
ATOM   6249 4C21 POPEY 223      47.630 112.680  37.020  1.00  0.00           C
ATOM   6252 5C21 POPEY 223      47.870 114.200  37.020  1.00  0.00           C
ATOM   6255 6C21 POPEY 223      48.600 114.720  35.770  1.00  0.00           C
ATOM   6258 7C21 POPEY 223      49.190 116.130  35.970  1.00  0.00           C
ATOM   6261 8C21 POPEY 223      49.940 116.690  34.750  1.00  0.00           C
ATOM   6265  C33 POPEY 223      50.620 107.890  26.070  1.00  0.00           C
ATOM   6268  C34 POPEY 223      50.450 108.420  27.510  1.00  0.00           C
ATOM   6271  C35 POPEY 223      50.780 107.390  28.600  1.00  0.00           C
ATOM   6274  C36 POPEY 223      52.130 106.720  28.340  1.00  0.00           C
ATOM   6277  C37 POPEY 223      52.800 106.020  29.520  1.00  0.00           C
ATOM   6280  C38 POPEY 223      54.230 105.620  29.130  1.00  0.00           C
ATOM   6283  C39 POPEY 223      54.620 104.180  29.480  1.00  0.00           C
ATOM   6286 0C31 POPEY 223      54.720 103.890  30.980  1.00  0.00           C
ATOM   6289 1C31 POPEY 223      55.170 102.450  31.220  1.00  0.00           C
ATOM   6292 2C31 POPEY 223      56.110 102.240  32.420  1.00  0.00           C
ATOM   6295 3C31 POPEY 223      56.580 100.780  32.480  1.00  0.00           C
ATOM   6298 4C31 POPEY 223      57.470 100.450  33.680  1.00  0.00           C
ATOM   6301 5C31 POPEY 223      58.210  99.110  33.510  1.00  0.00           C
ATOM   6304 6C31 POPEY 223      59.080  98.700  34.700  1.00  0.00           C
ATOM   6308  NH3 POPEZ 224      45.440  15.250  18.770  1.00  0.00           N
ATOM   6312  C12 POPEZ 224      46.700  14.430  18.820  1.00  0.00           C
ATOM   6315  C11 POPEZ 224      46.810  13.620  20.130  1.00  0.00           C
ATOM   6318  P   POPEZ 224      44.540  12.420  20.720  1.00  0.00           P
ATOM   6319  O13 POPEZ 224      44.250  11.010  21.040  1.00  0.00           O
ATOM   6320  O14 POPEZ 224      43.590  13.130  19.840  1.00  0.00           O
ATOM   6321  O11 POPEZ 224      44.690  13.230  22.080  1.00  0.00           O
ATOM   6322  O12 POPEZ 224      45.990  12.470  20.090  1.00  0.00           O
ATOM   6323  C1  POPEZ 224      44.130  12.680  23.260  1.00  0.00           C
ATOM   6326  C2  POPEZ 224      44.990  13.040  24.510  1.00  0.00           C
ATOM   6328  O21 POPEZ 224      44.360  14.090  25.270  1.00  0.00           O
ATOM   6329  C21 POPEZ 224      43.200  13.880  25.930  1.00  0.00           C
ATOM   6330  O22 POPEZ 224      42.500  14.780  26.340  1.00  0.00           O
ATOM   6331  C22 POPEZ 224      42.860  12.390  26.170  1.00  0.00           C
ATOM   6334  C3  POPEZ 224      46.470  13.390  24.160  1.00  0.00           C
ATOM   6337  O31 POPEZ 224      47.190  14.040  25.220  1.00  0.00           O
ATOM   6338  C31 POPEZ 224      47.420  13.380  26.340  1.00  0.00           C
ATOM   6339  O32 POPEZ 224      46.910  12.330  26.680  1.00  0.00           O
ATOM   6340  C32 POPEZ 224      48.510  14.090  27.130  1.00  0.00           C
ATOM   6343  C23 POPEZ 224      41.750  12.180  27.220  1.00  0.00           C
ATOM   6346  C24 POPEZ 224      42.060  11.010  28.180  1.00  0.00           C
ATOM   6349  C25 POPEZ 224      43.260  11.260  29.130  1.00  0.00           C
ATOM   6352  C26 POPEZ 224      43.100  12.480  30.050  1.00  0.00           C
ATOM   6355  C27 POPEZ 224      44.130  12.520  31.190  1.00  0.00           C
ATOM   6358  C28 POPEZ 224      43.520  12.340  32.600  1.00  0.00           C
ATOM   6361  C29 POPEZ 224      42.910  10.970  32.810  1.00  0.00           C
ATOM   6363 0C21 POPEZ 224      42.820  10.300  33.970  1.00  0.00           C
ATOM   6365 1C21 POPEZ 224      43.290  10.750  35.340  1.00  0.00           C
ATOM   6368 2C21 POPEZ 224      42.100  11.190  36.210  1.00  0.00           C
ATOM   6371 3C21 POPEZ 224      42.450  11.420  37.690  1.00  0.00           C
ATOM   6374 4C21 POPEZ 224      41.280  12.010  38.480  1.00  0.00           C
ATOM   6377 5C21 POPEZ 224      41.210  13.550  38.390  1.00  0.00           C
ATOM   6380 6C21 POPEZ 224      41.940  14.250  39.550  1.00  0.00           C
ATOM   6383 7C21 POPEZ 224      42.020  15.770  39.380  1.00  0.00           C
ATOM   6386 8C21 POPEZ 224      42.710  16.490  40.540  1.00  0.00           C
ATOM   6390  C33 POPEZ 224      48.110  14.240  28.610  1.00  0.00           C
ATOM   6393  C34 POPEZ 224      49.170  15.020  29.400  1.00  0.00           C
ATOM   6396  C35 POPEZ 224      48.770  15.330  30.850  1.00  0.00           C
ATOM   6399  C36 POPEZ 224      48.720  14.090  31.750  1.00  0.00           C
ATOM   6402  C37 POPEZ 224      48.380  14.440  33.210  1.00  0.00           C
ATOM   6405  C38 POPEZ 224      48.680  13.310  34.200  1.00  0.00           C
ATOM   6408  C39 POPEZ 224      48.010  11.980  33.850  1.00  0.00           C
ATOM   6411 0C31 POPEZ 224      48.400  10.830  34.790  1.00  0.00           C
ATOM   6414 1C31 POPEZ 224      47.900   9.470  34.270  1.00  0.00           C
ATOM   6417 2C31 POPEZ 224      48.390   8.270  35.090  1.00  0.00           C
ATOM   6420 3C31 POPEZ 224      47.920   8.260  36.560  1.00  0.00           C
ATOM   6423 4C31 POPEZ 224      48.280   6.940  37.260  1.00  0.00           C
ATOM   6426 5C31 POPEZ 224      47.990   6.920  38.770  1.00  0.00           C
ATOM   6429 6C31 POPEZ 224      48.210   5.540  39.410  1.00  0.00           C
ATOM   6433  NH3 POPEa 225     131.197  40.490  59.790  1.00  0.00           N
ATOM   6437  C12 POPEa 225     129.907  41.040  59.250  1.00  0.00           C
ATOM   6440  C11 POPEa 225     128.720  40.510  60.070  1.00  0.00           C
ATOM   6443  P   POPEa 225     126.440  41.460  59.180  1.00  0.00           P
ATOM   6444  O13 POPEa 225     125.160  40.790  58.840  1.00  0.00           O
ATOM   6445  O14 POPEa 225     126.460  42.280  60.420  1.00  0.00           O
ATOM   6446  O11 POPEa 225     126.880  42.360  57.960  1.00  0.00           O
ATOM   6447  O12 POPEa 225     127.570  40.360  59.260  1.00  0.00           O
ATOM   6448  C1  POPEa 225     127.260  41.760  56.730  1.00  0.00           C
ATOM   6451  C2  POPEa 225     126.200  42.020  55.630  1.00  0.00           C
ATOM   6453  O21 POPEa 225     126.760  41.690  54.350  1.00  0.00           O
ATOM   6454  C21 POPEa 225     126.360  40.570  53.750  1.00  0.00           C
ATOM   6455  O22 POPEa 225     125.940  39.570  54.300  1.00  0.00           O
ATOM   6456  C22 POPEa 225     126.320  40.850  52.240  1.00  0.00           C
ATOM   6459  C3  POPEa 225     125.780  43.520  55.580  1.00  0.00           C
ATOM   6462  O31 POPEa 225     125.570  43.990  54.230  1.00  0.00           O
ATOM   6463  C31 POPEa 225     124.410  43.680  53.660  1.00  0.00           C
ATOM   6464  O32 POPEa 225     123.450  43.180  54.220  1.00  0.00           O
ATOM   6465  C32 POPEa 225     124.520  43.980  52.160  1.00  0.00           C
ATOM   6468  C23 POPEa 225     126.970  39.790  51.350  1.00  0.00           C
ATOM   6471  C24 POPEa 225     127.050  40.280  49.890  1.00  0.00           C
ATOM   6474  C25 POPEa 225     127.470  39.220  48.860  1.00  0.00           C
ATOM   6477  C26 POPEa 225     127.600  39.800  47.440  1.00  0.00           C
ATOM   6480  C27 POPEa 225     127.790  38.710  46.370  1.00  0.00           C
ATOM   6483  C28 POPEa 225     128.320  39.230  45.010  1.00  0.00           C
ATOM   6486  C29 POPEa 225     127.310  39.890  44.100  1.00  0.00           C
ATOM   6488 0C21 POPEa 225     127.540  40.250  42.820  1.00  0.00           C
ATOM   6490 1C21 POPEa 225     128.850  40.110  42.080  1.00  0.00           C
ATOM   6493 2C21 POPEa 225     129.447  41.440  41.550  1.00  0.00           C
ATOM   6496 3C21 POPEa 225     129.030  41.840  40.130  1.00  0.00           C
ATOM   6499 4C21 POPEa 225     129.637  43.190  39.710  1.00  0.00           C
ATOM   6502 5C21 POPEa 225     129.210  43.720  38.320  1.00  0.00           C
ATOM   6505 6C21 POPEa 225     129.807  42.980  37.110  1.00  0.00           C
ATOM   6508 7C21 POPEa 225     129.457  43.680  35.790  1.00  0.00           C
ATOM   6511 8C21 POPEa 225     130.047  43.050  34.530  1.00  0.00           C
ATOM   6515  C33 POPEa 225     123.180  43.790  51.430  1.00  0.00           C
ATOM   6518  C34 POPEa 225     123.340  43.410  49.940  1.00  0.00           C
ATOM   6521  C35 POPEa 225     123.230  41.890  49.730  1.00  0.00           C
ATOM   6524  C36 POPEa 225     123.220  41.450  48.260  1.00  0.00           C
ATOM   6527  C37 POPEa 225     122.980  39.940  48.130  1.00  0.00           C
ATOM   6530  C38 POPEa 225     122.810  39.490  46.670  1.00  0.00           C
ATOM   6533  C39 POPEa 225     122.190  38.100  46.510  1.00  0.00           C
ATOM   6536 0C31 POPEa 225     121.830  37.820  45.050  1.00  0.00           C
ATOM   6539 1C31 POPEa 225     121.330  36.390  44.790  1.00  0.00           C
ATOM   6542 2C31 POPEa 225     121.210  36.090  43.290  1.00  0.00           C
ATOM   6545 3C31 POPEa 225     120.620  34.700  43.030  1.00  0.00           C
ATOM   6548 4C31 POPEa 225     120.650  34.300  41.550  1.00  0.00           C
ATOM   6551 5C31 POPEa 225     120.230  32.830  41.340  1.00  0.00           C
ATOM   6554 6C31 POPEa 225     120.370  32.350  39.900  1.00  0.00           C
ATOM   6558  NH3 POPEb 226     119.710  36.410  60.960  1.00  0.00           N
ATOM   6562  C12 POPEb 226     120.560  35.970  62.120  1.00  0.00           C
ATOM   6565  C11 POPEb 226     122.020  35.770  61.710  1.00  0.00           C
ATOM   6568  P   POPEb 226     123.540  34.220  60.290  1.00  0.00           P
ATOM   6569  O13 POPEb 226     123.610  32.770  60.040  1.00  0.00           O
ATOM   6570  O14 POPEb 226     124.650  34.830  61.070  1.00  0.00           O
ATOM   6571  O11 POPEb 226     123.370  34.980  58.910  1.00  0.00           O
ATOM   6572  O12 POPEb 226     122.150  34.550  60.990  1.00  0.00           O
ATOM   6573  C1  POPEb 226     124.370  34.780  57.910  1.00  0.00           C
ATOM   6576  C2  POPEb 226     123.900  35.440  56.590  1.00  0.00           C
ATOM   6578  O21 POPEb 226     122.660  34.860  56.150  1.00  0.00           O
ATOM   6579  C21 POPEb 226     122.650  33.720  55.480  1.00  0.00           C
ATOM   6580  O22 POPEb 226     123.600  33.010  55.220  1.00  0.00           O
ATOM   6581  C22 POPEb 226     121.210  33.380  55.070  1.00  0.00           C
ATOM   6584  C3  POPEb 226     125.030  35.460  55.510  1.00  0.00           C
ATOM   6587  O31 POPEb 226     124.520  35.790  54.200  1.00  0.00           O
ATOM   6588  C31 POPEb 226     125.440  35.680  53.240  1.00  0.00           C
ATOM   6589  O32 POPEb 226     126.600  35.340  53.410  1.00  0.00           O
ATOM   6590  C32 POPEb 226     124.850  36.050  51.880  1.00  0.00           C
ATOM   6593  C23 POPEb 226     121.010  33.740  53.590  1.00  0.00           C
ATOM   6596  C24 POPEb 226     119.730  33.120  52.990  1.00  0.00           C
ATOM   6599  C25 POPEb 226     119.840  31.610  52.700  1.00  0.00           C
ATOM   6602  C26 POPEb 226     120.660  31.250  51.450  1.00  0.00           C
ATOM   6605  C27 POPEb 226     120.490  29.780  51.060  1.00  0.00           C
ATOM   6608  C28 POPEb 226     121.290  29.360  49.800  1.00  0.00           C
ATOM   6611  C29 POPEb 226     122.740  29.100  50.100  1.00  0.00           C
ATOM   6613 0C21 POPEb 226     123.520  28.140  49.560  1.00  0.00           C
ATOM   6615 1C21 POPEb 226     123.150  27.150  48.480  1.00  0.00           C
ATOM   6618 2C21 POPEb 226     123.560  27.650  47.080  1.00  0.00           C
ATOM   6621 3C21 POPEb 226     123.310  26.600  45.990  1.00  0.00           C
ATOM   6624 4C21 POPEb 226     122.980  27.200  44.610  1.00  0.00           C
ATOM   6627 5C21 POPEb 226     122.730  26.160  43.510  1.00  0.00           C
ATOM   6630 6C21 POPEb 226     121.780  25.020  43.940  1.00  0.00           C
ATOM   6633 7C21 POPEb 226     121.400  24.060  42.810  1.00  0.00           C
ATOM   6636 8C21 POPEb 226     120.190  23.180  43.160  1.00  0.00           C
ATOM   6640  C33 POPEb 226     123.830  35.000  51.380  1.00  0.00           C
ATOM   6643  C34 POPEb 226     123.610  35.030  49.850  1.00  0.00           C
ATOM   6646  C35 POPEb 226     122.690  33.890  49.370  1.00  0.00           C
ATOM   6649  C36 POPEb 226     122.350  33.930  47.870  1.00  0.00           C
ATOM   6652  C37 POPEb 226     121.850  32.570  47.350  1.00  0.00           C
ATOM   6655  C38 POPEb 226     121.470  32.570  45.860  1.00  0.00           C
ATOM   6658  C39 POPEb 226     120.950  31.220  45.330  1.00  0.00           C
ATOM   6661 0C31 POPEb 226     119.410  31.090  45.400  1.00  0.00           C
ATOM   6664 1C31 POPEb 226     118.870  29.750  44.870  1.00  0.00           C
ATOM   6667 2C31 POPEb 226     117.330  29.700  44.890  1.00  0.00           C
ATOM   6670 3C31 POPEb 226     116.700  28.310  44.680  1.00  0.00           C
ATOM   6673 4C31 POPEb 226     117.240  27.240  45.650  1.00  0.00           C
ATOM   6676 5C31 POPEb 226     116.350  25.990  45.760  1.00  0.00           C
ATOM   6679 6C31 POPEb 226     116.990  24.850  46.550  1.00  0.00           C
ATOM   6683  NH3 POPEc 227     119.620  44.600  19.540  1.00  0.00           N
ATOM   6687  C12 POPEc 227     119.130  45.120  18.220  1.00  0.00           C
ATOM   6690  C11 POPEc 227     120.250  45.850  17.450  1.00  0.00           C
ATOM   6693  P   POPEc 227     119.410  48.200  16.720  1.00  0.00           P
ATOM   6694  O13 POPEc 227     120.680  48.850  17.120  1.00  0.00           O
ATOM   6695  O14 POPEc 227     118.700  48.780  15.560  1.00  0.00           O
ATOM   6696  O11 POPEc 227     118.420  48.150  17.950  1.00  0.00           O
ATOM   6697  O12 POPEc 227     119.710  46.670  16.430  1.00  0.00           O
ATOM   6698  C1  POPEc 227     118.470  49.090  19.010  1.00  0.00           C
ATOM   6701  C2  POPEc 227     118.960  48.410  20.320  1.00  0.00           C
ATOM   6703  O21 POPEc 227     118.020  48.590  21.380  1.00  0.00           O
ATOM   6704  C21 POPEc 227     117.310  47.520  21.710  1.00  0.00           C
ATOM   6705  O22 POPEc 227     117.050  46.580  20.990  1.00  0.00           O
ATOM   6706  C22 POPEc 227     116.980  47.610  23.200  1.00  0.00           C
ATOM   6709  C3  POPEc 227     120.320  48.960  20.820  1.00  0.00           C
ATOM   6712  O31 POPEc 227     120.630  48.530  22.170  1.00  0.00           O
ATOM   6713  C31 POPEc 227     121.030  47.270  22.300  1.00  0.00           C
ATOM   6714  O32 POPEc 227     121.100  46.440  21.410  1.00  0.00           O
ATOM   6715  C32 POPEc 227     121.430  46.980  23.760  1.00  0.00           C
ATOM   6718  C23 POPEc 227     117.520  46.340  23.900  1.00  0.00           C
ATOM   6721  C24 POPEc 227     117.800  46.560  25.390  1.00  0.00           C
ATOM   6724  C25 POPEc 227     118.020  45.260  26.160  1.00  0.00           C
ATOM   6727  C26 POPEc 227     118.250  45.480  27.660  1.00  0.00           C
ATOM   6730  C27 POPEc 227     118.430  44.170  28.440  1.00  0.00           C
ATOM   6733  C28 POPEc 227     118.830  44.380  29.920  1.00  0.00           C
ATOM   6736  C29 POPEc 227     119.150  43.050  30.560  1.00  0.00           C
ATOM   6738 0C21 POPEc 227     120.080  42.800  31.490  1.00  0.00           C
ATOM   6740 1C21 POPEc 227     120.980  43.790  32.200  1.00  0.00           C
ATOM   6743 2C21 POPEc 227     120.990  43.560  33.720  1.00  0.00           C
ATOM   6746 3C21 POPEc 227     122.070  44.400  34.430  1.00  0.00           C
ATOM   6749 4C21 POPEc 227     122.330  44.020  35.900  1.00  0.00           C
ATOM   6752 5C21 POPEc 227     121.080  44.050  36.790  1.00  0.00           C
ATOM   6755 6C21 POPEc 227     121.410  43.970  38.290  1.00  0.00           C
ATOM   6758 7C21 POPEc 227     120.300  43.300  39.110  1.00  0.00           C
ATOM   6761 8C21 POPEc 227     120.580  43.180  40.610  1.00  0.00           C
ATOM   6765  C33 POPEc 227     122.760  46.200  23.720  1.00  0.00           C
ATOM   6768  C34 POPEc 227     123.470  45.980  25.070  1.00  0.00           C
ATOM   6771  C35 POPEc 227     122.780  45.060  26.100  1.00  0.00           C
ATOM   6774  C36 POPEc 227     123.590  45.040  27.410  1.00  0.00           C
ATOM   6777  C37 POPEc 227     123.140  43.980  28.440  1.00  0.00           C
ATOM   6780  C38 POPEc 227     124.080  43.890  29.660  1.00  0.00           C
ATOM   6783  C39 POPEc 227     124.180  45.170  30.530  1.00  0.00           C
ATOM   6786 0C31 POPEc 227     124.950  44.930  31.840  1.00  0.00           C
ATOM   6789 1C31 POPEc 227     124.840  46.090  32.870  1.00  0.00           C
ATOM   6792 2C31 POPEc 227     125.570  45.770  34.190  1.00  0.00           C
ATOM   6795 3C31 POPEc 227     125.200  46.670  35.390  1.00  0.00           C
ATOM   6798 4C31 POPEc 227     125.770  46.130  36.710  1.00  0.00           C
ATOM   6801 5C31 POPEc 227     125.260  46.840  37.980  1.00  0.00           C
ATOM   6804 6C31 POPEc 227     125.790  46.230  39.280  1.00  0.00           C
ATOM   6808  NH3 POPEd 228       8.060  34.710  20.160  1.00  0.00           N
ATOM   6812  C12 POPEd 228       7.940  35.820  19.140  1.00  0.00           C
ATOM   6815  C11 POPEd 228       9.200  35.930  18.280  1.00  0.00           C
ATOM   6818  P   POPEd 228       9.270  38.500  17.670  1.00  0.00           P
ATOM   6819  O13 POPEd 228       7.980  39.020  18.180  1.00  0.00           O
ATOM   6820  O14 POPEd 228       9.830  39.180  16.470  1.00  0.00           O
ATOM   6821  O11 POPEd 228      10.360  38.550  18.820  1.00  0.00           O
ATOM   6822  O12 POPEd 228       9.100  36.960  17.320  1.00  0.00           O
ATOM   6823  C1  POPEd 228      10.010  38.420  20.190  1.00  0.00           C
ATOM   6826  C2  POPEd 228      10.800  39.430  21.080  1.00  0.00           C
ATOM   6828  O21 POPEd 228      11.660  38.790  22.050  1.00  0.00           O
ATOM   6829  C21 POPEd 228      11.110  38.000  22.970  1.00  0.00           C
ATOM   6830  O22 POPEd 228      10.000  37.490  22.930  1.00  0.00           O
ATOM   6831  C22 POPEd 228      12.070  37.900  24.160  1.00  0.00           C
ATOM   6834  C3  POPEd 228       9.870  40.460  21.760  1.00  0.00           C
ATOM   6837  O31 POPEd 228      10.620  41.420  22.520  1.00  0.00           O
ATOM   6838  C31 POPEd 228      10.610  41.310  23.850  1.00  0.00           C
ATOM   6839  O32 POPEd 228      10.010  40.460  24.490  1.00  0.00           O
ATOM   6840  C32 POPEd 228      11.460  42.420  24.450  1.00  0.00           C
ATOM   6843  C23 POPEd 228      11.410  37.180  25.360  1.00  0.00           C
ATOM   6846  C24 POPEd 228      11.910  37.700  26.720  1.00  0.00           C
ATOM   6849  C25 POPEd 228      11.260  36.980  27.920  1.00  0.00           C
ATOM   6852  C26 POPEd 228      11.860  37.390  29.280  1.00  0.00           C
ATOM   6855  C27 POPEd 228      11.220  36.670  30.480  1.00  0.00           C
ATOM   6858  C28 POPEd 228      12.070  36.780  31.770  1.00  0.00           C
ATOM   6861  C29 POPEd 228      11.360  36.250  32.990  1.00  0.00           C
ATOM   6863 0C21 POPEd 228      11.880  35.560  34.020  1.00  0.00           C
ATOM   6865 1C21 POPEd 228      13.320  35.170  34.240  1.00  0.00           C
ATOM   6868 2C21 POPEd 228      13.900  35.560  35.610  1.00  0.00           C
ATOM   6871 3C21 POPEd 228      13.210  34.890  36.810  1.00  0.00           C
ATOM   6874 4C21 POPEd 228      14.060  34.940  38.100  1.00  0.00           C
ATOM   6877 5C21 POPEd 228      15.010  33.740  38.250  1.00  0.00           C
ATOM   6880 6C21 POPEd 228      14.320  32.490  38.800  1.00  0.00           C
ATOM   6883 7C21 POPEd 228      15.230  31.250  38.810  1.00  0.00           C
ATOM   6886 8C21 POPEd 228      14.500  29.960  39.190  1.00  0.00           C
ATOM   6890  C33 POPEd 228      11.450  42.340  25.990  1.00  0.00           C
ATOM   6893  C34 POPEd 228      10.120  42.770  26.630  1.00  0.00           C
ATOM   6896  C35 POPEd 228      10.010  42.490  28.140  1.00  0.00           C
ATOM   6899  C36 POPEd 228      10.820  43.450  29.020  1.00  0.00           C
ATOM   6902  C37 POPEd 228      12.240  42.960  29.350  1.00  0.00           C
ATOM   6905  C38 POPEd 228      13.030  43.940  30.240  1.00  0.00           C
ATOM   6908  C39 POPEd 228      12.330  44.360  31.540  1.00  0.00           C
ATOM   6911 0C31 POPEd 228      11.870  43.180  32.420  1.00  0.00           C
ATOM   6914 1C31 POPEd 228      11.080  43.650  33.660  1.00  0.00           C
ATOM   6917 2C31 POPEd 228      10.600  42.490  34.540  1.00  0.00           C
ATOM   6920 3C31 POPEd 228      11.700  41.900  35.430  1.00  0.00           C
ATOM   6923 4C31 POPEd 228      11.230  40.660  36.200  1.00  0.00           C
ATOM   6926 5C31 POPEd 228      12.350  39.950  36.970  1.00  0.00           C
ATOM   6929 6C31 POPEd 228      12.020  38.490  37.310  1.00  0.00           C
ATOM   6933  NH3 POPEe 229     116.780  33.920  17.880  1.00  0.00           N
ATOM   6937  C12 POPEe 229     117.990  34.800  17.940  1.00  0.00           C
ATOM   6940  C11 POPEe 229     117.670  36.240  18.370  1.00  0.00           C
ATOM   6943  P   POPEe 229     119.490  38.090  18.850  1.00  0.00           P
ATOM   6944  O13 POPEe 229     120.660  38.610  18.100  1.00  0.00           O
ATOM   6945  O14 POPEe 229     118.510  39.080  19.340  1.00  0.00           O
ATOM   6946  O11 POPEe 229     120.010  37.210  20.060  1.00  0.00           O
ATOM   6947  O12 POPEe 229     118.730  37.060  17.930  1.00  0.00           O
ATOM   6948  C1  POPEe 229     120.790  37.860  21.070  1.00  0.00           C
ATOM   6951  C2  POPEe 229     121.920  36.920  21.570  1.00  0.00           C
ATOM   6953  O21 POPEe 229     122.270  37.340  22.900  1.00  0.00           O
ATOM   6954  C21 POPEe 229     122.300  36.410  23.850  1.00  0.00           C
ATOM   6955  O22 POPEe 229     122.270  35.210  23.680  1.00  0.00           O
ATOM   6956  C22 POPEe 229     122.260  37.110  25.220  1.00  0.00           C
ATOM   6959  C3  POPEe 229     123.170  36.950  20.650  1.00  0.00           C
ATOM   6962  O31 POPEe 229     124.110  35.970  21.090  1.00  0.00           O
ATOM   6963  C31 POPEe 229     125.370  36.340  21.340  1.00  0.00           C
ATOM   6964  O32 POPEe 229     125.840  37.450  21.200  1.00  0.00           O
ATOM   6965  C32 POPEe 229     126.120  35.110  21.850  1.00  0.00           C
ATOM   6968  C23 POPEe 229     123.250  36.500  26.230  1.00  0.00           C
ATOM   6971  C24 POPEe 229     122.650  36.490  27.650  1.00  0.00           C
ATOM   6974  C25 POPEe 229     123.650  36.370  28.810  1.00  0.00           C
ATOM   6977  C26 POPEe 229     122.960  36.520  30.170  1.00  0.00           C
ATOM   6980  C27 POPEe 229     123.890  36.370  31.390  1.00  0.00           C
ATOM   6983  C28 POPEe 229     123.140  36.390  32.740  1.00  0.00           C
ATOM   6986  C29 POPEe 229     122.670  37.760  33.160  1.00  0.00           C
ATOM   6988 0C21 POPEe 229     122.360  38.140  34.410  1.00  0.00           C
ATOM   6990 1C21 POPEe 229     122.340  37.270  35.640  1.00  0.00           C
ATOM   6993 2C21 POPEe 229     121.120  37.570  36.530  1.00  0.00           C
ATOM   6996 3C21 POPEe 229     120.870  36.520  37.620  1.00  0.00           C
ATOM   6999 4C21 POPEe 229     119.840  36.940  38.690  1.00  0.00           C
ATOM   7002 5C21 POPEe 229     118.490  37.430  38.160  1.00  0.00           C
ATOM   7005 6C21 POPEe 229     117.520  37.810  39.290  1.00  0.00           C
ATOM   7008 7C21 POPEe 229     116.070  38.000  38.840  1.00  0.00           C
ATOM   7011 8C21 POPEe 229     115.100  38.350  39.970  1.00  0.00           C
ATOM   7015  C33 POPEe 229     127.600  35.380  22.180  1.00  0.00           C
ATOM   7018  C34 POPEe 229     127.880  36.200  23.450  1.00  0.00           C
ATOM   7021  C35 POPEe 229     127.230  35.660  24.740  1.00  0.00           C
ATOM   7024  C36 POPEe 229     127.800  36.320  26.010  1.00  0.00           C
ATOM   7027  C37 POPEe 229     127.180  35.780  27.310  1.00  0.00           C
ATOM   7030  C38 POPEe 229     127.430  36.660  28.540  1.00  0.00           C
ATOM   7033  C39 POPEe 229     128.890  36.820  28.990  1.00  0.00           C
ATOM   7036 0C31 POPEe 229     129.507  35.560  29.630  1.00  0.00           C
ATOM   7039 1C31 POPEe 229     130.857  35.850  30.310  1.00  0.00           C
ATOM   7042 2C31 POPEe 229     131.157  34.990  31.560  1.00  0.00           C
ATOM   7045 3C31 POPEe 229     130.217  35.310  32.730  1.00  0.00           C
ATOM   7048 4C31 POPEe 229     130.577  34.610  34.050  1.00  0.00           C
ATOM   7051 5C31 POPEe 229     129.497  34.840  35.130  1.00  0.00           C
ATOM   7054 6C31 POPEe 229     129.857  34.300  36.510  1.00  0.00           C
ATOM   7058  NH3 POPEf 230     128.350  74.890  21.050  1.00  0.00           N
ATOM   7062  C12 POPEf 230     128.260  73.480  21.580  1.00  0.00           C
ATOM   7065  C11 POPEf 230     127.560  72.560  20.570  1.00  0.00           C
ATOM   7068  P   POPEf 230     127.140  70.390  21.990  1.00  0.00           P
ATOM   7069  O13 POPEf 230     125.900  71.090  22.390  1.00  0.00           O
ATOM   7070  O14 POPEf 230     127.020  68.970  21.600  1.00  0.00           O
ATOM   7071  O11 POPEf 230     128.230  70.520  23.130  1.00  0.00           O
ATOM   7072  O12 POPEf 230     127.840  71.190  20.810  1.00  0.00           O
ATOM   7073  C1  POPEf 230     128.010  69.970  24.420  1.00  0.00           C
ATOM   7076  C2  POPEf 230     127.910  71.120  25.450  1.00  0.00           C
ATOM   7078  O21 POPEf 230     128.110  70.580  26.770  1.00  0.00           O
ATOM   7079  C21 POPEf 230     128.680  71.420  27.640  1.00  0.00           C
ATOM   7080  O22 POPEf 230     129.200  72.480  27.370  1.00  0.00           O
ATOM   7081  C22 POPEf 230     128.540  70.870  29.060  1.00  0.00           C
ATOM   7084  C3  POPEf 230     126.540  71.850  25.330  1.00  0.00           C
ATOM   7087  O31 POPEf 230     126.100  72.430  26.570  1.00  0.00           O
ATOM   7088  C31 POPEf 230     125.300  71.790  27.450  1.00  0.00           C
ATOM   7089  O32 POPEf 230     125.050  72.230  28.560  1.00  0.00           O
ATOM   7090  C32 POPEf 230     124.710  70.470  26.960  1.00  0.00           C
ATOM   7093  C23 POPEf 230     128.230  72.050  30.000  1.00  0.00           C
ATOM   7096  C24 POPEf 230     127.980  71.620  31.450  1.00  0.00           C
ATOM   7099  C25 POPEf 230     129.230  71.050  32.110  1.00  0.00           C
ATOM   7102  C26 POPEf 230     129.537  71.680  33.470  1.00  0.00           C
ATOM   7105  C27 POPEf 230     130.747  71.010  34.130  1.00  0.00           C
ATOM   7108  C28 POPEf 230     131.327  71.810  35.310  1.00  0.00           C
ATOM   7111  C29 POPEf 230     132.437  71.010  35.920  1.00  0.00           C
ATOM   7113 0C21 POPEf 230     132.767  70.940  37.220  1.00  0.00           C
ATOM   7115 1C21 POPEf 230     132.157  71.710  38.370  1.00  0.00           C
ATOM   7118 2C21 POPEf 230     133.217  72.560  39.100  1.00  0.00           C
ATOM   7121 3C21 POPEf 230     134.387  71.740  39.670  1.00  0.00           C
ATOM   7124 4C21 POPEf 230     135.437  72.570  40.420  1.00  0.00           C
ATOM   7127 5C21 POPEf 230     136.857  71.980  40.300  1.00  0.00           C
ATOM   7130 6C21 POPEf 230     137.467  72.170  38.900  1.00  0.00           C
ATOM   7133 7C21 POPEf 230     138.917  71.670  38.780  1.00  0.00           C
ATOM   7136 8C21 POPEf 230     139.467  71.790  37.360  1.00  0.00           C
ATOM   7140  C33 POPEf 230     123.650  70.000  27.980  1.00  0.00           C
ATOM   7143  C34 POPEf 230     123.130  68.590  27.730  1.00  0.00           C
ATOM   7146  C35 POPEf 230     121.810  68.320  28.480  1.00  0.00           C
ATOM   7149  C36 POPEf 230     121.850  68.600  29.980  1.00  0.00           C
ATOM   7152  C37 POPEf 230     120.480  68.380  30.630  1.00  0.00           C
ATOM   7155  C38 POPEf 230     120.420  68.910  32.070  1.00  0.00           C
ATOM   7158  C39 POPEf 230     119.010  69.300  32.510  1.00  0.00           C
ATOM   7161 0C31 POPEf 230     119.010  69.840  33.940  1.00  0.00           C
ATOM   7164 1C31 POPEf 230     117.620  69.970  34.550  1.00  0.00           C
ATOM   7167 2C31 POPEf 230     117.660  70.510  35.990  1.00  0.00           C
ATOM   7170 3C31 POPEf 230     118.280  69.560  37.030  1.00  0.00           C
ATOM   7173 4C31 POPEf 230     117.370  68.370  37.390  1.00  0.00           C
ATOM   7176 5C31 POPEf 230     117.780  67.710  38.720  1.00  0.00           C
ATOM   7179 6C31 POPEf 230     116.630  67.030  39.480  1.00  0.00           C
ATOM   7183  NH3 POPEg 231     108.510 126.740  60.770  1.00  0.00           N
ATOM   7187  C12 POPEg 231     109.270 125.450  60.660  1.00  0.00           C
ATOM   7190  C11 POPEg 231     110.570 125.620  59.870  1.00  0.00           C
ATOM   7193  P   POPEg 231     111.510 123.160  59.710  1.00  0.00           P
ATOM   7194  O13 POPEg 231     112.810 122.880  59.060  1.00  0.00           O
ATOM   7195  O14 POPEg 231     111.110 122.270  60.820  1.00  0.00           O
ATOM   7196  O11 POPEg 231     110.390 123.180  58.590  1.00  0.00           O
ATOM   7197  O12 POPEg 231     111.530 124.650  60.250  1.00  0.00           O
ATOM   7198  C1  POPEg 231     109.730 121.960  58.300  1.00  0.00           C
ATOM   7201  C2  POPEg 231     110.640 120.880  57.620  1.00  0.00           C
ATOM   7203  O21 POPEg 231     111.260 121.250  56.370  1.00  0.00           O
ATOM   7204  C21 POPEg 231     111.360 122.510  55.990  1.00  0.00           C
ATOM   7205  O22 POPEg 231     112.300 123.250  56.230  1.00  0.00           O
ATOM   7206  C22 POPEg 231     110.160 122.870  55.110  1.00  0.00           C
ATOM   7209  C3  POPEg 231     109.860 119.560  57.410  1.00  0.00           C
ATOM   7212  O31 POPEg 231     108.760 119.740  56.510  1.00  0.00           O
ATOM   7213  C31 POPEg 231     109.040 119.580  55.220  1.00  0.00           C
ATOM   7214  O32 POPEg 231     110.120 119.290  54.750  1.00  0.00           O
ATOM   7215  C32 POPEg 231     107.790 119.850  54.390  1.00  0.00           C
ATOM   7218  C23 POPEg 231     110.410 124.210  54.410  1.00  0.00           C
ATOM   7221  C24 POPEg 231     109.340 124.510  53.350  1.00  0.00           C
ATOM   7224  C25 POPEg 231     109.510 123.720  52.040  1.00  0.00           C
ATOM   7227  C26 POPEg 231     108.560 124.230  50.950  1.00  0.00           C
ATOM   7230  C27 POPEg 231     108.560 123.410  49.650  1.00  0.00           C
ATOM   7233  C28 POPEg 231     109.930 123.310  48.940  1.00  0.00           C
ATOM   7236  C29 POPEg 231     110.770 122.110  49.290  1.00  0.00           C
ATOM   7238 0C21 POPEg 231     110.710 120.920  48.670  1.00  0.00           C
ATOM   7240 1C21 POPEg 231     109.750 120.550  47.570  1.00  0.00           C
ATOM   7243 2C21 POPEg 231     110.180 120.930  46.140  1.00  0.00           C
ATOM   7246 3C21 POPEg 231     111.410 120.180  45.620  1.00  0.00           C
ATOM   7249 4C21 POPEg 231     111.600 120.360  44.100  1.00  0.00           C
ATOM   7252 5C21 POPEg 231     113.030 120.060  43.610  1.00  0.00           C
ATOM   7255 6C21 POPEg 231     113.490 118.630  43.900  1.00  0.00           C
ATOM   7258 7C21 POPEg 231     114.930 118.370  43.430  1.00  0.00           C
ATOM   7261 8C21 POPEg 231     115.490 117.000  43.830  1.00  0.00           C
ATOM   7265  C33 POPEg 231     108.080 119.480  52.930  1.00  0.00           C
ATOM   7268  C34 POPEg 231     106.970 119.900  51.950  1.00  0.00           C
ATOM   7271  C35 POPEg 231     107.310 119.500  50.510  1.00  0.00           C
ATOM   7274  C36 POPEg 231     106.270 119.990  49.490  1.00  0.00           C
ATOM   7277  C37 POPEg 231     106.310 119.230  48.160  1.00  0.00           C
ATOM   7280  C38 POPEg 231     105.300 119.780  47.140  1.00  0.00           C
ATOM   7283  C39 POPEg 231     105.900 120.690  46.050  1.00  0.00           C
ATOM   7286 0C31 POPEg 231     106.600 119.940  44.900  1.00  0.00           C
ATOM   7289 1C31 POPEg 231     107.100 120.890  43.800  1.00  0.00           C
ATOM   7292 2C31 POPEg 231     107.970 120.220  42.720  1.00  0.00           C
ATOM   7295 3C31 POPEg 231     107.190 119.470  41.620  1.00  0.00           C
ATOM   7298 4C31 POPEg 231     108.070 119.170  40.390  1.00  0.00           C
ATOM   7301 5C31 POPEg 231     107.290 118.660  39.170  1.00  0.00           C
ATOM   7304 6C31 POPEg 231     108.140 118.480  37.910  1.00  0.00           C
ATOM   7308  NH3 POPEh 232      64.230  12.020  68.400  1.00  0.00           N
ATOM   7312  C12 POPEh 232      64.970  12.400  67.140  1.00  0.00           C
ATOM   7315  C11 POPEh 232      66.480  12.080  67.200  1.00  0.00           C
ATOM   7318  P   POPEh 232      67.150  14.170  68.820  1.00  0.00           P
ATOM   7319  O13 POPEh 232      65.790  14.400  69.360  1.00  0.00           O
ATOM   7320  O14 POPEh 232      68.270  14.320  69.770  1.00  0.00           O
ATOM   7321  O11 POPEh 232      67.380  15.210  67.640  1.00  0.00           O
ATOM   7322  O12 POPEh 232      67.230  12.720  68.210  1.00  0.00           O
ATOM   7323  C1  POPEh 232      68.030  14.970  66.410  1.00  0.00           C
ATOM   7326  C2  POPEh 232      66.960  14.900  65.300  1.00  0.00           C
ATOM   7328  O21 POPEh 232      67.310  13.990  64.250  1.00  0.00           O
ATOM   7329  C21 POPEh 232      68.290  14.300  63.420  1.00  0.00           C
ATOM   7330  O22 POPEh 232      69.110  15.200  63.550  1.00  0.00           O
ATOM   7331  C22 POPEh 232      68.220  13.330  62.240  1.00  0.00           C
ATOM   7334  C3  POPEh 232      66.460  16.270  64.770  1.00  0.00           C
ATOM   7337  O31 POPEh 232      65.330  16.070  63.900  1.00  0.00           O
ATOM   7338  C31 POPEh 232      65.460  16.370  62.610  1.00  0.00           C
ATOM   7339  O32 POPEh 232      66.430  16.860  62.070  1.00  0.00           O
ATOM   7340  C32 POPEh 232      64.140  16.020  61.900  1.00  0.00           C
ATOM   7343  C23 POPEh 232      68.440  14.080  60.910  1.00  0.00           C
ATOM   7346  C24 POPEh 232      68.090  13.180  59.720  1.00  0.00           C
ATOM   7349  C25 POPEh 232      68.280  13.810  58.330  1.00  0.00           C
ATOM   7352  C26 POPEh 232      69.330  13.080  57.470  1.00  0.00           C
ATOM   7355  C27 POPEh 232      69.350  13.540  56.010  1.00  0.00           C
ATOM   7358  C28 POPEh 232      70.290  12.720  55.100  1.00  0.00           C
ATOM   7361  C29 POPEh 232      70.560  13.460  53.810  1.00  0.00           C
ATOM   7363 0C21 POPEh 232      71.180  13.030  52.700  1.00  0.00           C
ATOM   7365 1C21 POPEh 232      71.750  11.670  52.390  1.00  0.00           C
ATOM   7368 2C21 POPEh 232      71.200  11.100  51.070  1.00  0.00           C
ATOM   7371 3C21 POPEh 232      72.260  10.460  50.150  1.00  0.00           C
ATOM   7374 4C21 POPEh 232      73.090  11.500  49.350  1.00  0.00           C
ATOM   7377 5C21 POPEh 232      73.960  10.870  48.250  1.00  0.00           C
ATOM   7380 6C21 POPEh 232      73.600  11.360  46.830  1.00  0.00           C
ATOM   7383 7C21 POPEh 232      74.490  10.750  45.730  1.00  0.00           C
ATOM   7386 8C21 POPEh 232      74.160  11.240  44.320  1.00  0.00           C
ATOM   7390  C33 POPEh 232      64.320  15.790  60.380  1.00  0.00           C
ATOM   7393  C34 POPEh 232      63.780  16.950  59.540  1.00  0.00           C
ATOM   7396  C35 POPEh 232      63.790  16.730  58.010  1.00  0.00           C
ATOM   7399  C36 POPEh 232      65.090  17.150  57.310  1.00  0.00           C
ATOM   7402  C37 POPEh 232      64.930  17.290  55.790  1.00  0.00           C
ATOM   7405  C38 POPEh 232      66.270  17.270  55.040  1.00  0.00           C
ATOM   7408  C39 POPEh 232      66.680  15.870  54.570  1.00  0.00           C
ATOM   7411 0C31 POPEh 232      66.140  15.520  53.170  1.00  0.00           C
ATOM   7414 1C31 POPEh 232      66.380  14.060  52.750  1.00  0.00           C
ATOM   7417 2C31 POPEh 232      66.330  13.810  51.240  1.00  0.00           C
ATOM   7420 3C31 POPEh 232      65.090  14.350  50.490  1.00  0.00           C
ATOM   7423 4C31 POPEh 232      63.770  13.610  50.770  1.00  0.00           C
ATOM   7426 5C31 POPEh 232      62.600  14.200  49.970  1.00  0.00           C
ATOM   7429 6C31 POPEh 232      61.350  13.320  49.890  1.00  0.00           C
ATOM   7433  NH3 POPEi 233      81.710 128.930  21.810  1.00  0.00           N
ATOM   7437  C12 POPEi 233      81.640 129.837  20.620  1.00  0.00           C
ATOM   7440  C11 POPEi 233      81.850 129.080  19.310  1.00  0.00           C
ATOM   7443  P   POPEi 233      83.560 127.420  18.270  1.00  0.00           P
ATOM   7444  O13 POPEi 233      82.810 127.600  17.010  1.00  0.00           O
ATOM   7445  O14 POPEi 233      85.040 127.360  18.170  1.00  0.00           O
ATOM   7446  O11 POPEi 233      83.050 126.100  18.990  1.00  0.00           O
ATOM   7447  O12 POPEi 233      83.180 128.570  19.270  1.00  0.00           O
ATOM   7448  C1  POPEi 233      82.890 126.040  20.400  1.00  0.00           C
ATOM   7451  C2  POPEi 233      83.360 124.660  20.940  1.00  0.00           C
ATOM   7453  O21 POPEi 233      82.940 124.320  22.280  1.00  0.00           O
ATOM   7454  C21 POPEi 233      82.470 125.190  23.160  1.00  0.00           C
ATOM   7455  O22 POPEi 233      82.570 126.400  23.140  1.00  0.00           O
ATOM   7456  C22 POPEi 233      81.750 124.430  24.280  1.00  0.00           C
ATOM   7459  C3  POPEi 233      84.900 124.510  20.770  1.00  0.00           C
ATOM   7462  O31 POPEi 233      85.370 123.210  21.170  1.00  0.00           O
ATOM   7463  C31 POPEi 233      86.250 123.020  22.160  1.00  0.00           C
ATOM   7464  O32 POPEi 233      86.920 122.000  22.270  1.00  0.00           O
ATOM   7465  C32 POPEi 233      86.320 124.140  23.200  1.00  0.00           C
ATOM   7468  C23 POPEi 233      80.400 125.110  24.590  1.00  0.00           C
ATOM   7471  C24 POPEi 233      79.590 124.380  25.670  1.00  0.00           C
ATOM   7474  C25 POPEi 233      78.290 125.100  26.080  1.00  0.00           C
ATOM   7477  C26 POPEi 233      77.220 125.180  24.980  1.00  0.00           C
ATOM   7480  C27 POPEi 233      76.150 126.240  25.280  1.00  0.00           C
ATOM   7483  C28 POPEi 233      75.130 126.410  24.140  1.00  0.00           C
ATOM   7486  C29 POPEi 233      74.180 125.240  24.040  1.00  0.00           C
ATOM   7488 0C21 POPEi 233      72.860 125.240  24.310  1.00  0.00           C
ATOM   7490 1C21 POPEi 233      72.040 126.410  24.790  1.00  0.00           C
ATOM   7493 2C21 POPEi 233      71.220 126.100  26.060  1.00  0.00           C
ATOM   7496 3C21 POPEi 233      70.140 125.020  25.840  1.00  0.00           C
ATOM   7499 4C21 POPEi 233      69.000 125.040  26.870  1.00  0.00           C
ATOM   7502 5C21 POPEi 233      69.410 124.930  28.350  1.00  0.00           C
ATOM   7505 6C21 POPEi 233      68.150 124.680  29.200  1.00  0.00           C
ATOM   7508 7C21 POPEi 233      68.320 124.760  30.720  1.00  0.00           C
ATOM   7511 8C21 POPEi 233      66.980 124.740  31.450  1.00  0.00           C
ATOM   7515  C33 POPEi 233      87.280 123.720  24.340  1.00  0.00           C
ATOM   7518  C34 POPEi 233      87.350 124.760  25.470  1.00  0.00           C
ATOM   7521  C35 POPEi 233      88.440 124.470  26.510  1.00  0.00           C
ATOM   7524  C36 POPEi 233      88.140 123.270  27.430  1.00  0.00           C
ATOM   7527  C37 POPEi 233      89.140 123.110  28.590  1.00  0.00           C
ATOM   7530  C38 POPEi 233      88.710 122.020  29.600  1.00  0.00           C
ATOM   7533  C39 POPEi 233      87.710 122.500  30.670  1.00  0.00           C
ATOM   7536 0C31 POPEi 233      88.390 123.050  31.930  1.00  0.00           C
ATOM   7539 1C31 POPEi 233      87.430 123.500  33.050  1.00  0.00           C
ATOM   7542 2C31 POPEi 233      88.190 124.130  34.230  1.00  0.00           C
ATOM   7545 3C31 POPEi 233      87.390 124.280  35.540  1.00  0.00           C
ATOM   7548 4C31 POPEi 233      86.310 125.380  35.530  1.00  0.00           C
ATOM   7551 5C31 POPEi 233      85.640 125.550  36.910  1.00  0.00           C
ATOM   7554 6C31 POPEi 233      84.620 126.690  36.980  1.00  0.00           C
ATOM   7558  NH3 POPEj 234     106.620  25.740  19.270  1.00  0.00           N
ATOM   7562  C12 POPEj 234     105.930  26.850  18.540  1.00  0.00           C
ATOM   7565  C11 POPEj 234     106.200  28.200  19.220  1.00  0.00           C
ATOM   7568  P   POPEj 234     105.920  30.730  18.760  1.00  0.00           P
ATOM   7569  O13 POPEj 234     107.020  31.190  17.890  1.00  0.00           O
ATOM   7570  O14 POPEj 234     104.640  31.490  18.700  1.00  0.00           O
ATOM   7571  O11 POPEj 234     106.440  30.680  20.260  1.00  0.00           O
ATOM   7572  O12 POPEj 234     105.620  29.220  18.420  1.00  0.00           O
ATOM   7573  C1  POPEj 234     105.670  31.140  21.350  1.00  0.00           C
ATOM   7576  C2  POPEj 234     106.630  31.680  22.440  1.00  0.00           C
ATOM   7578  O21 POPEj 234     105.940  32.120  23.610  1.00  0.00           O
ATOM   7579  C21 POPEj 234     105.590  31.180  24.490  1.00  0.00           C
ATOM   7580  O22 POPEj 234     105.550  29.980  24.280  1.00  0.00           O
ATOM   7581  C22 POPEj 234     105.360  31.830  25.850  1.00  0.00           C
ATOM   7584  C3  POPEj 234     107.480  32.860  21.870  1.00  0.00           C
ATOM   7587  O31 POPEj 234     108.500  33.280  22.780  1.00  0.00           O
ATOM   7588  C31 POPEj 234     108.140  34.210  23.660  1.00  0.00           C
ATOM   7589  O32 POPEj 234     107.020  34.680  23.780  1.00  0.00           O
ATOM   7590  C32 POPEj 234     109.330  34.620  24.530  1.00  0.00           C
ATOM   7593  C23 POPEj 234     106.110  31.030  26.930  1.00  0.00           C
ATOM   7596  C24 POPEj 234     106.540  31.890  28.130  1.00  0.00           C
ATOM   7599  C25 POPEj 234     107.250  31.110  29.250  1.00  0.00           C
ATOM   7602  C26 POPEj 234     108.380  30.180  28.790  1.00  0.00           C
ATOM   7605  C27 POPEj 234     109.170  29.560  29.960  1.00  0.00           C
ATOM   7608  C28 POPEj 234     110.300  28.620  29.480  1.00  0.00           C
ATOM   7611  C29 POPEj 234     110.820  27.650  30.520  1.00  0.00           C
ATOM   7613 0C21 POPEj 234     111.430  27.940  31.690  1.00  0.00           C
ATOM   7615 1C21 POPEj 234     111.760  29.310  32.230  1.00  0.00           C
ATOM   7618 2C21 POPEj 234     113.210  29.440  32.750  1.00  0.00           C
ATOM   7621 3C21 POPEj 234     113.570  28.460  33.880  1.00  0.00           C
ATOM   7624 4C21 POPEj 234     114.850  28.870  34.630  1.00  0.00           C
ATOM   7627 5C21 POPEj 234     115.210  27.950  35.810  1.00  0.00           C
ATOM   7630 6C21 POPEj 234     114.820  28.560  37.170  1.00  0.00           C
ATOM   7633 7C21 POPEj 234     115.340  27.760  38.370  1.00  0.00           C
ATOM   7636 8C21 POPEj 234     114.830  28.290  39.720  1.00  0.00           C
ATOM   7640  C33 POPEj 234     109.220  33.920  25.890  1.00  0.00           C
ATOM   7643  C34 POPEj 234     110.110  34.540  26.970  1.00  0.00           C
ATOM   7646  C35 POPEj 234     110.300  33.600  28.170  1.00  0.00           C
ATOM   7649  C36 POPEj 234     110.820  34.290  29.440  1.00  0.00           C
ATOM   7652  C37 POPEj 234     110.980  33.290  30.600  1.00  0.00           C
ATOM   7655  C38 POPEj 234     111.190  33.950  31.970  1.00  0.00           C
ATOM   7658  C39 POPEj 234     109.980  34.750  32.500  1.00  0.00           C
ATOM   7661 0C31 POPEj 234     108.680  33.930  32.640  1.00  0.00           C
ATOM   7664 1C31 POPEj 234     107.530  34.700  33.310  1.00  0.00           C
ATOM   7667 2C31 POPEj 234     107.730  35.000  34.800  1.00  0.00           C
ATOM   7670 3C31 POPEj 234     107.680  33.760  35.720  1.00  0.00           C
ATOM   7673 4C31 POPEj 234     107.840  34.130  37.200  1.00  0.00           C
ATOM   7676 5C31 POPEj 234     107.460  33.000  38.170  1.00  0.00           C
ATOM   7679 6C31 POPEj 234     107.480  33.420  39.640  1.00  0.00           C
ATOM   7683  NH3 POPEk 235      83.360  19.930  65.550  1.00  0.00           N
ATOM   7687  C12 POPEk 235      82.170  20.810  65.780  1.00  0.00           C
ATOM   7690  C11 POPEk 235      80.900  19.970  65.960  1.00  0.00           C
ATOM   7693  P   POPEk 235      78.800  21.490  65.710  1.00  0.00           P
ATOM   7694  O13 POPEk 235      77.890  20.470  65.130  1.00  0.00           O
ATOM   7695  O14 POPEk 235      78.190  22.550  66.540  1.00  0.00           O
ATOM   7696  O11 POPEk 235      79.650  22.140  64.550  1.00  0.00           O
ATOM   7697  O12 POPEk 235      79.890  20.740  66.580  1.00  0.00           O
ATOM   7698  C1  POPEk 235      79.020  22.670  63.400  1.00  0.00           C
ATOM   7701  C2  POPEk 235      79.510  24.130  63.160  1.00  0.00           C
ATOM   7703  O21 POPEk 235      78.670  24.860  62.250  1.00  0.00           O
ATOM   7704  C21 POPEk 235      78.440  24.400  61.030  1.00  0.00           C
ATOM   7705  O22 POPEk 235      78.930  23.410  60.520  1.00  0.00           O
ATOM   7706  C22 POPEk 235      77.440  25.320  60.310  1.00  0.00           C
ATOM   7709  C3  POPEk 235      81.010  24.180  62.770  1.00  0.00           C
ATOM   7712  O31 POPEk 235      81.530  25.510  62.940  1.00  0.00           O
ATOM   7713  C31 POPEk 235      81.940  26.320  61.970  1.00  0.00           C
ATOM   7714  O32 POPEk 235      82.420  27.420  62.180  1.00  0.00           O
ATOM   7715  C32 POPEk 235      81.800  25.780  60.550  1.00  0.00           C
ATOM   7718  C23 POPEk 235      78.090  26.100  59.160  1.00  0.00           C
ATOM   7721  C24 POPEk 235      77.490  25.790  57.770  1.00  0.00           C
ATOM   7724  C25 POPEk 235      78.120  26.580  56.610  1.00  0.00           C
ATOM   7727  C26 POPEk 235      78.300  28.080  56.890  1.00  0.00           C
ATOM   7730  C27 POPEk 235      78.750  28.890  55.660  1.00  0.00           C
ATOM   7733  C28 POPEk 235      79.310  30.290  56.010  1.00  0.00           C
ATOM   7736  C29 POPEk 235      78.420  31.460  55.680  1.00  0.00           C
ATOM   7738 0C21 POPEk 235      78.120  31.890  54.440  1.00  0.00           C
ATOM   7740 1C21 POPEk 235      78.590  31.280  53.140  1.00  0.00           C
ATOM   7743 2C21 POPEk 235      79.310  32.300  52.240  1.00  0.00           C
ATOM   7746 3C21 POPEk 235      80.740  32.630  52.680  1.00  0.00           C
ATOM   7749 4C21 POPEk 235      81.410  33.670  51.770  1.00  0.00           C
ATOM   7752 5C21 POPEk 235      82.940  33.570  51.730  1.00  0.00           C
ATOM   7755 6C21 POPEk 235      83.440  32.470  50.790  1.00  0.00           C
ATOM   7758 7C21 POPEk 235      84.960  32.520  50.550  1.00  0.00           C
ATOM   7761 8C21 POPEk 235      85.470  31.460  49.580  1.00  0.00           C
ATOM   7765  C33 POPEk 235      81.940  26.940  59.550  1.00  0.00           C
ATOM   7768  C34 POPEk 235      82.060  26.450  58.100  1.00  0.00           C
ATOM   7771  C35 POPEk 235      83.120  27.200  57.280  1.00  0.00           C
ATOM   7774  C36 POPEk 235      82.540  28.230  56.310  1.00  0.00           C
ATOM   7777  C37 POPEk 235      83.600  28.740  55.320  1.00  0.00           C
ATOM   7780  C38 POPEk 235      83.020  29.550  54.150  1.00  0.00           C
ATOM   7783  C39 POPEk 235      82.200  28.700  53.160  1.00  0.00           C
ATOM   7786 0C31 POPEk 235      83.060  27.720  52.340  1.00  0.00           C
ATOM   7789 1C31 POPEk 235      83.190  28.130  50.870  1.00  0.00           C
ATOM   7792 2C31 POPEk 235      84.140  27.220  50.100  1.00  0.00           C
ATOM   7795 3C31 POPEk 235      84.230  27.520  48.590  1.00  0.00           C
ATOM   7798 4C31 POPEk 235      82.950  27.220  47.800  1.00  0.00           C
ATOM   7801 5C31 POPEk 235      83.210  27.190  46.290  1.00  0.00           C
ATOM   7804 6C31 POPEk 235      82.050  26.620  45.460  1.00  0.00           C
ATOM   7808  NH3 POPEl 236      16.070   4.440  16.420  1.00  0.00           N
ATOM   7812  C12 POPEl 236      15.710   5.780  15.850  1.00  0.00           C
ATOM   7815  C11 POPEl 236      16.240   5.920  14.410  1.00  0.00           C
ATOM   7818  P   POPEl 236      16.940   8.270  13.530  1.00  0.00           P
ATOM   7819  O13 POPEl 236      17.740   7.780  12.390  1.00  0.00           O
ATOM   7820  O14 POPEl 236      16.270   9.580  13.360  1.00  0.00           O
ATOM   7821  O11 POPEl 236      17.840   8.270  14.820  1.00  0.00           O
ATOM   7822  O12 POPEl 236      15.850   7.180  13.890  1.00  0.00           O
ATOM   7823  C1  POPEl 236      18.000   9.400  15.660  1.00  0.00           C
ATOM   7826  C2  POPEl 236      17.960   8.940  17.130  1.00  0.00           C
ATOM   7828  O21 POPEl 236      16.620   9.040  17.620  1.00  0.00           O
ATOM   7829  C21 POPEl 236      16.330   8.410  18.750  1.00  0.00           C
ATOM   7830  O22 POPEl 236      17.040   7.600  19.320  1.00  0.00           O
ATOM   7831  C22 POPEl 236      14.970   8.890  19.250  1.00  0.00           C
ATOM   7834  C3  POPEl 236      18.950   9.740  18.030  1.00  0.00           C
ATOM   7837  O31 POPEl 236      18.510  11.100  18.150  1.00  0.00           O
ATOM   7838  C31 POPEl 236      18.130  11.680  19.300  1.00  0.00           C
ATOM   7839  O32 POPEl 236      17.540  12.750  19.340  1.00  0.00           O
ATOM   7840  C32 POPEl 236      18.560  10.940  20.570  1.00  0.00           C
ATOM   7843  C23 POPEl 236      14.670   8.380  20.670  1.00  0.00           C
ATOM   7846  C24 POPEl 236      13.320   8.920  21.160  1.00  0.00           C
ATOM   7849  C25 POPEl 236      12.830   8.370  22.510  1.00  0.00           C
ATOM   7852  C26 POPEl 236      13.590   8.890  23.740  1.00  0.00           C
ATOM   7855  C27 POPEl 236      12.920   8.430  25.040  1.00  0.00           C
ATOM   7858  C28 POPEl 236      13.570   8.940  26.340  1.00  0.00           C
ATOM   7861  C29 POPEl 236      14.960   8.420  26.590  1.00  0.00           C
ATOM   7863 0C21 POPEl 236      15.670   8.650  27.710  1.00  0.00           C
ATOM   7865 1C21 POPEl 236      15.160   9.460  28.870  1.00  0.00           C
ATOM   7868 2C21 POPEl 236      16.090   9.410  30.110  1.00  0.00           C
ATOM   7871 3C21 POPEl 236      15.550  10.270  31.260  1.00  0.00           C
ATOM   7874 4C21 POPEl 236      16.440  10.300  32.510  1.00  0.00           C
ATOM   7877 5C21 POPEl 236      16.700   8.920  33.160  1.00  0.00           C
ATOM   7880 6C21 POPEl 236      15.440   8.070  33.340  1.00  0.00           C
ATOM   7883 7C21 POPEl 236      15.630   6.880  34.300  1.00  0.00           C
ATOM   7886 8C21 POPEl 236      14.370   6.030  34.450  1.00  0.00           C
ATOM   7890  C33 POPEl 236      18.120  11.740  21.810  1.00  0.00           C
ATOM   7893  C34 POPEl 236      18.580  11.110  23.140  1.00  0.00           C
ATOM   7896  C35 POPEl 236      17.620  11.440  24.290  1.00  0.00           C
ATOM   7899  C36 POPEl 236      18.040  10.920  25.670  1.00  0.00           C
ATOM   7902  C37 POPEl 236      19.180  11.720  26.330  1.00  0.00           C
ATOM   7905  C38 POPEl 236      19.370  11.320  27.800  1.00  0.00           C
ATOM   7908  C39 POPEl 236      20.080  12.370  28.670  1.00  0.00           C
ATOM   7911 0C31 POPEl 236      19.930  12.070  30.170  1.00  0.00           C
ATOM   7914 1C31 POPEl 236      20.550  13.160  31.060  1.00  0.00           C
ATOM   7917 2C31 POPEl 236      20.270  12.990  32.570  1.00  0.00           C
ATOM   7920 3C31 POPEl 236      21.280  12.060  33.250  1.00  0.00           C
ATOM   7923 4C31 POPEl 236      21.220  12.020  34.790  1.00  0.00           C
ATOM   7926 5C31 POPEl 236      22.400  11.230  35.370  1.00  0.00           C
ATOM   7929 6C31 POPEl 236      22.310  10.870  36.850  1.00  0.00           C
ATOM   7933  NH3 POPEm 237       8.780 113.040  58.350  1.00  0.00           N
ATOM   7937  C12 POPEm 237       8.370 114.480  58.340  1.00  0.00           C
ATOM   7940  C11 POPEm 237       9.440 115.350  57.690  1.00  0.00           C
ATOM   7943  P   POPEm 237       9.750 117.810  56.880  1.00  0.00           P
ATOM   7944  O13 POPEm 237      10.490 118.730  57.770  1.00  0.00           O
ATOM   7945  O14 POPEm 237      10.520 117.170  55.790  1.00  0.00           O
ATOM   7946  O11 POPEm 237       8.490 118.550  56.300  1.00  0.00           O
ATOM   7947  O12 POPEm 237       9.040 116.710  57.770  1.00  0.00           O
ATOM   7948  C1  POPEm 237       8.320 118.730  54.900  1.00  0.00           C
ATOM   7951  C2  POPEm 237       7.730 117.470  54.200  1.00  0.00           C
ATOM   7953  O21 POPEm 237       7.150 117.910  52.960  1.00  0.00           O
ATOM   7954  C21 POPEm 237       7.130 117.040  51.950  1.00  0.00           C
ATOM   7955  O22 POPEm 237       7.570 115.900  51.970  1.00  0.00           O
ATOM   7956  C22 POPEm 237       6.460 117.710  50.730  1.00  0.00           C
ATOM   7959  C3  POPEm 237       6.660 116.780  55.100  1.00  0.00           C
ATOM   7962  O31 POPEm 237       5.770 115.930  54.360  1.00  0.00           O
ATOM   7963  C31 POPEm 237       6.010 114.620  54.390  1.00  0.00           C
ATOM   7964  O32 POPEm 237       6.940 114.070  54.950  1.00  0.00           O
ATOM   7965  C32 POPEm 237       4.900 113.890  53.630  1.00  0.00           C
ATOM   7968  C23 POPEm 237       5.750 116.690  49.820  1.00  0.00           C
ATOM   7971  C24 POPEm 237       6.650 116.100  48.720  1.00  0.00           C
ATOM   7974  C25 POPEm 237       5.930 115.220  47.690  1.00  0.00           C
ATOM   7977  C26 POPEm 237       6.750 115.030  46.400  1.00  0.00           C
ATOM   7980  C27 POPEm 237       6.100 114.110  45.350  1.00  0.00           C
ATOM   7983  C28 POPEm 237       6.740 114.290  43.960  1.00  0.00           C
ATOM   7986  C29 POPEm 237       6.210 113.370  42.890  1.00  0.00           C
ATOM   7988 0C21 POPEm 237       6.330 113.560  41.560  1.00  0.00           C
ATOM   7990 1C21 POPEm 237       7.030 114.700  40.860  1.00  0.00           C
ATOM   7993 2C21 POPEm 237       6.130 115.680  40.060  1.00  0.00           C
ATOM   7996 3C21 POPEm 237       5.350 115.030  38.900  1.00  0.00           C
ATOM   7999 4C21 POPEm 237       3.980 114.470  39.310  1.00  0.00           C
ATOM   8002 5C21 POPEm 237       3.440 113.370  38.390  1.00  0.00           C
ATOM   8005 6C21 POPEm 237       2.870 113.890  37.070  1.00  0.00           C
ATOM   8008 7C21 POPEm 237       2.560 112.750  36.080  1.00  0.00           C
ATOM   8011 8C21 POPEm 237       1.950 113.230  34.760  1.00  0.00           C
ATOM   8015  C33 POPEm 237       5.460 113.140  52.410  1.00  0.00           C
ATOM   8018  C34 POPEm 237       4.400 112.250  51.740  1.00  0.00           C
ATOM   8021  C35 POPEm 237       4.910 111.510  50.490  1.00  0.00           C
ATOM   8024  C36 POPEm 237       3.950 110.390  50.060  1.00  0.00           C
ATOM   8027  C37 POPEm 237       4.300 109.790  48.690  1.00  0.00           C
ATOM   8030  C38 POPEm 237       3.350 108.650  48.270  1.00  0.00           C
ATOM   8033  C39 POPEm 237       3.710 107.980  46.940  1.00  0.00           C
ATOM   8036 0C31 POPEm 237       3.630 108.900  45.710  1.00  0.00           C
ATOM   8039 1C31 POPEm 237       4.430 108.400  44.510  1.00  0.00           C
ATOM   8042 2C31 POPEm 237       4.820 109.530  43.540  1.00  0.00           C
ATOM   8045 3C31 POPEm 237       3.660 110.130  42.740  1.00  0.00           C
ATOM   8048 4C31 POPEm 237       3.120 109.180  41.650  1.00  0.00           C
ATOM   8051 5C31 POPEm 237       2.230 109.870  40.610  1.00  0.00           C
ATOM   8054 6C31 POPEm 237       1.830 108.960  39.450  1.00  0.00           C
ATOM   8058  NH3 POPEn 238      91.020 120.860  18.310  1.00  0.00           N
ATOM   8062  C12 POPEn 238      90.970 122.270  18.800  1.00  0.00           C
ATOM   8065  C11 POPEn 238      91.800 122.430  20.090  1.00  0.00           C
ATOM   8068  P   POPEn 238      93.260 124.540  19.810  1.00  0.00           P
ATOM   8069  O13 POPEn 238      94.480 123.750  20.110  1.00  0.00           O
ATOM   8070  O14 POPEn 238      92.990 124.840  18.380  1.00  0.00           O
ATOM   8071  O11 POPEn 238      93.270 125.890  20.620  1.00  0.00           O
ATOM   8072  O12 POPEn 238      92.000 123.800  20.420  1.00  0.00           O
ATOM   8073  C1  POPEn 238      94.280 126.210  21.560  1.00  0.00           C
ATOM   8076  C2  POPEn 238      93.640 126.680  22.890  1.00  0.00           C
ATOM   8078  O21 POPEn 238      94.680 126.990  23.830  1.00  0.00           O
ATOM   8079  C21 POPEn 238      95.340 128.130  23.650  1.00  0.00           C
ATOM   8080  O22 POPEn 238      95.090 128.990  22.820  1.00  0.00           O
ATOM   8081  C22 POPEn 238      96.510 128.170  24.630  1.00  0.00           C
ATOM   8084  C3  POPEn 238      92.720 125.600  23.510  1.00  0.00           C
ATOM   8087  O31 POPEn 238      92.470 125.850  24.900  1.00  0.00           O
ATOM   8088  C31 POPEn 238      91.700 126.890  25.200  1.00  0.00           C
ATOM   8089  O32 POPEn 238      91.080 127.570  24.400  1.00  0.00           O
ATOM   8090  C32 POPEn 238      91.700 127.100  26.710  1.00  0.00           C
ATOM   8093  C23 POPEn 238      96.600 129.527  25.340  1.00  0.00           C
ATOM   8096  C24 POPEn 238      97.600 129.447  26.510  1.00  0.00           C
ATOM   8099  C25 POPEn 238      98.320 130.767  26.840  1.00  0.00           C
ATOM   8102  C26 POPEn 238      97.600 131.657  27.860  1.00  0.00           C
ATOM   8105  C27 POPEn 238      98.550 132.177  28.950  1.00  0.00           C
ATOM   8108  C28 POPEn 238      97.870 133.067  30.010  1.00  0.00           C
ATOM   8111  C29 POPEn 238      98.040 134.547  29.770  1.00  0.00           C
ATOM   8113 0C21 POPEn 238      97.270 135.367  29.040  1.00  0.00           C
ATOM   8115 1C21 POPEn 238      96.030 135.017  28.240  1.00  0.00           C
ATOM   8118 2C21 POPEn 238      94.860 135.987  28.480  1.00  0.00           C
ATOM   8121 3C21 POPEn 238      94.050 135.697  29.760  1.00  0.00           C
ATOM   8124 4C21 POPEn 238      92.800 136.597  29.860  1.00  0.00           C
ATOM   8127 5C21 POPEn 238      91.850 136.287  31.030  1.00  0.00           C
ATOM   8130 6C21 POPEn 238      91.570 134.787  31.220  1.00  0.00           C
ATOM   8133 7C21 POPEn 238      90.380 134.477  32.140  1.00  0.00           C
ATOM   8136 8C21 POPEn 238      89.920 133.017  32.040  1.00  0.00           C
ATOM   8140  C33 POPEn 238      93.130 127.070  27.300  1.00  0.00           C
ATOM   8143  C34 POPEn 238      93.170 126.930  28.830  1.00  0.00           C
ATOM   8146  C35 POPEn 238      92.690 125.550  29.330  1.00  0.00           C
ATOM   8149  C36 POPEn 238      92.870 125.340  30.840  1.00  0.00           C
ATOM   8152  C37 POPEn 238      92.320 123.970  31.300  1.00  0.00           C
ATOM   8155  C38 POPEn 238      92.660 123.590  32.750  1.00  0.00           C
ATOM   8158  C39 POPEn 238      92.280 124.670  33.780  1.00  0.00           C
ATOM   8161 0C31 POPEn 238      92.320 124.160  35.230  1.00  0.00           C
ATOM   8164 1C31 POPEn 238      91.790 125.190  36.240  1.00  0.00           C
ATOM   8167 2C31 POPEn 238      92.130 124.840  37.690  1.00  0.00           C
ATOM   8170 3C31 POPEn 238      91.600 125.850  38.720  1.00  0.00           C
ATOM   8173 4C31 POPEn 238      90.110 125.680  39.060  1.00  0.00           C
ATOM   8176 5C31 POPEn 238      89.720 126.460  40.320  1.00  0.00           C
ATOM   8179 6C31 POPEn 238      88.420 126.020  40.990  1.00  0.00           C
ATOM   8183  NH3 POPEo 239      39.420  84.770  18.030  1.00  0.00           N
ATOM   8187  C12 POPEo 239      38.500  85.900  17.670  1.00  0.00           C
ATOM   8190  C11 POPEo 239      39.060  87.230  18.170  1.00  0.00           C
ATOM   8193  P   POPEo 239      37.200  88.870  18.990  1.00  0.00           P
ATOM   8194  O13 POPEo 239      36.150  89.670  18.340  1.00  0.00           O
ATOM   8195  O14 POPEo 239      36.760  87.770  19.880  1.00  0.00           O
ATOM   8196  O11 POPEo 239      38.200  89.840  19.740  1.00  0.00           O
ATOM   8197  O12 POPEo 239      38.140  88.270  17.860  1.00  0.00           O
ATOM   8198  C1  POPEo 239      38.490  89.710  21.130  1.00  0.00           C
ATOM   8201  C2  POPEo 239      38.390  91.100  21.810  1.00  0.00           C
ATOM   8203  O21 POPEo 239      38.720  90.980  23.190  1.00  0.00           O
ATOM   8204  C21 POPEo 239      40.000  91.010  23.540  1.00  0.00           C
ATOM   8205  O22 POPEo 239      40.950  91.110  22.800  1.00  0.00           O
ATOM   8206  C22 POPEo 239      40.060  90.930  25.070  1.00  0.00           C
ATOM   8209  C3  POPEo 239      36.960  91.700  21.700  1.00  0.00           C
ATOM   8212  O31 POPEo 239      36.940  93.030  22.220  1.00  0.00           O
ATOM   8213  C31 POPEo 239      36.790  93.310  23.530  1.00  0.00           C
ATOM   8214  O32 POPEo 239      37.110  94.380  24.020  1.00  0.00           O
ATOM   8215  C32 POPEo 239      36.140  92.210  24.370  1.00  0.00           C
ATOM   8218  C23 POPEo 239      41.370  91.520  25.610  1.00  0.00           C
ATOM   8221  C24 POPEo 239      41.370  91.690  27.140  1.00  0.00           C
ATOM   8224  C25 POPEo 239      42.690  91.230  27.780  1.00  0.00           C
ATOM   8227  C26 POPEo 239      42.770  91.410  29.300  1.00  0.00           C
ATOM   8230  C27 POPEo 239      44.150  90.980  29.840  1.00  0.00           C
ATOM   8233  C28 POPEo 239      44.190  90.780  31.370  1.00  0.00           C
ATOM   8236  C29 POPEo 239      45.410  90.070  31.880  1.00  0.00           C
ATOM   8238 0C21 POPEo 239      45.580  88.730  31.930  1.00  0.00           C
ATOM   8240 1C21 POPEo 239      44.600  87.720  31.390  1.00  0.00           C
ATOM   8243 2C21 POPEo 239      45.240  86.430  30.830  1.00  0.00           C
ATOM   8246 3C21 POPEo 239      45.340  85.280  31.850  1.00  0.00           C
ATOM   8249 4C21 POPEo 239      45.660  83.900  31.230  1.00  0.00           C
ATOM   8252 5C21 POPEo 239      44.660  83.410  30.160  1.00  0.00           C
ATOM   8255 6C21 POPEo 239      43.230  83.160  30.660  1.00  0.00           C
ATOM   8258 7C21 POPEo 239      42.240  83.010  29.500  1.00  0.00           C
ATOM   8261 8C21 POPEo 239      40.870  82.420  29.870  1.00  0.00           C
ATOM   8265  C33 POPEo 239      36.310  92.560  25.860  1.00  0.00           C
ATOM   8268  C34 POPEo 239      35.970  91.400  26.810  1.00  0.00           C
ATOM   8271  C35 POPEo 239      36.060  91.760  28.300  1.00  0.00           C
ATOM   8274  C36 POPEo 239      37.410  92.370  28.720  1.00  0.00           C
ATOM   8277  C37 POPEo 239      37.510  92.680  30.230  1.00  0.00           C
ATOM   8280  C38 POPEo 239      36.650  93.870  30.670  1.00  0.00           C
ATOM   8283  C39 POPEo 239      36.930  94.320  32.110  1.00  0.00           C
ATOM   8286 0C31 POPEo 239      35.850  95.260  32.660  1.00  0.00           C
ATOM   8289 1C31 POPEo 239      36.170  95.860  34.040  1.00  0.00           C
ATOM   8292 2C31 POPEo 239      35.170  96.950  34.440  1.00  0.00           C
ATOM   8295 3C31 POPEo 239      35.240  97.390  35.910  1.00  0.00           C
ATOM   8298 4C31 POPEo 239      36.660  97.680  36.420  1.00  0.00           C
ATOM   8301 5C31 POPEo 239      36.690  98.540  37.690  1.00  0.00           C
ATOM   8304 6C31 POPEo 239      37.930  98.310  38.570  1.00  0.00           C
ATOM   8308  NH3 POPEp 240      22.860 105.130  14.710  1.00  0.00           N
ATOM   8312  C12 POPEp 240      23.880 106.170  14.310  1.00  0.00           C
ATOM   8315  C11 POPEp 240      24.090 107.180  15.440  1.00  0.00           C
ATOM   8318  P   POPEp 240      24.850 109.590  15.950  1.00  0.00           P
ATOM   8319  O13 POPEp 240      24.800 109.120  17.350  1.00  0.00           O
ATOM   8320  O14 POPEp 240      25.990 110.440  15.550  1.00  0.00           O
ATOM   8321  O11 POPEp 240      23.500 110.350  15.610  1.00  0.00           O
ATOM   8322  O12 POPEp 240      24.810 108.320  14.980  1.00  0.00           O
ATOM   8323  C1  POPEp 240      22.890 111.190  16.590  1.00  0.00           C
ATOM   8326  C2  POPEp 240      21.500 110.640  17.030  1.00  0.00           C
ATOM   8328  O21 POPEp 240      21.290 110.900  18.420  1.00  0.00           O
ATOM   8329  C21 POPEp 240      20.600 111.970  18.770  1.00  0.00           C
ATOM   8330  O22 POPEp 240      20.220 112.870  18.030  1.00  0.00           O
ATOM   8331  C22 POPEp 240      20.300 111.840  20.260  1.00  0.00           C
ATOM   8334  C3  POPEp 240      21.420 109.110  16.870  1.00  0.00           C
ATOM   8337  O31 POPEp 240      20.290 108.560  17.570  1.00  0.00           O
ATOM   8338  C31 POPEp 240      20.410 107.260  17.840  1.00  0.00           C
ATOM   8339  O32 POPEp 240      21.280 106.520  17.420  1.00  0.00           O
ATOM   8340  C32 POPEp 240      19.280 106.840  18.780  1.00  0.00           C
ATOM   8343  C23 POPEp 240      19.700 113.110  20.870  1.00  0.00           C
ATOM   8346  C24 POPEp 240      19.300 112.870  22.330  1.00  0.00           C
ATOM   8349  C25 POPEp 240      18.590 114.050  23.010  1.00  0.00           C
ATOM   8352  C26 POPEp 240      18.630 113.960  24.540  1.00  0.00           C
ATOM   8355  C27 POPEp 240      17.690 114.950  25.250  1.00  0.00           C
ATOM   8358  C28 POPEp 240      18.020 115.180  26.740  1.00  0.00           C
ATOM   8361  C29 POPEp 240      19.180 116.130  26.950  1.00  0.00           C
ATOM   8363 0C21 POPEp 240      19.400 116.870  28.050  1.00  0.00           C
ATOM   8365 1C21 POPEp 240      18.600 116.830  29.320  1.00  0.00           C
ATOM   8368 2C21 POPEp 240      19.400 117.160  30.600  1.00  0.00           C
ATOM   8371 3C21 POPEp 240      18.650 116.760  31.880  1.00  0.00           C
ATOM   8374 4C21 POPEp 240      19.520 116.570  33.130  1.00  0.00           C
ATOM   8377 5C21 POPEp 240      18.660 116.080  34.310  1.00  0.00           C
ATOM   8380 6C21 POPEp 240      19.400 115.870  35.650  1.00  0.00           C
ATOM   8383 7C21 POPEp 240      18.420 115.490  36.770  1.00  0.00           C
ATOM   8386 8C21 POPEp 240      19.000 115.440  38.180  1.00  0.00           C
ATOM   8390  C33 POPEp 240      19.780 105.850  19.850  1.00  0.00           C
ATOM   8393  C34 POPEp 240      18.940 104.560  19.850  1.00  0.00           C
ATOM   8396  C35 POPEp 240      19.060 103.720  21.120  1.00  0.00           C
ATOM   8399  C36 POPEp 240      20.490 103.380  21.560  1.00  0.00           C
ATOM   8402  C37 POPEp 240      20.490 102.560  22.860  1.00  0.00           C
ATOM   8405  C38 POPEp 240      21.890 102.260  23.390  1.00  0.00           C
ATOM   8408  C39 POPEp 240      22.340 103.210  24.510  1.00  0.00           C
ATOM   8411 0C31 POPEp 240      21.650 102.900  25.850  1.00  0.00           C
ATOM   8414 1C31 POPEp 240      21.890 104.010  26.870  1.00  0.00           C
ATOM   8417 2C31 POPEp 240      21.170 103.800  28.210  1.00  0.00           C
ATOM   8420 3C31 POPEp 240      21.330 105.010  29.130  1.00  0.00           C
ATOM   8423 4C31 POPEp 240      22.780 105.490  29.260  1.00  0.00           C
ATOM   8426 5C31 POPEp 240      22.980 106.580  30.330  1.00  0.00           C
ATOM   8429 6C31 POPEp 240      24.390 107.160  30.340  1.00  0.00           C
ATOM   8433  NH3 POPEq 241      31.650  43.400  20.520  1.00  0.00           N
ATOM   8437  C12 POPEq 241      31.900  41.930  20.350  1.00  0.00           C
ATOM   8440  C11 POPEq 241      33.340  41.590  20.740  1.00  0.00           C
ATOM   8443  P   POPEq 241      34.870  39.650  19.950  1.00  0.00           P
ATOM   8444  O13 POPEq 241      34.640  39.340  18.530  1.00  0.00           O
ATOM   8445  O14 POPEq 241      35.950  40.620  20.260  1.00  0.00           O
ATOM   8446  O11 POPEq 241      35.120  38.310  20.750  1.00  0.00           O
ATOM   8447  O12 POPEq 241      33.520  40.190  20.580  1.00  0.00           O
ATOM   8448  C1  POPEq 241      34.570  38.060  22.040  1.00  0.00           C
ATOM   8451  C2  POPEq 241      35.670  37.460  22.960  1.00  0.00           C
ATOM   8453  O21 POPEq 241      35.140  36.720  24.080  1.00  0.00           O
ATOM   8454  C21 POPEq 241      34.560  37.420  25.050  1.00  0.00           C
ATOM   8455  O22 POPEq 241      34.160  38.570  24.970  1.00  0.00           O
ATOM   8456  C22 POPEq 241      34.560  36.600  26.340  1.00  0.00           C
ATOM   8459  C3  POPEq 241      36.720  38.510  23.410  1.00  0.00           C
ATOM   8462  O31 POPEq 241      38.050  37.990  23.320  1.00  0.00           O
ATOM   8463  C31 POPEq 241      38.470  37.260  24.350  1.00  0.00           C
ATOM   8464  O32 POPEq 241      37.840  37.030  25.370  1.00  0.00           O
ATOM   8465  C32 POPEq 241      39.870  36.730  24.040  1.00  0.00           C
ATOM   8468  C23 POPEq 241      34.740  37.560  27.530  1.00  0.00           C
ATOM   8471  C24 POPEq 241      34.630  36.860  28.890  1.00  0.00           C
ATOM   8474  C25 POPEq 241      34.430  37.840  30.050  1.00  0.00           C
ATOM   8477  C26 POPEq 241      34.140  37.120  31.370  1.00  0.00           C
ATOM   8480  C27 POPEq 241      33.550  38.010  32.480  1.00  0.00           C
ATOM   8483  C28 POPEq 241      33.570  37.280  33.840  1.00  0.00           C
ATOM   8486  C29 POPEq 241      32.390  37.550  34.740  1.00  0.00           C
ATOM   8488 0C21 POPEq 241      31.650  36.610  35.360  1.00  0.00           C
ATOM   8490 1C21 POPEq 241      31.870  35.120  35.240  1.00  0.00           C
ATOM   8493 2C21 POPEq 241      30.970  34.250  36.140  1.00  0.00           C
ATOM   8496 3C21 POPEq 241      29.470  34.430  35.870  1.00  0.00           C
ATOM   8499 4C21 POPEq 241      28.570  33.560  36.770  1.00  0.00           C
ATOM   8502 5C21 POPEq 241      27.080  33.880  36.590  1.00  0.00           C
ATOM   8505 6C21 POPEq 241      26.190  33.270  37.680  1.00  0.00           C
ATOM   8508 7C21 POPEq 241      24.720  33.710  37.570  1.00  0.00           C
ATOM   8511 8C21 POPEq 241      23.780  33.020  38.560  1.00  0.00           C
ATOM   8515  C33 POPEq 241      40.190  35.580  25.020  1.00  0.00           C
ATOM   8518  C34 POPEq 241      41.470  34.800  24.680  1.00  0.00           C
ATOM   8521  C35 POPEq 241      42.750  35.340  25.330  1.00  0.00           C
ATOM   8524  C36 POPEq 241      43.840  34.250  25.450  1.00  0.00           C
ATOM   8527  C37 POPEq 241      45.080  34.710  26.220  1.00  0.00           C
ATOM   8530  C38 POPEq 241      46.190  33.650  26.280  1.00  0.00           C
ATOM   8533  C39 POPEq 241      47.410  34.090  27.110  1.00  0.00           C
ATOM   8536 0C31 POPEq 241      47.160  34.100  28.620  1.00  0.00           C
ATOM   8539 1C31 POPEq 241      48.320  34.740  29.410  1.00  0.00           C
ATOM   8542 2C31 POPEq 241      48.320  34.420  30.920  1.00  0.00           C
ATOM   8545 3C31 POPEq 241      48.510  32.940  31.290  1.00  0.00           C
ATOM   8548 4C31 POPEq 241      49.850  32.320  30.840  1.00  0.00           C
ATOM   8551 5C31 POPEq 241      49.740  30.820  30.570  1.00  0.00           C
ATOM   8554 6C31 POPEq 241      51.050  30.160  30.140  1.00  0.00           C
ATOM   8558  NH3 POPEr 242      33.790   1.560  15.350  1.00  0.00           N
ATOM   8562  C12 POPEr 242      32.880   2.150  16.390  1.00  0.00           C
ATOM   8565  C11 POPEr 242      31.420   2.160  15.890  1.00  0.00           C
ATOM   8568  P   POPEr 242      29.720   3.500  14.450  1.00  0.00           P
ATOM   8569  O13 POPEr 242      29.810   3.780  13.000  1.00  0.00           O
ATOM   8570  O14 POPEr 242      28.820   2.410  14.870  1.00  0.00           O
ATOM   8571  O11 POPEr 242      29.250   4.820  15.190  1.00  0.00           O
ATOM   8572  O12 POPEr 242      31.200   3.260  15.010  1.00  0.00           O
ATOM   8573  C1  POPEr 242      29.780   5.240  16.430  1.00  0.00           C
ATOM   8576  C2  POPEr 242      28.670   5.870  17.320  1.00  0.00           C
ATOM   8578  O21 POPEr 242      28.200   4.970  18.340  1.00  0.00           O
ATOM   8579  C21 POPEr 242      29.020   4.760  19.360  1.00  0.00           C
ATOM   8580  O22 POPEr 242      30.170   5.130  19.430  1.00  0.00           O
ATOM   8581  C22 POPEr 242      28.290   4.020  20.480  1.00  0.00           C
ATOM   8584  C3  POPEr 242      27.450   6.360  16.500  1.00  0.00           C
ATOM   8587  O31 POPEr 242      26.560   7.130  17.320  1.00  0.00           O
ATOM   8588  C31 POPEr 242      25.470   6.640  17.940  1.00  0.00           C
ATOM   8589  O32 POPEr 242      24.730   7.340  18.620  1.00  0.00           O
ATOM   8590  C32 POPEr 242      25.220   5.140  17.750  1.00  0.00           C
ATOM   8593  C23 POPEr 242      27.200   4.900  21.120  1.00  0.00           C
ATOM   8596  C24 POPEr 242      26.750   4.400  22.500  1.00  0.00           C
ATOM   8599  C25 POPEr 242      25.600   5.220  23.110  1.00  0.00           C
ATOM   8602  C26 POPEr 242      25.380   4.930  24.610  1.00  0.00           C
ATOM   8605  C27 POPEr 242      24.050   5.480  25.140  1.00  0.00           C
ATOM   8608  C28 POPEr 242      23.800   5.180  26.630  1.00  0.00           C
ATOM   8611  C29 POPEr 242      24.330   6.240  27.570  1.00  0.00           C
ATOM   8613 0C21 POPEr 242      23.610   6.980  28.440  1.00  0.00           C
ATOM   8615 1C21 POPEr 242      22.130   6.880  28.720  1.00  0.00           C
ATOM   8618 2C21 POPEr 242      21.800   6.820  30.230  1.00  0.00           C
ATOM   8621 3C21 POPEr 242      22.430   5.620  30.950  1.00  0.00           C
ATOM   8624 4C21 POPEr 242      21.720   5.250  32.270  1.00  0.00           C
ATOM   8627 5C21 POPEr 242      21.720   6.360  33.330  1.00  0.00           C
ATOM   8630 6C21 POPEr 242      20.730   6.070  34.470  1.00  0.00           C
ATOM   8633 7C21 POPEr 242      20.500   7.260  35.410  1.00  0.00           C
ATOM   8636 8C21 POPEr 242      19.520   6.980  36.550  1.00  0.00           C
ATOM   8640  C33 POPEr 242      23.920   4.700  18.450  1.00  0.00           C
ATOM   8643  C34 POPEr 242      23.810   3.170  18.580  1.00  0.00           C
ATOM   8646  C35 POPEr 242      24.170   2.630  19.970  1.00  0.00           C
ATOM   8649  C36 POPEr 242      23.120   2.880  21.080  1.00  0.00           C
ATOM   8652  C37 POPEr 242      22.010   1.810  21.160  1.00  0.00           C
ATOM   8655  C38 POPEr 242      21.150   1.890  22.440  1.00  0.00           C
ATOM   8658  C39 POPEr 242      21.950   1.700  23.740  1.00  0.00           C
ATOM   8661 0C31 POPEr 242      21.100   1.630  25.020  1.00  0.00           C
ATOM   8664 1C31 POPEr 242      21.980   1.760  26.280  1.00  0.00           C
ATOM   8667 2C31 POPEr 242      21.230   1.970  27.600  1.00  0.00           C
ATOM   8670 3C31 POPEr 242      20.550   0.710  28.170  1.00  0.00           C
ATOM   8673 4C31 POPEr 242      20.560   0.720  29.710  1.00  0.00           C
ATOM   8676 5C31 POPEr 242      19.790  -0.427  30.390  1.00  0.00           C
ATOM   8679 6C31 POPEr 242      18.270  -0.347  30.230  1.00  0.00           C
ATOM   8683  NH3 POPEs 243     120.070  30.200  58.650  1.00  0.00           N
ATOM   8687  C12 POPEs 243     121.340  30.990  58.530  1.00  0.00           C
ATOM   8690  C11 POPEs 243     122.200  30.500  57.360  1.00  0.00           C
ATOM   8693  P   POPEs 243     124.810  30.330  57.330  1.00  0.00           P
ATOM   8694  O13 POPEs 243     125.930  31.270  57.530  1.00  0.00           O
ATOM   8695  O14 POPEs 243     124.730  29.160  58.240  1.00  0.00           O
ATOM   8696  O11 POPEs 243     124.800  29.800  55.840  1.00  0.00           O
ATOM   8697  O12 POPEs 243     123.460  31.150  57.410  1.00  0.00           O
ATOM   8698  C1  POPEs 243     126.020  29.720  55.120  1.00  0.00           C
ATOM   8701  C2  POPEs 243     126.100  30.850  54.060  1.00  0.00           C
ATOM   8703  O21 POPEs 243     126.310  30.240  52.770  1.00  0.00           O
ATOM   8704  C21 POPEs 243     126.140  31.030  51.710  1.00  0.00           C
ATOM   8705  O22 POPEs 243     125.660  32.140  51.710  1.00  0.00           O
ATOM   8706  C22 POPEs 243     126.740  30.310  50.500  1.00  0.00           C
ATOM   8709  C3  POPEs 243     127.190  31.920  54.390  1.00  0.00           C
ATOM   8712  O31 POPEs 243     128.230  31.960  53.400  1.00  0.00           O
ATOM   8713  C31 POPEs 243     129.487  32.020  53.790  1.00  0.00           C
ATOM   8714  O32 POPEs 243     129.897  32.100  54.930  1.00  0.00           O
ATOM   8715  C32 POPEs 243     130.387  31.940  52.550  1.00  0.00           C
ATOM   8718  C23 POPEs 243     126.820  31.200  49.240  1.00  0.00           C
ATOM   8721  C24 POPEs 243     125.630  30.990  48.300  1.00  0.00           C
ATOM   8724  C25 POPEs 243     125.830  31.610  46.900  1.00  0.00           C
ATOM   8727  C26 POPEs 243     126.020  33.140  46.940  1.00  0.00           C
ATOM   8730  C27 POPEs 243     125.770  33.810  45.590  1.00  0.00           C
ATOM   8733  C28 POPEs 243     125.810  35.350  45.670  1.00  0.00           C
ATOM   8736  C29 POPEs 243     125.170  36.030  44.490  1.00  0.00           C
ATOM   8738 0C21 POPEs 243     125.780  36.500  43.380  1.00  0.00           C
ATOM   8740 1C21 POPEs 243     127.250  36.400  43.050  1.00  0.00           C
ATOM   8743 2C21 POPEs 243     127.520  35.380  41.940  1.00  0.00           C
ATOM   8746 3C21 POPEs 243     126.900  35.760  40.590  1.00  0.00           C
ATOM   8749 4C21 POPEs 243     127.380  34.880  39.440  1.00  0.00           C
ATOM   8752 5C21 POPEs 243     127.030  33.390  39.610  1.00  0.00           C
ATOM   8755 6C21 POPEs 243     127.350  32.560  38.360  1.00  0.00           C
ATOM   8758 7C21 POPEs 243     126.680  31.180  38.340  1.00  0.00           C
ATOM   8761 8C21 POPEs 243     127.030  30.350  37.100  1.00  0.00           C
ATOM   8765  C33 POPEs 243     130.437  30.470  52.080  1.00  0.00           C
ATOM   8768  C34 POPEs 243     131.187  30.240  50.760  1.00  0.00           C
ATOM   8771  C35 POPEs 243     132.677  30.630  50.810  1.00  0.00           C
ATOM   8774  C36 POPEs 243     133.437  30.110  52.040  1.00  0.00           C
ATOM   8777  C37 POPEs 243     134.917  30.510  52.140  1.00  0.00           C
ATOM   8780  C38 POPEs 243     135.177  31.890  52.780  1.00  0.00           C
ATOM   8783  C39 POPEs 243     134.597  33.060  51.970  1.00  0.00           C
ATOM   8786 0C31 POPEs 243     135.197  34.440  52.290  1.00  0.00           C
ATOM   8789 1C31 POPEs 243     134.407  35.550  51.570  1.00  0.00           C
ATOM   8792 2C31 POPEs 243     134.967  36.960  51.800  1.00  0.00           C
ATOM   8795 3C31 POPEs 243     133.917  37.940  52.340  1.00  0.00           C
ATOM   8798 4C31 POPEs 243     132.757  38.260  51.380  1.00  0.00           C
ATOM   8801 5C31 POPEs 243     133.167  39.160  50.200  1.00  0.00           C
ATOM   8804 6C31 POPEs 243     131.987  39.770  49.450  1.00  0.00           C
ATOM   8808  NH3 POPEt 244      24.370  14.530  16.740  1.00  0.00           N
ATOM   8812  C12 POPEt 244      25.430  15.240  17.550  1.00  0.00           C
ATOM   8815  C11 POPEt 244      26.280  14.260  18.380  1.00  0.00           C
ATOM   8818  P   POPEt 244      27.930  16.080  19.240  1.00  0.00           P
ATOM   8819  O13 POPEt 244      28.850  15.710  18.130  1.00  0.00           O
ATOM   8820  O14 POPEt 244      27.180  17.350  19.110  1.00  0.00           O
ATOM   8821  O11 POPEt 244      28.760  16.110  20.590  1.00  0.00           O
ATOM   8822  O12 POPEt 244      26.910  14.900  19.490  1.00  0.00           O
ATOM   8823  C1  POPEt 244      28.040  16.190  21.810  1.00  0.00           C
ATOM   8826  C2  POPEt 244      29.050  16.320  22.980  1.00  0.00           C
ATOM   8828  O21 POPEt 244      28.910  15.170  23.840  1.00  0.00           O
ATOM   8829  C21 POPEt 244      28.140  15.170  24.910  1.00  0.00           C
ATOM   8830  O22 POPEt 244      27.510  16.090  25.380  1.00  0.00           O
ATOM   8831  C22 POPEt 244      28.090  13.740  25.470  1.00  0.00           C
ATOM   8834  C3  POPEt 244      29.000  17.720  23.660  1.00  0.00           C
ATOM   8837  O31 POPEt 244      29.970  17.800  24.710  1.00  0.00           O
ATOM   8838  C31 POPEt 244      29.900  18.740  25.670  1.00  0.00           C
ATOM   8839  O32 POPEt 244      30.830  19.060  26.380  1.00  0.00           O
ATOM   8840  C32 POPEt 244      28.510  19.370  25.800  1.00  0.00           C
ATOM   8843  C23 POPEt 244      27.000  13.670  26.550  1.00  0.00           C
ATOM   8846  C24 POPEt 244      27.430  14.220  27.920  1.00  0.00           C
ATOM   8849  C25 POPEt 244      26.250  14.920  28.600  1.00  0.00           C
ATOM   8852  C26 POPEt 244      26.550  15.420  30.020  1.00  0.00           C
ATOM   8855  C27 POPEt 244      25.430  16.330  30.540  1.00  0.00           C
ATOM   8858  C28 POPEt 244      25.540  16.590  32.050  1.00  0.00           C
ATOM   8861  C29 POPEt 244      24.430  17.470  32.560  1.00  0.00           C
ATOM   8863 0C21 POPEt 244      23.440  17.120  33.390  1.00  0.00           C
ATOM   8865 1C21 POPEt 244      23.200  15.770  34.030  1.00  0.00           C
ATOM   8868 2C21 POPEt 244      22.980  15.880  35.560  1.00  0.00           C
ATOM   8871 3C21 POPEt 244      24.080  16.680  36.280  1.00  0.00           C
ATOM   8874 4C21 POPEt 244      24.020  16.550  37.810  1.00  0.00           C
ATOM   8877 5C21 POPEt 244      24.630  17.770  38.520  1.00  0.00           C
ATOM   8880 6C21 POPEt 244      24.690  17.620  40.040  1.00  0.00           C
ATOM   8883 7C21 POPEt 244      25.140  18.910  40.750  1.00  0.00           C
ATOM   8886 8C21 POPEt 244      25.280  18.780  42.260  1.00  0.00           C
ATOM   8890  C33 POPEt 244      28.350  20.150  27.110  1.00  0.00           C
ATOM   8893  C34 POPEt 244      26.860  20.290  27.450  1.00  0.00           C
ATOM   8896  C35 POPEt 244      26.560  21.140  28.680  1.00  0.00           C
ATOM   8899  C36 POPEt 244      26.820  22.630  28.470  1.00  0.00           C
ATOM   8902  C37 POPEt 244      26.430  23.450  29.700  1.00  0.00           C
ATOM   8905  C38 POPEt 244      26.720  24.950  29.590  1.00  0.00           C
ATOM   8908  C39 POPEt 244      26.190  25.690  30.820  1.00  0.00           C
ATOM   8911 0C31 POPEt 244      26.880  27.030  31.110  1.00  0.00           C
ATOM   8914 1C31 POPEt 244      26.520  27.540  32.510  1.00  0.00           C
ATOM   8917 2C31 POPEt 244      27.280  28.790  32.960  1.00  0.00           C
ATOM   8920 3C31 POPEt 244      26.960  30.030  32.120  1.00  0.00           C
ATOM   8923 4C31 POPEt 244      27.620  31.320  32.650  1.00  0.00           C
ATOM   8926 5C31 POPEt 244      27.200  32.550  31.830  1.00  0.00           C
ATOM   8929 6C31 POPEt 244      27.720  33.880  32.380  1.00  0.00           C
ATOM   8933  NH3 POPEu 245      52.400  83.960  21.340  1.00  0.00           N
ATOM   8937  C12 POPEu 245      53.240  83.100  20.450  1.00  0.00           C
ATOM   8940  C11 POPEu 245      54.180  83.950  19.590  1.00  0.00           C
ATOM   8943  P   POPEu 245      56.090  83.490  17.910  1.00  0.00           P
ATOM   8944  O13 POPEu 245      56.230  82.740  16.640  1.00  0.00           O
ATOM   8945  O14 POPEu 245      56.220  84.970  17.840  1.00  0.00           O
ATOM   8946  O11 POPEu 245      57.130  82.960  18.960  1.00  0.00           O
ATOM   8947  O12 POPEu 245      54.710  83.110  18.570  1.00  0.00           O
ATOM   8948  C1  POPEu 245      56.960  81.750  19.680  1.00  0.00           C
ATOM   8951  C2  POPEu 245      58.170  81.550  20.630  1.00  0.00           C
ATOM   8953  O21 POPEu 245      57.950  82.250  21.870  1.00  0.00           O
ATOM   8954  C21 POPEu 245      57.690  81.520  22.940  1.00  0.00           C
ATOM   8955  O22 POPEu 245      57.380  80.340  22.960  1.00  0.00           O
ATOM   8956  C22 POPEu 245      57.930  82.370  24.190  1.00  0.00           C
ATOM   8959  C3  POPEu 245      59.500  82.060  20.000  1.00  0.00           C
ATOM   8962  O31 POPEu 245      60.580  82.080  20.950  1.00  0.00           O
ATOM   8963  C31 POPEu 245      60.840  83.260  21.520  1.00  0.00           C
ATOM   8964  O32 POPEu 245      60.200  84.280  21.390  1.00  0.00           O
ATOM   8965  C32 POPEu 245      62.100  83.130  22.380  1.00  0.00           C
ATOM   8968  C23 POPEu 245      58.730  81.570  25.230  1.00  0.00           C
ATOM   8971  C24 POPEu 245      57.870  80.880  26.300  1.00  0.00           C
ATOM   8974  C25 POPEu 245      57.400  81.860  27.400  1.00  0.00           C
ATOM   8977  C26 POPEu 245      56.720  81.160  28.580  1.00  0.00           C
ATOM   8980  C27 POPEu 245      56.620  82.050  29.820  1.00  0.00           C
ATOM   8983  C28 POPEu 245      56.290  81.260  31.100  1.00  0.00           C
ATOM   8986  C29 POPEu 245      56.350  82.110  32.340  1.00  0.00           C
ATOM   8988 0C21 POPEu 245      55.300  82.690  32.950  1.00  0.00           C
ATOM   8990 1C21 POPEu 245      53.870  82.630  32.470  1.00  0.00           C
ATOM   8993 2C21 POPEu 245      53.000  83.690  33.180  1.00  0.00           C
ATOM   8996 3C21 POPEu 245      51.550  83.720  32.670  1.00  0.00           C
ATOM   8999 4C21 POPEu 245      50.620  84.600  33.530  1.00  0.00           C
ATOM   9002 5C21 POPEu 245      51.100  86.050  33.710  1.00  0.00           C
ATOM   9005 6C21 POPEu 245      50.130  86.910  34.530  1.00  0.00           C
ATOM   9008 7C21 POPEu 245      50.590  88.370  34.680  1.00  0.00           C
ATOM   9011 8C21 POPEu 245      49.670  89.230  35.540  1.00  0.00           C
ATOM   9015  C33 POPEu 245      62.240  84.350  23.310  1.00  0.00           C
ATOM   9018  C34 POPEu 245      63.170  84.110  24.510  1.00  0.00           C
ATOM   9021  C35 POPEu 245      62.570  83.130  25.540  1.00  0.00           C
ATOM   9024  C36 POPEu 245      63.080  83.380  26.960  1.00  0.00           C
ATOM   9027  C37 POPEu 245      62.580  82.350  27.980  1.00  0.00           C
ATOM   9030  C38 POPEu 245      63.400  82.360  29.280  1.00  0.00           C
ATOM   9033  C39 POPEu 245      62.570  82.150  30.560  1.00  0.00           C
ATOM   9036 0C31 POPEu 245      61.630  83.330  30.870  1.00  0.00           C
ATOM   9039 1C31 POPEu 245      61.190  83.370  32.340  1.00  0.00           C
ATOM   9042 2C31 POPEu 245      60.400  84.640  32.690  1.00  0.00           C
ATOM   9045 3C31 POPEu 245      60.230  84.850  34.200  1.00  0.00           C
ATOM   9048 4C31 POPEu 245      58.960  84.270  34.820  1.00  0.00           C
ATOM   9051 5C31 POPEu 245      58.930  84.570  36.330  1.00  0.00           C
ATOM   9054 6C31 POPEu 245      57.690  84.080  37.060  1.00  0.00           C
ATOM   9058  NH3 POPEv 246      28.330 100.580  58.300  1.00  0.00           N
ATOM   9062  C12 POPEv 246      27.030 100.370  59.030  1.00  0.00           C
ATOM   9065  C11 POPEv 246      26.010  99.660  58.120  1.00  0.00           C
ATOM   9068  P   POPEv 246      24.120 101.450  58.070  1.00  0.00           P
ATOM   9069  O13 POPEv 246      23.610 102.070  59.320  1.00  0.00           O
ATOM   9070  O14 POPEv 246      25.150 102.200  57.320  1.00  0.00           O
ATOM   9071  O11 POPEv 246      22.890 101.140  57.120  1.00  0.00           O
ATOM   9072  O12 POPEv 246      24.670 100.000  58.440  1.00  0.00           O
ATOM   9073  C1  POPEv 246      23.110 100.750  55.770  1.00  0.00           C
ATOM   9076  C2  POPEv 246      21.930 101.230  54.880  1.00  0.00           C
ATOM   9078  O21 POPEv 246      22.280 100.920  53.520  1.00  0.00           O
ATOM   9079  C21 POPEv 246      21.720  99.810  53.040  1.00  0.00           C
ATOM   9080  O22 POPEv 246      20.730  99.270  53.470  1.00  0.00           O
ATOM   9081  C22 POPEv 246      22.590  99.220  51.940  1.00  0.00           C
ATOM   9084  C3  POPEv 246      21.680 102.750  55.030  1.00  0.00           C
ATOM   9087  O31 POPEv 246      20.490 103.190  54.350  1.00  0.00           O
ATOM   9088  C31 POPEv 246      20.660 103.800  53.180  1.00  0.00           C
ATOM   9089  O32 POPEv 246      21.680 103.800  52.520  1.00  0.00           O
ATOM   9090  C32 POPEv 246      19.380 104.590  52.850  1.00  0.00           C
ATOM   9093  C23 POPEv 246      22.390  99.900  50.590  1.00  0.00           C
ATOM   9096  C24 POPEv 246      22.980 101.320  50.530  1.00  0.00           C
ATOM   9099  C25 POPEv 246      23.660 101.620  49.190  1.00  0.00           C
ATOM   9102  C26 POPEv 246      22.740 101.590  47.980  1.00  0.00           C
ATOM   9105  C27 POPEv 246      23.560 101.630  46.690  1.00  0.00           C
ATOM   9108  C28 POPEv 246      22.720 101.700  45.400  1.00  0.00           C
ATOM   9111  C29 POPEv 246      22.160 103.070  45.150  1.00  0.00           C
ATOM   9113 0C21 POPEv 246      22.530 103.940  44.200  1.00  0.00           C
ATOM   9115 1C21 POPEv 246      23.580 103.740  43.140  1.00  0.00           C
ATOM   9118 2C21 POPEv 246      22.970 103.640  41.730  1.00  0.00           C
ATOM   9121 3C21 POPEv 246      22.450 104.980  41.180  1.00  0.00           C
ATOM   9124 4C21 POPEv 246      22.030 104.900  39.700  1.00  0.00           C
ATOM   9127 5C21 POPEv 246      20.510 104.870  39.480  1.00  0.00           C
ATOM   9130 6C21 POPEv 246      20.150 104.850  37.980  1.00  0.00           C
ATOM   9133 7C21 POPEv 246      18.700 105.260  37.680  1.00  0.00           C
ATOM   9136 8C21 POPEv 246      18.350 105.220  36.190  1.00  0.00           C
ATOM   9140  C33 POPEv 246      19.130 104.640  51.330  1.00  0.00           C
ATOM   9143  C34 POPEv 246      18.550 103.330  50.770  1.00  0.00           C
ATOM   9146  C35 POPEv 246      18.730 103.170  49.250  1.00  0.00           C
ATOM   9149  C36 POPEv 246      17.980 104.180  48.380  1.00  0.00           C
ATOM   9152  C37 POPEv 246      18.410 104.130  46.900  1.00  0.00           C
ATOM   9155  C38 POPEv 246      18.300 105.480  46.180  1.00  0.00           C
ATOM   9158  C39 POPEv 246      18.880 105.440  44.760  1.00  0.00           C
ATOM   9161 0C31 POPEv 246      19.340 106.810  44.240  1.00  0.00           C
ATOM   9164 1C31 POPEv 246      18.190 107.750  43.860  1.00  0.00           C
ATOM   9167 2C31 POPEv 246      18.630 109.050  43.180  1.00  0.00           C
ATOM   9170 3C31 POPEv 246      19.240 108.870  41.780  1.00  0.00           C
ATOM   9173 4C31 POPEv 246      20.770 109.020  41.710  1.00  0.00           C
ATOM   9176 5C31 POPEv 246      21.300 109.530  40.360  1.00  0.00           C
ATOM   9179 6C31 POPEv 246      20.750 108.840  39.110  1.00  0.00           C
ATOM   9183  NH3 POPEw 247     114.740  86.470  60.800  1.00  0.00           N
ATOM   9187  C12 POPEw 247     113.450  87.120  60.390  1.00  0.00           C
ATOM   9190  C11 POPEw 247     112.800  87.890  61.540  1.00  0.00           C
ATOM   9193  P   POPEw 247     110.470  87.810  62.670  1.00  0.00           P
ATOM   9194  O13 POPEw 247     109.660  86.850  63.460  1.00  0.00           O
ATOM   9195  O14 POPEw 247     110.820  89.090  63.310  1.00  0.00           O
ATOM   9196  O11 POPEw 247     109.720  88.110  61.300  1.00  0.00           O
ATOM   9197  O12 POPEw 247     111.800  87.090  62.180  1.00  0.00           O
ATOM   9198  C1  POPEw 247     109.490  87.030  60.400  1.00  0.00           C
ATOM   9201  C2  POPEw 247     108.400  87.440  59.370  1.00  0.00           C
ATOM   9203  O21 POPEw 247     108.200  86.400  58.400  1.00  0.00           O
ATOM   9204  C21 POPEw 247     107.540  85.310  58.810  1.00  0.00           C
ATOM   9205  O22 POPEw 247     107.130  85.100  59.940  1.00  0.00           O
ATOM   9206  C22 POPEw 247     107.310  84.380  57.620  1.00  0.00           C
ATOM   9209  C3  POPEw 247     108.790  88.750  58.640  1.00  0.00           C
ATOM   9212  O31 POPEw 247     107.920  88.980  57.520  1.00  0.00           O
ATOM   9213  C31 POPEw 247     107.040  89.970  57.600  1.00  0.00           C
ATOM   9214  O32 POPEw 247     106.890  90.730  58.540  1.00  0.00           O
ATOM   9215  C32 POPEw 247     106.210  89.990  56.310  1.00  0.00           C
ATOM   9218  C23 POPEw 247     108.490  83.410  57.440  1.00  0.00           C
ATOM   9221  C24 POPEw 247     108.420  82.660  56.100  1.00  0.00           C
ATOM   9224  C25 POPEw 247     108.830  83.520  54.900  1.00  0.00           C
ATOM   9227  C26 POPEw 247     108.580  82.840  53.550  1.00  0.00           C
ATOM   9230  C27 POPEw 247     109.520  83.370  52.460  1.00  0.00           C
ATOM   9233  C28 POPEw 247     109.250  82.740  51.080  1.00  0.00           C
ATOM   9236  C29 POPEw 247     110.330  83.130  50.100  1.00  0.00           C
ATOM   9238 0C21 POPEw 247     110.990  82.330  49.240  1.00  0.00           C
ATOM   9240 1C21 POPEw 247     110.800  80.850  49.030  1.00  0.00           C
ATOM   9243 2C21 POPEw 247     110.000  80.490  47.760  1.00  0.00           C
ATOM   9246 3C21 POPEw 247     110.210  79.030  47.360  1.00  0.00           C
ATOM   9249 4C21 POPEw 247     109.210  78.470  46.330  1.00  0.00           C
ATOM   9252 5C21 POPEw 247     109.040  79.310  45.050  1.00  0.00           C
ATOM   9255 6C21 POPEw 247     108.440  78.490  43.900  1.00  0.00           C
ATOM   9258 7C21 POPEw 247     108.120  79.320  42.650  1.00  0.00           C
ATOM   9261 8C21 POPEw 247     107.640  78.480  41.460  1.00  0.00           C
ATOM   9265  C33 POPEw 247     105.570  91.370  56.030  1.00  0.00           C
ATOM   9268  C34 POPEw 247     105.630  91.780  54.550  1.00  0.00           C
ATOM   9271  C35 POPEw 247     107.040  92.140  54.090  1.00  0.00           C
ATOM   9274  C36 POPEw 247     107.100  92.780  52.690  1.00  0.00           C
ATOM   9277  C37 POPEw 247     108.540  93.070  52.260  1.00  0.00           C
ATOM   9280  C38 POPEw 247     108.660  94.080  51.110  1.00  0.00           C
ATOM   9283  C39 POPEw 247     109.360  95.400  51.490  1.00  0.00           C
ATOM   9286 0C31 POPEw 247     110.230  95.900  50.330  1.00  0.00           C
ATOM   9289 1C31 POPEw 247     111.040  97.180  50.620  1.00  0.00           C
ATOM   9292 2C31 POPEw 247     112.180  97.400  49.610  1.00  0.00           C
ATOM   9295 3C31 POPEw 247     111.750  97.360  48.130  1.00  0.00           C
ATOM   9298 4C31 POPEw 247     110.690  98.400  47.750  1.00  0.00           C
ATOM   9301 5C31 POPEw 247     110.380  98.440  46.240  1.00  0.00           C
ATOM   9304 6C31 POPEw 247     111.460  99.100  45.380  1.00  0.00           C
ATOM   9308  NH3 POPEx 248      59.690  46.950  71.610  1.00  0.00           N
ATOM   9312  C12 POPEx 248      60.530  47.450  72.760  1.00  0.00           C
ATOM   9315  C11 POPEx 248      61.920  47.970  72.310  1.00  0.00           C
ATOM   9318  P   POPEx 248      61.460  50.050  70.810  1.00  0.00           P
ATOM   9319  O13 POPEx 248      60.710  49.070  70.000  1.00  0.00           O
ATOM   9320  O14 POPEx 248      60.740  51.290  71.180  1.00  0.00           O
ATOM   9321  O11 POPEx 248      62.820  50.410  70.070  1.00  0.00           O
ATOM   9322  O12 POPEx 248      61.950  49.380  72.150  1.00  0.00           O
ATOM   9323  C1  POPEx 248      62.810  51.500  69.150  1.00  0.00           C
ATOM   9326  C2  POPEx 248      64.130  51.590  68.350  1.00  0.00           C
ATOM   9328  O21 POPEx 248      64.320  52.960  67.940  1.00  0.00           O
ATOM   9329  C21 POPEx 248      65.310  53.270  67.110  1.00  0.00           C
ATOM   9330  O22 POPEx 248      66.290  52.600  66.840  1.00  0.00           O
ATOM   9331  C22 POPEx 248      64.980  54.610  66.460  1.00  0.00           C
ATOM   9334  C3  POPEx 248      64.150  50.630  67.140  1.00  0.00           C
ATOM   9337  O31 POPEx 248      63.360  51.230  66.100  1.00  0.00           O
ATOM   9338  C31 POPEx 248      63.740  51.000  64.850  1.00  0.00           C
ATOM   9339  O32 POPEx 248      64.470  50.090  64.480  1.00  0.00           O
ATOM   9340  C32 POPEx 248      63.190  52.110  63.950  1.00  0.00           C
ATOM   9343  C23 POPEx 248      66.180  55.170  65.670  1.00  0.00           C
ATOM   9346  C24 POPEx 248      67.270  55.830  66.540  1.00  0.00           C
ATOM   9349  C25 POPEx 248      67.340  57.360  66.360  1.00  0.00           C
ATOM   9352  C26 POPEx 248      67.790  57.790  64.960  1.00  0.00           C
ATOM   9355  C27 POPEx 248      67.040  59.000  64.400  1.00  0.00           C
ATOM   9358  C28 POPEx 248      67.680  59.620  63.150  1.00  0.00           C
ATOM   9361  C29 POPEx 248      67.760  58.620  62.030  1.00  0.00           C
ATOM   9363 0C21 POPEx 248      68.320  58.820  60.830  1.00  0.00           C
ATOM   9365 1C21 POPEx 248      69.000  60.090  60.370  1.00  0.00           C
ATOM   9368 2C21 POPEx 248      70.520  59.890  60.290  1.00  0.00           C
ATOM   9371 3C21 POPEx 248      71.000  58.890  59.230  1.00  0.00           C
ATOM   9374 4C21 POPEx 248      72.530  58.810  59.170  1.00  0.00           C
ATOM   9377 5C21 POPEx 248      73.040  58.320  57.810  1.00  0.00           C
ATOM   9380 6C21 POPEx 248      74.570  58.370  57.650  1.00  0.00           C
ATOM   9383 7C21 POPEx 248      75.140  59.800  57.610  1.00  0.00           C
ATOM   9386 8C21 POPEx 248      76.550  59.900  57.020  1.00  0.00           C
ATOM   9390  C33 POPEx 248      62.410  51.500  62.780  1.00  0.00           C
ATOM   9393  C34 POPEx 248      62.040  52.510  61.690  1.00  0.00           C
ATOM   9396  C35 POPEx 248      63.220  52.950  60.810  1.00  0.00           C
ATOM   9399  C36 POPEx 248      62.810  53.880  59.660  1.00  0.00           C
ATOM   9402  C37 POPEx 248      63.780  55.050  59.460  1.00  0.00           C
ATOM   9405  C38 POPEx 248      63.220  56.180  58.590  1.00  0.00           C
ATOM   9408  C39 POPEx 248      63.310  55.960  57.070  1.00  0.00           C
ATOM   9411 0C31 POPEx 248      64.730  56.190  56.540  1.00  0.00           C
ATOM   9414 1C31 POPEx 248      64.930  55.760  55.080  1.00  0.00           C
ATOM   9417 2C31 POPEx 248      66.400  55.420  54.750  1.00  0.00           C
ATOM   9420 3C31 POPEx 248      67.290  56.590  54.320  1.00  0.00           C
ATOM   9423 4C31 POPEx 248      67.030  57.060  52.880  1.00  0.00           C
ATOM   9426 5C31 POPEx 248      68.310  57.540  52.190  1.00  0.00           C
ATOM   9429 6C31 POPEx 248      68.060  58.380  50.930  1.00  0.00           C
ATOM   9433  NH3 POPEy 249      58.460  86.910  65.030  1.00  0.00           N
ATOM   9437  C12 POPEy 249      57.390  87.670  65.760  1.00  0.00           C
ATOM   9440  C11 POPEy 249      57.770  89.140  66.040  1.00  0.00           C
ATOM   9443  P   POPEy 249      59.850  90.200  64.910  1.00  0.00           P
ATOM   9444  O13 POPEy 249      59.970  91.550  65.510  1.00  0.00           O
ATOM   9445  O14 POPEy 249      60.640  89.120  65.530  1.00  0.00           O
ATOM   9446  O11 POPEy 249      60.240  90.280  63.390  1.00  0.00           O
ATOM   9447  O12 POPEy 249      58.320  89.780  64.890  1.00  0.00           O
ATOM   9448  C1  POPEy 249      59.450  89.690  62.370  1.00  0.00           C
ATOM   9451  C2  POPEy 249      60.300  89.400  61.110  1.00  0.00           C
ATOM   9453  O21 POPEy 249      60.310  87.990  60.860  1.00  0.00           O
ATOM   9454  C21 POPEy 249      60.040  87.580  59.620  1.00  0.00           C
ATOM   9455  O22 POPEy 249      60.720  86.760  59.010  1.00  0.00           O
ATOM   9456  C22 POPEy 249      58.710  88.130  59.060  1.00  0.00           C
ATOM   9459  C3  POPEy 249      61.770  89.880  61.250  1.00  0.00           C
ATOM   9462  O31 POPEy 249      62.570  89.550  60.100  1.00  0.00           O
ATOM   9463  C31 POPEy 249      62.390  90.320  59.030  1.00  0.00           C
ATOM   9464  O32 POPEy 249      61.590  91.230  58.930  1.00  0.00           O
ATOM   9465  C32 POPEy 249      63.360  89.890  57.930  1.00  0.00           C
ATOM   9468  C23 POPEy 249      58.940  88.850  57.730  1.00  0.00           C
ATOM   9471  C24 POPEy 249      57.820  88.660  56.690  1.00  0.00           C
ATOM   9474  C25 POPEy 249      58.180  89.290  55.340  1.00  0.00           C
ATOM   9477  C26 POPEy 249      57.160  89.010  54.230  1.00  0.00           C
ATOM   9480  C27 POPEy 249      57.630  89.560  52.870  1.00  0.00           C
ATOM   9483  C28 POPEy 249      56.640  89.310  51.720  1.00  0.00           C
ATOM   9486  C29 POPEy 249      57.250  89.710  50.400  1.00  0.00           C
ATOM   9488 0C21 POPEy 249      56.660  89.680  49.190  1.00  0.00           C
ATOM   9490 1C21 POPEy 249      55.250  89.220  48.890  1.00  0.00           C
ATOM   9493 2C21 POPEy 249      55.260  87.860  48.180  1.00  0.00           C
ATOM   9496 3C21 POPEy 249      55.820  87.860  46.740  1.00  0.00           C
ATOM   9499 4C21 POPEy 249      54.780  87.550  45.660  1.00  0.00           C
ATOM   9502 5C21 POPEy 249      53.690  88.630  45.510  1.00  0.00           C
ATOM   9505 6C21 POPEy 249      52.760  88.340  44.330  1.00  0.00           C
ATOM   9508 7C21 POPEy 249      51.600  89.330  44.210  1.00  0.00           C
ATOM   9511 8C21 POPEy 249      50.840  89.210  42.890  1.00  0.00           C
ATOM   9515  C33 POPEy 249      62.640  89.790  56.580  1.00  0.00           C
ATOM   9518  C34 POPEy 249      63.190  88.670  55.680  1.00  0.00           C
ATOM   9521  C35 POPEy 249      64.670  88.870  55.310  1.00  0.00           C
ATOM   9524  C36 POPEy 249      65.210  87.720  54.470  1.00  0.00           C
ATOM   9527  C37 POPEy 249      66.750  87.680  54.410  1.00  0.00           C
ATOM   9530  C38 POPEy 249      67.230  86.400  53.730  1.00  0.00           C
ATOM   9533  C39 POPEy 249      68.750  86.310  53.550  1.00  0.00           C
ATOM   9536 0C31 POPEy 249      69.340  87.390  52.640  1.00  0.00           C
ATOM   9539 1C31 POPEy 249      70.750  87.020  52.150  1.00  0.00           C
ATOM   9542 2C31 POPEy 249      71.090  87.560  50.750  1.00  0.00           C
ATOM   9545 3C31 POPEy 249      70.290  86.910  49.610  1.00  0.00           C
ATOM   9548 4C31 POPEy 249      71.070  85.850  48.820  1.00  0.00           C
ATOM   9551 5C31 POPEy 249      70.360  85.420  47.530  1.00  0.00           C
ATOM   9554 6C31 POPEy 249      71.170  84.500  46.620  1.00  0.00           C
ATOM   9558  NH3 POPEz 250      24.220  73.110  63.950  1.00  0.00           N
ATOM   9562  C12 POPEz 250      25.440  72.240  63.970  1.00  0.00           C
ATOM   9565  C11 POPEz 250      25.230  71.030  63.040  1.00  0.00           C
ATOM   9568  P   POPEz 250      27.280  69.460  62.530  1.00  0.00           P
ATOM   9569  O13 POPEz 250      28.460  70.330  62.750  1.00  0.00           O
ATOM   9570  O14 POPEz 250      27.450  68.010  62.770  1.00  0.00           O
ATOM   9571  O11 POPEz 250      26.740  69.680  61.060  1.00  0.00           O
ATOM   9572  O12 POPEz 250      26.100  69.980  63.430  1.00  0.00           O
ATOM   9573  C1  POPEz 250      27.630  69.470  59.970  1.00  0.00           C
ATOM   9576  C2  POPEz 250      27.130  70.310  58.760  1.00  0.00           C
ATOM   9578  O21 POPEz 250      27.560  69.840  57.480  1.00  0.00           O
ATOM   9579  C21 POPEz 250      28.790  69.450  57.230  1.00  0.00           C
ATOM   9580  O22 POPEz 250      29.740  69.410  57.990  1.00  0.00           O
ATOM   9581  C22 POPEz 250      28.810  69.040  55.750  1.00  0.00           C
ATOM   9584  C3  POPEz 250      27.410  71.840  58.940  1.00  0.00           C
ATOM   9587  O31 POPEz 250      27.410  72.570  57.700  1.00  0.00           O
ATOM   9588  C31 POPEz 250      26.250  72.650  57.050  1.00  0.00           C
ATOM   9589  O32 POPEz 250      25.190  72.170  57.400  1.00  0.00           O
ATOM   9590  C32 POPEz 250      26.440  73.470  55.770  1.00  0.00           C
ATOM   9593  C23 POPEz 250      30.120  68.350  55.340  1.00  0.00           C
ATOM   9596  C24 POPEz 250      29.990  67.620  53.990  1.00  0.00           C
ATOM   9599  C25 POPEz 250      29.650  68.540  52.810  1.00  0.00           C
ATOM   9602  C26 POPEz 250      29.430  67.810  51.480  1.00  0.00           C
ATOM   9605  C27 POPEz 250      29.250  68.780  50.300  1.00  0.00           C
ATOM   9608  C28 POPEz 250      29.240  68.120  48.910  1.00  0.00           C
ATOM   9611  C29 POPEz 250      29.170  69.180  47.840  1.00  0.00           C
ATOM   9613 0C21 POPEz 250      28.600  69.120  46.620  1.00  0.00           C
ATOM   9615 1C21 POPEz 250      27.910  67.960  45.950  1.00  0.00           C
ATOM   9618 2C21 POPEz 250      28.630  67.510  44.650  1.00  0.00           C
ATOM   9621 3C21 POPEz 250      28.730  68.620  43.580  1.00  0.00           C
ATOM   9624 4C21 POPEz 250      29.520  68.250  42.310  1.00  0.00           C
ATOM   9627 5C21 POPEz 250      28.790  67.330  41.310  1.00  0.00           C
ATOM   9630 6C21 POPEz 250      29.270  67.530  39.860  1.00  0.00           C
ATOM   9633 7C21 POPEz 250      28.750  66.480  38.870  1.00  0.00           C
ATOM   9636 8C21 POPEz 250      28.940  66.840  37.400  1.00  0.00           C
ATOM   9640  C33 POPEz 250      25.940  72.680  54.550  1.00  0.00           C
ATOM   9643  C34 POPEz 250      26.840  72.870  53.330  1.00  0.00           C
ATOM   9646  C35 POPEz 250      26.260  72.300  52.030  1.00  0.00           C
ATOM   9649  C36 POPEz 250      25.900  70.810  52.090  1.00  0.00           C
ATOM   9652  C37 POPEz 250      25.280  70.300  50.780  1.00  0.00           C
ATOM   9655  C38 POPEz 250      25.200  68.770  50.690  1.00  0.00           C
ATOM   9658  C39 POPEz 250      24.410  68.350  49.440  1.00  0.00           C
ATOM   9661 0C31 POPEz 250      24.360  66.840  49.180  1.00  0.00           C
ATOM   9664 1C31 POPEz 250      23.480  66.560  47.960  1.00  0.00           C
ATOM   9667 2C31 POPEz 250      23.780  65.230  47.240  1.00  0.00           C
ATOM   9670 3C31 POPEz 250      23.150  65.160  45.840  1.00  0.00           C
ATOM   9673 4C31 POPEz 250      23.810  66.110  44.820  1.00  0.00           C
ATOM   9676 5C31 POPEz 250      22.820  66.630  43.760  1.00  0.00           C
ATOM   9679 6C31 POPEz 250      23.470  67.530  42.700  1.00  0.00           C
ATOM   9683  NH3 POPE0 251      47.120  88.480  18.260  1.00  0.00           N
ATOM   9687  C12 POPE0 251      47.910  89.760  18.190  1.00  0.00           C
ATOM   9690  C11 POPE0 251      47.710  90.490  16.860  1.00  0.00           C
ATOM   9693  P   POPE0 251      48.900  92.690  16.070  1.00  0.00           P
ATOM   9694  O13 POPE0 251      50.070  91.880  15.660  1.00  0.00           O
ATOM   9695  O14 POPE0 251      48.040  93.250  15.010  1.00  0.00           O
ATOM   9696  O11 POPE0 251      49.390  93.860  17.030  1.00  0.00           O
ATOM   9697  O12 POPE0 251      48.010  91.850  17.070  1.00  0.00           O
ATOM   9698  C1  POPE0 251      50.190  93.540  18.160  1.00  0.00           C
ATOM   9701  C2  POPE0 251      49.700  94.290  19.430  1.00  0.00           C
ATOM   9703  O21 POPE0 251      50.470  93.820  20.550  1.00  0.00           O
ATOM   9704  C21 POPE0 251      51.530  94.520  20.920  1.00  0.00           C
ATOM   9705  O22 POPE0 251      51.910  95.570  20.430  1.00  0.00           O
ATOM   9706  C22 POPE0 251      52.230  93.790  22.070  1.00  0.00           C
ATOM   9709  C3  POPE0 251      48.180  94.040  19.710  1.00  0.00           C
ATOM   9712  O31 POPE0 251      47.810  94.350  21.070  1.00  0.00           O
ATOM   9713  C31 POPE0 251      47.930  93.340  21.940  1.00  0.00           C
ATOM   9714  O32 POPE0 251      48.320  92.220  21.670  1.00  0.00           O
ATOM   9715  C32 POPE0 251      47.560  93.790  23.360  1.00  0.00           C
ATOM   9718  C23 POPE0 251      52.370  94.730  23.290  1.00  0.00           C
ATOM   9721  C24 POPE0 251      52.880  94.000  24.550  1.00  0.00           C
ATOM   9724  C25 POPE0 251      52.300  94.590  25.840  1.00  0.00           C
ATOM   9727  C26 POPE0 251      52.530  93.740  27.100  1.00  0.00           C
ATOM   9730  C27 POPE0 251      51.900  94.390  28.350  1.00  0.00           C
ATOM   9733  C28 POPE0 251      52.300  93.750  29.700  1.00  0.00           C
ATOM   9736  C29 POPE0 251      51.570  92.490  30.070  1.00  0.00           C
ATOM   9738 0C21 POPE0 251      51.270  92.100  31.330  1.00  0.00           C
ATOM   9740 1C21 POPE0 251      51.630  92.790  32.620  1.00  0.00           C
ATOM   9743 2C21 POPE0 251      50.420  93.370  33.370  1.00  0.00           C
ATOM   9746 3C21 POPE0 251      50.800  93.950  34.740  1.00  0.00           C
ATOM   9749 4C21 POPE0 251      49.630  94.570  35.530  1.00  0.00           C
ATOM   9752 5C21 POPE0 251      50.120  95.430  36.710  1.00  0.00           C
ATOM   9755 6C21 POPE0 251      49.040  95.850  37.710  1.00  0.00           C
ATOM   9758 7C21 POPE0 251      49.630  96.660  38.880  1.00  0.00           C
ATOM   9761 8C21 POPE0 251      48.630  97.080  39.960  1.00  0.00           C
ATOM   9765  C33 POPE0 251      48.670  93.300  24.310  1.00  0.00           C
ATOM   9768  C34 POPE0 251      48.580  93.770  25.780  1.00  0.00           C
ATOM   9771  C35 POPE0 251      47.380  93.260  26.610  1.00  0.00           C
ATOM   9774  C36 POPE0 251      47.230  91.740  26.720  1.00  0.00           C
ATOM   9777  C37 POPE0 251      48.020  91.070  27.860  1.00  0.00           C
ATOM   9780  C38 POPE0 251      47.990  89.530  27.750  1.00  0.00           C
ATOM   9783  C39 POPE0 251      47.840  88.780  29.080  1.00  0.00           C
ATOM   9786 0C31 POPE0 251      49.000  88.970  30.070  1.00  0.00           C
ATOM   9789 1C31 POPE0 251      50.220  88.070  29.800  1.00  0.00           C
ATOM   9792 2C31 POPE0 251      51.530  88.650  30.360  1.00  0.00           C
ATOM   9795 3C31 POPE0 251      52.730  87.700  30.360  1.00  0.00           C
ATOM   9798 4C31 POPE0 251      52.720  86.650  29.240  1.00  0.00           C
ATOM   9801 5C31 POPE0 251      54.010  85.820  29.180  1.00  0.00           C
ATOM   9804 6C31 POPE0 251      53.930  84.670  28.170  1.00  0.00           C
ATOM   9808  NH3 POPE1 252      57.290  37.760  25.110  1.00  0.00           N
ATOM   9812  C12 POPE1 252      58.520  37.880  24.260  1.00  0.00           C
ATOM   9815  C11 POPE1 252      58.850  36.540  23.580  1.00  0.00           C
ATOM   9818  P   POPE1 252      61.240  35.770  24.290  1.00  0.00           P
ATOM   9819  O13 POPE1 252      60.960  34.320  24.320  1.00  0.00           O
ATOM   9820  O14 POPE1 252      62.610  36.190  23.920  1.00  0.00           O
ATOM   9821  O11 POPE1 252      60.890  36.420  25.700  1.00  0.00           O
ATOM   9822  O12 POPE1 252      60.230  36.470  23.290  1.00  0.00           O
ATOM   9823  C1  POPE1 252      60.160  35.740  26.700  1.00  0.00           C
ATOM   9826  C2  POPE1 252      60.610  36.280  28.100  1.00  0.00           C
ATOM   9828  O21 POPE1 252      60.200  35.430  29.190  1.00  0.00           O
ATOM   9829  C21 POPE1 252      58.900  35.280  29.430  1.00  0.00           C
ATOM   9830  O22 POPE1 252      57.980  35.590  28.690  1.00  0.00           O
ATOM   9831  C22 POPE1 252      58.700  34.720  30.830  1.00  0.00           C
ATOM   9834  C3  POPE1 252      60.190  37.750  28.350  1.00  0.00           C
ATOM   9837  O31 POPE1 252      60.810  38.300  29.540  1.00  0.00           O
ATOM   9838  C31 POPE1 252      61.950  38.950  29.320  1.00  0.00           C
ATOM   9839  O32 POPE1 252      62.510  39.060  28.240  1.00  0.00           O
ATOM   9840  C32 POPE1 252      62.520  39.590  30.590  1.00  0.00           C
ATOM   9843  C23 POPE1 252      57.650  35.600  31.540  1.00  0.00           C
ATOM   9846  C24 POPE1 252      57.280  35.130  32.950  1.00  0.00           C
ATOM   9849  C25 POPE1 252      58.410  35.310  33.970  1.00  0.00           C
ATOM   9852  C26 POPE1 252      57.890  35.360  35.410  1.00  0.00           C
ATOM   9855  C27 POPE1 252      59.010  35.620  36.410  1.00  0.00           C
ATOM   9858  C28 POPE1 252      58.510  36.160  37.770  1.00  0.00           C
ATOM   9861  C29 POPE1 252      57.910  35.130  38.700  1.00  0.00           C
ATOM   9863 0C21 POPE1 252      58.310  34.900  39.960  1.00  0.00           C
ATOM   9865 1C21 POPE1 252      59.450  35.600  40.640  1.00  0.00           C
ATOM   9868 2C21 POPE1 252      59.250  37.110  40.890  1.00  0.00           C
ATOM   9871 3C21 POPE1 252      58.500  37.470  42.170  1.00  0.00           C
ATOM   9874 4C21 POPE1 252      58.420  38.990  42.360  1.00  0.00           C
ATOM   9877 5C21 POPE1 252      57.490  39.450  43.480  1.00  0.00           C
ATOM   9880 6C21 POPE1 252      58.000  39.140  44.900  1.00  0.00           C
ATOM   9883 7C21 POPE1 252      57.000  39.560  45.980  1.00  0.00           C
ATOM   9886 8C21 POPE1 252      57.540  39.530  47.410  1.00  0.00           C
ATOM   9890  C33 POPE1 252      61.610  39.590  31.830  1.00  0.00           C
ATOM   9893  C34 POPE1 252      62.100  40.560  32.930  1.00  0.00           C
ATOM   9896  C35 POPE1 252      63.620  40.550  33.150  1.00  0.00           C
ATOM   9899  C36 POPE1 252      64.060  41.400  34.350  1.00  0.00           C
ATOM   9902  C37 POPE1 252      63.710  40.740  35.690  1.00  0.00           C
ATOM   9905  C38 POPE1 252      64.260  41.520  36.890  1.00  0.00           C
ATOM   9908  C39 POPE1 252      64.280  40.710  38.180  1.00  0.00           C
ATOM   9911 0C31 POPE1 252      65.150  41.340  39.280  1.00  0.00           C
ATOM   9914 1C31 POPE1 252      66.650  41.080  39.060  1.00  0.00           C
ATOM   9917 2C31 POPE1 252      67.530  41.330  40.290  1.00  0.00           C
ATOM   9920 3C31 POPE1 252      67.140  40.460  41.490  1.00  0.00           C
ATOM   9923 4C31 POPE1 252      68.340  39.860  42.250  1.00  0.00           C
ATOM   9926 5C31 POPE1 252      67.920  38.750  43.230  1.00  0.00           C
ATOM   9929 6C31 POPE1 252      69.050  37.770  43.560  1.00  0.00           C
ATOM   9933  NH3 POPE2 253      61.820 122.810  61.360  1.00  0.00           N
ATOM   9937  C12 POPE2 253      62.580 121.560  61.690  1.00  0.00           C
ATOM   9940  C11 POPE2 253      64.010 121.650  61.140  1.00  0.00           C
ATOM   9943  P   POPE2 253      65.230 119.350  61.120  1.00  0.00           P
ATOM   9944  O13 POPE2 253      66.320 118.730  61.900  1.00  0.00           O
ATOM   9945  O14 POPE2 253      64.020 118.540  60.890  1.00  0.00           O
ATOM   9946  O11 POPE2 253      65.780 119.860  59.720  1.00  0.00           O
ATOM   9947  O12 POPE2 253      64.830 120.710  61.810  1.00  0.00           O
ATOM   9948  C1  POPE2 253      67.090 119.470  59.360  1.00  0.00           C
ATOM   9951  C2  POPE2 253      67.470 120.040  57.980  1.00  0.00           C
ATOM   9953  O21 POPE2 253      68.580 119.250  57.540  1.00  0.00           O
ATOM   9954  C21 POPE2 253      69.170 119.450  56.380  1.00  0.00           C
ATOM   9955  O22 POPE2 253      68.880 120.280  55.540  1.00  0.00           O
ATOM   9956  C22 POPE2 253      70.270 118.390  56.280  1.00  0.00           C
ATOM   9959  C3  POPE2 253      67.790 121.560  58.050  1.00  0.00           C
ATOM   9962  O31 POPE2 253      67.370 122.230  56.850  1.00  0.00           O
ATOM   9963  C31 POPE2 253      68.020 123.360  56.560  1.00  0.00           C
ATOM   9964  O32 POPE2 253      69.000 123.790  57.140  1.00  0.00           O
ATOM   9965  C32 POPE2 253      67.300 124.090  55.420  1.00  0.00           C
ATOM   9968  C23 POPE2 253      70.970 118.430  54.910  1.00  0.00           C
ATOM   9971  C24 POPE2 253      72.120 119.440  54.850  1.00  0.00           C
ATOM   9974  C25 POPE2 253      72.980 119.320  53.580  1.00  0.00           C
ATOM   9977  C26 POPE2 253      73.810 118.030  53.500  1.00  0.00           C
ATOM   9980  C27 POPE2 253      74.610 117.900  52.190  1.00  0.00           C
ATOM   9983  C28 POPE2 253      75.410 116.580  52.070  1.00  0.00           C
ATOM   9986  C29 POPE2 253      74.580 115.330  52.200  1.00  0.00           C
ATOM   9988 0C21 POPE2 253      73.800 114.790  51.240  1.00  0.00           C
ATOM   9990 1C21 POPE2 253      73.610 115.330  49.840  1.00  0.00           C
ATOM   9993 2C21 POPE2 253      74.270 114.450  48.770  1.00  0.00           C
ATOM   9996 3C21 POPE2 253      74.100 115.060  47.370  1.00  0.00           C
ATOM   9999 4C21 POPE2 253      75.060 114.500  46.310  1.00  0.00           C
ATOM  10002 5C21 POPE2 253      74.710 115.050  44.920  1.00  0.00           C
ATOM  10005 6C21 POPE2 253      75.530 114.480  43.760  1.00  0.00           C
ATOM  10008 7C21 POPE2 253      75.320 115.320  42.490  1.00  0.00           C
ATOM  10011 8C21 POPE2 253      75.920 114.710  41.220  1.00  0.00           C
ATOM  10015  C33 POPE2 253      67.100 123.240  54.150  1.00  0.00           C
ATOM  10018  C34 POPE2 253      65.650 123.200  53.630  1.00  0.00           C
ATOM  10021  C35 POPE2 253      64.930 124.550  53.490  1.00  0.00           C
ATOM  10024  C36 POPE2 253      65.510 125.500  52.420  1.00  0.00           C
ATOM  10027  C37 POPE2 253      65.450 126.980  52.840  1.00  0.00           C
ATOM  10030  C38 POPE2 253      65.540 127.970  51.670  1.00  0.00           C
ATOM  10033  C39 POPE2 253      64.170 128.310  51.050  1.00  0.00           C
ATOM  10036 0C31 POPE2 253      64.290 129.120  49.750  1.00  0.00           C
ATOM  10039 1C31 POPE2 253      62.940 129.437  49.070  1.00  0.00           C
ATOM  10042 2C31 POPE2 253      63.100 130.047  47.670  1.00  0.00           C
ATOM  10045 3C31 POPE2 253      62.550 131.477  47.500  1.00  0.00           C
ATOM  10048 4C31 POPE2 253      61.020 131.587  47.550  1.00  0.00           C
ATOM  10051 5C31 POPE2 253      60.520 133.007  47.220  1.00  0.00           C
ATOM  10054 6C31 POPE2 253      59.020 133.097  46.920  1.00  0.00           C
ATOM  10058  NH3 POPE3 254       5.860  62.730  64.670  1.00  0.00           N
ATOM  10062  C12 POPE3 254       6.180  64.120  64.210  1.00  0.00           C
ATOM  10065  C11 POPE3 254       5.420  65.200  64.990  1.00  0.00           C
ATOM  10068  P   POPE3 254       5.010  67.700  64.310  1.00  0.00           P
ATOM  10069  O13 POPE3 254       3.650  67.260  63.920  1.00  0.00           O
ATOM  10070  O14 POPE3 254       5.120  68.650  65.450  1.00  0.00           O
ATOM  10071  O11 POPE3 254       5.720  68.350  63.050  1.00  0.00           O
ATOM  10072  O12 POPE3 254       5.940  66.460  64.590  1.00  0.00           O
ATOM  10073  C1  POPE3 254       5.790  67.630  61.830  1.00  0.00           C
ATOM  10076  C2  POPE3 254       5.860  68.650  60.660  1.00  0.00           C
ATOM  10078  O21 POPE3 254       6.130  67.930  59.440  1.00  0.00           O
ATOM  10079  C21 POPE3 254       5.070  67.580  58.710  1.00  0.00           C
ATOM  10080  O22 POPE3 254       3.910  67.930  58.900  1.00  0.00           O
ATOM  10081  C22 POPE3 254       5.520  66.620  57.600  1.00  0.00           C
ATOM  10084  C3  POPE3 254       6.970  69.700  60.930  1.00  0.00           C
ATOM  10087  O31 POPE3 254       7.480  70.230  59.690  1.00  0.00           O
ATOM  10088  C31 POPE3 254       8.570  70.970  59.840  1.00  0.00           C
ATOM  10089  O32 POPE3 254       9.010  71.400  60.890  1.00  0.00           O
ATOM  10090  C32 POPE3 254       9.230  71.140  58.470  1.00  0.00           C
ATOM  10093  C23 POPE3 254       4.340  65.870  56.950  1.00  0.00           C
ATOM  10096  C24 POPE3 254       3.760  66.510  55.680  1.00  0.00           C
ATOM  10099  C25 POPE3 254       2.670  65.650  55.010  1.00  0.00           C
ATOM  10102  C26 POPE3 254       3.150  64.900  53.750  1.00  0.00           C
ATOM  10105  C27 POPE3 254       2.130  63.870  53.220  1.00  0.00           C
ATOM  10108  C28 POPE3 254       2.580  63.130  51.940  1.00  0.00           C
ATOM  10111  C29 POPE3 254       1.690  61.960  51.610  1.00  0.00           C
ATOM  10113 0C21 POPE3 254       1.720  61.210  50.480  1.00  0.00           C
ATOM  10115 1C21 POPE3 254       2.640  61.370  49.300  1.00  0.00           C
ATOM  10118 2C21 POPE3 254       1.910  61.380  47.940  1.00  0.00           C
ATOM  10121 3C21 POPE3 254       2.880  61.400  46.750  1.00  0.00           C
ATOM  10124 4C21 POPE3 254       2.230  61.070  45.400  1.00  0.00           C
ATOM  10127 5C21 POPE3 254       3.220  61.110  44.220  1.00  0.00           C
ATOM  10130 6C21 POPE3 254       2.700  60.390  42.960  1.00  0.00           C
ATOM  10133 7C21 POPE3 254       3.680  60.430  41.780  1.00  0.00           C
ATOM  10136 8C21 POPE3 254       3.160  59.760  40.500  1.00  0.00           C
ATOM  10140  C33 POPE3 254      10.680  71.640  58.630  1.00  0.00           C
ATOM  10143  C34 POPE3 254      11.480  71.520  57.320  1.00  0.00           C
ATOM  10146  C35 POPE3 254      11.970  70.100  57.020  1.00  0.00           C
ATOM  10149  C36 POPE3 254      12.750  70.020  55.700  1.00  0.00           C
ATOM  10152  C37 POPE3 254      13.590  68.740  55.540  1.00  0.00           C
ATOM  10155  C38 POPE3 254      14.470  68.790  54.280  1.00  0.00           C
ATOM  10158  C39 POPE3 254      15.170  67.460  53.950  1.00  0.00           C
ATOM  10161 0C31 POPE3 254      14.240  66.470  53.210  1.00  0.00           C
ATOM  10164 1C31 POPE3 254      14.820  65.050  53.110  1.00  0.00           C
ATOM  10167 2C31 POPE3 254      13.840  64.030  52.500  1.00  0.00           C
ATOM  10170 3C31 POPE3 254      14.380  62.590  52.460  1.00  0.00           C
ATOM  10173 4C31 POPE3 254      15.540  62.360  51.470  1.00  0.00           C
ATOM  10176 5C31 POPE3 254      16.150  60.950  51.580  1.00  0.00           C
ATOM  10179 6C31 POPE3 254      17.350  60.710  50.660  1.00  0.00           C
ATOM  10183  NH3 POPE4 255     114.380 125.060  60.210  1.00  0.00           N
ATOM  10187  C12 POPE4 255     114.780 124.840  61.640  1.00  0.00           C
ATOM  10190  C11 POPE4 255     115.240 126.150  62.270  1.00  0.00           C
ATOM  10193  P   POPE4 255     116.660 128.220  61.480  1.00  0.00           P
ATOM  10194  O13 POPE4 255     115.660 129.010  62.230  1.00  0.00           O
ATOM  10195  O14 POPE4 255     118.060 128.290  61.950  1.00  0.00           O
ATOM  10196  O11 POPE4 255     116.590 128.630  59.920  1.00  0.00           O
ATOM  10197  O12 POPE4 255     116.270 126.690  61.470  1.00  0.00           O
ATOM  10198  C1  POPE4 255     116.370 127.570  59.000  1.00  0.00           C
ATOM  10201  C2  POPE4 255     116.210 128.000  57.510  1.00  0.00           C
ATOM  10203  O21 POPE4 255     115.550 127.010  56.690  1.00  0.00           O
ATOM  10204  C21 POPE4 255     115.720 125.700  56.860  1.00  0.00           C
ATOM  10205  O22 POPE4 255     116.270 125.120  57.770  1.00  0.00           O
ATOM  10206  C22 POPE4 255     115.230 124.980  55.610  1.00  0.00           C
ATOM  10209  C3  POPE4 255     117.540 128.390  56.810  1.00  0.00           C
ATOM  10212  O31 POPE4 255     117.260 128.670  55.420  1.00  0.00           O
ATOM  10213  C31 POPE4 255     118.140 129.417  54.780  1.00  0.00           C
ATOM  10214  O32 POPE4 255     119.210 129.807  55.220  1.00  0.00           O
ATOM  10215  C32 POPE4 255     117.600 129.767  53.380  1.00  0.00           C
ATOM  10218  C23 POPE4 255     116.370 125.060  54.590  1.00  0.00           C
ATOM  10221  C24 POPE4 255     116.270 124.000  53.480  1.00  0.00           C
ATOM  10224  C25 POPE4 255     116.200 124.610  52.080  1.00  0.00           C
ATOM  10227  C26 POPE4 255     114.840 125.260  51.770  1.00  0.00           C
ATOM  10230  C27 POPE4 255     114.160 124.630  50.540  1.00  0.00           C
ATOM  10233  C28 POPE4 255     114.940 124.890  49.240  1.00  0.00           C
ATOM  10236  C29 POPE4 255     114.500 124.010  48.100  1.00  0.00           C
ATOM  10238 0C21 POPE4 255     114.530 124.360  46.800  1.00  0.00           C
ATOM  10240 1C21 POPE4 255     115.020 125.690  46.290  1.00  0.00           C
ATOM  10243 2C21 POPE4 255     114.890 125.820  44.760  1.00  0.00           C
ATOM  10246 3C21 POPE4 255     115.190 127.240  44.260  1.00  0.00           C
ATOM  10249 4C21 POPE4 255     115.240 127.330  42.730  1.00  0.00           C
ATOM  10252 5C21 POPE4 255     115.550 128.750  42.220  1.00  0.00           C
ATOM  10255 6C21 POPE4 255     115.170 128.950  40.750  1.00  0.00           C
ATOM  10258 7C21 POPE4 255     115.680 130.277  40.160  1.00  0.00           C
ATOM  10261 8C21 POPE4 255     115.100 130.607  38.780  1.00  0.00           C
ATOM  10265  C33 POPE4 255     117.780 128.600  52.380  1.00  0.00           C
ATOM  10268  C34 POPE4 255     117.570 129.070  50.930  1.00  0.00           C
ATOM  10271  C35 POPE4 255     117.470 127.950  49.880  1.00  0.00           C
ATOM  10274  C36 POPE4 255     118.800 127.260  49.520  1.00  0.00           C
ATOM  10277  C37 POPE4 255     118.790 126.690  48.090  1.00  0.00           C
ATOM  10280  C38 POPE4 255     119.990 125.810  47.720  1.00  0.00           C
ATOM  10283  C39 POPE4 255     120.160 125.580  46.200  1.00  0.00           C
ATOM  10286 0C31 POPE4 255     118.860 125.580  45.400  1.00  0.00           C
ATOM  10289 1C31 POPE4 255     119.020 125.180  43.920  1.00  0.00           C
ATOM  10292 2C31 POPE4 255     119.020 123.660  43.680  1.00  0.00           C
ATOM  10295 3C31 POPE4 255     118.570 123.280  42.270  1.00  0.00           C
ATOM  10298 4C31 POPE4 255     117.040 123.350  42.120  1.00  0.00           C
ATOM  10301 5C31 POPE4 255     116.550 123.460  40.670  1.00  0.00           C
ATOM  10304 6C31 POPE4 255     115.040 123.650  40.560  1.00  0.00           C
ATOM  10308  NH3 POPE5 256      91.280 114.320  60.630  1.00  0.00           N
ATOM  10312  C12 POPE5 256      90.040 115.010  60.130  1.00  0.00           C
ATOM  10315  C11 POPE5 256      90.300 115.680  58.770  1.00  0.00           C
ATOM  10318  P   POPE5 256      89.100 116.840  56.840  1.00  0.00           P
ATOM  10319  O13 POPE5 256      88.340 118.010  57.330  1.00  0.00           O
ATOM  10320  O14 POPE5 256      90.500 117.070  56.410  1.00  0.00           O
ATOM  10321  O11 POPE5 256      88.290 116.160  55.630  1.00  0.00           O
ATOM  10322  O12 POPE5 256      89.100 115.770  58.000  1.00  0.00           O
ATOM  10323  C1  POPE5 256      88.870 116.350  54.340  1.00  0.00           C
ATOM  10326  C2  POPE5 256      88.020 115.710  53.190  1.00  0.00           C
ATOM  10328  O21 POPE5 256      88.640 115.960  51.920  1.00  0.00           O
ATOM  10329  C21 POPE5 256      88.720 117.190  51.430  1.00  0.00           C
ATOM  10330  O22 POPE5 256      88.280 118.210  51.930  1.00  0.00           O
ATOM  10331  C22 POPE5 256      89.470 117.140  50.090  1.00  0.00           C
ATOM  10334  C3  POPE5 256      86.510 116.110  53.220  1.00  0.00           C
ATOM  10337  O31 POPE5 256      85.670 115.330  52.350  1.00  0.00           O
ATOM  10338  C31 POPE5 256      85.480 115.800  51.120  1.00  0.00           C
ATOM  10339  O32 POPE5 256      86.330 116.040  50.290  1.00  0.00           O
ATOM  10340  C32 POPE5 256      83.990 116.090  50.930  1.00  0.00           C
ATOM  10343  C23 POPE5 256      89.210 118.370  49.200  1.00  0.00           C
ATOM  10346  C24 POPE5 256      87.960 118.260  48.290  1.00  0.00           C
ATOM  10349  C25 POPE5 256      87.970 119.250  47.110  1.00  0.00           C
ATOM  10352  C26 POPE5 256      86.750 119.110  46.180  1.00  0.00           C
ATOM  10355  C27 POPE5 256      86.620 120.260  45.160  1.00  0.00           C
ATOM  10358  C28 POPE5 256      85.630 119.960  44.010  1.00  0.00           C
ATOM  10361  C29 POPE5 256      85.400 121.140  43.110  1.00  0.00           C
ATOM  10363 0C21 POPE5 256      84.330 121.350  42.310  1.00  0.00           C
ATOM  10365 1C21 POPE5 256      83.150 120.430  42.140  1.00  0.00           C
ATOM  10368 2C21 POPE5 256      83.270 119.520  40.900  1.00  0.00           C
ATOM  10371 3C21 POPE5 256      82.130 118.500  40.810  1.00  0.00           C
ATOM  10374 4C21 POPE5 256      82.040 117.790  39.450  1.00  0.00           C
ATOM  10377 5C21 POPE5 256      80.780 116.920  39.310  1.00  0.00           C
ATOM  10380 6C21 POPE5 256      80.810 115.630  40.140  1.00  0.00           C
ATOM  10383 7C21 POPE5 256      79.510 114.830  40.140  1.00  0.00           C
ATOM  10386 8C21 POPE5 256      79.600 113.530  40.950  1.00  0.00           C
ATOM  10390  C33 POPE5 256      83.800 117.200  49.880  1.00  0.00           C
ATOM  10393  C34 POPE5 256      82.530 118.030  50.140  1.00  0.00           C
ATOM  10396  C35 POPE5 256      82.180 118.970  48.980  1.00  0.00           C
ATOM  10399  C36 POPE5 256      80.850 119.690  49.210  1.00  0.00           C
ATOM  10402  C37 POPE5 256      80.350 120.450  47.970  1.00  0.00           C
ATOM  10405  C38 POPE5 256      79.030 121.170  48.240  1.00  0.00           C
ATOM  10408  C39 POPE5 256      79.180 122.620  48.720  1.00  0.00           C
ATOM  10411 0C31 POPE5 256      79.200 123.620  47.560  1.00  0.00           C
ATOM  10414 1C31 POPE5 256      78.800 125.040  47.980  1.00  0.00           C
ATOM  10417 2C31 POPE5 256      78.120 125.860  46.870  1.00  0.00           C
ATOM  10420 3C31 POPE5 256      78.910 125.950  45.560  1.00  0.00           C
ATOM  10423 4C31 POPE5 256      78.110 126.660  44.460  1.00  0.00           C
ATOM  10426 5C31 POPE5 256      78.850 126.710  43.110  1.00  0.00           C
ATOM  10429 6C31 POPE5 256      78.050 127.390  41.990  1.00  0.00           C
ATOM  10433  NH3 POPE6 257     113.670   6.140  18.290  1.00  0.00           N
ATOM  10437  C12 POPE6 257     112.540   5.760  17.380  1.00  0.00           C
ATOM  10440  C11 POPE6 257     111.220   5.590  18.140  1.00  0.00           C
ATOM  10443  P   POPE6 257     109.540   6.750  19.720  1.00  0.00           P
ATOM  10444  O13 POPE6 257     108.810   5.500  19.420  1.00  0.00           O
ATOM  10445  O14 POPE6 257     108.840   8.020  19.460  1.00  0.00           O
ATOM  10446  O11 POPE6 257     109.990   6.720  21.240  1.00  0.00           O
ATOM  10447  O12 POPE6 257     110.920   6.750  18.920  1.00  0.00           O
ATOM  10448  C1  POPE6 257     110.900   5.730  21.710  1.00  0.00           C
ATOM  10451  C2  POPE6 257     111.790   6.310  22.830  1.00  0.00           C
ATOM  10453  O21 POPE6 257     111.060   6.350  24.070  1.00  0.00           O
ATOM  10454  C21 POPE6 257     111.490   7.130  25.060  1.00  0.00           C
ATOM  10455  O22 POPE6 257     110.880   8.100  25.480  1.00  0.00           O
ATOM  10456  C22 POPE6 257     112.790   6.610  25.700  1.00  0.00           C
ATOM  10459  C3  POPE6 257     112.390   7.690  22.420  1.00  0.00           C
ATOM  10462  O31 POPE6 257     113.730   7.820  22.910  1.00  0.00           O
ATOM  10463  C31 POPE6 257     114.650   7.200  22.170  1.00  0.00           C
ATOM  10464  O32 POPE6 257     114.500   6.740  21.050  1.00  0.00           O
ATOM  10465  C32 POPE6 257     115.930   7.080  22.990  1.00  0.00           C
ATOM  10468  C23 POPE6 257     112.680   6.740  27.240  1.00  0.00           C
ATOM  10471  C24 POPE6 257     113.930   6.250  28.010  1.00  0.00           C
ATOM  10474  C25 POPE6 257     114.040   4.730  28.200  1.00  0.00           C
ATOM  10477  C26 POPE6 257     113.090   4.170  29.270  1.00  0.00           C
ATOM  10480  C27 POPE6 257     113.290   2.670  29.550  1.00  0.00           C
ATOM  10483  C28 POPE6 257     112.130   2.060  30.350  1.00  0.00           C
ATOM  10486  C29 POPE6 257     112.390   0.630  30.750  1.00  0.00           C
ATOM  10488 0C21 POPE6 257     113.060   0.220  31.850  1.00  0.00           C
ATOM  10490 1C21 POPE6 257     113.630   1.110  32.920  1.00  0.00           C
ATOM  10493 2C21 POPE6 257     113.720   0.410  34.300  1.00  0.00           C
ATOM  10496 3C21 POPE6 257     114.910  -0.547  34.420  1.00  0.00           C
ATOM  10499 4C21 POPE6 257     114.690  -1.727  35.400  1.00  0.00           C
ATOM  10502 5C21 POPE6 257     113.650  -2.727  34.860  1.00  0.00           C
ATOM  10505 6C21 POPE6 257     113.650  -4.097  35.550  1.00  0.00           C
ATOM  10508 7C21 POPE6 257     112.780  -5.107  34.770  1.00  0.00           C
ATOM  10511 8C21 POPE6 257     112.620  -6.477  35.430  1.00  0.00           C
ATOM  10515  C33 POPE6 257     116.620   8.440  23.070  1.00  0.00           C
ATOM  10518  C34 POPE6 257     117.410   8.610  24.370  1.00  0.00           C
ATOM  10521  C35 POPE6 257     116.520   8.920  25.580  1.00  0.00           C
ATOM  10524  C36 POPE6 257     117.350   9.190  26.820  1.00  0.00           C
ATOM  10527  C37 POPE6 257     116.500   9.370  28.080  1.00  0.00           C
ATOM  10530  C38 POPE6 257     117.340   9.710  29.320  1.00  0.00           C
ATOM  10533  C39 POPE6 257     118.020  11.080  29.250  1.00  0.00           C
ATOM  10536 0C31 POPE6 257     118.970  11.290  30.440  1.00  0.00           C
ATOM  10539 1C31 POPE6 257     119.740  12.610  30.410  1.00  0.00           C
ATOM  10542 2C31 POPE6 257     120.890  12.560  31.420  1.00  0.00           C
ATOM  10545 3C31 POPE6 257     121.640  13.880  31.620  1.00  0.00           C
ATOM  10548 4C31 POPE6 257     122.890  13.670  32.470  1.00  0.00           C
ATOM  10551 5C31 POPE6 257     123.590  14.970  32.890  1.00  0.00           C
ATOM  10554 6C31 POPE6 257     124.890  14.730  33.670  1.00  0.00           C
ATOM  10558  NH3 POPE7 258      40.950   9.960  61.970  1.00  0.00           N
ATOM  10562  C12 POPE7 258      40.300  10.070  63.330  1.00  0.00           C
ATOM  10565  C11 POPE7 258      38.940   9.360  63.380  1.00  0.00           C
ATOM  10568  P   POPE7 258      36.920  10.720  62.390  1.00  0.00           P
ATOM  10569  O13 POPE7 258      37.150  11.650  63.510  1.00  0.00           O
ATOM  10570  O14 POPE7 258      35.670   9.930  62.420  1.00  0.00           O
ATOM  10571  O11 POPE7 258      36.980  11.540  61.030  1.00  0.00           O
ATOM  10572  O12 POPE7 258      38.130   9.720  62.270  1.00  0.00           O
ATOM  10573  C1  POPE7 258      37.550  11.030  59.840  1.00  0.00           C
ATOM  10576  C2  POPE7 258      36.430  10.590  58.840  1.00  0.00           C
ATOM  10578  O21 POPE7 258      36.870   9.690  57.810  1.00  0.00           O
ATOM  10579  C21 POPE7 258      38.060   9.750  57.240  1.00  0.00           C
ATOM  10580  O22 POPE7 258      38.890  10.630  57.360  1.00  0.00           O
ATOM  10581  C22 POPE7 258      38.240   8.500  56.380  1.00  0.00           C
ATOM  10584  C3  POPE7 258      35.650  11.800  58.250  1.00  0.00           C
ATOM  10587  O31 POPE7 258      34.420  11.360  57.660  1.00  0.00           O
ATOM  10588  C31 POPE7 258      34.220  11.200  56.350  1.00  0.00           C
ATOM  10589  O32 POPE7 258      33.190  10.730  55.880  1.00  0.00           O
ATOM  10590  C32 POPE7 258      35.370  11.680  55.470  1.00  0.00           C
ATOM  10593  C23 POPE7 258      39.400   8.610  55.380  1.00  0.00           C
ATOM  10596  C24 POPE7 258      39.660   7.320  54.590  1.00  0.00           C
ATOM  10599  C25 POPE7 258      40.330   7.540  53.220  1.00  0.00           C
ATOM  10602  C26 POPE7 258      41.200   6.360  52.750  1.00  0.00           C
ATOM  10605  C27 POPE7 258      42.610   6.340  53.370  1.00  0.00           C
ATOM  10608  C28 POPE7 258      43.730   6.110  52.330  1.00  0.00           C
ATOM  10611  C29 POPE7 258      44.000   7.330  51.480  1.00  0.00           C
ATOM  10613 0C21 POPE7 258      45.190   7.780  51.070  1.00  0.00           C
ATOM  10615 1C21 POPE7 258      46.530   7.150  51.370  1.00  0.00           C
ATOM  10618 2C21 POPE7 258      46.800   5.880  50.540  1.00  0.00           C
ATOM  10621 3C21 POPE7 258      46.960   6.160  49.030  1.00  0.00           C
ATOM  10624 4C21 POPE7 258      47.100   4.880  48.190  1.00  0.00           C
ATOM  10627 5C21 POPE7 258      48.490   4.230  48.230  1.00  0.00           C
ATOM  10630 6C21 POPE7 258      48.490   2.810  47.630  1.00  0.00           C
ATOM  10633 7C21 POPE7 258      49.900   2.220  47.460  1.00  0.00           C
ATOM  10636 8C21 POPE7 258      49.910   0.740  47.070  1.00  0.00           C
ATOM  10640  C33 POPE7 258      35.110  11.370  53.980  1.00  0.00           C
ATOM  10643  C34 POPE7 258      36.310  11.770  53.110  1.00  0.00           C
ATOM  10646  C35 POPE7 258      35.930  12.070  51.660  1.00  0.00           C
ATOM  10649  C36 POPE7 258      37.100  12.620  50.840  1.00  0.00           C
ATOM  10652  C37 POPE7 258      36.650  13.140  49.470  1.00  0.00           C
ATOM  10655  C38 POPE7 258      37.730  13.100  48.380  1.00  0.00           C
ATOM  10658  C39 POPE7 258      38.170  11.670  48.020  1.00  0.00           C
ATOM  10661 0C31 POPE7 258      38.740  11.540  46.600  1.00  0.00           C
ATOM  10664 1C31 POPE7 258      39.050  10.090  46.230  1.00  0.00           C
ATOM  10667 2C31 POPE7 258      39.660   9.910  44.830  1.00  0.00           C
ATOM  10670 3C31 POPE7 258      38.660  10.100  43.680  1.00  0.00           C
ATOM  10673 4C31 POPE7 258      39.300   9.840  42.310  1.00  0.00           C
ATOM  10676 5C31 POPE7 258      38.350   9.190  41.290  1.00  0.00           C
ATOM  10679 6C31 POPE7 258      38.950   9.060  39.890  1.00  0.00           C
ATOM  10683  NH3 POPE8 259      64.840  26.440  24.600  1.00  0.00           N
ATOM  10687  C12 POPE8 259      66.180  26.190  25.250  1.00  0.00           C
ATOM  10690  C11 POPE8 259      67.300  26.850  24.440  1.00  0.00           C
ATOM  10693  P   POPE8 259      69.340  25.280  24.900  1.00  0.00           P
ATOM  10694  O13 POPE8 259      68.630  24.390  23.950  1.00  0.00           O
ATOM  10695  O14 POPE8 259      70.770  25.550  24.630  1.00  0.00           O
ATOM  10696  O11 POPE8 259      69.200  24.660  26.350  1.00  0.00           O
ATOM  10697  O12 POPE8 259      68.570  26.660  25.040  1.00  0.00           O
ATOM  10698  C1  POPE8 259      69.440  25.440  27.510  1.00  0.00           C
ATOM  10701  C2  POPE8 259      68.630  24.830  28.670  1.00  0.00           C
ATOM  10703  O21 POPE8 259      68.760  25.640  29.840  1.00  0.00           O
ATOM  10704  C21 POPE8 259      67.720  25.640  30.680  1.00  0.00           C
ATOM  10705  O22 POPE8 259      66.580  25.300  30.420  1.00  0.00           O
ATOM  10706  C22 POPE8 259      68.220  26.020  32.080  1.00  0.00           C
ATOM  10709  C3  POPE8 259      69.110  23.400  29.000  1.00  0.00           C
ATOM  10712  O31 POPE8 259      68.260  22.850  30.010  1.00  0.00           O
ATOM  10713  C31 POPE8 259      68.340  21.550  30.210  1.00  0.00           C
ATOM  10714  O32 POPE8 259      69.170  20.790  29.740  1.00  0.00           O
ATOM  10715  C32 POPE8 259      67.140  21.160  31.080  1.00  0.00           C
ATOM  10718  C23 POPE8 259      67.370  27.150  32.690  1.00  0.00           C
ATOM  10721  C24 POPE8 259      68.210  28.100  33.570  1.00  0.00           C
ATOM  10724  C25 POPE8 259      68.990  27.390  34.690  1.00  0.00           C
ATOM  10727  C26 POPE8 259      69.870  28.370  35.480  1.00  0.00           C
ATOM  10730  C27 POPE8 259      70.780  27.690  36.510  1.00  0.00           C
ATOM  10733  C28 POPE8 259      71.890  28.620  37.050  1.00  0.00           C
ATOM  10736  C29 POPE8 259      71.350  29.820  37.790  1.00  0.00           C
ATOM  10738 0C21 POPE8 259      71.830  30.340  38.930  1.00  0.00           C
ATOM  10740 1C21 POPE8 259      73.040  29.850  39.680  1.00  0.00           C
ATOM  10743 2C21 POPE8 259      72.720  28.900  40.850  1.00  0.00           C
ATOM  10746 3C21 POPE8 259      72.260  29.670  42.090  1.00  0.00           C
ATOM  10749 4C21 POPE8 259      71.720  28.790  43.230  1.00  0.00           C
ATOM  10752 5C21 POPE8 259      70.420  28.090  42.820  1.00  0.00           C
ATOM  10755 6C21 POPE8 259      69.660  27.430  43.980  1.00  0.00           C
ATOM  10758 7C21 POPE8 259      68.310  26.900  43.490  1.00  0.00           C
ATOM  10761 8C21 POPE8 259      67.590  25.940  44.430  1.00  0.00           C
ATOM  10765  C33 POPE8 259      67.210  19.690  31.520  1.00  0.00           C
ATOM  10768  C34 POPE8 259      68.200  19.460  32.670  1.00  0.00           C
ATOM  10771  C35 POPE8 259      68.180  18.020  33.210  1.00  0.00           C
ATOM  10774  C36 POPE8 259      69.370  17.730  34.130  1.00  0.00           C
ATOM  10777  C37 POPE8 259      69.300  16.370  34.830  1.00  0.00           C
ATOM  10780  C38 POPE8 259      70.550  16.110  35.690  1.00  0.00           C
ATOM  10783  C39 POPE8 259      70.430  14.890  36.620  1.00  0.00           C
ATOM  10786 0C31 POPE8 259      69.870  15.250  38.010  1.00  0.00           C
ATOM  10789 1C31 POPE8 259      69.870  14.060  38.980  1.00  0.00           C
ATOM  10792 2C31 POPE8 259      69.430  14.410  40.410  1.00  0.00           C
ATOM  10795 3C31 POPE8 259      70.430  15.260  41.220  1.00  0.00           C
ATOM  10798 4C31 POPE8 259      69.980  15.440  42.680  1.00  0.00           C
ATOM  10801 5C31 POPE8 259      71.030  16.080  43.590  1.00  0.00           C
ATOM  10804 6C31 POPE8 259      70.580  16.210  45.050  1.00  0.00           C
ATOM  10808  NH3 POPE9 260      13.240  25.470  62.500  1.00  0.00           N
ATOM  10812  C12 POPE9 260      14.610  25.140  61.970  1.00  0.00           C
ATOM  10815  C11 POPE9 260      15.040  23.730  62.390  1.00  0.00           C
ATOM  10818  P   POPE9 260      16.180  22.740  60.280  1.00  0.00           P
ATOM  10819  O13 POPE9 260      17.440  21.990  60.030  1.00  0.00           O
ATOM  10820  O14 POPE9 260      14.910  22.000  60.070  1.00  0.00           O
ATOM  10821  O11 POPE9 260      16.180  24.040  59.380  1.00  0.00           O
ATOM  10822  O12 POPE9 260      16.240  23.330  61.740  1.00  0.00           O
ATOM  10823  C1  POPE9 260      16.420  23.940  57.990  1.00  0.00           C
ATOM  10826  C2  POPE9 260      17.580  24.880  57.590  1.00  0.00           C
ATOM  10828  O21 POPE9 260      17.640  25.010  56.150  1.00  0.00           O
ATOM  10829  C21 POPE9 260      18.120  24.030  55.400  1.00  0.00           C
ATOM  10830  O22 POPE9 260      18.640  23.000  55.790  1.00  0.00           O
ATOM  10831  C22 POPE9 260      17.830  24.350  53.930  1.00  0.00           C
ATOM  10834  C3  POPE9 260      18.920  24.510  58.260  1.00  0.00           C
ATOM  10837  O31 POPE9 260      19.990  25.220  57.620  1.00  0.00           O
ATOM  10838  C31 POPE9 260      21.210  24.740  57.860  1.00  0.00           C
ATOM  10839  O32 POPE9 260      21.490  23.850  58.640  1.00  0.00           O
ATOM  10840  C32 POPE9 260      22.200  25.480  56.970  1.00  0.00           C
ATOM  10843  C23 POPE9 260      18.600  25.580  53.410  1.00  0.00           C
ATOM  10846  C24 POPE9 260      17.740  26.470  52.500  1.00  0.00           C
ATOM  10849  C25 POPE9 260      17.320  25.810  51.180  1.00  0.00           C
ATOM  10852  C26 POPE9 260      18.210  26.220  50.000  1.00  0.00           C
ATOM  10855  C27 POPE9 260      17.830  25.530  48.670  1.00  0.00           C
ATOM  10858  C28 POPE9 260      18.210  26.350  47.420  1.00  0.00           C
ATOM  10861  C29 POPE9 260      17.300  27.540  47.230  1.00  0.00           C
ATOM  10863 0C21 POPE9 260      16.640  27.890  46.110  1.00  0.00           C
ATOM  10865 1C21 POPE9 260      16.680  27.190  44.780  1.00  0.00           C
ATOM  10868 2C21 POPE9 260      15.410  26.390  44.460  1.00  0.00           C
ATOM  10871 3C21 POPE9 260      14.200  27.270  44.110  1.00  0.00           C
ATOM  10874 4C21 POPE9 260      12.920  26.470  43.860  1.00  0.00           C
ATOM  10877 5C21 POPE9 260      11.710  27.360  43.560  1.00  0.00           C
ATOM  10880 6C21 POPE9 260      10.370  26.620  43.680  1.00  0.00           C
ATOM  10883 7C21 POPE9 260       9.170  27.570  43.850  1.00  0.00           C
ATOM  10886 8C21 POPE9 260       7.860  26.860  44.180  1.00  0.00           C
ATOM  10890  C33 POPE9 260      23.350  26.050  57.800  1.00  0.00           C
ATOM  10893  C34 POPE9 260      23.950  27.320  57.160  1.00  0.00           C
ATOM  10896  C35 POPE9 260      24.450  27.140  55.710  1.00  0.00           C
ATOM  10899  C36 POPE9 260      25.740  26.310  55.590  1.00  0.00           C
ATOM  10902  C37 POPE9 260      26.290  26.280  54.150  1.00  0.00           C
ATOM  10905  C38 POPE9 260      27.620  25.510  54.010  1.00  0.00           C
ATOM  10908  C39 POPE9 260      28.040  25.280  52.540  1.00  0.00           C
ATOM  10911 0C31 POPE9 260      28.520  26.550  51.800  1.00  0.00           C
ATOM  10914 1C31 POPE9 260      28.230  26.550  50.290  1.00  0.00           C
ATOM  10917 2C31 POPE9 260      29.330  25.980  49.380  1.00  0.00           C
ATOM  10920 3C31 POPE9 260      29.710  24.520  49.680  1.00  0.00           C
ATOM  10923 4C31 POPE9 260      30.620  23.890  48.620  1.00  0.00           C
ATOM  10926 5C31 POPE9 260      31.470  22.750  49.210  1.00  0.00           C
ATOM  10929 6C31 POPE9 260      32.290  21.970  48.190  1.00  0.00           C
ATOM  10933  NH3 POPE  261      -1.007  33.240  58.110  1.00  0.00           N
ATOM  10937  C12 POPE  261       0.080  34.110  57.540  1.00  0.00           C
ATOM  10940  C11 POPE  261       0.860  34.860  58.630  1.00  0.00           C
ATOM  10943  P   POPE  261       2.710  36.680  58.830  1.00  0.00           P
ATOM  10944  O13 POPE  261       1.760  37.420  59.690  1.00  0.00           O
ATOM  10945  O14 POPE  261       3.870  36.040  59.480  1.00  0.00           O
ATOM  10946  O11 POPE  261       3.230  37.630  57.680  1.00  0.00           O
ATOM  10947  O12 POPE  261       1.920  35.580  58.010  1.00  0.00           O
ATOM  10948  C1  POPE  261       2.360  38.500  56.960  1.00  0.00           C
ATOM  10951  C2  POPE  261       2.170  38.040  55.480  1.00  0.00           C
ATOM  10953  O21 POPE  261       2.230  39.150  54.570  1.00  0.00           O
ATOM  10954  C21 POPE  261       1.340  40.130  54.700  1.00  0.00           C
ATOM  10955  O22 POPE  261       0.430  40.170  55.500  1.00  0.00           O
ATOM  10956  C22 POPE  261       1.640  41.230  53.680  1.00  0.00           C
ATOM  10959  C3  POPE  261       0.910  37.160  55.280  1.00  0.00           C
ATOM  10962  O31 POPE  261       0.970  36.350  54.090  1.00  0.00           O
ATOM  10963  C31 POPE  261       0.410  36.870  53.010  1.00  0.00           C
ATOM  10964  O32 POPE  261      -0.037  38.000  52.910  1.00  0.00           O
ATOM  10965  C32 POPE  261       0.370  35.830  51.890  1.00  0.00           C
ATOM  10968  C23 POPE  261       0.450  42.200  53.540  1.00  0.00           C
ATOM  10971  C24 POPE  261       0.850  43.610  53.060  1.00  0.00           C
ATOM  10974  C25 POPE  261      -0.347  44.470  52.610  1.00  0.00           C
ATOM  10977  C26 POPE  261      -0.917  44.050  51.250  1.00  0.00           C
ATOM  10980  C27 POPE  261      -0.707  45.070  50.120  1.00  0.00           C
ATOM  10983  C28 POPE  261      -0.397  44.420  48.760  1.00  0.00           C
ATOM  10986  C29 POPE  261       1.010  43.870  48.710  1.00  0.00           C
ATOM  10988 0C21 POPE  261       1.910  44.050  47.720  1.00  0.00           C
ATOM  10990 1C21 POPE  261       1.650  44.750  46.420  1.00  0.00           C
ATOM  10993 2C21 POPE  261       2.600  44.290  45.290  1.00  0.00           C
ATOM  10996 3C21 POPE  261       2.430  42.830  44.870  1.00  0.00           C
ATOM  10999 4C21 POPE  261       3.290  42.440  43.650  1.00  0.00           C
ATOM  11002 5C21 POPE  261       4.780  42.230  43.990  1.00  0.00           C
ATOM  11005 6C21 POPE  261       5.630  41.920  42.750  1.00  0.00           C
ATOM  11008 7C21 POPE  261       7.100  41.600  43.080  1.00  0.00           C
ATOM  11011 8C21 POPE  261       7.990  41.410  41.860  1.00  0.00           C
ATOM  11015  C33 POPE  261      -0.177  36.480  50.610  1.00  0.00           C
ATOM  11018  C34 POPE  261      -0.357  35.520  49.410  1.00  0.00           C
ATOM  11021  C35 POPE  261       0.880  34.640  49.140  1.00  0.00           C
ATOM  11024  C36 POPE  261       0.910  34.020  47.730  1.00  0.00           C
ATOM  11027  C37 POPE  261       2.170  33.170  47.510  1.00  0.00           C
ATOM  11030  C38 POPE  261       2.450  32.780  46.050  1.00  0.00           C
ATOM  11033  C39 POPE  261       1.290  32.100  45.290  1.00  0.00           C
ATOM  11036 0C31 POPE  261       1.720  31.690  43.860  1.00  0.00           C
ATOM  11039 1C31 POPE  261       0.680  30.830  43.130  1.00  0.00           C
ATOM  11042 2C31 POPE  261       1.250  30.060  41.920  1.00  0.00           C
ATOM  11045 3C31 POPE  261       1.480  30.920  40.660  1.00  0.00           C
ATOM  11048 4C31 POPE  261       1.800  30.070  39.410  1.00  0.00           C
ATOM  11051 5C31 POPE  261       1.940  30.910  38.130  1.00  0.00           C
ATOM  11054 6C31 POPE  261       3.350  31.470  37.880  1.00  0.00           C
ATOM  11058  NH3 POPE  262      43.730  20.130  21.110  1.00  0.00           N
ATOM  11062  C12 POPE  262      44.410  19.220  20.140  1.00  0.00           C
ATOM  11065  C11 POPE  262      45.770  19.820  19.760  1.00  0.00           C
ATOM  11068  P   POPE  262      47.690  18.070  19.820  1.00  0.00           P
ATOM  11069  O13 POPE  262      47.040  16.990  20.600  1.00  0.00           O
ATOM  11070  O14 POPE  262      48.740  17.670  18.850  1.00  0.00           O
ATOM  11071  O11 POPE  262      48.290  19.140  20.820  1.00  0.00           O
ATOM  11072  O12 POPE  262      46.570  18.880  19.060  1.00  0.00           O
ATOM  11073  C1  POPE  262      48.970  18.730  22.000  1.00  0.00           C
ATOM  11076  C2  POPE  262      48.040  18.790  23.250  1.00  0.00           C
ATOM  11078  O21 POPE  262      48.830  19.230  24.370  1.00  0.00           O
ATOM  11079  C21 POPE  262      48.230  19.990  25.280  1.00  0.00           C
ATOM  11080  O22 POPE  262      47.060  20.330  25.270  1.00  0.00           O
ATOM  11081  C22 POPE  262      49.240  20.420  26.350  1.00  0.00           C
ATOM  11084  C3  POPE  262      47.340  17.420  23.520  1.00  0.00           C
ATOM  11087  O31 POPE  262      47.230  17.140  24.920  1.00  0.00           O
ATOM  11088  C31 POPE  262      46.090  17.390  25.530  1.00  0.00           C
ATOM  11089  O32 POPE  262      45.040  17.760  25.020  1.00  0.00           O
ATOM  11090  C32 POPE  262      46.330  17.180  27.020  1.00  0.00           C
ATOM  11093  C23 POPE  262      48.680  20.250  27.780  1.00  0.00           C
ATOM  11096  C24 POPE  262      49.530  19.320  28.640  1.00  0.00           C
ATOM  11099  C25 POPE  262      48.820  18.690  29.860  1.00  0.00           C
ATOM  11102  C26 POPE  262      48.380  19.660  30.970  1.00  0.00           C
ATOM  11105  C27 POPE  262      48.090  18.910  32.280  1.00  0.00           C
ATOM  11108  C28 POPE  262      47.740  19.850  33.460  1.00  0.00           C
ATOM  11111  C29 POPE  262      48.040  19.220  34.800  1.00  0.00           C
ATOM  11113 0C21 POPE  262      47.360  19.390  35.940  1.00  0.00           C
ATOM  11115 1C21 POPE  262      46.160  20.280  36.170  1.00  0.00           C
ATOM  11118 2C21 POPE  262      46.480  21.370  37.210  1.00  0.00           C
ATOM  11121 3C21 POPE  262      45.350  22.390  37.400  1.00  0.00           C
ATOM  11124 4C21 POPE  262      45.650  23.470  38.460  1.00  0.00           C
ATOM  11127 5C21 POPE  262      46.130  22.920  39.830  1.00  0.00           C
ATOM  11130 6C21 POPE  262      45.190  21.870  40.450  1.00  0.00           C
ATOM  11133 7C21 POPE  262      45.850  21.010  41.530  1.00  0.00           C
ATOM  11136 8C21 POPE  262      45.110  19.690  41.780  1.00  0.00           C
ATOM  11140  C33 POPE  262      45.340  17.950  27.900  1.00  0.00           C
ATOM  11143  C34 POPE  262      44.040  17.190  28.160  1.00  0.00           C
ATOM  11146  C35 POPE  262      43.340  17.650  29.450  1.00  0.00           C
ATOM  11149  C36 POPE  262      43.910  17.000  30.720  1.00  0.00           C
ATOM  11152  C37 POPE  262      43.130  17.420  31.980  1.00  0.00           C
ATOM  11155  C38 POPE  262      43.160  16.380  33.110  1.00  0.00           C
ATOM  11158  C39 POPE  262      44.540  16.110  33.720  1.00  0.00           C
ATOM  11161 0C31 POPE  262      44.670  16.510  35.200  1.00  0.00           C
ATOM  11164 1C31 POPE  262      45.840  15.800  35.890  1.00  0.00           C
ATOM  11167 2C31 POPE  262      45.980  16.110  37.380  1.00  0.00           C
ATOM  11170 3C31 POPE  262      46.960  15.150  38.090  1.00  0.00           C
ATOM  11173 4C31 POPE  262      46.310  13.820  38.500  1.00  0.00           C
ATOM  11176 5C31 POPE  262      47.310  12.790  39.050  1.00  0.00           C
ATOM  11179 6C31 POPE  262      46.650  11.580  39.710  1.00  0.00           C
ATOM  11183  NH3 POPE  263     123.580  62.250  23.760  1.00  0.00           N
ATOM  11187  C12 POPE  263     123.530  62.320  22.260  1.00  0.00           C
ATOM  11190  C11 POPE  263     123.690  63.770  21.750  1.00  0.00           C
ATOM  11193  P   POPE  263     122.880  66.180  22.350  1.00  0.00           P
ATOM  11194  O13 POPE  263     124.320  66.520  22.350  1.00  0.00           O
ATOM  11195  O14 POPE  263     122.040  66.790  21.300  1.00  0.00           O
ATOM  11196  O11 POPE  263     122.270  66.530  23.770  1.00  0.00           O
ATOM  11197  O12 POPE  263     122.690  64.600  22.310  1.00  0.00           O
ATOM  11198  C1  POPE  263     122.780  65.850  24.910  1.00  0.00           C
ATOM  11201  C2  POPE  263     121.680  65.730  26.000  1.00  0.00           C
ATOM  11203  O21 POPE  263     122.260  65.210  27.210  1.00  0.00           O
ATOM  11204  C21 POPE  263     122.760  63.980  27.200  1.00  0.00           C
ATOM  11205  O22 POPE  263     122.590  63.120  26.360  1.00  0.00           O
ATOM  11206  C22 POPE  263     123.640  63.790  28.430  1.00  0.00           C
ATOM  11209  C3  POPE  263     120.390  65.000  25.540  1.00  0.00           C
ATOM  11212  O31 POPE  263     119.270  65.300  26.400  1.00  0.00           O
ATOM  11213  C31 POPE  263     119.090  64.520  27.460  1.00  0.00           C
ATOM  11214  O32 POPE  263     119.790  63.590  27.790  1.00  0.00           O
ATOM  11215  C32 POPE  263     117.830  64.980  28.200  1.00  0.00           C
ATOM  11218  C23 POPE  263     122.770  63.310  29.590  1.00  0.00           C
ATOM  11221  C24 POPE  263     123.580  63.140  30.880  1.00  0.00           C
ATOM  11224  C25 POPE  263     122.730  62.690  32.070  1.00  0.00           C
ATOM  11227  C26 POPE  263     123.520  62.660  33.390  1.00  0.00           C
ATOM  11230  C27 POPE  263     123.840  64.060  33.940  1.00  0.00           C
ATOM  11233  C28 POPE  263     124.800  64.060  35.140  1.00  0.00           C
ATOM  11236  C29 POPE  263     124.290  63.190  36.270  1.00  0.00           C
ATOM  11238 0C21 POPE  263     124.970  62.210  36.900  1.00  0.00           C
ATOM  11240 1C21 POPE  263     126.400  61.810  36.650  1.00  0.00           C
ATOM  11243 2C21 POPE  263     127.320  62.470  37.700  1.00  0.00           C
ATOM  11246 3C21 POPE  263     128.810  62.180  37.480  1.00  0.00           C
ATOM  11249 4C21 POPE  263     129.707  63.070  38.360  1.00  0.00           C
ATOM  11252 5C21 POPE  263     131.187  62.980  37.990  1.00  0.00           C
ATOM  11255 6C21 POPE  263     132.007  64.160  38.530  1.00  0.00           C
ATOM  11258 7C21 POPE  263     133.427  64.210  37.970  1.00  0.00           C
ATOM  11261 8C21 POPE  263     134.327  65.260  38.620  1.00  0.00           C
ATOM  11265  C33 POPE  263     117.970  64.730  29.720  1.00  0.00           C
ATOM  11268  C34 POPE  263     117.110  65.690  30.560  1.00  0.00           C
ATOM  11271  C35 POPE  263     117.120  65.390  32.070  1.00  0.00           C
ATOM  11274  C36 POPE  263     118.520  65.390  32.730  1.00  0.00           C
ATOM  11277  C37 POPE  263     118.430  65.130  34.240  1.00  0.00           C
ATOM  11280  C38 POPE  263     119.720  65.410  35.030  1.00  0.00           C
ATOM  11283  C39 POPE  263     119.620  64.880  36.470  1.00  0.00           C
ATOM  11286 0C31 POPE  263     120.690  65.450  37.420  1.00  0.00           C
ATOM  11289 1C31 POPE  263     120.600  64.840  38.830  1.00  0.00           C
ATOM  11292 2C31 POPE  263     121.510  65.520  39.870  1.00  0.00           C
ATOM  11295 3C31 POPE  263     123.010  65.430  39.530  1.00  0.00           C
ATOM  11298 4C31 POPE  263     123.910  66.030  40.620  1.00  0.00           C
ATOM  11301 5C31 POPE  263     125.280  66.460  40.090  1.00  0.00           C
ATOM  11304 6C31 POPE  263     126.220  67.040  41.140  1.00  0.00           C
ATOM  11308  NH3 POPE  264      69.120  23.780  64.090  1.00  0.00           N
ATOM  11312  C12 POPE  264      69.890  25.000  64.460  1.00  0.00           C
ATOM  11315  C11 POPE  264      69.440  25.520  65.820  1.00  0.00           C
ATOM  11318  P   POPE  264      70.850  27.610  66.310  1.00  0.00           P
ATOM  11319  O13 POPE  264      72.010  26.780  65.910  1.00  0.00           O
ATOM  11320  O14 POPE  264      70.710  27.920  67.750  1.00  0.00           O
ATOM  11321  O11 POPE  264      70.850  28.970  65.490  1.00  0.00           O
ATOM  11322  O12 POPE  264      69.510  26.930  65.830  1.00  0.00           O
ATOM  11323  C1  POPE  264      71.550  29.090  64.260  1.00  0.00           C
ATOM  11326  C2  POPE  264      70.730  28.540  63.060  1.00  0.00           C
ATOM  11328  O21 POPE  264      71.610  28.490  61.920  1.00  0.00           O
ATOM  11329  C21 POPE  264      71.470  27.430  61.120  1.00  0.00           C
ATOM  11330  O22 POPE  264      70.710  26.500  61.290  1.00  0.00           O
ATOM  11331  C22 POPE  264      72.430  27.580  59.940  1.00  0.00           C
ATOM  11334  C3  POPE  264      69.440  29.370  62.760  1.00  0.00           C
ATOM  11337  O31 POPE  264      69.420  29.850  61.400  1.00  0.00           O
ATOM  11338  C31 POPE  264      68.690  29.190  60.500  1.00  0.00           C
ATOM  11339  O32 POPE  264      67.920  28.280  60.720  1.00  0.00           O
ATOM  11340  C32 POPE  264      69.040  29.750  59.110  1.00  0.00           C
ATOM  11343  C23 POPE  264      72.130  26.580  58.810  1.00  0.00           C
ATOM  11346  C24 POPE  264      72.160  27.190  57.400  1.00  0.00           C
ATOM  11349  C25 POPE  264      73.570  27.460  56.880  1.00  0.00           C
ATOM  11352  C26 POPE  264      73.560  27.870  55.400  1.00  0.00           C
ATOM  11355  C27 POPE  264      74.950  28.220  54.850  1.00  0.00           C
ATOM  11358  C28 POPE  264      75.420  27.370  53.650  1.00  0.00           C
ATOM  11361  C29 POPE  264      74.410  27.230  52.530  1.00  0.00           C
ATOM  11363 0C21 POPE  264      73.970  28.190  51.710  1.00  0.00           C
ATOM  11365 1C21 POPE  264      74.390  29.640  51.660  1.00  0.00           C
ATOM  11368 2C21 POPE  264      75.370  29.860  50.500  1.00  0.00           C
ATOM  11371 3C21 POPE  264      75.760  31.330  50.340  1.00  0.00           C
ATOM  11374 4C21 POPE  264      76.880  31.530  49.310  1.00  0.00           C
ATOM  11377 5C21 POPE  264      77.280  33.000  49.150  1.00  0.00           C
ATOM  11380 6C21 POPE  264      78.170  33.250  47.930  1.00  0.00           C
ATOM  11383 7C21 POPE  264      78.500  34.730  47.740  1.00  0.00           C
ATOM  11386 8C21 POPE  264      79.250  35.030  46.440  1.00  0.00           C
ATOM  11390  C33 POPE  264      67.910  29.520  58.090  1.00  0.00           C
ATOM  11393  C34 POPE  264      68.310  29.980  56.670  1.00  0.00           C
ATOM  11396  C35 POPE  264      67.090  30.190  55.750  1.00  0.00           C
ATOM  11399  C36 POPE  264      67.390  30.980  54.460  1.00  0.00           C
ATOM  11402  C37 POPE  264      66.130  31.170  53.600  1.00  0.00           C
ATOM  11405  C38 POPE  264      66.310  32.080  52.360  1.00  0.00           C
ATOM  11408  C39 POPE  264      66.250  33.590  52.660  1.00  0.00           C
ATOM  11411 0C31 POPE  264      66.310  34.470  51.390  1.00  0.00           C
ATOM  11414 1C31 POPE  264      66.300  35.980  51.690  1.00  0.00           C
ATOM  11417 2C31 POPE  264      66.580  36.860  50.460  1.00  0.00           C
ATOM  11420 3C31 POPE  264      65.320  37.220  49.660  1.00  0.00           C
ATOM  11423 4C31 POPE  264      65.600  38.200  48.510  1.00  0.00           C
ATOM  11426 5C31 POPE  264      64.340  38.620  47.750  1.00  0.00           C
ATOM  11429 6C31 POPE  264      64.580  39.670  46.670  1.00  0.00           C
ATOM  11433  NH3 POPE  265      57.970  35.110  64.870  1.00  0.00           N
ATOM  11437  C12 POPE  265      57.220  36.150  65.660  1.00  0.00           C
ATOM  11440  C11 POPE  265      55.830  36.430  65.070  1.00  0.00           C
ATOM  11443  P   POPE  265      53.870  38.090  65.490  1.00  0.00           P
ATOM  11444  O13 POPE  265      53.220  37.240  66.510  1.00  0.00           O
ATOM  11445  O14 POPE  265      53.720  39.560  65.640  1.00  0.00           O
ATOM  11446  O11 POPE  265      53.360  37.650  64.060  1.00  0.00           O
ATOM  11447  O12 POPE  265      55.420  37.740  65.450  1.00  0.00           O
ATOM  11448  C1  POPE  265      53.500  38.490  62.920  1.00  0.00           C
ATOM  11451  C2  POPE  265      53.420  37.620  61.640  1.00  0.00           C
ATOM  11453  O21 POPE  265      52.680  38.250  60.570  1.00  0.00           O
ATOM  11454  C21 POPE  265      53.300  39.190  59.870  1.00  0.00           C
ATOM  11455  O22 POPE  265      54.320  39.770  60.190  1.00  0.00           O
ATOM  11456  C22 POPE  265      52.560  39.350  58.530  1.00  0.00           C
ATOM  11459  C3  POPE  265      52.770  36.240  61.900  1.00  0.00           C
ATOM  11462  O31 POPE  265      52.380  35.560  60.700  1.00  0.00           O
ATOM  11463  C31 POPE  265      53.340  35.030  59.950  1.00  0.00           C
ATOM  11464  O32 POPE  265      54.540  35.170  60.100  1.00  0.00           O
ATOM  11465  C32 POPE  265      52.690  34.130  58.900  1.00  0.00           C
ATOM  11468  C23 POPE  265      53.170  40.460  57.660  1.00  0.00           C
ATOM  11471  C24 POPE  265      54.380  40.000  56.830  1.00  0.00           C
ATOM  11474  C25 POPE  265      54.990  41.120  55.980  1.00  0.00           C
ATOM  11477  C26 POPE  265      56.190  40.610  55.160  1.00  0.00           C
ATOM  11480  C27 POPE  265      56.900  41.720  54.360  1.00  0.00           C
ATOM  11483  C28 POPE  265      57.970  41.190  53.380  1.00  0.00           C
ATOM  11486  C29 POPE  265      59.070  40.410  54.050  1.00  0.00           C
ATOM  11488 0C21 POPE  265      60.260  40.100  53.520  1.00  0.00           C
ATOM  11490 1C21 POPE  265      60.760  40.510  52.150  1.00  0.00           C
ATOM  11493 2C21 POPE  265      61.870  41.560  52.320  1.00  0.00           C
ATOM  11496 3C21 POPE  265      62.340  42.170  50.990  1.00  0.00           C
ATOM  11499 4C21 POPE  265      63.430  43.220  51.210  1.00  0.00           C
ATOM  11502 5C21 POPE  265      63.870  43.890  49.900  1.00  0.00           C
ATOM  11505 6C21 POPE  265      64.930  44.980  50.100  1.00  0.00           C
ATOM  11508 7C21 POPE  265      65.360  45.610  48.770  1.00  0.00           C
ATOM  11511 8C21 POPE  265      66.620  46.470  48.850  1.00  0.00           C
ATOM  11515  C33 POPE  265      53.080  34.530  57.460  1.00  0.00           C
ATOM  11518  C34 POPE  265      52.550  33.540  56.400  1.00  0.00           C
ATOM  11521  C35 POPE  265      51.040  33.230  56.520  1.00  0.00           C
ATOM  11524  C36 POPE  265      50.560  32.150  55.550  1.00  0.00           C
ATOM  11527  C37 POPE  265      49.040  31.920  55.580  1.00  0.00           C
ATOM  11530  C38 POPE  265      48.610  30.670  54.800  1.00  0.00           C
ATOM  11533  C39 POPE  265      47.090  30.550  54.560  1.00  0.00           C
ATOM  11536 0C31 POPE  265      46.240  30.420  55.830  1.00  0.00           C
ATOM  11539 1C31 POPE  265      44.740  30.240  55.510  1.00  0.00           C
ATOM  11542 2C31 POPE  265      43.800  30.320  56.720  1.00  0.00           C
ATOM  11545 3C31 POPE  265      43.870  29.110  57.660  1.00  0.00           C
ATOM  11548 4C31 POPE  265      42.820  29.160  58.790  1.00  0.00           C
ATOM  11551 5C31 POPE  265      42.780  27.870  59.630  1.00  0.00           C
ATOM  11554 6C31 POPE  265      41.740  27.880  60.750  1.00  0.00           C
ATOM  11558  NH3 POPE  266      42.100 115.920  20.120  1.00  0.00           N
ATOM  11562  C12 POPE  266      42.510 114.990  19.010  1.00  0.00           C
ATOM  11565  C11 POPE  266      43.180 113.720  19.550  1.00  0.00           C
ATOM  11568  P   POPE  266      45.170 112.850  20.930  1.00  0.00           P
ATOM  11569  O13 POPE  266      45.460 111.920  19.820  1.00  0.00           O
ATOM  11570  O14 POPE  266      46.340 113.380  21.660  1.00  0.00           O
ATOM  11571  O11 POPE  266      44.170 112.170  21.980  1.00  0.00           O
ATOM  11572  O12 POPE  266      44.300 114.050  20.370  1.00  0.00           O
ATOM  11573  C1  POPE  266      43.400 111.050  21.570  1.00  0.00           C
ATOM  11576  C2  POPE  266      42.050 110.970  22.320  1.00  0.00           C
ATOM  11578  O21 POPE  266      42.110 109.960  23.330  1.00  0.00           O
ATOM  11579  C21 POPE  266      42.550 110.180  24.570  1.00  0.00           C
ATOM  11580  O22 POPE  266      42.900 109.290  25.330  1.00  0.00           O
ATOM  11581  C22 POPE  266      42.510 111.650  24.980  1.00  0.00           C
ATOM  11584  C3  POPE  266      40.890 110.610  21.360  1.00  0.00           C
ATOM  11587  O31 POPE  266      39.640 110.570  22.070  1.00  0.00           O
ATOM  11588  C31 POPE  266      38.840 109.540  21.810  1.00  0.00           C
ATOM  11589  O32 POPE  266      39.070 108.620  21.050  1.00  0.00           O
ATOM  11590  C32 POPE  266      37.530 109.680  22.580  1.00  0.00           C
ATOM  11593  C23 POPE  266      42.900 111.780  26.460  1.00  0.00           C
ATOM  11596  C24 POPE  266      42.690 113.200  27.010  1.00  0.00           C
ATOM  11599  C25 POPE  266      43.520 113.470  28.270  1.00  0.00           C
ATOM  11602  C26 POPE  266      43.270 112.400  29.340  1.00  0.00           C
ATOM  11605  C27 POPE  266      43.960 112.660  30.670  1.00  0.00           C
ATOM  11608  C28 POPE  266      43.930 111.410  31.580  1.00  0.00           C
ATOM  11611  C29 POPE  266      42.520 111.000  31.930  1.00  0.00           C
ATOM  11613 0C21 POPE  266      41.860 111.420  33.020  1.00  0.00           C
ATOM  11615 1C21 POPE  266      42.470 112.340  34.040  1.00  0.00           C
ATOM  11618 2C21 POPE  266      41.650 112.550  35.330  1.00  0.00           C
ATOM  11621 3C21 POPE  266      42.510 113.250  36.390  1.00  0.00           C
ATOM  11624 4C21 POPE  266      41.800 113.520  37.730  1.00  0.00           C
ATOM  11627 5C21 POPE  266      40.670 114.550  37.630  1.00  0.00           C
ATOM  11630 6C21 POPE  266      40.040 114.850  39.000  1.00  0.00           C
ATOM  11633 7C21 POPE  266      38.780 115.720  38.880  1.00  0.00           C
ATOM  11636 8C21 POPE  266      38.100 116.050  40.220  1.00  0.00           C
ATOM  11640  C33 POPE  266      37.720 110.050  24.060  1.00  0.00           C
ATOM  11643  C34 POPE  266      36.350 110.140  24.760  1.00  0.00           C
ATOM  11646  C35 POPE  266      36.390 110.280  26.290  1.00  0.00           C
ATOM  11649  C36 POPE  266      35.040 109.850  26.900  1.00  0.00           C
ATOM  11652  C37 POPE  266      34.860 110.140  28.400  1.00  0.00           C
ATOM  11655  C38 POPE  266      33.380 110.360  28.790  1.00  0.00           C
ATOM  11658  C39 POPE  266      32.760 109.280  29.690  1.00  0.00           C
ATOM  11661 0C31 POPE  266      33.100 109.480  31.170  1.00  0.00           C
ATOM  11664 1C31 POPE  266      32.440 108.450  32.110  1.00  0.00           C
ATOM  11667 2C31 POPE  266      32.920 108.650  33.550  1.00  0.00           C
ATOM  11670 3C31 POPE  266      32.480 107.550  34.530  1.00  0.00           C
ATOM  11673 4C31 POPE  266      33.130 107.720  35.910  1.00  0.00           C
ATOM  11676 5C31 POPE  266      32.600 106.750  36.970  1.00  0.00           C
ATOM  11679 6C31 POPE  266      33.220 106.960  38.360  1.00  0.00           C
ATOM  11683  NH3 POPE  267       6.850  89.490  61.140  1.00  0.00           N
ATOM  11687  C12 POPE  267       5.550  88.990  60.590  1.00  0.00           C
ATOM  11690  C11 POPE  267       4.960  87.870  61.460  1.00  0.00           C
ATOM  11693  P   POPE  267       2.380  87.860  61.220  1.00  0.00           P
ATOM  11694  O13 POPE  267       1.790  86.940  62.210  1.00  0.00           O
ATOM  11695  O14 POPE  267       2.480  89.290  61.610  1.00  0.00           O
ATOM  11696  O11 POPE  267       1.580  87.760  59.850  1.00  0.00           O
ATOM  11697  O12 POPE  267       3.810  87.320  60.830  1.00  0.00           O
ATOM  11698  C1  POPE  267       0.210  87.400  59.960  1.00  0.00           C
ATOM  11701  C2  POPE  267      -0.557  87.540  58.610  1.00  0.00           C
ATOM  11703  O21 POPE  267       0.010  86.620  57.650  1.00  0.00           O
ATOM  11704  C21 POPE  267      -0.877  86.010  56.860  1.00  0.00           C
ATOM  11705  O22 POPE  267      -2.087  86.140  56.900  1.00  0.00           O
ATOM  11706  C22 POPE  267      -0.147  85.100  55.870  1.00  0.00           C
ATOM  11709  C3  POPE  267      -0.557  88.980  58.040  1.00  0.00           C
ATOM  11712  O31 POPE  267      -1.077  88.990  56.690  1.00  0.00           O
ATOM  11713  C31 POPE  267      -0.727  90.020  55.930  1.00  0.00           C
ATOM  11714  O32 POPE  267      -0.137  91.020  56.300  1.00  0.00           O
ATOM  11715  C32 POPE  267      -1.167  89.740  54.490  1.00  0.00           C
ATOM  11718  C23 POPE  267      -1.127  84.550  54.820  1.00  0.00           C
ATOM  11721  C24 POPE  267      -0.507  83.470  53.910  1.00  0.00           C
ATOM  11724  C25 POPE  267       0.840  83.850  53.270  1.00  0.00           C
ATOM  11727  C26 POPE  267       0.780  84.930  52.180  1.00  0.00           C
ATOM  11730  C27 POPE  267       0.150  84.430  50.870  1.00  0.00           C
ATOM  11733  C28 POPE  267       0.340  85.370  49.660  1.00  0.00           C
ATOM  11736  C29 POPE  267      -0.767  86.370  49.450  1.00  0.00           C
ATOM  11738 0C21 POPE  267      -1.057  87.000  48.290  1.00  0.00           C
ATOM  11740 1C21 POPE  267      -0.297  86.860  46.980  1.00  0.00           C
ATOM  11743 2C21 POPE  267      -1.137  86.260  45.840  1.00  0.00           C
ATOM  11746 3C21 POPE  267      -2.107  87.240  45.160  1.00  0.00           C
ATOM  11749 4C21 POPE  267      -3.087  86.540  44.200  1.00  0.00           C
ATOM  11752 5C21 POPE  267      -4.397  86.140  44.900  1.00  0.00           C
ATOM  11755 6C21 POPE  267      -5.237  85.120  44.110  1.00  0.00           C
ATOM  11758 7C21 POPE  267      -6.497  84.680  44.870  1.00  0.00           C
ATOM  11761 8C21 POPE  267      -7.197  83.450  44.280  1.00  0.00           C
ATOM  11765  C33 POPE  267      -0.677  90.860  53.540  1.00  0.00           C
ATOM  11768  C34 POPE  267      -0.937  90.580  52.050  1.00  0.00           C
ATOM  11771  C35 POPE  267      -0.067  89.480  51.430  1.00  0.00           C
ATOM  11774  C36 POPE  267       1.290  89.970  50.890  1.00  0.00           C
ATOM  11777  C37 POPE  267       2.070  88.900  50.120  1.00  0.00           C
ATOM  11780  C38 POPE  267       3.330  89.430  49.410  1.00  0.00           C
ATOM  11783  C39 POPE  267       4.500  89.770  50.340  1.00  0.00           C
ATOM  11786 0C31 POPE  267       5.180  88.530  50.940  1.00  0.00           C
ATOM  11789 1C31 POPE  267       6.340  88.870  51.900  1.00  0.00           C
ATOM  11792 2C31 POPE  267       6.420  87.910  53.100  1.00  0.00           C
ATOM  11795 3C31 POPE  267       7.540  88.230  54.110  1.00  0.00           C
ATOM  11798 4C31 POPE  267       7.530  89.680  54.620  1.00  0.00           C
ATOM  11801 5C31 POPE  267       8.650  89.980  55.630  1.00  0.00           C
ATOM  11804 6C31 POPE  267       8.670  91.440  56.100  1.00  0.00           C
ATOM  11808  NH3 POPE  268      75.810  24.420  66.560  1.00  0.00           N
ATOM  11812  C12 POPE  268      74.730  23.650  65.850  1.00  0.00           C
ATOM  11815  C11 POPE  268      75.290  22.990  64.580  1.00  0.00           C
ATOM  11818  P   POPE  268      73.840  23.600  62.550  1.00  0.00           P
ATOM  11819  O13 POPE  268      73.160  24.790  63.100  1.00  0.00           O
ATOM  11820  O14 POPE  268      75.050  23.830  61.720  1.00  0.00           O
ATOM  11821  O11 POPE  268      72.800  22.740  61.720  1.00  0.00           O
ATOM  11822  O12 POPE  268      74.220  22.610  63.720  1.00  0.00           O
ATOM  11823  C1  POPE  268      72.400  23.230  60.450  1.00  0.00           C
ATOM  11826  C2  POPE  268      73.310  22.730  59.310  1.00  0.00           C
ATOM  11828  O21 POPE  268      72.570  22.870  58.090  1.00  0.00           O
ATOM  11829  C21 POPE  268      73.270  23.100  56.990  1.00  0.00           C
ATOM  11830  O22 POPE  268      74.470  23.340  56.930  1.00  0.00           O
ATOM  11831  C22 POPE  268      72.360  22.930  55.780  1.00  0.00           C
ATOM  11834  C3  POPE  268      73.700  21.230  59.500  1.00  0.00           C
ATOM  11837  O31 POPE  268      74.420  20.690  58.390  1.00  0.00           O
ATOM  11838  C31 POPE  268      75.720  20.460  58.530  1.00  0.00           C
ATOM  11839  O32 POPE  268      76.400  20.760  59.490  1.00  0.00           O
ATOM  11840  C32 POPE  268      76.210  19.700  57.300  1.00  0.00           C
ATOM  11843  C23 POPE  268      72.570  24.100  54.790  1.00  0.00           C
ATOM  11846  C24 POPE  268      72.200  23.750  53.340  1.00  0.00           C
ATOM  11849  C25 POPE  268      73.030  22.570  52.810  1.00  0.00           C
ATOM  11852  C26 POPE  268      73.320  22.600  51.310  1.00  0.00           C
ATOM  11855  C27 POPE  268      74.000  21.290  50.860  1.00  0.00           C
ATOM  11858  C28 POPE  268      74.680  21.340  49.490  1.00  0.00           C
ATOM  11861  C29 POPE  268      75.890  22.240  49.490  1.00  0.00           C
ATOM  11863 0C21 POPE  268      76.250  23.130  48.540  1.00  0.00           C
ATOM  11865 1C21 POPE  268      75.550  23.400  47.230  1.00  0.00           C
ATOM  11868 2C21 POPE  268      76.320  22.750  46.060  1.00  0.00           C
ATOM  11871 3C21 POPE  268      75.650  22.950  44.690  1.00  0.00           C
ATOM  11874 4C21 POPE  268      76.350  22.120  43.610  1.00  0.00           C
ATOM  11877 5C21 POPE  268      75.700  22.230  42.220  1.00  0.00           C
ATOM  11880 6C21 POPE  268      76.290  21.230  41.230  1.00  0.00           C
ATOM  11883 7C21 POPE  268      76.040  21.610  39.760  1.00  0.00           C
ATOM  11886 8C21 POPE  268      76.690  20.670  38.750  1.00  0.00           C
ATOM  11890  C33 POPE  268      77.730  19.850  57.110  1.00  0.00           C
ATOM  11893  C34 POPE  268      78.270  19.010  55.940  1.00  0.00           C
ATOM  11896  C35 POPE  268      77.820  19.450  54.540  1.00  0.00           C
ATOM  11899  C36 POPE  268      78.860  20.260  53.750  1.00  0.00           C
ATOM  11902  C37 POPE  268      79.000  19.780  52.300  1.00  0.00           C
ATOM  11905  C38 POPE  268      80.110  20.470  51.490  1.00  0.00           C
ATOM  11908  C39 POPE  268      80.170  20.020  50.020  1.00  0.00           C
ATOM  11911 0C31 POPE  268      80.520  18.530  49.820  1.00  0.00           C
ATOM  11914 1C31 POPE  268      80.400  18.080  48.360  1.00  0.00           C
ATOM  11917 2C31 POPE  268      80.760  16.600  48.140  1.00  0.00           C
ATOM  11920 3C31 POPE  268      80.570  16.150  46.690  1.00  0.00           C
ATOM  11923 4C31 POPE  268      80.720  14.640  46.460  1.00  0.00           C
ATOM  11926 5C31 POPE  268      80.300  14.210  45.040  1.00  0.00           C
ATOM  11929 6C31 POPE  268      80.180  12.700  44.840  1.00  0.00           C
ATOM  11933  NH3 POPE  269      19.290  60.890  18.940  1.00  0.00           N
ATOM  11937  C12 POPE  269      19.900  59.520  19.000  1.00  0.00           C
ATOM  11940  C11 POPE  269      18.800  58.460  19.070  1.00  0.00           C
ATOM  11943  P   POPE  269      18.470  56.070  20.010  1.00  0.00           P
ATOM  11944  O13 POPE  269      17.080  56.550  20.130  1.00  0.00           O
ATOM  11945  O14 POPE  269      18.680  54.820  19.240  1.00  0.00           O
ATOM  11946  O11 POPE  269      19.080  55.890  21.460  1.00  0.00           O
ATOM  11947  O12 POPE  269      19.390  57.200  19.390  1.00  0.00           O
ATOM  11948  C1  POPE  269      19.050  57.010  22.340  1.00  0.00           C
ATOM  11951  C2  POPE  269      19.590  56.580  23.730  1.00  0.00           C
ATOM  11953  O21 POPE  269      19.050  57.450  24.750  1.00  0.00           O
ATOM  11954  C21 POPE  269      19.080  56.990  26.000  1.00  0.00           C
ATOM  11955  O22 POPE  269      19.500  55.900  26.340  1.00  0.00           O
ATOM  11956  C22 POPE  269      18.460  58.000  26.980  1.00  0.00           C
ATOM  11959  C3  POPE  269      21.150  56.590  23.720  1.00  0.00           C
ATOM  11962  O31 POPE  269      21.710  55.680  24.680  1.00  0.00           O
ATOM  11963  C31 POPE  269      21.810  54.420  24.280  1.00  0.00           C
ATOM  11964  O32 POPE  269      21.530  53.980  23.190  1.00  0.00           O
ATOM  11965  C32 POPE  269      22.300  53.570  25.440  1.00  0.00           C
ATOM  11968  C23 POPE  269      19.320  58.080  28.260  1.00  0.00           C
ATOM  11971  C24 POPE  269      18.700  58.890  29.430  1.00  0.00           C
ATOM  11974  C25 POPE  269      19.450  58.650  30.760  1.00  0.00           C
ATOM  11977  C26 POPE  269      18.740  59.180  32.020  1.00  0.00           C
ATOM  11980  C27 POPE  269      19.080  60.640  32.330  1.00  0.00           C
ATOM  11983  C28 POPE  269      18.190  61.340  33.370  1.00  0.00           C
ATOM  11986  C29 POPE  269      18.170  60.770  34.770  1.00  0.00           C
ATOM  11988 0C21 POPE  269      18.950  61.150  35.800  1.00  0.00           C
ATOM  11990 1C21 POPE  269      20.020  62.210  35.770  1.00  0.00           C
ATOM  11993 2C21 POPE  269      20.230  62.890  37.140  1.00  0.00           C
ATOM  11996 3C21 POPE  269      21.380  63.910  37.140  1.00  0.00           C
[truncated: 1,771,982 more chars]
