# Supplementary material for: Characterizing Membrane Association and Periplasmic Transfer of Bacterial Lipoproteins through Molecular Dynamics Simulations
Source: Structure. 2020 Apr 7;28(4):475–487.e3. doi: 10.1016/j.str.2020.01.012 (PMC7139219; doi:10.1016/j.str.2020.01.012)
Supplement: Data S2. Final Coordinates from Simulations (A–L), Related to Figure 3 [file mmc4.zip › A-L/GFCB-2-atomistic.pdb]

TITLE     Protein
REMARK    THIS IS A SIMULATION BOX
CRYST1  129.326  129.326  112.242  90.00  90.00  90.00 P 1           1
MODEL        1
ATOM      1  N   CYSTA   1      45.578  80.158  59.145  1.00  0.00           N
ATOM      3  CA  CYSTA   1      44.988  78.838  59.335  1.00  0.00           C
ATOM      5  C   CYSTA   1      45.858  77.608  59.465  1.00  0.00           C
ATOM      6  O   CYSTA   1      46.108  76.918  58.495  1.00  0.00           O
ATOM      7  CB  CYSTA   1      43.818  78.558  58.365  1.00  0.00           C
ATOM     10  SG  CYSTA   1      42.338  79.318  59.055  1.00  0.00           S
ATOM     11  C1  CYSTA   1      41.178  78.778  57.785  1.00  0.00           C
ATOM     14  CA1 CYSTA   1      46.438  80.598  58.215  1.00  0.00           C
ATOM     15  OA1 CYSTA   1      46.518  81.818  58.125  1.00  0.00           O
ATOM     16  CA2 CYSTA   1      47.318  79.758  57.335  1.00  0.00           C
ATOM     19  C11 CYSTA   1      40.918  79.908  56.795  1.00  0.00           C
ATOM     21  O11 CYSTA   1      42.108  80.198  56.055  1.00  0.00           O
ATOM     22  CX1 CYSTA   1      42.228  79.478  54.975  1.00  0.00           C
ATOM     23  OX1 CYSTA   1      41.518  78.528  54.695  1.00  0.00           O
ATOM     24  CX2 CYSTA   1      43.308  80.088  54.095  1.00  0.00           C
ATOM     27  C12 CYSTA   1      40.578  81.218  57.515  1.00  0.00           C
ATOM     30  O12 CYSTA   1      39.748  82.018  56.665  1.00  0.00           O
ATOM     31  CD1 CYSTA   1      40.348  82.958  55.945  1.00  0.00           C
ATOM     32  OD1 CYSTA   1      41.538  83.058  55.725  1.00  0.00           O
ATOM     33  CD2 CYSTA   1      39.288  84.018  55.715  1.00  0.00           C
ATOM     36  CA3 CYSTA   1      46.738  79.628  55.915  1.00  0.00           C
ATOM     39  CA4 CYSTA   1      47.738  79.148  54.865  1.00  0.00           C
ATOM     42  CA5 CYSTA   1      48.158  77.678  54.995  1.00  0.00           C
ATOM     45  CA6 CYSTA   1      49.428  77.448  55.805  1.00  0.00           C
ATOM     48  CA7 CYSTA   1      50.738  77.718  55.045  1.00  0.00           C
ATOM     51  CA8 CYSTA   1      51.358  79.108  55.235  1.00  0.00           C
ATOM     54  CA9 CYSTA   1      51.478  79.888  53.915  1.00  0.00           C
ATOM     57 0CA1 CYSTA   1      52.658  80.868  53.945  1.00  0.00           C
ATOM     60 1CA1 CYSTA   1      53.978  80.168  53.595  1.00  0.00           C
ATOM     63 2CA1 CYSTA   1      55.208  81.098  53.565  1.00  0.00           C
ATOM     66 3CA1 CYSTA   1      56.458  80.398  53.015  1.00  0.00           C
ATOM     69 4CA1 CYSTA   1      56.428  80.118  51.505  1.00  0.00           C
ATOM     72 5CA1 CYSTA   1      56.638  81.378  50.655  1.00  0.00           C
ATOM     75 6CA1 CYSTA   1      56.708  81.078  49.165  1.00  0.00           C
ATOM     79  CD3 CYSTA   1      38.728  83.988  54.285  1.00  0.00           C
ATOM     82  CD4 CYSTA   1      39.578  84.828  53.345  1.00  0.00           C
ATOM     85  CD5 CYSTA   1      38.988  84.958  51.925  1.00  0.00           C
ATOM     88  CD6 CYSTA   1      37.598  85.618  51.855  1.00  0.00           C
ATOM     91  CD7 CYSTA   1      36.938  85.508  50.465  1.00  0.00           C
ATOM     94  CD8 CYSTA   1      35.428  85.798  50.515  1.00  0.00           C
ATOM     97  CD9 CYSTA   1      34.638  85.038  49.425  1.00  0.00           C
ATOM    100 0CD1 CYSTA   1      33.148  84.938  49.775  1.00  0.00           C
ATOM    103 1CD1 CYSTA   1      32.308  84.078  48.815  1.00  0.00           C
ATOM    106 2CD1 CYSTA   1      30.898  83.848  49.385  1.00  0.00           C
ATOM    109 3CD1 CYSTA   1      29.878  83.298  48.375  1.00  0.00           C
ATOM    112 4CD1 CYSTA   1      30.178  81.888  47.855  1.00  0.00           C
ATOM    115 5CD1 CYSTA   1      30.068  80.788  48.925  1.00  0.00           C
ATOM    118 6CD1 CYSTA   1      30.238  79.378  48.355  1.00  0.00           C
ATOM    122  CX3 CYSTA   1      42.668  80.588  52.795  1.00  0.00           C
ATOM    125  CX4 CYSTA   1      43.528  81.638  52.085  1.00  0.00           C
ATOM    128  CX5 CYSTA   1      42.808  82.128  50.825  1.00  0.00           C
ATOM    131  CX6 CYSTA   1      43.568  83.218  50.075  1.00  0.00           C
ATOM    134  CX7 CYSTA   1      42.848  83.588  48.775  1.00  0.00           C
ATOM    137  CX8 CYSTA   1      43.488  84.768  48.035  1.00  0.00           C
ATOM    140  CX9 CYSTA   1      44.828  84.528  47.405  1.00  0.00           C
ATOM    142 0CX1 CYSTA   1      45.598  85.498  46.875  1.00  0.00           C
ATOM    144 1CX1 CYSTA   1      45.258  86.968  46.845  1.00  0.00           C
ATOM    147 2CX1 CYSTA   1      46.368  87.818  47.485  1.00  0.00           C
ATOM    150 3CX1 CYSTA   1      47.598  87.998  46.585  1.00  0.00           C
ATOM    153 4CX1 CYSTA   1      48.688  88.858  47.235  1.00  0.00           C
ATOM    156 5CX1 CYSTA   1      49.958  88.938  46.375  1.00  0.00           C
ATOM    159 6CX1 CYSTA   1      51.228  89.138  47.195  1.00  0.00           C
ATOM    162 7CX1 CYSTA   1      52.498  89.058  46.345  1.00  0.00           C
ATOM    165 8CX1 CYSTA   1      53.788  89.098  47.175  1.00  0.00           C
ATOM    169  N   THR A   2      46.268  77.218  60.695  1.00  0.00           N
ATOM    171  CA  THR A   2      45.978  77.808  62.005  1.00  0.00           C
ATOM    173  CB  THR A   2      45.058  76.998  62.945  1.00  0.00           C
ATOM    175  OG1 THR A   2      44.328  77.868  63.805  1.00  0.00           O
ATOM    177  CG2 THR A   2      45.768  76.008  63.875  1.00  0.00           C
ATOM    181  C   THR A   2      47.308  77.978  62.645  1.00  0.00           C
ATOM    182  O   THR A   2      48.268  77.288  62.315  1.00  0.00           O
ATOM    183  N   HIS A   3      47.448  78.958  63.545  1.00  0.00           N
ATOM    185  CA  HIS A   3      48.748  79.338  64.015  1.00  0.00           C
ATOM    187  CB  HIS A   3      49.268  80.628  63.365  1.00  0.00           C
ATOM    190  ND1 HIS A   3      51.328  79.988  62.135  1.00  0.00           N
ATOM    191  CG  HIS A   3      49.978  80.318  62.085  1.00  0.00           C
ATOM    192  CE1 HIS A   3      51.658  79.758  60.875  1.00  0.00           C
ATOM    194  NE2 HIS A   3      50.618  79.968  60.035  1.00  0.00           N
ATOM    196  CD2 HIS A   3      49.538  80.328  60.805  1.00  0.00           C
ATOM    198  C   HIS A   3      48.758  79.418  65.505  1.00  0.00           C
ATOM    199  O   HIS A   3      47.718  79.468  66.165  1.00  0.00           O
ATOM    200  N   SER A   4      49.988  79.368  66.045  1.00  0.00           N
ATOM    202  CA  SER A   4      50.278  79.228  67.465  1.00  0.00           C
ATOM    204  CB  SER A   4      49.788  80.378  68.365  1.00  0.00           C
ATOM    207  OG  SER A   4      50.658  81.508  68.265  1.00  0.00           O
ATOM    209  C   SER A   4      50.008  77.868  68.065  1.00  0.00           C
ATOM    210  O   SER A   4      48.878  77.388  68.175  1.00  0.00           O
ATOM    211  N   GLN A   5      51.078  77.178  68.485  1.00  0.00           N
ATOM    213  CA  GLN A   5      50.988  75.798  68.925  1.00  0.00           C
ATOM    215  CB  GLN A   5      51.868  74.928  67.965  1.00  0.00           C
ATOM    218  CG  GLN A   5      51.228  73.648  67.365  1.00  0.00           C
ATOM    221  CD  GLN A   5      49.698  73.628  67.295  1.00  0.00           C
ATOM    222  OE1 GLN A   5      49.068  72.688  67.775  1.00  0.00           O
ATOM    223  NE2 GLN A   5      49.088  74.698  66.725  1.00  0.00           N
ATOM    226  C   GLN A   5      51.288  75.698  70.405  1.00  0.00           C
ATOM    227  O   GLN A   5      50.348  75.858  71.185  1.00  0.00           O
ATOM    228  N   GLN A   6      52.538  75.498  70.875  1.00  0.00           N
ATOM    230  CA  GLN A   6      52.818  75.568  72.305  1.00  0.00           C
ATOM    232  CB  GLN A   6      51.988  74.538  73.155  1.00  0.00           C
ATOM    235  CG  GLN A   6      50.918  75.098  74.145  1.00  0.00           C
ATOM    238  CD  GLN A   6      51.078  76.578  74.475  1.00  0.00           C
ATOM    239  OE1 GLN A   6      51.618  76.918  75.525  1.00  0.00           O
ATOM    240  NE2 GLN A   6      50.628  77.468  73.575  1.00  0.00           N
ATOM    243  C   GLN A   6      54.288  75.518  72.655  1.00  0.00           C
ATOM    244  O   GLN A   6      55.168  75.498  71.785  1.00  0.00           O
ATOM    245  N   SER A   7      54.628  75.488  73.965  1.00  0.00           N
ATOM    247  CA  SER A   7      55.888  74.878  74.375  1.00  0.00           C
ATOM    249  CB  SER A   7      56.388  75.278  75.775  1.00  0.00           C
ATOM    252  OG  SER A   7      57.748  74.928  75.955  1.00  0.00           O
ATOM    254  C   SER A   7      55.678  73.378  74.325  1.00  0.00           C
ATOM    255  O   SER A   7      54.998  72.788  75.165  1.00  0.00           O
ATOM    256  N   MET A   8      56.168  72.768  73.225  1.00  0.00           N
ATOM    258  CA  MET A   8      55.678  71.488  72.775  1.00  0.00           C
ATOM    260  CB  MET A   8      56.408  71.058  71.475  1.00  0.00           C
ATOM    263  CG  MET A   8      56.438  72.108  70.355  1.00  0.00           C
ATOM    266  SD  MET A   8      54.818  72.748  69.845  1.00  0.00           S
ATOM    267  CE  MET A   8      55.638  74.098  68.945  1.00  0.00           C
ATOM    271  C   MET A   8      55.838  70.388  73.795  1.00  0.00           C
ATOM    272  O   MET A   8      54.888  69.678  74.135  1.00  0.00           O
ATOM    273  N   VAL A   9      57.048  70.298  74.365  1.00  0.00           N
ATOM    275  CA  VAL A   9      57.538  69.198  75.155  1.00  0.00           C
ATOM    277  CB  VAL A   9      58.998  69.438  75.535  1.00  0.00           C
ATOM    279  CG1 VAL A   9      59.458  68.648  76.765  1.00  0.00           C
ATOM    283  CG2 VAL A   9      59.848  69.018  74.325  1.00  0.00           C
ATOM    287  C   VAL A   9      56.688  68.918  76.365  1.00  0.00           C
ATOM    288  O   VAL A   9      56.208  67.808  76.535  1.00  0.00           O
ATOM    289  N   ASP A  10      56.388  69.928  77.185  1.00  0.00           N
ATOM    291  CA  ASP A  10      55.548  69.778  78.355  1.00  0.00           C
ATOM    293  CB  ASP A  10      55.578  71.078  79.195  1.00  0.00           C
ATOM    296  CG  ASP A  10      56.918  71.298  79.875  1.00  0.00           C
ATOM    297  OD1 ASP A  10      57.848  70.468  79.735  1.00  0.00           O
ATOM    298  OD2 ASP A  10      57.008  72.318  80.615  1.00  0.00           O
ATOM    299  C   ASP A  10      54.118  69.338  78.015  1.00  0.00           C
ATOM    300  O   ASP A  10      53.588  68.388  78.595  1.00  0.00           O
ATOM    301  N   THR A  11      53.478  69.958  77.005  1.00  0.00           N
ATOM    303  CA  THR A  11      52.158  69.538  76.535  1.00  0.00           C
ATOM    305  CB  THR A  11      51.578  70.518  75.505  1.00  0.00           C
ATOM    307  OG1 THR A  11      51.448  71.808  76.095  1.00  0.00           O
ATOM    309  CG2 THR A  11      50.168  70.108  75.065  1.00  0.00           C
ATOM    313  C   THR A  11      52.108  68.138  75.915  1.00  0.00           C
ATOM    314  O   THR A  11      51.278  67.298  76.265  1.00  0.00           O
ATOM    315  N   PHE A  12      53.008  67.858  74.965  1.00  0.00           N
ATOM    317  CA  PHE A  12      53.088  66.598  74.255  1.00  0.00           C
ATOM    319  CB  PHE A  12      53.898  66.738  72.945  1.00  0.00           C
ATOM    322  CG  PHE A  12      53.068  67.378  71.855  1.00  0.00           C
ATOM    323  CD1 PHE A  12      53.318  68.688  71.415  1.00  0.00           C
ATOM    325  CE1 PHE A  12      52.738  69.188  70.245  1.00  0.00           C
ATOM    327  CZ  PHE A  12      51.868  68.388  69.505  1.00  0.00           C
ATOM    329  CD2 PHE A  12      52.178  66.598  71.105  1.00  0.00           C
ATOM    331  CE2 PHE A  12      51.598  67.088  69.925  1.00  0.00           C
ATOM    333  C   PHE A  12      53.598  65.438  75.085  1.00  0.00           C
ATOM    334  O   PHE A  12      53.068  64.338  74.995  1.00  0.00           O
ATOM    335  N   ARG A  13      54.618  65.638  75.935  1.00  0.00           N
ATOM    337  CA  ARG A  13      55.108  64.638  76.855  1.00  0.00           C
ATOM    339  CB  ARG A  13      56.358  65.168  77.595  1.00  0.00           C
ATOM    342  CG  ARG A  13      56.948  64.248  78.665  1.00  0.00           C
ATOM    345  CD  ARG A  13      58.088  64.888  79.455  1.00  0.00           C
ATOM    348  NE  ARG A  13      57.468  65.988  80.255  1.00  0.00           N
ATOM    350  CZ  ARG A  13      58.118  66.698  81.155  1.00  0.00           C
ATOM    351  NH1 ARG A  13      59.338  66.348  81.465  1.00  0.00           N
ATOM    354  NH2 ARG A  13      57.528  67.718  81.745  1.00  0.00           N
ATOM    357  C   ARG A  13      54.108  64.158  77.905  1.00  0.00           C
ATOM    358  O   ARG A  13      54.028  62.978  78.205  1.00  0.00           O
ATOM    359  N   ALA A  14      53.338  65.068  78.535  1.00  0.00           N
ATOM    361  CA  ALA A  14      52.368  64.678  79.545  1.00  0.00           C
ATOM    363  CB  ALA A  14      51.798  65.928  80.205  1.00  0.00           C
ATOM    367  C   ALA A  14      51.268  63.798  78.965  1.00  0.00           C
ATOM    368  O   ALA A  14      50.978  62.718  79.465  1.00  0.00           O
ATOM    369  N   SER A  15      50.768  64.218  77.775  1.00  0.00           N
ATOM    371  CA  SER A  15      49.868  63.468  76.905  1.00  0.00           C
ATOM    373  CB  SER A  15      49.508  64.288  75.625  1.00  0.00           C
ATOM    376  OG  SER A  15      48.818  63.588  74.585  1.00  0.00           O
ATOM    378  C   SER A  15      50.388  62.098  76.525  1.00  0.00           C
ATOM    379  O   SER A  15      49.638  61.128  76.545  1.00  0.00           O
ATOM    380  N   LEU A  16      51.698  61.938  76.205  1.00  0.00           N
ATOM    382  CA  LEU A  16      52.278  60.628  75.955  1.00  0.00           C
ATOM    384  CB  LEU A  16      53.798  60.788  75.675  1.00  0.00           C
ATOM    387  CG  LEU A  16      54.608  59.488  75.515  1.00  0.00           C
ATOM    389  CD1 LEU A  16      54.148  58.688  74.285  1.00  0.00           C
ATOM    393  CD2 LEU A  16      56.108  59.818  75.445  1.00  0.00           C
ATOM    397  C   LEU A  16      52.108  59.638  77.105  1.00  0.00           C
ATOM    398  O   LEU A  16      51.628  58.518  76.935  1.00  0.00           O
ATOM    399  N   PHE A  17      52.428  60.068  78.345  1.00  0.00           N
ATOM    401  CA  PHE A  17      52.198  59.298  79.545  1.00  0.00           C
ATOM    403  CB  PHE A  17      52.908  59.918  80.775  1.00  0.00           C
ATOM    406  CG  PHE A  17      54.398  60.018  80.565  1.00  0.00           C
ATOM    407  CD1 PHE A  17      55.208  58.858  80.515  1.00  0.00           C
ATOM    409  CE1 PHE A  17      56.608  58.968  80.415  1.00  0.00           C
ATOM    411  CZ  PHE A  17      57.208  60.228  80.365  1.00  0.00           C
ATOM    413  CD2 PHE A  17      55.028  61.268  80.525  1.00  0.00           C
ATOM    415  CE2 PHE A  17      56.418  61.378  80.415  1.00  0.00           C
ATOM    417  C   PHE A  17      50.728  59.058  79.855  1.00  0.00           C
ATOM    418  O   PHE A  17      50.298  57.938  80.105  1.00  0.00           O
ATOM    419  N   ASP A  18      49.868  60.098  79.765  1.00  0.00           N
ATOM    421  CA  ASP A  18      48.428  60.008  79.865  1.00  0.00           C
ATOM    423  CB  ASP A  18      47.758  61.368  79.615  1.00  0.00           C
ATOM    426  CG  ASP A  18      48.028  62.358  80.715  1.00  0.00           C
ATOM    427  OD1 ASP A  18      48.268  61.928  81.875  1.00  0.00           O
ATOM    428  OD2 ASP A  18      47.798  63.558  80.445  1.00  0.00           O
ATOM    429  C   ASP A  18      47.768  59.048  78.885  1.00  0.00           C
ATOM    430  O   ASP A  18      46.788  58.378  79.195  1.00  0.00           O
ATOM    431  N   ASN A  19      48.268  58.968  77.635  1.00  0.00           N
ATOM    433  CA  ASN A  19      47.758  58.018  76.665  1.00  0.00           C
ATOM    435  CB  ASN A  19      48.138  58.408  75.195  1.00  0.00           C
ATOM    438  CG  ASN A  19      47.598  59.768  74.715  1.00  0.00           C
ATOM    439  OD1 ASN A  19      47.938  60.218  73.615  1.00  0.00           O
ATOM    440  ND2 ASN A  19      46.748  60.428  75.535  1.00  0.00           N
ATOM    443  C   ASN A  19      48.248  56.608  76.995  1.00  0.00           C
ATOM    444  O   ASN A  19      47.578  55.628  76.675  1.00  0.00           O
ATOM    445  N   GLN A  20      49.378  56.498  77.735  1.00  0.00           N
ATOM    447  CA  GLN A  20      49.988  55.238  78.085  1.00  0.00           C
ATOM    449  CB  GLN A  20      51.518  55.418  78.225  1.00  0.00           C
ATOM    452  CG  GLN A  20      52.288  54.098  78.445  1.00  0.00           C
ATOM    455  CD  GLN A  20      53.778  54.318  78.665  1.00  0.00           C
ATOM    456  OE1 GLN A  20      54.468  55.098  77.995  1.00  0.00           O
ATOM    457  NE2 GLN A  20      54.348  53.588  79.645  1.00  0.00           N
ATOM    460  C   GLN A  20      49.348  54.608  79.335  1.00  0.00           C
ATOM    461  O   GLN A  20      49.868  54.618  80.455  1.00  0.00           O
ATOM    462  N   ASP A  21      48.168  53.988  79.125  1.00  0.00           N
ATOM    464  CA  ASP A  21      47.358  53.338  80.125  1.00  0.00           C
ATOM    466  CB  ASP A  21      46.078  52.828  79.385  1.00  0.00           C
ATOM    469  CG  ASP A  21      45.078  52.118  80.275  1.00  0.00           C
ATOM    470  OD1 ASP A  21      44.968  52.478  81.475  1.00  0.00           O
ATOM    471  OD2 ASP A  21      44.328  51.288  79.715  1.00  0.00           O
ATOM    472  C   ASP A  21      48.098  52.208  80.865  1.00  0.00           C
ATOM    473  O   ASP A  21      48.038  52.058  82.085  1.00  0.00           O
ATOM    474  N   ILE A  22      48.858  51.378  80.135  1.00  0.00           N
ATOM    476  CA  ILE A  22      49.518  50.208  80.695  1.00  0.00           C
ATOM    478  CB  ILE A  22      48.888  48.878  80.285  1.00  0.00           C
ATOM    480  CG2 ILE A  22      47.448  48.898  80.845  1.00  0.00           C
ATOM    484  CG1 ILE A  22      48.828  48.608  78.755  1.00  0.00           C
ATOM    487  CD  ILE A  22      49.918  47.688  78.195  1.00  0.00           C
ATOM    491  C   ILE A  22      50.988  50.298  80.395  1.00  0.00           C
ATOM    492  O   ILE A  22      51.508  51.378  80.095  1.00  0.00           O
ATOM    493  N   THR A  23      51.738  49.188  80.515  1.00  0.00           N
ATOM    495  CA  THR A  23      53.088  49.018  79.985  1.00  0.00           C
ATOM    497  CB  THR A  23      53.608  47.578  80.085  1.00  0.00           C
ATOM    499  OG1 THR A  23      52.868  46.678  79.275  1.00  0.00           O
ATOM    501  CG2 THR A  23      53.458  47.058  81.525  1.00  0.00           C
ATOM    505  C   THR A  23      53.348  49.608  78.595  1.00  0.00           C
ATOM    506  O   THR A  23      52.468  49.888  77.785  1.00  0.00           O
ATOM    507  N   VAL A  24      54.618  49.858  78.265  1.00  0.00           N
ATOM    509  CA  VAL A  24      54.968  50.188  76.905  1.00  0.00           C
ATOM    511  CB  VAL A  24      56.368  50.728  76.755  1.00  0.00           C
ATOM    513  CG1 VAL A  24      56.458  52.098  77.435  1.00  0.00           C
ATOM    517  CG2 VAL A  24      57.398  49.748  77.345  1.00  0.00           C
ATOM    521  C   VAL A  24      54.768  49.008  75.995  1.00  0.00           C
ATOM    522  O   VAL A  24      55.308  47.928  76.215  1.00  0.00           O
ATOM    523  N   ALA A  25      53.958  49.168  74.945  1.00  0.00           N
ATOM    525  CA  ALA A  25      53.758  48.128  73.985  1.00  0.00           C
ATOM    527  CB  ALA A  25      52.328  48.228  73.435  1.00  0.00           C
ATOM    531  C   ALA A  25      54.748  48.258  72.855  1.00  0.00           C
ATOM    532  O   ALA A  25      55.058  49.348  72.375  1.00  0.00           O
ATOM    533  N   ASP A  26      55.278  47.118  72.385  1.00  0.00           N
ATOM    535  CA  ASP A  26      56.378  47.068  71.455  1.00  0.00           C
ATOM    537  CB  ASP A  26      56.628  45.558  71.235  1.00  0.00           C
ATOM    540  CG  ASP A  26      58.048  45.308  70.785  1.00  0.00           C
ATOM    541  OD1 ASP A  26      58.898  46.198  71.025  1.00  0.00           O
ATOM    542  OD2 ASP A  26      58.308  44.138  70.395  1.00  0.00           O
ATOM    543  C   ASP A  26      56.118  47.788  70.115  1.00  0.00           C
ATOM    544  O   ASP A  26      56.858  48.638  69.635  1.00  0.00           O
ATOM    545  N   GLN A  27      54.938  47.528  69.535  1.00  0.00           N
ATOM    547  CA  GLN A  27      54.428  48.218  68.365  1.00  0.00           C
ATOM    549  CB  GLN A  27      53.038  47.608  68.055  1.00  0.00           C
ATOM    552  CG  GLN A  27      52.328  48.138  66.795  1.00  0.00           C
ATOM    555  CD  GLN A  27      52.978  47.728  65.475  1.00  0.00           C
ATOM    556  OE1 GLN A  27      53.338  46.578  65.215  1.00  0.00           O
ATOM    557  NE2 GLN A  27      53.038  48.718  64.555  1.00  0.00           N
ATOM    560  C   GLN A  27      54.318  49.738  68.575  1.00  0.00           C
ATOM    561  O   GLN A  27      54.668  50.538  67.705  1.00  0.00           O
ATOM    562  N   GLN A  28      53.848  50.168  69.755  1.00  0.00           N
ATOM    564  CA  GLN A  28      53.758  51.578  70.125  1.00  0.00           C
ATOM    566  CB  GLN A  28      52.938  51.838  71.415  1.00  0.00           C
ATOM    569  CG  GLN A  28      51.398  51.848  71.235  1.00  0.00           C
ATOM    572  CD  GLN A  28      50.738  50.508  70.865  1.00  0.00           C
ATOM    573  OE1 GLN A  28      50.118  49.848  71.705  1.00  0.00           O
ATOM    574  NE2 GLN A  28      50.808  50.108  69.575  1.00  0.00           N
ATOM    577  C   GLN A  28      55.088  52.318  70.145  1.00  0.00           C
ATOM    578  O   GLN A  28      55.178  53.448  69.675  1.00  0.00           O
ATOM    579  N   ILE A  29      56.168  51.668  70.645  1.00  0.00           N
ATOM    581  CA  ILE A  29      57.528  52.188  70.615  1.00  0.00           C
ATOM    583  CB  ILE A  29      58.498  51.198  71.265  1.00  0.00           C
ATOM    585  CG2 ILE A  29      59.968  51.628  71.075  1.00  0.00           C
ATOM    589  CG1 ILE A  29      58.178  50.988  72.765  1.00  0.00           C
ATOM    592  CD  ILE A  29      58.118  52.278  73.585  1.00  0.00           C
ATOM    596  C   ILE A  29      58.018  52.478  69.205  1.00  0.00           C
ATOM    597  O   ILE A  29      58.518  53.568  68.915  1.00  0.00           O
ATOM    598  N   GLN A  30      57.818  51.518  68.285  1.00  0.00           N
ATOM    600  CA  GLN A  30      58.148  51.668  66.885  1.00  0.00           C
ATOM    602  CB  GLN A  30      57.978  50.328  66.135  1.00  0.00           C
ATOM    605  CG  GLN A  30      58.748  49.138  66.775  1.00  0.00           C
ATOM    608  CD  GLN A  30      58.608  47.868  65.925  1.00  0.00           C
ATOM    609  OE1 GLN A  30      57.508  47.378  65.645  1.00  0.00           O
ATOM    610  NE2 GLN A  30      59.758  47.338  65.475  1.00  0.00           N
ATOM    613  C   GLN A  30      57.338  52.788  66.225  1.00  0.00           C
ATOM    614  O   GLN A  30      57.818  53.498  65.355  1.00  0.00           O
ATOM    615  N   ALA A  31      56.088  52.998  66.665  1.00  0.00           N
ATOM    617  CA  ALA A  31      55.208  54.008  66.135  1.00  0.00           C
ATOM    619  CB  ALA A  31      53.778  53.578  66.515  1.00  0.00           C
ATOM    623  C   ALA A  31      55.478  55.438  66.635  1.00  0.00           C
ATOM    624  O   ALA A  31      54.918  56.398  66.095  1.00  0.00           O
ATOM    625  N   LEU A  32      56.338  55.628  67.655  1.00  0.00           N
ATOM    627  CA  LEU A  32      56.758  56.948  68.085  1.00  0.00           C
ATOM    629  CB  LEU A  32      57.438  56.938  69.475  1.00  0.00           C
ATOM    632  CG  LEU A  32      56.508  56.558  70.645  1.00  0.00           C
ATOM    634  CD1 LEU A  32      57.298  56.578  71.965  1.00  0.00           C
ATOM    638  CD2 LEU A  32      55.288  57.488  70.765  1.00  0.00           C
ATOM    642  C   LEU A  32      57.688  57.638  67.075  1.00  0.00           C
ATOM    643  O   LEU A  32      58.668  57.008  66.675  1.00  0.00           O
ATOM    644  N   PRO A  33      57.488  58.878  66.645  1.00  0.00           N
ATOM    645  CD  PRO A  33      56.178  59.538  66.645  1.00  0.00           C
ATOM    648  CA  PRO A  33      58.418  59.528  65.715  1.00  0.00           C
ATOM    650  CB  PRO A  33      57.618  60.748  65.225  1.00  0.00           C
ATOM    653  CG  PRO A  33      56.158  60.308  65.335  1.00  0.00           C
ATOM    656  C   PRO A  33      59.728  59.918  66.395  1.00  0.00           C
ATOM    657  O   PRO A  33      60.788  59.968  65.785  1.00  0.00           O
ATOM    658  N   TYR A  34      59.698  60.228  67.695  1.00  0.00           N
ATOM    660  CA  TYR A  34      60.818  60.818  68.405  1.00  0.00           C
ATOM    662  CB  TYR A  34      60.398  62.008  69.315  1.00  0.00           C
ATOM    665  CG  TYR A  34      59.138  61.698  70.045  1.00  0.00           C
ATOM    666  CD1 TYR A  34      59.168  60.828  71.155  1.00  0.00           C
ATOM    668  CE1 TYR A  34      57.988  60.538  71.845  1.00  0.00           C
ATOM    670  CZ  TYR A  34      56.798  61.138  71.445  1.00  0.00           C
ATOM    671  OH  TYR A  34      55.628  60.868  72.175  1.00  0.00           O
ATOM    673  CD2 TYR A  34      57.928  62.268  69.645  1.00  0.00           C
ATOM    675  CE2 TYR A  34      56.748  61.988  70.345  1.00  0.00           C
ATOM    677  C   TYR A  34      61.588  59.808  69.225  1.00  0.00           C
ATOM    678  O   TYR A  34      61.058  58.808  69.705  1.00  0.00           O
ATOM    679  N   SER A  35      62.898  60.038  69.405  1.00  0.00           N
ATOM    681  CA  SER A  35      63.758  59.108  70.125  1.00  0.00           C
ATOM    683  CB  SER A  35      65.238  59.538  70.015  1.00  0.00           C
ATOM    686  OG  SER A  35      66.138  58.518  70.445  1.00  0.00           O
ATOM    688  C   SER A  35      63.388  58.868  71.575  1.00  0.00           C
ATOM    689  O   SER A  35      63.078  59.798  72.325  1.00  0.00           O
ATOM    690  N   THR A  36      63.418  57.598  72.025  1.00  0.00           N
ATOM    692  CA  THR A  36      63.018  57.228  73.385  1.00  0.00           C
ATOM    694  CB  THR A  36      61.648  56.578  73.535  1.00  0.00           C
ATOM    696  OG1 THR A  36      61.518  55.388  72.755  1.00  0.00           O
ATOM    698  CG2 THR A  36      60.588  57.578  73.045  1.00  0.00           C
ATOM    702  C   THR A  36      64.058  56.308  73.975  1.00  0.00           C
ATOM    703  O   THR A  36      64.828  55.638  73.275  1.00  0.00           O
ATOM    704  N   MET A  37      64.088  56.298  75.315  1.00  0.00           N
ATOM    706  CA  MET A  37      64.928  55.478  76.145  1.00  0.00           C
ATOM    708  CB  MET A  37      66.048  56.238  76.885  1.00  0.00           C
ATOM    711  CG  MET A  37      67.328  56.458  76.085  1.00  0.00           C
ATOM    714  SD  MET A  37      68.708  57.138  77.055  1.00  0.00           S
ATOM    715  CE  MET A  37      67.878  58.288  78.175  1.00  0.00           C
ATOM    719  C   MET A  37      64.108  54.748  77.175  1.00  0.00           C
ATOM    720  O   MET A  37      63.078  55.198  77.665  1.00  0.00           O
ATOM    721  N   TYR A  38      64.688  53.618  77.585  1.00  0.00           N
ATOM    723  CA  TYR A  38      64.518  53.018  78.885  1.00  0.00           C
ATOM    725  CB  TYR A  38      64.588  51.478  78.835  1.00  0.00           C
ATOM    728  CG  TYR A  38      63.438  50.908  78.065  1.00  0.00           C
ATOM    729  CD1 TYR A  38      62.138  51.158  78.525  1.00  0.00           C
ATOM    731  CE1 TYR A  38      61.038  50.598  77.865  1.00  0.00           C
ATOM    733  CZ  TYR A  38      61.228  49.798  76.725  1.00  0.00           C
ATOM    734  OH  TYR A  38      60.138  49.328  75.985  1.00  0.00           O
ATOM    736  CD2 TYR A  38      63.618  50.048  76.975  1.00  0.00           C
ATOM    738  CE2 TYR A  38      62.528  49.518  76.285  1.00  0.00           C
ATOM    740  C   TYR A  38      65.678  53.448  79.755  1.00  0.00           C
ATOM    741  O   TYR A  38      66.828  53.388  79.335  1.00  0.00           O
ATOM    742  N   LEU A  39      65.388  53.838  81.005  1.00  0.00           N
ATOM    744  CA  LEU A  39      66.398  54.138  81.975  1.00  0.00           C
ATOM    746  CB  LEU A  39      66.268  55.638  82.305  1.00  0.00           C
ATOM    749  CG  LEU A  39      67.458  56.368  82.955  1.00  0.00           C
ATOM    751  CD1 LEU A  39      66.948  57.648  83.625  1.00  0.00           C
ATOM    755  CD2 LEU A  39      68.228  55.528  83.955  1.00  0.00           C
ATOM    759  C   LEU A  39      66.108  53.228  83.175  1.00  0.00           C
ATOM    760  O   LEU A  39      64.948  53.048  83.555  1.00  0.00           O
ATOM    761  N   ARG A  40      67.138  52.588  83.765  1.00  0.00           N
ATOM    763  CA  ARG A  40      67.058  51.848  85.015  1.00  0.00           C
ATOM    765  CB  ARG A  40      67.408  50.368  84.705  1.00  0.00           C
ATOM    768  CG  ARG A  40      66.958  49.308  85.715  1.00  0.00           C
ATOM    771  CD  ARG A  40      67.408  47.878  85.315  1.00  0.00           C
ATOM    774  NE  ARG A  40      66.568  46.858  86.025  1.00  0.00           N
ATOM    776  CZ  ARG A  40      65.288  46.598  85.765  1.00  0.00           C
ATOM    777  NH1 ARG A  40      64.678  47.018  84.685  1.00  0.00           N
ATOM    780  NH2 ARG A  40      64.568  45.908  86.605  1.00  0.00           N
ATOM    783  C   ARG A  40      68.128  52.418  85.955  1.00  0.00           C
ATOM    784  O   ARG A  40      69.298  52.498  85.595  1.00  0.00           O
ATOM    785  N   LEU A  41      67.778  52.858  87.185  1.00  0.00           N
ATOM    787  CA  LEU A  41      68.718  53.478  88.115  1.00  0.00           C
ATOM    789  CB  LEU A  41      68.258  54.898  88.605  1.00  0.00           C
ATOM    792  CG  LEU A  41      68.128  55.958  87.485  1.00  0.00           C
ATOM    794  CD1 LEU A  41      66.698  55.968  86.965  1.00  0.00           C
ATOM    798  CD2 LEU A  41      68.378  57.408  87.895  1.00  0.00           C
ATOM    802  C   LEU A  41      68.928  52.628  89.355  1.00  0.00           C
ATOM    803  O   LEU A  41      67.978  52.318  90.085  1.00  0.00           O
ATOM    804  N   ASN A  42      70.198  52.238  89.635  1.00  0.00           N
ATOM    806  CA  ASN A  42      70.598  51.398  90.745  1.00  0.00           C
ATOM    808  CB  ASN A  42      70.288  51.948  92.175  1.00  0.00           C
ATOM    811  CG  ASN A  42      71.108  53.178  92.545  1.00  0.00           C
ATOM    812  OD1 ASN A  42      72.338  53.128  92.595  1.00  0.00           O
ATOM    813  ND2 ASN A  42      70.468  54.298  92.935  1.00  0.00           N
ATOM    816  C   ASN A  42      70.068  49.978  90.595  1.00  0.00           C
ATOM    817  O   ASN A  42      69.708  49.348  91.575  1.00  0.00           O
ATOM    818  N   GLU A  43      69.898  49.478  89.355  1.00  0.00           N
ATOM    820  CA  GLU A  43      69.248  48.198  89.065  1.00  0.00           C
ATOM    822  CB  GLU A  43      70.098  46.998  89.555  1.00  0.00           C
ATOM    825  CG  GLU A  43      69.658  45.628  88.975  1.00  0.00           C
ATOM    828  CD  GLU A  43      70.608  44.488  89.305  1.00  0.00           C
ATOM    829  OE1 GLU A  43      71.788  44.728  89.665  1.00  0.00           O
ATOM    830  OE2 GLU A  43      70.148  43.328  89.115  1.00  0.00           O
ATOM    831  C   GLU A  43      67.778  48.188  89.535  1.00  0.00           C
ATOM    832  O   GLU A  43      67.128  47.168  89.755  1.00  0.00           O
ATOM    833  N   GLY A  44      67.198  49.408  89.665  1.00  0.00           N
ATOM    835  CA  GLY A  44      65.808  49.728  89.985  1.00  0.00           C
ATOM    838  C   GLY A  44      64.848  49.268  88.935  1.00  0.00           C
ATOM    839  O   GLY A  44      65.168  48.438  88.105  1.00  0.00           O
ATOM    840  N   GLN A  45      63.608  49.798  88.875  1.00  0.00           N
ATOM    842  CA  GLN A  45      62.738  49.408  87.765  1.00  0.00           C
ATOM    844  CB  GLN A  45      61.238  49.398  88.105  1.00  0.00           C
ATOM    847  CG  GLN A  45      60.548  50.758  88.365  1.00  0.00           C
ATOM    850  CD  GLN A  45      59.038  50.608  88.635  1.00  0.00           C
ATOM    851  OE1 GLN A  45      58.258  51.568  88.655  1.00  0.00           O
ATOM    852  NE2 GLN A  45      58.578  49.358  88.835  1.00  0.00           N
ATOM    855  C   GLN A  45      63.018  50.248  86.515  1.00  0.00           C
ATOM    856  O   GLN A  45      63.558  51.348  86.605  1.00  0.00           O
ATOM    857  N   ARG A  46      62.688  49.718  85.315  1.00  0.00           N
ATOM    859  CA  ARG A  46      62.728  50.508  84.095  1.00  0.00           C
ATOM    861  CB  ARG A  46      62.548  49.638  82.815  1.00  0.00           C
ATOM    864  CG  ARG A  46      63.878  49.278  82.135  1.00  0.00           C
ATOM    867  CD  ARG A  46      63.708  48.658  80.745  1.00  0.00           C
ATOM    870  NE  ARG A  46      62.678  47.578  80.745  1.00  0.00           N
ATOM    872  CZ  ARG A  46      62.368  46.928  79.635  1.00  0.00           C
ATOM    873  NH1 ARG A  46      62.898  47.218  78.465  1.00  0.00           N
ATOM    876  NH2 ARG A  46      61.498  45.948  79.645  1.00  0.00           N
ATOM    879  C   ARG A  46      61.708  51.618  84.025  1.00  0.00           C
ATOM    880  O   ARG A  46      60.498  51.378  84.125  1.00  0.00           O
ATOM    881  N   ILE A  47      62.168  52.858  83.785  1.00  0.00           N
ATOM    883  CA  ILE A  47      61.288  53.998  83.575  1.00  0.00           C
ATOM    885  CB  ILE A  47      61.468  55.108  84.615  1.00  0.00           C
ATOM    887  CG2 ILE A  47      61.118  54.508  85.995  1.00  0.00           C
ATOM    891  CG1 ILE A  47      62.858  55.788  84.675  1.00  0.00           C
ATOM    894  CD  ILE A  47      63.018  56.898  83.635  1.00  0.00           C
ATOM    898  C   ILE A  47      61.438  54.468  82.145  1.00  0.00           C
ATOM    899  O   ILE A  47      62.458  54.248  81.495  1.00  0.00           O
ATOM    900  N   PHE A  48      60.358  55.058  81.575  1.00  0.00           N
ATOM    902  CA  PHE A  48      60.348  55.468  80.185  1.00  0.00           C
ATOM    904  CB  PHE A  48      58.918  55.258  79.615  1.00  0.00           C
ATOM    907  CG  PHE A  48      58.948  55.328  78.115  1.00  0.00           C
ATOM    908  CD1 PHE A  48      59.568  54.288  77.405  1.00  0.00           C
ATOM    910  CE1 PHE A  48      59.558  54.288  76.005  1.00  0.00           C
ATOM    912  CZ  PHE A  48      58.948  55.338  75.315  1.00  0.00           C
ATOM    914  CD2 PHE A  48      58.338  56.378  77.415  1.00  0.00           C
ATOM    916  CE2 PHE A  48      58.358  56.398  76.015  1.00  0.00           C
ATOM    918  C   PHE A  48      60.798  56.918  80.075  1.00  0.00           C
ATOM    919  O   PHE A  48      60.318  57.808  80.785  1.00  0.00           O
ATOM    920  N   VAL A  49      61.768  57.178  79.175  1.00  0.00           N
ATOM    922  CA  VAL A  49      62.328  58.498  78.945  1.00  0.00           C
ATOM    924  CB  VAL A  49      63.798  58.618  79.355  1.00  0.00           C
ATOM    926  CG1 VAL A  49      64.198  60.098  79.455  1.00  0.00           C
ATOM    930  CG2 VAL A  49      64.018  57.988  80.725  1.00  0.00           C
ATOM    934  C   VAL A  49      62.208  58.828  77.475  1.00  0.00           C
ATOM    935  O   VAL A  49      62.368  57.988  76.595  1.00  0.00           O
ATOM    936  N   VAL A  50      61.898  60.088  77.155  1.00  0.00           N
ATOM    938  CA  VAL A  50      61.748  60.608  75.815  1.00  0.00           C
ATOM    940  CB  VAL A  50      60.348  61.188  75.585  1.00  0.00           C
ATOM    942  CG1 VAL A  50      59.968  62.258  76.625  1.00  0.00           C
ATOM    946  CG2 VAL A  50      60.228  61.748  74.165  1.00  0.00           C
ATOM    950  C   VAL A  50      62.838  61.628  75.595  1.00  0.00           C
ATOM    951  O   VAL A  50      63.188  62.378  76.505  1.00  0.00           O
ATOM    952  N   LEU A  51      63.448  61.678  74.395  1.00  0.00           N
ATOM    954  CA  LEU A  51      64.308  62.768  73.975  1.00  0.00           C
ATOM    956  CB  LEU A  51      65.018  62.408  72.655  1.00  0.00           C
ATOM    959  CG  LEU A  51      66.188  63.328  72.235  1.00  0.00           C
ATOM    961  CD1 LEU A  51      67.178  62.548  71.365  1.00  0.00           C
ATOM    965  CD2 LEU A  51      65.738  64.568  71.445  1.00  0.00           C
ATOM    969  C   LEU A  51      63.478  64.028  73.835  1.00  0.00           C
ATOM    970  O   LEU A  51      62.538  64.078  73.045  1.00  0.00           O
ATOM    971  N   GLY A  52      63.768  65.068  74.635  1.00  0.00           N
ATOM    973  CA  GLY A  52      63.008  66.308  74.605  1.00  0.00           C
ATOM    976  C   GLY A  52      63.578  67.298  73.645  1.00  0.00           C
ATOM    977  O   GLY A  52      62.848  68.068  73.035  1.00  0.00           O
ATOM    978  N   TYR A  53      64.908  67.338  73.535  1.00  0.00           N
ATOM    980  CA  TYR A  53      65.598  68.178  72.575  1.00  0.00           C
ATOM    982  CB  TYR A  53      65.318  69.708  72.725  1.00  0.00           C
ATOM    985  CG  TYR A  53      65.398  70.148  74.155  1.00  0.00           C
ATOM    986  CD1 TYR A  53      66.618  70.608  74.665  1.00  0.00           C
ATOM    988  CE1 TYR A  53      66.738  70.968  76.005  1.00  0.00           C
ATOM    990  CZ  TYR A  53      65.658  70.828  76.875  1.00  0.00           C
ATOM    991  OH  TYR A  53      65.878  71.048  78.255  1.00  0.00           O
ATOM    993  CD2 TYR A  53      64.278  70.138  75.015  1.00  0.00           C
ATOM    995  CE2 TYR A  53      64.418  70.428  76.375  1.00  0.00           C
ATOM    997  C   TYR A  53      67.078  67.848  72.655  1.00  0.00           C
ATOM    998  O   TYR A  53      67.518  67.058  73.485  1.00  0.00           O
ATOM    999  N   ILE A  54      67.878  68.448  71.775  1.00  0.00           N
ATOM   1001  CA  ILE A  54      69.318  68.408  71.785  1.00  0.00           C
ATOM   1003  CB  ILE A  54      69.938  67.658  70.595  1.00  0.00           C
ATOM   1005  CG2 ILE A  54      69.708  66.138  70.685  1.00  0.00           C
ATOM   1009  CG1 ILE A  54      69.458  68.188  69.225  1.00  0.00           C
ATOM   1012  CD  ILE A  54      68.018  67.918  68.805  1.00  0.00           C
ATOM   1016  C   ILE A  54      69.768  69.858  71.775  1.00  0.00           C
ATOM   1017  O   ILE A  54      69.148  70.718  71.165  1.00  0.00           O
ATOM   1018  N   GLU A  55      70.878  70.168  72.455  1.00  0.00           N
ATOM   1020  CA  GLU A  55      71.528  71.468  72.345  1.00  0.00           C
ATOM   1022  CB  GLU A  55      71.108  72.438  73.475  1.00  0.00           C
ATOM   1025  CG  GLU A  55      69.588  72.808  73.535  1.00  0.00           C
ATOM   1028  CD  GLU A  55      69.218  73.488  74.845  1.00  0.00           C
ATOM   1029  OE1 GLU A  55      70.158  73.838  75.605  1.00  0.00           O
ATOM   1030  OE2 GLU A  55      68.008  73.598  75.185  1.00  0.00           O
ATOM   1031  C   GLU A  55      73.018  71.248  72.475  1.00  0.00           C
ATOM   1032  O   GLU A  55      73.468  70.548  73.385  1.00  0.00           O
ATOM   1033  N   GLN A  56      73.818  71.848  71.555  1.00  0.00           N
ATOM   1035  CA  GLN A  56      75.278  71.718  71.455  1.00  0.00           C
ATOM   1037  CB  GLN A  56      76.078  72.598  72.455  1.00  0.00           C
ATOM   1040  CG  GLN A  56      75.788  74.108  72.385  1.00  0.00           C
ATOM   1043  CD  GLN A  56      74.498  74.428  73.135  1.00  0.00           C
ATOM   1044  OE1 GLN A  56      74.368  74.108  74.315  1.00  0.00           O
ATOM   1045  NE2 GLN A  56      73.498  75.018  72.445  1.00  0.00           N
ATOM   1048  C   GLN A  56      75.758  70.288  71.595  1.00  0.00           C
ATOM   1049  O   GLN A  56      76.498  69.978  72.525  1.00  0.00           O
ATOM   1050  N   GLU A  57      75.258  69.408  70.705  1.00  0.00           N
ATOM   1052  CA  GLU A  57      75.468  67.968  70.635  1.00  0.00           C
ATOM   1054  CB  GLU A  57      76.838  67.548  70.055  1.00  0.00           C
ATOM   1057  CG  GLU A  57      78.068  68.108  70.785  1.00  0.00           C
ATOM   1060  CD  GLU A  57      79.358  67.918  70.025  1.00  0.00           C
ATOM   1061  OE1 GLU A  57      79.438  67.018  69.155  1.00  0.00           O
ATOM   1062  OE2 GLU A  57      80.308  68.698  70.305  1.00  0.00           O
ATOM   1063  C   GLU A  57      74.988  67.128  71.805  1.00  0.00           C
ATOM   1064  O   GLU A  57      74.798  65.918  71.675  1.00  0.00           O
ATOM   1065  N   GLN A  58      74.728  67.738  72.985  1.00  0.00           N
ATOM   1067  CA  GLN A  58      74.108  67.108  74.125  1.00  0.00           C
ATOM   1069  CB  GLN A  58      74.008  68.038  75.375  1.00  0.00           C
ATOM   1072  CG  GLN A  58      75.348  68.638  75.875  1.00  0.00           C
ATOM   1075  CD  GLN A  58      75.158  69.588  77.065  1.00  0.00           C
ATOM   1076  OE1 GLN A  58      75.538  69.308  78.205  1.00  0.00           O
ATOM   1077  NE2 GLN A  58      74.568  70.788  76.805  1.00  0.00           N
ATOM   1080  C   GLN A  58      72.678  66.668  73.815  1.00  0.00           C
ATOM   1081  O   GLN A  58      71.818  67.478  73.465  1.00  0.00           O
ATOM   1082  N   SER A  59      72.388  65.378  74.025  1.00  0.00           N
ATOM   1084  CA  SER A  59      71.018  64.898  73.935  1.00  0.00           C
ATOM   1086  CB  SER A  59      70.938  63.458  73.365  1.00  0.00           C
ATOM   1089  OG  SER A  59      69.588  63.008  73.275  1.00  0.00           O
ATOM   1091  C   SER A  59      70.358  64.988  75.285  1.00  0.00           C
ATOM   1092  O   SER A  59      70.908  64.518  76.275  1.00  0.00           O
ATOM   1093  N   LYS A  60      69.188  65.658  75.355  1.00  0.00           N
ATOM   1095  CA  LYS A  60      68.518  66.028  76.585  1.00  0.00           C
ATOM   1097  CB  LYS A  60      68.368  67.578  76.685  1.00  0.00           C
ATOM   1100  CG  LYS A  60      69.688  68.308  76.995  1.00  0.00           C
ATOM   1103  CD  LYS A  60      69.718  69.828  76.745  1.00  0.00           C
ATOM   1106  CE  LYS A  60      71.128  70.428  76.915  1.00  0.00           C
ATOM   1109  NZ  LYS A  60      71.108  71.898  77.115  1.00  0.00           N
ATOM   1113  C   LYS A  60      67.178  65.318  76.735  1.00  0.00           C
ATOM   1114  O   LYS A  60      66.218  65.548  75.995  1.00  0.00           O
ATOM   1115  N   TRP A  61      67.078  64.388  77.705  1.00  0.00           N
ATOM   1117  CA  TRP A  61      66.038  63.378  77.765  1.00  0.00           C
ATOM   1119  CB  TRP A  61      66.658  61.968  77.805  1.00  0.00           C
ATOM   1122  CG  TRP A  61      67.548  61.598  76.685  1.00  0.00           C
ATOM   1123  CD1 TRP A  61      68.878  61.878  76.575  1.00  0.00           C
ATOM   1125  NE1 TRP A  61      69.398  61.198  75.505  1.00  0.00           N
ATOM   1127  CE2 TRP A  61      68.428  60.478  74.895  1.00  0.00           C
ATOM   1128  CD2 TRP A  61      67.238  60.688  75.615  1.00  0.00           C
ATOM   1129  CE3 TRP A  61      66.088  60.008  75.245  1.00  0.00           C
ATOM   1131  CZ3 TRP A  61      66.138  59.198  74.115  1.00  0.00           C
ATOM   1133  CZ2 TRP A  61      68.488  59.668  73.785  1.00  0.00           C
ATOM   1135  CH2 TRP A  61      67.318  59.018  73.405  1.00  0.00           C
ATOM   1137  C   TRP A  61      65.228  63.508  79.035  1.00  0.00           C
ATOM   1138  O   TRP A  61      65.788  63.608  80.115  1.00  0.00           O
ATOM   1139  N   LEU A  62      63.878  63.508  78.925  1.00  0.00           N
ATOM   1141  CA  LEU A  62      62.988  63.878  80.005  1.00  0.00           C
ATOM   1143  CB  LEU A  62      62.088  65.058  79.595  1.00  0.00           C
ATOM   1146  CG  LEU A  62      62.858  66.338  79.265  1.00  0.00           C
ATOM   1148  CD1 LEU A  62      61.888  67.418  78.775  1.00  0.00           C
ATOM   1152  CD2 LEU A  62      63.658  66.828  80.475  1.00  0.00           C
ATOM   1156  C   LEU A  62      62.068  62.758  80.455  1.00  0.00           C
ATOM   1157  O   LEU A  62      61.418  62.098  79.655  1.00  0.00           O
ATOM   1158  N   SER A  63      61.988  62.558  81.785  1.00  0.00           N
ATOM   1160  CA  SER A  63      61.088  61.608  82.415  1.00  0.00           C
ATOM   1162  CB  SER A  63      61.708  60.978  83.705  1.00  0.00           C
ATOM   1165  OG  SER A  63      61.668  61.838  84.855  1.00  0.00           O
ATOM   1167  C   SER A  63      59.748  62.268  82.705  1.00  0.00           C
ATOM   1168  O   SER A  63      59.528  63.448  82.405  1.00  0.00           O
ATOM   1169  N   GLN A  64      58.768  61.508  83.265  1.00  0.00           N
ATOM   1171  CA  GLN A  64      57.448  62.038  83.545  1.00  0.00           C
ATOM   1173  CB  GLN A  64      56.388  60.928  83.665  1.00  0.00           C
ATOM   1176  CG  GLN A  64      56.448  60.038  84.915  1.00  0.00           C
ATOM   1179  CD  GLN A  64      55.398  58.948  84.795  1.00  0.00           C
ATOM   1180  OE1 GLN A  64      54.418  59.018  84.045  1.00  0.00           O
ATOM   1181  NE2 GLN A  64      55.578  57.858  85.545  1.00  0.00           N
ATOM   1184  C   GLN A  64      57.408  62.878  84.805  1.00  0.00           C
ATOM   1185  O   GLN A  64      56.468  63.648  84.975  1.00  0.00           O
ATOM   1186  N   ASP A  65      58.438  62.778  85.665  1.00  0.00           N
ATOM   1188  CA  ASP A  65      58.598  63.598  86.855  1.00  0.00           C
ATOM   1190  CB  ASP A  65      59.398  62.758  87.905  1.00  0.00           C
ATOM   1193  CG  ASP A  65      59.608  63.488  89.225  1.00  0.00           C
ATOM   1194  OD1 ASP A  65      58.638  64.038  89.805  1.00  0.00           O
ATOM   1195  OD2 ASP A  65      60.758  63.418  89.725  1.00  0.00           O
ATOM   1196  C   ASP A  65      59.358  64.878  86.485  1.00  0.00           C
ATOM   1197  O   ASP A  65      59.588  65.798  87.265  1.00  0.00           O
ATOM   1198  N   ASN A  66      59.778  64.938  85.205  1.00  0.00           N
ATOM   1200  CA  ASN A  66      60.458  66.028  84.555  1.00  0.00           C
ATOM   1202  CB  ASN A  66      59.698  67.388  84.725  1.00  0.00           C
ATOM   1205  CG  ASN A  66      60.078  68.408  83.665  1.00  0.00           C
ATOM   1206  OD1 ASN A  66      60.868  68.138  82.755  1.00  0.00           O
ATOM   1207  ND2 ASN A  66      59.448  69.598  83.665  1.00  0.00           N
ATOM   1210  C   ASN A  66      61.928  66.078  84.905  1.00  0.00           C
ATOM   1211  O   ASN A  66      62.648  67.008  84.585  1.00  0.00           O
ATOM   1212  N   ALA A  67      62.458  65.028  85.555  1.00  0.00           N
ATOM   1214  CA  ALA A  67      63.878  64.838  85.675  1.00  0.00           C
ATOM   1216  CB  ALA A  67      64.138  63.778  86.765  1.00  0.00           C
ATOM   1220  C   ALA A  67      64.548  64.538  84.325  1.00  0.00           C
ATOM   1221  O   ALA A  67      63.998  63.838  83.475  1.00  0.00           O
ATOM   1222  N   MET A  68      65.738  65.128  84.095  1.00  0.00           N
ATOM   1224  CA  MET A  68      66.388  65.208  82.795  1.00  0.00           C
ATOM   1226  CB  MET A  68      66.648  66.658  82.285  1.00  0.00           C
ATOM   1229  CG  MET A  68      67.228  66.748  80.845  1.00  0.00           C
ATOM   1232  SD  MET A  68      67.798  68.388  80.345  1.00  0.00           S
ATOM   1233  CE  MET A  68      69.208  68.498  81.485  1.00  0.00           C
ATOM   1237  C   MET A  68      67.738  64.538  82.865  1.00  0.00           C
ATOM   1238  O   MET A  68      68.538  64.768  83.765  1.00  0.00           O
ATOM   1239  N   LEU A  69      68.058  63.718  81.845  1.00  0.00           N
ATOM   1241  CA  LEU A  69      69.398  63.208  81.645  1.00  0.00           C
ATOM   1243  CB  LEU A  69      69.388  61.678  81.385  1.00  0.00           C
ATOM   1246  CG  LEU A  69      69.298  60.808  82.655  1.00  0.00           C
ATOM   1248  CD1 LEU A  69      67.948  60.938  83.375  1.00  0.00           C
ATOM   1252  CD2 LEU A  69      69.568  59.348  82.275  1.00  0.00           C
ATOM   1256  C   LEU A  69      70.028  63.888  80.445  1.00  0.00           C
ATOM   1257  O   LEU A  69      69.358  64.098  79.425  1.00  0.00           O
ATOM   1258  N   VAL A  70      71.338  64.208  80.475  1.00  0.00           N
ATOM   1260  CA  VAL A  70      72.078  64.498  79.255  1.00  0.00           C
ATOM   1262  CB  VAL A  70      72.778  65.838  79.145  1.00  0.00           C
ATOM   1264  CG1 VAL A  70      71.748  66.928  79.325  1.00  0.00           C
ATOM   1268  CG2 VAL A  70      73.858  66.008  80.195  1.00  0.00           C
ATOM   1272  C   VAL A  70      73.088  63.428  78.935  1.00  0.00           C
ATOM   1273  O   VAL A  70      73.788  62.898  79.795  1.00  0.00           O
ATOM   1274  N   THR A  71      73.188  63.108  77.645  1.00  0.00           N
ATOM   1276  CA  THR A  71      74.108  62.088  77.185  1.00  0.00           C
ATOM   1278  CB  THR A  71      73.518  60.668  77.245  1.00  0.00           C
ATOM   1280  OG1 THR A  71      74.198  59.688  76.485  1.00  0.00           O
ATOM   1282  CG2 THR A  71      72.098  60.678  76.695  1.00  0.00           C
ATOM   1286  C   THR A  71      74.588  62.508  75.815  1.00  0.00           C
ATOM   1287  O   THR A  71      73.858  63.168  75.075  1.00  0.00           O
ATOM   1288  N   HIS A  72      75.828  62.158  75.455  1.00  0.00           N
ATOM   1290  CA  HIS A  72      76.318  62.198  74.095  1.00  0.00           C
ATOM   1292  CB  HIS A  72      77.588  63.058  73.935  1.00  0.00           C
ATOM   1295  ND1 HIS A  72      78.608  62.248  71.795  1.00  0.00           N
ATOM   1296  CG  HIS A  72      78.008  63.268  72.505  1.00  0.00           C
ATOM   1297  CE1 HIS A  72      78.868  62.768  70.615  1.00  0.00           C
ATOM   1299  NE2 HIS A  72      78.488  64.058  70.535  1.00  0.00           N
ATOM   1301  CD2 HIS A  72      77.938  64.388  71.745  1.00  0.00           C
ATOM   1303  C   HIS A  72      76.608  60.758  73.755  1.00  0.00           C
ATOM   1304  O   HIS A  72      77.288  60.078  74.515  1.00  0.00           O
ATOM   1305  N   ASN A  73      76.008  60.248  72.665  1.00  0.00           N
ATOM   1307  CA  ASN A  73      76.128  58.888  72.175  1.00  0.00           C
ATOM   1309  CB  ASN A  73      77.278  58.808  71.145  1.00  0.00           C
ATOM   1312  CG  ASN A  73      77.098  57.598  70.235  1.00  0.00           C
ATOM   1313  OD1 ASN A  73      76.008  57.038  70.125  1.00  0.00           O
ATOM   1314  ND2 ASN A  73      78.198  57.168  69.585  1.00  0.00           N
ATOM   1317  C   ASN A  73      76.208  57.758  73.225  1.00  0.00           C
ATOM   1318  O   ASN A  73      77.048  56.868  73.145  1.00  0.00           O
ATOM   1319  N   GLY A  74      75.358  57.768  74.265  1.00  0.00           N
ATOM   1321  CA  GLY A  74      75.298  56.678  75.235  1.00  0.00           C
ATOM   1324  C   GLY A  74      76.088  56.948  76.485  1.00  0.00           C
ATOM   1325  O   GLY A  74      75.898  56.258  77.485  1.00  0.00           O
ATOM   1326  N   ARG A  75      76.938  57.988  76.495  1.00  0.00           N
ATOM   1328  CA  ARG A  75      77.678  58.428  77.665  1.00  0.00           C
ATOM   1330  CB  ARG A  75      79.088  58.928  77.315  1.00  0.00           C
ATOM   1333  CG  ARG A  75      79.858  59.548  78.505  1.00  0.00           C
ATOM   1336  CD  ARG A  75      81.308  59.108  78.605  1.00  0.00           C
ATOM   1339  NE  ARG A  75      81.308  57.638  78.905  1.00  0.00           N
ATOM   1341  CZ  ARG A  75      82.378  56.868  78.725  1.00  0.00           C
ATOM   1342  NH1 ARG A  75      83.448  57.168  78.035  1.00  0.00           N
ATOM   1345  NH2 ARG A  75      82.408  55.718  79.365  1.00  0.00           N
ATOM   1348  C   ARG A  75      76.978  59.528  78.445  1.00  0.00           C
ATOM   1349  O   ARG A  75      76.718  60.618  77.935  1.00  0.00           O
ATOM   1350  N   LEU A  76      76.678  59.278  79.735  1.00  0.00           N
ATOM   1352  CA  LEU A  76      76.048  60.248  80.615  1.00  0.00           C
ATOM   1354  CB  LEU A  76      75.558  59.528  81.885  1.00  0.00           C
ATOM   1357  CG  LEU A  76      74.668  60.378  82.815  1.00  0.00           C
ATOM   1359  CD1 LEU A  76      73.268  60.608  82.235  1.00  0.00           C
ATOM   1363  CD2 LEU A  76      74.548  59.688  84.175  1.00  0.00           C
ATOM   1367  C   LEU A  76      76.958  61.408  80.995  1.00  0.00           C
ATOM   1368  O   LEU A  76      78.038  61.218  81.565  1.00  0.00           O
ATOM   1369  N   LEU A  77      76.538  62.658  80.705  1.00  0.00           N
ATOM   1371  CA  LEU A  77      77.378  63.828  80.905  1.00  0.00           C
ATOM   1373  CB  LEU A  77      77.388  64.738  79.645  1.00  0.00           C
ATOM   1376  CG  LEU A  77      78.038  64.138  78.385  1.00  0.00           C
ATOM   1378  CD1 LEU A  77      77.928  65.138  77.225  1.00  0.00           C
ATOM   1382  CD2 LEU A  77      79.508  63.798  78.655  1.00  0.00           C
ATOM   1386  C   LEU A  77      76.938  64.678  82.075  1.00  0.00           C
ATOM   1387  O   LEU A  77      77.758  65.348  82.695  1.00  0.00           O
ATOM   1388  N   LYS A  78      75.628  64.698  82.405  1.00  0.00           N
ATOM   1390  CA  LYS A  78      75.088  65.168  83.665  1.00  0.00           C
ATOM   1392  CB  LYS A  78      75.228  66.688  83.985  1.00  0.00           C
ATOM   1395  CG  LYS A  78      74.438  67.738  83.195  1.00  0.00           C
ATOM   1398  CD  LYS A  78      73.018  68.098  83.685  1.00  0.00           C
ATOM   1401  CE  LYS A  78      73.078  69.198  84.765  1.00  0.00           C
ATOM   1404  NZ  LYS A  78      71.778  69.418  85.395  1.00  0.00           N
ATOM   1408  C   LYS A  78      73.648  64.698  83.775  1.00  0.00           C
ATOM   1409  O   LYS A  78      73.038  64.228  82.825  1.00  0.00           O
ATOM   1410  N   THR A  79      73.038  64.838  84.965  1.00  0.00           N
ATOM   1412  CA  THR A  79      71.628  64.528  85.185  1.00  0.00           C
ATOM   1414  CB  THR A  79      71.338  63.068  85.595  1.00  0.00           C
ATOM   1416  OG1 THR A  79      69.998  62.828  86.015  1.00  0.00           O
ATOM   1418  CG2 THR A  79      72.228  62.668  86.755  1.00  0.00           C
ATOM   1422  C   THR A  79      71.078  65.608  86.115  1.00  0.00           C
ATOM   1423  O   THR A  79      71.838  66.448  86.625  1.00  0.00           O
ATOM   1424  N   VAL A  80      69.748  65.728  86.255  1.00  0.00           N
ATOM   1426  CA  VAL A  80      69.108  66.768  87.025  1.00  0.00           C
ATOM   1428  CB  VAL A  80      68.798  67.988  86.155  1.00  0.00           C
ATOM   1430  CG1 VAL A  80      67.428  67.888  85.475  1.00  0.00           C
ATOM   1434  CG2 VAL A  80      68.878  69.268  86.995  1.00  0.00           C
ATOM   1438  C   VAL A  80      67.828  66.238  87.665  1.00  0.00           C
ATOM   1439  O   VAL A  80      67.148  65.378  87.095  1.00  0.00           O
ATOM   1440  N   LYS A  81      67.478  66.728  88.875  1.00  0.00           N
ATOM   1442  CA  LYS A  81      66.218  66.388  89.525  1.00  0.00           C
ATOM   1444  CB  LYS A  81      64.998  67.008  88.765  1.00  0.00           C
ATOM   1447  CG  LYS A  81      63.588  66.788  89.365  1.00  0.00           C
ATOM   1450  CD  LYS A  81      62.418  67.358  88.535  1.00  0.00           C
ATOM   1453  CE  LYS A  81      62.188  68.868  88.635  1.00  0.00           C
ATOM   1456  NZ  LYS A  81      63.218  69.658  87.945  1.00  0.00           N
ATOM   1460  C   LYS A  81      66.108  64.918  89.925  1.00  0.00           C
ATOM   1461  O   LYS A  81      65.048  64.358  90.165  1.00  0.00           O
ATOM   1462  N   LEU A  82      67.258  64.248  90.075  1.00  0.00           N
ATOM   1464  CA  LEU A  82      67.348  62.918  90.595  1.00  0.00           C
ATOM   1466  CB  LEU A  82      68.308  62.128  89.665  1.00  0.00           C
ATOM   1469  CG  LEU A  82      68.038  60.618  89.465  1.00  0.00           C
ATOM   1471  CD1 LEU A  82      68.548  59.768  90.625  1.00  0.00           C
ATOM   1475  CD2 LEU A  82      66.568  60.328  89.135  1.00  0.00           C
ATOM   1479  C   LEU A  82      67.818  63.028  92.045  1.00  0.00           C
ATOM   1480  O   LEU A  82      68.248  64.088  92.505  1.00  0.00           O
ATOM   1481  N   ASN A  83      67.708  61.928  92.825  1.00  0.00           N
ATOM   1483  CA  ASN A  83      68.188  61.838  94.195  1.00  0.00           C
ATOM   1485  CB  ASN A  83      67.898  60.408  94.745  1.00  0.00           C
ATOM   1488  CG  ASN A  83      66.408  60.128  94.705  1.00  0.00           C
ATOM   1489  OD1 ASN A  83      65.908  59.338  93.895  1.00  0.00           O
ATOM   1490  ND2 ASN A  83      65.638  60.798  95.585  1.00  0.00           N
ATOM   1493  C   ASN A  83      69.688  62.088  94.315  1.00  0.00           C
ATOM   1494  O   ASN A  83      70.148  62.878  95.135  1.00  0.00           O
ATOM   1495  N   ASN A  84      70.468  61.448  93.435  1.00  0.00           N
ATOM   1497  CA  ASN A  84      71.898  61.628  93.355  1.00  0.00           C
ATOM   1499  CB  ASN A  84      72.638  60.328  93.775  1.00  0.00           C
ATOM   1502  CG  ASN A  84      72.498  60.068  95.275  1.00  0.00           C
ATOM   1503  OD1 ASN A  84      72.548  60.978  96.105  1.00  0.00           O
ATOM   1504  ND2 ASN A  84      72.318  58.788  95.655  1.00  0.00           N
ATOM   1507  C   ASN A  84      72.208  62.008  91.925  1.00  0.00           C
ATOM   1508  O   ASN A  84      71.938  61.258  90.985  1.00  0.00           O
ATOM   1509  N   ASN A  85      72.778  63.218  91.695  1.00  0.00           N
ATOM   1511  CA  ASN A  85      72.998  63.708  90.345  1.00  0.00           C
ATOM   1513  CB  ASN A  85      72.398  65.118  90.115  1.00  0.00           C
ATOM   1516  CG  ASN A  85      70.878  65.098  90.125  1.00  0.00           C
ATOM   1517  OD1 ASN A  85      70.248  64.658  89.175  1.00  0.00           O
ATOM   1518  ND2 ASN A  85      70.248  65.688  91.165  1.00  0.00           N
ATOM   1521  C   ASN A  85      74.468  63.808  89.995  1.00  0.00           C
ATOM   1522  O   ASN A  85      75.328  64.118  90.825  1.00  0.00           O
ATOM   1523  N   LEU A  86      74.778  63.598  88.715  1.00  0.00           N
ATOM   1525  CA  LEU A  86      76.028  63.958  88.085  1.00  0.00           C
ATOM   1527  CB  LEU A  86      76.108  63.198  86.735  1.00  0.00           C
ATOM   1530  CG  LEU A  86      77.448  63.188  85.985  1.00  0.00           C
ATOM   1532  CD1 LEU A  86      78.108  64.538  85.745  1.00  0.00           C
ATOM   1536  CD2 LEU A  86      78.438  62.328  86.745  1.00  0.00           C
ATOM   1540  C   LEU A  86      76.028  65.458  87.845  1.00  0.00           C
ATOM   1541  O   LEU A  86      75.108  65.978  87.215  1.00  0.00           O
ATOM   1542  N   LEU A  87      77.018  66.208  88.365  1.00  0.00           N
ATOM   1544  CA  LEU A  87      77.058  67.648  88.285  1.00  0.00           C
ATOM   1546  CB  LEU A  87      77.758  68.208  89.545  1.00  0.00           C
ATOM   1549  CG  LEU A  87      77.018  68.028  90.885  1.00  0.00           C
ATOM   1551  CD1 LEU A  87      77.928  68.388  92.055  1.00  0.00           C
ATOM   1555  CD2 LEU A  87      75.768  68.918  90.945  1.00  0.00           C
ATOM   1559  C   LEU A  87      77.778  68.148  87.045  1.00  0.00           C
ATOM   1560  O   LEU A  87      77.298  69.048  86.355  1.00  0.00           O
ATOM   1561  N   GLU A  88      78.938  67.528  86.705  1.00  0.00           N
ATOM   1563  CA  GLU A  88      79.688  67.868  85.515  1.00  0.00           C
ATOM   1565  CB  GLU A  88      80.548  69.118  85.815  1.00  0.00           C
ATOM   1568  CG  GLU A  88      81.058  69.868  84.575  1.00  0.00           C
ATOM   1571  CD  GLU A  88      82.048  70.928  85.005  1.00  0.00           C
ATOM   1572  OE1 GLU A  88      81.748  71.628  86.015  1.00  0.00           O
ATOM   1573  OE2 GLU A  88      83.128  71.028  84.365  1.00  0.00           O
ATOM   1574  C   GLU A  88      80.608  66.708  85.165  1.00  0.00           C
ATOM   1575  O   GLU A  88      81.008  65.958  86.065  1.00  0.00           O
ATOM   1576  N   VAL A  89      80.978  66.538  83.875  1.00  0.00           N
ATOM   1578  CA  VAL A  89      82.118  65.748  83.405  1.00  0.00           C
ATOM   1580  CB  VAL A  89      81.738  64.548  82.515  1.00  0.00           C
ATOM   1582  CG1 VAL A  89      82.978  63.778  82.015  1.00  0.00           C
ATOM   1586  CG2 VAL A  89      80.838  63.578  83.295  1.00  0.00           C
ATOM   1590  C   VAL A  89      82.998  66.698  82.615  1.00  0.00           C
ATOM   1591  O   VAL A  89      82.488  67.498  81.825  1.00  0.00           O
ATOM   1592  N   THR A  90      84.338  66.658  82.815  1.00  0.00           N
ATOM   1594  CA  THR A  90      85.318  67.498  82.105  1.00  0.00           C
ATOM   1596  CB  THR A  90      86.438  68.038  83.015  1.00  0.00           C
ATOM   1598  OG1 THR A  90      87.358  68.958  82.435  1.00  0.00           O
ATOM   1600  CG2 THR A  90      87.328  66.908  83.505  1.00  0.00           C
ATOM   1604  C   THR A  90      85.878  66.718  80.945  1.00  0.00           C
ATOM   1605  O   THR A  90      85.788  65.498  80.865  1.00  0.00           O
ATOM   1606  N   ASN A  91      86.478  67.398  79.955  1.00  0.00           N
ATOM   1608  CA  ASN A  91      87.238  66.778  78.885  1.00  0.00           C
ATOM   1610  CB  ASN A  91      88.528  66.108  79.445  1.00  0.00           C
ATOM   1613  CG  ASN A  91      89.588  65.998  78.365  1.00  0.00           C
ATOM   1614  OD1 ASN A  91      89.668  66.808  77.435  1.00  0.00           O
ATOM   1615  ND2 ASN A  91      90.438  64.958  78.455  1.00  0.00           N
ATOM   1618  C   ASN A  91      86.398  65.848  78.015  1.00  0.00           C
ATOM   1619  O   ASN A  91      86.898  64.908  77.405  1.00  0.00           O
ATOM   1620  N   SER A  92      85.078  66.098  77.945  1.00  0.00           N
ATOM   1622  CA  SER A  92      84.048  65.328  77.275  1.00  0.00           C
ATOM   1624  CB  SER A  92      82.638  65.878  77.625  1.00  0.00           C
ATOM   1627  OG  SER A  92      82.528  66.058  79.035  1.00  0.00           O
ATOM   1629  C   SER A  92      84.228  65.378  75.775  1.00  0.00           C
ATOM   1630  O   SER A  92      83.808  64.488  75.035  1.00  0.00           O
ATOM   1631  N   GLY A  93      84.978  66.378  75.265  1.00  0.00           N
ATOM   1633  CA  GLY A  93      85.538  66.338  73.925  1.00  0.00           C
ATOM   1636  C   GLY A  93      86.438  65.158  73.665  1.00  0.00           C
ATOM   1637  O   GLY A  93      86.398  64.578  72.585  1.00  0.00           O
ATOM   1638  N   GLN A  94      87.248  64.698  74.645  1.00  0.00           N
ATOM   1640  CA  GLN A  94      88.208  63.638  74.415  1.00  0.00           C
ATOM   1642  CB  GLN A  94      89.438  63.798  75.345  1.00  0.00           C
ATOM   1645  CG  GLN A  94      90.378  64.968  74.985  1.00  0.00           C
ATOM   1648  CD  GLN A  94      91.128  64.868  73.645  1.00  0.00           C
ATOM   1649  OE1 GLN A  94      91.588  65.898  73.145  1.00  0.00           O
ATOM   1650  NE2 GLN A  94      91.328  63.658  73.085  1.00  0.00           N
ATOM   1653  C   GLN A  94      87.648  62.238  74.595  1.00  0.00           C
ATOM   1654  O   GLN A  94      88.408  61.268  74.535  1.00  0.00           O
ATOM   1655  N   ASP A  95      86.318  62.098  74.795  1.00  0.00           N
ATOM   1657  CA  ASP A  95      85.638  60.818  74.815  1.00  0.00           C
ATOM   1659  CB  ASP A  95      84.188  61.018  75.285  1.00  0.00           C
ATOM   1662  CG  ASP A  95      83.438  59.708  75.495  1.00  0.00           C
ATOM   1663  OD1 ASP A  95      84.078  58.688  75.835  1.00  0.00           O
ATOM   1664  OD2 ASP A  95      82.188  59.738  75.445  1.00  0.00           O
ATOM   1665  C   ASP A  95      85.668  60.078  73.475  1.00  0.00           C
ATOM   1666  O   ASP A  95      85.248  60.638  72.455  1.00  0.00           O
ATOM   1667  N   PRO A  96      86.088  58.808  73.385  1.00  0.00           N
ATOM   1668  CD  PRO A  96      87.038  58.248  74.355  1.00  0.00           C
ATOM   1671  CA  PRO A  96      86.038  58.038  72.155  1.00  0.00           C
ATOM   1673  CB  PRO A  96      86.808  56.728  72.495  1.00  0.00           C
ATOM   1676  CG  PRO A  96      87.208  56.798  73.965  1.00  0.00           C
ATOM   1679  C   PRO A  96      84.628  57.778  71.625  1.00  0.00           C
ATOM   1680  O   PRO A  96      84.488  57.578  70.415  1.00  0.00           O
ATOM   1681  N   LEU A  97      83.558  57.778  72.445  1.00  0.00           N
ATOM   1683  CA  LEU A  97      82.188  57.528  71.965  1.00  0.00           C
ATOM   1685  CB  LEU A  97      81.148  57.338  73.095  1.00  0.00           C
ATOM   1688  CG  LEU A  97      81.248  56.008  73.865  1.00  0.00           C
ATOM   1690  CD1 LEU A  97      82.368  56.018  74.905  1.00  0.00           C
ATOM   1694  CD2 LEU A  97      79.928  55.708  74.575  1.00  0.00           C
ATOM   1698  C   LEU A  97      81.658  58.618  71.035  1.00  0.00           C
ATOM   1699  O   LEU A  97      80.688  58.428  70.305  1.00  0.00           O
ATOM   1700  N   ARG A  98      82.358  59.758  70.965  1.00  0.00           N
ATOM   1702  CA  ARG A  98      82.158  60.738  69.925  1.00  0.00           C
ATOM   1704  CB  ARG A  98      83.128  61.918  70.165  1.00  0.00           C
ATOM   1707  CG  ARG A  98      82.678  62.768  71.375  1.00  0.00           C
ATOM   1710  CD  ARG A  98      83.298  64.168  71.475  1.00  0.00           C
ATOM   1713  NE  ARG A  98      82.738  65.008  70.355  1.00  0.00           N
ATOM   1715  CZ  ARG A  98      82.568  66.318  70.415  1.00  0.00           C
ATOM   1716  NH1 ARG A  98      82.668  67.028  71.515  1.00  0.00           N
ATOM   1719  NH2 ARG A  98      82.268  67.028  69.355  1.00  0.00           N
ATOM   1722  C   ARG A  98      82.278  60.158  68.525  1.00  0.00           C
ATOM   1723  O   ARG A  98      81.458  60.428  67.645  1.00  0.00           O
ATOM   1724  N   ASN A  99      83.278  59.278  68.315  1.00  0.00           N
ATOM   1726  CA  ASN A  99      83.548  58.618  67.055  1.00  0.00           C
ATOM   1728  CB  ASN A  99      84.838  59.178  66.395  1.00  0.00           C
ATOM   1731  CG  ASN A  99      86.168  58.958  67.145  1.00  0.00           C
ATOM   1732  OD1 ASN A  99      86.298  58.678  68.335  1.00  0.00           O
ATOM   1733  ND2 ASN A  99      87.258  59.068  66.355  1.00  0.00           N
ATOM   1736  C   ASN A  99      83.528  57.088  67.205  1.00  0.00           C
ATOM   1737  O   ASN A  99      84.508  56.388  66.955  1.00  0.00           O
ATOM   1738  N   ALA A 100      82.368  56.508  67.565  1.00  0.00           N
ATOM   1740  CA  ALA A 100      82.268  55.138  68.055  1.00  0.00           C
ATOM   1742  CB  ALA A 100      80.928  54.958  68.775  1.00  0.00           C
ATOM   1746  C   ALA A 100      82.468  54.028  67.005  1.00  0.00           C
ATOM   1747  O   ALA A 100      82.718  52.868  67.335  1.00  0.00           O
ATOM   1748  N   LEU A 101      82.368  54.378  65.705  1.00  0.00           N
ATOM   1750  CA  LEU A 101      82.888  53.598  64.585  1.00  0.00           C
ATOM   1752  CB  LEU A 101      82.518  54.218  63.205  1.00  0.00           C
ATOM   1755  CG  LEU A 101      81.028  54.418  62.905  1.00  0.00           C
ATOM   1757  CD1 LEU A 101      80.228  53.138  63.195  1.00  0.00           C
ATOM   1761  CD2 LEU A 101      80.478  55.678  63.585  1.00  0.00           C
ATOM   1765  C   LEU A 101      84.388  53.508  64.565  1.00  0.00           C
ATOM   1766  O   LEU A 101      84.978  52.498  64.195  1.00  0.00           O
ATOM   1767  N   ALA A 102      85.058  54.618  64.905  1.00  0.00           N
ATOM   1769  CA  ALA A 102      86.448  54.858  64.635  1.00  0.00           C
ATOM   1771  CB  ALA A 102      86.628  56.348  64.325  1.00  0.00           C
ATOM   1775  C   ALA A 102      87.278  54.468  65.835  1.00  0.00           C
ATOM   1776  O   ALA A 102      88.478  54.718  65.865  1.00  0.00           O
ATOM   1777  N   ILE A 103      86.648  53.828  66.845  1.00  0.00           N
ATOM   1779  CA  ILE A 103      87.258  53.228  68.015  1.00  0.00           C
ATOM   1781  CB  ILE A 103      86.278  52.558  68.965  1.00  0.00           C
ATOM   1783  CG2 ILE A 103      86.988  52.128  70.275  1.00  0.00           C
ATOM   1787  CG1 ILE A 103      85.088  53.468  69.295  1.00  0.00           C
ATOM   1790  CD  ILE A 103      85.398  54.588  70.275  1.00  0.00           C
ATOM   1794  C   ILE A 103      88.268  52.198  67.615  1.00  0.00           C
ATOM   1795  O   ILE A 103      88.018  51.298  66.815  1.00  0.00           O
ATOM   1796  N   LYS A 104      89.458  52.328  68.205  1.00  0.00           N
ATOM   1798  CA  LYS A 104      90.498  51.368  68.085  1.00  0.00           C
ATOM   1800  CB  LYS A 104      91.798  52.058  67.655  1.00  0.00           C
ATOM   1803  CG  LYS A 104      91.628  52.768  66.295  1.00  0.00           C
ATOM   1806  CD  LYS A 104      91.368  51.748  65.175  1.00  0.00           C
ATOM   1809  CE  LYS A 104      90.988  52.388  63.855  1.00  0.00           C
ATOM   1812  NZ  LYS A 104      90.838  51.368  62.805  1.00  0.00           N
ATOM   1816  C   LYS A 104      90.628  50.728  69.425  1.00  0.00           C
ATOM   1817  O   LYS A 104      90.478  51.388  70.445  1.00  0.00           O
ATOM   1818  N   ASP A 105      90.898  49.408  69.425  1.00  0.00           N
ATOM   1820  CA  ASP A 105      91.198  48.668  70.635  1.00  0.00           C
ATOM   1822  CB  ASP A 105      91.358  47.148  70.315  1.00  0.00           C
ATOM   1825  CG  ASP A 105      91.138  46.278  71.545  1.00  0.00           C
ATOM   1826  OD1 ASP A 105      90.938  46.858  72.645  1.00  0.00           O
ATOM   1827  OD2 ASP A 105      91.178  45.028  71.455  1.00  0.00           O
ATOM   1828  C   ASP A 105      92.398  49.318  71.345  1.00  0.00           C
ATOM   1829  O   ASP A 105      93.358  49.798  70.725  1.00  0.00           O
ATOM   1830  N   GLY A 106      92.278  49.478  72.665  1.00  0.00           N
ATOM   1832  CA  GLY A 106      93.178  50.248  73.485  1.00  0.00           C
ATOM   1835  C   GLY A 106      93.068  51.748  73.315  1.00  0.00           C
ATOM   1836  O   GLY A 106      94.018  52.478  73.575  1.00  0.00           O
ATOM   1837  N   SER A 107      91.908  52.298  72.885  1.00  0.00           N
ATOM   1839  CA  SER A 107      91.598  53.728  73.045  1.00  0.00           C
ATOM   1841  CB  SER A 107      90.398  54.258  72.195  1.00  0.00           C
ATOM   1844  OG  SER A 107      89.128  53.938  72.755  1.00  0.00           O
ATOM   1846  C   SER A 107      91.458  54.118  74.495  1.00  0.00           C
ATOM   1847  O   SER A 107      91.148  53.288  75.335  1.00  0.00           O
ATOM   1848  N   ARG A 108      91.758  55.378  74.855  1.00  0.00           N
ATOM   1850  CA  ARG A 108      91.798  55.738  76.255  1.00  0.00           C
ATOM   1852  CB  ARG A 108      93.178  55.468  76.885  1.00  0.00           C
ATOM   1855  CG  ARG A 108      94.358  56.268  76.305  1.00  0.00           C
ATOM   1858  CD  ARG A 108      95.648  55.898  77.035  1.00  0.00           C
ATOM   1861  NE  ARG A 108      96.788  56.528  76.315  1.00  0.00           N
ATOM   1863  CZ  ARG A 108      98.058  56.428  76.705  1.00  0.00           C
ATOM   1864  NH1 ARG A 108      98.388  55.638  77.705  1.00  0.00           N
ATOM   1867  NH2 ARG A 108      98.968  57.148  76.105  1.00  0.00           N
ATOM   1870  C   ARG A 108      91.418  57.178  76.445  1.00  0.00           C
ATOM   1871  O   ARG A 108      91.478  57.988  75.515  1.00  0.00           O
ATOM   1872  N   TRP A 109      90.948  57.488  77.655  1.00  0.00           N
ATOM   1874  CA  TRP A 109      90.418  58.798  77.945  1.00  0.00           C
ATOM   1876  CB  TRP A 109      88.888  58.798  77.665  1.00  0.00           C
ATOM   1879  CG  TRP A 109      88.158  60.078  77.895  1.00  0.00           C
ATOM   1880  CD1 TRP A 109      88.648  61.348  77.705  1.00  0.00           C
ATOM   1882  NE1 TRP A 109      87.698  62.268  78.055  1.00  0.00           N
ATOM   1884  CE2 TRP A 109      86.568  61.628  78.445  1.00  0.00           C
ATOM   1885  CD2 TRP A 109      86.808  60.238  78.375  1.00  0.00           C
ATOM   1886  CE3 TRP A 109      85.818  59.358  78.765  1.00  0.00           C
ATOM   1888  CZ3 TRP A 109      84.608  59.878  79.235  1.00  0.00           C
ATOM   1890  CZ2 TRP A 109      85.368  62.148  78.895  1.00  0.00           C
ATOM   1892  CH2 TRP A 109      84.378  61.248  79.275  1.00  0.00           C
ATOM   1894  C   TRP A 109      90.728  59.158  79.385  1.00  0.00           C
ATOM   1895  O   TRP A 109      90.658  58.308  80.275  1.00  0.00           O
ATOM   1896  N   THR A 110      91.058  60.438  79.655  1.00  0.00           N
ATOM   1898  CA  THR A 110      91.138  60.978  81.005  1.00  0.00           C
ATOM   1900  CB  THR A 110      92.498  61.528  81.445  1.00  0.00           C
ATOM   1902  OG1 THR A 110      92.488  61.748  82.855  1.00  0.00           O
ATOM   1904  CG2 THR A 110      92.878  62.848  80.765  1.00  0.00           C
ATOM   1908  C   THR A 110      90.118  62.068  81.165  1.00  0.00           C
ATOM   1909  O   THR A 110      89.888  62.888  80.275  1.00  0.00           O
ATOM   1910  N   ARG A 111      89.458  62.078  82.315  1.00  0.00           N
ATOM   1912  CA  ARG A 111      88.528  63.108  82.665  1.00  0.00           C
ATOM   1914  CB  ARG A 111      87.148  62.998  81.955  1.00  0.00           C
ATOM   1917  CG  ARG A 111      86.288  61.748  82.285  1.00  0.00           C
ATOM   1920  CD  ARG A 111      86.968  60.408  81.995  1.00  0.00           C
ATOM   1923  NE  ARG A 111      85.978  59.298  82.155  1.00  0.00           N
ATOM   1925  CZ  ARG A 111      86.248  58.048  81.805  1.00  0.00           C
ATOM   1926  NH1 ARG A 111      87.458  57.708  81.435  1.00  0.00           N
ATOM   1929  NH2 ARG A 111      85.328  57.118  81.805  1.00  0.00           N
ATOM   1932  C   ARG A 111      88.258  63.038  84.135  1.00  0.00           C
ATOM   1933  O   ARG A 111      88.248  61.958  84.725  1.00  0.00           O
ATOM   1934  N   ASP A 112      87.968  64.188  84.725  1.00  0.00           N
ATOM   1936  CA  ASP A 112      87.368  64.278  86.025  1.00  0.00           C
ATOM   1938  CB  ASP A 112      87.888  65.538  86.755  1.00  0.00           C
ATOM   1941  CG  ASP A 112      89.398  65.558  86.915  1.00  0.00           C
ATOM   1942  OD1 ASP A 112      90.098  64.548  86.655  1.00  0.00           O
ATOM   1943  OD2 ASP A 112      89.868  66.588  87.465  1.00  0.00           O
ATOM   1944  C   ASP A 112      85.838  64.278  85.945  1.00  0.00           C
ATOM   1945  O   ASP A 112      85.228  64.478  84.895  1.00  0.00           O
ATOM   1946  N   ILE A 113      85.188  64.038  87.085  1.00  0.00           N
ATOM   1948  CA  ILE A 113      83.768  63.888  87.185  1.00  0.00           C
ATOM   1950  CB  ILE A 113      83.408  62.408  87.085  1.00  0.00           C
ATOM   1952  CG2 ILE A 113      84.068  61.628  88.235  1.00  0.00           C
ATOM   1956  CG1 ILE A 113      81.888  62.128  87.075  1.00  0.00           C
ATOM   1959  CD  ILE A 113      81.568  60.638  86.915  1.00  0.00           C
ATOM   1963  C   ILE A 113      83.318  64.478  88.515  1.00  0.00           C
ATOM   1964  O   ILE A 113      83.988  64.338  89.545  1.00  0.00           O
ATOM   1965  N   LEU A 114      82.148  65.138  88.545  1.00  0.00           N
ATOM   1967  CA  LEU A 114      81.528  65.608  89.765  1.00  0.00           C
ATOM   1969  CB  LEU A 114      81.218  67.108  89.715  1.00  0.00           C
ATOM   1972  CG  LEU A 114      82.428  68.048  89.635  1.00  0.00           C
ATOM   1974  CD1 LEU A 114      81.918  69.468  89.505  1.00  0.00           C
ATOM   1978  CD2 LEU A 114      83.308  67.948  90.875  1.00  0.00           C
ATOM   1982  C   LEU A 114      80.178  64.948  89.945  1.00  0.00           C
ATOM   1983  O   LEU A 114      79.378  64.858  89.025  1.00  0.00           O
ATOM   1984  N   TRP A 115      79.848  64.538  91.175  1.00  0.00           N
ATOM   1986  CA  TRP A 115      78.538  64.008  91.455  1.00  0.00           C
ATOM   1988  CB  TRP A 115      78.518  62.468  91.215  1.00  0.00           C
ATOM   1991  CG  TRP A 115      79.268  61.638  92.205  1.00  0.00           C
ATOM   1992  CD1 TRP A 115      78.758  61.148  93.375  1.00  0.00           C
ATOM   1994  NE1 TRP A 115      79.728  60.488  94.085  1.00  0.00           N
ATOM   1996  CE2 TRP A 115      80.898  60.538  93.385  1.00  0.00           C
ATOM   1997  CD2 TRP A 115      80.658  61.258  92.185  1.00  0.00           C
ATOM   1998  CE3 TRP A 115      81.708  61.478  91.295  1.00  0.00           C
ATOM   2000  CZ3 TRP A 115      82.978  61.038  91.665  1.00  0.00           C
ATOM   2002  CZ2 TRP A 115      82.158  60.078  93.715  1.00  0.00           C
ATOM   2004  CH2 TRP A 115      83.208  60.338  92.845  1.00  0.00           C
ATOM   2006  C   TRP A 115      78.188  64.418  92.875  1.00  0.00           C
ATOM   2007  O   TRP A 115      79.038  64.888  93.635  1.00  0.00           O
ATOM   2008  N   SER A 116      76.908  64.298  93.295  1.00  0.00           N
ATOM   2010  CA  SER A 116      76.558  64.488  94.685  1.00  0.00           C
ATOM   2012  CB  SER A 116      75.768  65.798  94.945  1.00  0.00           C
ATOM   2015  OG  SER A 116      74.598  65.968  94.155  1.00  0.00           O
ATOM   2017  C   SER A 116      75.808  63.318  95.255  1.00  0.00           C
ATOM   2018  O   SER A 116      74.598  63.188  95.065  1.00  0.00           O
ATOM   2019  N   GLU A 117      76.508  62.458  96.045  1.00  0.00           N
ATOM   2021  CA  GLU A 117      75.888  61.438  96.875  1.00  0.00           C
ATOM   2023  CB  GLU A 117      76.808  60.248  97.235  1.00  0.00           C
ATOM   2026  CG  GLU A 117      77.038  59.288  96.035  1.00  0.00           C
ATOM   2029  CD  GLU A 117      78.088  58.248  96.365  1.00  0.00           C
ATOM   2030  OE1 GLU A 117      79.278  58.648  96.555  1.00  0.00           O
ATOM   2031  OE2 GLU A 117      77.738  57.038  96.505  1.00  0.00           O
ATOM   2032  C   GLU A 117      75.348  62.058  98.135  1.00  0.00           C
ATOM   2033  O   GLU A 117      76.058  62.728  98.885  1.00  0.00           O
ATOM   2034  N   ASP A 118      74.028  61.908  98.325  1.00  0.00           N
ATOM   2036  CA  ASP A 118      73.228  62.468  99.385  1.00  0.00           C
ATOM   2038  CB  ASP A 118      73.218  61.538 100.617  1.00  0.00           C
ATOM   2041  CG  ASP A 118      71.918  61.708 101.387  1.00  0.00           C
ATOM   2042  OD1 ASP A 118      70.938  62.188 100.767  1.00  0.00           O
ATOM   2043  OD2 ASP A 118      71.818  61.298 102.557  1.00  0.00           O
ATOM   2044  C   ASP A 118      73.518  63.928  99.747  1.00  0.00           C
ATOM   2045  O   ASP A 118      73.678  64.278 100.907  1.00  0.00           O
ATOM   2046  N   ASN A 119      73.638  64.818  98.725  1.00  0.00           N
ATOM   2048  CA  ASN A 119      73.918  66.238  98.905  1.00  0.00           C
ATOM   2050  CB  ASN A 119      72.908  66.958  99.847  1.00  0.00           C
ATOM   2053  CG  ASN A 119      71.698  67.518  99.115  1.00  0.00           C
ATOM   2054  OD1 ASN A 119      71.148  68.528  99.575  1.00  0.00           O
ATOM   2055  ND2 ASN A 119      71.298  66.948  97.965  1.00  0.00           N
ATOM   2058  C   ASN A 119      75.358  66.548  99.315  1.00  0.00           C
ATOM   2059  O   ASN A 119      75.688  67.688  99.677  1.00  0.00           O
ATOM   2060  N   HIS A 120      76.268  65.558  99.265  1.00  0.00           N
ATOM   2062  CA  HIS A 120      77.628  65.638  99.767  1.00  0.00           C
ATOM   2064  CB  HIS A 120      77.928  64.418 100.677  1.00  0.00           C
ATOM   2067  ND1 HIS A 120      77.778  64.208 103.107  1.00  0.00           N
ATOM   2068  CG  HIS A 120      78.388  64.808 102.037  1.00  0.00           C
ATOM   2069  CE1 HIS A 120      78.298  64.768 104.177  1.00  0.00           C
ATOM   2071  NE2 HIS A 120      79.228  65.688 103.857  1.00  0.00           N
ATOM   2073  CD2 HIS A 120      79.298  65.728 102.477  1.00  0.00           C
ATOM   2075  C   HIS A 120      78.638  65.708  98.635  1.00  0.00           C
ATOM   2076  O   HIS A 120      78.318  65.478  97.465  1.00  0.00           O
ATOM   2077  N   PHE A 121      79.908  66.058  98.925  1.00  0.00           N
ATOM   2079  CA  PHE A 121      80.898  66.248  97.885  1.00  0.00           C
ATOM   2081  CB  PHE A 121      81.518  67.678  97.925  1.00  0.00           C
ATOM   2084  CG  PHE A 121      80.688  68.718  97.205  1.00  0.00           C
ATOM   2085  CD1 PHE A 121      79.868  68.418  96.105  1.00  0.00           C
ATOM   2087  CE1 PHE A 121      79.128  69.418  95.455  1.00  0.00           C
ATOM   2089  CZ  PHE A 121      79.198  70.728  95.905  1.00  0.00           C
ATOM   2091  CD2 PHE A 121      80.778  70.058  97.615  1.00  0.00           C
ATOM   2093  CE2 PHE A 121      80.038  71.058  96.975  1.00  0.00           C
ATOM   2095  C   PHE A 121      81.958  65.168  97.755  1.00  0.00           C
ATOM   2096  O   PHE A 121      82.658  64.808  98.695  1.00  0.00           O
ATOM   2097  N   ARG A 122      82.048  64.638  96.535  1.00  0.00           N
ATOM   2099  CA  ARG A 122      83.028  63.678  96.085  1.00  0.00           C
ATOM   2101  CB  ARG A 122      82.568  62.198  96.195  1.00  0.00           C
ATOM   2104  CG  ARG A 122      82.338  61.648  97.615  1.00  0.00           C
ATOM   2107  CD  ARG A 122      80.858  61.438  97.975  1.00  0.00           C
ATOM   2110  NE  ARG A 122      80.788  60.568  99.185  1.00  0.00           N
ATOM   2112  CZ  ARG A 122      81.048  60.968 100.427  1.00  0.00           C
ATOM   2113  NH1 ARG A 122      81.368  62.208 100.757  1.00  0.00           N
ATOM   2116  NH2 ARG A 122      81.068  60.038 101.357  1.00  0.00           N
ATOM   2119  C   ARG A 122      83.238  64.018  94.615  1.00  0.00           C
ATOM   2120  O   ARG A 122      82.318  64.418  93.905  1.00  0.00           O
ATOM   2121  N   SER A 123      84.478  63.888  94.145  1.00  0.00           N
ATOM   2123  CA  SER A 123      84.828  64.068  92.755  1.00  0.00           C
ATOM   2125  CB  SER A 123      85.218  65.538  92.415  1.00  0.00           C
ATOM   2128  OG  SER A 123      86.308  66.058  93.195  1.00  0.00           O
ATOM   2130  C   SER A 123      85.988  63.148  92.545  1.00  0.00           C
ATOM   2131  O   SER A 123      86.628  62.778  93.515  1.00  0.00           O
ATOM   2132  N   ALA A 124      86.308  62.738  91.305  1.00  0.00           N
ATOM   2134  CA  ALA A 124      87.518  61.978  91.075  1.00  0.00           C
ATOM   2136  CB  ALA A 124      87.348  60.448  91.235  1.00  0.00           C
ATOM   2140  C   ALA A 124      88.058  62.268  89.695  1.00  0.00           C
ATOM   2141  O   ALA A 124      87.418  62.938  88.885  1.00  0.00           O
ATOM   2142  N   THR A 125      89.288  61.798  89.465  1.00  0.00           N
ATOM   2144  CA  THR A 125      89.938  61.738  88.165  1.00  0.00           C
ATOM   2146  CB  THR A 125      91.358  62.318  88.215  1.00  0.00           C
ATOM   2148  OG1 THR A 125      91.938  62.458  86.925  1.00  0.00           O
ATOM   2150  CG2 THR A 125      92.338  61.518  89.105  1.00  0.00           C
ATOM   2154  C   THR A 125      89.918  60.298  87.695  1.00  0.00           C
ATOM   2155  O   THR A 125      90.308  59.378  88.425  1.00  0.00           O
ATOM   2156  N   LEU A 126      89.388  60.068  86.485  1.00  0.00           N
ATOM   2158  CA  LEU A 126      89.098  58.768  85.905  1.00  0.00           C
ATOM   2160  CB  LEU A 126      87.638  58.608  85.345  1.00  0.00           C
ATOM   2163  CG  LEU A 126      86.538  58.388  86.395  1.00  0.00           C
ATOM   2165  CD1 LEU A 126      86.488  59.528  87.395  1.00  0.00           C
ATOM   2169  CD2 LEU A 126      85.148  58.218  85.745  1.00  0.00           C
ATOM   2173  C   LEU A 126      90.018  58.588  84.735  1.00  0.00           C
ATOM   2174  O   LEU A 126      90.148  59.448  83.865  1.00  0.00           O
ATOM   2175  N   SER A 127      90.638  57.398  84.655  1.00  0.00           N
ATOM   2177  CA  SER A 127      91.268  56.958  83.435  1.00  0.00           C
ATOM   2179  CB  SER A 127      92.778  56.628  83.595  1.00  0.00           C
ATOM   2182  OG  SER A 127      93.068  55.608  84.555  1.00  0.00           O
ATOM   2184  C   SER A 127      90.518  55.758  82.935  1.00  0.00           C
ATOM   2185  O   SER A 127      89.958  54.998  83.715  1.00  0.00           O
ATOM   2186  N   SER A 128      90.428  55.578  81.605  1.00  0.00           N
ATOM   2188  CA  SER A 128      89.798  54.398  81.065  1.00  0.00           C
ATOM   2190  CB  SER A 128      88.318  54.568  80.665  1.00  0.00           C
ATOM   2193  OG  SER A 128      87.538  55.018  81.755  1.00  0.00           O
ATOM   2195  C   SER A 128      90.468  53.978  79.805  1.00  0.00           C
ATOM   2196  O   SER A 128      91.028  54.798  79.085  1.00  0.00           O
ATOM   2197  N   THR A 129      90.368  52.678  79.495  1.00  0.00           N
ATOM   2199  CA  THR A 129      90.768  52.138  78.215  1.00  0.00           C
ATOM   2201  CB  THR A 129      92.028  51.258  78.225  1.00  0.00           C
ATOM   2203  OG1 THR A 129      91.898  50.098  79.025  1.00  0.00           O
ATOM   2205  CG2 THR A 129      93.198  52.058  78.805  1.00  0.00           C
ATOM   2209  C   THR A 129      89.598  51.368  77.655  1.00  0.00           C
ATOM   2210  O   THR A 129      88.728  50.938  78.405  1.00  0.00           O
ATOM   2211  N   PHE A 130      89.518  51.198  76.325  1.00  0.00           N
ATOM   2213  CA  PHE A 130      88.438  50.498  75.665  1.00  0.00           C
ATOM   2215  CB  PHE A 130      87.838  51.328  74.495  1.00  0.00           C
ATOM   2218  CG  PHE A 130      86.908  52.378  75.025  1.00  0.00           C
ATOM   2219  CD1 PHE A 130      87.368  53.438  75.825  1.00  0.00           C
ATOM   2221  CE1 PHE A 130      86.468  54.368  76.365  1.00  0.00           C
ATOM   2223  CZ  PHE A 130      85.108  54.268  76.065  1.00  0.00           C
ATOM   2225  CD2 PHE A 130      85.538  52.318  74.715  1.00  0.00           C
ATOM   2227  CE2 PHE A 130      84.638  53.248  75.235  1.00  0.00           C
ATOM   2229  C   PHE A 130      88.948  49.198  75.095  1.00  0.00           C
ATOM   2230  O   PHE A 130      89.918  49.188  74.335  1.00  0.00           O
ATOM   2231  N   SER A 131      88.298  48.088  75.455  1.00  0.00           N
ATOM   2233  CA  SER A 131      88.598  46.728  75.035  1.00  0.00           C
ATOM   2235  CB  SER A 131      88.718  45.818  76.295  1.00  0.00           C
ATOM   2238  OG  SER A 131      88.708  44.408  76.075  1.00  0.00           O
ATOM   2240  C   SER A 131      87.508  46.268  74.075  1.00  0.00           C
ATOM   2241  O   SER A 131      86.308  46.428  74.325  1.00  0.00           O
ATOM   2242  N   PHE A 132      87.898  45.738  72.895  1.00  0.00           N
ATOM   2244  CA  PHE A 132      86.928  45.188  71.965  1.00  0.00           C
ATOM   2246  CB  PHE A 132      87.498  45.078  70.525  1.00  0.00           C
ATOM   2249  CG  PHE A 132      86.448  44.618  69.535  1.00  0.00           C
ATOM   2250  CD1 PHE A 132      85.328  45.428  69.265  1.00  0.00           C
ATOM   2252  CE1 PHE A 132      84.358  45.008  68.355  1.00  0.00           C
ATOM   2254  CZ  PHE A 132      84.498  43.788  67.675  1.00  0.00           C
ATOM   2256  CD2 PHE A 132      86.588  43.398  68.855  1.00  0.00           C
ATOM   2258  CE2 PHE A 132      85.628  42.988  67.925  1.00  0.00           C
ATOM   2260  C   PHE A 132      86.398  43.858  72.505  1.00  0.00           C
ATOM   2261  O   PHE A 132      87.138  42.908  72.745  1.00  0.00           O
ATOM   2262  N   ALA A 133      85.078  43.778  72.725  1.00  0.00           N
ATOM   2264  CA  ALA A 133      84.468  42.648  73.375  1.00  0.00           C
ATOM   2266  CB  ALA A 133      83.558  43.148  74.505  1.00  0.00           C
ATOM   2270  C   ALA A 133      83.728  41.808  72.365  1.00  0.00           C
ATOM   2271  O   ALA A 133      82.818  41.038  72.675  1.00  0.00           O
ATOM   2272  N   GLY A 134      84.138  41.908  71.095  1.00  0.00           N
ATOM   2274  CA  GLY A 134      83.558  41.108  70.035  1.00  0.00           C
ATOM   2277  C   GLY A 134      82.208  41.558  69.555  1.00  0.00           C
ATOM   2278  O   GLY A 134      81.788  42.708  69.705  1.00  0.00           O
ATOM   2279  N   LEU A 135      81.518  40.628  68.895  1.00  0.00           N
ATOM   2281  CA  LEU A 135      80.228  40.888  68.295  1.00  0.00           C
ATOM   2283  CB  LEU A 135      80.208  40.268  66.875  1.00  0.00           C
ATOM   2286  CG  LEU A 135      78.878  40.388  66.115  1.00  0.00           C
ATOM   2288  CD1 LEU A 135      78.588  41.858  65.835  1.00  0.00           C
ATOM   2292  CD2 LEU A 135      78.908  39.588  64.805  1.00  0.00           C
ATOM   2296  C   LEU A 135      79.088  40.308  69.115  1.00  0.00           C
ATOM   2297  O   LEU A 135      79.088  39.138  69.475  1.00  0.00           O
ATOM   2298  N   GLU A 136      78.038  41.108  69.365  1.00  0.00           N
ATOM   2300  CA  GLU A 136      76.818  40.648  69.995  1.00  0.00           C
ATOM   2302  CB  GLU A 136      76.708  41.198  71.455  1.00  0.00           C
ATOM   2305  CG  GLU A 136      75.578  40.638  72.365  1.00  0.00           C
ATOM   2308  CD  GLU A 136      75.698  41.008  73.845  1.00  0.00           C
ATOM   2309  OE1 GLU A 136      76.668  41.678  74.255  1.00  0.00           O
ATOM   2310  OE2 GLU A 136      74.798  40.578  74.635  1.00  0.00           O
ATOM   2311  C   GLU A 136      75.668  41.058  69.075  1.00  0.00           C
ATOM   2312  O   GLU A 136      75.838  41.838  68.135  1.00  0.00           O
ATOM   2313  N   THR A 137      74.468  40.488  69.275  1.00  0.00           N
ATOM   2315  CA  THR A 137      73.228  40.948  68.655  1.00  0.00           C
ATOM   2317  CB  THR A 137      72.498  39.878  67.815  1.00  0.00           C
ATOM   2319  OG1 THR A 137      73.218  39.478  66.645  1.00  0.00           O
ATOM   2321  CG2 THR A 137      71.128  40.388  67.315  1.00  0.00           C
ATOM   2325  C   THR A 137      72.338  41.258  69.825  1.00  0.00           C
ATOM   2326  O   THR A 137      72.198  40.408  70.695  1.00  0.00           O
ATOM   2327  N   LEU A 138      71.688  42.438  69.915  1.00  0.00           N
ATOM   2329  CA  LEU A 138      70.688  42.648  70.965  1.00  0.00           C
ATOM   2331  CB  LEU A 138      70.858  43.978  71.755  1.00  0.00           C
ATOM   2334  CG  LEU A 138      72.238  44.188  72.435  1.00  0.00           C
ATOM   2336  CD1 LEU A 138      72.208  45.478  73.255  1.00  0.00           C
ATOM   2340  CD2 LEU A 138      72.688  43.048  73.355  1.00  0.00           C
ATOM   2344  C   LEU A 138      69.298  42.588  70.355  1.00  0.00           C
ATOM   2345  O   LEU A 138      69.138  42.788  69.145  1.00  0.00           O
ATOM   2346  N   ASN A 139      68.258  42.338  71.165  1.00  0.00           N
ATOM   2348  CA  ASN A 139      66.888  42.538  70.735  1.00  0.00           C
ATOM   2350  CB  ASN A 139      65.998  41.268  70.865  1.00  0.00           C
ATOM   2353  CG  ASN A 139      64.658  41.468  70.155  1.00  0.00           C
ATOM   2354  OD1 ASN A 139      63.718  42.018  70.735  1.00  0.00           O
ATOM   2355  ND2 ASN A 139      64.548  40.998  68.895  1.00  0.00           N
ATOM   2358  C   ASN A 139      66.328  43.688  71.545  1.00  0.00           C
ATOM   2359  O   ASN A 139      66.358  43.698  72.775  1.00  0.00           O
ATOM   2360  N   ILE A 140      65.838  44.728  70.845  1.00  0.00           N
ATOM   2362  CA  ILE A 140      65.368  45.968  71.435  1.00  0.00           C
ATOM   2364  CB  ILE A 140      66.408  47.118  71.435  1.00  0.00           C
ATOM   2366  CG2 ILE A 140      65.788  48.458  71.915  1.00  0.00           C
ATOM   2370  CG1 ILE A 140      67.688  46.738  72.245  1.00  0.00           C
ATOM   2373  CD  ILE A 140      68.908  47.608  71.955  1.00  0.00           C
ATOM   2377  C   ILE A 140      64.208  46.328  70.555  1.00  0.00           C
ATOM   2378  O   ILE A 140      64.318  46.238  69.335  1.00  0.00           O
ATOM   2379  N   ALA A 141      63.048  46.708  71.135  1.00  0.00           N
ATOM   2381  CA  ALA A 141      61.818  47.048  70.425  1.00  0.00           C
ATOM   2383  CB  ALA A 141      61.828  48.518  69.965  1.00  0.00           C
ATOM   2387  C   ALA A 141      61.398  46.078  69.325  1.00  0.00           C
ATOM   2388  O   ALA A 141      61.018  46.428  68.215  1.00  0.00           O
ATOM   2389  N   GLY A 142      61.538  44.778  69.675  1.00  0.00           N
ATOM   2391  CA  GLY A 142      61.228  43.618  68.885  1.00  0.00           C
ATOM   2394  C   GLY A 142      62.078  43.468  67.655  1.00  0.00           C
ATOM   2395  O   GLY A 142      61.678  42.798  66.715  1.00  0.00           O
ATOM   2396  N   ARG A 143      63.258  44.118  67.615  1.00  0.00           N
ATOM   2398  CA  ARG A 143      64.128  44.148  66.475  1.00  0.00           C
ATOM   2400  CB  ARG A 143      64.198  45.568  65.865  1.00  0.00           C
ATOM   2403  CG  ARG A 143      62.888  45.968  65.175  1.00  0.00           C
ATOM   2406  CD  ARG A 143      62.898  47.378  64.565  1.00  0.00           C
ATOM   2409  NE  ARG A 143      64.158  47.558  63.785  1.00  0.00           N
ATOM   2411  CZ  ARG A 143      64.508  46.838  62.745  1.00  0.00           C
ATOM   2412  NH1 ARG A 143      63.618  46.068  62.175  1.00  0.00           N
ATOM   2415  NH2 ARG A 143      65.718  46.828  62.265  1.00  0.00           N
ATOM   2418  C   ARG A 143      65.528  43.698  66.815  1.00  0.00           C
ATOM   2419  O   ARG A 143      66.068  43.988  67.875  1.00  0.00           O
ATOM   2420  N   ASN A 144      66.188  42.988  65.895  1.00  0.00           N
ATOM   2422  CA  ASN A 144      67.558  42.558  66.095  1.00  0.00           C
ATOM   2424  CB  ASN A 144      67.838  41.238  65.345  1.00  0.00           C
ATOM   2427  CG  ASN A 144      67.018  40.098  65.935  1.00  0.00           C
ATOM   2428  OD1 ASN A 144      66.648  40.088  67.105  1.00  0.00           O
ATOM   2429  ND2 ASN A 144      66.708  39.088  65.095  1.00  0.00           N
ATOM   2432  C   ASN A 144      68.518  43.618  65.605  1.00  0.00           C
ATOM   2433  O   ASN A 144      68.328  44.198  64.535  1.00  0.00           O
ATOM   2434  N   VAL A 145      69.578  43.918  66.375  1.00  0.00           N
ATOM   2436  CA  VAL A 145      70.648  44.818  65.955  1.00  0.00           C
ATOM   2438  CB  VAL A 145      70.698  46.058  66.815  1.00  0.00           C
ATOM   2440  CG1 VAL A 145      70.928  45.748  68.295  1.00  0.00           C
ATOM   2444  CG2 VAL A 145      71.758  47.088  66.325  1.00  0.00           C
ATOM   2448  C   VAL A 145      71.978  44.158  65.995  1.00  0.00           C
ATOM   2449  O   VAL A 145      72.298  43.398  66.895  1.00  0.00           O
ATOM   2450  N   LEU A 146      72.828  44.448  64.995  1.00  0.00           N
ATOM   2452  CA  LEU A 146      74.208  44.068  64.995  1.00  0.00           C
ATOM   2454  CB  LEU A 146      74.678  44.098  63.525  1.00  0.00           C
ATOM   2457  CG  LEU A 146      75.888  43.208  63.185  1.00  0.00           C
ATOM   2459  CD1 LEU A 146      77.168  43.878  63.685  1.00  0.00           C
ATOM   2463  CD2 LEU A 146      75.788  41.758  63.685  1.00  0.00           C
ATOM   2467  C   LEU A 146      75.018  45.058  65.825  1.00  0.00           C
ATOM   2468  O   LEU A 146      74.998  46.258  65.565  1.00  0.00           O
ATOM   2469  N   CYS A 147      75.768  44.588  66.835  1.00  0.00           N
ATOM   2471  CA  CYS A 147      76.528  45.508  67.645  1.00  0.00           C
ATOM   2473  CB  CYS A 147      75.788  45.878  68.945  1.00  0.00           C
ATOM   2476  SG  CYS A 147      75.338  44.478  70.005  1.00  0.00           S
ATOM   2478  C   CYS A 147      77.938  45.088  67.935  1.00  0.00           C
ATOM   2479  O   CYS A 147      78.228  43.978  68.385  1.00  0.00           O
ATOM   2480  N   ASN A 148      78.858  46.038  67.705  1.00  0.00           N
ATOM   2482  CA  ASN A 148      80.198  45.988  68.245  1.00  0.00           C
ATOM   2484  CB  ASN A 148      81.098  47.028  67.525  1.00  0.00           C
ATOM   2487  CG  ASN A 148      81.318  46.588  66.075  1.00  0.00           C
ATOM   2488  OD1 ASN A 148      81.248  45.408  65.735  1.00  0.00           O
ATOM   2489  ND2 ASN A 148      81.548  47.568  65.175  1.00  0.00           N
ATOM   2492  C   ASN A 148      80.148  46.278  69.735  1.00  0.00           C
ATOM   2493  O   ASN A 148      79.638  47.308  70.155  1.00  0.00           O
ATOM   2494  N   VAL A 149      80.658  45.348  70.565  1.00  0.00           N
ATOM   2496  CA  VAL A 149      80.658  45.528  71.995  1.00  0.00           C
ATOM   2498  CB  VAL A 149      80.408  44.228  72.755  1.00  0.00           C
ATOM   2500  CG1 VAL A 149      80.178  44.518  74.255  1.00  0.00           C
ATOM   2504  CG2 VAL A 149      79.158  43.538  72.185  1.00  0.00           C
ATOM   2508  C   VAL A 149      81.968  46.148  72.415  1.00  0.00           C
ATOM   2509  O   VAL A 149      83.058  45.678  72.075  1.00  0.00           O
ATOM   2510  N   TRP A 150      81.898  47.248  73.175  1.00  0.00           N
ATOM   2512  CA  TRP A 150      83.038  47.958  73.705  1.00  0.00           C
ATOM   2514  CB  TRP A 150      83.038  49.418  73.245  1.00  0.00           C
ATOM   2517  CG  TRP A 150      83.438  49.538  71.805  1.00  0.00           C
ATOM   2518  CD1 TRP A 150      82.638  49.818  70.735  1.00  0.00           C
ATOM   2520  NE1 TRP A 150      83.398  49.768  69.575  1.00  0.00           N
ATOM   2522  CE2 TRP A 150      84.678  49.388  69.895  1.00  0.00           C
ATOM   2523  CD2 TRP A 150      84.748  49.258  71.295  1.00  0.00           C
ATOM   2524  CE3 TRP A 150      85.958  48.908  71.895  1.00  0.00           C
ATOM   2526  CZ3 TRP A 150      87.078  48.688  71.075  1.00  0.00           C
ATOM   2528  CZ2 TRP A 150      85.768  49.138  69.075  1.00  0.00           C
ATOM   2530  CH2 TRP A 150      86.978  48.798  69.695  1.00  0.00           C
ATOM   2532  C   TRP A 150      83.028  47.908  75.215  1.00  0.00           C
ATOM   2533  O   TRP A 150      82.078  48.318  75.865  1.00  0.00           O
ATOM   2534  N   GLN A 151      84.108  47.358  75.785  1.00  0.00           N
ATOM   2536  CA  GLN A 151      84.198  47.058  77.185  1.00  0.00           C
ATOM   2538  CB  GLN A 151      84.768  45.618  77.255  1.00  0.00           C
ATOM   2541  CG  GLN A 151      84.708  44.838  78.595  1.00  0.00           C
ATOM   2544  CD  GLN A 151      83.278  44.528  79.055  1.00  0.00           C
ATOM   2545  OE1 GLN A 151      82.348  45.338  79.015  1.00  0.00           O
ATOM   2546  NE2 GLN A 151      83.028  43.258  79.475  1.00  0.00           N
ATOM   2549  C   GLN A 151      85.178  48.088  77.705  1.00  0.00           C
ATOM   2550  O   GLN A 151      86.358  48.088  77.365  1.00  0.00           O
ATOM   2551  N   GLU A 152      84.698  49.058  78.495  1.00  0.00           N
ATOM   2553  CA  GLU A 152      85.528  50.138  78.975  1.00  0.00           C
ATOM   2555  CB  GLU A 152      84.828  51.518  78.905  1.00  0.00           C
ATOM   2558  CG  GLU A 152      85.708  52.678  79.415  1.00  0.00           C
ATOM   2561  CD  GLU A 152      84.918  53.928  79.735  1.00  0.00           C
ATOM   2562  OE1 GLU A 152      84.028  53.848  80.615  1.00  0.00           O
ATOM   2563  OE2 GLU A 152      85.148  55.028  79.155  1.00  0.00           O
ATOM   2564  C   GLU A 152      85.948  49.828  80.395  1.00  0.00           C
ATOM   2565  O   GLU A 152      85.128  49.698  81.305  1.00  0.00           O
ATOM   2566  N   GLU A 153      87.258  49.678  80.605  1.00  0.00           N
ATOM   2568  CA  GLU A 153      87.858  49.438  81.905  1.00  0.00           C
ATOM   2570  CB  GLU A 153      89.208  48.708  81.735  1.00  0.00           C
ATOM   2573  CG  GLU A 153      89.118  47.358  80.995  1.00  0.00           C
ATOM   2576  CD  GLU A 153      88.648  46.198  81.845  1.00  0.00           C
ATOM   2577  OE1 GLU A 153      88.788  46.298  83.095  1.00  0.00           O
ATOM   2578  OE2 GLU A 153      88.188  45.188  81.245  1.00  0.00           O
ATOM   2579  C   GLU A 153      88.128  50.788  82.545  1.00  0.00           C
ATOM   2580  O   GLU A 153      88.828  51.618  81.955  1.00  0.00           O
ATOM   2581  N   VAL A 154      87.568  51.078  83.725  1.00  0.00           N
ATOM   2583  CA  VAL A 154      87.698  52.378  84.355  1.00  0.00           C
ATOM   2585  CB  VAL A 154      86.348  53.068  84.605  1.00  0.00           C
ATOM   2587  CG1 VAL A 154      86.598  54.548  84.975  1.00  0.00           C
ATOM   2591  CG2 VAL A 154      85.448  52.948  83.375  1.00  0.00           C
ATOM   2595  C   VAL A 154      88.428  52.238  85.665  1.00  0.00           C
ATOM   2596  O   VAL A 154      88.108  51.348  86.465  1.00  0.00           O
ATOM   2597  N   THR A 155      89.418  53.118  85.925  1.00  0.00           N
ATOM   2599  CA  THR A 155      90.128  53.238  87.195  1.00  0.00           C
ATOM   2601  CB  THR A 155      91.638  52.978  87.065  1.00  0.00           C
ATOM   2603  OG1 THR A 155      91.908  51.748  86.415  1.00  0.00           O
ATOM   2605  CG2 THR A 155      92.308  52.908  88.455  1.00  0.00           C
ATOM   2609  C   THR A 155      89.988  54.658  87.735  1.00  0.00           C
ATOM   2610  O   THR A 155      90.448  55.608  87.125  1.00  0.00           O
ATOM   2611  N   SER A 156      89.408  54.838  88.955  1.00  0.00           N
ATOM   2613  CA  SER A 156      89.458  56.108  89.685  1.00  0.00           C
ATOM   2615  CB  SER A 156      88.168  56.478  90.475  1.00  0.00           C
ATOM   2618  OG  SER A 156      87.168  56.968  89.585  1.00  0.00           O
ATOM   2620  C   SER A 156      90.588  56.128  90.685  1.00  0.00           C
ATOM   2621  O   SER A 156      91.038  55.098  91.175  1.00  0.00           O
ATOM   2622  N   THR A 157      91.058  57.328  91.045  1.00  0.00           N
ATOM   2624  CA  THR A 157      92.018  57.528  92.125  1.00  0.00           C
ATOM   2626  CB  THR A 157      93.338  58.148  91.665  1.00  0.00           C
ATOM   2628  OG1 THR A 157      94.058  57.268  90.795  1.00  0.00           O
ATOM   2630  CG2 THR A 157      94.278  58.398  92.855  1.00  0.00           C
ATOM   2634  C   THR A 157      91.418  58.368  93.235  1.00  0.00           C
ATOM   2635  O   THR A 157      90.788  59.408  93.015  1.00  0.00           O
ATOM   2636  N   ARG A 158      91.638  57.918  94.485  1.00  0.00           N
ATOM   2638  CA  ARG A 158      91.308  58.568  95.735  1.00  0.00           C
ATOM   2640  CB  ARG A 158      91.968  59.978  95.875  1.00  0.00           C
ATOM   2643  CG  ARG A 158      91.688  60.768  97.175  1.00  0.00           C
ATOM   2646  CD  ARG A 158      92.588  60.448  98.385  1.00  0.00           C
ATOM   2649  NE  ARG A 158      92.668  58.958  98.595  1.00  0.00           N
ATOM   2651  CZ  ARG A 158      93.698  58.188  98.255  1.00  0.00           C
ATOM   2652  NH1 ARG A 158      94.848  58.648  97.815  1.00  0.00           N
ATOM   2655  NH2 ARG A 158      93.558  56.878  98.345  1.00  0.00           N
ATOM   2658  C   ARG A 158      89.858  58.498  96.245  1.00  0.00           C
ATOM   2659  O   ARG A 158      89.068  59.408  96.045  1.00  0.00           O
ATOM   2660  N   PRO A 159      89.428  57.478  96.995  1.00  0.00           N
ATOM   2661  CD  PRO A 159      88.088  57.568  97.575  1.00  0.00           C
ATOM   2664  CA  PRO A 159      89.928  56.108  97.035  1.00  0.00           C
ATOM   2666  CB  PRO A 159      88.888  55.328  97.875  1.00  0.00           C
ATOM   2669  CG  PRO A 159      88.018  56.398  98.555  1.00  0.00           C
ATOM   2672  C   PRO A 159      90.138  55.468  95.685  1.00  0.00           C
ATOM   2673  O   PRO A 159      89.358  55.728  94.775  1.00  0.00           O
ATOM   2674  N   GLU A 160      91.198  54.648  95.525  1.00  0.00           N
ATOM   2676  CA  GLU A 160      91.398  53.908  94.285  1.00  0.00           C
ATOM   2678  CB  GLU A 160      92.798  53.288  94.305  1.00  0.00           C
ATOM   2681  CG  GLU A 160      93.188  52.528  93.025  1.00  0.00           C
ATOM   2684  CD  GLU A 160      94.438  51.688  93.245  1.00  0.00           C
ATOM   2685  OE1 GLU A 160      94.908  51.568  94.405  1.00  0.00           O
ATOM   2686  OE2 GLU A 160      94.928  51.078  92.265  1.00  0.00           O
ATOM   2687  C   GLU A 160      90.318  52.858  94.065  1.00  0.00           C
ATOM   2688  O   GLU A 160      89.978  52.098  94.975  1.00  0.00           O
ATOM   2689  N   LYS A 161      89.708  52.838  92.865  1.00  0.00           N
ATOM   2691  CA  LYS A 161      88.518  52.058  92.595  1.00  0.00           C
ATOM   2693  CB  LYS A 161      87.198  52.848  92.805  1.00  0.00           C
ATOM   2696  CG  LYS A 161      86.918  53.278  94.255  1.00  0.00           C
ATOM   2699  CD  LYS A 161      85.738  54.258  94.335  1.00  0.00           C
ATOM   2702  CE  LYS A 161      85.588  54.868  95.725  1.00  0.00           C
ATOM   2705  NZ  LYS A 161      84.428  55.778  95.775  1.00  0.00           N
ATOM   2709  C   LYS A 161      88.538  51.708  91.135  1.00  0.00           C
ATOM   2710  O   LYS A 161      88.988  52.508  90.325  1.00  0.00           O
ATOM   2711  N   GLN A 162      87.978  50.548  90.765  1.00  0.00           N
ATOM   2713  CA  GLN A 162      87.788  50.218  89.375  1.00  0.00           C
ATOM   2715  CB  GLN A 162      88.848  49.218  88.905  1.00  0.00           C
ATOM   2718  CG  GLN A 162      90.298  49.748  88.905  1.00  0.00           C
ATOM   2721  CD  GLN A 162      91.208  48.608  88.455  1.00  0.00           C
ATOM   2722  OE1 GLN A 162      91.078  47.468  88.915  1.00  0.00           O
ATOM   2723  NE2 GLN A 162      92.078  48.898  87.465  1.00  0.00           N
ATOM   2726  C   GLN A 162      86.428  49.608  89.155  1.00  0.00           C
ATOM   2727  O   GLN A 162      85.808  49.058  90.075  1.00  0.00           O
ATOM   2728  N   TRP A 163      85.928  49.698  87.915  1.00  0.00           N
ATOM   2730  CA  TRP A 163      84.658  49.148  87.535  1.00  0.00           C
ATOM   2732  CB  TRP A 163      83.448  50.008  88.005  1.00  0.00           C
ATOM   2735  CG  TRP A 163      83.338  51.368  87.395  1.00  0.00           C
ATOM   2736  CD1 TRP A 163      82.568  51.688  86.305  1.00  0.00           C
ATOM   2738  NE1 TRP A 163      82.688  53.028  86.035  1.00  0.00           N
ATOM   2740  CE2 TRP A 163      83.548  53.598  86.915  1.00  0.00           C
ATOM   2741  CD2 TRP A 163      84.008  52.578  87.785  1.00  0.00           C
ATOM   2742  CE3 TRP A 163      84.938  52.888  88.765  1.00  0.00           C
ATOM   2744  CZ3 TRP A 163      85.418  54.198  88.845  1.00  0.00           C
ATOM   2746  CZ2 TRP A 163      83.958  54.908  87.035  1.00  0.00           C
ATOM   2748  CH2 TRP A 163      84.928  55.198  88.005  1.00  0.00           C
ATOM   2750  C   TRP A 163      84.668  49.008  86.025  1.00  0.00           C
ATOM   2751  O   TRP A 163      85.578  49.468  85.335  1.00  0.00           O
ATOM   2752  N   GLN A 164      83.648  48.338  85.495  1.00  0.00           N
ATOM   2754  CA  GLN A 164      83.498  48.118  84.075  1.00  0.00           C
ATOM   2756  CB  GLN A 164      83.338  46.598  83.845  1.00  0.00           C
ATOM   2759  CG  GLN A 164      83.298  46.128  82.375  1.00  0.00           C
ATOM   2762  CD  GLN A 164      84.688  45.778  81.855  1.00  0.00           C
ATOM   2763  OE1 GLN A 164      84.998  44.588  81.705  1.00  0.00           O
ATOM   2764  NE2 GLN A 164      85.528  46.788  81.545  1.00  0.00           N
ATOM   2767  C   GLN A 164      82.268  48.848  83.565  1.00  0.00           C
ATOM   2768  O   GLN A 164      81.178  48.728  84.125  1.00  0.00           O
ATOM   2769  N   ASN A 165      82.428  49.598  82.455  1.00  0.00           N
ATOM   2771  CA  ASN A 165      81.318  50.188  81.715  1.00  0.00           C
ATOM   2773  CB  ASN A 165      81.488  51.708  81.435  1.00  0.00           C
ATOM   2776  CG  ASN A 165      81.478  52.608  82.665  1.00  0.00           C
ATOM   2777  OD1 ASN A 165      80.898  52.338  83.715  1.00  0.00           O
ATOM   2778  ND2 ASN A 165      82.128  53.788  82.535  1.00  0.00           N
ATOM   2781  C   ASN A 165      81.238  49.518  80.345  1.00  0.00           C
ATOM   2782  O   ASN A 165      82.258  49.308  79.685  1.00  0.00           O
ATOM   2783  N   THR A 166      80.018  49.198  79.865  1.00  0.00           N
ATOM   2785  CA  THR A 166      79.838  48.478  78.605  1.00  0.00           C
ATOM   2787  CB  THR A 166      79.028  47.198  78.745  1.00  0.00           C
ATOM   2789  OG1 THR A 166      79.478  46.448  79.855  1.00  0.00           O
ATOM   2791  CG2 THR A 166      79.188  46.298  77.505  1.00  0.00           C
ATOM   2795  C   THR A 166      79.058  49.328  77.635  1.00  0.00           C
ATOM   2796  O   THR A 166      78.038  49.908  77.995  1.00  0.00           O
ATOM   2797  N   PHE A 167      79.498  49.398  76.355  1.00  0.00           N
ATOM   2799  CA  PHE A 167      78.768  50.108  75.325  1.00  0.00           C
ATOM   2801  CB  PHE A 167      79.488  51.418  74.885  1.00  0.00           C
ATOM   2804  CG  PHE A 167      79.668  52.278  76.105  1.00  0.00           C
ATOM   2805  CD1 PHE A 167      78.638  53.148  76.505  1.00  0.00           C
ATOM   2807  CE1 PHE A 167      78.768  53.928  77.655  1.00  0.00           C
ATOM   2809  CZ  PHE A 167      79.918  53.808  78.445  1.00  0.00           C
ATOM   2811  CD2 PHE A 167      80.848  52.228  76.865  1.00  0.00           C
ATOM   2813  CE2 PHE A 167      80.968  52.968  78.045  1.00  0.00           C
ATOM   2815  C   PHE A 167      78.558  49.218  74.115  1.00  0.00           C
ATOM   2816  O   PHE A 167      79.498  48.698  73.525  1.00  0.00           O
ATOM   2817  N   TRP A 168      77.288  49.048  73.725  1.00  0.00           N
ATOM   2819  CA  TRP A 168      76.898  48.248  72.585  1.00  0.00           C
ATOM   2821  CB  TRP A 168      75.648  47.368  72.815  1.00  0.00           C
ATOM   2824  CG  TRP A 168      75.848  46.298  73.835  1.00  0.00           C
ATOM   2825  CD1 TRP A 168      76.068  44.968  73.615  1.00  0.00           C
ATOM   2827  NE1 TRP A 168      76.178  44.318  74.805  1.00  0.00           N
ATOM   2829  CE2 TRP A 168      76.028  45.208  75.825  1.00  0.00           C
ATOM   2830  CD2 TRP A 168      75.818  46.478  75.245  1.00  0.00           C
ATOM   2831  CE3 TRP A 168      75.648  47.588  76.065  1.00  0.00           C
ATOM   2833  CZ3 TRP A 168      75.638  47.418  77.445  1.00  0.00           C
ATOM   2835  CZ2 TRP A 168      76.068  45.038  77.195  1.00  0.00           C
ATOM   2837  CH2 TRP A 168      75.848  46.168  77.995  1.00  0.00           C
ATOM   2839  C   TRP A 168      76.578  49.218  71.505  1.00  0.00           C
ATOM   2840  O   TRP A 168      75.578  49.938  71.535  1.00  0.00           O
ATOM   2841  N   VAL A 169      77.428  49.238  70.475  1.00  0.00           N
ATOM   2843  CA  VAL A 169      77.328  50.258  69.465  1.00  0.00           C
ATOM   2845  CB  VAL A 169      78.608  51.048  69.355  1.00  0.00           C
ATOM   2847  CG1 VAL A 169      79.718  50.368  68.555  1.00  0.00           C
ATOM   2851  CG2 VAL A 169      78.298  52.408  68.735  1.00  0.00           C
ATOM   2855  C   VAL A 169      76.948  49.598  68.185  1.00  0.00           C
ATOM   2856  O   VAL A 169      77.418  48.518  67.845  1.00  0.00           O
ATOM   2857  N   ASP A 170      76.008  50.208  67.465  1.00  0.00           N
ATOM   2859  CA  ASP A 170      75.618  49.768  66.145  1.00  0.00           C
ATOM   2861  CB  ASP A 170      74.428  50.678  65.775  1.00  0.00           C
ATOM   2864  CG  ASP A 170      73.718  50.228  64.525  1.00  0.00           C
ATOM   2865  OD1 ASP A 170      74.428  49.978  63.525  1.00  0.00           O
ATOM   2866  OD2 ASP A 170      72.458  50.188  64.575  1.00  0.00           O
ATOM   2867  C   ASP A 170      76.828  49.798  65.195  1.00  0.00           C
ATOM   2868  O   ASP A 170      77.588  50.768  65.185  1.00  0.00           O
ATOM   2869  N   SER A 171      77.078  48.698  64.435  1.00  0.00           N
ATOM   2871  CA  SER A 171      78.278  48.608  63.595  1.00  0.00           C
ATOM   2873  CB  SER A 171      78.598  47.178  63.055  1.00  0.00           C
ATOM   2876  OG  SER A 171      77.688  46.708  62.055  1.00  0.00           O
ATOM   2878  C   SER A 171      78.218  49.528  62.405  1.00  0.00           C
ATOM   2879  O   SER A 171      79.258  49.978  61.935  1.00  0.00           O
ATOM   2880  N   ALA A 172      77.008  49.808  61.905  1.00  0.00           N
ATOM   2882  CA  ALA A 172      76.838  50.548  60.685  1.00  0.00           C
ATOM   2884  CB  ALA A 172      75.588  49.988  59.975  1.00  0.00           C
ATOM   2888  C   ALA A 172      76.698  52.018  61.015  1.00  0.00           C
ATOM   2889  O   ALA A 172      77.318  52.878  60.375  1.00  0.00           O
ATOM   2890  N   THR A 173      75.918  52.328  62.065  1.00  0.00           N
ATOM   2892  CA  THR A 173      75.608  53.718  62.405  1.00  0.00           C
ATOM   2894  CB  THR A 173      74.278  53.818  63.135  1.00  0.00           C
ATOM   2896  OG1 THR A 173      73.218  53.158  62.445  1.00  0.00           O
ATOM   2898  CG2 THR A 173      73.878  55.278  63.325  1.00  0.00           C
ATOM   2902  C   THR A 173      76.628  54.328  63.345  1.00  0.00           C
ATOM   2903  O   THR A 173      77.028  55.488  63.245  1.00  0.00           O
ATOM   2904  N   GLY A 174      77.078  53.548  64.345  1.00  0.00           N
ATOM   2906  CA  GLY A 174      77.938  54.028  65.425  1.00  0.00           C
ATOM   2909  C   GLY A 174      77.178  54.638  66.555  1.00  0.00           C
ATOM   2910  O   GLY A 174      77.758  55.068  67.545  1.00  0.00           O
ATOM   2911  N   GLN A 175      75.848  54.638  66.465  1.00  0.00           N
ATOM   2913  CA  GLN A 175      75.018  55.008  67.585  1.00  0.00           C
ATOM   2915  CB  GLN A 175      73.558  55.338  67.155  1.00  0.00           C
ATOM   2918  CG  GLN A 175      72.668  54.148  66.715  1.00  0.00           C
ATOM   2921  CD  GLN A 175      71.158  54.418  66.795  1.00  0.00           C
ATOM   2922  OE1 GLN A 175      70.318  53.528  66.625  1.00  0.00           O
ATOM   2923  NE2 GLN A 175      70.768  55.668  67.115  1.00  0.00           N
ATOM   2926  C   GLN A 175      75.058  53.948  68.675  1.00  0.00           C
ATOM   2927  O   GLN A 175      74.988  52.738  68.435  1.00  0.00           O
ATOM   2928  N   VAL A 176      75.188  54.368  69.945  1.00  0.00           N
ATOM   2930  CA  VAL A 176      75.038  53.488  71.075  1.00  0.00           C
ATOM   2932  CB  VAL A 176      75.728  54.008  72.315  1.00  0.00           C
ATOM   2934  CG1 VAL A 176      75.478  53.118  73.535  1.00  0.00           C
ATOM   2938  CG2 VAL A 176      77.238  54.028  72.015  1.00  0.00           C
ATOM   2942  C   VAL A 176      73.578  53.118  71.305  1.00  0.00           C
ATOM   2943  O   VAL A 176      72.668  53.958  71.275  1.00  0.00           O
ATOM   2944  N   ARG A 177      73.338  51.808  71.465  1.00  0.00           N
ATOM   2946  CA  ARG A 177      72.008  51.268  71.595  1.00  0.00           C
ATOM   2948  CB  ARG A 177      71.938  49.948  70.805  1.00  0.00           C
ATOM   2951  CG  ARG A 177      72.158  50.198  69.315  1.00  0.00           C
ATOM   2954  CD  ARG A 177      71.158  51.178  68.755  1.00  0.00           C
ATOM   2957  NE  ARG A 177      70.448  50.458  67.685  1.00  0.00           N
ATOM   2959  CZ  ARG A 177      69.618  49.468  67.955  1.00  0.00           C
ATOM   2960  NH1 ARG A 177      69.068  49.138  69.095  1.00  0.00           N
ATOM   2963  NH2 ARG A 177      69.258  48.728  66.965  1.00  0.00           N
ATOM   2966  C   ARG A 177      71.678  50.888  72.985  1.00  0.00           C
ATOM   2967  O   ARG A 177      70.518  50.868  73.395  1.00  0.00           O
ATOM   2968  N   GLN A 178      72.718  50.588  73.745  1.00  0.00           N
ATOM   2970  CA  GLN A 178      72.548  50.208  75.105  1.00  0.00           C
ATOM   2972  CB  GLN A 178      72.318  48.688  75.245  1.00  0.00           C
ATOM   2975  CG  GLN A 178      72.118  48.198  76.695  1.00  0.00           C
ATOM   2978  CD  GLN A 178      71.908  46.688  76.715  1.00  0.00           C
ATOM   2979  OE1 GLN A 178      72.738  45.898  76.275  1.00  0.00           O
ATOM   2980  NE2 GLN A 178      70.748  46.238  77.235  1.00  0.00           N
ATOM   2983  C   GLN A 178      73.838  50.648  75.725  1.00  0.00           C
ATOM   2984  O   GLN A 178      74.878  50.638  75.065  1.00  0.00           O
ATOM   2985  N   SER A 179      73.808  51.078  76.975  1.00  0.00           N
ATOM   2987  CA  SER A 179      75.008  51.388  77.695  1.00  0.00           C
ATOM   2989  CB  SER A 179      75.458  52.868  77.615  1.00  0.00           C
ATOM   2992  OG  SER A 179      74.508  53.818  78.085  1.00  0.00           O
ATOM   2994  C   SER A 179      74.768  50.998  79.115  1.00  0.00           C
ATOM   2995  O   SER A 179      73.648  51.098  79.615  1.00  0.00           O
ATOM   2996  N   ARG A 180      75.828  50.528  79.785  1.00  0.00           N
ATOM   2998  CA  ARG A 180      75.858  50.378  81.215  1.00  0.00           C
ATOM   3000  CB  ARG A 180      76.098  48.928  81.685  1.00  0.00           C
ATOM   3003  CG  ARG A 180      74.958  47.958  81.355  1.00  0.00           C
ATOM   3006  CD  ARG A 180      74.958  46.688  82.205  1.00  0.00           C
ATOM   3009  NE  ARG A 180      76.358  46.148  82.175  1.00  0.00           N
ATOM   3011  CZ  ARG A 180      76.758  45.058  81.535  1.00  0.00           C
ATOM   3012  NH1 ARG A 180      75.948  44.308  80.845  1.00  0.00           N
ATOM   3015  NH2 ARG A 180      77.998  44.668  81.635  1.00  0.00           N
ATOM   3018  C   ARG A 180      77.008  51.208  81.705  1.00  0.00           C
ATOM   3019  O   ARG A 180      78.118  51.128  81.175  1.00  0.00           O
ATOM   3020  N   GLN A 181      76.788  52.028  82.735  1.00  0.00           N
ATOM   3022  CA  GLN A 181      77.858  52.828  83.255  1.00  0.00           C
ATOM   3024  CB  GLN A 181      78.168  54.078  82.375  1.00  0.00           C
ATOM   3027  CG  GLN A 181      77.028  55.118  82.315  1.00  0.00           C
ATOM   3030  CD  GLN A 181      77.188  56.108  81.165  1.00  0.00           C
ATOM   3031  OE1 GLN A 181      78.148  56.878  81.005  1.00  0.00           O
ATOM   3032  NE2 GLN A 181      76.198  56.078  80.245  1.00  0.00           N
ATOM   3035  C   GLN A 181      77.538  53.228  84.665  1.00  0.00           C
ATOM   3036  O   GLN A 181      76.418  53.038  85.155  1.00  0.00           O
ATOM   3037  N   MET A 182      78.508  53.768  85.385  1.00  0.00           N
ATOM   3039  CA  MET A 182      78.288  54.308  86.695  1.00  0.00           C
ATOM   3041  CB  MET A 182      79.518  54.048  87.575  1.00  0.00           C
ATOM   3044  CG  MET A 182      79.708  52.558  87.865  1.00  0.00           C
ATOM   3047  SD  MET A 182      78.418  51.888  88.945  1.00  0.00           S
ATOM   3048  CE  MET A 182      79.268  50.318  89.175  1.00  0.00           C
ATOM   3052  C   MET A 182      77.988  55.788  86.655  1.00  0.00           C
ATOM   3053  O   MET A 182      78.608  56.528  85.895  1.00  0.00           O
ATOM   3054  N   LEU A 183      77.038  56.278  87.475  1.00  0.00           N
ATOM   3056  CA  LEU A 183      76.868  57.708  87.665  1.00  0.00           C
ATOM   3058  CB  LEU A 183      75.638  57.988  88.555  1.00  0.00           C
ATOM   3061  CG  LEU A 183      75.278  59.468  88.785  1.00  0.00           C
ATOM   3063  CD1 LEU A 183      74.398  59.988  87.655  1.00  0.00           C
ATOM   3067  CD2 LEU A 183      74.558  59.658  90.125  1.00  0.00           C
ATOM   3071  C   LEU A 183      78.078  58.378  88.305  1.00  0.00           C
ATOM   3072  O   LEU A 183      78.528  59.418  87.835  1.00  0.00           O
ATOM   3073  N   GLY A 184      78.648  57.828  89.385  1.00  0.00           N
ATOM   3075  CA  GLY A 184      79.738  58.488  90.105  1.00  0.00           C
ATOM   3078  C   GLY A 184      81.078  57.928  89.735  1.00  0.00           C
ATOM   3079  O   GLY A 184      81.458  57.848  88.565  1.00  0.00           O
ATOM   3080  N   ALA A 185      81.868  57.478  90.745  1.00  0.00           N
ATOM   3082  CA  ALA A 185      82.988  56.588  90.505  1.00  0.00           C
ATOM   3084  CB  ALA A 185      83.988  56.578  91.695  1.00  0.00           C
ATOM   3088  C   ALA A 185      82.458  55.188  90.245  1.00  0.00           C
ATOM   3089  O   ALA A 185      81.628  54.978  89.375  1.00  0.00           O
ATOM   3090  N   GLY A 186      82.868  54.178  91.025  1.00  0.00           N
ATOM   3092  CA  GLY A 186      82.278  52.858  90.925  1.00  0.00           C
ATOM   3095  C   GLY A 186      80.998  52.768  91.715  1.00  0.00           C
ATOM   3096  O   GLY A 186      80.858  51.928  92.595  1.00  0.00           O
ATOM   3097  N   VAL A 187      80.028  53.668  91.455  1.00  0.00           N
ATOM   3099  CA  VAL A 187      78.838  53.808  92.275  1.00  0.00           C
ATOM   3101  CB  VAL A 187      78.908  54.868  93.385  1.00  0.00           C
ATOM   3103  CG1 VAL A 187      80.018  54.508  94.355  1.00  0.00           C
ATOM   3107  CG2 VAL A 187      79.158  56.298  92.855  1.00  0.00           C
ATOM   3111  C   VAL A 187      77.658  54.198  91.435  1.00  0.00           C
ATOM   3112  O   VAL A 187      77.768  54.908  90.435  1.00  0.00           O
ATOM   3113  N   ILE A 188      76.458  53.738  91.845  1.00  0.00           N
ATOM   3115  CA  ILE A 188      75.218  54.048  91.165  1.00  0.00           C
ATOM   3117  CB  ILE A 188      74.788  55.518  91.295  1.00  0.00           C
ATOM   3119  CG2 ILE A 188      73.488  55.748  90.505  1.00  0.00           C
ATOM   3123  CG1 ILE A 188      74.518  55.988  92.745  1.00  0.00           C
ATOM   3126  CD  ILE A 188      75.628  56.838  93.355  1.00  0.00           C
ATOM   3130  C   ILE A 188      75.188  53.518  89.725  1.00  0.00           C
ATOM   3131  O   ILE A 188      75.378  54.278  88.765  1.00  0.00           O
ATOM   3132  N   PRO A 189      74.988  52.218  89.485  1.00  0.00           N
ATOM   3133  CD  PRO A 189      74.868  51.168  90.495  1.00  0.00           C
ATOM   3136  CA  PRO A 189      74.788  51.708  88.145  1.00  0.00           C
ATOM   3138  CB  PRO A 189      74.728  50.188  88.315  1.00  0.00           C
ATOM   3141  CG  PRO A 189      74.278  49.978  89.755  1.00  0.00           C
ATOM   3144  C   PRO A 189      73.568  52.298  87.465  1.00  0.00           C
ATOM   3145  O   PRO A 189      72.458  52.338  88.005  1.00  0.00           O
ATOM   3146  N   VAL A 190      73.808  52.778  86.245  1.00  0.00           N
ATOM   3148  CA  VAL A 190      72.818  53.328  85.345  1.00  0.00           C
ATOM   3150  CB  VAL A 190      72.968  54.848  85.165  1.00  0.00           C
ATOM   3152  CG1 VAL A 190      72.518  55.538  86.445  1.00  0.00           C
ATOM   3156  CG2 VAL A 190      74.398  55.268  84.785  1.00  0.00           C
ATOM   3160  C   VAL A 190      72.948  52.548  84.045  1.00  0.00           C
ATOM   3161  O   VAL A 190      74.038  52.408  83.475  1.00  0.00           O
ATOM   3162  N   GLU A 191      71.838  51.968  83.555  1.00  0.00           N
ATOM   3164  CA  GLU A 191      71.798  51.298  82.275  1.00  0.00           C
ATOM   3166  CB  GLU A 191      71.628  49.748  82.375  1.00  0.00           C
ATOM   3169  CG  GLU A 191      70.398  49.268  83.205  1.00  0.00           C
ATOM   3172  CD  GLU A 191      70.358  47.758  83.465  1.00  0.00           C
ATOM   3173  OE1 GLU A 191      69.808  47.008  82.625  1.00  0.00           O
ATOM   3174  OE2 GLU A 191      70.828  47.378  84.575  1.00  0.00           O
ATOM   3175  C   GLU A 191      70.758  51.988  81.425  1.00  0.00           C
ATOM   3176  O   GLU A 191      69.668  52.328  81.895  1.00  0.00           O
ATOM   3177  N   MET A 192      71.108  52.308  80.165  1.00  0.00           N
ATOM   3179  CA  MET A 192      70.228  52.988  79.225  1.00  0.00           C
ATOM   3181  CB  MET A 192      70.748  54.358  78.705  1.00  0.00           C
ATOM   3184  CG  MET A 192      70.908  55.398  79.815  1.00  0.00           C
ATOM   3187  SD  MET A 192      71.308  57.108  79.345  1.00  0.00           S
ATOM   3188  CE  MET A 192      73.058  56.788  79.045  1.00  0.00           C
ATOM   3192  C   MET A 192      70.028  52.088  78.045  1.00  0.00           C
ATOM   3193  O   MET A 192      70.968  51.478  77.545  1.00  0.00           O
ATOM   3194  N   THR A 193      68.788  52.008  77.545  1.00  0.00           N
ATOM   3196  CA  THR A 193      68.508  51.338  76.275  1.00  0.00           C
ATOM   3198  CB  THR A 193      67.568  50.158  76.375  1.00  0.00           C
ATOM   3200  OG1 THR A 193      67.998  49.308  77.415  1.00  0.00           O
ATOM   3202  CG2 THR A 193      67.528  49.348  75.055  1.00  0.00           C
ATOM   3206  C   THR A 193      67.858  52.348  75.405  1.00  0.00           C
ATOM   3207  O   THR A 193      66.948  53.058  75.845  1.00  0.00           O
ATOM   3208  N   PHE A 194      68.298  52.468  74.155  1.00  0.00           N
ATOM   3210  CA  PHE A 194      67.838  53.468  73.225  1.00  0.00           C
ATOM   3212  CB  PHE A 194      69.048  54.138  72.525  1.00  0.00           C
ATOM   3215  CG  PHE A 194      69.938  54.868  73.505  1.00  0.00           C
ATOM   3216  CD1 PHE A 194      70.908  54.198  74.265  1.00  0.00           C
ATOM   3218  CE1 PHE A 194      71.728  54.898  75.165  1.00  0.00           C
ATOM   3220  CZ  PHE A 194      71.608  56.278  75.285  1.00  0.00           C
ATOM   3222  CD2 PHE A 194      69.848  56.268  73.605  1.00  0.00           C
ATOM   3224  CE2 PHE A 194      70.688  56.968  74.485  1.00  0.00           C
ATOM   3226  C   PHE A 194      66.968  52.748  72.205  1.00  0.00           C
ATOM   3227  O   PHE A 194      67.408  51.788  71.585  1.00  0.00           O
ATOM   3228  N   LEU A 195      65.698  53.178  72.025  1.00  0.00           N
ATOM   3230  CA  LEU A 195      64.688  52.318  71.405  1.00  0.00           C
ATOM   3232  CB  LEU A 195      63.328  52.418  72.145  1.00  0.00           C
ATOM   3235  CG  LEU A 195      63.198  51.788  73.535  1.00  0.00           C
ATOM   3237  CD1 LEU A 195      64.178  52.378  74.535  1.00  0.00           C
ATOM   3241  CD2 LEU A 195      61.778  52.018  74.075  1.00  0.00           C
ATOM   3245  C   LEU A 195      64.378  52.688  69.965  1.00  0.00           C
ATOM   3246  O   LEU A 195      63.778  51.908  69.235  1.00  0.00           O
ATOM   3247  N   LYS A 196      64.778  53.878  69.485  1.00  0.00           N
ATOM   3249  CA  LYS A 196      64.358  54.328  68.165  1.00  0.00           C
ATOM   3251  CB  LYS A 196      63.788  55.738  68.325  1.00  0.00           C
ATOM   3254  CG  LYS A 196      62.328  55.758  67.905  1.00  0.00           C
ATOM   3257  CD  LYS A 196      61.958  57.088  67.265  1.00  0.00           C
ATOM   3260  CE  LYS A 196      62.288  57.198  65.765  1.00  0.00           C
ATOM   3263  NZ  LYS A 196      63.658  57.708  65.535  1.00  0.00           N
ATOM   3267  C   LYS A 196      65.478  54.388  67.115  1.00  0.00           C
ATOM   3268  O   LYS A 196      66.448  55.088  67.395  1.00  0.00           O
ATOM   3269  N   PRO A 197      65.468  53.678  65.985  1.00  0.00           N
ATOM   3270  CD  PRO A 197      64.398  52.768  65.585  1.00  0.00           C
ATOM   3273  CA  PRO A 197      66.668  53.528  65.165  1.00  0.00           C
ATOM   3275  CB  PRO A 197      66.368  52.358  64.215  1.00  0.00           C
ATOM   3278  CG  PRO A 197      64.848  52.138  64.265  1.00  0.00           C
ATOM   3281  C   PRO A 197      67.118  54.748  64.425  1.00  0.00           C
ATOM   3282  O   PRO A 197      66.268  55.528  63.995  1.00  0.00           O
ATOM   3283  N   ALA A 198      68.448  54.928  64.275  1.00  0.00           N
ATOM   3285  CA  ALA A 198      68.978  55.938  63.395  1.00  0.00           C
ATOM   3287  CB  ALA A 198      70.208  56.618  64.015  1.00  0.00           C
ATOM   3291  C   ALA A 198      69.368  55.298  62.065  1.00  0.00           C
ATOM   3292  O   ALA A 198      70.268  54.458  62.065  1.00  0.00           O
ATOM   3293  N   PRO A 199      68.698  55.598  60.955  1.00  0.00           N
ATOM   3294  CD  PRO A 199      67.588  56.548  60.885  1.00  0.00           C
ATOM   3297  CA  PRO A 199      69.058  55.078  59.645  1.00  0.00           C
ATOM   3299  CB  PRO A 199      67.778  55.338  58.835  1.00  0.00           C
ATOM   3302  CG  PRO A 199      67.238  56.658  59.395  1.00  0.00           C
ATOM   3305  C   PRO A 199      70.268  55.778  59.055  1.00  0.00           C
ATOM   3306  OT1 PRO A 199      70.408  57.028  59.155  1.00  0.00           O
ATOM   3307  OT2 PRO A 199      71.108  55.058  58.445  1.00  0.00           O
ATOM   3308  NH3 POPEB 200      10.838   7.548  61.365  1.00  0.00           N
ATOM   3312  C12 POPEB 200       9.518   7.738  62.065  1.00  0.00           C
ATOM   3315  C11 POPEB 200       9.638   8.388  63.445  1.00  0.00           C
ATOM   3318  P   POPEB 200       8.148  10.358  64.385  1.00  0.00           P
ATOM   3319  O13 POPEB 200       9.438  10.858  64.885  1.00  0.00           O
ATOM   3320  O14 POPEB 200       7.018  10.308  65.325  1.00  0.00           O
ATOM   3321  O11 POPEB 200       7.628  11.238  63.165  1.00  0.00           O
ATOM   3322  O12 POPEB 200       8.368   8.928  63.775  1.00  0.00           O
ATOM   3323  C1  POPEB 200       8.188  12.528  62.885  1.00  0.00           C
ATOM   3326  C2  POPEB 200       9.058  12.498  61.605  1.00  0.00           C
ATOM   3328  O21 POPEB 200       8.568  13.378  60.575  1.00  0.00           O
ATOM   3329  C21 POPEB 200       7.438  13.048  59.985  1.00  0.00           C
ATOM   3330  O22 POPEB 200       6.508  12.418  60.465  1.00  0.00           O
ATOM   3331  C22 POPEB 200       7.428  13.758  58.625  1.00  0.00           C
ATOM   3334  C3  POPEB 200       9.318  11.078  61.065  1.00  0.00           C
ATOM   3337  O31 POPEB 200      10.048  11.128  59.815  1.00  0.00           O
ATOM   3338  C31 POPEB 200       9.508  10.538  58.765  1.00  0.00           C
ATOM   3339  O32 POPEB 200       8.418   9.988  58.755  1.00  0.00           O
ATOM   3340  C32 POPEB 200      10.408  10.618  57.545  1.00  0.00           C
ATOM   3343  C23 POPEB 200       6.788  12.938  57.485  1.00  0.00           C
ATOM   3346  C24 POPEB 200       7.178  13.448  56.075  1.00  0.00           C
ATOM   3349  C25 POPEB 200       8.138  12.498  55.355  1.00  0.00           C
ATOM   3352  C26 POPEB 200       8.128  12.638  53.815  1.00  0.00           C
ATOM   3355  C27 POPEB 200       8.858  11.468  53.145  1.00  0.00           C
ATOM   3358  C28 POPEB 200       8.868  11.538  51.605  1.00  0.00           C
ATOM   3361  C29 POPEB 200       9.708  10.428  51.025  1.00  0.00           C
ATOM   3363 0C21 POPEB 200       9.718  10.008  49.745  1.00  0.00           C
ATOM   3365 1C21 POPEB 200       8.898  10.568  48.615  1.00  0.00           C
ATOM   3368 2C21 POPEB 200       9.688  11.618  47.805  1.00  0.00           C
ATOM   3371 3C21 POPEB 200      10.958  11.068  47.135  1.00  0.00           C
ATOM   3374 4C21 POPEB 200      11.668  12.088  46.235  1.00  0.00           C
ATOM   3377 5C21 POPEB 200      10.838  12.518  45.015  1.00  0.00           C
ATOM   3380 6C21 POPEB 200      11.588  13.478  44.085  1.00  0.00           C
ATOM   3383 7C21 POPEB 200      10.768  13.798  42.825  1.00  0.00           C
ATOM   3386 8C21 POPEB 200      11.418  14.828  41.905  1.00  0.00           C
ATOM   3390  C33 POPEB 200      11.348  11.848  57.515  1.00  0.00           C
ATOM   3393  C34 POPEB 200      12.598  11.588  56.665  1.00  0.00           C
ATOM   3396  C35 POPEB 200      12.288  11.278  55.205  1.00  0.00           C
ATOM   3399  C36 POPEB 200      13.558  10.978  54.425  1.00  0.00           C
ATOM   3402  C37 POPEB 200      13.278  10.928  52.925  1.00  0.00           C
ATOM   3405  C38 POPEB 200      14.368  10.188  52.145  1.00  0.00           C
ATOM   3408  C39 POPEB 200      13.868   9.778  50.765  1.00  0.00           C
ATOM   3411 0C31 POPEB 200      14.928   9.018  49.965  1.00  0.00           C
ATOM   3414 1C31 POPEB 200      14.548   8.938  48.485  1.00  0.00           C
ATOM   3417 2C31 POPEB 200      15.568   8.138  47.665  1.00  0.00           C
ATOM   3420 3C31 POPEB 200      15.468   8.438  46.165  1.00  0.00           C
ATOM   3423 4C31 POPEB 200      14.028   8.448  45.655  1.00  0.00           C
ATOM   3426 5C31 POPEB 200      13.948   8.498  44.125  1.00  0.00           C
ATOM   3429 6C31 POPEB 200      12.598   9.018  43.655  1.00  0.00           C
ATOM   3433  NH3 POPEC 201      32.568  90.628  18.765  1.00  0.00           N
ATOM   3437  C12 POPEC 201      31.728  90.058  17.655  1.00  0.00           C
ATOM   3440  C11 POPEC 201      31.528  88.558  17.905  1.00  0.00           C
ATOM   3443  P   POPEC 201      30.178  86.488  17.115  1.00  0.00           P
ATOM   3444  O13 POPEC 201      28.888  86.278  16.415  1.00  0.00           O
ATOM   3445  O14 POPEC 201      31.298  85.608  16.765  1.00  0.00           O
ATOM   3446  O11 POPEC 201      29.958  86.428  18.675  1.00  0.00           O
ATOM   3447  O12 POPEC 201      30.628  88.008  16.925  1.00  0.00           O
ATOM   3448  C1  POPEC 201      30.008  85.198  19.395  1.00  0.00           C
ATOM   3451  C2  POPEC 201      29.028  85.288  20.595  1.00  0.00           C
ATOM   3453  O21 POPEC 201      29.428  86.178  21.645  1.00  0.00           O
ATOM   3454  C21 POPEC 201      30.518  85.998  22.375  1.00  0.00           C
ATOM   3455  O22 POPEC 201      31.408  85.188  22.185  1.00  0.00           O
ATOM   3456  C22 POPEC 201      30.498  87.058  23.495  1.00  0.00           C
ATOM   3459  C3  POPEC 201      28.488  83.908  21.095  1.00  0.00           C
ATOM   3462  O31 POPEC 201      29.478  83.078  21.745  1.00  0.00           O
ATOM   3463  C31 POPEC 201      29.278  82.838  23.045  1.00  0.00           C
ATOM   3464  O32 POPEC 201      28.348  83.248  23.705  1.00  0.00           O
ATOM   3465  C32 POPEC 201      30.418  81.958  23.565  1.00  0.00           C
ATOM   3468  C23 POPEC 201      31.448  86.788  24.695  1.00  0.00           C
ATOM   3471  C24 POPEC 201      30.728  86.498  26.025  1.00  0.00           C
ATOM   3474  C25 POPEC 201      31.688  86.408  27.225  1.00  0.00           C
ATOM   3477  C26 POPEC 201      31.448  87.468  28.305  1.00  0.00           C
ATOM   3480  C27 POPEC 201      32.538  87.398  29.395  1.00  0.00           C
ATOM   3483  C28 POPEC 201      32.618  88.658  30.285  1.00  0.00           C
ATOM   3486  C29 POPEC 201      34.018  88.848  30.805  1.00  0.00           C
ATOM   3488 0C21 POPEC 201      34.438  88.798  32.075  1.00  0.00           C
ATOM   3490 1C21 POPEC 201      33.588  88.518  33.295  1.00  0.00           C
ATOM   3493 2C21 POPEC 201      34.428  87.878  34.415  1.00  0.00           C
ATOM   3496 3C21 POPEC 201      33.678  87.858  35.755  1.00  0.00           C
ATOM   3499 4C21 POPEC 201      34.458  87.098  36.825  1.00  0.00           C
ATOM   3502 5C21 POPEC 201      33.728  86.968  38.165  1.00  0.00           C
ATOM   3505 6C21 POPEC 201      34.548  86.088  39.105  1.00  0.00           C
ATOM   3508 7C21 POPEC 201      33.938  85.888  40.495  1.00  0.00           C
ATOM   3511 8C21 POPEC 201      34.748  85.098  41.525  1.00  0.00           C
ATOM   3515  C33 POPEC 201      30.998  82.418  24.925  1.00  0.00           C
ATOM   3518  C34 POPEC 201      30.218  81.918  26.145  1.00  0.00           C
ATOM   3521  C35 POPEC 201      30.628  82.588  27.455  1.00  0.00           C
ATOM   3524  C36 POPEC 201      29.528  82.608  28.525  1.00  0.00           C
ATOM   3527  C37 POPEC 201      29.948  83.408  29.765  1.00  0.00           C
ATOM   3530  C38 POPEC 201      28.808  83.688  30.755  1.00  0.00           C
ATOM   3533  C39 POPEC 201      29.258  84.508  31.975  1.00  0.00           C
ATOM   3536 0C31 POPEC 201      29.238  86.028  31.755  1.00  0.00           C
ATOM   3539 1C31 POPEC 201      29.318  86.818  33.075  1.00  0.00           C
ATOM   3542 2C31 POPEC 201      29.068  88.318  32.885  1.00  0.00           C
ATOM   3545 3C31 POPEC 201      28.858  89.098  34.195  1.00  0.00           C
ATOM   3548 4C31 POPEC 201      30.118  89.208  35.065  1.00  0.00           C
ATOM   3551 5C31 POPEC 201      29.848  89.958  36.375  1.00  0.00           C
ATOM   3554 6C31 POPEC 201      31.038  89.948  37.345  1.00  0.00           C
ATOM   3558  NH3 POPED 202       3.422 120.218  18.735  1.00  0.00           N
ATOM   3562  C12 POPED 202       4.662 119.798  17.965  1.00  0.00           C
ATOM   3565  C11 POPED 202       5.622 119.048  18.905  1.00  0.00           C
ATOM   3568  P   POPED 202       7.038 117.508  17.305  1.00  0.00           P
ATOM   3569  O13 POPED 202       5.692 117.008  16.945  1.00  0.00           O
ATOM   3570  O14 POPED 202       7.938 117.928  16.205  1.00  0.00           O
ATOM   3571  O11 POPED 202       7.798 116.438  18.195  1.00  0.00           O
ATOM   3572  O12 POPED 202       6.868 118.748  18.275  1.00  0.00           O
ATOM   3573  C1  POPED 202       7.818 116.458  19.615  1.00  0.00           C
ATOM   3576  C2  POPED 202       9.228 116.828  20.175  1.00  0.00           C
ATOM   3578  O21 POPED 202       9.138 117.268  21.545  1.00  0.00           O
ATOM   3579  C21 POPED 202       8.968 116.278  22.405  1.00  0.00           C
ATOM   3580  O22 POPED 202       8.858 115.098  22.125  1.00  0.00           O
ATOM   3581  C22 POPED 202       8.848 116.888  23.805  1.00  0.00           C
ATOM   3584  C3  POPED 202       9.908 117.928  19.315  1.00  0.00           C
ATOM   3587  O31 POPED 202      11.228 118.208  19.815  1.00  0.00           O
ATOM   3588  C31 POPED 202      12.208 118.308  18.935  1.00  0.00           C
ATOM   3589  O32 POPED 202      12.088 118.268  17.725  1.00  0.00           O
ATOM   3590  C32 POPED 202      13.518 118.428  19.695  1.00  0.00           C
ATOM   3593  C23 POPED 202       9.018 115.858  24.945  1.00  0.00           C
ATOM   3596  C24 POPED 202       8.718 116.438  26.335  1.00  0.00           C
ATOM   3599  C25 POPED 202       8.468 115.348  27.375  1.00  0.00           C
ATOM   3602  C26 POPED 202       7.818 115.848  28.675  1.00  0.00           C
ATOM   3605  C27 POPED 202       7.138 114.698  29.425  1.00  0.00           C
ATOM   3608  C28 POPED 202       6.448 115.138  30.725  1.00  0.00           C
ATOM   3611  C29 POPED 202       5.918 113.928  31.465  1.00  0.00           C
ATOM   3613 0C21 POPED 202       6.548 113.288  32.485  1.00  0.00           C
ATOM   3615 1C21 POPED 202       7.858 113.698  33.095  1.00  0.00           C
ATOM   3618 2C21 POPED 202       7.998 113.298  34.575  1.00  0.00           C
ATOM   3621 3C21 POPED 202       8.608 114.448  35.395  1.00  0.00           C
ATOM   3624 4C21 POPED 202       8.768 114.088  36.875  1.00  0.00           C
ATOM   3627 5C21 POPED 202       9.228 115.298  37.685  1.00  0.00           C
ATOM   3630 6C21 POPED 202       8.078 116.178  38.205  1.00  0.00           C
ATOM   3633 7C21 POPED 202       8.588 117.418  38.935  1.00  0.00           C
ATOM   3636 8C21 POPED 202       7.488 118.358  39.425  1.00  0.00           C
ATOM   3640  C33 POPED 202      13.918 119.898  19.885  1.00  0.00           C
ATOM   3643  C34 POPED 202      15.108 120.068  20.825  1.00  0.00           C
ATOM   3646  C35 POPED 202      14.798 119.628  22.265  1.00  0.00           C
ATOM   3649  C36 POPED 202      16.048 119.678  23.135  1.00  0.00           C
ATOM   3652  C37 POPED 202      15.778 119.218  24.575  1.00  0.00           C
ATOM   3655  C38 POPED 202      16.598 120.058  25.555  1.00  0.00           C
ATOM   3658  C39 POPED 202      16.378 119.688  27.025  1.00  0.00           C
ATOM   3661 0C31 POPED 202      17.168 120.638  27.915  1.00  0.00           C
ATOM   3664 1C31 POPED 202      17.218 120.198  29.375  1.00  0.00           C
ATOM   3667 2C31 POPED 202      17.878 121.258  30.255  1.00  0.00           C
ATOM   3670 3C31 POPED 202      17.688 121.028  31.755  1.00  0.00           C
ATOM   3673 4C31 POPED 202      16.218 121.158  32.185  1.00  0.00           C
ATOM   3676 5C31 POPED 202      16.028 121.228  33.705  1.00  0.00           C
ATOM   3679 6C31 POPED 202      14.558 121.288  34.125  1.00  0.00           C
ATOM   3683  NH3 POPEE 203      86.018  41.138  22.685  1.00  0.00           N
ATOM   3687  C12 POPEE 203      87.388  41.538  23.155  1.00  0.00           C
ATOM   3690  C11 POPEE 203      88.438  40.698  22.445  1.00  0.00           C
ATOM   3693  P   POPEE 203      90.908  40.538  21.915  1.00  0.00           P
ATOM   3694  O13 POPEE 203      90.508  39.158  21.555  1.00  0.00           O
ATOM   3695  O14 POPEE 203      91.448  41.328  20.805  1.00  0.00           O
ATOM   3696  O11 POPEE 203      91.918  40.428  23.125  1.00  0.00           O
ATOM   3697  O12 POPEE 203      89.718  41.268  22.635  1.00  0.00           O
ATOM   3698  C1  POPEE 203      93.138  39.738  23.005  1.00  0.00           C
ATOM   3701  C2  POPEE 203      94.118  40.148  24.145  1.00  0.00           C
ATOM   3703  O21 POPEE 203      93.628  39.808  25.445  1.00  0.00           O
ATOM   3704  C21 POPEE 203      94.228  38.838  26.105  1.00  0.00           C
ATOM   3705  O22 POPEE 203      94.768  37.868  25.585  1.00  0.00           O
ATOM   3706  C22 POPEE 203      94.158  39.128  27.615  1.00  0.00           C
ATOM   3709  C3  POPEE 203      94.278  41.688  24.085  1.00  0.00           C
ATOM   3712  O31 POPEE 203      95.238  42.168  25.045  1.00  0.00           O
ATOM   3713  C31 POPEE 203      94.798  42.648  26.195  1.00  0.00           C
ATOM   3714  O32 POPEE 203      93.678  42.508  26.665  1.00  0.00           O
ATOM   3715  C32 POPEE 203      95.948  43.398  26.855  1.00  0.00           C
ATOM   3718  C23 POPEE 203      95.538  39.388  28.285  1.00  0.00           C
ATOM   3721  C24 POPEE 203      95.498  40.278  29.545  1.00  0.00           C
ATOM   3724  C25 POPEE 203      95.078  39.548  30.835  1.00  0.00           C
ATOM   3727  C26 POPEE 203      95.268  40.408  32.105  1.00  0.00           C
ATOM   3730  C27 POPEE 203      94.828  39.708  33.405  1.00  0.00           C
ATOM   3733  C28 POPEE 203      95.068  40.528  34.695  1.00  0.00           C
ATOM   3736  C29 POPEE 203      96.498  40.458  35.155  1.00  0.00           C
ATOM   3738 0C21 POPEE 203      97.018  40.898  36.325  1.00  0.00           C
ATOM   3740 1C21 POPEE 203      96.308  41.608  37.455  1.00  0.00           C
ATOM   3743 2C21 POPEE 203      96.578  41.008  38.855  1.00  0.00           C
ATOM   3746 3C21 POPEE 203      96.198  41.998  39.975  1.00  0.00           C
ATOM   3749 4C21 POPEE 203      96.028  41.388  41.375  1.00  0.00           C
ATOM   3752 5C21 POPEE 203      97.348  40.968  42.065  1.00  0.00           C
ATOM   3755 6C21 POPEE 203      97.118  40.558  43.535  1.00  0.00           C
ATOM   3758 7C21 POPEE 203      98.388  40.098  44.245  1.00  0.00           C
ATOM   3761 8C21 POPEE 203      98.118  39.478  45.625  1.00  0.00           C
ATOM   3765  C33 POPEE 203      95.508  44.408  27.925  1.00  0.00           C
ATOM   3768  C34 POPEE 203      96.678  45.328  28.305  1.00  0.00           C
ATOM   3771  C35 POPEE 203      96.438  46.138  29.585  1.00  0.00           C
ATOM   3774  C36 POPEE 203      95.548  47.378  29.395  1.00  0.00           C
ATOM   3777  C37 POPEE 203      95.338  48.098  30.735  1.00  0.00           C
ATOM   3780  C38 POPEE 203      94.708  49.488  30.605  1.00  0.00           C
ATOM   3783  C39 POPEE 203      94.648  50.208  31.965  1.00  0.00           C
ATOM   3786 0C31 POPEE 203      93.968  51.588  31.915  1.00  0.00           C
ATOM   3789 1C31 POPEE 203      93.778  52.198  33.305  1.00  0.00           C
ATOM   3792 2C31 POPEE 203      93.148  53.608  33.285  1.00  0.00           C
ATOM   3795 3C31 POPEE 203      92.978  54.228  34.675  1.00  0.00           C
ATOM   3798 4C31 POPEE 203      91.838  53.618  35.515  1.00  0.00           C
ATOM   3801 5C31 POPEE 203      91.768  54.248  36.925  1.00  0.00           C
ATOM   3804 6C31 POPEE 203      90.468  53.968  37.675  1.00  0.00           C
ATOM   3808  NH3 POPEF 204      -3.258   9.218  20.675  1.00  0.00           N
ATOM   3812  C12 POPEF 204      -2.298   8.398  21.485  1.00  0.00           C
ATOM   3815  C11 POPEF 204      -0.928   8.348  20.795  1.00  0.00           C
ATOM   3818  P   POPEF 204       1.622   8.038  21.435  1.00  0.00           P
ATOM   3819  O13 POPEF 204       1.892   7.468  20.095  1.00  0.00           O
ATOM   3820  O14 POPEF 204       2.172   9.398  21.605  1.00  0.00           O
ATOM   3821  O11 POPEF 204       2.222   7.038  22.495  1.00  0.00           O
ATOM   3822  O12 POPEF 204       0.072   8.018  21.735  1.00  0.00           O
ATOM   3823  C1  POPEF 204       1.422   6.088  23.225  1.00  0.00           C
ATOM   3826  C2  POPEF 204       1.082   6.538  24.685  1.00  0.00           C
ATOM   3828  O21 POPEF 204       2.302   6.858  25.365  1.00  0.00           O
ATOM   3829  C21 POPEF 204       2.712   8.108  25.235  1.00  0.00           C
ATOM   3830  O22 POPEF 204       2.092   9.048  24.795  1.00  0.00           O
ATOM   3831  C22 POPEF 204       4.132   8.218  25.795  1.00  0.00           C
ATOM   3834  C3  POPEF 204       0.392   5.368  25.455  1.00  0.00           C
ATOM   3837  O31 POPEF 204       0.072   5.658  26.825  1.00  0.00           O
ATOM   3838  C31 POPEF 204      -1.208   5.608  27.195  1.00  0.00           C
ATOM   3839  O32 POPEF 204      -2.168   5.648  26.465  1.00  0.00           O
ATOM   3840  C32 POPEF 204      -1.278   5.338  28.715  1.00  0.00           C
ATOM   3843  C23 POPEF 204       4.332   7.538  27.165  1.00  0.00           C
ATOM   3846  C24 POPEF 204       5.762   7.738  27.685  1.00  0.00           C
ATOM   3849  C25 POPEF 204       5.918   7.478  29.185  1.00  0.00           C
ATOM   3852  C26 POPEF 204       5.512   8.688  30.035  1.00  0.00           C
ATOM   3855  C27 POPEF 204       5.522   8.358  31.535  1.00  0.00           C
ATOM   3858  C28 POPEF 204       6.928   8.098  32.105  1.00  0.00           C
ATOM   3861  C29 POPEF 204       7.078   6.718  32.675  1.00  0.00           C
ATOM   3863 0C21 POPEF 204       6.618   6.328  33.875  1.00  0.00           C
ATOM   3865 1C21 POPEF 204       5.822   7.158  34.855  1.00  0.00           C
ATOM   3868 2C21 POPEF 204       6.658   7.788  35.985  1.00  0.00           C
ATOM   3871 3C21 POPEF 204       5.822   8.038  37.245  1.00  0.00           C
ATOM   3874 4C21 POPEF 204       6.678   8.498  38.435  1.00  0.00           C
ATOM   3877 5C21 POPEF 204       5.858   9.028  39.615  1.00  0.00           C
ATOM   3880 6C21 POPEF 204       6.728   9.598  40.755  1.00  0.00           C
ATOM   3883 7C21 POPEF 204       5.868  10.198  41.875  1.00  0.00           C
ATOM   3886 8C21 POPEF 204       6.648  10.558  43.145  1.00  0.00           C
ATOM   3890  C33 POPEF 204      -2.568   4.578  29.125  1.00  0.00           C
ATOM   3893  C34 POPEF 204      -2.458   3.808  30.445  1.00  0.00           C
ATOM   3896  C35 POPEF 204      -2.948   4.568  31.685  1.00  0.00           C
ATOM   3899  C36 POPEF 204      -2.228   5.898  31.965  1.00  0.00           C
ATOM   3902  C37 POPEF 204      -2.768   6.568  33.235  1.00  0.00           C
ATOM   3905  C38 POPEF 204      -2.068   7.898  33.555  1.00  0.00           C
ATOM   3908  C39 POPEF 204      -2.768   8.648  34.695  1.00  0.00           C
ATOM   3911 0C31 POPEF 204      -2.778   7.858  36.005  1.00  0.00           C
ATOM   3914 1C31 POPEF 204      -2.698   8.768  37.235  1.00  0.00           C
ATOM   3917 2C31 POPEF 204      -2.638   7.958  38.535  1.00  0.00           C
ATOM   3920 3C31 POPEF 204      -2.448   8.828  39.775  1.00  0.00           C
ATOM   3923 4C31 POPEF 204      -2.158   7.988  41.025  1.00  0.00           C
ATOM   3926 5C31 POPEF 204      -1.888   8.848  42.265  1.00  0.00           C
ATOM   3929 6C31 POPEF 204      -1.368   8.038  43.455  1.00  0.00           C
ATOM   3933  NH3 POPEG 205      10.628  57.968  19.075  1.00  0.00           N
ATOM   3937  C12 POPEG 205       9.148  57.768  18.905  1.00  0.00           C
ATOM   3940  C11 POPEG 205       8.728  56.388  19.425  1.00  0.00           C
ATOM   3943  P   POPEG 205       6.988  54.528  19.015  1.00  0.00           P
ATOM   3944  O13 POPEG 205       8.178  53.718  18.675  1.00  0.00           O
ATOM   3945  O14 POPEG 205       5.822  54.358  18.135  1.00  0.00           O
ATOM   3946  O11 POPEG 205       6.598  54.288  20.545  1.00  0.00           O
ATOM   3947  O12 POPEG 205       7.418  56.058  18.965  1.00  0.00           O
ATOM   3948  C1  POPEG 205       5.918  55.378  21.195  1.00  0.00           C
ATOM   3951  C2  POPEG 205       5.452  55.008  22.635  1.00  0.00           C
ATOM   3953  O21 POPEG 205       6.548  55.188  23.575  1.00  0.00           O
ATOM   3954  C21 POPEG 205       6.148  55.748  24.705  1.00  0.00           C
ATOM   3955  O22 POPEG 205       5.002  55.758  25.115  1.00  0.00           O
ATOM   3956  C22 POPEG 205       7.278  56.478  25.445  1.00  0.00           C
ATOM   3959  C3  POPEG 205       4.832  53.578  22.645  1.00  0.00           C
ATOM   3962  O31 POPEG 205       3.762  53.468  23.605  1.00  0.00           O
ATOM   3963  C31 POPEG 205       3.832  52.508  24.495  1.00  0.00           C
ATOM   3964  O32 POPEG 205       4.662  51.628  24.595  1.00  0.00           O
ATOM   3965  C32 POPEG 205       2.652  52.658  25.445  1.00  0.00           C
ATOM   3968  C23 POPEG 205       6.698  57.068  26.745  1.00  0.00           C
ATOM   3971  C24 POPEG 205       7.688  57.838  27.625  1.00  0.00           C
ATOM   3974  C25 POPEG 205       6.978  58.588  28.765  1.00  0.00           C
ATOM   3977  C26 POPEG 205       6.408  57.678  29.855  1.00  0.00           C
ATOM   3980  C27 POPEG 205       5.552  58.458  30.865  1.00  0.00           C
ATOM   3983  C28 POPEG 205       5.162  57.688  32.135  1.00  0.00           C
ATOM   3986  C29 POPEG 205       6.358  57.458  33.025  1.00  0.00           C
ATOM   3988 0C21 POPEG 205       6.488  57.868  34.305  1.00  0.00           C
ATOM   3990 1C21 POPEG 205       5.482  58.598  35.155  1.00  0.00           C
ATOM   3993 2C21 POPEG 205       4.722  57.588  36.035  1.00  0.00           C
ATOM   3996 3C21 POPEG 205       3.942  58.228  37.195  1.00  0.00           C
ATOM   3999 4C21 POPEG 205       3.412  57.168  38.165  1.00  0.00           C
ATOM   4002 5C21 POPEG 205       2.812  57.738  39.465  1.00  0.00           C
ATOM   4005 6C21 POPEG 205       1.542  58.558  39.245  1.00  0.00           C
ATOM   4008 7C21 POPEG 205       0.882  58.998  40.555  1.00  0.00           C
ATOM   4011 8C21 POPEG 205      -0.198  60.058  40.385  1.00  0.00           C
ATOM   4015  C33 POPEG 205       2.932  53.808  26.445  1.00  0.00           C
ATOM   4018  C34 POPEG 205       2.152  53.698  27.755  1.00  0.00           C
ATOM   4021  C35 POPEG 205       2.522  52.488  28.625  1.00  0.00           C
ATOM   4024  C36 POPEG 205       4.032  52.288  28.865  1.00  0.00           C
ATOM   4027  C37 POPEG 205       4.302  51.368  30.075  1.00  0.00           C
ATOM   4030  C38 POPEG 205       5.772  51.038  30.355  1.00  0.00           C
ATOM   4033  C39 POPEG 205       6.458  50.158  29.305  1.00  0.00           C
ATOM   4036 0C31 POPEG 205       7.828  49.638  29.765  1.00  0.00           C
ATOM   4039 1C31 POPEG 205       8.518  48.808  28.675  1.00  0.00           C
ATOM   4042 2C31 POPEG 205       9.718  47.958  29.145  1.00  0.00           C
ATOM   4045 3C31 POPEG 205      10.938  48.748  29.635  1.00  0.00           C
ATOM   4048 4C31 POPEG 205      11.618  49.558  28.515  1.00  0.00           C
ATOM   4051 5C31 POPEG 205      12.908  50.228  28.985  1.00  0.00           C
ATOM   4054 6C31 POPEG 205      13.618  51.018  27.885  1.00  0.00           C
ATOM   4058  NH3 POPEH 206       9.968   3.798  14.885  1.00  0.00           N
ATOM   4062  C12 POPEH 206       9.248   4.528  13.785  1.00  0.00           C
ATOM   4065  C11 POPEH 206      10.168   5.448  12.975  1.00  0.00           C
ATOM   4068  P   POPEH 206      12.498   4.608  12.225  1.00  0.00           P
ATOM   4069  O13 POPEH 206      13.048   5.978  12.065  1.00  0.00           O
ATOM   4070  O14 POPEH 206      13.028   3.548  11.345  1.00  0.00           O
ATOM   4071  O11 POPEH 206      12.548   4.178  13.745  1.00  0.00           O
ATOM   4072  O12 POPEH 206      10.938   4.678  12.055  1.00  0.00           O
ATOM   4073  C1  POPEH 206      13.348   3.078  14.165  1.00  0.00           C
ATOM   4076  C2  POPEH 206      13.238   2.868  15.715  1.00  0.00           C
ATOM   4078  O21 POPEH 206      13.778   3.968  16.465  1.00  0.00           O
ATOM   4079  C21 POPEH 206      12.928   4.918  16.825  1.00  0.00           C
ATOM   4080  O22 POPEH 206      11.768   5.018  16.435  1.00  0.00           O
ATOM   4081  C22 POPEH 206      13.548   5.838  17.875  1.00  0.00           C
ATOM   4084  C3  POPEH 206      13.938   1.558  16.205  1.00  0.00           C
ATOM   4087  O31 POPEH 206      13.028   0.718  16.955  1.00  0.00           O
ATOM   4088  C31 POPEH 206      12.678   1.168  18.165  1.00  0.00           C
ATOM   4089  O32 POPEH 206      13.088   2.178  18.695  1.00  0.00           O
ATOM   4090  C32 POPEH 206      11.678   0.178  18.775  1.00  0.00           C
ATOM   4093  C23 POPEH 206      12.468   6.548  18.735  1.00  0.00           C
ATOM   4096  C24 POPEH 206      13.058   7.158  20.015  1.00  0.00           C
ATOM   4099  C25 POPEH 206      12.898   6.338  21.315  1.00  0.00           C
ATOM   4102  C26 POPEH 206      13.308   4.858  21.255  1.00  0.00           C
ATOM   4105  C27 POPEH 206      13.148   4.108  22.595  1.00  0.00           C
ATOM   4108  C28 POPEH 206      14.288   4.338  23.615  1.00  0.00           C
ATOM   4111  C29 POPEH 206      13.988   5.398  24.645  1.00  0.00           C
ATOM   4113 0C21 POPEH 206      14.108   5.298  25.985  1.00  0.00           C
ATOM   4115 1C21 POPEH 206      14.608   4.108  26.775  1.00  0.00           C
ATOM   4118 2C21 POPEH 206      13.448   3.278  27.365  1.00  0.00           C
ATOM   4121 3C21 POPEH 206      12.588   4.028  28.395  1.00  0.00           C
ATOM   4124 4C21 POPEH 206      11.578   3.088  29.075  1.00  0.00           C
ATOM   4127 5C21 POPEH 206      10.928   3.678  30.345  1.00  0.00           C
ATOM   4130 6C21 POPEH 206       9.578   4.388  30.115  1.00  0.00           C
ATOM   4133 7C21 POPEH 206       8.438   3.458  29.665  1.00  0.00           C
ATOM   4136 8C21 POPEH 206       7.108   4.178  29.465  1.00  0.00           C
ATOM   4140  C33 POPEH 206      10.988   0.648  20.075  1.00  0.00           C
ATOM   4143  C34 POPEH 206      11.078  -0.412  21.185  1.00  0.00           C
ATOM   4146  C35 POPEH 206      10.738   0.148  22.575  1.00  0.00           C
ATOM   4149  C36 POPEH 206      11.178  -0.792  23.705  1.00  0.00           C
ATOM   4152  C37 POPEH 206      11.808  -0.042  24.875  1.00  0.00           C
ATOM   4155  C38 POPEH 206      12.248  -0.952  26.025  1.00  0.00           C
ATOM   4158  C39 POPEH 206      11.088  -1.372  26.935  1.00  0.00           C
ATOM   4161 0C31 POPEH 206      10.978  -0.452  28.155  1.00  0.00           C
ATOM   4164 1C31 POPEH 206       9.708  -0.732  28.965  1.00  0.00           C
ATOM   4167 2C31 POPEH 206       9.718  -0.082  30.355  1.00  0.00           C
ATOM   4170 3C31 POPEH 206      10.648  -0.802  31.335  1.00  0.00           C
ATOM   4173 4C31 POPEH 206      10.528  -0.242  32.755  1.00  0.00           C
ATOM   4176 5C31 POPEH 206      11.428  -1.002  33.735  1.00  0.00           C
ATOM   4179 6C31 POPEH 206      11.288  -0.522  35.175  1.00  0.00           C
ATOM   4183  NH3 POPEI 207      29.658  28.158  18.965  1.00  0.00           N
ATOM   4187  C12 POPEI 207      28.498  27.708  19.815  1.00  0.00           C
ATOM   4190  C11 POPEI 207      27.138  27.918  19.125  1.00  0.00           C
ATOM   4193  P   POPEI 207      24.628  27.348  19.525  1.00  0.00           P
ATOM   4194  O13 POPEI 207      24.528  27.398  18.045  1.00  0.00           O
ATOM   4195  O14 POPEI 207      23.998  26.178  20.185  1.00  0.00           O
ATOM   4196  O11 POPEI 207      23.938  28.638  20.115  1.00  0.00           O
ATOM   4197  O12 POPEI 207      26.118  27.468  20.005  1.00  0.00           O
ATOM   4198  C1  POPEI 207      23.918  29.918  19.475  1.00  0.00           C
ATOM   4201  C2  POPEI 207      22.538  30.608  19.705  1.00  0.00           C
ATOM   4203  O21 POPEI 207      22.418  30.968  21.095  1.00  0.00           O
ATOM   4204  C21 POPEI 207      22.998  32.128  21.385  1.00  0.00           C
ATOM   4205  O22 POPEI 207      23.298  33.008  20.605  1.00  0.00           O
ATOM   4206  C22 POPEI 207      23.368  32.128  22.865  1.00  0.00           C
ATOM   4209  C3  POPEI 207      21.358  29.678  19.245  1.00  0.00           C
ATOM   4212  O31 POPEI 207      20.078  30.028  19.825  1.00  0.00           O
ATOM   4213  C31 POPEI 207      19.888  29.508  21.045  1.00  0.00           C
ATOM   4214  O32 POPEI 207      20.578  28.628  21.545  1.00  0.00           O
ATOM   4215  C32 POPEI 207      18.738  30.248  21.725  1.00  0.00           C
ATOM   4218  C23 POPEI 207      22.448  33.028  23.695  1.00  0.00           C
ATOM   4221  C24 POPEI 207      23.138  33.518  24.975  1.00  0.00           C
ATOM   4224  C25 POPEI 207      22.468  34.768  25.525  1.00  0.00           C
ATOM   4227  C26 POPEI 207      21.048  34.538  26.065  1.00  0.00           C
ATOM   4230  C27 POPEI 207      20.428  35.888  26.425  1.00  0.00           C
ATOM   4233  C28 POPEI 207      19.058  35.778  27.105  1.00  0.00           C
ATOM   4236  C29 POPEI 207      18.738  37.068  27.815  1.00  0.00           C
ATOM   4238 0C21 POPEI 207      18.378  37.208  29.105  1.00  0.00           C
ATOM   4240 1C21 POPEI 207      18.158  36.088  30.095  1.00  0.00           C
ATOM   4243 2C21 POPEI 207      18.538  36.428  31.545  1.00  0.00           C
ATOM   4246 3C21 POPEI 207      18.028  35.338  32.505  1.00  0.00           C
ATOM   4249 4C21 POPEI 207      18.488  35.538  33.955  1.00  0.00           C
ATOM   4252 5C21 POPEI 207      17.768  34.608  34.945  1.00  0.00           C
ATOM   4255 6C21 POPEI 207      18.258  34.798  36.385  1.00  0.00           C
ATOM   4258 7C21 POPEI 207      17.518  33.938  37.415  1.00  0.00           C
ATOM   4261 8C21 POPEI 207      16.528  34.728  38.275  1.00  0.00           C
ATOM   4265  C33 POPEI 207      19.028  30.378  23.235  1.00  0.00           C
ATOM   4268  C34 POPEI 207      17.748  30.588  24.055  1.00  0.00           C
ATOM   4271  C35 POPEI 207      17.908  30.048  25.475  1.00  0.00           C
ATOM   4274  C36 POPEI 207      18.878  30.828  26.365  1.00  0.00           C
ATOM   4277  C37 POPEI 207      18.878  30.218  27.765  1.00  0.00           C
ATOM   4280  C38 POPEI 207      19.488  31.068  28.875  1.00  0.00           C
ATOM   4283  C39 POPEI 207      19.298  30.398  30.245  1.00  0.00           C
ATOM   4286 0C31 POPEI 207      19.768  31.278  31.405  1.00  0.00           C
ATOM   4289 1C31 POPEI 207      19.858  30.518  32.735  1.00  0.00           C
ATOM   4292 2C31 POPEI 207      20.308  31.398  33.925  1.00  0.00           C
ATOM   4295 3C31 POPEI 207      21.678  32.068  33.725  1.00  0.00           C
ATOM   4298 4C31 POPEI 207      21.958  33.228  34.695  1.00  0.00           C
ATOM   4301 5C31 POPEI 207      22.688  32.808  35.965  1.00  0.00           C
ATOM   4304 6C31 POPEI 207      22.908  33.978  36.935  1.00  0.00           C
ATOM   4308  NH3 POPEJ 208      30.008  53.968  61.845  1.00  0.00           N
ATOM   4312  C12 POPEJ 208      30.688  54.628  63.005  1.00  0.00           C
ATOM   4315  C11 POPEJ 208      32.218  54.428  62.965  1.00  0.00           C
ATOM   4318  P   POPEJ 208      33.018  52.058  62.265  1.00  0.00           P
ATOM   4319  O13 POPEJ 208      34.198  52.598  61.575  1.00  0.00           O
ATOM   4320  O14 POPEJ 208      33.108  50.688  62.805  1.00  0.00           O
ATOM   4321  O11 POPEJ 208      31.848  52.078  61.195  1.00  0.00           O
ATOM   4322  O12 POPEJ 208      32.548  53.098  63.365  1.00  0.00           O
ATOM   4323  C1  POPEJ 208      32.048  51.328  59.965  1.00  0.00           C
ATOM   4326  C2  POPEJ 208      31.768  52.238  58.745  1.00  0.00           C
ATOM   4328  O21 POPEJ 208      31.648  51.488  57.535  1.00  0.00           O
ATOM   4329  C21 POPEJ 208      32.708  50.958  56.975  1.00  0.00           C
ATOM   4330  O22 POPEJ 208      33.868  51.108  57.325  1.00  0.00           O
ATOM   4331  C22 POPEJ 208      32.248  50.058  55.845  1.00  0.00           C
ATOM   4334  C3  POPEJ 208      32.768  53.438  58.715  1.00  0.00           C
ATOM   4337  O31 POPEJ 208      32.558  54.398  57.655  1.00  0.00           O
ATOM   4338  C31 POPEJ 208      31.518  55.208  57.855  1.00  0.00           C
ATOM   4339  O32 POPEJ 208      30.638  55.038  58.675  1.00  0.00           O
ATOM   4340  C32 POPEJ 208      31.718  56.488  57.045  1.00  0.00           C
ATOM   4343  C23 POPEJ 208      33.098  50.218  54.575  1.00  0.00           C
ATOM   4346  C24 POPEJ 208      32.688  51.378  53.685  1.00  0.00           C
ATOM   4349  C25 POPEJ 208      33.528  51.478  52.405  1.00  0.00           C
ATOM   4352  C26 POPEJ 208      33.608  50.148  51.625  1.00  0.00           C
ATOM   4355  C27 POPEJ 208      34.298  50.268  50.255  1.00  0.00           C
ATOM   4358  C28 POPEJ 208      34.588  48.868  49.675  1.00  0.00           C
ATOM   4361  C29 POPEJ 208      35.168  48.938  48.285  1.00  0.00           C
ATOM   4363 0C21 POPEJ 208      34.758  48.208  47.235  1.00  0.00           C
ATOM   4365 1C21 POPEJ 208      33.688  47.138  47.255  1.00  0.00           C
ATOM   4368 2C21 POPEJ 208      33.798  46.158  46.075  1.00  0.00           C
ATOM   4371 3C21 POPEJ 208      33.478  46.828  44.725  1.00  0.00           C
ATOM   4374 4C21 POPEJ 208      33.588  45.858  43.535  1.00  0.00           C
ATOM   4377 5C21 POPEJ 208      33.498  46.608  42.195  1.00  0.00           C
ATOM   4380 6C21 POPEJ 208      34.018  45.788  41.005  1.00  0.00           C
ATOM   4383 7C21 POPEJ 208      34.268  46.668  39.775  1.00  0.00           C
ATOM   4386 8C21 POPEJ 208      35.068  45.948  38.675  1.00  0.00           C
ATOM   4390  C33 POPEJ 208      30.398  57.188  56.665  1.00  0.00           C
ATOM   4393  C34 POPEJ 208      29.788  56.648  55.355  1.00  0.00           C
ATOM   4396  C35 POPEJ 208      29.128  57.738  54.515  1.00  0.00           C
ATOM   4399  C36 POPEJ 208      28.908  57.288  53.055  1.00  0.00           C
ATOM   4402  C37 POPEJ 208      28.718  58.468  52.095  1.00  0.00           C
ATOM   4405  C38 POPEJ 208      28.848  58.068  50.615  1.00  0.00           C
ATOM   4408  C39 POPEJ 208      27.758  57.098  50.135  1.00  0.00           C
ATOM   4411 0C31 POPEJ 208      27.838  56.868  48.615  1.00  0.00           C
ATOM   4414 1C31 POPEJ 208      26.768  55.908  48.095  1.00  0.00           C
ATOM   4417 2C31 POPEJ 208      26.798  55.758  46.565  1.00  0.00           C
ATOM   4420 3C31 POPEJ 208      27.958  54.898  46.055  1.00  0.00           C
ATOM   4423 4C31 POPEJ 208      27.948  54.758  44.535  1.00  0.00           C
ATOM   4426 5C31 POPEJ 208      29.108  53.918  43.995  1.00  0.00           C
ATOM   4429 6C31 POPEJ 208      29.148  53.858  42.475  1.00  0.00           C
ATOM   4433  NH3 POPEK 209      31.848 128.574  18.505  1.00  0.00           N
ATOM   4437  C12 POPEK 209      33.338 128.434  18.415  1.00  0.00           C
ATOM   4440  C11 POPEK 209      33.698 127.124  17.705  1.00  0.00           C
ATOM   4443  P   POPEK 209      33.078 124.588  17.775  1.00  0.00           P
ATOM   4444  O13 POPEK 209      31.928 123.778  18.215  1.00  0.00           O
ATOM   4445  O14 POPEK 209      33.478 124.518  16.355  1.00  0.00           O
ATOM   4446  O11 POPEK 209      34.358 124.108  18.555  1.00  0.00           O
ATOM   4447  O12 POPEK 209      32.968 126.064  18.315  1.00  0.00           O
ATOM   4448  C1  POPEK 209      34.388 123.908  19.975  1.00  0.00           C
ATOM   4451  C2  POPEK 209      35.678 124.528  20.595  1.00  0.00           C
ATOM   4453  O21 POPEK 209      36.798 123.618  20.515  1.00  0.00           O
ATOM   4454  C21 POPEK 209      36.958 122.718  21.465  1.00  0.00           C
ATOM   4455  O22 POPEK 209      36.098 122.338  22.255  1.00  0.00           O
ATOM   4456  C22 POPEK 209      38.408 122.218  21.455  1.00  0.00           C
ATOM   4459  C3  POPEK 209      35.368 125.084  22.015  1.00  0.00           C
ATOM   4462  O31 POPEK 209      36.518 125.604  22.725  1.00  0.00           O
ATOM   4463  C31 POPEK 209      36.788 126.864  22.425  1.00  0.00           C
ATOM   4464  O32 POPEK 209      37.048 127.284  21.305  1.00  0.00           O
ATOM   4465  C32 POPEK 209      36.618 127.724  23.675  1.00  0.00           C
ATOM   4468  C23 POPEK 209      38.558 120.698  21.745  1.00  0.00           C
ATOM   4471  C24 POPEK 209      39.838 120.348  22.515  1.00  0.00           C
ATOM   4474  C25 POPEK 209      39.928 118.858  22.915  1.00  0.00           C
ATOM   4477  C26 POPEK 209      41.158 118.548  23.795  1.00  0.00           C
ATOM   4480  C27 POPEK 209      40.888 117.528  24.915  1.00  0.00           C
ATOM   4483  C28 POPEK 209      42.068 117.388  25.895  1.00  0.00           C
ATOM   4486  C29 POPEK 209      41.798 116.468  27.065  1.00  0.00           C
ATOM   4488 0C21 POPEK 209      42.738 115.918  27.875  1.00  0.00           C
ATOM   4490 1C21 POPEK 209      44.228 116.128  27.775  1.00  0.00           C
ATOM   4493 2C21 POPEK 209      45.058 114.838  27.895  1.00  0.00           C
ATOM   4496 3C21 POPEK 209      45.228 114.318  29.335  1.00  0.00           C
ATOM   4499 4C21 POPEK 209      46.218 113.138  29.405  1.00  0.00           C
ATOM   4502 5C21 POPEK 209      46.428 112.598  30.825  1.00  0.00           C
ATOM   4505 6C21 POPEK 209      47.448 111.448  30.875  1.00  0.00           C
ATOM   4508 7C21 POPEK 209      47.428 110.658  32.185  1.00  0.00           C
ATOM   4511 8C21 POPEK 209      48.698 109.818  32.385  1.00  0.00           C
ATOM   4515  C33 POPEK 209      35.148 127.754  24.155  1.00  0.00           C
ATOM   4518  C34 POPEK 209      34.948 128.224  25.605  1.00  0.00           C
ATOM   4521  C35 POPEK 209      35.568 127.264  26.625  1.00  0.00           C
ATOM   4524  C36 POPEK 209      34.948 127.374  28.025  1.00  0.00           C
ATOM   4527  C37 POPEK 209      35.588 126.394  29.015  1.00  0.00           C
ATOM   4530  C38 POPEK 209      34.838 126.334  30.355  1.00  0.00           C
ATOM   4533  C39 POPEK 209      35.568 125.514  31.435  1.00  0.00           C
ATOM   4536 0C31 POPEK 209      36.478 126.354  32.335  1.00  0.00           C
ATOM   4539 1C31 POPEK 209      36.908 125.584  33.585  1.00  0.00           C
ATOM   4542 2C31 POPEK 209      37.698 126.414  34.615  1.00  0.00           C
ATOM   4545 3C31 POPEK 209      39.208 126.124  34.595  1.00  0.00           C
ATOM   4548 4C31 POPEK 209      39.948 126.784  35.765  1.00  0.00           C
ATOM   4551 5C31 POPEK 209      41.428 126.424  35.815  1.00  0.00           C
ATOM   4554 6C31 POPEK 209      42.128 127.004  37.055  1.00  0.00           C
ATOM   4558  NH3 POPEL 210     124.048 124.188  14.015  1.00  0.00           N
ATOM   4562  C12 POPEL 210     122.718 124.528  14.665  1.00  0.00           C
ATOM   4565  C11 POPEL 210     121.748 125.264  13.715  1.00  0.00           C
ATOM   4568  P   POPEL 210     119.238 125.884  13.365  1.00  0.00           P
ATOM   4569  O13 POPEL 210     119.688 127.154  12.715  1.00  0.00           O
ATOM   4570  O14 POPEL 210     118.678 124.814  12.525  1.00  0.00           O
ATOM   4571  O11 POPEL 210     118.118 126.284  14.435  1.00  0.00           O
ATOM   4572  O12 POPEL 210     120.418 125.304  14.275  1.00  0.00           O
ATOM   4573  C1  POPEL 210     117.508 125.274  15.235  1.00  0.00           C
ATOM   4576  C2  POPEL 210     116.648 125.904  16.385  1.00  0.00           C
ATOM   4578  O21 POPEL 210     117.098 125.454  17.675  1.00  0.00           O
ATOM   4579  C21 POPEL 210     116.648 124.268  18.045  1.00  0.00           C
ATOM   4580  O22 POPEL 210     116.388 123.328  17.305  1.00  0.00           O
ATOM   4581  C22 POPEL 210     116.198 124.368  19.515  1.00  0.00           C
ATOM   4584  C3  POPEL 210     115.098 125.774  16.195  1.00  0.00           C
ATOM   4587  O31 POPEL 210     114.398 125.944  17.445  1.00  0.00           O
ATOM   4588  C31 POPEL 210     113.608 127.004  17.615  1.00  0.00           C
ATOM   4589  O32 POPEL 210     113.378 127.864  16.785  1.00  0.00           O
ATOM   4590  C32 POPEL 210     113.008 126.964  19.025  1.00  0.00           C
ATOM   4593  C23 POPEL 210     117.158 123.788  20.565  1.00  0.00           C
ATOM   4596  C24 POPEL 210     116.928 124.468  21.915  1.00  0.00           C
ATOM   4599  C25 POPEL 210     117.998 124.108  22.945  1.00  0.00           C
ATOM   4602  C26 POPEL 210     118.048 125.024  24.175  1.00  0.00           C
ATOM   4605  C27 POPEL 210     117.148 124.588  25.335  1.00  0.00           C
ATOM   4608  C28 POPEL 210     117.188 125.594  26.495  1.00  0.00           C
ATOM   4611  C29 POPEL 210     116.298 125.174  27.645  1.00  0.00           C
ATOM   4613 0C21 POPEL 210     116.628 125.164  28.945  1.00  0.00           C
ATOM   4615 1C21 POPEL 210     117.938 125.604  29.545  1.00  0.00           C
ATOM   4618 2C21 POPEL 210     118.868 124.408  29.835  1.00  0.00           C
ATOM   4621 3C21 POPEL 210     118.468 123.638  31.095  1.00  0.00           C
ATOM   4624 4C21 POPEL 210     119.038 122.218  31.185  1.00  0.00           C
ATOM   4627 5C21 POPEL 210     118.328 121.218  30.255  1.00  0.00           C
ATOM   4630 6C21 POPEL 210     118.738 119.778  30.575  1.00  0.00           C
ATOM   4633 7C21 POPEL 210     117.988 118.718  29.755  1.00  0.00           C
ATOM   4636 8C21 POPEL 210     118.268 117.308  30.245  1.00  0.00           C
ATOM   4640  C33 POPEL 210     112.038 125.774  19.235  1.00  0.00           C
ATOM   4643  C34 POPEL 210     111.648 125.524  20.695  1.00  0.00           C
ATOM   4646  C35 POPEL 210     112.778 124.854  21.505  1.00  0.00           C
ATOM   4649  C36 POPEL 210     112.328 124.368  22.885  1.00  0.00           C
ATOM   4652  C37 POPEL 210     113.528 124.078  23.795  1.00  0.00           C
ATOM   4655  C38 POPEL 210     113.158 123.658  25.225  1.00  0.00           C
ATOM   4658  C39 POPEL 210     112.138 124.588  25.905  1.00  0.00           C
ATOM   4661 0C31 POPEL 210     112.218 124.508  27.425  1.00  0.00           C
ATOM   4664 1C31 POPEL 210     111.018 125.134  28.135  1.00  0.00           C
ATOM   4667 2C31 POPEL 210     111.188 125.094  29.655  1.00  0.00           C
ATOM   4670 3C31 POPEL 210     109.888 125.274  30.455  1.00  0.00           C
ATOM   4673 4C31 POPEL 210     109.858 124.348  31.675  1.00  0.00           C
ATOM   4676 5C31 POPEL 210     108.668 124.598  32.595  1.00  0.00           C
ATOM   4679 6C31 POPEL 210     108.628 123.628  33.785  1.00  0.00           C
ATOM   4683  NH3 POPEM 211      47.478  90.028  18.445  1.00  0.00           N
ATOM   4687  C12 POPEM 211      46.978  89.948  17.035  1.00  0.00           C
ATOM   4690  C11 POPEM 211      45.688  90.758  16.835  1.00  0.00           C
ATOM   4693  P   POPEM 211      43.368  91.098  17.995  1.00  0.00           P
ATOM   4694  O13 POPEM 211      42.878  91.638  16.715  1.00  0.00           O
ATOM   4695  O14 POPEM 211      42.408  90.328  18.835  1.00  0.00           O
ATOM   4696  O11 POPEM 211      43.928  92.328  18.815  1.00  0.00           O
ATOM   4697  O12 POPEM 211      44.698  90.288  17.745  1.00  0.00           O
ATOM   4698  C1  POPEM 211      44.828  92.058  19.895  1.00  0.00           C
ATOM   4701  C2  POPEM 211      44.448  92.888  21.145  1.00  0.00           C
ATOM   4703  O21 POPEM 211      45.398  92.668  22.195  1.00  0.00           O
ATOM   4704  C21 POPEM 211      45.568  91.448  22.675  1.00  0.00           C
ATOM   4705  O22 POPEM 211      44.978  90.438  22.345  1.00  0.00           O
ATOM   4706  C22 POPEM 211      46.718  91.458  23.675  1.00  0.00           C
ATOM   4709  C3  POPEM 211      42.958  92.678  21.585  1.00  0.00           C
ATOM   4712  O31 POPEM 211      42.488  93.758  22.425  1.00  0.00           O
ATOM   4713  C31 POPEM 211      42.768  93.608  23.715  1.00  0.00           C
ATOM   4714  O32 POPEM 211      43.248  92.618  24.235  1.00  0.00           O
ATOM   4715  C32 POPEM 211      42.448  94.898  24.475  1.00  0.00           C
ATOM   4718  C23 POPEM 211      46.248  91.098  25.095  1.00  0.00           C
ATOM   4721  C24 POPEM 211      47.438  90.788  25.995  1.00  0.00           C
ATOM   4724  C25 POPEM 211      47.758  89.288  26.025  1.00  0.00           C
ATOM   4727  C26 POPEM 211      48.868  88.948  27.005  1.00  0.00           C
ATOM   4730  C27 POPEM 211      48.878  87.488  27.465  1.00  0.00           C
ATOM   4733  C28 POPEM 211      49.918  87.268  28.565  1.00  0.00           C
ATOM   4736  C29 POPEM 211      49.958  85.838  29.025  1.00  0.00           C
ATOM   4738 0C21 POPEM 211      50.198  85.408  30.275  1.00  0.00           C
ATOM   4740 1C21 POPEM 211      50.518  86.268  31.465  1.00  0.00           C
ATOM   4743 2C21 POPEM 211      49.718  85.938  32.745  1.00  0.00           C
ATOM   4746 3C21 POPEM 211      49.648  84.438  33.105  1.00  0.00           C
ATOM   4749 4C21 POPEM 211      49.608  84.178  34.625  1.00  0.00           C
ATOM   4752 5C21 POPEM 211      50.968  84.388  35.305  1.00  0.00           C
ATOM   4755 6C21 POPEM 211      51.018  83.888  36.755  1.00  0.00           C
ATOM   4758 7C21 POPEM 211      49.998  84.538  37.695  1.00  0.00           C
ATOM   4761 8C21 POPEM 211      50.088  83.968  39.105  1.00  0.00           C
ATOM   4765  C33 POPEM 211      43.138  94.878  25.865  1.00  0.00           C
ATOM   4768  C34 POPEM 211      42.968  96.198  26.625  1.00  0.00           C
ATOM   4771  C35 POPEM 211      43.898  96.298  27.855  1.00  0.00           C
ATOM   4774  C36 POPEM 211      43.578  95.268  28.945  1.00  0.00           C
ATOM   4777  C37 POPEM 211      44.658  95.228  30.045  1.00  0.00           C
ATOM   4780  C38 POPEM 211      44.238  94.388  31.255  1.00  0.00           C
ATOM   4783  C39 POPEM 211      43.378  95.188  32.245  1.00  0.00           C
ATOM   4786 0C31 POPEM 211      42.788  94.298  33.345  1.00  0.00           C
ATOM   4789 1C31 POPEM 211      42.468  95.068  34.635  1.00  0.00           C
ATOM   4792 2C31 POPEM 211      41.348  94.388  35.425  1.00  0.00           C
ATOM   4795 3C31 POPEM 211      41.058  95.018  36.785  1.00  0.00           C
ATOM   4798 4C31 POPEM 211      39.758  94.428  37.365  1.00  0.00           C
ATOM   4801 5C31 POPEM 211      39.378  94.948  38.755  1.00  0.00           C
ATOM   4804 6C31 POPEM 211      38.048  94.338  39.225  1.00  0.00           C
ATOM   4808  NH3 POPEN 212     131.298  73.288  61.305  1.00  0.00           N
ATOM   4812  C12 POPEN 212     129.868  73.138  61.685  1.00  0.00           C
ATOM   4815  C11 POPEN 212     129.248  74.518  61.795  1.00  0.00           C
ATOM   4818  P   POPEN 212     126.928  75.618  61.835  1.00  0.00           P
ATOM   4819  O13 POPEN 212     125.708  75.198  62.555  1.00  0.00           O
ATOM   4820  O14 POPEN 212     127.668  76.778  62.365  1.00  0.00           O
ATOM   4821  O11 POPEN 212     126.578  75.808  60.305  1.00  0.00           O
ATOM   4822  O12 POPEN 212     127.838  74.338  61.835  1.00  0.00           O
ATOM   4823  C1  POPEN 212     127.268  75.028  59.315  1.00  0.00           C
ATOM   4826  C2  POPEN 212     126.578  75.158  57.945  1.00  0.00           C
ATOM   4828  O21 POPEN 212     126.868  76.458  57.395  1.00  0.00           O
ATOM   4829  C21 POPEN 212     127.848  76.478  56.495  1.00  0.00           C
ATOM   4830  O22 POPEN 212     128.568  75.548  56.205  1.00  0.00           O
ATOM   4831  C22 POPEN 212     127.948  77.868  55.895  1.00  0.00           C
ATOM   4834  C3  POPEN 212     125.058  74.968  58.125  1.00  0.00           C
ATOM   4837  O31 POPEN 212     124.408  74.858  56.855  1.00  0.00           O
ATOM   4838  C31 POPEN 212     123.108  75.078  56.875  1.00  0.00           C
ATOM   4839  O32 POPEN 212     122.438  75.258  57.885  1.00  0.00           O
ATOM   4840  C32 POPEN 212     122.578  75.118  55.445  1.00  0.00           C
ATOM   4843  C23 POPEN 212     128.598  77.908  54.505  1.00  0.00           C
ATOM   4846  C24 POPEN 212     128.768  79.358  54.055  1.00  0.00           C
ATOM   4849  C25 POPEN 212     128.678  79.588  52.545  1.00  0.00           C
ATOM   4852  C26 POPEN 212     129.718  78.828  51.715  1.00  0.00           C
ATOM   4855  C27 POPEN 212     129.958  79.528  50.365  1.00  0.00           C
ATOM   4858  C28 POPEN 212     131.208  79.018  49.635  1.00  0.00           C
ATOM   4861  C29 POPEN 212     131.378  79.698  48.295  1.00  0.00           C
ATOM   4863 0C21 POPEN 212     132.198  80.728  48.025  1.00  0.00           C
ATOM   4865 1C21 POPEN 212     133.118  81.398  49.015  1.00  0.00           C
ATOM   4868 2C21 POPEN 212     133.828  82.658  48.465  1.00  0.00           C
ATOM   4871 3C21 POPEN 212     132.928  83.888  48.255  1.00  0.00           C
ATOM   4874 4C21 POPEN 212     133.718  85.078  47.665  1.00  0.00           C
ATOM   4877 5C21 POPEN 212     133.098  86.458  47.945  1.00  0.00           C
ATOM   4880 6C21 POPEN 212     131.638  86.618  47.525  1.00  0.00           C
ATOM   4883 7C21 POPEN 212     131.168  88.078  47.625  1.00  0.00           C
ATOM   4886 8C21 POPEN 212     129.668  88.268  47.445  1.00  0.00           C
ATOM   4890  C33 POPEN 212     123.108  73.978  54.525  1.00  0.00           C
ATOM   4893  C34 POPEN 212     122.998  74.328  53.035  1.00  0.00           C
ATOM   4896  C35 POPEN 212     123.398  73.178  52.105  1.00  0.00           C
ATOM   4899  C36 POPEN 212     123.328  73.588  50.625  1.00  0.00           C
ATOM   4902  C37 POPEN 212     122.938  72.448  49.675  1.00  0.00           C
ATOM   4905  C38 POPEN 212     121.688  72.798  48.845  1.00  0.00           C
ATOM   4908  C39 POPEN 212     121.208  71.668  47.925  1.00  0.00           C
ATOM   4911 0C31 POPEN 212     122.208  71.398  46.795  1.00  0.00           C
ATOM   4914 1C31 POPEN 212     121.828  70.208  45.895  1.00  0.00           C
ATOM   4917 2C31 POPEN 212     122.888  70.028  44.795  1.00  0.00           C
ATOM   4920 3C31 POPEN 212     122.818  68.668  44.105  1.00  0.00           C
ATOM   4923 4C31 POPEN 212     123.878  68.528  43.015  1.00  0.00           C
ATOM   4926 5C31 POPEN 212     123.978  67.088  42.495  1.00  0.00           C
ATOM   4929 6C31 POPEN 212     124.978  66.928  41.345  1.00  0.00           C
ATOM   4933  NH3 POPEO 213     112.448 119.998  60.125  1.00  0.00           N
ATOM   4937  C12 POPEO 213     112.248 119.888  58.635  1.00  0.00           C
ATOM   4940  C11 POPEO 213     113.418 119.268  57.855  1.00  0.00           C
ATOM   4943  P   POPEO 213     114.378 117.068  56.955  1.00  0.00           P
ATOM   4944  O13 POPEO 213     115.508 117.858  56.455  1.00  0.00           O
ATOM   4945  O14 POPEO 213     114.598 115.668  57.375  1.00  0.00           O
ATOM   4946  O11 POPEO 213     113.228 117.068  55.875  1.00  0.00           O
ATOM   4947  O12 POPEO 213     113.638 117.878  58.135  1.00  0.00           O
ATOM   4948  C1  POPEO 213     112.948 115.918  55.075  1.00  0.00           C
ATOM   4951  C2  POPEO 213     114.058 115.608  54.025  1.00  0.00           C
ATOM   4953  O21 POPEO 213     113.638 115.908  52.675  1.00  0.00           O
ATOM   4954  C21 POPEO 213     112.748 115.078  52.145  1.00  0.00           C
ATOM   4955  O22 POPEO 213     112.118 114.238  52.735  1.00  0.00           O
ATOM   4956  C22 POPEO 213     112.678 115.318  50.645  1.00  0.00           C
ATOM   4959  C3  POPEO 213     114.648 114.168  54.185  1.00  0.00           C
ATOM   4962  O31 POPEO 213     115.548 113.868  53.105  1.00  0.00           O
ATOM   4963  C31 POPEO 213     115.758 112.578  52.855  1.00  0.00           C
ATOM   4964  O32 POPEO 213     115.328 111.658  53.515  1.00  0.00           O
ATOM   4965  C32 POPEO 213     116.628 112.458  51.595  1.00  0.00           C
ATOM   4968  C23 POPEO 213     111.538 114.518  49.965  1.00  0.00           C
ATOM   4971  C24 POPEO 213     110.538 115.468  49.295  1.00  0.00           C
ATOM   4974  C25 POPEO 213     109.348 114.768  48.625  1.00  0.00           C
ATOM   4977  C26 POPEO 213     109.748 113.618  47.695  1.00  0.00           C
ATOM   4980  C27 POPEO 213     108.548 113.068  46.915  1.00  0.00           C
ATOM   4983  C28 POPEO 213     108.938 111.978  45.895  1.00  0.00           C
ATOM   4986  C29 POPEO 213     107.768 111.088  45.535  1.00  0.00           C
ATOM   4988 0C21 POPEO 213     106.758 111.398  44.705  1.00  0.00           C
ATOM   4990 1C21 POPEO 213     106.558 112.698  43.965  1.00  0.00           C
ATOM   4993 2C21 POPEO 213     106.588 112.458  42.445  1.00  0.00           C
ATOM   4996 3C21 POPEO 213     106.328 113.728  41.625  1.00  0.00           C
ATOM   4999 4C21 POPEO 213     106.258 113.458  40.115  1.00  0.00           C
ATOM   5002 5C21 POPEO 213     105.958 114.738  39.315  1.00  0.00           C
ATOM   5005 6C21 POPEO 213     105.758 114.498  37.815  1.00  0.00           C
ATOM   5008 7C21 POPEO 213     105.418 115.808  37.085  1.00  0.00           C
ATOM   5011 8C21 POPEO 213     105.118 115.618  35.605  1.00  0.00           C
ATOM   5015  C33 POPEO 213     116.538 113.698  50.665  1.00  0.00           C
ATOM   5018  C34 POPEO 213     117.398 113.608  49.405  1.00  0.00           C
ATOM   5021  C35 POPEO 213     118.908 113.498  49.695  1.00  0.00           C
ATOM   5024  C36 POPEO 213     119.778 114.028  48.545  1.00  0.00           C
ATOM   5027  C37 POPEO 213     119.608 113.278  47.215  1.00  0.00           C
ATOM   5030  C38 POPEO 213     119.078 114.158  46.065  1.00  0.00           C
ATOM   5033  C39 POPEO 213     120.108 115.158  45.525  1.00  0.00           C
ATOM   5036 0C31 POPEO 213     119.798 115.638  44.095  1.00  0.00           C
ATOM   5039 1C31 POPEO 213     120.738 116.768  43.645  1.00  0.00           C
ATOM   5042 2C31 POPEO 213     120.778 116.988  42.135  1.00  0.00           C
ATOM   5045 3C31 POPEO 213     119.438 117.418  41.515  1.00  0.00           C
ATOM   5048 4C31 POPEO 213     119.598 117.768  40.025  1.00  0.00           C
ATOM   5051 5C31 POPEO 213     118.268 118.078  39.325  1.00  0.00           C
ATOM   5054 6C31 POPEO 213     118.438 118.418  37.845  1.00  0.00           C
ATOM   5058  NH3 POPEP 214      89.698 130.834  18.365  1.00  0.00           N
ATOM   5062  C12 POPEP 214      90.808 131.854  18.485  1.00  0.00           C
ATOM   5065  C11 POPEP 214      92.068 131.484  17.685  1.00  0.00           C
ATOM   5068  P   POPEP 214      91.658 129.764  15.745  1.00  0.00           P
ATOM   5069  O13 POPEP 214      90.418 129.744  14.935  1.00  0.00           O
ATOM   5070  O14 POPEP 214      92.948 129.464  15.095  1.00  0.00           O
ATOM   5071  O11 POPEP 214      91.528 128.844  17.045  1.00  0.00           O
ATOM   5072  O12 POPEP 214      91.768 131.224  16.315  1.00  0.00           O
ATOM   5073  C1  POPEP 214      92.178 127.564  17.085  1.00  0.00           C
ATOM   5076  C2  POPEP 214      92.328 126.964  18.525  1.00  0.00           C
ATOM   5078  O21 POPEP 214      91.108 126.344  18.995  1.00  0.00           O
ATOM   5079  C21 POPEP 214      90.178 127.124  19.505  1.00  0.00           C
ATOM   5080  O22 POPEP 214      90.068 128.324  19.355  1.00  0.00           O
ATOM   5081  C22 POPEP 214      89.248 126.294  20.385  1.00  0.00           C
ATOM   5084  C3  POPEP 214      92.968 127.974  19.535  1.00  0.00           C
ATOM   5087  O31 POPEP 214      92.968 127.494  20.905  1.00  0.00           O
ATOM   5088  C31 POPEP 214      93.968 126.684  21.245  1.00  0.00           C
ATOM   5089  O32 POPEP 214      94.858 126.294  20.505  1.00  0.00           O
ATOM   5090  C32 POPEP 214      93.768 126.264  22.705  1.00  0.00           C
ATOM   5093  C23 POPEP 214      88.438 127.164  21.385  1.00  0.00           C
ATOM   5096  C24 POPEP 214      87.668 126.334  22.415  1.00  0.00           C
ATOM   5099  C25 POPEP 214      86.728 127.144  23.315  1.00  0.00           C
ATOM   5102  C26 POPEP 214      86.108 126.304  24.445  1.00  0.00           C
ATOM   5105  C27 POPEP 214      85.028 127.084  25.215  1.00  0.00           C
ATOM   5108  C28 POPEP 214      84.468 126.384  26.475  1.00  0.00           C
ATOM   5111  C29 POPEP 214      83.738 125.114  26.125  1.00  0.00           C
ATOM   5113 0C21 POPEP 214      82.548 124.684  26.575  1.00  0.00           C
ATOM   5115 1C21 POPEP 214      81.618 125.404  27.525  1.00  0.00           C
ATOM   5118 2C21 POPEP 214      80.148 125.054  27.235  1.00  0.00           C
ATOM   5121 3C21 POPEP 214      79.668 125.514  25.845  1.00  0.00           C
ATOM   5124 4C21 POPEP 214      78.408 124.774  25.365  1.00  0.00           C
ATOM   5127 5C21 POPEP 214      77.128 125.014  26.195  1.00  0.00           C
ATOM   5130 6C21 POPEP 214      76.898 126.454  26.675  1.00  0.00           C
ATOM   5133 7C21 POPEP 214      75.718 126.564  27.645  1.00  0.00           C
ATOM   5136 8C21 POPEP 214      75.748 127.854  28.465  1.00  0.00           C
ATOM   5140  C33 POPEP 214      95.018 126.194  23.615  1.00  0.00           C
ATOM   5143  C34 POPEP 214      94.588 125.794  25.035  1.00  0.00           C
ATOM   5146  C35 POPEP 214      95.738 125.344  25.955  1.00  0.00           C
ATOM   5149  C36 POPEP 214      95.278 125.424  27.415  1.00  0.00           C
ATOM   5152  C37 POPEP 214      96.148 124.694  28.425  1.00  0.00           C
ATOM   5155  C38 POPEP 214      95.408 124.578  29.765  1.00  0.00           C
ATOM   5158  C39 POPEP 214      96.318 124.518  30.985  1.00  0.00           C
ATOM   5161 0C31 POPEP 214      95.538 124.268  32.275  1.00  0.00           C
ATOM   5164 1C31 POPEP 214      96.408 124.478  33.525  1.00  0.00           C
ATOM   5167 2C31 POPEP 214      95.808 123.868  34.795  1.00  0.00           C
ATOM   5170 3C31 POPEP 214      94.728 124.724  35.455  1.00  0.00           C
ATOM   5173 4C31 POPEP 214      94.138 123.998  36.675  1.00  0.00           C
ATOM   5176 5C31 POPEP 214      93.278 124.894  37.565  1.00  0.00           C
ATOM   5179 6C31 POPEP 214      92.518 124.088  38.625  1.00  0.00           C
ATOM   5183  NH3 POPEQ 215      90.148  65.998  62.865  1.00  0.00           N
ATOM   5187  C12 POPEQ 215      89.158  66.888  63.565  1.00  0.00           C
ATOM   5190  C11 POPEQ 215      89.478  68.388  63.445  1.00  0.00           C
ATOM   5193  P   POPEQ 215      87.058  69.228  64.085  1.00  0.00           P
ATOM   5194  O13 POPEQ 215      86.438  67.948  64.445  1.00  0.00           O
ATOM   5195  O14 POPEQ 215      86.508  70.458  64.665  1.00  0.00           O
ATOM   5196  O11 POPEQ 215      87.048  69.408  62.515  1.00  0.00           O
ATOM   5197  O12 POPEQ 215      88.628  69.158  64.295  1.00  0.00           O
ATOM   5198  C1  POPEQ 215      85.818  69.798  61.915  1.00  0.00           C
ATOM   5201  C2  POPEQ 215      85.758  69.308  60.475  1.00  0.00           C
ATOM   5203  O21 POPEQ 215      84.448  69.638  59.995  1.00  0.00           O
ATOM   5204  C21 POPEQ 215      84.408  69.748  58.685  1.00  0.00           C
ATOM   5205  O22 POPEQ 215      85.338  69.558  57.935  1.00  0.00           O
ATOM   5206  C22 POPEQ 215      83.018  70.128  58.225  1.00  0.00           C
ATOM   5209  C3  POPEQ 215      86.058  67.768  60.475  1.00  0.00           C
ATOM   5212  O31 POPEQ 215      85.878  67.108  59.205  1.00  0.00           O
ATOM   5213  C31 POPEQ 215      84.638  66.718  58.935  1.00  0.00           C
ATOM   5214  O32 POPEQ 215      83.688  66.738  59.695  1.00  0.00           O
ATOM   5215  C32 POPEQ 215      84.558  66.258  57.485  1.00  0.00           C
ATOM   5218  C23 POPEQ 215      83.058  70.508  56.725  1.00  0.00           C
ATOM   5221  C24 POPEQ 215      82.948  69.318  55.765  1.00  0.00           C
ATOM   5224  C25 POPEQ 215      83.038  69.818  54.315  1.00  0.00           C
ATOM   5227  C26 POPEQ 215      82.938  68.708  53.265  1.00  0.00           C
ATOM   5230  C27 POPEQ 215      83.508  69.168  51.915  1.00  0.00           C
ATOM   5233  C28 POPEQ 215      83.368  68.118  50.785  1.00  0.00           C
ATOM   5236  C29 POPEQ 215      81.938  67.818  50.455  1.00  0.00           C
ATOM   5238 0C21 POPEQ 215      81.308  67.988  49.275  1.00  0.00           C
ATOM   5240 1C21 POPEQ 215      81.878  68.508  47.985  1.00  0.00           C
ATOM   5243 2C21 POPEQ 215      81.238  69.848  47.565  1.00  0.00           C
ATOM   5246 3C21 POPEQ 215      81.258  70.058  46.045  1.00  0.00           C
ATOM   5249 4C21 POPEQ 215      80.728  71.448  45.645  1.00  0.00           C
ATOM   5252 5C21 POPEQ 215      80.688  71.678  44.135  1.00  0.00           C
ATOM   5255 6C21 POPEQ 215      80.308  73.128  43.795  1.00  0.00           C
ATOM   5258 7C21 POPEQ 215      80.988  73.668  42.535  1.00  0.00           C
ATOM   5261 8C21 POPEQ 215      80.758  75.158  42.325  1.00  0.00           C
ATOM   5265  C33 POPEQ 215      84.448  64.728  57.385  1.00  0.00           C
ATOM   5268  C34 POPEQ 215      84.138  64.238  55.975  1.00  0.00           C
ATOM   5271  C35 POPEQ 215      82.718  64.608  55.535  1.00  0.00           C
ATOM   5274  C36 POPEQ 215      82.298  63.888  54.245  1.00  0.00           C
ATOM   5277  C37 POPEQ 215      81.798  64.838  53.165  1.00  0.00           C
ATOM   5280  C38 POPEQ 215      81.698  64.158  51.785  1.00  0.00           C
ATOM   5283  C39 POPEQ 215      80.608  63.098  51.665  1.00  0.00           C
ATOM   5286 0C31 POPEQ 215      80.658  62.418  50.295  1.00  0.00           C
ATOM   5289 1C31 POPEQ 215      79.648  61.278  50.165  1.00  0.00           C
ATOM   5292 2C31 POPEQ 215      79.518  60.798  48.715  1.00  0.00           C
ATOM   5295 3C31 POPEQ 215      78.498  59.668  48.575  1.00  0.00           C
ATOM   5298 4C31 POPEQ 215      78.998  58.498  47.725  1.00  0.00           C
ATOM   5301 5C31 POPEQ 215      78.178  57.228  47.985  1.00  0.00           C
ATOM   5304 6C31 POPEQ 215      78.628  56.038  47.125  1.00  0.00           C
ATOM   5308  NH3 POPER 216      57.768  71.118  60.255  1.00  0.00           N
ATOM   5312  C12 POPER 216      56.878  71.158  61.445  1.00  0.00           C
ATOM   5315  C11 POPER 216      55.518  70.548  61.195  1.00  0.00           C
ATOM   5318  P   POPER 216      53.518  69.928  62.715  1.00  0.00           P
ATOM   5319  O13 POPER 216      53.398  69.388  64.075  1.00  0.00           O
ATOM   5320  O14 POPER 216      52.508  70.938  62.315  1.00  0.00           O
ATOM   5321  O11 POPER 216      53.468  68.728  61.675  1.00  0.00           O
ATOM   5322  O12 POPER 216      54.918  70.558  62.475  1.00  0.00           O
ATOM   5323  C1  POPER 216      52.198  68.318  61.155  1.00  0.00           C
ATOM   5326  C2  POPER 216      51.908  68.778  59.695  1.00  0.00           C
ATOM   5328  O21 POPER 216      52.878  69.718  59.235  1.00  0.00           O
ATOM   5329  C21 POPER 216      52.988  70.118  57.955  1.00  0.00           C
ATOM   5330  O22 POPER 216      53.438  71.208  57.645  1.00  0.00           O
ATOM   5331  C22 POPER 216      52.718  68.988  56.935  1.00  0.00           C
ATOM   5334  C3  POPER 216      50.468  69.388  59.625  1.00  0.00           C
ATOM   5337  O31 POPER 216      49.848  69.318  58.325  1.00  0.00           O
ATOM   5338  C31 POPER 216      49.438  68.118  57.985  1.00  0.00           C
ATOM   5339  O32 POPER 216      49.678  67.078  58.575  1.00  0.00           O
ATOM   5340  C32 POPER 216      48.738  68.188  56.645  1.00  0.00           C
ATOM   5343  C23 POPER 216      52.508  69.448  55.465  1.00  0.00           C
ATOM   5346  C24 POPER 216      53.738  70.088  54.795  1.00  0.00           C
ATOM   5349  C25 POPER 216      55.068  69.318  54.935  1.00  0.00           C
ATOM   5352  C26 POPER 216      54.978  67.858  54.495  1.00  0.00           C
ATOM   5355  C27 POPER 216      56.238  67.328  53.805  1.00  0.00           C
ATOM   5358  C28 POPER 216      55.998  66.078  52.945  1.00  0.00           C
ATOM   5361  C29 POPER 216      55.278  66.418  51.665  1.00  0.00           C
ATOM   5363 0C21 POPER 216      55.178  65.618  50.585  1.00  0.00           C
ATOM   5365 1C21 POPER 216      55.738  64.218  50.495  1.00  0.00           C
ATOM   5368 2C21 POPER 216      57.048  64.188  49.675  1.00  0.00           C
ATOM   5371 3C21 POPER 216      57.668  62.788  49.595  1.00  0.00           C
ATOM   5374 4C21 POPER 216      58.688  62.648  48.455  1.00  0.00           C
ATOM   5377 5C21 POPER 216      59.828  63.678  48.525  1.00  0.00           C
ATOM   5380 6C21 POPER 216      60.738  63.618  47.295  1.00  0.00           C
ATOM   5383 7C21 POPER 216      61.798  64.728  47.305  1.00  0.00           C
ATOM   5386 8C21 POPER 216      62.338  65.028  45.905  1.00  0.00           C
ATOM   5390  C33 POPER 216      48.388  66.778  56.165  1.00  0.00           C
ATOM   5393  C34 POPER 216      47.488  66.798  54.925  1.00  0.00           C
ATOM   5396  C35 POPER 216      48.208  67.278  53.665  1.00  0.00           C
ATOM   5399  C36 POPER 216      47.238  67.618  52.545  1.00  0.00           C
ATOM   5402  C37 POPER 216      47.958  68.138  51.295  1.00  0.00           C
ATOM   5405  C38 POPER 216      46.988  68.808  50.315  1.00  0.00           C
ATOM   5408  C39 POPER 216      47.648  69.128  48.975  1.00  0.00           C
ATOM   5411 0C31 POPER 216      47.238  68.178  47.835  1.00  0.00           C
ATOM   5414 1C31 POPER 216      45.738  68.248  47.515  1.00  0.00           C
ATOM   5417 2C31 POPER 216      45.428  67.808  46.075  1.00  0.00           C
ATOM   5420 3C31 POPER 216      43.928  67.888  45.715  1.00  0.00           C
ATOM   5423 4C31 POPER 216      43.198  66.538  45.835  1.00  0.00           C
ATOM   5426 5C31 POPER 216      42.018  66.418  44.855  1.00  0.00           C
ATOM   5429 6C31 POPER 216      41.378  65.028  44.825  1.00  0.00           C
ATOM   5433  NH3 POPES 217      51.598 123.368  20.935  1.00  0.00           N
ATOM   5437  C12 POPES 217      50.518 123.338  19.885  1.00  0.00           C
ATOM   5440  C11 POPES 217      51.008 122.718  18.555  1.00  0.00           C
ATOM   5443  P   POPES 217      50.158 120.258  18.365  1.00  0.00           P
ATOM   5444  O13 POPES 217      49.038 119.548  17.705  1.00  0.00           O
ATOM   5445  O14 POPES 217      51.528 119.768  18.065  1.00  0.00           O
ATOM   5446  O11 POPES 217      49.988 120.238  19.935  1.00  0.00           O
ATOM   5447  O12 POPES 217      50.028 121.808  18.035  1.00  0.00           O
ATOM   5448  C1  POPES 217      50.528 119.038  20.545  1.00  0.00           C
ATOM   5451  C2  POPES 217      49.868 118.728  21.915  1.00  0.00           C
ATOM   5453  O21 POPES 217      50.698 119.048  23.035  1.00  0.00           O
ATOM   5454  C21 POPES 217      51.848 118.438  23.155  1.00  0.00           C
ATOM   5455  O22 POPES 217      52.398 117.738  22.315  1.00  0.00           O
ATOM   5456  C22 POPES 217      52.358 118.708  24.565  1.00  0.00           C
ATOM   5459  C3  POPES 217      49.328 117.268  22.015  1.00  0.00           C
ATOM   5462  O31 POPES 217      48.548 117.038  23.205  1.00  0.00           O
ATOM   5463  C31 POPES 217      49.218 116.688  24.305  1.00  0.00           C
ATOM   5464  O32 POPES 217      50.358 116.268  24.335  1.00  0.00           O
ATOM   5465  C32 POPES 217      48.308 116.848  25.525  1.00  0.00           C
ATOM   5468  C23 POPES 217      53.378 117.688  25.095  1.00  0.00           C
ATOM   5471  C24 POPES 217      54.078 118.268  26.325  1.00  0.00           C
ATOM   5474  C25 POPES 217      54.908 117.198  27.015  1.00  0.00           C
ATOM   5477  C26 POPES 217      55.388 117.598  28.405  1.00  0.00           C
ATOM   5480  C27 POPES 217      55.918 116.348  29.115  1.00  0.00           C
ATOM   5483  C28 POPES 217      56.168 116.538  30.615  1.00  0.00           C
ATOM   5486  C29 POPES 217      54.878 116.798  31.345  1.00  0.00           C
ATOM   5488 0C21 POPES 217      54.658 116.568  32.645  1.00  0.00           C
ATOM   5490 1C21 POPES 217      55.658 116.008  33.615  1.00  0.00           C
ATOM   5493 2C21 POPES 217      55.098 114.728  34.255  1.00  0.00           C
ATOM   5496 3C21 POPES 217      56.028 114.198  35.345  1.00  0.00           C
ATOM   5499 4C21 POPES 217      55.448 112.998  36.105  1.00  0.00           C
ATOM   5502 5C21 POPES 217      54.298 113.368  37.055  1.00  0.00           C
ATOM   5505 6C21 POPES 217      53.878 112.178  37.925  1.00  0.00           C
ATOM   5508 7C21 POPES 217      52.978 112.578  39.105  1.00  0.00           C
ATOM   5511 8C21 POPES 217      52.758 111.448  40.105  1.00  0.00           C
ATOM   5515  C33 POPES 217      49.108 117.178  26.805  1.00  0.00           C
ATOM   5518  C34 POPES 217      48.218 117.528  28.015  1.00  0.00           C
ATOM   5521  C35 POPES 217      49.028 117.758  29.305  1.00  0.00           C
ATOM   5524  C36 POPES 217      48.168 117.868  30.575  1.00  0.00           C
ATOM   5527  C37 POPES 217      47.438 119.208  30.695  1.00  0.00           C
ATOM   5530  C38 POPES 217      46.598 119.388  31.965  1.00  0.00           C
ATOM   5533  C39 POPES 217      45.328 118.528  32.015  1.00  0.00           C
ATOM   5536 0C31 POPES 217      44.268 118.908  30.955  1.00  0.00           C
ATOM   5539 1C31 POPES 217      42.918 118.218  31.195  1.00  0.00           C
ATOM   5542 2C31 POPES 217      42.108 118.868  32.325  1.00  0.00           C
ATOM   5545 3C31 POPES 217      41.558 117.888  33.375  1.00  0.00           C
ATOM   5548 4C31 POPES 217      40.098 117.468  33.115  1.00  0.00           C
ATOM   5551 5C31 POPES 217      39.528 116.638  34.265  1.00  0.00           C
ATOM   5554 6C31 POPES 217      38.058 116.258  34.095  1.00  0.00           C
ATOM   5558  NH3 POPET 218      89.318  28.408  63.055  1.00  0.00           N
ATOM   5562  C12 POPET 218      87.888  28.788  63.125  1.00  0.00           C
ATOM   5565  C11 POPET 218      87.048  27.548  62.845  1.00  0.00           C
ATOM   5568  P   POPET 218      84.598  26.858  62.455  1.00  0.00           P
ATOM   5569  O13 POPET 218      84.778  25.558  63.135  1.00  0.00           O
ATOM   5570  O14 POPET 218      83.268  27.478  62.505  1.00  0.00           O
ATOM   5571  O11 POPET 218      85.028  26.578  60.975  1.00  0.00           O
ATOM   5572  O12 POPET 218      85.678  27.888  62.955  1.00  0.00           O
ATOM   5573  C1  POPET 218      84.068  26.428  59.945  1.00  0.00           C
ATOM   5576  C2  POPET 218      84.828  26.528  58.615  1.00  0.00           C
ATOM   5578  O21 POPET 218      84.078  25.958  57.525  1.00  0.00           O
ATOM   5579  C21 POPET 218      83.208  26.828  57.035  1.00  0.00           C
ATOM   5580  O22 POPET 218      82.838  27.848  57.565  1.00  0.00           O
ATOM   5581  C22 POPET 218      82.848  26.428  55.605  1.00  0.00           C
ATOM   5584  C3  POPET 218      86.228  25.828  58.755  1.00  0.00           C
ATOM   5587  O31 POPET 218      86.838  25.388  57.525  1.00  0.00           O
ATOM   5588  C31 POPET 218      87.038  26.298  56.585  1.00  0.00           C
ATOM   5589  O32 POPET 218      86.658  27.458  56.595  1.00  0.00           O
ATOM   5590  C32 POPET 218      87.908  25.688  55.495  1.00  0.00           C
ATOM   5593  C23 POPET 218      83.458  27.448  54.615  1.00  0.00           C
ATOM   5596  C24 POPET 218      83.918  26.818  53.295  1.00  0.00           C
ATOM   5599  C25 POPET 218      82.758  26.458  52.365  1.00  0.00           C
ATOM   5602  C26 POPET 218      83.258  25.788  51.075  1.00  0.00           C
ATOM   5605  C27 POPET 218      82.168  25.648  50.005  1.00  0.00           C
ATOM   5608  C28 POPET 218      82.678  25.038  48.685  1.00  0.00           C
ATOM   5611  C29 POPET 218      82.958  23.558  48.825  1.00  0.00           C
ATOM   5613 0C21 POPET 218      82.798  22.618  47.875  1.00  0.00           C
ATOM   5615 1C21 POPET 218      82.358  22.808  46.445  1.00  0.00           C
ATOM   5618 2C21 POPET 218      81.078  22.008  46.085  1.00  0.00           C
ATOM   5621 3C21 POPET 218      81.148  20.498  46.415  1.00  0.00           C
ATOM   5624 4C21 POPET 218      80.478  20.168  47.765  1.00  0.00           C
ATOM   5627 5C21 POPET 218      80.888  18.808  48.335  1.00  0.00           C
ATOM   5630 6C21 POPET 218      80.308  18.578  49.735  1.00  0.00           C
ATOM   5633 7C21 POPET 218      80.938  17.378  50.455  1.00  0.00           C
ATOM   5636 8C21 POPET 218      80.158  16.958  51.705  1.00  0.00           C
ATOM   5640  C33 POPET 218      87.838  26.458  54.165  1.00  0.00           C
ATOM   5643  C34 POPET 218      89.128  26.308  53.335  1.00  0.00           C
ATOM   5646  C35 POPET 218      89.228  27.368  52.225  1.00  0.00           C
ATOM   5649  C36 POPET 218      88.078  27.318  51.205  1.00  0.00           C
ATOM   5652  C37 POPET 218      88.088  28.508  50.245  1.00  0.00           C
ATOM   5655  C38 POPET 218      86.798  28.598  49.415  1.00  0.00           C
ATOM   5658  C39 POPET 218      86.738  29.868  48.545  1.00  0.00           C
ATOM   5661 0C31 POPET 218      85.378  29.988  47.855  1.00  0.00           C
ATOM   5664 1C31 POPET 218      85.298  31.148  46.845  1.00  0.00           C
ATOM   5667 2C31 POPET 218      84.188  30.868  45.825  1.00  0.00           C
ATOM   5670 3C31 POPET 218      83.748  32.088  45.005  1.00  0.00           C
ATOM   5673 4C31 POPET 218      82.708  32.958  45.735  1.00  0.00           C
ATOM   5676 5C31 POPET 218      81.588  33.428  44.805  1.00  0.00           C
ATOM   5679 6C31 POPET 218      80.528  34.238  45.535  1.00  0.00           C
ATOM   5683  NH3 POPEU 219      38.238 106.558  16.455  1.00  0.00           N
ATOM   5687  C12 POPEU 219      39.058 107.718  16.955  1.00  0.00           C
ATOM   5690  C11 POPEU 219      38.328 109.088  16.995  1.00  0.00           C
ATOM   5693  P   POPEU 219      35.928 108.548  17.945  1.00  0.00           P
ATOM   5694  O13 POPEU 219      34.578 109.168  17.865  1.00  0.00           O
ATOM   5695  O14 POPEU 219      35.978 107.078  17.865  1.00  0.00           O
ATOM   5696  O11 POPEU 219      36.568 108.978  19.315  1.00  0.00           O
ATOM   5697  O12 POPEU 219      36.898 109.078  16.845  1.00  0.00           O
ATOM   5698  C1  POPEU 219      36.448 108.168  20.495  1.00  0.00           C
ATOM   5701  C2  POPEU 219      35.708 108.918  21.635  1.00  0.00           C
ATOM   5703  O21 POPEU 219      35.268 107.908  22.565  1.00  0.00           O
ATOM   5704  C21 POPEU 219      35.428 108.188  23.845  1.00  0.00           C
ATOM   5705  O22 POPEU 219      35.848 109.238  24.305  1.00  0.00           O
ATOM   5706  C22 POPEU 219      35.058 106.948  24.675  1.00  0.00           C
ATOM   5709  C3  POPEU 219      34.478 109.678  21.085  1.00  0.00           C
ATOM   5712  O31 POPEU 219      33.818 110.438  22.125  1.00  0.00           O
ATOM   5713  C31 POPEU 219      33.898 111.768  21.975  1.00  0.00           C
ATOM   5714  O32 POPEU 219      34.178 112.348  20.935  1.00  0.00           O
ATOM   5715  C32 POPEU 219      33.578 112.468  23.285  1.00  0.00           C
ATOM   5718  C23 POPEU 219      34.378 107.258  26.035  1.00  0.00           C
ATOM   5721  C24 POPEU 219      34.248 106.028  26.955  1.00  0.00           C
ATOM   5724  C25 POPEU 219      33.508 106.368  28.265  1.00  0.00           C
ATOM   5727  C26 POPEU 219      33.678 105.368  29.435  1.00  0.00           C
ATOM   5730  C27 POPEU 219      33.168 103.948  29.165  1.00  0.00           C
ATOM   5733  C28 POPEU 219      32.928 103.098  30.455  1.00  0.00           C
ATOM   5736  C29 POPEU 219      31.718 103.578  31.215  1.00  0.00           C
ATOM   5738 0C21 POPEU 219      31.258 103.208  32.415  1.00  0.00           C
ATOM   5740 1C21 POPEU 219      31.808 102.198  33.395  1.00  0.00           C
ATOM   5743 2C21 POPEU 219      31.798 102.688  34.855  1.00  0.00           C
ATOM   5746 3C21 POPEU 219      30.418 103.158  35.375  1.00  0.00           C
ATOM   5749 4C21 POPEU 219      30.398 103.578  36.855  1.00  0.00           C
ATOM   5752 5C21 POPEU 219      29.278 104.588  37.135  1.00  0.00           C
ATOM   5755 6C21 POPEU 219      29.058 104.898  38.625  1.00  0.00           C
ATOM   5758 7C21 POPEU 219      27.968 105.958  38.845  1.00  0.00           C
ATOM   5761 8C21 POPEU 219      27.398 105.978  40.265  1.00  0.00           C
ATOM   5765  C33 POPEU 219      34.868 112.618  24.135  1.00  0.00           C
ATOM   5768  C34 POPEU 219      34.608 112.948  25.605  1.00  0.00           C
ATOM   5771  C35 POPEU 219      33.878 111.798  26.325  1.00  0.00           C
ATOM   5774  C36 POPEU 219      34.278 111.618  27.785  1.00  0.00           C
ATOM   5777  C37 POPEU 219      33.648 110.358  28.395  1.00  0.00           C
ATOM   5780  C38 POPEU 219      34.248 109.968  29.755  1.00  0.00           C
ATOM   5783  C39 POPEU 219      33.908 110.918  30.905  1.00  0.00           C
ATOM   5786 0C31 POPEU 219      34.768 110.578  32.125  1.00  0.00           C
ATOM   5789 1C31 POPEU 219      34.348 111.308  33.395  1.00  0.00           C
ATOM   5792 2C31 POPEU 219      35.168 110.838  34.605  1.00  0.00           C
ATOM   5795 3C31 POPEU 219      34.728 111.468  35.925  1.00  0.00           C
ATOM   5798 4C31 POPEU 219      34.898 112.988  35.935  1.00  0.00           C
ATOM   5801 5C31 POPEU 219      34.518 113.568  37.295  1.00  0.00           C
ATOM   5804 6C31 POPEU 219      34.518 115.098  37.345  1.00  0.00           C
ATOM   5808  NH3 POPEV 220     133.378  66.908  59.235  1.00  0.00           N
ATOM   5812  C12 POPEV 220     132.178  66.148  59.725  1.00  0.00           C
ATOM   5815  C11 POPEV 220     130.878  66.958  59.505  1.00  0.00           C
ATOM   5818  P   POPEV 220     130.378  68.878  61.205  1.00  0.00           P
ATOM   5819  O13 POPEV 220     130.918  68.098  62.345  1.00  0.00           O
ATOM   5820  O14 POPEV 220     130.548  70.348  61.345  1.00  0.00           O
ATOM   5821  O11 POPEV 220     128.848  68.498  61.105  1.00  0.00           O
ATOM   5822  O12 POPEV 220     131.008  68.338  59.875  1.00  0.00           O
ATOM   5823  C1  POPEV 220     127.808  69.348  60.645  1.00  0.00           C
ATOM   5826  C2  POPEV 220     127.338  68.988  59.215  1.00  0.00           C
ATOM   5828  O21 POPEV 220     126.578  70.128  58.815  1.00  0.00           O
ATOM   5829  C21 POPEV 220     126.588  70.668  57.605  1.00  0.00           C
ATOM   5830  O22 POPEV 220     126.128  71.778  57.385  1.00  0.00           O
ATOM   5831  C22 POPEV 220     127.218  69.828  56.485  1.00  0.00           C
ATOM   5834  C3  POPEV 220     126.468  67.688  59.195  1.00  0.00           C
ATOM   5837  O31 POPEV 220     126.218  67.138  57.875  1.00  0.00           O
ATOM   5838  C31 POPEV 220     127.178  66.338  57.415  1.00  0.00           C
ATOM   5839  O32 POPEV 220     128.278  66.208  57.925  1.00  0.00           O
ATOM   5840  C32 POPEV 220     126.728  65.628  56.135  1.00  0.00           C
ATOM   5843  C23 POPEV 220     127.318  70.618  55.155  1.00  0.00           C
ATOM   5846  C24 POPEV 220     128.108  69.868  54.085  1.00  0.00           C
ATOM   5849  C25 POPEV 220     127.308  68.788  53.335  1.00  0.00           C
ATOM   5852  C26 POPEV 220     126.618  69.308  52.065  1.00  0.00           C
ATOM   5855  C27 POPEV 220     125.968  68.178  51.245  1.00  0.00           C
ATOM   5858  C28 POPEV 220     125.328  68.628  49.905  1.00  0.00           C
ATOM   5861  C29 POPEV 220     126.318  69.218  48.925  1.00  0.00           C
ATOM   5863 0C21 POPEV 220     126.568  68.808  47.665  1.00  0.00           C
ATOM   5865 1C21 POPEV 220     125.898  67.658  46.955  1.00  0.00           C
ATOM   5868 2C21 POPEV 220     126.538  67.368  45.575  1.00  0.00           C
ATOM   5871 3C21 POPEV 220     128.028  66.988  45.625  1.00  0.00           C
ATOM   5874 4C21 POPEV 220     128.548  66.408  44.295  1.00  0.00           C
ATOM   5877 5C21 POPEV 220     128.698  67.448  43.175  1.00  0.00           C
ATOM   5880 6C21 POPEV 220     129.098  66.818  41.835  1.00  0.00           C
ATOM   5883 7C21 POPEV 220     129.278  67.848  40.715  1.00  0.00           C
ATOM   5886 8C21 POPEV 220     129.638  67.228  39.355  1.00  0.00           C
ATOM   5890  C33 POPEV 220     127.848  65.638  55.075  1.00  0.00           C
ATOM   5893  C34 POPEV 220     127.408  65.078  53.705  1.00  0.00           C
ATOM   5896  C35 POPEV 220     128.558  64.428  52.915  1.00  0.00           C
ATOM   5899  C36 POPEV 220     129.708  65.388  52.595  1.00  0.00           C
ATOM   5902  C37 POPEV 220     129.878  65.678  51.085  1.00  0.00           C
ATOM   5905  C38 POPEV 220     130.858  66.828  50.875  1.00  0.00           C
ATOM   5908  C39 POPEV 220     131.338  67.018  49.425  1.00  0.00           C
ATOM   5911 0C31 POPEV 220     132.258  65.888  48.915  1.00  0.00           C
ATOM   5914 1C31 POPEV 220     133.408  66.378  48.025  1.00  0.00           C
ATOM   5917 2C31 POPEV 220     132.968  66.998  46.685  1.00  0.00           C
ATOM   5920 3C31 POPEV 220     132.608  65.988  45.585  1.00  0.00           C
ATOM   5923 4C31 POPEV 220     133.838  65.398  44.875  1.00  0.00           C
ATOM   5926 5C31 POPEV 220     133.478  64.648  43.575  1.00  0.00           C
ATOM   5929 6C31 POPEV 220     134.688  64.398  42.675  1.00  0.00           C
ATOM   5933  NH3 POPEW 221      74.348  63.788  62.775  1.00  0.00           N
ATOM   5937  C12 POPEW 221      75.648  63.218  62.285  1.00  0.00           C
ATOM   5940  C11 POPEW 221      76.818  64.068  62.785  1.00  0.00           C
ATOM   5943  P   POPEW 221      79.328  64.268  62.955  1.00  0.00           P
ATOM   5944  O13 POPEW 221      79.348  64.438  64.415  1.00  0.00           O
ATOM   5945  O14 POPEW 221      79.338  65.528  62.175  1.00  0.00           O
ATOM   5946  O11 POPEW 221      80.578  63.458  62.465  1.00  0.00           O
ATOM   5947  O12 POPEW 221      78.058  63.418  62.505  1.00  0.00           O
ATOM   5948  C1  POPEW 221      80.588  62.228  61.755  1.00  0.00           C
ATOM   5951  C2  POPEW 221      80.218  62.398  60.255  1.00  0.00           C
ATOM   5953  O21 POPEW 221      80.708  61.288  59.495  1.00  0.00           O
ATOM   5954  C21 POPEW 221      81.878  61.308  58.855  1.00  0.00           C
ATOM   5955  O22 POPEW 221      82.788  62.098  59.015  1.00  0.00           O
ATOM   5956  C22 POPEW 221      81.868  60.098  57.895  1.00  0.00           C
ATOM   5959  C3  POPEW 221      80.568  63.798  59.655  1.00  0.00           C
ATOM   5962  O31 POPEW 221      80.378  63.838  58.235  1.00  0.00           O
ATOM   5963  C31 POPEW 221      79.128  63.888  57.805  1.00  0.00           C
ATOM   5964  O32 POPEW 221      78.138  63.988  58.515  1.00  0.00           O
ATOM   5965  C32 POPEW 221      79.178  63.708  56.305  1.00  0.00           C
ATOM   5968  C23 POPEW 221      82.438  60.358  56.475  1.00  0.00           C
ATOM   5971  C24 POPEW 221      81.468  59.928  55.355  1.00  0.00           C
ATOM   5974  C25 POPEW 221      82.148  59.408  54.085  1.00  0.00           C
ATOM   5977  C26 POPEW 221      83.008  60.448  53.355  1.00  0.00           C
ATOM   5980  C27 POPEW 221      83.618  59.908  52.055  1.00  0.00           C
ATOM   5983  C28 POPEW 221      84.468  60.968  51.315  1.00  0.00           C
ATOM   5986  C29 POPEW 221      85.388  60.338  50.295  1.00  0.00           C
ATOM   5988 0C21 POPEW 221      85.298  60.438  48.955  1.00  0.00           C
ATOM   5990 1C21 POPEW 221      84.228  61.178  48.175  1.00  0.00           C
ATOM   5993 2C21 POPEW 221      84.778  62.508  47.635  1.00  0.00           C
ATOM   5996 3C21 POPEW 221      83.828  63.238  46.675  1.00  0.00           C
ATOM   5999 4C21 POPEW 221      82.578  63.828  47.355  1.00  0.00           C
ATOM   6002 5C21 POPEW 221      81.838  64.838  46.465  1.00  0.00           C
ATOM   6005 6C21 POPEW 221      81.328  64.258  45.135  1.00  0.00           C
ATOM   6008 7C21 POPEW 221      80.748  65.328  44.205  1.00  0.00           C
ATOM   6011 8C21 POPEW 221      80.328  64.788  42.835  1.00  0.00           C
ATOM   6015  C33 POPEW 221      77.798  63.468  55.665  1.00  0.00           C
ATOM   6018  C34 POPEW 221      77.998  62.748  54.325  1.00  0.00           C
ATOM   6021  C35 POPEW 221      76.708  62.498  53.545  1.00  0.00           C
ATOM   6024  C36 POPEW 221      75.768  61.538  54.275  1.00  0.00           C
ATOM   6027  C37 POPEW 221      74.668  60.998  53.355  1.00  0.00           C
ATOM   6030  C38 POPEW 221      73.548  60.258  54.095  1.00  0.00           C
ATOM   6033  C39 POPEW 221      72.608  61.188  54.875  1.00  0.00           C
ATOM   6036 0C31 POPEW 221      71.848  62.168  53.965  1.00  0.00           C
ATOM   6039 1C31 POPEW 221      70.828  63.008  54.705  1.00  0.00           C
ATOM   6042 2C31 POPEW 221      69.928  63.818  53.765  1.00  0.00           C
ATOM   6045 3C31 POPEW 221      68.688  64.318  54.495  1.00  0.00           C
ATOM   6048 4C31 POPEW 221      67.638  63.218  54.755  1.00  0.00           C
ATOM   6051 5C31 POPEW 221      66.788  63.588  55.975  1.00  0.00           C
ATOM   6054 6C31 POPEW 221      65.428  62.898  56.055  1.00  0.00           C
ATOM   6058  NH3 POPEX 222       1.462  70.078  64.245  1.00  0.00           N
ATOM   6062  C12 POPEX 222       2.702  70.168  65.065  1.00  0.00           C
ATOM   6065  C11 POPEX 222       3.892  70.128  64.115  1.00  0.00           C
ATOM   6068  P   POPEX 222       4.922  71.208  62.055  1.00  0.00           P
ATOM   6069  O13 POPEX 222       5.928  72.188  62.525  1.00  0.00           O
ATOM   6070  O14 POPEX 222       5.332  69.838  61.725  1.00  0.00           O
ATOM   6071  O11 POPEX 222       4.062  71.758  60.845  1.00  0.00           O
ATOM   6072  O12 POPEX 222       3.792  71.198  63.165  1.00  0.00           O
ATOM   6073  C1  POPEX 222       4.632  72.308  59.665  1.00  0.00           C
ATOM   6076  C2  POPEX 222       4.552  71.368  58.435  1.00  0.00           C
ATOM   6078  O21 POPEX 222       4.822  72.208  57.295  1.00  0.00           O
ATOM   6079  C21 POPEX 222       5.602  71.638  56.375  1.00  0.00           C
ATOM   6080  O22 POPEX 222       5.958  70.468  56.405  1.00  0.00           O
ATOM   6081  C22 POPEX 222       5.858  72.628  55.235  1.00  0.00           C
ATOM   6084  C3  POPEX 222       3.202  70.628  58.255  1.00  0.00           C
ATOM   6087  O31 POPEX 222       3.432  69.268  57.895  1.00  0.00           O
ATOM   6088  C31 POPEX 222       3.462  68.758  56.655  1.00  0.00           C
ATOM   6089  O32 POPEX 222       3.882  67.628  56.445  1.00  0.00           O
ATOM   6090  C32 POPEX 222       2.882  69.638  55.545  1.00  0.00           C
ATOM   6093  C23 POPEX 222       7.078  72.248  54.375  1.00  0.00           C
ATOM   6096  C24 POPEX 222       6.928  72.548  52.875  1.00  0.00           C
ATOM   6099  C25 POPEX 222       8.148  72.028  52.095  1.00  0.00           C
ATOM   6102  C26 POPEX 222       7.968  71.838  50.585  1.00  0.00           C
ATOM   6105  C27 POPEX 222       9.278  71.368  49.935  1.00  0.00           C
ATOM   6108  C28 POPEX 222       9.238  71.228  48.395  1.00  0.00           C
ATOM   6111  C29 POPEX 222       8.328  70.128  47.895  1.00  0.00           C
ATOM   6113 0C21 POPEX 222       7.778  70.078  46.665  1.00  0.00           C
ATOM   6115 1C21 POPEX 222       7.958  71.128  45.595  1.00  0.00           C
ATOM   6118 2C21 POPEX 222       6.758  71.218  44.635  1.00  0.00           C
ATOM   6121 3C21 POPEX 222       6.798  72.498  43.785  1.00  0.00           C
ATOM   6124 4C21 POPEX 222       5.412  72.938  43.295  1.00  0.00           C
ATOM   6127 5C21 POPEX 222       5.372  74.368  42.755  1.00  0.00           C
ATOM   6130 6C21 POPEX 222       5.888  74.498  41.315  1.00  0.00           C
ATOM   6133 7C21 POPEX 222       5.832  75.948  40.805  1.00  0.00           C
ATOM   6136 8C21 POPEX 222       6.228  76.078  39.335  1.00  0.00           C
ATOM   6140  C33 POPEX 222       3.322  69.168  54.135  1.00  0.00           C
ATOM   6143  C34 POPEX 222       3.292  70.318  53.115  1.00  0.00           C
ATOM   6146  C35 POPEX 222       3.472  69.868  51.665  1.00  0.00           C
ATOM   6149  C36 POPEX 222       3.732  71.038  50.705  1.00  0.00           C
ATOM   6152  C37 POPEX 222       3.822  70.628  49.235  1.00  0.00           C
ATOM   6155  C38 POPEX 222       4.642  71.618  48.405  1.00  0.00           C
ATOM   6158  C39 POPEX 222       4.042  73.028  48.285  1.00  0.00           C
ATOM   6161 0C31 POPEX 222       5.072  74.028  47.735  1.00  0.00           C
ATOM   6164 1C31 POPEX 222       4.492  74.998  46.695  1.00  0.00           C
ATOM   6167 2C31 POPEX 222       3.882  76.268  47.305  1.00  0.00           C
ATOM   6170 3C31 POPEX 222       4.902  77.408  47.515  1.00  0.00           C
ATOM   6173 4C31 POPEX 222       5.422  77.998  46.195  1.00  0.00           C
ATOM   6176 5C31 POPEX 222       6.188  79.318  46.385  1.00  0.00           C
ATOM   6179 6C31 POPEX 222       6.678  79.898  45.065  1.00  0.00           C
ATOM   6183  NH3 POPEY 223      48.318  65.478  18.475  1.00  0.00           N
ATOM   6187  C12 POPEY 223      48.848  64.088  18.765  1.00  0.00           C
ATOM   6190  C11 POPEY 223      49.188  63.338  17.465  1.00  0.00           C
ATOM   6193  P   POPEY 223      49.308  60.678  17.635  1.00  0.00           P
ATOM   6194  O13 POPEY 223      47.838  60.698  17.855  1.00  0.00           O
ATOM   6195  O14 POPEY 223      49.818  60.018  16.415  1.00  0.00           O
ATOM   6196  O11 POPEY 223      50.068  60.008  18.855  1.00  0.00           O
ATOM   6197  O12 POPEY 223      49.898  62.138  17.745  1.00  0.00           O
ATOM   6198  C1  POPEY 223      49.488  59.038  19.725  1.00  0.00           C
ATOM   6201  C2  POPEY 223      48.988  59.708  21.035  1.00  0.00           C
ATOM   6203  O21 POPEY 223      49.638  59.218  22.225  1.00  0.00           O
ATOM   6204  C21 POPEY 223      49.368  58.008  22.675  1.00  0.00           C
ATOM   6205  O22 POPEY 223      48.708  57.148  22.125  1.00  0.00           O
ATOM   6206  C22 POPEY 223      49.938  57.878  24.085  1.00  0.00           C
ATOM   6209  C3  POPEY 223      47.448  59.738  21.145  1.00  0.00           C
ATOM   6212  O31 POPEY 223      47.058  60.728  22.115  1.00  0.00           O
ATOM   6213  C31 POPEY 223      45.768  60.978  22.115  1.00  0.00           C
ATOM   6214  O32 POPEY 223      44.928  60.408  21.445  1.00  0.00           O
ATOM   6215  C32 POPEY 223      45.508  62.088  23.125  1.00  0.00           C
ATOM   6218  C23 POPEY 223      51.488  57.908  24.115  1.00  0.00           C
ATOM   6221  C24 POPEY 223      52.028  57.568  25.515  1.00  0.00           C
ATOM   6224  C25 POPEY 223      53.548  57.768  25.655  1.00  0.00           C
ATOM   6227  C26 POPEY 223      54.018  59.218  25.435  1.00  0.00           C
ATOM   6230  C27 POPEY 223      55.528  59.378  25.675  1.00  0.00           C
ATOM   6233  C28 POPEY 223      55.978  60.848  25.585  1.00  0.00           C
ATOM   6236  C29 POPEY 223      57.008  61.078  24.515  1.00  0.00           C
ATOM   6238 0C21 POPEY 223      58.338  61.158  24.685  1.00  0.00           C
ATOM   6240 1C21 POPEY 223      59.098  61.008  25.975  1.00  0.00           C
ATOM   6243 2C21 POPEY 223      59.758  62.328  26.405  1.00  0.00           C
ATOM   6246 3C21 POPEY 223      60.828  62.788  25.415  1.00  0.00           C
ATOM   6249 4C21 POPEY 223      61.448  64.128  25.775  1.00  0.00           C
ATOM   6252 5C21 POPEY 223      62.378  64.628  24.665  1.00  0.00           C
ATOM   6255 6C21 POPEY 223      63.228  65.798  25.125  1.00  0.00           C
ATOM   6258 7C21 POPEY 223      64.398  66.058  24.185  1.00  0.00           C
ATOM   6261 8C21 POPEY 223      65.088  67.378  24.495  1.00  0.00           C
ATOM   6265  C33 POPEY 223      45.748  61.628  24.585  1.00  0.00           C
ATOM   6268  C34 POPEY 223      45.278  62.678  25.605  1.00  0.00           C
ATOM   6271  C35 POPEY 223      45.308  62.188  27.055  1.00  0.00           C
ATOM   6274  C36 POPEY 223      46.718  61.918  27.585  1.00  0.00           C
ATOM   6277  C37 POPEY 223      46.888  62.188  29.095  1.00  0.00           C
ATOM   6280  C38 POPEY 223      48.338  61.938  29.515  1.00  0.00           C
ATOM   6283  C39 POPEY 223      48.688  62.408  30.935  1.00  0.00           C
ATOM   6286 0C31 POPEY 223      47.748  61.918  32.045  1.00  0.00           C
ATOM   6289 1C31 POPEY 223      48.418  62.058  33.425  1.00  0.00           C
ATOM   6292 2C31 POPEY 223      47.948  61.058  34.485  1.00  0.00           C
ATOM   6295 3C31 POPEY 223      48.608  61.398  35.825  1.00  0.00           C
ATOM   6298 4C31 POPEY 223      48.158  60.528  37.005  1.00  0.00           C
ATOM   6301 5C31 POPEY 223      48.958  60.918  38.245  1.00  0.00           C
ATOM   6304 6C31 POPEY 223      48.528  60.218  39.535  1.00  0.00           C
ATOM   6308  NH3 POPEZ 224      45.768  21.348  21.785  1.00  0.00           N
ATOM   6312  C12 POPEZ 224      45.818  19.878  22.135  1.00  0.00           C
ATOM   6315  C11 POPEZ 224      44.438  19.358  22.585  1.00  0.00           C
ATOM   6318  P   POPEZ 224      44.148  17.048  21.425  1.00  0.00           P
ATOM   6319  O13 POPEZ 224      43.588  17.928  20.375  1.00  0.00           O
ATOM   6320  O14 POPEZ 224      43.308  15.878  21.735  1.00  0.00           O
ATOM   6321  O11 POPEZ 224      45.578  16.598  20.945  1.00  0.00           O
ATOM   6322  O12 POPEZ 224      44.428  17.928  22.705  1.00  0.00           O
ATOM   6323  C1  POPEZ 224      46.008  15.238  21.115  1.00  0.00           C
ATOM   6326  C2  POPEZ 224      46.158  14.768  22.595  1.00  0.00           C
ATOM   6328  O21 POPEZ 224      46.668  15.758  23.485  1.00  0.00           O
ATOM   6329  C21 POPEZ 224      47.868  16.208  23.265  1.00  0.00           C
ATOM   6330  O22 POPEZ 224      48.588  15.978  22.305  1.00  0.00           O
ATOM   6331  C22 POPEZ 224      48.268  17.018  24.495  1.00  0.00           C
ATOM   6334  C3  POPEZ 224      46.938  13.418  22.685  1.00  0.00           C
ATOM   6337  O31 POPEZ 224      47.328  13.028  24.025  1.00  0.00           O
ATOM   6338  C31 POPEZ 224      46.288  12.628  24.755  1.00  0.00           C
ATOM   6339  O32 POPEZ 224      45.118  12.728  24.435  1.00  0.00           O
ATOM   6340  C32 POPEZ 224      46.798  11.818  25.945  1.00  0.00           C
ATOM   6343  C23 POPEZ 224      48.308  16.198  25.805  1.00  0.00           C
ATOM   6346  C24 POPEZ 224      48.248  17.128  27.025  1.00  0.00           C
ATOM   6349  C25 POPEZ 224      48.688  16.488  28.355  1.00  0.00           C
ATOM   6352  C26 POPEZ 224      47.708  15.468  28.965  1.00  0.00           C
ATOM   6355  C27 POPEZ 224      47.858  15.428  30.505  1.00  0.00           C
ATOM   6358  C28 POPEZ 224      46.868  14.488  31.235  1.00  0.00           C
ATOM   6361  C29 POPEZ 224      46.348  15.128  32.495  1.00  0.00           C
ATOM   6363 0C21 POPEZ 224      46.228  14.618  33.735  1.00  0.00           C
ATOM   6365 1C21 POPEZ 224      46.478  13.218  34.235  1.00  0.00           C
ATOM   6368 2C21 POPEZ 224      45.668  12.998  35.535  1.00  0.00           C
ATOM   6371 3C21 POPEZ 224      45.758  11.588  36.145  1.00  0.00           C
ATOM   6374 4C21 POPEZ 224      45.228  11.558  37.585  1.00  0.00           C
ATOM   6377 5C21 POPEZ 224      44.678  10.188  38.015  1.00  0.00           C
ATOM   6380 6C21 POPEZ 224      45.348   9.568  39.245  1.00  0.00           C
ATOM   6383 7C21 POPEZ 224      44.868   8.128  39.485  1.00  0.00           C
ATOM   6386 8C21 POPEZ 224      45.708   7.348  40.505  1.00  0.00           C
ATOM   6390  C33 POPEZ 224      45.848  11.868  27.165  1.00  0.00           C
ATOM   6393  C34 POPEZ 224      46.118  10.678  28.095  1.00  0.00           C
ATOM   6396  C35 POPEZ 224      45.938  10.998  29.585  1.00  0.00           C
ATOM   6399  C36 POPEZ 224      44.488  11.338  29.935  1.00  0.00           C
ATOM   6402  C37 POPEZ 224      44.238  11.398  31.445  1.00  0.00           C
ATOM   6405  C38 POPEZ 224      42.748  11.568  31.765  1.00  0.00           C
ATOM   6408  C39 POPEZ 224      42.408  11.428  33.265  1.00  0.00           C
ATOM   6411 0C31 POPEZ 224      42.688  10.008  33.795  1.00  0.00           C
ATOM   6414 1C31 POPEZ 224      42.078   9.738  35.175  1.00  0.00           C
ATOM   6417 2C31 POPEZ 224      42.418   8.328  35.675  1.00  0.00           C
ATOM   6420 3C31 POPEZ 224      41.808   7.998  37.045  1.00  0.00           C
ATOM   6423 4C31 POPEZ 224      40.448   7.298  36.935  1.00  0.00           C
ATOM   6426 5C31 POPEZ 224      39.838   6.998  38.305  1.00  0.00           C
ATOM   6429 6C31 POPEZ 224      38.618   6.078  38.245  1.00  0.00           C
ATOM   6433  NH3 POPEa 225     107.808  32.658  64.795  1.00  0.00           N
ATOM   6437  C12 POPEa 225     109.248  32.268  64.975  1.00  0.00           C
ATOM   6440  C11 POPEa 225     109.708  31.178  63.995  1.00  0.00           C
ATOM   6443  P   POPEa 225     111.808  29.538  64.415  1.00  0.00           P
ATOM   6444  O13 POPEa 225     112.658  30.338  63.505  1.00  0.00           O
ATOM   6445  O14 POPEa 225     112.438  29.048  65.655  1.00  0.00           O
ATOM   6446  O11 POPEa 225     111.248  28.278  63.675  1.00  0.00           O
ATOM   6447  O12 POPEa 225     110.518  30.328  64.775  1.00  0.00           O
ATOM   6448  C1  POPEa 225     112.098  27.408  62.925  1.00  0.00           C
ATOM   6451  C2  POPEa 225     111.338  27.028  61.645  1.00  0.00           C
ATOM   6453  O21 POPEa 225     111.958  25.978  60.875  1.00  0.00           O
ATOM   6454  C21 POPEa 225     113.088  26.238  60.255  1.00  0.00           C
ATOM   6455  O22 POPEa 225     113.828  27.178  60.455  1.00  0.00           O
ATOM   6456  C22 POPEa 225     113.328  25.238  59.145  1.00  0.00           C
ATOM   6459  C3  POPEa 225     111.078  28.328  60.825  1.00  0.00           C
ATOM   6462  O31 POPEa 225     110.868  28.028  59.435  1.00  0.00           O
ATOM   6463  C31 POPEa 225     109.628  28.088  58.985  1.00  0.00           C
ATOM   6464  O32 POPEa 225     108.658  28.468  59.615  1.00  0.00           O
ATOM   6465  C32 POPEa 225     109.658  27.638  57.525  1.00  0.00           C
ATOM   6468  C23 POPEa 225     114.148  25.928  58.035  1.00  0.00           C
ATOM   6471  C24 POPEa 225     114.358  25.048  56.815  1.00  0.00           C
ATOM   6474  C25 POPEa 225     114.708  25.818  55.535  1.00  0.00           C
ATOM   6477  C26 POPEa 225     115.948  26.728  55.635  1.00  0.00           C
ATOM   6480  C27 POPEa 225     116.188  27.508  54.335  1.00  0.00           C
ATOM   6483  C28 POPEa 225     117.278  28.598  54.415  1.00  0.00           C
ATOM   6486  C29 POPEa 225     116.828  29.778  55.245  1.00  0.00           C
ATOM   6488 0C21 POPEa 225     116.898  31.088  54.945  1.00  0.00           C
ATOM   6490 1C21 POPEa 225     117.518  31.738  53.735  1.00  0.00           C
ATOM   6493 2C21 POPEa 225     116.508  32.368  52.755  1.00  0.00           C
ATOM   6496 3C21 POPEa 225     115.768  31.338  51.895  1.00  0.00           C
ATOM   6499 4C21 POPEa 225     115.378  31.908  50.515  1.00  0.00           C
ATOM   6502 5C21 POPEa 225     114.818  30.858  49.545  1.00  0.00           C
ATOM   6505 6C21 POPEa 225     115.838  29.758  49.225  1.00  0.00           C
ATOM   6508 7C21 POPEa 225     115.308  28.688  48.275  1.00  0.00           C
ATOM   6511 8C21 POPEa 225     116.308  27.548  48.085  1.00  0.00           C
ATOM   6515  C33 POPEa 225     108.378  26.898  57.085  1.00  0.00           C
ATOM   6518  C34 POPEa 225     107.748  27.528  55.835  1.00  0.00           C
ATOM   6521  C35 POPEa 225     106.878  26.538  55.075  1.00  0.00           C
ATOM   6524  C36 POPEa 225     106.788  26.858  53.575  1.00  0.00           C
ATOM   6527  C37 POPEa 225     106.328  25.648  52.765  1.00  0.00           C
ATOM   6530  C38 POPEa 225     106.548  25.798  51.255  1.00  0.00           C
ATOM   6533  C39 POPEa 225     108.028  25.918  50.885  1.00  0.00           C
ATOM   6536 0C31 POPEa 225     108.278  25.768  49.385  1.00  0.00           C
ATOM   6539 1C31 POPEa 225     109.768  25.598  49.075  1.00  0.00           C
ATOM   6542 2C31 POPEa 225     110.028  25.328  47.595  1.00  0.00           C
ATOM   6545 3C31 POPEa 225     109.958  26.588  46.715  1.00  0.00           C
ATOM   6548 4C31 POPEa 225     110.068  26.228  45.235  1.00  0.00           C
ATOM   6551 5C31 POPEa 225     110.358  27.438  44.345  1.00  0.00           C
ATOM   6554 6C31 POPEa 225     110.468  27.078  42.865  1.00  0.00           C
ATOM   6558  NH3 POPEb 226     114.088  79.258  60.695  1.00  0.00           N
ATOM   6562  C12 POPEb 226     114.888  80.358  61.325  1.00  0.00           C
ATOM   6565  C11 POPEb 226     114.308  81.698  60.885  1.00  0.00           C
ATOM   6568  P   POPEb 226     114.948  84.178  60.565  1.00  0.00           P
ATOM   6569  O13 POPEb 226     113.498  84.328  60.365  1.00  0.00           O
ATOM   6570  O14 POPEb 226     115.498  85.118  61.565  1.00  0.00           O
ATOM   6571  O11 POPEb 226     115.598  84.418  59.155  1.00  0.00           O
ATOM   6572  O12 POPEb 226     115.318  82.698  60.985  1.00  0.00           O
ATOM   6573  C1  POPEb 226     115.818  83.408  58.175  1.00  0.00           C
ATOM   6576  C2  POPEb 226     115.298  83.908  56.805  1.00  0.00           C
ATOM   6578  O21 POPEb 226     115.708  82.988  55.795  1.00  0.00           O
ATOM   6579  C21 POPEb 226     114.988  83.018  54.685  1.00  0.00           C
ATOM   6580  O22 POPEb 226     113.868  83.468  54.555  1.00  0.00           O
ATOM   6581  C22 POPEb 226     115.868  82.518  53.545  1.00  0.00           C
ATOM   6584  C3  POPEb 226     115.858  85.328  56.485  1.00  0.00           C
ATOM   6587  O31 POPEb 226     114.998  86.018  55.565  1.00  0.00           O
ATOM   6588  C31 POPEb 226     115.598  86.938  54.815  1.00  0.00           C
ATOM   6589  O32 POPEb 226     116.788  87.178  54.805  1.00  0.00           O
ATOM   6590  C32 POPEb 226     114.528  87.658  53.985  1.00  0.00           C
ATOM   6593  C23 POPEb 226     116.588  83.738  52.935  1.00  0.00           C
ATOM   6596  C24 POPEb 226     117.678  83.358  51.935  1.00  0.00           C
ATOM   6599  C25 POPEb 226     118.378  84.618  51.425  1.00  0.00           C
ATOM   6602  C26 POPEb 226     119.608  84.368  50.535  1.00  0.00           C
ATOM   6605  C27 POPEb 226     120.488  85.618  50.455  1.00  0.00           C
ATOM   6608  C28 POPEb 226     121.418  85.628  49.245  1.00  0.00           C
ATOM   6611  C29 POPEb 226     122.278  86.868  49.295  1.00  0.00           C
ATOM   6613 0C21 POPEb 226     122.278  87.898  48.425  1.00  0.00           C
ATOM   6615 1C21 POPEb 226     121.478  88.028  47.155  1.00  0.00           C
ATOM   6618 2C21 POPEb 226     122.438  88.328  45.985  1.00  0.00           C
ATOM   6621 3C21 POPEb 226     121.728  88.438  44.625  1.00  0.00           C
ATOM   6624 4C21 POPEb 226     122.738  88.818  43.535  1.00  0.00           C
ATOM   6627 5C21 POPEb 226     122.088  89.128  42.185  1.00  0.00           C
ATOM   6630 6C21 POPEb 226     123.048  89.738  41.155  1.00  0.00           C
ATOM   6633 7C21 POPEb 226     123.718  91.028  41.645  1.00  0.00           C
ATOM   6636 8C21 POPEb 226     124.498  91.748  40.555  1.00  0.00           C
ATOM   6640  C33 POPEb 226     115.008  88.998  53.375  1.00  0.00           C
ATOM   6643  C34 POPEb 226     115.828  88.828  52.105  1.00  0.00           C
ATOM   6646  C35 POPEb 226     116.688  90.068  51.795  1.00  0.00           C
ATOM   6649  C36 POPEb 226     117.408  89.928  50.445  1.00  0.00           C
ATOM   6652  C37 POPEb 226     118.138  91.198  49.995  1.00  0.00           C
ATOM   6655  C38 POPEb 226     118.778  91.038  48.615  1.00  0.00           C
ATOM   6658  C39 POPEb 226     117.768  90.978  47.465  1.00  0.00           C
ATOM   6661 0C31 POPEb 226     118.358  90.498  46.135  1.00  0.00           C
ATOM   6664 1C31 POPEb 226     117.308  90.628  45.025  1.00  0.00           C
ATOM   6667 2C31 POPEb 226     117.648  89.838  43.755  1.00  0.00           C
ATOM   6670 3C31 POPEb 226     118.228  90.698  42.625  1.00  0.00           C
ATOM   6673 4C31 POPEb 226     118.438  89.838  41.385  1.00  0.00           C
ATOM   6676 5C31 POPEb 226     119.038  90.578  40.175  1.00  0.00           C
ATOM   6679 6C31 POPEb 226     118.028  91.448  39.425  1.00  0.00           C
ATOM   6683  NH3 POPEc 227     123.588  16.298  23.745  1.00  0.00           N
ATOM   6687  C12 POPEc 227     124.018  16.748  22.375  1.00  0.00           C
ATOM   6690  C11 POPEc 227     124.358  18.248  22.365  1.00  0.00           C
ATOM   6693  P   POPEc 227     126.478  18.358  20.765  1.00  0.00           P
ATOM   6694  O13 POPEc 227     127.058  19.558  20.145  1.00  0.00           O
ATOM   6695  O14 POPEc 227     126.538  17.088  20.005  1.00  0.00           O
ATOM   6696  O11 POPEc 227     127.178  18.078  22.145  1.00  0.00           O
ATOM   6697  O12 POPEc 227     124.968  18.628  21.135  1.00  0.00           O
ATOM   6698  C1  POPEc 227     127.728  19.108  22.945  1.00  0.00           C
ATOM   6701  C2  POPEc 227     127.548  18.668  24.415  1.00  0.00           C
ATOM   6703  O21 POPEc 227     128.148  19.568  25.355  1.00  0.00           O
ATOM   6704  C21 POPEc 227     129.458  19.568  25.405  1.00  0.00           C
ATOM   6705  O22 POPEc 227     130.218  19.018  24.625  1.00  0.00           O
ATOM   6706  C22 POPEc 227     129.918  20.398  26.595  1.00  0.00           C
ATOM   6709  C3  POPEc 227     127.958  17.168  24.615  1.00  0.00           C
ATOM   6712  O31 POPEc 227     127.988  16.838  26.015  1.00  0.00           O
ATOM   6713  C31 POPEc 227     126.788  16.768  26.565  1.00  0.00           C
ATOM   6714  O32 POPEc 227     125.728  16.698  25.955  1.00  0.00           O
ATOM   6715  C32 POPEc 227     126.948  16.888  28.085  1.00  0.00           C
ATOM   6718  C23 POPEc 227     131.248  21.148  26.335  1.00  0.00           C
ATOM   6721  C24 POPEc 227     132.048  21.358  27.625  1.00  0.00           C
ATOM   6724  C25 POPEc 227     131.278  22.078  28.745  1.00  0.00           C
ATOM   6727  C26 POPEc 227     132.158  22.358  29.975  1.00  0.00           C
ATOM   6730  C27 POPEc 227     131.408  22.258  31.305  1.00  0.00           C
ATOM   6733  C28 POPEc 227     132.318  22.608  32.505  1.00  0.00           C
ATOM   6736  C29 POPEc 227     131.698  22.388  33.865  1.00  0.00           C
ATOM   6738 0C21 POPEc 227     131.538  23.308  34.835  1.00  0.00           C
ATOM   6740 1C21 POPEc 227     131.918  24.758  34.755  1.00  0.00           C
ATOM   6743 2C21 POPEc 227     133.438  25.028  34.675  1.00  0.00           C
ATOM   6746 3C21 POPEc 227     133.798  26.028  33.565  1.00  0.00           C
ATOM   6749 4C21 POPEc 227     135.304  26.098  33.285  1.00  0.00           C
ATOM   6752 5C21 POPEc 227     135.664  26.878  32.015  1.00  0.00           C
ATOM   6755 6C21 POPEc 227     135.148  26.168  30.755  1.00  0.00           C
ATOM   6758 7C21 POPEc 227     135.804  26.608  29.445  1.00  0.00           C
ATOM   6761 8C21 POPEc 227     135.284  25.778  28.265  1.00  0.00           C
ATOM   6765  C33 POPEc 227     125.668  16.598  28.895  1.00  0.00           C
ATOM   6768  C34 POPEc 227     125.778  16.988  30.385  1.00  0.00           C
ATOM   6771  C35 POPEc 227     127.008  16.428  31.105  1.00  0.00           C
ATOM   6774  C36 POPEc 227     127.138  16.908  32.565  1.00  0.00           C
ATOM   6777  C37 POPEc 227     128.258  16.188  33.325  1.00  0.00           C
ATOM   6780  C38 POPEc 227     128.568  16.808  34.695  1.00  0.00           C
ATOM   6783  C39 POPEc 227     127.418  16.678  35.715  1.00  0.00           C
ATOM   6786 0C31 POPEc 227     127.768  17.298  37.075  1.00  0.00           C
ATOM   6789 1C31 POPEc 227     126.688  17.038  38.135  1.00  0.00           C
ATOM   6792 2C31 POPEc 227     127.058  17.548  39.545  1.00  0.00           C
ATOM   6795 3C31 POPEc 227     128.068  16.658  40.285  1.00  0.00           C
ATOM   6798 4C31 POPEc 227     128.268  17.088  41.745  1.00  0.00           C
ATOM   6801 5C31 POPEc 227     129.218  16.158  42.505  1.00  0.00           C
ATOM   6804 6C31 POPEc 227     129.608  16.688  43.895  1.00  0.00           C
ATOM   6808  NH3 POPEd 228     106.598 105.258  15.545  1.00  0.00           N
ATOM   6812  C12 POPEd 228     105.468 105.588  14.605  1.00  0.00           C
ATOM   6815  C11 POPEd 228     104.168 105.868  15.365  1.00  0.00           C
ATOM   6818  P   POPEd 228     103.788 103.948  17.125  1.00  0.00           P
ATOM   6819  O13 POPEd 228     102.848 102.828  17.315  1.00  0.00           O
ATOM   6820  O14 POPEd 228     105.228 103.638  17.275  1.00  0.00           O
ATOM   6821  O11 POPEd 228     103.368 105.078  18.155  1.00  0.00           O
ATOM   6822  O12 POPEd 228     103.538 104.638  15.725  1.00  0.00           O
ATOM   6823  C1  POPEd 228     102.208 105.868  17.865  1.00  0.00           C
ATOM   6826  C2  POPEd 228     101.228 105.948  19.055  1.00  0.00           C
ATOM   6828  O21 POPEd 228     101.578 107.078  19.895  1.00  0.00           O
ATOM   6829  C21 POPEd 228     100.718 108.088  19.835  1.00  0.00           C
ATOM   6830  O22 POPEd 228      99.688 108.108  19.195  1.00  0.00           O
ATOM   6831  C22 POPEd 228     101.188 109.238  20.715  1.00  0.00           C
ATOM   6834  C3  POPEd 228     101.188 104.638  19.895  1.00  0.00           C
ATOM   6837  O31 POPEd 228     100.448 104.888  21.105  1.00  0.00           O
ATOM   6838  C31 POPEd 228      99.138 104.938  20.975  1.00  0.00           C
ATOM   6839  O32 POPEd 228      98.468 104.248  20.225  1.00  0.00           O
ATOM   6840  C32 POPEd 228      98.638 106.118  21.795  1.00  0.00           C
ATOM   6843  C23 POPEd 228     100.068 109.668  21.695  1.00  0.00           C
ATOM   6846  C24 POPEd 228     100.408 110.948  22.455  1.00  0.00           C
ATOM   6849  C25 POPEd 228      99.318 111.408  23.435  1.00  0.00           C
ATOM   6852  C26 POPEd 228      99.158 110.438  24.605  1.00  0.00           C
ATOM   6855  C27 POPEd 228      98.078 110.868  25.605  1.00  0.00           C
ATOM   6858  C28 POPEd 228      97.748 109.758  26.615  1.00  0.00           C
ATOM   6861  C29 POPEd 228      96.518 110.128  27.415  1.00  0.00           C
ATOM   6863 0C21 POPEd 228      96.508 110.698  28.635  1.00  0.00           C
ATOM   6865 1C21 POPEd 228      97.708 111.098  29.455  1.00  0.00           C
ATOM   6868 2C21 POPEd 228      97.978 110.118  30.605  1.00  0.00           C
ATOM   6871 3C21 POPEd 228      98.678 110.788  31.795  1.00  0.00           C
ATOM   6874 4C21 POPEd 228      98.858 109.888  33.025  1.00  0.00           C
ATOM   6877 5C21 POPEd 228      97.538 109.368  33.615  1.00  0.00           C
ATOM   6880 6C21 POPEd 228      97.238 107.918  33.215  1.00  0.00           C
ATOM   6883 7C21 POPEd 228      95.798 107.488  33.535  1.00  0.00           C
ATOM   6886 8C21 POPEd 228      95.488 106.058  33.105  1.00  0.00           C
ATOM   6890  C33 POPEd 228      97.888 105.708  23.065  1.00  0.00           C
ATOM   6893  C34 POPEd 228      97.668 106.948  23.935  1.00  0.00           C
ATOM   6896  C35 POPEd 228      96.728 107.988  23.295  1.00  0.00           C
ATOM   6899  C36 POPEd 228      95.338 107.408  23.015  1.00  0.00           C
ATOM   6902  C37 POPEd 228      94.278 108.448  22.665  1.00  0.00           C
ATOM   6905  C38 POPEd 228      92.868 107.838  22.635  1.00  0.00           C
ATOM   6908  C39 POPEd 228      92.458 107.208  23.975  1.00  0.00           C
ATOM   6911 0C31 POPEd 228      91.008 106.718  23.985  1.00  0.00           C
ATOM   6914 1C31 POPEd 228      90.728 105.688  25.095  1.00  0.00           C
ATOM   6917 2C31 POPEd 228      89.258 105.248  25.095  1.00  0.00           C
ATOM   6920 3C31 POPEd 228      88.958 104.068  24.155  1.00  0.00           C
ATOM   6923 4C31 POPEd 228      87.458 103.968  23.855  1.00  0.00           C
ATOM   6926 5C31 POPEd 228      87.038 102.688  23.135  1.00  0.00           C
ATOM   6929 6C31 POPEd 228      85.548 102.678  22.795  1.00  0.00           C
ATOM   6933  NH3 POPEe 229      17.938  75.938  18.455  1.00  0.00           N
ATOM   6937  C12 POPEe 229      16.578  75.738  19.055  1.00  0.00           C
ATOM   6940  C11 POPEe 229      15.858  77.088  19.175  1.00  0.00           C
ATOM   6943  P   POPEe 229      16.538  78.738  17.185  1.00  0.00           P
ATOM   6944  O13 POPEe 229      17.298  78.028  16.145  1.00  0.00           O
ATOM   6945  O14 POPEe 229      15.678  79.868  16.775  1.00  0.00           O
ATOM   6946  O11 POPEe 229      17.508  79.168  18.345  1.00  0.00           O
ATOM   6947  O12 POPEe 229      15.628  77.668  17.895  1.00  0.00           O
ATOM   6948  C1  POPEe 229      18.918  79.268  18.125  1.00  0.00           C
ATOM   6951  C2  POPEe 229      19.668  79.188  19.485  1.00  0.00           C
ATOM   6953  O21 POPEe 229      19.458  77.858  19.995  1.00  0.00           O
ATOM   6954  C21 POPEe 229      20.308  77.518  20.975  1.00  0.00           C
ATOM   6955  O22 POPEe 229      21.268  78.168  21.335  1.00  0.00           O
ATOM   6956  C22 POPEe 229      19.808  76.188  21.545  1.00  0.00           C
ATOM   6959  C3  POPEe 229      19.108  80.308  20.425  1.00  0.00           C
ATOM   6962  O31 POPEe 229      19.918  80.568  21.595  1.00  0.00           O
ATOM   6963  C31 POPEe 229      19.328  81.438  22.435  1.00  0.00           C
ATOM   6964  O32 POPEe 229      18.168  81.818  22.315  1.00  0.00           O
ATOM   6965  C32 POPEe 229      20.288  81.908  23.515  1.00  0.00           C
ATOM   6968  C23 POPEe 229      20.698  75.578  22.655  1.00  0.00           C
ATOM   6971  C24 POPEe 229      20.078  74.318  23.285  1.00  0.00           C
ATOM   6974  C25 POPEe 229      20.948  73.668  24.365  1.00  0.00           C
ATOM   6977  C26 POPEe 229      20.458  72.338  24.945  1.00  0.00           C
ATOM   6980  C27 POPEe 229      21.628  71.618  25.645  1.00  0.00           C
ATOM   6983  C28 POPEe 229      21.258  70.308  26.385  1.00  0.00           C
ATOM   6986  C29 POPEe 229      22.458  69.408  26.525  1.00  0.00           C
ATOM   6988 0C21 POPEe 229      22.968  68.838  27.635  1.00  0.00           C
ATOM   6990 1C21 POPEe 229      22.428  68.958  29.025  1.00  0.00           C
ATOM   6993 2C21 POPEe 229      23.468  68.808  30.155  1.00  0.00           C
ATOM   6996 3C21 POPEe 229      24.468  69.978  30.255  1.00  0.00           C
ATOM   6999 4C21 POPEe 229      25.078  70.168  31.655  1.00  0.00           C
ATOM   7002 5C21 POPEe 229      25.738  68.918  32.255  1.00  0.00           C
ATOM   7005 6C21 POPEe 229      24.868  68.168  33.285  1.00  0.00           C
ATOM   7008 7C21 POPEe 229      25.548  66.908  33.815  1.00  0.00           C
ATOM   7011 8C21 POPEe 229      24.668  66.058  34.735  1.00  0.00           C
ATOM   7015  C33 POPEe 229      19.618  82.038  24.905  1.00  0.00           C
ATOM   7018  C34 POPEe 229      20.358  82.978  25.865  1.00  0.00           C
ATOM   7021  C35 POPEe 229      21.778  82.488  26.205  1.00  0.00           C
ATOM   7024  C36 POPEe 229      22.488  83.288  27.305  1.00  0.00           C
ATOM   7027  C37 POPEe 229      23.928  82.808  27.555  1.00  0.00           C
ATOM   7030  C38 POPEe 229      24.698  83.588  28.635  1.00  0.00           C
ATOM   7033  C39 POPEe 229      24.158  83.448  30.065  1.00  0.00           C
ATOM   7036 0C31 POPEe 229      25.148  84.038  31.065  1.00  0.00           C
ATOM   7039 1C31 POPEe 229      24.548  84.338  32.445  1.00  0.00           C
ATOM   7042 2C31 POPEe 229      25.598  84.968  33.365  1.00  0.00           C
ATOM   7045 3C31 POPEe 229      25.028  85.508  34.675  1.00  0.00           C
ATOM   7048 4C31 POPEe 229      26.108  86.308  35.425  1.00  0.00           C
ATOM   7051 5C31 POPEe 229      25.698  86.748  36.835  1.00  0.00           C
ATOM   7054 6C31 POPEe 229      26.688  87.728  37.455  1.00  0.00           C
ATOM   7058  NH3 POPEf 230      52.368  38.718  25.495  1.00  0.00           N
ATOM   7062  C12 POPEf 230      50.948  39.038  25.145  1.00  0.00           C
ATOM   7065  C11 POPEf 230      50.918  39.758  23.805  1.00  0.00           C
ATOM   7068  P   POPEf 230      49.568  41.938  23.315  1.00  0.00           P
ATOM   7069  O13 POPEf 230      50.568  42.288  22.275  1.00  0.00           O
ATOM   7070  O14 POPEf 230      48.168  42.338  23.145  1.00  0.00           O
ATOM   7071  O11 POPEf 230      50.098  42.608  24.645  1.00  0.00           O
ATOM   7072  O12 POPEf 230      49.658  40.408  23.655  1.00  0.00           O
ATOM   7073  C1  POPEf 230      49.608  42.208  25.935  1.00  0.00           C
ATOM   7076  C2  POPEf 230      49.048  43.398  26.775  1.00  0.00           C
ATOM   7078  O21 POPEf 230      48.838  42.888  28.115  1.00  0.00           O
ATOM   7079  C21 POPEf 230      49.018  43.748  29.115  1.00  0.00           C
ATOM   7080  O22 POPEf 230      49.438  44.878  29.015  1.00  0.00           O
ATOM   7081  C22 POPEf 230      48.538  43.108  30.415  1.00  0.00           C
ATOM   7084  C3  POPEf 230      47.728  43.938  26.145  1.00  0.00           C
ATOM   7087  O31 POPEf 230      47.298  45.218  26.675  1.00  0.00           O
ATOM   7088  C31 POPEf 230      46.478  45.158  27.705  1.00  0.00           C
ATOM   7089  O32 POPEf 230      46.118  44.118  28.255  1.00  0.00           O
ATOM   7090  C32 POPEf 230      45.978  46.548  28.065  1.00  0.00           C
ATOM   7093  C23 POPEf 230      49.038  43.818  31.695  1.00  0.00           C
ATOM   7096  C24 POPEf 230      48.178  43.468  32.925  1.00  0.00           C
ATOM   7099  C25 POPEf 230      48.608  44.158  34.225  1.00  0.00           C
ATOM   7102  C26 POPEf 230      49.548  43.308  35.095  1.00  0.00           C
ATOM   7105  C27 POPEf 230      49.978  44.038  36.375  1.00  0.00           C
ATOM   7108  C28 POPEf 230      50.768  43.138  37.355  1.00  0.00           C
ATOM   7111  C29 POPEf 230      51.838  43.888  38.115  1.00  0.00           C
ATOM   7113 0C21 POPEf 230      51.988  43.978  39.445  1.00  0.00           C
ATOM   7115 1C21 POPEf 230      51.108  43.358  40.505  1.00  0.00           C
ATOM   7118 2C21 POPEf 230      51.608  43.608  41.945  1.00  0.00           C
ATOM   7121 3C21 POPEf 230      51.488  45.058  42.455  1.00  0.00           C
ATOM   7124 4C21 POPEf 230      52.708  45.958  42.175  1.00  0.00           C
ATOM   7127 5C21 POPEf 230      52.778  47.178  43.095  1.00  0.00           C
ATOM   7130 6C21 POPEf 230      53.948  48.118  42.765  1.00  0.00           C
ATOM   7133 7C21 POPEf 230      54.108  49.238  43.795  1.00  0.00           C
ATOM   7136 8C21 POPEf 230      55.418  50.028  43.645  1.00  0.00           C
ATOM   7140  C33 POPEf 230      45.148  46.558  29.375  1.00  0.00           C
ATOM   7143  C34 POPEf 230      46.028  46.478  30.635  1.00  0.00           C
ATOM   7146  C35 POPEf 230      45.188  46.668  31.905  1.00  0.00           C
ATOM   7149  C36 POPEf 230      45.978  46.668  33.225  1.00  0.00           C
ATOM   7152  C37 POPEf 230      45.208  47.398  34.335  1.00  0.00           C
ATOM   7155  C38 POPEf 230      45.638  47.048  35.755  1.00  0.00           C
ATOM   7158  C39 POPEf 230      44.988  47.958  36.825  1.00  0.00           C
ATOM   7161 0C31 POPEf 230      43.528  47.608  37.135  1.00  0.00           C
ATOM   7164 1C31 POPEf 230      43.018  48.298  38.415  1.00  0.00           C
ATOM   7167 2C31 POPEf 230      42.718  49.798  38.275  1.00  0.00           C
ATOM   7170 3C31 POPEf 230      42.578  50.478  39.645  1.00  0.00           C
ATOM   7173 4C31 POPEf 230      42.108  51.938  39.585  1.00  0.00           C
ATOM   7176 5C31 POPEf 230      42.638  52.768  40.775  1.00  0.00           C
ATOM   7179 6C31 POPEf 230      42.028  54.168  40.885  1.00  0.00           C
ATOM   7183  NH3 POPEg 231     129.858  47.908  62.945  1.00  0.00           N
ATOM   7187  C12 POPEg 231     128.908  48.988  62.495  1.00  0.00           C
ATOM   7190  C11 POPEg 231     129.288  50.328  63.125  1.00  0.00           C
ATOM   7193  P   POPEg 231     131.558  51.678  63.355  1.00  0.00           P
ATOM   7194  O13 POPEg 231     130.938  52.158  64.615  1.00  0.00           O
ATOM   7195  O14 POPEg 231     132.838  50.948  63.455  1.00  0.00           O
ATOM   7196  O11 POPEg 231     131.628  52.888  62.295  1.00  0.00           O
ATOM   7197  O12 POPEg 231     130.558  50.698  62.615  1.00  0.00           O
ATOM   7198  C1  POPEg 231     130.648  52.928  61.225  1.00  0.00           C
ATOM   7201  C2  POPEg 231     130.908  54.058  60.185  1.00  0.00           C
ATOM   7203  O21 POPEg 231     130.288  53.738  58.915  1.00  0.00           O
ATOM   7204  C21 POPEg 231     128.978  53.718  58.905  1.00  0.00           C
ATOM   7205  O22 POPEg 231     128.228  54.088  59.785  1.00  0.00           O
ATOM   7206  C22 POPEg 231     128.548  52.948  57.655  1.00  0.00           C
ATOM   7209  C3  POPEg 231     132.438  54.198  59.925  1.00  0.00           C
ATOM   7212  O31 POPEg 231     132.728  54.888  58.685  1.00  0.00           O
ATOM   7213  C31 POPEg 231     132.488  56.198  58.745  1.00  0.00           C
ATOM   7214  O32 POPEg 231     132.198  56.808  59.745  1.00  0.00           O
ATOM   7215  C32 POPEg 231     132.528  56.798  57.355  1.00  0.00           C
ATOM   7218  C23 POPEg 231     127.028  52.638  57.595  1.00  0.00           C
ATOM   7221  C24 POPEg 231     126.778  51.248  56.975  1.00  0.00           C
ATOM   7224  C25 POPEg 231     125.298  50.848  56.945  1.00  0.00           C
ATOM   7227  C26 POPEg 231     125.088  49.538  56.175  1.00  0.00           C
ATOM   7230  C27 POPEg 231     123.648  48.998  56.245  1.00  0.00           C
ATOM   7233  C28 POPEg 231     123.278  48.198  54.985  1.00  0.00           C
ATOM   7236  C29 POPEg 231     121.908  47.548  55.065  1.00  0.00           C
ATOM   7238 0C21 POPEg 231     120.778  47.968  54.475  1.00  0.00           C
ATOM   7240 1C21 POPEg 231     120.578  49.228  53.675  1.00  0.00           C
ATOM   7243 2C21 POPEg 231     120.038  49.038  52.245  1.00  0.00           C
ATOM   7246 3C21 POPEg 231     119.898  50.408  51.575  1.00  0.00           C
ATOM   7249 4C21 POPEg 231     119.218  50.388  50.195  1.00  0.00           C
ATOM   7252 5C21 POPEg 231     119.078  51.788  49.595  1.00  0.00           C
ATOM   7255 6C21 POPEg 231     120.418  52.418  49.165  1.00  0.00           C
ATOM   7258 7C21 POPEg 231     120.248  53.858  48.665  1.00  0.00           C
ATOM   7261 8C21 POPEg 231     121.508  54.388  47.985  1.00  0.00           C
ATOM   7265  C33 POPEg 231     131.098  56.848  56.785  1.00  0.00           C
ATOM   7268  C34 POPEg 231     131.048  56.828  55.265  1.00  0.00           C
ATOM   7271  C35 POPEg 231     131.728  58.038  54.615  1.00  0.00           C
ATOM   7274  C36 POPEg 231     131.588  58.038  53.095  1.00  0.00           C
ATOM   7277  C37 POPEg 231     132.128  59.328  52.445  1.00  0.00           C
ATOM   7280  C38 POPEg 231     131.448  59.638  51.105  1.00  0.00           C
ATOM   7283  C39 POPEg 231     131.588  58.518  50.065  1.00  0.00           C
ATOM   7286 0C31 POPEg 231     130.238  57.968  49.575  1.00  0.00           C
ATOM   7289 1C31 POPEg 231     129.748  58.638  48.295  1.00  0.00           C
ATOM   7292 2C31 POPEg 231     128.338  58.218  47.855  1.00  0.00           C
ATOM   7295 3C31 POPEg 231     128.108  56.698  47.885  1.00  0.00           C
ATOM   7298 4C31 POPEg 231     126.688  56.298  47.475  1.00  0.00           C
ATOM   7301 5C31 POPEg 231     126.388  54.828  47.815  1.00  0.00           C
ATOM   7304 6C31 POPEg 231     124.968  54.408  47.425  1.00  0.00           C
ATOM   7308  NH3 POPEh 232     104.908  15.948  65.075  1.00  0.00           N
ATOM   7312  C12 POPEh 232     103.978  16.628  64.125  1.00  0.00           C
ATOM   7315  C11 POPEh 232     102.558  16.488  64.665  1.00  0.00           C
ATOM   7318  P   POPEh 232     101.438  16.408  67.005  1.00  0.00           P
ATOM   7319  O13 POPEh 232     102.048  15.088  67.325  1.00  0.00           O
ATOM   7320  O14 POPEh 232     101.038  17.328  68.085  1.00  0.00           O
ATOM   7321  O11 POPEh 232     100.178  16.188  66.065  1.00  0.00           O
ATOM   7322  O12 POPEh 232     102.448  17.078  65.975  1.00  0.00           O
ATOM   7323  C1  POPEh 232      99.358  17.328  65.745  1.00  0.00           C
ATOM   7326  C2  POPEh 232      99.128  17.488  64.225  1.00  0.00           C
ATOM   7328  O21 POPEh 232      97.998  18.348  64.065  1.00  0.00           O
ATOM   7329  C21 POPEh 232      97.888  18.998  62.905  1.00  0.00           C
ATOM   7330  O22 POPEh 232      96.988  18.778  62.105  1.00  0.00           O
ATOM   7331  C22 POPEh 232      98.948  20.088  62.775  1.00  0.00           C
ATOM   7334  C3  POPEh 232      98.878  16.108  63.555  1.00  0.00           C
ATOM   7337  O31 POPEh 232      98.388  16.198  62.205  1.00  0.00           O
ATOM   7338  C31 POPEh 232      99.288  16.348  61.245  1.00  0.00           C
ATOM   7339  O32 POPEh 232     100.488  16.488  61.425  1.00  0.00           O
ATOM   7340  C32 POPEh 232      98.528  16.358  59.915  1.00  0.00           C
ATOM   7343  C23 POPEh 232      98.878  20.918  61.475  1.00  0.00           C
ATOM   7346  C24 POPEh 232      99.798  20.398  60.355  1.00  0.00           C
ATOM   7349  C25 POPEh 232      99.598  21.198  59.055  1.00  0.00           C
ATOM   7352  C26 POPEh 232      98.798  20.438  57.995  1.00  0.00           C
ATOM   7355  C27 POPEh 232      98.168  21.378  56.955  1.00  0.00           C
ATOM   7358  C28 POPEh 232      97.498  20.658  55.785  1.00  0.00           C
ATOM   7361  C29 POPEh 232      96.638  21.618  54.995  1.00  0.00           C
ATOM   7363 0C21 POPEh 232      96.718  21.948  53.695  1.00  0.00           C
ATOM   7365 1C21 POPEh 232      97.708  21.438  52.695  1.00  0.00           C
ATOM   7368 2C21 POPEh 232      97.938  22.438  51.545  1.00  0.00           C
ATOM   7371 3C21 POPEh 232      96.788  22.428  50.535  1.00  0.00           C
ATOM   7374 4C21 POPEh 232      97.088  23.268  49.285  1.00  0.00           C
ATOM   7377 5C21 POPEh 232      96.198  22.868  48.105  1.00  0.00           C
ATOM   7380 6C21 POPEh 232      96.358  23.798  46.905  1.00  0.00           C
ATOM   7383 7C21 POPEh 232      95.358  23.468  45.785  1.00  0.00           C
ATOM   7386 8C21 POPEh 232      95.208  24.628  44.795  1.00  0.00           C
ATOM   7390  C33 POPEh 232      99.308  16.278  58.575  1.00  0.00           C
ATOM   7393  C34 POPEh 232      98.298  16.388  57.415  1.00  0.00           C
ATOM   7396  C35 POPEh 232      98.808  16.008  56.015  1.00  0.00           C
ATOM   7399  C36 POPEh 232      99.648  17.088  55.325  1.00  0.00           C
ATOM   7402  C37 POPEh 232      99.118  17.418  53.915  1.00  0.00           C
ATOM   7405  C38 POPEh 232     100.008  18.348  53.085  1.00  0.00           C
ATOM   7408  C39 POPEh 232      99.508  18.448  51.635  1.00  0.00           C
ATOM   7411 0C31 POPEh 232     100.428  19.238  50.695  1.00  0.00           C
ATOM   7414 1C31 POPEh 232      99.838  19.288  49.275  1.00  0.00           C
ATOM   7417 2C31 POPEh 232     100.888  19.348  48.165  1.00  0.00           C
ATOM   7420 3C31 POPEh 232     100.298  19.068  46.775  1.00  0.00           C
ATOM   7423 4C31 POPEh 232     101.308  19.328  45.645  1.00  0.00           C
ATOM   7426 5C31 POPEh 232     100.768  18.918  44.275  1.00  0.00           C
ATOM   7429 6C31 POPEh 232     101.748  19.178  43.125  1.00  0.00           C
ATOM   7433  NH3 POPEi 233      95.768  66.188  19.635  1.00  0.00           N
ATOM   7437  C12 POPEi 233      95.868  66.308  18.135  1.00  0.00           C
ATOM   7440  C11 POPEi 233      97.258  65.898  17.585  1.00  0.00           C
ATOM   7443  P   POPEi 233      98.878  67.208  19.175  1.00  0.00           P
ATOM   7444  O13 POPEi 233     100.318  67.508  19.095  1.00  0.00           O
ATOM   7445  O14 POPEi 233      97.978  68.098  19.955  1.00  0.00           O
ATOM   7446  O11 POPEi 233      98.728  65.788  19.845  1.00  0.00           O
ATOM   7447  O12 POPEi 233      98.228  66.928  17.765  1.00  0.00           O
ATOM   7448  C1  POPEi 233      98.878  65.718  21.265  1.00  0.00           C
ATOM   7451  C2  POPEi 233      99.048  64.238  21.655  1.00  0.00           C
ATOM   7453  O21 POPEi 233      98.518  63.958  22.965  1.00  0.00           O
ATOM   7454  C21 POPEi 233      98.868  64.678  24.015  1.00  0.00           C
ATOM   7455  O22 POPEi 233      99.748  65.528  24.055  1.00  0.00           O
ATOM   7456  C22 POPEi 233      98.008  64.218  25.215  1.00  0.00           C
ATOM   7459  C3  POPEi 233     100.498  63.758  21.335  1.00  0.00           C
ATOM   7462  O31 POPEi 233     101.198  63.218  22.455  1.00  0.00           O
ATOM   7463  C31 POPEi 233     102.048  63.978  23.125  1.00  0.00           C
ATOM   7464  O32 POPEi 233     102.358  65.118  22.825  1.00  0.00           O
ATOM   7465  C32 POPEi 233     102.598  63.128  24.265  1.00  0.00           C
ATOM   7468  C23 POPEi 233      96.708  65.038  25.455  1.00  0.00           C
ATOM   7471  C24 POPEi 233      95.808  64.508  26.585  1.00  0.00           C
ATOM   7474  C25 POPEi 233      96.508  64.378  27.935  1.00  0.00           C
ATOM   7477  C26 POPEi 233      95.538  64.538  29.105  1.00  0.00           C
ATOM   7480  C27 POPEi 233      96.208  64.178  30.435  1.00  0.00           C
ATOM   7483  C28 POPEi 233      95.328  64.498  31.645  1.00  0.00           C
ATOM   7486  C29 POPEi 233      95.918  63.908  32.905  1.00  0.00           C
ATOM   7488 0C21 POPEi 233      95.368  62.878  33.565  1.00  0.00           C
ATOM   7490 1C21 POPEi 233      94.088  62.218  33.145  1.00  0.00           C
ATOM   7493 2C21 POPEi 233      93.608  61.098  34.085  1.00  0.00           C
ATOM   7496 3C21 POPEi 233      94.628  59.968  34.215  1.00  0.00           C
ATOM   7499 4C21 POPEi 233      94.078  58.798  35.025  1.00  0.00           C
ATOM   7502 5C21 POPEi 233      95.208  57.918  35.555  1.00  0.00           C
ATOM   7505 6C21 POPEi 233      94.798  57.178  36.825  1.00  0.00           C
ATOM   7508 7C21 POPEi 233      95.988  56.408  37.395  1.00  0.00           C
ATOM   7511 8C21 POPEi 233      95.678  55.718  38.715  1.00  0.00           C
ATOM   7515  C33 POPEi 233     102.728  63.848  25.635  1.00  0.00           C
ATOM   7518  C34 POPEi 233     104.108  63.618  26.265  1.00  0.00           C
ATOM   7521  C35 POPEi 233     104.258  62.248  26.945  1.00  0.00           C
ATOM   7524  C36 POPEi 233     105.688  61.998  27.455  1.00  0.00           C
ATOM   7527  C37 POPEi 233     105.768  60.958  28.585  1.00  0.00           C
ATOM   7530  C38 POPEi 233     107.208  60.518  28.875  1.00  0.00           C
ATOM   7533  C39 POPEi 233     107.328  59.518  30.035  1.00  0.00           C
ATOM   7536 0C31 POPEi 233     108.628  58.688  30.015  1.00  0.00           C
ATOM   7539 1C31 POPEi 233     108.708  57.688  31.175  1.00  0.00           C
ATOM   7542 2C31 POPEi 233     109.498  56.418  30.835  1.00  0.00           C
ATOM   7545 3C31 POPEi 233     110.988  56.658  30.525  1.00  0.00           C
ATOM   7548 4C31 POPEi 233     111.748  55.328  30.375  1.00  0.00           C
ATOM   7551 5C31 POPEi 233     113.238  55.498  30.065  1.00  0.00           C
ATOM   7554 6C31 POPEi 233     114.028  54.188  30.155  1.00  0.00           C
ATOM   7558  NH3 POPEj 234      43.118  77.338  19.525  1.00  0.00           N
ATOM   7562  C12 POPEj 234      44.128  77.968  18.625  1.00  0.00           C
ATOM   7565  C11 POPEj 234      44.538  79.328  19.195  1.00  0.00           C
ATOM   7568  P   POPEj 234      43.408  81.048  20.765  1.00  0.00           P
ATOM   7569  O13 POPEj 234      44.308  82.178  20.465  1.00  0.00           O
ATOM   7570  O14 POPEj 234      42.008  81.398  21.075  1.00  0.00           O
ATOM   7571  O11 POPEj 234      43.948  80.098  21.905  1.00  0.00           O
ATOM   7572  O12 POPEj 234      43.368  80.088  19.515  1.00  0.00           O
ATOM   7573  C1  POPEj 234      43.728  80.468  23.275  1.00  0.00           C
ATOM   7576  C2  POPEj 234      42.508  79.738  23.925  1.00  0.00           C
ATOM   7578  O21 POPEj 234      42.508  79.698  25.365  1.00  0.00           O
ATOM   7579  C21 POPEj 234      43.148  80.538  26.135  1.00  0.00           C
ATOM   7580  O22 POPEj 234      43.718  81.558  25.815  1.00  0.00           O
ATOM   7581  C22 POPEj 234      43.018  80.038  27.575  1.00  0.00           C
ATOM   7584  C3  POPEj 234      42.358  78.268  23.405  1.00  0.00           C
ATOM   7587  O31 POPEj 234      41.478  77.458  24.235  1.00  0.00           O
ATOM   7588  C31 POPEj 234      42.118  76.878  25.265  1.00  0.00           C
ATOM   7589  O32 POPEj 234      43.298  77.028  25.535  1.00  0.00           O
ATOM   7590  C32 POPEj 234      41.148  76.028  26.075  1.00  0.00           C
ATOM   7593  C23 POPEj 234      43.678  80.978  28.605  1.00  0.00           C
ATOM   7596  C24 POPEj 234      43.218  80.628  30.025  1.00  0.00           C
ATOM   7599  C25 POPEj 234      44.258  79.908  30.875  1.00  0.00           C
ATOM   7602  C26 POPEj 234      45.188  80.898  31.595  1.00  0.00           C
ATOM   7605  C27 POPEj 234      45.888  80.298  32.825  1.00  0.00           C
ATOM   7608  C28 POPEj 234      46.578  81.348  33.695  1.00  0.00           C
ATOM   7611  C29 POPEj 234      45.558  82.138  34.475  1.00  0.00           C
ATOM   7613 0C21 POPEj 234      45.178  81.888  35.745  1.00  0.00           C
ATOM   7615 1C21 POPEj 234      45.708  80.788  36.625  1.00  0.00           C
ATOM   7618 2C21 POPEj 234      46.638  81.348  37.705  1.00  0.00           C
ATOM   7621 3C21 POPEj 234      47.468  80.268  38.415  1.00  0.00           C
ATOM   7624 4C21 POPEj 234      47.948  80.718  39.795  1.00  0.00           C
ATOM   7627 5C21 POPEj 234      46.958  80.388  40.915  1.00  0.00           C
ATOM   7630 6C21 POPEj 234      46.808  81.518  41.955  1.00  0.00           C
ATOM   7633 7C21 POPEj 234      45.898  81.128  43.125  1.00  0.00           C
ATOM   7636 8C21 POPEj 234      45.528  82.298  44.035  1.00  0.00           C
ATOM   7640  C33 POPEj 234      41.738  75.548  27.415  1.00  0.00           C
ATOM   7643  C34 POPEj 234      40.658  74.988  28.365  1.00  0.00           C
ATOM   7646  C35 POPEj 234      39.788  76.048  29.055  1.00  0.00           C
ATOM   7649  C36 POPEj 234      40.518  76.808  30.165  1.00  0.00           C
ATOM   7652  C37 POPEj 234      39.708  77.968  30.735  1.00  0.00           C
ATOM   7655  C38 POPEj 234      40.408  78.748  31.845  1.00  0.00           C
ATOM   7658  C39 POPEj 234      40.398  78.038  33.205  1.00  0.00           C
ATOM   7661 0C31 POPEj 234      41.098  78.878  34.275  1.00  0.00           C
ATOM   7664 1C31 POPEj 234      40.998  78.258  35.665  1.00  0.00           C
ATOM   7667 2C31 POPEj 234      41.678  79.138  36.715  1.00  0.00           C
ATOM   7670 3C31 POPEj 234      41.598  78.548  38.125  1.00  0.00           C
ATOM   7673 4C31 POPEj 234      42.218  79.498  39.155  1.00  0.00           C
ATOM   7676 5C31 POPEj 234      41.938  79.078  40.595  1.00  0.00           C
ATOM   7679 6C31 POPEj 234      42.538  80.088  41.575  1.00  0.00           C
ATOM   7683  NH3 POPEk 235     115.288 113.258  57.925  1.00  0.00           N
ATOM   7687  C12 POPEk 235     115.448 112.058  57.035  1.00  0.00           C
ATOM   7690  C11 POPEk 235     115.648 110.838  57.935  1.00  0.00           C
ATOM   7693  P   POPEk 235     115.688 108.488  56.845  1.00  0.00           P
ATOM   7694  O13 POPEk 235     114.788 107.738  55.955  1.00  0.00           O
ATOM   7695  O14 POPEk 235     116.278 107.738  57.975  1.00  0.00           O
ATOM   7696  O11 POPEk 235     116.848 109.148  56.015  1.00  0.00           O
ATOM   7697  O12 POPEk 235     114.928 109.718  57.425  1.00  0.00           O
ATOM   7698  C1  POPEk 235     117.168 108.588  54.735  1.00  0.00           C
ATOM   7701  C2  POPEk 235     118.428 109.268  54.155  1.00  0.00           C
ATOM   7703  O21 POPEk 235     118.998 108.408  53.145  1.00  0.00           O
ATOM   7704  C21 POPEk 235     118.998 108.908  51.935  1.00  0.00           C
ATOM   7705  O22 POPEk 235     118.478 109.948  51.575  1.00  0.00           O
ATOM   7706  C22 POPEk 235     119.778 107.968  51.035  1.00  0.00           C
ATOM   7709  C3  POPEk 235     119.518 109.478  55.225  1.00  0.00           C
ATOM   7712  O31 POPEk 235     120.578 110.308  54.715  1.00  0.00           O
ATOM   7713  C31 POPEk 235     121.698 109.688  54.335  1.00  0.00           C
ATOM   7714  O32 POPEk 235     121.898 108.488  54.355  1.00  0.00           O
ATOM   7715  C32 POPEk 235     122.718 110.768  53.975  1.00  0.00           C
ATOM   7718  C23 POPEk 235     120.288 108.698  49.775  1.00  0.00           C
ATOM   7721  C24 POPEk 235     121.318 107.848  49.025  1.00  0.00           C
ATOM   7724  C25 POPEk 235     121.718 108.448  47.665  1.00  0.00           C
ATOM   7727  C26 POPEk 235     120.528 108.558  46.705  1.00  0.00           C
ATOM   7730  C27 POPEk 235     120.978 108.848  45.265  1.00  0.00           C
ATOM   7733  C28 POPEk 235     119.818 108.898  44.245  1.00  0.00           C
ATOM   7736  C29 POPEk 235     118.908 110.048  44.585  1.00  0.00           C
ATOM   7738 0C21 POPEk 235     118.678 111.148  43.855  1.00  0.00           C
ATOM   7740 1C21 POPEk 235     119.198 111.488  42.485  1.00  0.00           C
ATOM   7743 2C21 POPEk 235     117.998 111.968  41.645  1.00  0.00           C
ATOM   7746 3C21 POPEk 235     117.608 113.438  41.905  1.00  0.00           C
ATOM   7749 4C21 POPEk 235     116.148 113.758  41.545  1.00  0.00           C
ATOM   7752 5C21 POPEk 235     115.138 113.208  42.575  1.00  0.00           C
ATOM   7755 6C21 POPEk 235     114.848 114.148  43.755  1.00  0.00           C
ATOM   7758 7C21 POPEk 235     113.908 113.528  44.805  1.00  0.00           C
ATOM   7761 8C21 POPEk 235     113.758 114.338  46.105  1.00  0.00           C
ATOM   7765  C33 POPEk 235     123.758 110.348  52.915  1.00  0.00           C
ATOM   7768  C34 POPEk 235     124.858 109.418  53.445  1.00  0.00           C
ATOM   7771  C35 POPEk 235     125.948 109.098  52.395  1.00  0.00           C
ATOM   7774  C36 POPEk 235     126.828 110.288  52.005  1.00  0.00           C
ATOM   7777  C37 POPEk 235     127.848 109.938  50.905  1.00  0.00           C
ATOM   7780  C38 POPEk 235     128.648 111.148  50.395  1.00  0.00           C
ATOM   7783  C39 POPEk 235     129.748 110.748  49.395  1.00  0.00           C
ATOM   7786 0C31 POPEk 235     131.068 110.328  50.055  1.00  0.00           C
ATOM   7789 1C31 POPEk 235     132.188 110.078  49.035  1.00  0.00           C
ATOM   7792 2C31 POPEk 235     133.588 109.898  49.655  1.00  0.00           C
ATOM   7795 3C31 POPEk 235     133.708 108.568  50.385  1.00  0.00           C
ATOM   7798 4C31 POPEk 235     134.918 108.428  51.305  1.00  0.00           C
ATOM   7801 5C31 POPEk 235     134.838 107.118  52.115  1.00  0.00           C
ATOM   7804 6C31 POPEk 235     135.864 106.978  53.235  1.00  0.00           C
ATOM   7808  NH3 POPEl 236     112.698  78.998  17.725  1.00  0.00           N
ATOM   7812  C12 POPEl 236     111.348  79.158  17.075  1.00  0.00           C
ATOM   7815  C11 POPEl 236     110.708  77.828  16.615  1.00  0.00           C
ATOM   7818  P   POPEl 236     111.558  76.068  18.335  1.00  0.00           P
ATOM   7819  O13 POPEl 236     111.038  74.788  18.855  1.00  0.00           O
ATOM   7820  O14 POPEl 236     112.708  76.038  17.395  1.00  0.00           O
ATOM   7821  O11 POPEl 236     111.958  77.068  19.515  1.00  0.00           O
ATOM   7822  O12 POPEl 236     110.408  76.918  17.685  1.00  0.00           O
ATOM   7823  C1  POPEl 236     111.068  77.228  20.615  1.00  0.00           C
ATOM   7826  C2  POPEl 236     111.528  76.308  21.775  1.00  0.00           C
ATOM   7828  O21 POPEl 236     110.528  76.188  22.795  1.00  0.00           O
ATOM   7829  C21 POPEl 236     110.148  77.258  23.445  1.00  0.00           C
ATOM   7830  O22 POPEl 236     110.448  78.408  23.215  1.00  0.00           O
ATOM   7831  C22 POPEl 236     109.248  76.788  24.595  1.00  0.00           C
ATOM   7834  C3  POPEl 236     112.918  76.728  22.345  1.00  0.00           C
ATOM   7837  O31 POPEl 236     113.268  75.938  23.505  1.00  0.00           O
ATOM   7838  C31 POPEl 236     113.408  76.578  24.645  1.00  0.00           C
ATOM   7839  O32 POPEl 236     113.248  77.778  24.825  1.00  0.00           O
ATOM   7840  C32 POPEl 236     113.848  75.608  25.745  1.00  0.00           C
ATOM   7843  C23 POPEl 236     109.178  77.738  25.805  1.00  0.00           C
ATOM   7846  C24 POPEl 236     110.388  77.578  26.735  1.00  0.00           C
ATOM   7849  C25 POPEl 236     110.148  78.188  28.125  1.00  0.00           C
ATOM   7852  C26 POPEl 236     109.238  77.328  29.005  1.00  0.00           C
ATOM   7855  C27 POPEl 236     108.678  78.048  30.245  1.00  0.00           C
ATOM   7858  C28 POPEl 236     107.848  79.298  29.875  1.00  0.00           C
ATOM   7861  C29 POPEl 236     106.698  79.578  30.805  1.00  0.00           C
ATOM   7863 0C21 POPEl 236     106.528  80.638  31.625  1.00  0.00           C
ATOM   7865 1C21 POPEl 236     107.488  81.778  31.855  1.00  0.00           C
ATOM   7868 2C21 POPEl 236     107.698  81.968  33.365  1.00  0.00           C
ATOM   7871 3C21 POPEl 236     108.728  83.048  33.725  1.00  0.00           C
ATOM   7874 4C21 POPEl 236     108.738  83.298  35.245  1.00  0.00           C
ATOM   7877 5C21 POPEl 236     109.788  84.308  35.725  1.00  0.00           C
ATOM   7880 6C21 POPEl 236     109.678  84.568  37.235  1.00  0.00           C
ATOM   7883 7C21 POPEl 236     110.718  85.558  37.765  1.00  0.00           C
ATOM   7886 8C21 POPEl 236     110.578  85.838  39.255  1.00  0.00           C
ATOM   7890  C33 POPEl 236     112.888  74.418  25.945  1.00  0.00           C
ATOM   7893  C34 POPEl 236     113.398  73.358  26.945  1.00  0.00           C
ATOM   7896  C35 POPEl 236     113.758  73.868  28.345  1.00  0.00           C
ATOM   7899  C36 POPEl 236     112.638  74.668  29.035  1.00  0.00           C
ATOM   7902  C37 POPEl 236     112.838  74.808  30.545  1.00  0.00           C
ATOM   7905  C38 POPEl 236     111.698  75.608  31.205  1.00  0.00           C
ATOM   7908  C39 POPEl 236     111.728  75.618  32.735  1.00  0.00           C
ATOM   7911 0C31 POPEl 236     111.738  74.208  33.335  1.00  0.00           C
ATOM   7914 1C31 POPEl 236     111.338  74.128  34.805  1.00  0.00           C
ATOM   7917 2C31 POPEl 236     111.268  72.668  35.275  1.00  0.00           C
ATOM   7920 3C31 POPEl 236     110.458  72.448  36.555  1.00  0.00           C
ATOM   7923 4C31 POPEl 236     111.098  73.048  37.815  1.00  0.00           C
ATOM   7926 5C31 POPEl 236     110.228  72.808  39.055  1.00  0.00           C
ATOM   7929 6C31 POPEl 236     110.838  73.348  40.345  1.00  0.00           C
ATOM   7933  NH3 POPEm 237     100.788 113.448  60.715  1.00  0.00           N
ATOM   7937  C12 POPEm 237     100.338 113.708  59.305  1.00  0.00           C
ATOM   7940  C11 POPEm 237     100.918 115.028  58.725  1.00  0.00           C
ATOM   7943  P   POPEm 237     103.078 115.788  59.955  1.00  0.00           P
ATOM   7944  O13 POPEm 237     103.508 116.948  60.785  1.00  0.00           O
ATOM   7945  O14 POPEm 237     103.278 114.418  60.485  1.00  0.00           O
ATOM   7946  O11 POPEm 237     103.638 115.938  58.485  1.00  0.00           O
ATOM   7947  O12 POPEm 237     101.498 115.898  59.715  1.00  0.00           O
ATOM   7948  C1  POPEm 237     105.048 115.868  58.235  1.00  0.00           C
ATOM   7951  C2  POPEm 237     105.328 116.208  56.735  1.00  0.00           C
ATOM   7953  O21 POPEm 237     106.568 115.678  56.245  1.00  0.00           O
ATOM   7954  C21 POPEm 237     107.688 116.108  56.785  1.00  0.00           C
ATOM   7955  O22 POPEm 237     107.798 116.838  57.765  1.00  0.00           O
ATOM   7956  C22 POPEm 237     108.858 115.678  55.905  1.00  0.00           C
ATOM   7959  C3  POPEm 237     105.188 117.738  56.455  1.00  0.00           C
ATOM   7962  O31 POPEm 237     105.428 118.198  55.095  1.00  0.00           O
ATOM   7963  C31 POPEm 237     104.368 118.138  54.295  1.00  0.00           C
ATOM   7964  O32 POPEm 237     103.408 117.418  54.475  1.00  0.00           O
ATOM   7965  C32 POPEm 237     104.498 119.168  53.165  1.00  0.00           C
ATOM   7968  C23 POPEm 237     108.568 115.398  54.395  1.00  0.00           C
ATOM   7971  C24 POPEm 237     107.938 114.038  54.085  1.00  0.00           C
ATOM   7974  C25 POPEm 237     108.118 113.668  52.605  1.00  0.00           C
ATOM   7977  C26 POPEm 237     107.178 112.548  52.105  1.00  0.00           C
ATOM   7980  C27 POPEm 237     107.808 111.738  50.955  1.00  0.00           C
ATOM   7983  C28 POPEm 237     106.818 111.298  49.855  1.00  0.00           C
ATOM   7986  C29 POPEm 237     105.728 110.358  50.315  1.00  0.00           C
ATOM   7988 0C21 POPEm 237     105.028 109.528  49.525  1.00  0.00           C
ATOM   7990 1C21 POPEm 237     105.188 109.358  48.035  1.00  0.00           C
ATOM   7993 2C21 POPEm 237     103.948 109.818  47.225  1.00  0.00           C
ATOM   7996 3C21 POPEm 237     103.658 111.318  47.355  1.00  0.00           C
ATOM   7999 4C21 POPEm 237     102.538 111.818  46.425  1.00  0.00           C
ATOM   8002 5C21 POPEm 237     101.168 111.168  46.695  1.00  0.00           C
ATOM   8005 6C21 POPEm 237     100.008 111.978  46.125  1.00  0.00           C
ATOM   8008 7C21 POPEm 237      98.668 111.228  46.235  1.00  0.00           C
ATOM   8011 8C21 POPEm 237      97.438 112.068  45.865  1.00  0.00           C
ATOM   8015  C33 POPEm 237     104.658 118.608  51.725  1.00  0.00           C
ATOM   8018  C34 POPEm 237     105.028 119.758  50.775  1.00  0.00           C
ATOM   8021  C35 POPEm 237     105.428 119.348  49.345  1.00  0.00           C
ATOM   8024  C36 POPEm 237     105.918 120.548  48.525  1.00  0.00           C
ATOM   8027  C37 POPEm 237     106.728 120.148  47.275  1.00  0.00           C
ATOM   8030  C38 POPEm 237     106.858 121.278  46.235  1.00  0.00           C
ATOM   8033  C39 POPEm 237     108.188 121.208  45.465  1.00  0.00           C
ATOM   8036 0C31 POPEm 237     108.168 121.888  44.095  1.00  0.00           C
ATOM   8039 1C31 POPEm 237     109.568 121.878  43.445  1.00  0.00           C
ATOM   8042 2C31 POPEm 237     109.568 122.378  41.995  1.00  0.00           C
ATOM   8045 3C31 POPEm 237     110.988 122.668  41.465  1.00  0.00           C
ATOM   8048 4C31 POPEm 237     111.468 124.068  41.865  1.00  0.00           C
ATOM   8051 5C31 POPEm 237     112.918 124.368  41.505  1.00  0.00           C
ATOM   8054 6C31 POPEm 237     113.318 125.814  41.855  1.00  0.00           C
ATOM   8058  NH3 POPEn 238     124.098  61.848  17.315  1.00  0.00           N
ATOM   8062  C12 POPEn 238     123.228  63.028  17.675  1.00  0.00           C
ATOM   8065  C11 POPEn 238     122.458  62.708  18.965  1.00  0.00           C
ATOM   8068  P   POPEn 238     120.398  64.208  18.665  1.00  0.00           P
ATOM   8069  O13 POPEn 238     120.788  64.988  17.485  1.00  0.00           O
ATOM   8070  O14 POPEn 238     119.548  63.018  18.425  1.00  0.00           O
ATOM   8071  O11 POPEn 238     119.658  65.208  19.625  1.00  0.00           O
ATOM   8072  O12 POPEn 238     121.688  63.798  19.465  1.00  0.00           O
ATOM   8073  C1  POPEn 238     119.068  64.858  20.865  1.00  0.00           C
ATOM   8076  C2  POPEn 238     119.558  65.798  22.005  1.00  0.00           C
ATOM   8078  O21 POPEn 238     118.398  66.088  22.795  1.00  0.00           O
ATOM   8079  C21 POPEn 238     118.358  66.138  24.125  1.00  0.00           C
ATOM   8080  O22 POPEn 238     117.358  66.458  24.735  1.00  0.00           O
ATOM   8081  C22 POPEn 238     119.658  65.748  24.835  1.00  0.00           C
ATOM   8084  C3  POPEn 238     120.138  67.128  21.445  1.00  0.00           C
ATOM   8087  O31 POPEn 238     120.958  67.788  22.415  1.00  0.00           O
ATOM   8088  C31 POPEn 238     120.458  68.828  23.065  1.00  0.00           C
ATOM   8089  O32 POPEn 238     119.348  69.308  22.925  1.00  0.00           O
ATOM   8090  C32 POPEn 238     121.558  69.338  23.985  1.00  0.00           C
ATOM   8093  C23 POPEn 238     119.538  65.918  26.365  1.00  0.00           C
ATOM   8096  C24 POPEn 238     120.748  65.358  27.125  1.00  0.00           C
ATOM   8099  C25 POPEn 238     120.648  65.578  28.645  1.00  0.00           C
ATOM   8102  C26 POPEn 238     121.308  64.448  29.435  1.00  0.00           C
ATOM   8105  C27 POPEn 238     121.308  64.698  30.955  1.00  0.00           C
ATOM   8108  C28 POPEn 238     121.878  63.488  31.725  1.00  0.00           C
ATOM   8111  C29 POPEn 238     121.958  63.658  33.225  1.00  0.00           C
ATOM   8113 0C21 POPEn 238     120.908  63.538  34.065  1.00  0.00           C
ATOM   8115 1C21 POPEn 238     119.498  63.258  33.625  1.00  0.00           C
ATOM   8118 2C21 POPEn 238     118.498  62.928  34.755  1.00  0.00           C
ATOM   8121 3C21 POPEn 238     117.068  62.968  34.205  1.00  0.00           C
ATOM   8124 4C21 POPEn 238     116.028  62.238  35.065  1.00  0.00           C
ATOM   8127 5C21 POPEn 238     114.618  62.388  34.465  1.00  0.00           C
ATOM   8130 6C21 POPEn 238     113.538  61.648  35.275  1.00  0.00           C
ATOM   8133 7C21 POPEn 238     112.188  61.628  34.555  1.00  0.00           C
ATOM   8136 8C21 POPEn 238     111.098  60.888  35.335  1.00  0.00           C
ATOM   8140  C33 POPEn 238     121.118  69.988  25.305  1.00  0.00           C
ATOM   8143  C34 POPEn 238     122.358  70.618  25.955  1.00  0.00           C
ATOM   8146  C35 POPEn 238     122.158  71.108  27.385  1.00  0.00           C
ATOM   8149  C36 POPEn 238     122.038  69.958  28.405  1.00  0.00           C
ATOM   8152  C37 POPEn 238     122.018  70.498  29.835  1.00  0.00           C
ATOM   8155  C38 POPEn 238     121.888  69.398  30.895  1.00  0.00           C
ATOM   8158  C39 POPEn 238     122.698  69.718  32.155  1.00  0.00           C
ATOM   8161 0C31 POPEn 238     122.558  68.668  33.255  1.00  0.00           C
ATOM   8164 1C31 POPEn 238     121.178  68.678  33.945  1.00  0.00           C
ATOM   8167 2C31 POPEn 238     120.978  67.518  34.925  1.00  0.00           C
ATOM   8170 3C31 POPEn 238     121.818  67.638  36.205  1.00  0.00           C
ATOM   8173 4C31 POPEn 238     121.628  66.418  37.115  1.00  0.00           C
ATOM   8176 5C31 POPEn 238     122.178  66.638  38.535  1.00  0.00           C
ATOM   8179 6C31 POPEn 238     121.958  65.428  39.445  1.00  0.00           C
ATOM   8183  NH3 POPEo 239      98.638  86.418  17.515  1.00  0.00           N
ATOM   8187  C12 POPEo 239      98.208  84.998  17.345  1.00  0.00           C
ATOM   8190  C11 POPEo 239      99.398  84.188  16.855  1.00  0.00           C
ATOM   8193  P   POPEo 239      99.638  81.848  17.905  1.00  0.00           P
ATOM   8194  O13 POPEo 239      99.048  80.498  17.755  1.00  0.00           O
ATOM   8195  O14 POPEo 239     101.108  81.948  17.805  1.00  0.00           O
ATOM   8196  O11 POPEo 239      99.108  82.468  19.255  1.00  0.00           O
ATOM   8197  O12 POPEo 239      99.018  82.808  16.825  1.00  0.00           O
ATOM   8198  C1  POPEo 239      99.568  81.958  20.515  1.00  0.00           C
ATOM   8201  C2  POPEo 239      98.378  81.568  21.425  1.00  0.00           C
ATOM   8203  O21 POPEo 239      98.688  81.818  22.805  1.00  0.00           O
ATOM   8204  C21 POPEo 239      99.488  80.958  23.395  1.00  0.00           C
ATOM   8205  O22 POPEo 239     100.088  80.038  22.855  1.00  0.00           O
ATOM   8206  C22 POPEo 239      99.558  81.268  24.885  1.00  0.00           C
ATOM   8209  C3  POPEo 239      97.808  80.138  21.125  1.00  0.00           C
ATOM   8212  O31 POPEo 239      96.968  79.688  22.195  1.00  0.00           O
ATOM   8213  C31 POPEo 239      97.158  78.528  22.835  1.00  0.00           C
ATOM   8214  O32 POPEo 239      96.838  78.368  24.005  1.00  0.00           O
ATOM   8215  C32 POPEo 239      97.728  77.388  21.985  1.00  0.00           C
ATOM   8218  C23 POPEo 239      99.748  79.968  25.695  1.00  0.00           C
ATOM   8221  C24 POPEo 239      99.858  80.218  27.205  1.00  0.00           C
ATOM   8224  C25 POPEo 239      99.788  78.918  28.015  1.00  0.00           C
ATOM   8227  C26 POPEo 239     100.498  79.068  29.365  1.00  0.00           C
ATOM   8230  C27 POPEo 239     100.668  77.758  30.145  1.00  0.00           C
ATOM   8233  C28 POPEo 239     101.818  77.798  31.175  1.00  0.00           C
ATOM   8236  C29 POPEo 239     101.748  79.008  32.085  1.00  0.00           C
ATOM   8238 0C21 POPEo 239     102.088  79.078  33.385  1.00  0.00           C
ATOM   8240 1C21 POPEo 239     102.638  77.978  34.245  1.00  0.00           C
ATOM   8243 2C21 POPEo 239     104.088  78.278  34.635  1.00  0.00           C
ATOM   8246 3C21 POPEo 239     104.688  77.218  35.565  1.00  0.00           C
ATOM   8249 4C21 POPEo 239     106.008  77.648  36.225  1.00  0.00           C
ATOM   8252 5C21 POPEo 239     107.128  77.878  35.205  1.00  0.00           C
ATOM   8255 6C21 POPEo 239     108.448  78.288  35.865  1.00  0.00           C
ATOM   8258 7C21 POPEo 239     109.558  78.508  34.835  1.00  0.00           C
ATOM   8261 8C21 POPEo 239     110.798  79.198  35.415  1.00  0.00           C
ATOM   8265  C33 POPEo 239      97.238  75.998  22.465  1.00  0.00           C
ATOM   8268  C34 POPEo 239      98.328  75.048  22.995  1.00  0.00           C
ATOM   8271  C35 POPEo 239      99.088  75.498  24.265  1.00  0.00           C
ATOM   8274  C36 POPEo 239      98.288  75.358  25.575  1.00  0.00           C
ATOM   8277  C37 POPEo 239      99.178  75.088  26.795  1.00  0.00           C
ATOM   8280  C38 POPEo 239      98.498  75.278  28.165  1.00  0.00           C
ATOM   8283  C39 POPEo 239      97.618  74.108  28.665  1.00  0.00           C
ATOM   8286 0C31 POPEo 239      97.018  74.378  30.055  1.00  0.00           C
ATOM   8289 1C31 POPEo 239      96.678  73.098  30.835  1.00  0.00           C
ATOM   8292 2C31 POPEo 239      96.518  73.398  32.335  1.00  0.00           C
ATOM   8295 3C31 POPEo 239      96.548  72.158  33.235  1.00  0.00           C
ATOM   8298 4C31 POPEo 239      96.528  72.548  34.725  1.00  0.00           C
ATOM   8301 5C31 POPEo 239      96.778  71.378  35.685  1.00  0.00           C
ATOM   8304 6C31 POPEo 239      97.028  71.838  37.125  1.00  0.00           C
ATOM   8308  NH3 POPEp 240      65.758 100.478  16.705  1.00  0.00           N
ATOM   8312  C12 POPEp 240      65.078  99.678  17.785  1.00  0.00           C
ATOM   8315  C11 POPEp 240      64.758  98.228  17.365  1.00  0.00           C
ATOM   8318  P   POPEp 240      63.438  96.208  18.505  1.00  0.00           P
ATOM   8319  O13 POPEp 240      62.388  96.168  17.475  1.00  0.00           O
ATOM   8320  O14 POPEp 240      64.348  95.038  18.405  1.00  0.00           O
ATOM   8321  O11 POPEp 240      62.728  96.268  19.925  1.00  0.00           O
ATOM   8322  O12 POPEp 240      64.238  97.548  18.485  1.00  0.00           O
ATOM   8323  C1  POPEp 240      61.448  96.908  19.995  1.00  0.00           C
ATOM   8326  C2  POPEp 240      60.988  97.168  21.465  1.00  0.00           C
ATOM   8328  O21 POPEp 240      61.198  95.958  22.205  1.00  0.00           O
ATOM   8329  C21 POPEp 240      61.398  96.128  23.505  1.00  0.00           C
ATOM   8330  O22 POPEp 240      61.378  97.188  24.105  1.00  0.00           O
ATOM   8331  C22 POPEp 240      61.778  94.768  24.105  1.00  0.00           C
ATOM   8334  C3  POPEp 240      59.498  97.628  21.525  1.00  0.00           C
ATOM   8337  O31 POPEp 240      59.308  98.628  22.535  1.00  0.00           O
ATOM   8338  C31 POPEp 240      58.298  98.468  23.385  1.00  0.00           C
ATOM   8339  O32 POPEp 240      57.518  97.538  23.425  1.00  0.00           O
ATOM   8340  C32 POPEp 240      58.268  99.668  24.325  1.00  0.00           C
ATOM   8343  C23 POPEp 240      61.268  94.518  25.545  1.00  0.00           C
ATOM   8346  C24 POPEp 240      60.328  93.308  25.605  1.00  0.00           C
ATOM   8349  C25 POPEp 240      59.918  92.938  27.035  1.00  0.00           C
ATOM   8352  C26 POPEp 240      60.998  92.148  27.785  1.00  0.00           C
ATOM   8355  C27 POPEp 240      60.878  92.278  29.315  1.00  0.00           C
ATOM   8358  C28 POPEp 240      61.818  91.348  30.095  1.00  0.00           C
ATOM   8361  C29 POPEp 240      63.278  91.598  29.805  1.00  0.00           C
ATOM   8363 0C21 POPEp 240      64.318  91.118  30.515  1.00  0.00           C
ATOM   8365 1C21 POPEp 240      64.218  90.228  31.725  1.00  0.00           C
ATOM   8368 2C21 POPEp 240      65.598  89.948  32.345  1.00  0.00           C
ATOM   8371 3C21 POPEp 240      66.308  91.208  32.875  1.00  0.00           C
ATOM   8374 4C21 POPEp 240      67.718  91.438  32.315  1.00  0.00           C
ATOM   8377 5C21 POPEp 240      68.758  90.428  32.815  1.00  0.00           C
ATOM   8380 6C21 POPEp 240      70.178  90.828  32.375  1.00  0.00           C
ATOM   8383 7C21 POPEp 240      71.288  89.918  32.905  1.00  0.00           C
ATOM   8386 8C21 POPEp 240      72.658  90.588  32.905  1.00  0.00           C
ATOM   8390  C33 POPEp 240      56.968  99.768  25.155  1.00  0.00           C
ATOM   8393  C34 POPEp 240      57.028 100.918  26.165  1.00  0.00           C
ATOM   8396  C35 POPEp 240      55.728 101.098  26.955  1.00  0.00           C
ATOM   8399  C36 POPEp 240      55.768 102.318  27.885  1.00  0.00           C
ATOM   8402  C37 POPEp 240      54.388 102.688  28.425  1.00  0.00           C
ATOM   8405  C38 POPEp 240      54.378 103.888  29.385  1.00  0.00           C
ATOM   8408  C39 POPEp 240      54.578 103.518  30.875  1.00  0.00           C
ATOM   8411 0C31 POPEp 240      53.538 104.228  31.755  1.00  0.00           C
ATOM   8414 1C31 POPEp 240      53.688 103.948  33.265  1.00  0.00           C
ATOM   8417 2C31 POPEp 240      52.408 104.238  34.055  1.00  0.00           C
ATOM   8420 3C31 POPEp 240      51.838 105.668  33.895  1.00  0.00           C
ATOM   8423 4C31 POPEp 240      52.658 106.758  34.605  1.00  0.00           C
ATOM   8426 5C31 POPEp 240      51.898 108.098  34.635  1.00  0.00           C
ATOM   8429 6C31 POPEp 240      52.598 109.188  35.445  1.00  0.00           C
ATOM   8433  NH3 POPEq 241      22.948  23.788  18.785  1.00  0.00           N
ATOM   8437  C12 POPEq 241      23.568  22.678  17.975  1.00  0.00           C
ATOM   8440  C11 POPEq 241      25.038  22.438  18.385  1.00  0.00           C
ATOM   8443  P   POPEq 241      27.348  23.628  18.645  1.00  0.00           P
ATOM   8444  O13 POPEq 241      28.058  22.548  17.935  1.00  0.00           O
ATOM   8445  O14 POPEq 241      27.898  24.978  18.445  1.00  0.00           O
ATOM   8446  O11 POPEq 241      27.328  23.268  20.165  1.00  0.00           O
ATOM   8447  O12 POPEq 241      25.808  23.628  18.215  1.00  0.00           O
ATOM   8448  C1  POPEq 241      26.518  23.928  21.125  1.00  0.00           C
ATOM   8451  C2  POPEq 241      27.338  24.028  22.425  1.00  0.00           C
ATOM   8453  O21 POPEq 241      26.428  24.348  23.485  1.00  0.00           O
ATOM   8454  C21 POPEq 241      26.668  23.658  24.595  1.00  0.00           C
ATOM   8455  O22 POPEq 241      27.538  22.828  24.755  1.00  0.00           O
ATOM   8456  C22 POPEq 241      25.748  24.138  25.705  1.00  0.00           C
ATOM   8459  C3  POPEq 241      28.468  25.088  22.255  1.00  0.00           C
ATOM   8462  O31 POPEq 241      29.518  24.978  23.245  1.00  0.00           O
ATOM   8463  C31 POPEq 241      29.348  25.708  24.325  1.00  0.00           C
ATOM   8464  O32 POPEq 241      28.348  26.368  24.575  1.00  0.00           O
ATOM   8465  C32 POPEq 241      30.548  25.568  25.275  1.00  0.00           C
ATOM   8468  C23 POPEq 241      26.008  23.288  26.955  1.00  0.00           C
ATOM   8471  C24 POPEq 241      25.258  23.778  28.185  1.00  0.00           C
ATOM   8474  C25 POPEq 241      25.768  23.108  29.455  1.00  0.00           C
ATOM   8477  C26 POPEq 241      24.898  23.388  30.685  1.00  0.00           C
ATOM   8480  C27 POPEq 241      25.288  22.458  31.845  1.00  0.00           C
ATOM   8483  C28 POPEq 241      24.168  22.268  32.875  1.00  0.00           C
ATOM   8486  C29 POPEq 241      23.968  23.488  33.735  1.00  0.00           C
ATOM   8488 0C21 POPEq 241      23.978  23.528  35.075  1.00  0.00           C
ATOM   8490 1C21 POPEq 241      24.188  22.368  36.015  1.00  0.00           C
ATOM   8493 2C21 POPEq 241      23.108  22.308  37.115  1.00  0.00           C
ATOM   8496 3C21 POPEq 241      23.458  21.208  38.135  1.00  0.00           C
ATOM   8499 4C21 POPEq 241      22.568  21.208  39.385  1.00  0.00           C
ATOM   8502 5C21 POPEq 241      22.948  20.098  40.375  1.00  0.00           C
ATOM   8505 6C21 POPEq 241      24.368  20.238  40.925  1.00  0.00           C
ATOM   8508 7C21 POPEq 241      24.688  19.248  42.045  1.00  0.00           C
ATOM   8511 8C21 POPEq 241      26.048  19.528  42.695  1.00  0.00           C
ATOM   8515  C33 POPEq 241      30.248  24.718  26.525  1.00  0.00           C
ATOM   8518  C34 POPEq 241      31.438  24.628  27.495  1.00  0.00           C
ATOM   8521  C35 POPEq 241      31.238  23.648  28.675  1.00  0.00           C
ATOM   8524  C36 POPEq 241      30.178  24.108  29.695  1.00  0.00           C
ATOM   8527  C37 POPEq 241      29.948  23.108  30.845  1.00  0.00           C
ATOM   8530  C38 POPEq 241      30.758  23.388  32.115  1.00  0.00           C
ATOM   8533  C39 POPEq 241      30.268  22.508  33.285  1.00  0.00           C
ATOM   8536 0C31 POPEq 241      30.488  23.128  34.675  1.00  0.00           C
ATOM   8539 1C31 POPEq 241      29.408  22.668  35.665  1.00  0.00           C
ATOM   8542 2C31 POPEq 241      29.628  23.198  37.095  1.00  0.00           C
ATOM   8545 3C31 POPEq 241      28.408  22.958  37.995  1.00  0.00           C
ATOM   8548 4C31 POPEq 241      28.698  23.238  39.485  1.00  0.00           C
ATOM   8551 5C31 POPEq 241      27.478  22.978  40.375  1.00  0.00           C
ATOM   8554 6C31 POPEq 241      27.738  23.218  41.865  1.00  0.00           C
ATOM   8558  NH3 POPEr 242      65.158  44.578  24.065  1.00  0.00           N
ATOM   8562  C12 POPEr 242      64.458  43.408  23.465  1.00  0.00           C
ATOM   8565  C11 POPEr 242      65.358  42.648  22.495  1.00  0.00           C
ATOM   8568  P   POPEr 242      64.918  40.098  22.405  1.00  0.00           P
ATOM   8569  O13 POPEr 242      63.678  39.268  22.335  1.00  0.00           O
ATOM   8570  O14 POPEr 242      66.138  39.658  21.715  1.00  0.00           O
ATOM   8571  O11 POPEr 242      65.228  40.338  23.945  1.00  0.00           O
ATOM   8572  O12 POPEr 242      64.598  41.588  21.935  1.00  0.00           O
ATOM   8573  C1  POPEr 242      66.428  39.858  24.575  1.00  0.00           C
ATOM   8576  C2  POPEr 242      66.108  39.078  25.875  1.00  0.00           C
ATOM   8578  O21 POPEr 242      65.598  40.018  26.825  1.00  0.00           O
ATOM   8579  C21 POPEr 242      64.308  39.968  27.095  1.00  0.00           C
ATOM   8580  O22 POPEr 242      63.468  39.248  26.565  1.00  0.00           O
ATOM   8581  C22 POPEr 242      64.018  40.998  28.195  1.00  0.00           C
ATOM   8584  C3  POPEr 242      67.378  38.398  26.465  1.00  0.00           C
ATOM   8587  O31 POPEr 242      67.098  37.668  27.675  1.00  0.00           O
ATOM   8588  C31 POPEr 242      67.208  38.328  28.825  1.00  0.00           C
ATOM   8589  O32 POPEr 242      67.598  39.488  28.935  1.00  0.00           O
ATOM   8590  C32 POPEr 242      66.828  37.388  29.975  1.00  0.00           C
ATOM   8593  C23 POPEr 242      62.828  40.678  29.135  1.00  0.00           C
ATOM   8596  C24 POPEr 242      62.898  41.548  30.405  1.00  0.00           C
ATOM   8599  C25 POPEr 242      61.808  41.268  31.455  1.00  0.00           C
ATOM   8602  C26 POPEr 242      62.138  41.918  32.815  1.00  0.00           C
ATOM   8605  C27 POPEr 242      61.078  41.668  33.915  1.00  0.00           C
ATOM   8608  C28 POPEr 242      61.638  41.418  35.345  1.00  0.00           C
ATOM   8611  C29 POPEr 242      62.598  42.458  35.865  1.00  0.00           C
ATOM   8613 0C21 POPEr 242      62.568  43.138  37.035  1.00  0.00           C
ATOM   8615 1C21 POPEr 242      61.578  42.998  38.165  1.00  0.00           C
ATOM   8618 2C21 POPEr 242      62.148  43.418  39.525  1.00  0.00           C
ATOM   8621 3C21 POPEr 242      61.238  42.968  40.685  1.00  0.00           C
ATOM   8624 4C21 POPEr 242      61.538  43.668  42.015  1.00  0.00           C
ATOM   8627 5C21 POPEr 242      62.758  43.118  42.775  1.00  0.00           C
ATOM   8630 6C21 POPEr 242      62.438  41.878  43.635  1.00  0.00           C
ATOM   8633 7C21 POPEr 242      63.518  41.618  44.695  1.00  0.00           C
ATOM   8636 8C21 POPEr 242      63.098  40.628  45.795  1.00  0.00           C
ATOM   8640  C33 POPEr 242      65.858  38.038  30.995  1.00  0.00           C
ATOM   8643  C34 POPEr 242      66.618  38.738  32.115  1.00  0.00           C
ATOM   8646  C35 POPEr 242      65.678  39.348  33.155  1.00  0.00           C
ATOM   8649  C36 POPEr 242      66.438  39.818  34.405  1.00  0.00           C
ATOM   8652  C37 POPEr 242      65.498  40.458  35.425  1.00  0.00           C
ATOM   8655  C38 POPEr 242      66.168  40.818  36.765  1.00  0.00           C
ATOM   8658  C39 POPEr 242      66.688  39.588  37.525  1.00  0.00           C
ATOM   8661 0C31 POPEr 242      66.388  39.598  39.035  1.00  0.00           C
ATOM   8664 1C31 POPEr 242      64.878  39.518  39.345  1.00  0.00           C
ATOM   8667 2C31 POPEr 242      64.578  38.958  40.755  1.00  0.00           C
ATOM   8670 3C31 POPEr 242      64.648  37.428  40.805  1.00  0.00           C
ATOM   8673 4C31 POPEr 242      64.368  36.848  42.195  1.00  0.00           C
ATOM   8676 5C31 POPEr 242      64.378  35.308  42.195  1.00  0.00           C
ATOM   8679 6C31 POPEr 242      64.348  34.678  43.585  1.00  0.00           C
ATOM   8683  NH3 POPEs 243      17.808  55.798  64.925  1.00  0.00           N
ATOM   8687  C12 POPEs 243      18.358  55.018  63.755  1.00  0.00           C
ATOM   8690  C11 POPEs 243      19.878  54.838  63.935  1.00  0.00           C
ATOM   8693  P   POPEs 243      19.688  52.778  65.595  1.00  0.00           P
ATOM   8694  O13 POPEs 243      20.588  52.008  66.465  1.00  0.00           O
ATOM   8695  O14 POPEs 243      18.368  53.058  66.225  1.00  0.00           O
ATOM   8696  O11 POPEs 243      19.428  52.058  64.215  1.00  0.00           O
ATOM   8697  O12 POPEs 243      20.248  54.178  65.155  1.00  0.00           O
ATOM   8698  C1  POPEs 243      20.328  51.198  63.515  1.00  0.00           C
ATOM   8701  C2  POPEs 243      20.668  51.768  62.095  1.00  0.00           C
ATOM   8703  O21 POPEs 243      19.498  52.308  61.455  1.00  0.00           O
ATOM   8704  C21 POPEs 243      18.548  51.468  61.135  1.00  0.00           C
ATOM   8705  O22 POPEs 243      18.618  50.248  61.105  1.00  0.00           O
ATOM   8706  C22 POPEs 243      17.278  52.228  60.765  1.00  0.00           C
ATOM   8709  C3  POPEs 243      21.518  50.858  61.155  1.00  0.00           C
ATOM   8712  O31 POPEs 243      22.008  51.658  60.055  1.00  0.00           O
ATOM   8713  C31 POPEs 243      23.238  52.148  60.225  1.00  0.00           C
ATOM   8714  O32 POPEs 243      23.948  51.918  61.185  1.00  0.00           O
ATOM   8715  C32 POPEs 243      23.538  53.158  59.125  1.00  0.00           C
ATOM   8718  C23 POPEs 243      16.868  51.928  59.315  1.00  0.00           C
ATOM   8721  C24 POPEs 243      15.418  52.308  59.005  1.00  0.00           C
ATOM   8724  C25 POPEs 243      15.038  51.748  57.635  1.00  0.00           C
ATOM   8727  C26 POPEs 243      13.638  52.118  57.135  1.00  0.00           C
ATOM   8730  C27 POPEs 243      13.438  51.448  55.765  1.00  0.00           C
ATOM   8733  C28 POPEs 243      12.268  52.028  54.965  1.00  0.00           C
ATOM   8736  C29 POPEs 243      11.048  51.138  54.935  1.00  0.00           C
ATOM   8738 0C21 POPEs 243      10.888  50.078  54.125  1.00  0.00           C
ATOM   8740 1C21 POPEs 243      11.888  49.588  53.095  1.00  0.00           C
ATOM   8743 2C21 POPEs 243      11.218  48.718  52.015  1.00  0.00           C
ATOM   8746 3C21 POPEs 243      10.728  47.348  52.525  1.00  0.00           C
ATOM   8749 4C21 POPEs 243       9.828  46.628  51.515  1.00  0.00           C
ATOM   8752 5C21 POPEs 243      10.458  46.298  50.155  1.00  0.00           C
ATOM   8755 6C21 POPEs 243      11.658  45.338  50.225  1.00  0.00           C
ATOM   8758 7C21 POPEs 243      12.138  44.948  48.825  1.00  0.00           C
ATOM   8761 8C21 POPEs 243      13.348  44.018  48.805  1.00  0.00           C
ATOM   8765  C33 POPEs 243      23.218  52.708  57.675  1.00  0.00           C
ATOM   8768  C34 POPEs 243      23.738  53.768  56.695  1.00  0.00           C
ATOM   8771  C35 POPEs 243      23.108  53.748  55.295  1.00  0.00           C
ATOM   8774  C36 POPEs 243      23.698  54.898  54.465  1.00  0.00           C
ATOM   8777  C37 POPEs 243      23.038  55.108  53.095  1.00  0.00           C
ATOM   8780  C38 POPEs 243      23.528  56.388  52.395  1.00  0.00           C
ATOM   8783  C39 POPEs 243      22.818  56.668  51.065  1.00  0.00           C
ATOM   8786 0C31 POPEs 243      23.568  57.708  50.215  1.00  0.00           C
ATOM   8789 1C31 POPEs 243      22.848  58.068  48.915  1.00  0.00           C
ATOM   8792 2C31 POPEs 243      23.758  58.778  47.905  1.00  0.00           C
ATOM   8795 3C31 POPEs 243      23.018  59.228  46.635  1.00  0.00           C
ATOM   8798 4C31 POPEs 243      23.968  59.568  45.485  1.00  0.00           C
ATOM   8801 5C31 POPEs 243      23.238  60.098  44.245  1.00  0.00           C
ATOM   8804 6C31 POPEs 243      24.148  60.208  43.015  1.00  0.00           C
ATOM   8808  NH3 POPEt 244     102.398  75.618  21.025  1.00  0.00           N
ATOM   8812  C12 POPEt 244     102.568  76.868  20.225  1.00  0.00           C
ATOM   8815  C11 POPEt 244     103.898  76.848  19.435  1.00  0.00           C
ATOM   8818  P   POPEt 244     106.398  76.068  19.725  1.00  0.00           P
ATOM   8819  O13 POPEt 244     106.568  74.638  19.385  1.00  0.00           O
ATOM   8820  O14 POPEt 244     106.698  77.118  18.715  1.00  0.00           O
ATOM   8821  O11 POPEt 244     107.128  76.408  21.075  1.00  0.00           O
ATOM   8822  O12 POPEt 244     104.918  76.248  20.225  1.00  0.00           O
ATOM   8823  C1  POPEt 244     106.918  77.698  21.655  1.00  0.00           C
ATOM   8826  C2  POPEt 244     105.768  77.708  22.685  1.00  0.00           C
ATOM   8828  O21 POPEt 244     106.148  78.668  23.695  1.00  0.00           O
ATOM   8829  C21 POPEt 244     105.478  79.798  23.695  1.00  0.00           C
ATOM   8830  O22 POPEt 244     104.438  80.018  23.105  1.00  0.00           O
ATOM   8831  C22 POPEt 244     106.128  80.728  24.705  1.00  0.00           C
ATOM   8834  C3  POPEt 244     105.558  76.308  23.325  1.00  0.00           C
ATOM   8837  O31 POPEt 244     104.868  76.428  24.585  1.00  0.00           O
ATOM   8838  C31 POPEt 244     104.708  75.258  25.175  1.00  0.00           C
ATOM   8839  O32 POPEt 244     104.948  74.178  24.645  1.00  0.00           O
ATOM   8840  C32 POPEt 244     104.218  75.458  26.595  1.00  0.00           C
ATOM   8843  C23 POPEt 244     105.748  80.338  26.155  1.00  0.00           C
ATOM   8846  C24 POPEt 244     104.858  81.408  26.785  1.00  0.00           C
ATOM   8849  C25 POPEt 244     104.428  81.108  28.225  1.00  0.00           C
ATOM   8852  C26 POPEt 244     103.338  82.068  28.705  1.00  0.00           C
ATOM   8855  C27 POPEt 244     103.858  83.468  29.085  1.00  0.00           C
ATOM   8858  C28 POPEt 244     102.738  84.528  29.085  1.00  0.00           C
ATOM   8861  C29 POPEt 244     103.088  85.728  29.925  1.00  0.00           C
ATOM   8863 0C21 POPEt 244     102.728  85.898  31.205  1.00  0.00           C
ATOM   8865 1C21 POPEt 244     101.878  84.948  32.005  1.00  0.00           C
ATOM   8868 2C21 POPEt 244     101.168  85.638  33.175  1.00  0.00           C
ATOM   8871 3C21 POPEt 244     100.118  86.668  32.725  1.00  0.00           C
ATOM   8874 4C21 POPEt 244      99.538  87.448  33.905  1.00  0.00           C
ATOM   8877 5C21 POPEt 244      98.508  88.508  33.465  1.00  0.00           C
ATOM   8880 6C21 POPEt 244      97.818  89.218  34.635  1.00  0.00           C
ATOM   8883 7C21 POPEt 244      96.998  88.268  35.525  1.00  0.00           C
ATOM   8886 8C21 POPEt 244      96.078  88.998  36.505  1.00  0.00           C
ATOM   8890  C33 POPEt 244     105.138  76.418  27.385  1.00  0.00           C
ATOM   8893  C34 POPEt 244     104.998  76.218  28.895  1.00  0.00           C
ATOM   8896  C35 POPEt 244     105.868  75.048  29.365  1.00  0.00           C
ATOM   8899  C36 POPEt 244     105.478  74.508  30.735  1.00  0.00           C
ATOM   8902  C37 POPEt 244     106.398  73.348  31.115  1.00  0.00           C
ATOM   8905  C38 POPEt 244     106.038  72.668  32.435  1.00  0.00           C
ATOM   8908  C39 POPEt 244     106.058  73.608  33.645  1.00  0.00           C
ATOM   8911 0C31 POPEt 244     105.868  72.838  34.955  1.00  0.00           C
ATOM   8914 1C31 POPEt 244     105.368  73.728  36.105  1.00  0.00           C
ATOM   8917 2C31 POPEt 244     104.978  72.928  37.355  1.00  0.00           C
ATOM   8920 3C31 POPEt 244     106.178  72.468  38.195  1.00  0.00           C
ATOM   8923 4C31 POPEt 244     105.738  71.548  39.345  1.00  0.00           C
ATOM   8926 5C31 POPEt 244     106.858  71.228  40.335  1.00  0.00           C
ATOM   8929 6C31 POPEt 244     106.458  70.198  41.395  1.00  0.00           C
ATOM   8933  NH3 POPEu 245     124.228 132.484  18.165  1.00  0.00           N
ATOM   8937  C12 POPEu 245     123.118 132.884  17.225  1.00  0.00           C
ATOM   8940  C11 POPEu 245     122.708 131.684  16.365  1.00  0.00           C
ATOM   8943  P   POPEu 245     124.268 129.614  15.855  1.00  0.00           P
ATOM   8944  O13 POPEu 245     123.598 128.744  14.875  1.00  0.00           O
ATOM   8945  O14 POPEu 245     125.738 129.544  16.005  1.00  0.00           O
ATOM   8946  O11 POPEu 245     123.698 129.214  17.275  1.00  0.00           O
ATOM   8947  O12 POPEu 245     123.848 131.124  15.715  1.00  0.00           O
ATOM   8948  C1  POPEu 245     123.358 127.834  17.465  1.00  0.00           C
ATOM   8951  C2  POPEu 245     122.678 127.644  18.825  1.00  0.00           C
ATOM   8953  O21 POPEu 245     122.548 126.244  19.075  1.00  0.00           O
ATOM   8954  C21 POPEu 245     121.848 125.834  20.135  1.00  0.00           C
ATOM   8955  O22 POPEu 245     120.938 125.024  20.085  1.00  0.00           O
ATOM   8956  C22 POPEu 245     122.478 126.324  21.455  1.00  0.00           C
ATOM   8959  C3  POPEu 245     121.308 128.394  18.835  1.00  0.00           C
ATOM   8962  O31 POPEu 245     121.028 128.944  20.125  1.00  0.00           O
ATOM   8963  C31 POPEu 245     121.528 130.124  20.415  1.00  0.00           C
ATOM   8964  O32 POPEu 245     122.158 130.864  19.665  1.00  0.00           O
ATOM   8965  C32 POPEu 245     121.138 130.444  21.865  1.00  0.00           C
ATOM   8968  C23 POPEu 245     121.778 125.724  22.705  1.00  0.00           C
ATOM   8971  C24 POPEu 245     122.758 125.514  23.865  1.00  0.00           C
ATOM   8974  C25 POPEu 245     122.068 125.114  25.175  1.00  0.00           C
ATOM   8977  C26 POPEu 245     122.988 124.308  26.095  1.00  0.00           C
ATOM   8980  C27 POPEu 245     122.388 124.108  27.495  1.00  0.00           C
ATOM   8983  C28 POPEu 245     123.318 123.278  28.395  1.00  0.00           C
ATOM   8986  C29 POPEu 245     122.758 123.158  29.795  1.00  0.00           C
ATOM   8988 0C21 POPEu 245     123.348 123.508  30.955  1.00  0.00           C
ATOM   8990 1C21 POPEu 245     124.718 124.118  31.145  1.00  0.00           C
ATOM   8993 2C21 POPEu 245     125.658 123.228  31.985  1.00  0.00           C
ATOM   8996 3C21 POPEu 245     125.378 123.298  33.495  1.00  0.00           C
ATOM   8999 4C21 POPEu 245     126.388 122.508  34.355  1.00  0.00           C
ATOM   9002 5C21 POPEu 245     126.198 120.998  34.245  1.00  0.00           C
ATOM   9005 6C21 POPEu 245     127.048 120.208  35.255  1.00  0.00           C
ATOM   9008 7C21 POPEu 245     126.678 118.718  35.255  1.00  0.00           C
ATOM   9011 8C21 POPEu 245     127.398 117.878  36.295  1.00  0.00           C
ATOM   9015  C33 POPEu 245     120.068 129.464  22.445  1.00  0.00           C
ATOM   9018  C34 POPEu 245     119.528 129.804  23.835  1.00  0.00           C
ATOM   9021  C35 POPEu 245     120.578 129.684  24.935  1.00  0.00           C
ATOM   9024  C36 POPEu 245     120.008 128.994  26.185  1.00  0.00           C
ATOM   9027  C37 POPEu 245     120.998 129.054  27.345  1.00  0.00           C
ATOM   9030  C38 POPEu 245     120.458 128.384  28.615  1.00  0.00           C
ATOM   9033  C39 POPEu 245     121.398 128.534  29.825  1.00  0.00           C
ATOM   9036 0C31 POPEu 245     121.678 129.994  30.215  1.00  0.00           C
ATOM   9039 1C31 POPEu 245     122.628 130.124  31.405  1.00  0.00           C
ATOM   9042 2C31 POPEu 245     122.818 131.584  31.805  1.00  0.00           C
ATOM   9045 3C31 POPEu 245     123.608 131.774  33.105  1.00  0.00           C
ATOM   9048 4C31 POPEu 245     123.208 133.074  33.795  1.00  0.00           C
ATOM   9051 5C31 POPEu 245     124.018 133.374  35.065  1.00  0.00           C
ATOM   9054 6C31 POPEu 245     123.528 134.624  35.805  1.00  0.00           C
ATOM   9058  NH3 POPEv 246      67.758  53.528  69.165  1.00  0.00           N
ATOM   9062  C12 POPEv 246      67.998  52.158  68.625  1.00  0.00           C
ATOM   9065  C11 POPEv 246      66.808  51.528  67.895  1.00  0.00           C
ATOM   9068  P   POPEv 246      65.988  49.148  67.245  1.00  0.00           P
ATOM   9069  O13 POPEv 246      66.528  47.828  67.635  1.00  0.00           O
ATOM   9070  O14 POPEv 246      64.558  49.308  66.935  1.00  0.00           O
ATOM   9071  O11 POPEv 246      66.818  49.578  65.975  1.00  0.00           O
ATOM   9072  O12 POPEv 246      66.508  50.208  68.315  1.00  0.00           O
ATOM   9073  C1  POPEv 246      66.858  48.818  64.785  1.00  0.00           C
ATOM   9076  C2  POPEv 246      68.228  49.018  64.075  1.00  0.00           C
ATOM   9078  O21 POPEv 246      68.198  50.108  63.165  1.00  0.00           O
ATOM   9079  C21 POPEv 246      67.638  49.948  61.995  1.00  0.00           C
ATOM   9080  O22 POPEv 246      66.888  49.058  61.675  1.00  0.00           O
ATOM   9081  C22 POPEv 246      68.368  50.908  61.095  1.00  0.00           C
ATOM   9084  C3  POPEv 246      68.848  47.688  63.535  1.00  0.00           C
ATOM   9087  O31 POPEv 246      70.238  47.878  63.245  1.00  0.00           O
ATOM   9088  C31 POPEv 246      70.978  46.968  62.625  1.00  0.00           C
ATOM   9089  O32 POPEv 246      72.178  47.028  62.465  1.00  0.00           O
ATOM   9090  C32 POPEv 246      70.208  45.728  62.155  1.00  0.00           C
ATOM   9093  C23 POPEv 246      69.638  50.148  60.695  1.00  0.00           C
ATOM   9096  C24 POPEv 246      70.608  51.008  59.895  1.00  0.00           C
ATOM   9099  C25 POPEv 246      71.838  50.198  59.465  1.00  0.00           C
ATOM   9102  C26 POPEv 246      71.538  49.058  58.495  1.00  0.00           C
ATOM   9105  C27 POPEv 246      72.788  48.218  58.215  1.00  0.00           C
ATOM   9108  C28 POPEv 246      72.448  46.898  57.515  1.00  0.00           C
ATOM   9111  C29 POPEv 246      73.678  46.098  57.185  1.00  0.00           C
ATOM   9113 0C21 POPEv 246      74.188  45.878  55.955  1.00  0.00           C
ATOM   9115 1C21 POPEv 246      73.658  46.458  54.665  1.00  0.00           C
ATOM   9118 2C21 POPEv 246      74.788  47.018  53.775  1.00  0.00           C
ATOM   9121 3C21 POPEv 246      75.238  46.048  52.675  1.00  0.00           C
ATOM   9124 4C21 POPEv 246      76.748  45.808  52.585  1.00  0.00           C
ATOM   9127 5C21 POPEv 246      77.618  47.058  52.405  1.00  0.00           C
ATOM   9130 6C21 POPEv 246      79.078  46.708  52.115  1.00  0.00           C
ATOM   9133 7C21 POPEv 246      79.468  46.908  50.645  1.00  0.00           C
ATOM   9136 8C21 POPEv 246      80.898  46.488  50.295  1.00  0.00           C
ATOM   9140  C33 POPEv 246      69.578  45.888  60.755  1.00  0.00           C
ATOM   9143  C34 POPEv 246      69.088  44.538  60.195  1.00  0.00           C
ATOM   9146  C35 POPEv 246      70.258  43.588  59.935  1.00  0.00           C
ATOM   9149  C36 POPEv 246      69.948  42.438  58.985  1.00  0.00           C
ATOM   9152  C37 POPEv 246      71.158  41.498  58.865  1.00  0.00           C
ATOM   9155  C38 POPEv 246      70.918  40.348  57.885  1.00  0.00           C
ATOM   9158  C39 POPEv 246      72.198  39.548  57.635  1.00  0.00           C
ATOM   9161 0C31 POPEv 246      72.938  40.018  56.375  1.00  0.00           C
ATOM   9164 1C31 POPEv 246      74.308  39.348  56.225  1.00  0.00           C
ATOM   9167 2C31 POPEv 246      74.818  39.278  54.785  1.00  0.00           C
ATOM   9170 3C31 POPEv 246      74.898  40.658  54.095  1.00  0.00           C
ATOM   9173 4C31 POPEv 246      76.128  40.738  53.175  1.00  0.00           C
ATOM   9176 5C31 POPEv 246      76.308  42.108  52.515  1.00  0.00           C
ATOM   9179 6C31 POPEv 246      77.528  42.128  51.585  1.00  0.00           C
ATOM   9183  NH3 POPEw 247      98.708  39.598  65.155  1.00  0.00           N
ATOM   9187  C12 POPEw 247      99.948  40.268  64.635  1.00  0.00           C
ATOM   9190  C11 POPEw 247      99.908  41.788  64.725  1.00  0.00           C
ATOM   9193  P   POPEw 247     101.288  43.588  63.465  1.00  0.00           P
ATOM   9194  O13 POPEw 247     100.568  44.698  64.125  1.00  0.00           O
ATOM   9195  O14 POPEw 247     102.698  43.918  63.135  1.00  0.00           O
ATOM   9196  O11 POPEw 247     100.528  43.168  62.145  1.00  0.00           O
ATOM   9197  O12 POPEw 247     101.208  42.298  64.375  1.00  0.00           O
ATOM   9198  C1  POPEw 247     101.268  42.668  61.025  1.00  0.00           C
ATOM   9201  C2  POPEw 247     101.228  43.688  59.855  1.00  0.00           C
ATOM   9203  O21 POPEw 247     101.858  43.178  58.665  1.00  0.00           O
ATOM   9204  C21 POPEw 247     103.168  43.048  58.655  1.00  0.00           C
ATOM   9205  O22 POPEw 247     103.938  43.258  59.575  1.00  0.00           O
ATOM   9206  C22 POPEw 247     103.648  42.588  57.285  1.00  0.00           C
ATOM   9209  C3  POPEw 247     101.758  45.108  60.235  1.00  0.00           C
ATOM   9212  O31 POPEw 247     101.888  45.958  59.075  1.00  0.00           O
ATOM   9213  C31 POPEw 247     100.758  46.538  58.675  1.00  0.00           C
ATOM   9214  O32 POPEw 247      99.718  46.538  59.325  1.00  0.00           O
ATOM   9215  C32 POPEw 247     100.948  47.228  57.325  1.00  0.00           C
ATOM   9218  C23 POPEw 247     103.558  43.698  56.225  1.00  0.00           C
ATOM   9221  C24 POPEw 247     104.338  43.308  54.965  1.00  0.00           C
ATOM   9224  C25 POPEw 247     103.578  42.318  54.075  1.00  0.00           C
ATOM   9227  C26 POPEw 247     104.488  41.668  53.035  1.00  0.00           C
ATOM   9230  C27 POPEw 247     103.688  40.918  51.955  1.00  0.00           C
ATOM   9233  C28 POPEw 247     104.568  40.028  51.065  1.00  0.00           C
ATOM   9236  C29 POPEw 247     103.758  39.468  49.925  1.00  0.00           C
ATOM   9238 0C21 POPEw 247     104.158  39.338  48.655  1.00  0.00           C
ATOM   9240 1C21 POPEw 247     105.518  39.668  48.095  1.00  0.00           C
ATOM   9243 2C21 POPEw 247     106.548  38.538  48.305  1.00  0.00           C
ATOM   9246 3C21 POPEw 247     106.068  37.148  47.825  1.00  0.00           C
ATOM   9249 4C21 POPEw 247     107.188  36.108  47.835  1.00  0.00           C
ATOM   9252 5C21 POPEw 247     106.718  34.688  47.475  1.00  0.00           C
ATOM   9255 6C21 POPEw 247     106.108  34.588  46.075  1.00  0.00           C
ATOM   9258 7C21 POPEw 247     105.928  33.138  45.605  1.00  0.00           C
ATOM   9261 8C21 POPEw 247     105.418  33.038  44.165  1.00  0.00           C
ATOM   9265  C33 POPEw 247      99.898  46.808  56.255  1.00  0.00           C
ATOM   9268  C34 POPEw 247      98.468  47.288  56.555  1.00  0.00           C
ATOM   9271  C35 POPEw 247      97.438  46.908  55.465  1.00  0.00           C
ATOM   9274  C36 POPEw 247      97.518  47.738  54.175  1.00  0.00           C
ATOM   9277  C37 POPEw 247      96.378  47.418  53.195  1.00  0.00           C
ATOM   9280  C38 POPEw 247      96.538  48.068  51.815  1.00  0.00           C
ATOM   9283  C39 POPEw 247      97.438  47.268  50.855  1.00  0.00           C
ATOM   9286 0C31 POPEw 247      96.758  46.028  50.245  1.00  0.00           C
ATOM   9289 1C31 POPEw 247      97.598  45.398  49.125  1.00  0.00           C
ATOM   9292 2C31 POPEw 247      96.958  44.208  48.395  1.00  0.00           C
ATOM   9295 3C31 POPEw 247      95.608  44.538  47.755  1.00  0.00           C
ATOM   9298 4C31 POPEw 247      95.168  43.528  46.685  1.00  0.00           C
ATOM   9301 5C31 POPEw 247      93.778  43.858  46.125  1.00  0.00           C
ATOM   9304 6C31 POPEw 247      93.338  42.958  44.975  1.00  0.00           C
ATOM   9308  NH3 POPEx 248       9.158  -0.092  60.715  1.00  0.00           N
ATOM   9312  C12 POPEx 248       8.708   1.318  60.395  1.00  0.00           C
ATOM   9315  C11 POPEx 248       7.318   1.428  59.715  1.00  0.00           C
ATOM   9318  P   POPEx 248       5.012   0.178  59.535  1.00  0.00           P
ATOM   9319  O13 POPEx 248       5.292  -1.112  58.865  1.00  0.00           O
ATOM   9320  O14 POPEx 248       3.862   0.218  60.465  1.00  0.00           O
ATOM   9321  O11 POPEx 248       4.842   1.268  58.425  1.00  0.00           O
ATOM   9322  O12 POPEx 248       6.308   0.618  60.335  1.00  0.00           O
ATOM   9323  C1  POPEx 248       4.502   0.878  57.095  1.00  0.00           C
ATOM   9326  C2  POPEx 248       3.242   1.638  56.625  1.00  0.00           C
ATOM   9328  O21 POPEx 248       3.512   2.038  55.275  1.00  0.00           O
ATOM   9329  C21 POPEx 248       2.562   1.748  54.415  1.00  0.00           C
ATOM   9330  O22 POPEx 248       1.502   1.208  54.685  1.00  0.00           O
ATOM   9331  C22 POPEx 248       3.052   2.098  53.015  1.00  0.00           C
ATOM   9334  C3  POPEx 248       2.942   2.858  57.535  1.00  0.00           C
ATOM   9337  O31 POPEx 248       1.752   3.588  57.155  1.00  0.00           O
ATOM   9338  C31 POPEx 248       2.012   4.618  56.325  1.00  0.00           C
ATOM   9339  O32 POPEx 248       3.062   4.778  55.745  1.00  0.00           O
ATOM   9340  C32 POPEx 248       0.892   5.668  56.355  1.00  0.00           C
ATOM   9343  C23 POPEx 248       2.662   3.528  52.575  1.00  0.00           C
ATOM   9346  C24 POPEx 248       3.362   3.958  51.285  1.00  0.00           C
ATOM   9349  C25 POPEx 248       2.852   3.238  50.035  1.00  0.00           C
ATOM   9352  C26 POPEx 248       3.472   3.768  48.745  1.00  0.00           C
ATOM   9355  C27 POPEx 248       3.262   2.788  47.575  1.00  0.00           C
ATOM   9358  C28 POPEx 248       3.682   3.358  46.215  1.00  0.00           C
ATOM   9361  C29 POPEx 248       3.842   2.278  45.175  1.00  0.00           C
ATOM   9363 0C21 POPEx 248       2.872   1.798  44.375  1.00  0.00           C
ATOM   9365 1C21 POPEx 248       1.432   2.228  44.365  1.00  0.00           C
ATOM   9368 2C21 POPEx 248       0.642   1.688  43.145  1.00  0.00           C
ATOM   9371 3C21 POPEx 248       0.912   2.458  41.845  1.00  0.00           C
ATOM   9374 4C21 POPEx 248      -0.028   2.028  40.705  1.00  0.00           C
ATOM   9377 5C21 POPEx 248      -0.088   3.048  39.555  1.00  0.00           C
ATOM   9380 6C21 POPEx 248      -1.058   2.618  38.445  1.00  0.00           C
ATOM   9383 7C21 POPEx 248      -1.138   3.628  37.295  1.00  0.00           C
ATOM   9386 8C21 POPEx 248      -2.018   3.138  36.145  1.00  0.00           C
ATOM   9390  C33 POPEx 248      -0.598   5.268  56.195  1.00  0.00           C
ATOM   9393  C34 POPEx 248      -1.338   6.498  55.625  1.00  0.00           C
ATOM   9396  C35 POPEx 248      -2.858   6.358  55.445  1.00  0.00           C
ATOM   9399  C36 POPEx 248      -3.688   6.788  56.665  1.00  0.00           C
ATOM   9402  C37 POPEx 248      -4.728   7.868  56.335  1.00  0.00           C
ATOM   9405  C38 POPEx 248      -5.618   8.218  57.525  1.00  0.00           C
ATOM   9408  C39 POPEx 248      -6.978   8.808  57.105  1.00  0.00           C
ATOM   9411 0C31 POPEx 248      -7.978   7.718  56.675  1.00  0.00           C
ATOM   9414 1C31 POPEx 248      -9.368   8.258  56.345  1.00  0.00           C
ATOM   9417 2C31 POPEx 248     -10.378   7.138  56.035  1.00  0.00           C
ATOM   9420 3C31 POPEx 248     -10.068   6.328  54.765  1.00  0.00           C
ATOM   9423 4C31 POPEx 248     -10.138   7.148  53.475  1.00  0.00           C
ATOM   9426 5C31 POPEx 248      -9.978   6.278  52.225  1.00  0.00           C
ATOM   9429 6C31 POPEx 248     -10.218   7.028  50.925  1.00  0.00           C
ATOM   9433  NH3 POPEy 249      20.668  90.468  59.055  1.00  0.00           N
ATOM   9437  C12 POPEy 249      20.118  89.618  60.165  1.00  0.00           C
ATOM   9440  C11 POPEy 249      21.178  89.158  61.175  1.00  0.00           C
ATOM   9443  P   POPEy 249      19.758  87.318  62.435  1.00  0.00           P
ATOM   9444  O13 POPEy 249      20.228  86.578  63.615  1.00  0.00           O
ATOM   9445  O14 POPEy 249      18.298  87.638  62.405  1.00  0.00           O
ATOM   9446  O11 POPEy 249      20.098  86.528  61.095  1.00  0.00           O
ATOM   9447  O12 POPEy 249      20.538  88.688  62.355  1.00  0.00           O
ATOM   9448  C1  POPEy 249      19.058  86.008  60.235  1.00  0.00           C
ATOM   9451  C2  POPEy 249      19.478  84.708  59.475  1.00  0.00           C
ATOM   9453  O21 POPEy 249      19.978  84.998  58.155  1.00  0.00           O
ATOM   9454  C21 POPEy 249      19.128  85.258  57.185  1.00  0.00           C
ATOM   9455  O22 POPEy 249      17.928  85.448  57.295  1.00  0.00           O
ATOM   9456  C22 POPEy 249      19.878  85.298  55.845  1.00  0.00           C
ATOM   9459  C3  POPEy 249      18.358  83.608  59.465  1.00  0.00           C
ATOM   9462  O31 POPEy 249      18.578  82.618  58.435  1.00  0.00           O
ATOM   9463  C31 POPEy 249      19.288  81.558  58.825  1.00  0.00           C
ATOM   9464  O32 POPEy 249      19.608  81.308  59.975  1.00  0.00           O
ATOM   9465  C32 POPEy 249      19.688  80.668  57.635  1.00  0.00           C
ATOM   9468  C23 POPEy 249      19.088  86.028  54.735  1.00  0.00           C
ATOM   9471  C24 POPEy 249      19.718  85.848  53.355  1.00  0.00           C
ATOM   9474  C25 POPEy 249      18.978  86.608  52.245  1.00  0.00           C
ATOM   9477  C26 POPEy 249      19.478  86.248  50.845  1.00  0.00           C
ATOM   9480  C27 POPEy 249      18.658  86.908  49.735  1.00  0.00           C
ATOM   9483  C28 POPEy 249      19.068  86.478  48.315  1.00  0.00           C
ATOM   9486  C29 POPEy 249      20.428  87.008  47.925  1.00  0.00           C
ATOM   9488 0C21 POPEy 249      20.688  87.958  46.995  1.00  0.00           C
ATOM   9490 1C21 POPEy 249      19.678  88.698  46.155  1.00  0.00           C
ATOM   9493 2C21 POPEy 249      19.708  90.228  46.365  1.00  0.00           C
ATOM   9496 3C21 POPEy 249      20.838  90.928  45.605  1.00  0.00           C
ATOM   9499 4C21 POPEy 249      20.578  92.418  45.405  1.00  0.00           C
ATOM   9502 5C21 POPEy 249      21.528  93.038  44.375  1.00  0.00           C
ATOM   9505 6C21 POPEy 249      21.218  94.518  44.075  1.00  0.00           C
ATOM   9508 7C21 POPEy 249      21.798  95.008  42.745  1.00  0.00           C
ATOM   9511 8C21 POPEy 249      21.088  94.438  41.505  1.00  0.00           C
ATOM   9515  C33 POPEy 249      19.118  81.068  56.245  1.00  0.00           C
ATOM   9518  C34 POPEy 249      19.458  80.018  55.185  1.00  0.00           C
ATOM   9521  C35 POPEy 249      18.988  80.388  53.765  1.00  0.00           C
ATOM   9524  C36 POPEy 249      20.038  81.208  52.985  1.00  0.00           C
ATOM   9527  C37 POPEy 249      19.588  81.538  51.555  1.00  0.00           C
ATOM   9530  C38 POPEy 249      20.718  82.078  50.665  1.00  0.00           C
ATOM   9533  C39 POPEy 249      20.208  82.478  49.275  1.00  0.00           C
ATOM   9536 0C31 POPEy 249      21.298  82.688  48.225  1.00  0.00           C
ATOM   9539 1C31 POPEy 249      20.688  83.078  46.875  1.00  0.00           C
ATOM   9542 2C31 POPEy 249      21.688  83.138  45.715  1.00  0.00           C
ATOM   9545 3C31 POPEy 249      21.018  83.628  44.425  1.00  0.00           C
ATOM   9548 4C31 POPEy 249      21.968  83.698  43.225  1.00  0.00           C
ATOM   9551 5C31 POPEy 249      21.278  84.218  41.955  1.00  0.00           C
ATOM   9554 6C31 POPEy 249      22.188  84.248  40.725  1.00  0.00           C
ATOM   9558  NH3 POPEz 250      91.698  90.978  58.055  1.00  0.00           N
ATOM   9562  C12 POPEz 250      91.168  90.678  59.445  1.00  0.00           C
ATOM   9565  C11 POPEz 250      92.188  89.888  60.305  1.00  0.00           C
ATOM   9568  P   POPEz 250      94.438  90.558  61.575  1.00  0.00           P
ATOM   9569  O13 POPEz 250      94.178  89.418  62.465  1.00  0.00           O
ATOM   9570  O14 POPEz 250      94.468  91.918  62.165  1.00  0.00           O
ATOM   9571  O11 POPEz 250      95.798  90.338  60.795  1.00  0.00           O
ATOM   9572  O12 POPEz 250      93.418  90.598  60.345  1.00  0.00           O
ATOM   9573  C1  POPEz 250      95.838  89.488  59.635  1.00  0.00           C
ATOM   9576  C2  POPEz 250      95.918  90.348  58.345  1.00  0.00           C
ATOM   9578  O21 POPEz 250      95.288  89.618  57.275  1.00  0.00           O
ATOM   9579  C21 POPEz 250      94.508  90.338  56.475  1.00  0.00           C
ATOM   9580  O22 POPEz 250      94.208  91.518  56.655  1.00  0.00           O
ATOM   9581  C22 POPEz 250      94.048  89.488  55.295  1.00  0.00           C
ATOM   9584  C3  POPEz 250      97.388  90.738  58.005  1.00  0.00           C
ATOM   9587  O31 POPEz 250      97.498  91.368  56.705  1.00  0.00           O
ATOM   9588  C31 POPEz 250      98.318  90.758  55.835  1.00  0.00           C
ATOM   9589  O32 POPEz 250      99.018  89.798  56.085  1.00  0.00           O
ATOM   9590  C32 POPEz 250      98.098  91.318  54.425  1.00  0.00           C
ATOM   9593  C23 POPEz 250      94.808  89.768  53.975  1.00  0.00           C
ATOM   9596  C24 POPEz 250      94.278  88.918  52.795  1.00  0.00           C
ATOM   9599  C25 POPEz 250      93.008  89.448  52.125  1.00  0.00           C
ATOM   9602  C26 POPEz 250      93.218  90.608  51.135  1.00  0.00           C
ATOM   9605  C27 POPEz 250      91.928  90.938  50.365  1.00  0.00           C
ATOM   9608  C28 POPEz 250      91.968  92.228  49.525  1.00  0.00           C
ATOM   9611  C29 POPEz 250      92.818  92.098  48.285  1.00  0.00           C
ATOM   9613 0C21 POPEz 250      92.918  93.028  47.305  1.00  0.00           C
ATOM   9615 1C21 POPEz 250      92.178  94.338  47.265  1.00  0.00           C
ATOM   9618 2C21 POPEz 250      91.668  94.708  45.855  1.00  0.00           C
ATOM   9621 3C21 POPEz 250      90.798  93.618  45.195  1.00  0.00           C
ATOM   9624 4C21 POPEz 250      89.928  94.168  44.065  1.00  0.00           C
ATOM   9627 5C21 POPEz 250      88.948  93.158  43.445  1.00  0.00           C
ATOM   9630 6C21 POPEz 250      89.638  91.998  42.715  1.00  0.00           C
ATOM   9633 7C21 POPEz 250      88.658  91.158  41.875  1.00  0.00           C
ATOM   9636 8C21 POPEz 250      89.338  90.008  41.135  1.00  0.00           C
ATOM   9640  C33 POPEz 250      99.408  91.698  53.705  1.00  0.00           C
ATOM   9643  C34 POPEz 250      99.118  92.188  52.285  1.00  0.00           C
ATOM   9646  C35 POPEz 250     100.348  92.748  51.565  1.00  0.00           C
ATOM   9649  C36 POPEz 250     100.008  93.078  50.115  1.00  0.00           C
ATOM   9652  C37 POPEz 250     101.218  93.448  49.255  1.00  0.00           C
ATOM   9655  C38 POPEz 250     100.888  93.188  47.775  1.00  0.00           C
ATOM   9658  C39 POPEz 250     102.008  93.558  46.795  1.00  0.00           C
ATOM   9661 0C31 POPEz 250     102.138  95.078  46.595  1.00  0.00           C
ATOM   9664 1C31 POPEz 250     102.818  95.428  45.275  1.00  0.00           C
ATOM   9667 2C31 POPEz 250     102.538  96.878  44.835  1.00  0.00           C
ATOM   9670 3C31 POPEz 250     103.298  97.938  45.645  1.00  0.00           C
ATOM   9673 4C31 POPEz 250     104.808  97.968  45.345  1.00  0.00           C
ATOM   9676 5C31 POPEz 250     105.488  99.228  45.875  1.00  0.00           C
ATOM   9679 6C31 POPEz 250     106.968  99.328  45.465  1.00  0.00           C
ATOM   9683  NH3 POPE0 251      86.778  93.108  13.675  1.00  0.00           N
ATOM   9687  C12 POPE0 251      85.738  93.918  14.395  1.00  0.00           C
ATOM   9690  C11 POPE0 251      84.448  94.028  13.565  1.00  0.00           C
ATOM   9693  P   POPE0 251      84.038  96.618  13.435  1.00  0.00           P
ATOM   9694  O13 POPE0 251      83.158  97.378  12.525  1.00  0.00           O
ATOM   9695  O14 POPE0 251      85.338  97.238  13.795  1.00  0.00           O
ATOM   9696  O11 POPE0 251      83.278  96.218  14.755  1.00  0.00           O
ATOM   9697  O12 POPE0 251      84.408  95.208  12.775  1.00  0.00           O
ATOM   9698  C1  POPE0 251      83.048  97.148  15.805  1.00  0.00           C
ATOM   9701  C2  POPE0 251      82.108  96.468  16.825  1.00  0.00           C
ATOM   9703  O21 POPE0 251      81.808  97.348  17.925  1.00  0.00           O
ATOM   9704  C21 POPE0 251      82.738  97.618  18.805  1.00  0.00           C
ATOM   9705  O22 POPE0 251      83.868  97.158  18.855  1.00  0.00           O
ATOM   9706  C22 POPE0 251      82.238  98.748  19.725  1.00  0.00           C
ATOM   9709  C3  POPE0 251      82.698  95.058  17.195  1.00  0.00           C
ATOM   9712  O31 POPE0 251      82.238  94.458  18.415  1.00  0.00           O
ATOM   9713  C31 POPE0 251      80.968  94.088  18.495  1.00  0.00           C
ATOM   9714  O32 POPE0 251      80.078  94.348  17.695  1.00  0.00           O
ATOM   9715  C32 POPE0 251      80.838  93.218  19.745  1.00  0.00           C
ATOM   9718  C23 POPE0 251      83.068  98.928  21.025  1.00  0.00           C
ATOM   9721  C24 POPE0 251      82.568  98.108  22.215  1.00  0.00           C
ATOM   9724  C25 POPE0 251      81.228  98.588  22.775  1.00  0.00           C
ATOM   9727  C26 POPE0 251      81.028  98.198  24.255  1.00  0.00           C
ATOM   9730  C27 POPE0 251      79.758  98.838  24.825  1.00  0.00           C
ATOM   9733  C28 POPE0 251      79.818  99.168  26.325  1.00  0.00           C
ATOM   9736  C29 POPE0 251      79.598  97.988  27.245  1.00  0.00           C
ATOM   9738 0C21 POPE0 251      78.918  98.078  28.405  1.00  0.00           C
ATOM   9740 1C21 POPE0 251      78.338  99.348  28.975  1.00  0.00           C
ATOM   9743 2C21 POPE0 251      78.318  99.418  30.505  1.00  0.00           C
ATOM   9746 3C21 POPE0 251      79.688  99.678  31.145  1.00  0.00           C
ATOM   9749 4C21 POPE0 251      79.538 100.368  32.505  1.00  0.00           C
ATOM   9752 5C21 POPE0 251      80.868 100.698  33.185  1.00  0.00           C
ATOM   9755 6C21 POPE0 251      80.648 101.598  34.415  1.00  0.00           C
ATOM   9758 7C21 POPE0 251      81.958 102.078  35.045  1.00  0.00           C
ATOM   9761 8C21 POPE0 251      81.718 103.048  36.205  1.00  0.00           C
ATOM   9765  C33 POPE0 251      79.458  93.328  20.435  1.00  0.00           C
ATOM   9768  C34 POPE0 251      79.398  92.488  21.725  1.00  0.00           C
ATOM   9771  C35 POPE0 251      80.378  92.968  22.805  1.00  0.00           C
ATOM   9774  C36 POPE0 251      80.178  92.248  24.145  1.00  0.00           C
ATOM   9777  C37 POPE0 251      81.108  92.768  25.245  1.00  0.00           C
ATOM   9780  C38 POPE0 251      80.798  92.118  26.595  1.00  0.00           C
ATOM   9783  C39 POPE0 251      81.648  92.608  27.765  1.00  0.00           C
ATOM   9786 0C31 POPE0 251      83.138  92.328  27.625  1.00  0.00           C
ATOM   9789 1C31 POPE0 251      83.888  92.548  28.945  1.00  0.00           C
ATOM   9792 2C31 POPE0 251      85.398  92.268  28.815  1.00  0.00           C
ATOM   9795 3C31 POPE0 251      86.178  92.508  30.115  1.00  0.00           C
ATOM   9798 4C31 POPE0 251      85.858  91.498  31.235  1.00  0.00           C
ATOM   9801 5C31 POPE0 251      86.518  91.908  32.555  1.00  0.00           C
ATOM   9804 6C31 POPE0 251      86.098  91.068  33.755  1.00  0.00           C
ATOM   9808  NH3 POPE1 252      36.048  50.968  18.415  1.00  0.00           N
ATOM   9812  C12 POPE1 252      34.588  50.648  18.505  1.00  0.00           C
ATOM   9815  C11 POPE1 252      34.278  50.218  19.955  1.00  0.00           C
ATOM   9818  P   POPE1 252      34.758  47.658  20.005  1.00  0.00           P
ATOM   9819  O13 POPE1 252      33.328  47.438  20.275  1.00  0.00           O
ATOM   9820  O14 POPE1 252      35.298  47.388  18.665  1.00  0.00           O
ATOM   9821  O11 POPE1 252      35.658  46.928  21.095  1.00  0.00           O
ATOM   9822  O12 POPE1 252      35.168  49.168  20.375  1.00  0.00           O
ATOM   9823  C1  POPE1 252      35.128  46.208  22.215  1.00  0.00           C
ATOM   9826  C2  POPE1 252      35.828  46.658  23.525  1.00  0.00           C
ATOM   9828  O21 POPE1 252      35.408  45.858  24.655  1.00  0.00           O
ATOM   9829  C21 POPE1 252      36.378  45.718  25.585  1.00  0.00           C
ATOM   9830  O22 POPE1 252      37.508  46.148  25.465  1.00  0.00           O
ATOM   9831  C22 POPE1 252      35.828  45.088  26.865  1.00  0.00           C
ATOM   9834  C3  POPE1 252      35.608  48.188  23.745  1.00  0.00           C
ATOM   9837  O31 POPE1 252      36.538  48.768  24.695  1.00  0.00           O
ATOM   9838  C31 POPE1 252      35.998  49.058  25.875  1.00  0.00           C
ATOM   9839  O32 POPE1 252      34.828  48.888  26.155  1.00  0.00           O
ATOM   9840  C32 POPE1 252      37.018  49.668  26.805  1.00  0.00           C
ATOM   9843  C23 POPE1 252      36.878  45.018  28.005  1.00  0.00           C
ATOM   9846  C24 POPE1 252      36.238  44.778  29.375  1.00  0.00           C
ATOM   9849  C25 POPE1 252      37.188  45.008  30.565  1.00  0.00           C
ATOM   9852  C26 POPE1 252      36.458  45.358  31.875  1.00  0.00           C
ATOM   9855  C27 POPE1 252      36.498  44.268  32.955  1.00  0.00           C
ATOM   9858  C28 POPE1 252      36.018  44.758  34.335  1.00  0.00           C
ATOM   9861  C29 POPE1 252      36.938  45.798  34.945  1.00  0.00           C
ATOM   9863 0C21 POPE1 252      38.168  45.568  35.445  1.00  0.00           C
ATOM   9865 1C21 POPE1 252      38.858  44.228  35.535  1.00  0.00           C
ATOM   9868 2C21 POPE1 252      39.648  44.038  36.845  1.00  0.00           C
ATOM   9871 3C21 POPE1 252      38.758  44.048  38.105  1.00  0.00           C
ATOM   9874 4C21 POPE1 252      39.518  43.588  39.365  1.00  0.00           C
ATOM   9877 5C21 POPE1 252      38.688  43.668  40.655  1.00  0.00           C
ATOM   9880 6C21 POPE1 252      37.368  42.878  40.585  1.00  0.00           C
ATOM   9883 7C21 POPE1 252      36.628  42.848  41.935  1.00  0.00           C
ATOM   9886 8C21 POPE1 252      35.288  42.118  41.865  1.00  0.00           C
ATOM   9890  C33 POPE1 252      36.368  50.028  28.145  1.00  0.00           C
ATOM   9893  C34 POPE1 252      37.408  50.398  29.205  1.00  0.00           C
ATOM   9896  C35 POPE1 252      36.878  50.268  30.625  1.00  0.00           C
ATOM   9899  C36 POPE1 252      38.038  50.138  31.615  1.00  0.00           C
ATOM   9902  C37 POPE1 252      37.588  49.938  33.065  1.00  0.00           C
ATOM   9905  C38 POPE1 252      38.778  49.608  33.965  1.00  0.00           C
ATOM   9908  C39 POPE1 252      38.508  49.918  35.435  1.00  0.00           C
ATOM   9911 0C31 POPE1 252      38.848  51.378  35.775  1.00  0.00           C
ATOM   9914 1C31 POPE1 252      38.228  51.818  37.105  1.00  0.00           C
ATOM   9917 2C31 POPE1 252      38.688  53.208  37.545  1.00  0.00           C
ATOM   9920 3C31 POPE1 252      37.908  53.678  38.785  1.00  0.00           C
ATOM   9923 4C31 POPE1 252      38.258  55.108  39.225  1.00  0.00           C
ATOM   9926 5C31 POPE1 252      37.448  55.528  40.455  1.00  0.00           C
ATOM   9929 6C31 POPE1 252      37.548  57.028  40.765  1.00  0.00           C
ATOM   9933  NH3 POPE2 253      93.288 110.448  56.585  1.00  0.00           N
ATOM   9937  C12 POPE2 253      91.888 110.348  56.025  1.00  0.00           C
ATOM   9940  C11 POPE2 253      90.868 111.058  56.945  1.00  0.00           C
ATOM   9943  P   POPE2 253      88.728 109.558  57.065  1.00  0.00           P
ATOM   9944  O13 POPE2 253      89.348 108.318  56.575  1.00  0.00           O
ATOM   9945  O14 POPE2 253      88.528 109.638  58.525  1.00  0.00           O
ATOM   9946  O11 POPE2 253      87.308 109.758  56.355  1.00  0.00           O
ATOM   9947  O12 POPE2 253      89.518 110.818  56.555  1.00  0.00           O
ATOM   9948  C1  POPE2 253      86.528 108.578  56.075  1.00  0.00           C
ATOM   9951  C2  POPE2 253      86.428 108.278  54.545  1.00  0.00           C
ATOM   9953  O21 POPE2 253      86.338 106.878  54.275  1.00  0.00           O
ATOM   9954  C21 POPE2 253      85.198 106.278  54.555  1.00  0.00           C
ATOM   9955  O22 POPE2 253      84.298 106.748  55.225  1.00  0.00           O
ATOM   9956  C22 POPE2 253      85.198 104.928  53.835  1.00  0.00           C
ATOM   9959  C3  POPE2 253      87.668 108.788  53.775  1.00  0.00           C
ATOM   9962  O31 POPE2 253      87.548 108.498  52.365  1.00  0.00           O
ATOM   9963  C31 POPE2 253      88.198 107.428  51.925  1.00  0.00           C
ATOM   9964  O32 POPE2 253      89.028 106.788  52.535  1.00  0.00           O
ATOM   9965  C32 POPE2 253      87.748 107.158  50.495  1.00  0.00           C
ATOM   9968  C23 POPE2 253      83.818 104.528  53.275  1.00  0.00           C
ATOM   9971  C24 POPE2 253      83.858 103.218  52.455  1.00  0.00           C
ATOM   9974  C25 POPE2 253      82.658 103.058  51.515  1.00  0.00           C
ATOM   9977  C26 POPE2 253      82.718 103.998  50.305  1.00  0.00           C
ATOM   9980  C27 POPE2 253      81.408 104.018  49.505  1.00  0.00           C
ATOM   9983  C28 POPE2 253      81.458 105.058  48.375  1.00  0.00           C
ATOM   9986  C29 POPE2 253      80.188 105.058  47.575  1.00  0.00           C
ATOM   9988 0C21 POPE2 253      79.088 105.798  47.805  1.00  0.00           C
ATOM   9990 1C21 POPE2 253      78.848 106.758  48.945  1.00  0.00           C
ATOM   9993 2C21 POPE2 253      78.928 108.228  48.505  1.00  0.00           C
ATOM   9996 3C21 POPE2 253      80.378 108.678  48.255  1.00  0.00           C
ATOM   9999 4C21 POPE2 253      80.728 110.158  48.495  1.00  0.00           C
ATOM  10002 5C21 POPE2 253      80.398 110.718  49.885  1.00  0.00           C
ATOM  10005 6C21 POPE2 253      80.158 112.238  49.895  1.00  0.00           C
ATOM  10008 7C21 POPE2 253      81.228 113.068  49.175  1.00  0.00           C
ATOM  10011 8C21 POPE2 253      80.918 114.568  49.215  1.00  0.00           C
ATOM  10015  C33 POPE2 253      88.388 105.878  49.905  1.00  0.00           C
ATOM  10018  C34 POPE2 253      87.828 105.558  48.515  1.00  0.00           C
ATOM  10021  C35 POPE2 253      88.218 106.598  47.465  1.00  0.00           C
ATOM  10024  C36 POPE2 253      87.618 106.268  46.095  1.00  0.00           C
ATOM  10027  C37 POPE2 253      87.768 107.418  45.095  1.00  0.00           C
ATOM  10030  C38 POPE2 253      87.308 107.048  43.685  1.00  0.00           C
ATOM  10033  C39 POPE2 253      88.188 105.948  43.085  1.00  0.00           C
ATOM  10036 0C31 POPE2 253      88.188 105.868  41.555  1.00  0.00           C
ATOM  10039 1C31 POPE2 253      89.548 105.338  41.095  1.00  0.00           C
ATOM  10042 2C31 POPE2 253      89.568 104.708  39.695  1.00  0.00           C
ATOM  10045 3C31 POPE2 253      89.588 105.708  38.535  1.00  0.00           C
ATOM  10048 4C31 POPE2 253      90.018 105.008  37.245  1.00  0.00           C
ATOM  10051 5C31 POPE2 253      90.028 105.918  36.005  1.00  0.00           C
ATOM  10054 6C31 POPE2 253      90.408 105.168  34.725  1.00  0.00           C
ATOM  10058  NH3 POPE3 254     121.758  33.068  64.735  1.00  0.00           N
ATOM  10062  C12 POPE3 254     121.768  34.128  63.675  1.00  0.00           C
ATOM  10065  C11 POPE3 254     122.748  35.248  64.035  1.00  0.00           C
ATOM  10068  P   POPE3 254     122.778  37.828  63.785  1.00  0.00           P
ATOM  10069  O13 POPE3 254     121.488  38.388  64.225  1.00  0.00           O
ATOM  10070  O14 POPE3 254     123.828  37.788  64.815  1.00  0.00           O
ATOM  10071  O11 POPE3 254     123.298  38.678  62.545  1.00  0.00           O
ATOM  10072  O12 POPE3 254     122.558  36.378  63.185  1.00  0.00           O
ATOM  10073  C1  POPE3 254     122.618  38.448  61.305  1.00  0.00           C
ATOM  10076  C2  POPE3 254     123.478  39.048  60.195  1.00  0.00           C
ATOM  10078  O21 POPE3 254     122.868  38.958  58.905  1.00  0.00           O
ATOM  10079  C21 POPE3 254     122.928  37.808  58.265  1.00  0.00           C
ATOM  10080  O22 POPE3 254     123.148  36.708  58.755  1.00  0.00           O
ATOM  10081  C22 POPE3 254     122.788  38.088  56.775  1.00  0.00           C
ATOM  10084  C3  POPE3 254     124.928  38.478  60.265  1.00  0.00           C
ATOM  10087  O31 POPE3 254     125.848  38.908  59.255  1.00  0.00           O
ATOM  10088  C31 POPE3 254     125.938  40.168  58.875  1.00  0.00           C
ATOM  10089  O32 POPE3 254     125.198  41.088  59.185  1.00  0.00           O
ATOM  10090  C32 POPE3 254     127.208  40.298  58.045  1.00  0.00           C
ATOM  10093  C23 POPE3 254     121.508  37.508  56.145  1.00  0.00           C
ATOM  10096  C24 POPE3 254     121.388  37.958  54.675  1.00  0.00           C
ATOM  10099  C25 POPE3 254     120.348  37.158  53.875  1.00  0.00           C
ATOM  10102  C26 POPE3 254     120.998  36.058  53.015  1.00  0.00           C
ATOM  10105  C27 POPE3 254     120.028  35.468  51.965  1.00  0.00           C
ATOM  10108  C28 POPE3 254     120.728  34.878  50.725  1.00  0.00           C
ATOM  10111  C29 POPE3 254     121.528  35.958  50.035  1.00  0.00           C
ATOM  10113 0C21 POPE3 254     122.558  35.798  49.185  1.00  0.00           C
ATOM  10115 1C21 POPE3 254     123.068  34.518  48.585  1.00  0.00           C
ATOM  10118 2C21 POPE3 254     123.248  34.578  47.055  1.00  0.00           C
ATOM  10121 3C21 POPE3 254     124.458  35.408  46.575  1.00  0.00           C
ATOM  10124 4C21 POPE3 254     124.178  36.898  46.315  1.00  0.00           C
ATOM  10127 5C21 POPE3 254     125.438  37.778  46.385  1.00  0.00           C
ATOM  10130 6C21 POPE3 254     125.138  39.178  46.945  1.00  0.00           C
ATOM  10133 7C21 POPE3 254     126.358  40.108  46.905  1.00  0.00           C
ATOM  10136 8C21 POPE3 254     126.068  41.498  47.475  1.00  0.00           C
ATOM  10140  C33 POPE3 254     127.418  41.718  57.465  1.00  0.00           C
ATOM  10143  C34 POPE3 254     127.138  41.758  55.965  1.00  0.00           C
ATOM  10146  C35 POPE3 254     128.168  40.928  55.175  1.00  0.00           C
ATOM  10149  C36 POPE3 254     128.008  41.068  53.665  1.00  0.00           C
ATOM  10152  C37 POPE3 254     129.228  40.548  52.895  1.00  0.00           C
ATOM  10155  C38 POPE3 254     128.908  40.148  51.445  1.00  0.00           C
ATOM  10158  C39 POPE3 254     130.168  39.928  50.595  1.00  0.00           C
ATOM  10161 0C31 POPE3 254     130.728  41.238  50.025  1.00  0.00           C
ATOM  10164 1C31 POPE3 254     130.248  41.508  48.595  1.00  0.00           C
ATOM  10167 2C31 POPE3 254     130.568  42.938  48.155  1.00  0.00           C
ATOM  10170 3C31 POPE3 254     130.308  43.168  46.655  1.00  0.00           C
ATOM  10173 4C31 POPE3 254     130.128  44.658  46.345  1.00  0.00           C
ATOM  10176 5C31 POPE3 254     130.058  44.958  44.845  1.00  0.00           C
ATOM  10179 6C31 POPE3 254     129.788  46.438  44.555  1.00  0.00           C
ATOM  10183  NH3 POPE4 255      86.488  23.598  63.515  1.00  0.00           N
ATOM  10187  C12 POPE4 255      87.118  22.988  62.285  1.00  0.00           C
ATOM  10190  C11 POPE4 255      88.058  23.948  61.535  1.00  0.00           C
ATOM  10193  P   POPE4 255      90.148  25.258  62.425  1.00  0.00           P
ATOM  10194  O13 POPE4 255      89.798  26.338  61.485  1.00  0.00           O
ATOM  10195  O14 POPE4 255      89.828  25.538  63.835  1.00  0.00           O
ATOM  10196  O11 POPE4 255      91.708  25.038  62.295  1.00  0.00           O
ATOM  10197  O12 POPE4 255      89.398  23.918  62.045  1.00  0.00           O
ATOM  10198  C1  POPE4 255      92.218  24.318  61.165  1.00  0.00           C
ATOM  10201  C2  POPE4 255      92.248  25.188  59.875  1.00  0.00           C
ATOM  10203  O21 POPE4 255      92.198  24.308  58.735  1.00  0.00           O
ATOM  10204  C21 POPE4 255      90.988  23.848  58.485  1.00  0.00           C
ATOM  10205  O22 POPE4 255      89.948  24.248  58.975  1.00  0.00           O
ATOM  10206  C22 POPE4 255      91.058  22.648  57.565  1.00  0.00           C
ATOM  10209  C3  POPE4 255      93.498  26.108  59.805  1.00  0.00           C
ATOM  10212  O31 POPE4 255      93.498  26.868  58.585  1.00  0.00           O
ATOM  10213  C31 POPE4 255      94.338  27.888  58.565  1.00  0.00           C
ATOM  10214  O32 POPE4 255      95.088  28.248  59.455  1.00  0.00           O
ATOM  10215  C32 POPE4 255      94.178  28.598  57.225  1.00  0.00           C
ATOM  10218  C23 POPE4 255      90.578  23.028  56.155  1.00  0.00           C
ATOM  10221  C24 POPE4 255      90.758  21.848  55.205  1.00  0.00           C
ATOM  10224  C25 POPE4 255      90.398  22.218  53.765  1.00  0.00           C
ATOM  10227  C26 POPE4 255      90.548  21.038  52.805  1.00  0.00           C
ATOM  10230  C27 POPE4 255      90.568  21.488  51.335  1.00  0.00           C
ATOM  10233  C28 POPE4 255      90.588  20.318  50.335  1.00  0.00           C
ATOM  10236  C29 POPE4 255      89.218  19.738  50.115  1.00  0.00           C
ATOM  10238 0C21 POPE4 255      88.958  18.648  49.365  1.00  0.00           C
ATOM  10240 1C21 POPE4 255      89.988  17.848  48.635  1.00  0.00           C
ATOM  10243 2C21 POPE4 255      89.448  17.138  47.385  1.00  0.00           C
ATOM  10246 3C21 POPE4 255      90.518  16.268  46.705  1.00  0.00           C
ATOM  10249 4C21 POPE4 255      90.008  15.538  45.455  1.00  0.00           C
ATOM  10252 5C21 POPE4 255      89.488  14.118  45.735  1.00  0.00           C
ATOM  10255 6C21 POPE4 255      90.608  13.078  45.885  1.00  0.00           C
ATOM  10258 7C21 POPE4 255      90.068  11.658  46.055  1.00  0.00           C
ATOM  10261 8C21 POPE4 255      91.158  10.588  46.115  1.00  0.00           C
ATOM  10265  C33 POPE4 255      93.138  29.728  57.315  1.00  0.00           C
ATOM  10268  C34 POPE4 255      93.028  30.568  56.035  1.00  0.00           C
ATOM  10271  C35 POPE4 255      92.708  29.748  54.775  1.00  0.00           C
ATOM  10274  C36 POPE4 255      92.738  30.628  53.515  1.00  0.00           C
ATOM  10277  C37 POPE4 255      92.738  29.778  52.245  1.00  0.00           C
ATOM  10280  C38 POPE4 255      92.848  30.618  50.965  1.00  0.00           C
ATOM  10283  C39 POPE4 255      93.208  29.768  49.735  1.00  0.00           C
ATOM  10286 0C31 POPE4 255      94.688  29.378  49.685  1.00  0.00           C
ATOM  10289 1C31 POPE4 255      94.978  28.328  48.595  1.00  0.00           C
ATOM  10292 2C31 POPE4 255      96.468  27.968  48.505  1.00  0.00           C
ATOM  10295 3C31 POPE4 255      97.198  28.578  47.285  1.00  0.00           C
ATOM  10298 4C31 POPE4 255      96.668  28.058  45.935  1.00  0.00           C
ATOM  10301 5C31 POPE4 255      97.708  28.138  44.815  1.00  0.00           C
ATOM  10304 6C31 POPE4 255      97.178  27.678  43.455  1.00  0.00           C
ATOM  10308  NH3 POPE5 256      51.578  45.238  63.445  1.00  0.00           N
ATOM  10312  C12 POPE5 256      50.118  45.508  63.745  1.00  0.00           C
ATOM  10315  C11 POPE5 256      49.648  46.968  63.485  1.00  0.00           C
ATOM  10318  P   POPE5 256      47.238  48.198  63.455  1.00  0.00           P
ATOM  10319  O13 POPE5 256      46.448  48.578  64.645  1.00  0.00           O
ATOM  10320  O14 POPE5 256      47.938  49.288  62.765  1.00  0.00           O
ATOM  10321  O11 POPE5 256      46.318  47.458  62.365  1.00  0.00           O
ATOM  10322  O12 POPE5 256      48.288  47.078  63.885  1.00  0.00           O
ATOM  10323  C1  POPE5 256      47.058  46.698  61.385  1.00  0.00           C
ATOM  10326  C2  POPE5 256      46.288  46.408  60.065  1.00  0.00           C
ATOM  10328  O21 POPE5 256      47.328  46.048  59.135  1.00  0.00           O
ATOM  10329  C21 POPE5 256      47.008  45.248  58.125  1.00  0.00           C
ATOM  10330  O22 POPE5 256      45.928  44.718  57.945  1.00  0.00           O
ATOM  10331  C22 POPE5 256      48.238  45.088  57.235  1.00  0.00           C
ATOM  10334  C3  POPE5 256      45.488  47.658  59.575  1.00  0.00           C
ATOM  10337  O31 POPE5 256      44.448  47.308  58.625  1.00  0.00           O
ATOM  10338  C31 POPE5 256      44.748  47.498  57.325  1.00  0.00           C
ATOM  10339  O32 POPE5 256      45.818  47.878  56.905  1.00  0.00           O
ATOM  10340  C32 POPE5 256      43.548  47.108  56.475  1.00  0.00           C
ATOM  10343  C23 POPE5 256      47.968  45.348  55.735  1.00  0.00           C
ATOM  10346  C24 POPE5 256      49.268  45.588  54.955  1.00  0.00           C
ATOM  10349  C25 POPE5 256      49.078  45.478  53.435  1.00  0.00           C
ATOM  10352  C26 POPE5 256      50.218  46.078  52.605  1.00  0.00           C
ATOM  10355  C27 POPE5 256      51.428  45.158  52.395  1.00  0.00           C
ATOM  10358  C28 POPE5 256      52.498  45.798  51.485  1.00  0.00           C
ATOM  10361  C29 POPE5 256      53.458  44.818  50.855  1.00  0.00           C
ATOM  10363 0C21 POPE5 256      54.518  44.228  51.435  1.00  0.00           C
ATOM  10365 1C21 POPE5 256      54.988  44.398  52.855  1.00  0.00           C
ATOM  10368 2C21 POPE5 256      56.508  44.648  52.945  1.00  0.00           C
ATOM  10371 3C21 POPE5 256      56.908  46.058  52.495  1.00  0.00           C
ATOM  10374 4C21 POPE5 256      58.328  46.448  52.935  1.00  0.00           C
ATOM  10377 5C21 POPE5 256      59.448  45.658  52.245  1.00  0.00           C
ATOM  10380 6C21 POPE5 256      60.838  46.258  52.515  1.00  0.00           C
ATOM  10383 7C21 POPE5 256      61.978  45.478  51.845  1.00  0.00           C
ATOM  10386 8C21 POPE5 256      63.368  45.948  52.275  1.00  0.00           C
ATOM  10390  C33 POPE5 256      43.708  47.258  54.945  1.00  0.00           C
ATOM  10393  C34 POPE5 256      44.088  45.918  54.285  1.00  0.00           C
ATOM  10396  C35 POPE5 256      44.028  45.898  52.745  1.00  0.00           C
ATOM  10399  C36 POPE5 256      42.618  46.068  52.155  1.00  0.00           C
ATOM  10402  C37 POPE5 256      42.288  47.508  51.735  1.00  0.00           C
ATOM  10405  C38 POPE5 256      40.788  47.858  51.825  1.00  0.00           C
ATOM  10408  C39 POPE5 256      39.858  47.058  50.905  1.00  0.00           C
ATOM  10411 0C31 POPE5 256      40.208  47.178  49.415  1.00  0.00           C
ATOM  10414 1C31 POPE5 256      39.018  46.888  48.485  1.00  0.00           C
ATOM  10417 2C31 POPE5 256      39.358  47.178  47.015  1.00  0.00           C
ATOM  10420 3C31 POPE5 256      38.178  46.958  46.065  1.00  0.00           C
ATOM  10423 4C31 POPE5 256      38.528  47.278  44.605  1.00  0.00           C
ATOM  10426 5C31 POPE5 256      37.338  47.088  43.645  1.00  0.00           C
ATOM  10429 6C31 POPE5 256      37.588  47.648  42.245  1.00  0.00           C
ATOM  10433  NH3 POPE6 257      25.468  43.678  19.425  1.00  0.00           N
ATOM  10437  C12 POPE6 257      26.018  42.308  19.715  1.00  0.00           C
ATOM  10440  C11 POPE6 257      24.988  41.378  20.375  1.00  0.00           C
ATOM  10443  P   POPE6 257      25.498  38.738  20.565  1.00  0.00           P
ATOM  10444  O13 POPE6 257      24.628  38.528  21.735  1.00  0.00           O
ATOM  10445  O14 POPE6 257      25.548  37.678  19.535  1.00  0.00           O
ATOM  10446  O11 POPE6 257      26.988  38.828  21.125  1.00  0.00           O
ATOM  10447  O12 POPE6 257      25.238  40.088  19.845  1.00  0.00           O
ATOM  10448  C1  POPE6 257      27.258  39.748  22.195  1.00  0.00           C
ATOM  10451  C2  POPE6 257      28.258  39.198  23.255  1.00  0.00           C
ATOM  10453  O21 POPE6 257      28.588  40.068  24.355  1.00  0.00           O
ATOM  10454  C21 POPE6 257      28.088  41.278  24.525  1.00  0.00           C
ATOM  10455  O22 POPE6 257      27.288  41.868  23.835  1.00  0.00           O
ATOM  10456  C22 POPE6 257      28.628  41.828  25.855  1.00  0.00           C
ATOM  10459  C3  POPE6 257      29.588  38.738  22.585  1.00  0.00           C
ATOM  10462  O31 POPE6 257      30.668  38.608  23.535  1.00  0.00           O
ATOM  10463  C31 POPE6 257      30.748  37.468  24.195  1.00  0.00           C
ATOM  10464  O32 POPE6 257      30.108  36.458  23.935  1.00  0.00           O
ATOM  10465  C32 POPE6 257      31.748  37.698  25.355  1.00  0.00           C
ATOM  10468  C23 POPE6 257      27.698  41.508  27.035  1.00  0.00           C
ATOM  10471  C24 POPE6 257      28.408  40.808  28.205  1.00  0.00           C
ATOM  10474  C25 POPE6 257      27.378  40.318  29.225  1.00  0.00           C
ATOM  10477  C26 POPE6 257      27.968  39.888  30.565  1.00  0.00           C
ATOM  10480  C27 POPE6 257      26.858  39.748  31.615  1.00  0.00           C
ATOM  10483  C28 POPE6 257      27.378  39.288  32.985  1.00  0.00           C
ATOM  10486  C29 POPE6 257      26.248  39.258  33.975  1.00  0.00           C
ATOM  10488 0C21 POPE6 257      25.758  38.188  34.615  1.00  0.00           C
ATOM  10490 1C21 POPE6 257      26.278  36.768  34.535  1.00  0.00           C
ATOM  10493 2C21 POPE6 257      26.458  36.178  35.945  1.00  0.00           C
ATOM  10496 3C21 POPE6 257      27.178  34.828  35.885  1.00  0.00           C
ATOM  10499 4C21 POPE6 257      27.118  34.048  37.215  1.00  0.00           C
ATOM  10502 5C21 POPE6 257      27.638  32.618  37.055  1.00  0.00           C
ATOM  10505 6C21 POPE6 257      29.158  32.488  37.175  1.00  0.00           C
ATOM  10508 7C21 POPE6 257      29.628  31.078  36.775  1.00  0.00           C
ATOM  10511 8C21 POPE6 257      31.118  30.818  37.015  1.00  0.00           C
ATOM  10515  C33 POPE6 257      33.058  36.878  25.305  1.00  0.00           C
ATOM  10518  C34 POPE6 257      33.978  37.198  26.495  1.00  0.00           C
ATOM  10521  C35 POPE6 257      35.118  36.188  26.625  1.00  0.00           C
ATOM  10524  C36 POPE6 257      36.058  36.438  27.815  1.00  0.00           C
ATOM  10527  C37 POPE6 257      37.018  35.258  28.015  1.00  0.00           C
ATOM  10530  C38 POPE6 257      38.038  35.428  29.155  1.00  0.00           C
ATOM  10533  C39 POPE6 257      37.488  35.288  30.585  1.00  0.00           C
ATOM  10536 0C31 POPE6 257      38.638  35.448  31.595  1.00  0.00           C
ATOM  10539 1C31 POPE6 257      38.288  35.228  33.065  1.00  0.00           C
ATOM  10542 2C31 POPE6 257      39.478  35.618  33.955  1.00  0.00           C
ATOM  10545 3C31 POPE6 257      39.138  35.858  35.435  1.00  0.00           C
ATOM  10548 4C31 POPE6 257      38.708  34.618  36.205  1.00  0.00           C
ATOM  10551 5C31 POPE6 257      38.508  34.938  37.695  1.00  0.00           C
ATOM  10554 6C31 POPE6 257      37.758  33.848  38.465  1.00  0.00           C
ATOM  10558  NH3 POPE7 258      87.548  93.198  58.065  1.00  0.00           N
ATOM  10562  C12 POPE7 258      86.138  93.458  57.615  1.00  0.00           C
ATOM  10565  C11 POPE7 258      85.498  92.178  57.065  1.00  0.00           C
ATOM  10568  P   POPE7 258      83.778  91.528  55.215  1.00  0.00           P
ATOM  10569  O13 POPE7 258      84.598  90.288  55.205  1.00  0.00           O
ATOM  10570  O14 POPE7 258      82.318  91.448  55.375  1.00  0.00           O
ATOM  10571  O11 POPE7 258      84.128  92.338  53.915  1.00  0.00           O
ATOM  10572  O12 POPE7 258      84.318  92.508  56.345  1.00  0.00           O
ATOM  10573  C1  POPE7 258      85.398  92.968  53.785  1.00  0.00           C
ATOM  10576  C2  POPE7 258      85.478  93.588  52.375  1.00  0.00           C
ATOM  10578  O21 POPE7 258      86.798  94.128  52.165  1.00  0.00           O
ATOM  10579  C21 POPE7 258      87.048  94.648  50.955  1.00  0.00           C
ATOM  10580  O22 POPE7 258      87.368  95.808  50.765  1.00  0.00           O
ATOM  10581  C22 POPE7 258      86.968  93.548  49.885  1.00  0.00           C
ATOM  10584  C3  POPE7 258      84.398  94.688  52.255  1.00  0.00           C
ATOM  10587  O31 POPE7 258      83.998  94.868  50.885  1.00  0.00           O
ATOM  10588  C31 POPE7 258      83.468  96.038  50.615  1.00  0.00           C
ATOM  10589  O32 POPE7 258      83.488  97.028  51.345  1.00  0.00           O
ATOM  10590  C32 POPE7 258      82.698  95.868  49.315  1.00  0.00           C
ATOM  10593  C23 POPE7 258      87.658  93.928  48.555  1.00  0.00           C
ATOM  10596  C24 POPE7 258      87.618  92.818  47.485  1.00  0.00           C
ATOM  10599  C25 POPE7 258      87.918  91.418  48.035  1.00  0.00           C
ATOM  10602  C26 POPE7 258      88.208  90.368  46.955  1.00  0.00           C
ATOM  10605  C27 POPE7 258      88.518  88.998  47.565  1.00  0.00           C
ATOM  10608  C28 POPE7 258      89.338  88.058  46.655  1.00  0.00           C
ATOM  10611  C29 POPE7 258      88.758  87.948  45.275  1.00  0.00           C
ATOM  10613 0C21 POPE7 258      88.128  86.898  44.735  1.00  0.00           C
ATOM  10615 1C21 POPE7 258      87.838  85.578  45.415  1.00  0.00           C
ATOM  10618 2C21 POPE7 258      86.778  84.788  44.625  1.00  0.00           C
ATOM  10621 3C21 POPE7 258      86.548  83.378  45.165  1.00  0.00           C
ATOM  10624 4C21 POPE7 258      85.808  82.478  44.155  1.00  0.00           C
ATOM  10627 5C21 POPE7 258      85.728  81.018  44.595  1.00  0.00           C
ATOM  10630 6C21 POPE7 258      84.918  80.128  43.645  1.00  0.00           C
ATOM  10633 7C21 POPE7 258      85.058  78.638  43.985  1.00  0.00           C
ATOM  10636 8C21 POPE7 258      84.228  77.718  43.095  1.00  0.00           C
ATOM  10640  C33 POPE7 258      83.628  95.548  48.125  1.00  0.00           C
ATOM  10643  C34 POPE7 258      82.838  95.168  46.865  1.00  0.00           C
ATOM  10646  C35 POPE7 258      83.708  94.658  45.705  1.00  0.00           C
ATOM  10649  C36 POPE7 258      82.938  94.598  44.385  1.00  0.00           C
ATOM  10652  C37 POPE7 258      83.828  94.248  43.185  1.00  0.00           C
ATOM  10655  C38 POPE7 258      84.158  92.758  43.035  1.00  0.00           C
ATOM  10658  C39 POPE7 258      82.988  91.898  42.515  1.00  0.00           C
ATOM  10661 0C31 POPE7 258      82.478  92.328  41.135  1.00  0.00           C
ATOM  10664 1C31 POPE7 258      81.668  91.228  40.425  1.00  0.00           C
ATOM  10667 2C31 POPE7 258      81.218  91.598  39.005  1.00  0.00           C
ATOM  10670 3C31 POPE7 258      80.128  92.688  38.955  1.00  0.00           C
ATOM  10673 4C31 POPE7 258      78.728  92.168  39.285  1.00  0.00           C
ATOM  10676 5C31 POPE7 258      77.678  93.288  39.255  1.00  0.00           C
ATOM  10679 6C31 POPE7 258      76.278  92.828  39.675  1.00  0.00           C
ATOM  10683  NH3 POPE8 259      41.308  16.868  19.645  1.00  0.00           N
ATOM  10687  C12 POPE8 259      40.298  17.138  18.575  1.00  0.00           C
ATOM  10690  C11 POPE8 259      39.088  17.888  19.155  1.00  0.00           C
ATOM  10693  P   POPE8 259      37.158  16.238  18.615  1.00  0.00           P
ATOM  10694  O13 POPE8 259      37.138  15.558  17.315  1.00  0.00           O
ATOM  10695  O14 POPE8 259      37.858  15.498  19.685  1.00  0.00           O
ATOM  10696  O11 POPE8 259      35.718  16.658  19.115  1.00  0.00           O
ATOM  10697  O12 POPE8 259      37.908  17.628  18.395  1.00  0.00           O
ATOM  10698  C1  POPE8 259      35.728  17.548  20.245  1.00  0.00           C
ATOM  10701  C2  POPE8 259      34.288  17.778  20.725  1.00  0.00           C
ATOM  10703  O21 POPE8 259      34.258  18.708  21.825  1.00  0.00           O
ATOM  10704  C21 POPE8 259      34.658  18.278  23.015  1.00  0.00           C
ATOM  10705  O22 POPE8 259      35.108  17.178  23.285  1.00  0.00           O
ATOM  10706  C22 POPE8 259      34.548  19.428  23.995  1.00  0.00           C
ATOM  10709  C3  POPE8 259      33.568  16.418  20.995  1.00  0.00           C
ATOM  10712  O31 POPE8 259      32.458  16.648  21.875  1.00  0.00           O
ATOM  10713  C31 POPE8 259      31.258  16.658  21.355  1.00  0.00           C
ATOM  10714  O32 POPE8 259      30.938  16.258  20.245  1.00  0.00           O
ATOM  10715  C32 POPE8 259      30.288  17.158  22.435  1.00  0.00           C
ATOM  10718  C23 POPE8 259      35.378  19.178  25.265  1.00  0.00           C
ATOM  10721  C24 POPE8 259      35.508  20.428  26.145  1.00  0.00           C
ATOM  10724  C25 POPE8 259      36.058  20.088  27.535  1.00  0.00           C
ATOM  10727  C26 POPE8 259      35.838  21.198  28.555  1.00  0.00           C
ATOM  10730  C27 POPE8 259      36.418  20.838  29.925  1.00  0.00           C
ATOM  10733  C28 POPE8 259      36.008  21.818  31.035  1.00  0.00           C
ATOM  10736  C29 POPE8 259      34.578  21.618  31.485  1.00  0.00           C
ATOM  10738 0C21 POPE8 259      34.208  21.108  32.665  1.00  0.00           C
ATOM  10740 1C21 POPE8 259      35.128  20.588  33.735  1.00  0.00           C
ATOM  10743 2C21 POPE8 259      34.428  19.548  34.625  1.00  0.00           C
ATOM  10746 3C21 POPE8 259      33.498  20.188  35.675  1.00  0.00           C
ATOM  10749 4C21 POPE8 259      32.658  19.138  36.405  1.00  0.00           C
ATOM  10752 5C21 POPE8 259      31.848  19.698  37.575  1.00  0.00           C
ATOM  10755 6C21 POPE8 259      31.058  18.608  38.305  1.00  0.00           C
ATOM  10758 7C21 POPE8 259      30.308  19.118  39.535  1.00  0.00           C
ATOM  10761 8C21 POPE8 259      29.338  18.088  40.115  1.00  0.00           C
ATOM  10765  C33 POPE8 259      29.638  18.538  22.155  1.00  0.00           C
ATOM  10768  C34 POPE8 259      30.458  19.748  22.625  1.00  0.00           C
ATOM  10771  C35 POPE8 259      30.648  19.868  24.155  1.00  0.00           C
ATOM  10774  C36 POPE8 259      29.328  19.968  24.935  1.00  0.00           C
ATOM  10777  C37 POPE8 259      29.558  20.268  26.415  1.00  0.00           C
ATOM  10780  C38 POPE8 259      28.288  20.208  27.275  1.00  0.00           C
ATOM  10783  C39 POPE8 259      28.578  20.468  28.755  1.00  0.00           C
ATOM  10786 0C31 POPE8 259      27.648  19.688  29.685  1.00  0.00           C
ATOM  10789 1C31 POPE8 259      27.998  19.868  31.165  1.00  0.00           C
ATOM  10792 2C31 POPE8 259      27.078  19.028  32.065  1.00  0.00           C
ATOM  10795 3C31 POPE8 259      27.278  19.318  33.555  1.00  0.00           C
ATOM  10798 4C31 POPE8 259      26.208  18.608  34.395  1.00  0.00           C
ATOM  10801 5C31 POPE8 259      26.328  18.928  35.895  1.00  0.00           C
ATOM  10804 6C31 POPE8 259      25.188  18.318  36.705  1.00  0.00           C
ATOM  10808  NH3 POPE9 260     117.178  31.258  63.365  1.00  0.00           N
ATOM  10812  C12 POPE9 260     117.208  32.468  64.235  1.00  0.00           C
ATOM  10815  C11 POPE9 260     117.718  32.058  65.625  1.00  0.00           C
ATOM  10818  P   POPE9 260     118.908  34.108  66.615  1.00  0.00           P
ATOM  10819  O13 POPE9 260     118.678  35.198  67.585  1.00  0.00           O
ATOM  10820  O14 POPE9 260     120.108  33.258  66.815  1.00  0.00           O
ATOM  10821  O11 POPE9 260     118.998  34.688  65.145  1.00  0.00           O
ATOM  10822  O12 POPE9 260     117.658  33.158  66.535  1.00  0.00           O
ATOM  10823  C1  POPE9 260     119.048  36.098  64.895  1.00  0.00           C
ATOM  10826  C2  POPE9 260     118.218  36.548  63.655  1.00  0.00           C
ATOM  10828  O21 POPE9 260     118.438  35.648  62.535  1.00  0.00           O
ATOM  10829  C21 POPE9 260     117.428  35.678  61.655  1.00  0.00           C
ATOM  10830  O22 POPE9 260     116.398  36.318  61.785  1.00  0.00           O
ATOM  10831  C22 POPE9 260     117.708  34.778  60.445  1.00  0.00           C
ATOM  10834  C3  POPE9 260     118.668  38.008  63.305  1.00  0.00           C
ATOM  10837  O31 POPE9 260     117.688  38.788  62.605  1.00  0.00           O
ATOM  10838  C31 POPE9 260     117.968  39.078  61.345  1.00  0.00           C
ATOM  10839  O32 POPE9 260     118.888  38.598  60.695  1.00  0.00           O
ATOM  10840  C32 POPE9 260     117.028  40.188  60.875  1.00  0.00           C
ATOM  10843  C23 POPE9 260     117.728  35.628  59.155  1.00  0.00           C
ATOM  10846  C24 POPE9 260     117.308  34.898  57.875  1.00  0.00           C
ATOM  10849  C25 POPE9 260     117.148  35.918  56.735  1.00  0.00           C
ATOM  10852  C26 POPE9 260     116.688  35.348  55.385  1.00  0.00           C
ATOM  10855  C27 POPE9 260     116.458  36.478  54.355  1.00  0.00           C
ATOM  10858  C28 POPE9 260     115.968  35.968  52.985  1.00  0.00           C
ATOM  10861  C29 POPE9 260     116.058  37.018  51.905  1.00  0.00           C
ATOM  10863 0C21 POPE9 260     116.468  36.778  50.645  1.00  0.00           C
ATOM  10865 1C21 POPE9 260     116.828  35.418  50.105  1.00  0.00           C
ATOM  10868 2C21 POPE9 260     116.878  35.358  48.565  1.00  0.00           C
ATOM  10871 3C21 POPE9 260     115.508  35.538  47.915  1.00  0.00           C
ATOM  10874 4C21 POPE9 260     115.548  35.538  46.385  1.00  0.00           C
ATOM  10877 5C21 POPE9 260     114.158  35.608  45.735  1.00  0.00           C
ATOM  10880 6C21 POPE9 260     113.278  36.738  46.285  1.00  0.00           C
ATOM  10883 7C21 POPE9 260     112.018  36.988  45.455  1.00  0.00           C
ATOM  10886 8C21 POPE9 260     111.138  38.118  46.015  1.00  0.00           C
ATOM  10890  C33 POPE9 260     117.268  40.568  59.395  1.00  0.00           C
ATOM  10893  C34 POPE9 260     116.558  39.608  58.435  1.00  0.00           C
ATOM  10896  C35 POPE9 260     117.218  39.468  57.055  1.00  0.00           C
ATOM  10899  C36 POPE9 260     117.388  40.788  56.285  1.00  0.00           C
ATOM  10902  C37 POPE9 260     117.668  40.548  54.795  1.00  0.00           C
ATOM  10905  C38 POPE9 260     117.548  41.828  53.955  1.00  0.00           C
ATOM  10908  C39 POPE9 260     117.208  41.578  52.475  1.00  0.00           C
ATOM  10911 0C31 POPE9 260     118.408  41.568  51.515  1.00  0.00           C
ATOM  10914 1C31 POPE9 260     119.218  40.258  51.515  1.00  0.00           C
ATOM  10917 2C31 POPE9 260     120.108  40.138  50.265  1.00  0.00           C
ATOM  10920 3C31 POPE9 260     119.338  39.718  49.005  1.00  0.00           C
ATOM  10923 4C31 POPE9 260     120.118  39.918  47.705  1.00  0.00           C
ATOM  10926 5C31 POPE9 260     119.328  39.388  46.495  1.00  0.00           C
ATOM  10929 6C31 POPE9 260     120.028  39.608  45.145  1.00  0.00           C
ATOM  10933  NH3 POPE  261      27.438  32.898  60.365  1.00  0.00           N
ATOM  10937  C12 POPE  261      27.348  33.578  61.695  1.00  0.00           C
ATOM  10940  C11 POPE  261      28.688  34.208  62.055  1.00  0.00           C
ATOM  10943  P   POPE  261      30.668  35.388  60.935  1.00  0.00           P
ATOM  10944  O13 POPE  261      31.178  35.848  62.255  1.00  0.00           O
ATOM  10945  O14 POPE  261      31.288  34.188  60.355  1.00  0.00           O
ATOM  10946  O11 POPE  261      30.738  36.608  59.925  1.00  0.00           O
ATOM  10947  O12 POPE  261      29.098  35.138  61.045  1.00  0.00           O
ATOM  10948  C1  POPE  261      30.508  36.368  58.525  1.00  0.00           C
ATOM  10951  C2  POPE  261      31.048  37.508  57.605  1.00  0.00           C
ATOM  10953  O21 POPE  261      32.468  37.368  57.405  1.00  0.00           O
ATOM  10954  C21 POPE  261      33.028  36.638  56.445  1.00  0.00           C
ATOM  10955  O22 POPE  261      34.238  36.508  56.315  1.00  0.00           O
ATOM  10956  C22 POPE  261      32.028  36.048  55.435  1.00  0.00           C
ATOM  10959  C3  POPE  261      30.748  38.938  58.145  1.00  0.00           C
ATOM  10962  O31 POPE  261      31.078  39.948  57.165  1.00  0.00           O
ATOM  10963  C31 POPE  261      30.108  40.428  56.385  1.00  0.00           C
ATOM  10964  O32 POPE  261      28.938  40.068  56.415  1.00  0.00           O
ATOM  10965  C32 POPE  261      30.748  41.388  55.395  1.00  0.00           C
ATOM  10968  C23 POPE  261      32.708  35.228  54.305  1.00  0.00           C
ATOM  10971  C24 POPE  261      31.708  34.818  53.215  1.00  0.00           C
ATOM  10974  C25 POPE  261      32.228  33.798  52.195  1.00  0.00           C
ATOM  10977  C26 POPE  261      32.478  34.358  50.775  1.00  0.00           C
ATOM  10980  C27 POPE  261      32.878  33.248  49.795  1.00  0.00           C
ATOM  10983  C28 POPE  261      33.758  33.678  48.605  1.00  0.00           C
ATOM  10986  C29 POPE  261      33.008  34.478  47.555  1.00  0.00           C
ATOM  10988 0C21 POPE  261      32.878  34.188  46.255  1.00  0.00           C
ATOM  10990 1C21 POPE  261      33.438  32.988  45.515  1.00  0.00           C
ATOM  10993 2C21 POPE  261      32.368  31.938  45.175  1.00  0.00           C
ATOM  10996 3C21 POPE  261      31.348  32.438  44.145  1.00  0.00           C
ATOM  10999 4C21 POPE  261      30.318  31.378  43.725  1.00  0.00           C
ATOM  11002 5C21 POPE  261      29.588  31.788  42.435  1.00  0.00           C
ATOM  11005 6C21 POPE  261      28.418  30.878  42.055  1.00  0.00           C
ATOM  11008 7C21 POPE  261      27.778  31.328  40.725  1.00  0.00           C
ATOM  11011 8C21 POPE  261      26.468  30.618  40.385  1.00  0.00           C
ATOM  11015  C33 POPE  261      29.778  41.888  54.305  1.00  0.00           C
ATOM  11018  C34 POPE  261      29.448  40.788  53.285  1.00  0.00           C
ATOM  11021  C35 POPE  261      28.948  41.348  51.945  1.00  0.00           C
ATOM  11024  C36 POPE  261      30.078  41.938  51.085  1.00  0.00           C
ATOM  11027  C37 POPE  261      29.588  42.618  49.795  1.00  0.00           C
ATOM  11030  C38 POPE  261      30.778  43.078  48.935  1.00  0.00           C
ATOM  11033  C39 POPE  261      30.468  44.228  47.945  1.00  0.00           C
ATOM  11036 0C31 POPE  261      29.468  43.898  46.835  1.00  0.00           C
ATOM  11039 1C31 POPE  261      28.048  44.388  47.145  1.00  0.00           C
ATOM  11042 2C31 POPE  261      27.068  44.268  45.965  1.00  0.00           C
ATOM  11045 3C31 POPE  261      27.308  45.238  44.795  1.00  0.00           C
ATOM  11048 4C31 POPE  261      27.068  46.718  45.135  1.00  0.00           C
ATOM  11051 5C31 POPE  261      27.108  47.628  43.895  1.00  0.00           C
ATOM  11054 6C31 POPE  261      26.728  49.088  44.165  1.00  0.00           C
ATOM  11058  NH3 POPE  262      42.718  69.398  19.665  1.00  0.00           N
ATOM  11062  C12 POPE  262      44.028  68.648  19.555  1.00  0.00           C
ATOM  11065  C11 POPE  262      43.998  67.388  20.425  1.00  0.00           C
ATOM  11068  P   POPE  262      45.788  65.718  21.375  1.00  0.00           P
ATOM  11069  O13 POPE  262      44.858  64.578  21.485  1.00  0.00           O
ATOM  11070  O14 POPE  262      47.208  65.458  21.075  1.00  0.00           O
ATOM  11071  O11 POPE  262      45.658  66.668  22.625  1.00  0.00           O
ATOM  11072  O12 POPE  262      45.208  66.648  20.235  1.00  0.00           O
ATOM  11073  C1  POPE  262      45.508  66.208  23.965  1.00  0.00           C
ATOM  11076  C2  POPE  262      44.048  66.418  24.445  1.00  0.00           C
ATOM  11078  O21 POPE  262      43.958  66.358  25.885  1.00  0.00           O
ATOM  11079  C21 POPE  262      44.368  67.468  26.505  1.00  0.00           C
ATOM  11080  O22 POPE  262      44.948  68.398  25.985  1.00  0.00           O
ATOM  11081  C22 POPE  262      43.938  67.428  27.965  1.00  0.00           C
ATOM  11084  C3  POPE  262      43.088  65.378  23.785  1.00  0.00           C
ATOM  11087  O31 POPE  262      41.878  65.208  24.545  1.00  0.00           O
ATOM  11088  C31 POPE  262      41.628  63.968  24.945  1.00  0.00           C
ATOM  11089  O32 POPE  262      41.958  62.948  24.385  1.00  0.00           O
ATOM  11090  C32 POPE  262      40.958  63.998  26.305  1.00  0.00           C
ATOM  11093  C23 POPE  262      44.168  68.788  28.635  1.00  0.00           C
ATOM  11096  C24 POPE  262      43.448  68.898  29.975  1.00  0.00           C
ATOM  11099  C25 POPE  262      43.648  70.298  30.555  1.00  0.00           C
ATOM  11102  C26 POPE  262      42.898  70.498  31.875  1.00  0.00           C
ATOM  11105  C27 POPE  262      42.848  71.978  32.265  1.00  0.00           C
ATOM  11108  C28 POPE  262      41.628  72.288  33.145  1.00  0.00           C
ATOM  11111  C29 POPE  262      41.528  73.738  33.505  1.00  0.00           C
ATOM  11113 0C21 POPE  262      40.758  74.238  34.485  1.00  0.00           C
ATOM  11115 1C21 POPE  262      39.808  73.438  35.345  1.00  0.00           C
ATOM  11118 2C21 POPE  262      40.448  72.798  36.595  1.00  0.00           C
ATOM  11121 3C21 POPE  262      41.028  73.798  37.615  1.00  0.00           C
ATOM  11124 4C21 POPE  262      39.988  74.708  38.285  1.00  0.00           C
ATOM  11127 5C21 POPE  262      39.028  73.978  39.225  1.00  0.00           C
ATOM  11130 6C21 POPE  262      37.958  74.918  39.785  1.00  0.00           C
ATOM  11133 7C21 POPE  262      36.848  74.188  40.545  1.00  0.00           C
ATOM  11136 8C21 POPE  262      35.708  75.128  40.945  1.00  0.00           C
ATOM  11140  C33 POPE  262      42.008  63.648  27.375  1.00  0.00           C
ATOM  11143  C34 POPE  262      41.468  63.888  28.785  1.00  0.00           C
ATOM  11146  C35 POPE  262      42.568  63.958  29.845  1.00  0.00           C
ATOM  11149  C36 POPE  262      42.758  62.648  30.605  1.00  0.00           C
ATOM  11152  C37 POPE  262      43.478  62.858  31.945  1.00  0.00           C
ATOM  11155  C38 POPE  262      43.248  61.688  32.895  1.00  0.00           C
ATOM  11158  C39 POPE  262      44.188  61.708  34.105  1.00  0.00           C
ATOM  11161 0C31 POPE  262      43.908  62.788  35.155  1.00  0.00           C
ATOM  11164 1C31 POPE  262      44.588  62.408  36.485  1.00  0.00           C
ATOM  11167 2C31 POPE  262      44.398  63.408  37.645  1.00  0.00           C
ATOM  11170 3C31 POPE  262      44.708  62.718  38.985  1.00  0.00           C
ATOM  11173 4C31 POPE  262      44.788  63.658  40.195  1.00  0.00           C
ATOM  11176 5C31 POPE  262      44.558  62.888  41.505  1.00  0.00           C
ATOM  11179 6C31 POPE  262      44.768  63.708  42.775  1.00  0.00           C
ATOM  11183  NH3 POPE  263      36.408 123.458  17.145  1.00  0.00           N
ATOM  11187  C12 POPE  263      36.628 121.968  17.255  1.00  0.00           C
ATOM  11190  C11 POPE  263      35.758 121.168  16.275  1.00  0.00           C
ATOM  11193  P   POPE  263      35.248 118.748  17.265  1.00  0.00           P
ATOM  11194  O13 POPE  263      33.838 119.128  17.415  1.00  0.00           O
ATOM  11195  O14 POPE  263      35.518 117.328  16.945  1.00  0.00           O
ATOM  11196  O11 POPE  263      36.018 119.038  18.595  1.00  0.00           O
ATOM  11197  O12 POPE  263      36.028 119.758  16.305  1.00  0.00           O
ATOM  11198  C1  POPE  263      35.388 119.538  19.775  1.00  0.00           C
ATOM  11201  C2  POPE  263      35.288 118.438  20.855  1.00  0.00           C
ATOM  11203  O21 POPE  263      34.748 119.068  22.035  1.00  0.00           O
ATOM  11204  C21 POPE  263      33.408 119.088  22.055  1.00  0.00           C
ATOM  11205  O22 POPE  263      32.708 118.278  21.465  1.00  0.00           O
ATOM  11206  C22 POPE  263      32.928 120.248  22.925  1.00  0.00           C
ATOM  11209  C3  POPE  263      36.688 117.788  21.075  1.00  0.00           C
ATOM  11212  O31 POPE  263      37.038 117.508  22.435  1.00  0.00           O
ATOM  11213  C31 POPE  263      36.608 116.328  22.845  1.00  0.00           C
ATOM  11214  O32 POPE  263      35.808 115.618  22.265  1.00  0.00           O
ATOM  11215  C32 POPE  263      37.298 115.948  24.165  1.00  0.00           C
ATOM  11218  C23 POPE  263      32.578 119.808  24.375  1.00  0.00           C
ATOM  11221  C24 POPE  263      33.818 119.508  25.235  1.00  0.00           C
ATOM  11224  C25 POPE  263      33.468 118.908  26.615  1.00  0.00           C
ATOM  11227  C26 POPE  263      32.838 119.898  27.615  1.00  0.00           C
ATOM  11230  C27 POPE  263      32.228 119.188  28.825  1.00  0.00           C
ATOM  11233  C28 POPE  263      31.368 120.108  29.725  1.00  0.00           C
ATOM  11236  C29 POPE  263      30.518 119.278  30.655  1.00  0.00           C
ATOM  11238 0C21 POPE  263      30.328 119.428  31.985  1.00  0.00           C
ATOM  11240 1C21 POPE  263      30.868 120.488  32.905  1.00  0.00           C
ATOM  11243 2C21 POPE  263      29.688 121.148  33.655  1.00  0.00           C
ATOM  11246 3C21 POPE  263      30.088 122.028  34.855  1.00  0.00           C
ATOM  11249 4C21 POPE  263      28.838 122.458  35.645  1.00  0.00           C
ATOM  11252 5C21 POPE  263      29.118 123.448  36.785  1.00  0.00           C
ATOM  11255 6C21 POPE  263      27.818 123.908  37.455  1.00  0.00           C
ATOM  11258 7C21 POPE  263      27.268 125.214  36.865  1.00  0.00           C
ATOM  11261 8C21 POPE  263      25.778 125.434  37.155  1.00  0.00           C
ATOM  11265  C33 POPE  263      37.078 116.928  25.345  1.00  0.00           C
ATOM  11268  C34 POPE  263      37.678 116.338  26.625  1.00  0.00           C
ATOM  11271  C35 POPE  263      37.508 117.188  27.895  1.00  0.00           C
ATOM  11274  C36 POPE  263      37.988 118.638  27.775  1.00  0.00           C
ATOM  11277  C37 POPE  263      37.978 119.338  29.145  1.00  0.00           C
ATOM  11280  C38 POPE  263      38.438 120.798  29.105  1.00  0.00           C
ATOM  11283  C39 POPE  263      38.728 121.378  30.495  1.00  0.00           C
ATOM  11286 0C31 POPE  263      37.618 121.118  31.535  1.00  0.00           C
ATOM  11289 1C31 POPE  263      37.968 121.668  32.915  1.00  0.00           C
ATOM  11292 2C31 POPE  263      36.898 121.358  33.965  1.00  0.00           C
ATOM  11295 3C31 POPE  263      37.148 122.028  35.335  1.00  0.00           C
ATOM  11298 4C31 POPE  263      38.598 121.918  35.825  1.00  0.00           C
ATOM  11301 5C31 POPE  263      38.798 122.568  37.195  1.00  0.00           C
ATOM  11304 6C31 POPE  263      40.278 122.748  37.535  1.00  0.00           C
ATOM  11308  NH3 POPE  264      62.668  85.938  58.735  1.00  0.00           N
ATOM  11312  C12 POPE  264      62.288  84.848  57.765  1.00  0.00           C
ATOM  11315  C11 POPE  264      61.558  83.708  58.495  1.00  0.00           C
ATOM  11318  P   POPE  264      61.838  81.138  58.915  1.00  0.00           P
ATOM  11319  O13 POPE  264      60.528  81.248  59.575  1.00  0.00           O
ATOM  11320  O14 POPE  264      62.908  80.348  59.555  1.00  0.00           O
ATOM  11321  O11 POPE  264      61.568  80.528  57.505  1.00  0.00           O
ATOM  11322  O12 POPE  264      62.418  82.568  58.575  1.00  0.00           O
ATOM  11323  C1  POPE  264      61.968  81.108  56.255  1.00  0.00           C
ATOM  11326  C2  POPE  264      61.508  80.168  55.105  1.00  0.00           C
ATOM  11328  O21 POPE  264      62.188  80.408  53.855  1.00  0.00           O
ATOM  11329  C21 POPE  264      62.048  81.608  53.285  1.00  0.00           C
ATOM  11330  O22 POPE  264      61.448  82.558  53.765  1.00  0.00           O
ATOM  11331  C22 POPE  264      62.788  81.638  51.945  1.00  0.00           C
ATOM  11334  C3  POPE  264      59.948  80.138  54.985  1.00  0.00           C
ATOM  11337  O31 POPE  264      59.468  78.888  54.455  1.00  0.00           O
ATOM  11338  C31 POPE  264      59.498  78.838  53.135  1.00  0.00           C
ATOM  11339  O32 POPE  264      59.718  79.768  52.385  1.00  0.00           O
ATOM  11340  C32 POPE  264      59.248  77.398  52.705  1.00  0.00           C
ATOM  11343  C23 POPE  264      63.048  80.258  51.295  1.00  0.00           C
ATOM  11346  C24 POPE  264      63.868  80.328  49.985  1.00  0.00           C
ATOM  11349  C25 POPE  264      63.178  81.048  48.805  1.00  0.00           C
ATOM  11352  C26 POPE  264      61.868  80.378  48.375  1.00  0.00           C
ATOM  11355  C27 POPE  264      61.268  80.978  47.095  1.00  0.00           C
ATOM  11358  C28 POPE  264      59.848  80.448  46.805  1.00  0.00           C
ATOM  11361  C29 POPE  264      59.218  80.968  45.535  1.00  0.00           C
ATOM  11363 0C21 POPE  264      58.268  80.338  44.815  1.00  0.00           C
ATOM  11365 1C21 POPE  264      57.628  79.018  45.185  1.00  0.00           C
ATOM  11368 2C21 POPE  264      56.088  78.988  45.025  1.00  0.00           C
ATOM  11371 3C21 POPE  264      55.398  80.118  45.785  1.00  0.00           C
ATOM  11374 4C21 POPE  264      53.948  79.808  46.185  1.00  0.00           C
ATOM  11377 5C21 POPE  264      52.998  79.708  44.995  1.00  0.00           C
ATOM  11380 6C21 POPE  264      51.538  79.528  45.415  1.00  0.00           C
ATOM  11383 7C21 POPE  264      50.568  80.128  44.405  1.00  0.00           C
ATOM  11386 8C21 POPE  264      49.108  79.898  44.785  1.00  0.00           C
ATOM  11390  C33 POPE  264      60.458  76.848  51.925  1.00  0.00           C
ATOM  11393  C34 POPE  264      60.268  77.038  50.415  1.00  0.00           C
ATOM  11396  C35 POPE  264      59.248  76.058  49.835  1.00  0.00           C
ATOM  11399  C36 POPE  264      59.028  76.338  48.355  1.00  0.00           C
ATOM  11402  C37 POPE  264      58.238  75.268  47.595  1.00  0.00           C
ATOM  11405  C38 POPE  264      58.128  75.628  46.105  1.00  0.00           C
ATOM  11408  C39 POPE  264      57.958  74.428  45.185  1.00  0.00           C
ATOM  11411 0C31 POPE  264      58.488  74.708  43.775  1.00  0.00           C
ATOM  11414 1C31 POPE  264      57.558  75.538  42.895  1.00  0.00           C
ATOM  11417 2C31 POPE  264      58.318  75.938  41.625  1.00  0.00           C
ATOM  11420 3C31 POPE  264      57.458  76.578  40.535  1.00  0.00           C
ATOM  11423 4C31 POPE  264      56.478  75.608  39.855  1.00  0.00           C
ATOM  11426 5C31 POPE  264      55.798  76.248  38.625  1.00  0.00           C
ATOM  11429 6C31 POPE  264      54.868  75.298  37.875  1.00  0.00           C
ATOM  11433  NH3 POPE  265      84.688  77.798  60.905  1.00  0.00           N
ATOM  11437  C12 POPE  265      85.738  78.108  59.875  1.00  0.00           C
ATOM  11440  C11 POPE  265      85.368  79.418  59.195  1.00  0.00           C
ATOM  11443  P   POPE  265      83.428  80.518  57.955  1.00  0.00           P
ATOM  11444  O13 POPE  265      81.978  80.218  57.795  1.00  0.00           O
ATOM  11445  O14 POPE  265      83.778  81.658  58.815  1.00  0.00           O
ATOM  11446  O11 POPE  265      84.098  80.628  56.535  1.00  0.00           O
ATOM  11447  O12 POPE  265      84.078  79.238  58.615  1.00  0.00           O
ATOM  11448  C1  POPE  265      83.528  81.468  55.515  1.00  0.00           C
ATOM  11451  C2  POPE  265      83.048  80.658  54.285  1.00  0.00           C
ATOM  11453  O21 POPE  265      82.498  81.608  53.355  1.00  0.00           O
ATOM  11454  C21 POPE  265      82.378  81.258  52.075  1.00  0.00           C
ATOM  11455  O22 POPE  265      81.398  81.458  51.385  1.00  0.00           O
ATOM  11456  C22 POPE  265      83.728  80.818  51.475  1.00  0.00           C
ATOM  11459  C3  POPE  265      81.978  79.588  54.615  1.00  0.00           C
ATOM  11462  O31 POPE  265      81.678  78.788  53.455  1.00  0.00           O
ATOM  11463  C31 POPE  265      81.238  77.568  53.675  1.00  0.00           C
ATOM  11464  O32 POPE  265      81.188  77.008  54.765  1.00  0.00           O
ATOM  11465  C32 POPE  265      80.738  76.978  52.345  1.00  0.00           C
ATOM  11468  C23 POPE  265      83.758  79.358  50.975  1.00  0.00           C
ATOM  11471  C24 POPE  265      85.158  78.938  50.495  1.00  0.00           C
ATOM  11474  C25 POPE  265      85.168  77.688  49.605  1.00  0.00           C
ATOM  11477  C26 POPE  265      86.518  77.508  48.875  1.00  0.00           C
ATOM  11480  C27 POPE  265      86.508  76.398  47.795  1.00  0.00           C
ATOM  11483  C28 POPE  265      87.788  76.338  46.935  1.00  0.00           C
ATOM  11486  C29 POPE  265      87.938  77.558  46.055  1.00  0.00           C
ATOM  11488 0C21 POPE  265      89.028  77.958  45.365  1.00  0.00           C
ATOM  11490 1C21 POPE  265      90.368  77.268  45.255  1.00  0.00           C
ATOM  11493 2C21 POPE  265      90.708  76.938  43.785  1.00  0.00           C
ATOM  11496 3C21 POPE  265      90.088  75.618  43.305  1.00  0.00           C
ATOM  11499 4C21 POPE  265      89.498  75.688  41.885  1.00  0.00           C
ATOM  11502 5C21 POPE  265      90.538  75.858  40.765  1.00  0.00           C
ATOM  11505 6C21 POPE  265      89.878  75.808  39.375  1.00  0.00           C
ATOM  11508 7C21 POPE  265      90.848  76.118  38.235  1.00  0.00           C
ATOM  11511 8C21 POPE  265      90.218  75.988  36.845  1.00  0.00           C
ATOM  11515  C33 POPE  265      79.218  76.668  52.395  1.00  0.00           C
ATOM  11518  C34 POPE  265      78.728  75.688  51.315  1.00  0.00           C
ATOM  11521  C35 POPE  265      78.408  76.308  49.945  1.00  0.00           C
ATOM  11524  C36 POPE  265      79.648  76.578  49.085  1.00  0.00           C
ATOM  11527  C37 POPE  265      79.388  76.338  47.595  1.00  0.00           C
ATOM  11530  C38 POPE  265      80.688  76.338  46.765  1.00  0.00           C
ATOM  11533  C39 POPE  265      81.228  77.728  46.445  1.00  0.00           C
ATOM  11536 0C31 POPE  265      80.348  78.478  45.435  1.00  0.00           C
ATOM  11539 1C31 POPE  265      80.968  79.788  44.945  1.00  0.00           C
ATOM  11542 2C31 POPE  265      79.978  80.598  44.085  1.00  0.00           C
ATOM  11545 3C31 POPE  265      80.588  81.868  43.465  1.00  0.00           C
ATOM  11548 4C31 POPE  265      81.258  81.618  42.105  1.00  0.00           C
ATOM  11551 5C31 POPE  265      81.758  82.918  41.455  1.00  0.00           C
ATOM  11554 6C31 POPE  265      82.388  82.718  40.075  1.00  0.00           C
ATOM  11558  NH3 POPE  266      21.168  49.228  20.075  1.00  0.00           N
ATOM  11562  C12 POPE  266      20.088  48.268  19.665  1.00  0.00           C
ATOM  11565  C11 POPE  266      18.858  48.338  20.595  1.00  0.00           C
ATOM  11568  P   POPE  266      17.878  50.678  19.985  1.00  0.00           P
ATOM  11569  O13 POPE  266      19.238  51.098  19.565  1.00  0.00           O
ATOM  11570  O14 POPE  266      16.678  51.138  19.265  1.00  0.00           O
ATOM  11571  O11 POPE  266      17.638  50.958  21.505  1.00  0.00           O
ATOM  11572  O12 POPE  266      17.828  49.118  20.015  1.00  0.00           O
ATOM  11573  C1  POPE  266      18.538  51.768  22.235  1.00  0.00           C
ATOM  11576  C2  POPE  266      18.088  51.688  23.705  1.00  0.00           C
ATOM  11578  O21 POPE  266      18.898  52.568  24.495  1.00  0.00           O
ATOM  11579  C21 POPE  266      20.168  52.288  24.595  1.00  0.00           C
ATOM  11580  O22 POPE  266      20.728  51.268  24.235  1.00  0.00           O
ATOM  11581  C22 POPE  266      20.888  53.508  25.185  1.00  0.00           C
ATOM  11584  C3  POPE  266      18.038  50.188  24.165  1.00  0.00           C
ATOM  11587  O31 POPE  266      18.158  49.988  25.585  1.00  0.00           O
ATOM  11588  C31 POPE  266      17.068  50.328  26.275  1.00  0.00           C
ATOM  11589  O32 POPE  266      16.068  50.828  25.805  1.00  0.00           O
ATOM  11590  C32 POPE  266      17.228  49.808  27.705  1.00  0.00           C
ATOM  11593  C23 POPE  266      22.008  53.108  26.165  1.00  0.00           C
ATOM  11596  C24 POPE  266      21.518  53.128  27.615  1.00  0.00           C
ATOM  11599  C25 POPE  266      21.388  54.548  28.175  1.00  0.00           C
ATOM  11602  C26 POPE  266      20.458  54.618  29.395  1.00  0.00           C
ATOM  11605  C27 POPE  266      20.838  55.758  30.345  1.00  0.00           C
ATOM  11608  C28 POPE  266      19.828  55.928  31.485  1.00  0.00           C
ATOM  11611  C29 POPE  266      20.428  56.698  32.635  1.00  0.00           C
ATOM  11613 0C21 POPE  266      21.008  56.158  33.715  1.00  0.00           C
ATOM  11615 1C21 POPE  266      21.188  54.688  34.005  1.00  0.00           C
ATOM  11618 2C21 POPE  266      20.338  54.268  35.225  1.00  0.00           C
ATOM  11621 3C21 POPE  266      20.608  52.808  35.615  1.00  0.00           C
ATOM  11624 4C21 POPE  266      19.658  52.278  36.685  1.00  0.00           C
ATOM  11627 5C21 POPE  266      18.728  51.198  36.115  1.00  0.00           C
ATOM  11630 6C21 POPE  266      17.638  50.738  37.105  1.00  0.00           C
ATOM  11633 7C21 POPE  266      16.658  49.768  36.435  1.00  0.00           C
ATOM  11636 8C21 POPE  266      15.658  49.138  37.405  1.00  0.00           C
ATOM  11640  C33 POPE  266      18.188  50.648  28.585  1.00  0.00           C
ATOM  11643  C34 POPE  266      18.358  50.038  29.985  1.00  0.00           C
ATOM  11646  C35 POPE  266      19.388  50.768  30.875  1.00  0.00           C
ATOM  11649  C36 POPE  266      20.828  50.438  30.485  1.00  0.00           C
ATOM  11652  C37 POPE  266      21.918  51.258  31.215  1.00  0.00           C
ATOM  11655  C38 POPE  266      22.808  50.438  32.165  1.00  0.00           C
ATOM  11658  C39 POPE  266      22.238  50.298  33.585  1.00  0.00           C
ATOM  11661 0C31 POPE  266      22.958  49.228  34.415  1.00  0.00           C
ATOM  11664 1C31 POPE  266      22.488  49.168  35.875  1.00  0.00           C
ATOM  11667 2C31 POPE  266      23.468  48.378  36.755  1.00  0.00           C
ATOM  11670 3C31 POPE  266      23.108  48.348  38.245  1.00  0.00           C
ATOM  11673 4C31 POPE  266      21.928  47.438  38.595  1.00  0.00           C
ATOM  11676 5C31 POPE  266      21.688  47.368  40.105  1.00  0.00           C
ATOM  11679 6C31 POPE  266      20.428  46.608  40.505  1.00  0.00           C
ATOM  11683  NH3 POPE  267      42.188  46.808  61.925  1.00  0.00           N
ATOM  11687  C12 POPE  267      41.078  46.358  62.845  1.00  0.00           C
ATOM  11690  C11 POPE  267      41.588  46.088  64.275  1.00  0.00           C
ATOM  11693  P   POPE  267      41.898  43.498  64.425  1.00  0.00           P
ATOM  11694  O13 POPE  267      43.098  43.458  65.275  1.00  0.00           O
ATOM  11695  O14 POPE  267      40.928  42.378  64.505  1.00  0.00           O
ATOM  11696  O11 POPE  267      42.328  43.698  62.905  1.00  0.00           O
ATOM  11697  O12 POPE  267      41.108  44.838  64.745  1.00  0.00           O
ATOM  11698  C1  POPE  267      42.058  42.638  61.985  1.00  0.00           C
ATOM  11701  C2  POPE  267      43.108  42.658  60.845  1.00  0.00           C
ATOM  11703  O21 POPE  267      42.448  42.618  59.575  1.00  0.00           O
ATOM  11704  C21 POPE  267      41.968  43.758  59.175  1.00  0.00           C
ATOM  11705  O22 POPE  267      41.988  44.828  59.785  1.00  0.00           O
ATOM  11706  C22 POPE  267      41.348  43.538  57.795  1.00  0.00           C
ATOM  11709  C3  POPE  267      44.088  41.468  60.925  1.00  0.00           C
ATOM  11712  O31 POPE  267      45.048  41.468  59.855  1.00  0.00           O
ATOM  11713  C31 POPE  267      44.748  40.718  58.795  1.00  0.00           C
ATOM  11714  O32 POPE  267      43.738  40.068  58.645  1.00  0.00           O
ATOM  11715  C32 POPE  267      45.918  40.768  57.805  1.00  0.00           C
ATOM  11718  C23 POPE  267      40.798  44.848  57.185  1.00  0.00           C
ATOM  11721  C24 POPE  267      40.508  44.748  55.685  1.00  0.00           C
ATOM  11724  C25 POPE  267      39.388  43.798  55.265  1.00  0.00           C
ATOM  11727  C26 POPE  267      39.378  43.698  53.735  1.00  0.00           C
ATOM  11730  C27 POPE  267      38.488  42.608  53.145  1.00  0.00           C
ATOM  11733  C28 POPE  267      38.908  42.298  51.705  1.00  0.00           C
ATOM  11736  C29 POPE  267      37.978  41.338  51.005  1.00  0.00           C
ATOM  11738 0C21 POPE  267      38.218  40.048  50.705  1.00  0.00           C
ATOM  11740 1C21 POPE  267      39.438  39.248  51.065  1.00  0.00           C
ATOM  11743 2C21 POPE  267      40.208  38.658  49.855  1.00  0.00           C
ATOM  11746 3C21 POPE  267      40.998  39.698  49.035  1.00  0.00           C
ATOM  11749 4C21 POPE  267      42.098  39.028  48.195  1.00  0.00           C
ATOM  11752 5C21 POPE  267      42.988  40.008  47.415  1.00  0.00           C
ATOM  11755 6C21 POPE  267      42.688  40.048  45.905  1.00  0.00           C
ATOM  11758 7C21 POPE  267      43.668  40.928  45.125  1.00  0.00           C
ATOM  11761 8C21 POPE  267      43.378  40.978  43.625  1.00  0.00           C
ATOM  11765  C33 POPE  267      45.468  41.088  56.365  1.00  0.00           C
ATOM  11768  C34 POPE  267      46.528  40.758  55.305  1.00  0.00           C
ATOM  11771  C35 POPE  267      47.918  41.338  55.585  1.00  0.00           C
ATOM  11774  C36 POPE  267      48.878  41.208  54.385  1.00  0.00           C
ATOM  11777  C37 POPE  267      50.268  41.748  54.735  1.00  0.00           C
ATOM  11780  C38 POPE  267      51.338  41.688  53.625  1.00  0.00           C
ATOM  11783  C39 POPE  267      52.028  40.318  53.485  1.00  0.00           C
ATOM  11786 0C31 POPE  267      53.328  40.388  52.665  1.00  0.00           C
ATOM  11789 1C31 POPE  267      54.178  39.108  52.765  1.00  0.00           C
ATOM  11792 2C31 POPE  267      55.678  39.338  53.035  1.00  0.00           C
ATOM  11795 3C31 POPE  267      56.398  38.038  53.435  1.00  0.00           C
ATOM  11798 4C31 POPE  267      57.248  37.408  52.315  1.00  0.00           C
ATOM  11801 5C31 POPE  267      58.008  36.168  52.825  1.00  0.00           C
ATOM  11804 6C31 POPE  267      59.028  35.598  51.825  1.00  0.00           C
ATOM  11808  NH3 POPE  268      32.548  79.548  61.905  1.00  0.00           N
ATOM  11812  C12 POPE  268      33.088  78.628  60.865  1.00  0.00           C
ATOM  11815  C11 POPE  268      32.458  77.238  61.005  1.00  0.00           C
ATOM  11818  P   POPE  268      29.828  77.568  60.925  1.00  0.00           P
ATOM  11819  O13 POPE  268      28.908  78.118  61.945  1.00  0.00           O
ATOM  11820  O14 POPE  268      30.168  78.468  59.815  1.00  0.00           O
ATOM  11821  O11 POPE  268      29.318  76.188  60.375  1.00  0.00           O
ATOM  11822  O12 POPE  268      31.178  77.258  61.655  1.00  0.00           O
ATOM  11823  C1  POPE  268      30.208  75.058  60.355  1.00  0.00           C
ATOM  11826  C2  POPE  268      29.568  73.808  59.705  1.00  0.00           C
ATOM  11828  O21 POPE  268      30.468  73.248  58.735  1.00  0.00           O
ATOM  11829  C21 POPE  268      30.248  73.208  57.445  1.00  0.00           C
ATOM  11830  O22 POPE  268      29.398  73.808  56.805  1.00  0.00           O
ATOM  11831  C22 POPE  268      31.298  72.258  56.835  1.00  0.00           C
ATOM  11834  C3  POPE  268      28.078  74.008  59.305  1.00  0.00           C
ATOM  11837  O31 POPE  268      27.468  72.718  59.105  1.00  0.00           O
ATOM  11838  C31 POPE  268      26.428  72.528  58.295  1.00  0.00           C
ATOM  11839  O32 POPE  268      26.088  71.438  57.895  1.00  0.00           O
ATOM  11840  C32 POPE  268      25.658  73.788  57.875  1.00  0.00           C
ATOM  11843  C23 POPE  268      31.548  72.358  55.295  1.00  0.00           C
ATOM  11846  C24 POPE  268      30.308  72.088  54.435  1.00  0.00           C
ATOM  11849  C25 POPE  268      30.608  71.538  53.035  1.00  0.00           C
ATOM  11852  C26 POPE  268      29.358  71.488  52.135  1.00  0.00           C
ATOM  11855  C27 POPE  268      29.158  72.778  51.335  1.00  0.00           C
ATOM  11858  C28 POPE  268      28.128  72.648  50.195  1.00  0.00           C
ATOM  11861  C29 POPE  268      28.158  73.868  49.305  1.00  0.00           C
ATOM  11863 0C21 POPE  268      28.178  73.898  47.965  1.00  0.00           C
ATOM  11865 1C21 POPE  268      28.138  72.728  47.015  1.00  0.00           C
ATOM  11868 2C21 POPE  268      26.768  72.568  46.335  1.00  0.00           C
ATOM  11871 3C21 POPE  268      26.288  73.798  45.555  1.00  0.00           C
ATOM  11874 4C21 POPE  268      25.048  73.488  44.705  1.00  0.00           C
ATOM  11877 5C21 POPE  268      24.498  74.718  43.985  1.00  0.00           C
ATOM  11880 6C21 POPE  268      23.618  74.338  42.785  1.00  0.00           C
ATOM  11883 7C21 POPE  268      22.878  75.548  42.215  1.00  0.00           C
ATOM  11886 8C21 POPE  268      22.108  75.248  40.935  1.00  0.00           C
ATOM  11890  C33 POPE  268      25.938  74.058  56.385  1.00  0.00           C
ATOM  11893  C34 POPE  268      25.188  75.278  55.855  1.00  0.00           C
ATOM  11896  C35 POPE  268      25.488  75.578  54.375  1.00  0.00           C
ATOM  11899  C36 POPE  268      25.088  74.448  53.425  1.00  0.00           C
ATOM  11902  C37 POPE  268      25.268  74.838  51.945  1.00  0.00           C
ATOM  11905  C38 POPE  268      24.698  73.768  50.995  1.00  0.00           C
ATOM  11908  C39 POPE  268      23.208  73.948  50.705  1.00  0.00           C
ATOM  11911 0C31 POPE  268      22.538  72.648  50.245  1.00  0.00           C
ATOM  11914 1C31 POPE  268      21.158  72.888  49.605  1.00  0.00           C
ATOM  11917 2C31 POPE  268      20.348  71.588  49.465  1.00  0.00           C
ATOM  11920 3C31 POPE  268      18.988  71.768  48.775  1.00  0.00           C
ATOM  11923 4C31 POPE  268      19.068  72.058  47.265  1.00  0.00           C
ATOM  11926 5C31 POPE  268      17.688  72.408  46.685  1.00  0.00           C
ATOM  11929 6C31 POPE  268      17.648  72.448  45.155  1.00  0.00           C
ATOM  11933  NH3 POPE  269     123.308  82.008  15.495  1.00  0.00           N
ATOM  11937  C12 POPE  269     124.068  83.228  15.055  1.00  0.00           C
ATOM  11940  C11 POPE  269     123.288  84.528  15.365  1.00  0.00           C
ATOM  11943  P   POPE  269     121.018  84.048  14.215  1.00  0.00           P
ATOM  11944  O13 POPE  269     120.778  85.328  13.505  1.00  0.00           O
ATOM  11945  O14 POPE  269     121.678  82.948  13.485  1.00  0.00           O
ATOM  11946  O11 POPE  269     119.648  83.478  14.775  1.00  0.00           O
ATOM  11947  O12 POPE  269     121.878  84.328  15.505  1.00  0.00           O
ATOM  11948  C1  POPE  269     119.468  82.078  15.015  1.00  0.00           C
ATOM  11951  C2  POPE  269     119.618  81.658  16.505  1.00  0.00           C
ATOM  11953  O21 POPE  269     120.808  82.218  17.095  1.00  0.00           O
ATOM  11954  C21 POPE  269     120.738  82.858  18.295  1.00  0.00           C
ATOM  11955  O22 POPE  269     121.498  83.748  18.595  1.00  0.00           O
ATOM  11956  C22 POPE  269     119.768  82.208  19.325  1.00  0.00           C
ATOM  11959  C3  POPE  269     119.638  80.108  16.595  1.00  0.00           C
ATOM  11962  O31 POPE  269     120.038  79.598  17.885  1.00  0.00           O
ATOM  11963  C31 POPE  269     121.338  79.358  18.005  1.00  0.00           C
ATOM  11964  O32 POPE  269     122.198  79.668  17.195  1.00  0.00           O
ATOM  11965  C32 POPE  269     121.598  78.608  19.315  1.00  0.00           C
ATOM  11968  C23 POPE  269     119.148  83.208  20.335  1.00  0.00           C
ATOM  11971  C24 POPE  269     118.138  82.518  21.275  1.00  0.00           C
ATOM  11974  C25 POPE  269     118.768  81.848  22.495  1.00  0.00           C
ATOM  11977  C26 POPE  269     119.298  82.868  23.515  1.00  0.00           C
ATOM  11980  C27 POPE  269     119.788  82.198  24.805  1.00  0.00           C
ATOM  11983  C28 POPE  269     120.298  83.178  25.885  1.00  0.00           C
ATOM  11986  C29 POPE  269     121.628  83.778  25.535  1.00  0.00           C
ATOM  11988 0C21 POPE  269     122.168  84.868  26.105  1.00  0.00           C
ATOM  11990 1C21 POPE  269     121.578  85.678  27.235  1.00  0.00           C
ATOM  11993 2C21 POPE  269     120.748  86.888  26.755  1.00  0.00           C
ATOM  11996 3C21 POPE  269     121.328  87.618  25.535  1.00  0.00           C
[truncated: 1,771,982 more chars]
