# Supplementary material for: Characterizing Membrane Association and Periplasmic Transfer of Bacterial Lipoproteins through Molecular Dynamics Simulations
Source: Structure. 2020 Apr 7;28(4):475–487.e3. doi: 10.1016/j.str.2020.01.012 (PMC7139219; doi:10.1016/j.str.2020.01.012)
Supplement: Data S2. Final Coordinates from Simulations (A–L), Related to Figure 3 [file mmc4.zip › A-L/GFCB-3-atomistic.pdb]

TITLE     Protein
REMARK    THIS IS A SIMULATION BOX
CRYST1  129.274  129.274  112.361  90.00  90.00  90.00 P 1           1
MODEL        1
ATOM      1  N   CYSTA   1      77.642  75.997  60.715  1.00  0.00           N
ATOM      3  CA  CYSTA   1      78.572  77.127  60.896  1.00  0.00           C
ATOM      5  C   CYSTA   1      78.182  78.447  61.596  1.00  0.00           C
ATOM      6  O   CYSTA   1      78.222  79.547  61.065  1.00  0.00           O
ATOM      7  CB  CYSTA   1      79.432  77.247  59.585  1.00  0.00           C
ATOM     10  SG  CYSTA   1      80.552  78.677  59.335  1.00  0.00           S
ATOM     11  C1  CYSTA   1      82.042  77.767  58.785  1.00  0.00           C
ATOM     14  CA1 CYSTA   1      76.312  75.847  60.845  1.00  0.00           C
ATOM     15  OA1 CYSTA   1      75.822  74.827  60.375  1.00  0.00           O
ATOM     16  CA2 CYSTA   1      75.422  76.777  61.615  1.00  0.00           C
ATOM     19  C11 CYSTA   1      82.892  78.507  57.715  1.00  0.00           C
ATOM     21  O11 CYSTA   1      82.362  78.177  56.425  1.00  0.00           O
ATOM     22  CX1 CYSTA   1      82.592  78.827  55.285  1.00  0.00           C
ATOM     23  OX1 CYSTA   1      82.212  78.397  54.195  1.00  0.00           O
ATOM     24  CX2 CYSTA   1      83.332  80.157  55.385  1.00  0.00           C
ATOM     27  C12 CYSTA   1      84.392  78.097  57.846  1.00  0.00           C
ATOM     30  O12 CYSTA   1      84.712  76.937  57.025  1.00  0.00           O
ATOM     31  CD1 CYSTA   1      85.762  77.107  56.225  1.00  0.00           C
ATOM     32  OD1 CYSTA   1      86.462  78.107  56.205  1.00  0.00           O
ATOM     33  CD2 CYSTA   1      85.952  75.927  55.276  1.00  0.00           C
ATOM     36  CA3 CYSTA   1      74.072  77.027  60.955  1.00  0.00           C
ATOM     39  CA4 CYSTA   1      73.592  78.427  61.335  1.00  0.00           C
ATOM     42  CA5 CYSTA   1      72.262  78.817  60.686  1.00  0.00           C
ATOM     45  CA6 CYSTA   1      72.462  79.557  59.366  1.00  0.00           C
ATOM     48  CA7 CYSTA   1      72.452  78.607  58.165  1.00  0.00           C
ATOM     51  CA8 CYSTA   1      72.982  79.277  56.905  1.00  0.00           C
ATOM     54  CA9 CYSTA   1      73.142  78.287  55.745  1.00  0.00           C
ATOM     57 0CA1 CYSTA   1      71.802  77.777  55.206  1.00  0.00           C
ATOM     60 1CA1 CYSTA   1      71.062  78.817  54.355  1.00  0.00           C
ATOM     63 2CA1 CYSTA   1      69.942  78.157  53.565  1.00  0.00           C
ATOM     66 3CA1 CYSTA   1      69.362  79.097  52.505  1.00  0.00           C
ATOM     69 4CA1 CYSTA   1      68.452  78.387  51.485  1.00  0.00           C
ATOM     72 5CA1 CYSTA   1      69.182  77.337  50.645  1.00  0.00           C
ATOM     75 6CA1 CYSTA   1      68.352  76.817  49.465  1.00  0.00           C
ATOM     79  CD3 CYSTA   1      86.382  76.427  53.865  1.00  0.00           C
ATOM     82  CD4 CYSTA   1      85.202  76.897  53.015  1.00  0.00           C
ATOM     85  CD5 CYSTA   1      85.602  77.397  51.615  1.00  0.00           C
ATOM     88  CD6 CYSTA   1      86.012  76.297  50.625  1.00  0.00           C
ATOM     91  CD7 CYSTA   1      85.862  76.747  49.156  1.00  0.00           C
ATOM     94  CD8 CYSTA   1      86.092  75.647  48.105  1.00  0.00           C
ATOM     97  CD9 CYSTA   1      85.202  75.777  46.855  1.00  0.00           C
ATOM    100 0CD1 CYSTA   1      85.342  77.087  46.085  1.00  0.00           C
ATOM    103 1CD1 CYSTA   1      86.582  77.127  45.185  1.00  0.00           C
ATOM    106 2CD1 CYSTA   1      86.662  78.447  44.405  1.00  0.00           C
ATOM    109 3CD1 CYSTA   1      87.782  78.497  43.366  1.00  0.00           C
ATOM    112 4CD1 CYSTA   1      87.632  77.497  42.205  1.00  0.00           C
ATOM    115 5CD1 CYSTA   1      88.672  77.767  41.115  1.00  0.00           C
ATOM    118 6CD1 CYSTA   1      88.602  76.827  39.915  1.00  0.00           C
ATOM    122  CX3 CYSTA   1      83.602  80.717  53.956  1.00  0.00           C
ATOM    125  CX4 CYSTA   1      84.222  82.117  53.995  1.00  0.00           C
ATOM    128  CX5 CYSTA   1      84.942  82.527  52.685  1.00  0.00           C
ATOM    131  CX6 CYSTA   1      84.022  82.997  51.545  1.00  0.00           C
ATOM    134  CX7 CYSTA   1      84.722  84.007  50.616  1.00  0.00           C
ATOM    137  CX8 CYSTA   1      83.772  84.697  49.616  1.00  0.00           C
ATOM    140  CX9 CYSTA   1      84.372  85.997  49.125  1.00  0.00           C
ATOM    142 0CX1 CYSTA   1      84.462  86.477  47.875  1.00  0.00           C
ATOM    144 1CX1 CYSTA   1      83.992  85.867  46.585  1.00  0.00           C
ATOM    147 2CX1 CYSTA   1      84.582  86.647  45.385  1.00  0.00           C
ATOM    150 3CX1 CYSTA   1      84.002  86.257  44.015  1.00  0.00           C
ATOM    153 4CX1 CYSTA   1      84.502  87.207  42.916  1.00  0.00           C
ATOM    156 5CX1 CYSTA   1      83.932  86.907  41.515  1.00  0.00           C
ATOM    159 6CX1 CYSTA   1      84.332  87.987  40.495  1.00  0.00           C
ATOM    162 7CX1 CYSTA   1      83.692  87.767  39.115  1.00  0.00           C
ATOM    165 8CX1 CYSTA   1      84.062  88.847  38.095  1.00  0.00           C
ATOM    169  N   THR A   2      77.802  78.347  62.885  1.00  0.00           N
ATOM    171  CA  THR A   2      78.532  78.867  64.015  1.00  0.00           C
ATOM    173  CB  THR A   2      77.712  78.847  65.315  1.00  0.00           C
ATOM    175  OG1 THR A   2      76.762  77.787  65.295  1.00  0.00           O
ATOM    177  CG2 THR A   2      76.922  80.147  65.505  1.00  0.00           C
ATOM    181  C   THR A   2      79.752  77.977  64.195  1.00  0.00           C
ATOM    182  O   THR A   2      79.742  76.787  63.885  1.00  0.00           O
ATOM    183  N   HIS A   3      80.862  78.537  64.665  1.00  0.00           N
ATOM    185  CA  HIS A   3      82.182  77.947  64.535  1.00  0.00           C
ATOM    187  CB  HIS A   3      83.202  79.087  64.455  1.00  0.00           C
ATOM    190  ND1 HIS A   3      84.112  79.657  62.225  1.00  0.00           N
ATOM    191  CG  HIS A   3      83.102  79.837  63.155  1.00  0.00           C
ATOM    192  CE1 HIS A   3      83.872  80.557  61.275  1.00  0.00           C
ATOM    194  NE2 HIS A   3      82.762  81.287  61.555  1.00  0.00           N
ATOM    196  CD2 HIS A   3      82.262  80.827  62.755  1.00  0.00           C
ATOM    198  C   HIS A   3      82.512  76.957  65.645  1.00  0.00           C
ATOM    199  O   HIS A   3      83.662  76.777  66.055  1.00  0.00           O
ATOM    200  N   SER A   4      81.522  76.187  66.115  1.00  0.00           N
ATOM    202  CA  SER A   4      81.792  74.887  66.685  1.00  0.00           C
ATOM    204  CB  SER A   4      80.572  74.157  67.345  1.00  0.00           C
ATOM    207  OG  SER A   4      79.642  75.097  67.885  1.00  0.00           O
ATOM    209  C   SER A   4      82.342  73.987  65.595  1.00  0.00           C
ATOM    210  O   SER A   4      82.062  74.127  64.415  1.00  0.00           O
ATOM    211  N   GLN A   5      83.182  73.037  65.965  1.00  0.00           N
ATOM    213  CA  GLN A   5      83.402  71.887  65.135  1.00  0.00           C
ATOM    215  CB  GLN A   5      84.752  72.037  64.335  1.00  0.00           C
ATOM    218  CG  GLN A   5      86.152  71.897  65.005  1.00  0.00           C
ATOM    221  CD  GLN A   5      86.542  72.757  66.225  1.00  0.00           C
ATOM    222  OE1 GLN A   5      87.432  72.377  66.995  1.00  0.00           O
ATOM    223  NE2 GLN A   5      85.912  73.927  66.435  1.00  0.00           N
ATOM    226  C   GLN A   5      83.292  70.787  66.165  1.00  0.00           C
ATOM    227  O   GLN A   5      83.852  70.937  67.245  1.00  0.00           O
ATOM    228  N   GLN A   6      82.492  69.717  65.965  1.00  0.00           N
ATOM    230  CA  GLN A   6      81.872  69.227  64.725  1.00  0.00           C
ATOM    232  CB  GLN A   6      82.862  68.687  63.646  1.00  0.00           C
ATOM    235  CG  GLN A   6      83.842  67.487  63.835  1.00  0.00           C
ATOM    238  CD  GLN A   6      84.702  67.257  65.095  1.00  0.00           C
ATOM    239  OE1 GLN A   6      85.032  66.097  65.355  1.00  0.00           O
ATOM    240  NE2 GLN A   6      85.102  68.277  65.855  1.00  0.00           N
ATOM    243  C   GLN A   6      80.602  68.367  64.995  1.00  0.00           C
ATOM    244  O   GLN A   6      80.092  68.377  66.105  1.00  0.00           O
ATOM    245  N   SER A   7      80.052  67.637  63.995  1.00  0.00           N
ATOM    247  CA  SER A   7      78.792  66.847  64.055  1.00  0.00           C
ATOM    249  CB  SER A   7      78.682  65.797  65.206  1.00  0.00           C
ATOM    252  OG  SER A   7      77.522  64.967  65.065  1.00  0.00           O
ATOM    254  C   SER A   7      77.502  67.667  63.925  1.00  0.00           C
ATOM    255  O   SER A   7      77.342  68.717  64.556  1.00  0.00           O
ATOM    256  N   MET A   8      76.512  67.227  63.085  1.00  0.00           N
ATOM    258  CA  MET A   8      75.232  67.907  62.835  1.00  0.00           C
ATOM    260  CB  MET A   8      74.152  67.057  62.076  1.00  0.00           C
ATOM    263  CG  MET A   8      74.402  66.827  60.585  1.00  0.00           C
ATOM    266  SD  MET A   8      74.552  68.337  59.616  1.00  0.00           S
ATOM    267  CE  MET A   8      75.752  67.647  58.465  1.00  0.00           C
ATOM    271  C   MET A   8      74.472  68.457  64.026  1.00  0.00           C
ATOM    272  O   MET A   8      74.302  69.657  64.175  1.00  0.00           O
ATOM    273  N   VAL A   9      73.942  67.577  64.885  1.00  0.00           N
ATOM    275  CA  VAL A   9      73.022  67.957  65.945  1.00  0.00           C
ATOM    277  CB  VAL A   9      72.452  66.737  66.675  1.00  0.00           C
ATOM    279  CG1 VAL A   9      72.132  66.977  68.155  1.00  0.00           C
ATOM    283  CG2 VAL A   9      71.162  66.317  65.945  1.00  0.00           C
ATOM    287  C   VAL A   9      73.632  68.987  66.875  1.00  0.00           C
ATOM    288  O   VAL A   9      72.992  69.977  67.205  1.00  0.00           O
ATOM    289  N   ASP A  10      74.912  68.817  67.235  1.00  0.00           N
ATOM    291  CA  ASP A  10      75.682  69.807  67.935  1.00  0.00           C
ATOM    293  CB  ASP A  10      77.062  69.247  68.306  1.00  0.00           C
ATOM    296  CG  ASP A  10      76.812  68.517  69.595  1.00  0.00           C
ATOM    297  OD1 ASP A  10      76.152  67.437  69.565  1.00  0.00           O
ATOM    298  OD2 ASP A  10      77.052  69.147  70.655  1.00  0.00           O
ATOM    299  C   ASP A  10      75.832  71.147  67.245  1.00  0.00           C
ATOM    300  O   ASP A  10      75.632  72.177  67.895  1.00  0.00           O
ATOM    301  N   THR A  11      76.122  71.187  65.936  1.00  0.00           N
ATOM    303  CA  THR A  11      76.112  72.467  65.215  1.00  0.00           C
ATOM    305  CB  THR A  11      76.512  72.367  63.735  1.00  0.00           C
ATOM    307  OG1 THR A  11      77.662  71.567  63.506  1.00  0.00           O
ATOM    309  CG2 THR A  11      76.892  73.767  63.275  1.00  0.00           C
ATOM    313  C   THR A  11      74.752  73.157  65.215  1.00  0.00           C
ATOM    314  O   THR A  11      74.592  74.297  65.655  1.00  0.00           O
ATOM    315  N   PHE A  12      73.702  72.437  64.756  1.00  0.00           N
ATOM    317  CA  PHE A  12      72.362  72.967  64.576  1.00  0.00           C
ATOM    319  CB  PHE A  12      71.462  71.927  63.865  1.00  0.00           C
ATOM    322  CG  PHE A  12      71.712  71.967  62.396  1.00  0.00           C
ATOM    323  CD1 PHE A  12      72.862  71.387  61.845  1.00  0.00           C
ATOM    325  CE1 PHE A  12      73.082  71.367  60.465  1.00  0.00           C
ATOM    327  CZ  PHE A  12      72.122  71.907  59.625  1.00  0.00           C
ATOM    329  CD2 PHE A  12      70.792  72.567  61.526  1.00  0.00           C
ATOM    331  CE2 PHE A  12      70.992  72.537  60.155  1.00  0.00           C
ATOM    333  C   PHE A  12      71.662  73.387  65.835  1.00  0.00           C
ATOM    334  O   PHE A  12      71.102  74.477  65.925  1.00  0.00           O
ATOM    335  N   ARG A  13      71.702  72.517  66.866  1.00  0.00           N
ATOM    337  CA  ARG A  13      71.102  72.757  68.145  1.00  0.00           C
ATOM    339  CB  ARG A  13      71.302  71.537  69.085  1.00  0.00           C
ATOM    342  CG  ARG A  13      70.832  71.737  70.535  1.00  0.00           C
ATOM    345  CD  ARG A  13      71.302  70.657  71.505  1.00  0.00           C
ATOM    348  NE  ARG A  13      72.782  70.837  71.666  1.00  0.00           N
ATOM    350  CZ  ARG A  13      73.552  69.997  72.345  1.00  0.00           C
ATOM    351  NH1 ARG A  13      73.032  69.097  73.156  1.00  0.00           N
ATOM    354  NH2 ARG A  13      74.842  69.987  72.125  1.00  0.00           N
ATOM    357  C   ARG A  13      71.682  73.967  68.835  1.00  0.00           C
ATOM    358  O   ARG A  13      70.962  74.777  69.415  1.00  0.00           O
ATOM    359  N   ALA A  14      73.012  74.117  68.805  1.00  0.00           N
ATOM    361  CA  ALA A  14      73.652  75.247  69.436  1.00  0.00           C
ATOM    363  CB  ALA A  14      75.162  74.957  69.486  1.00  0.00           C
ATOM    367  C   ALA A  14      73.282  76.567  68.765  1.00  0.00           C
ATOM    368  O   ALA A  14      72.972  77.547  69.436  1.00  0.00           O
ATOM    369  N   SER A  15      73.192  76.567  67.425  1.00  0.00           N
ATOM    371  CA  SER A  15      72.662  77.697  66.675  1.00  0.00           C
ATOM    373  CB  SER A  15      72.792  77.477  65.146  1.00  0.00           C
ATOM    376  OG  SER A  15      72.352  78.607  64.405  1.00  0.00           O
ATOM    378  C   SER A  15      71.232  78.077  67.056  1.00  0.00           C
ATOM    379  O   SER A  15      70.922  79.247  67.265  1.00  0.00           O
ATOM    380  N   LEU A  16      70.312  77.097  67.235  1.00  0.00           N
ATOM    382  CA  LEU A  16      68.932  77.357  67.635  1.00  0.00           C
ATOM    384  CB  LEU A  16      68.222  75.987  67.875  1.00  0.00           C
ATOM    387  CG  LEU A  16      66.812  75.997  68.495  1.00  0.00           C
ATOM    389  CD1 LEU A  16      65.762  76.667  67.595  1.00  0.00           C
ATOM    393  CD2 LEU A  16      66.412  74.547  68.845  1.00  0.00           C
ATOM    397  C   LEU A  16      68.792  78.197  68.896  1.00  0.00           C
ATOM    398  O   LEU A  16      68.032  79.157  68.945  1.00  0.00           O
ATOM    399  N   PHE A  17      69.582  77.847  69.935  1.00  0.00           N
ATOM    401  CA  PHE A  17      69.682  78.567  71.175  1.00  0.00           C
ATOM    403  CB  PHE A  17      70.442  77.717  72.216  1.00  0.00           C
ATOM    406  CG  PHE A  17      69.662  76.487  72.505  1.00  0.00           C
ATOM    407  CD1 PHE A  17      68.402  76.587  73.115  1.00  0.00           C
ATOM    409  CE1 PHE A  17      67.752  75.447  73.576  1.00  0.00           C
ATOM    411  CZ  PHE A  17      68.342  74.197  73.416  1.00  0.00           C
ATOM    413  CD2 PHE A  17      70.232  75.217  72.295  1.00  0.00           C
ATOM    415  CE2 PHE A  17      69.562  74.067  72.735  1.00  0.00           C
ATOM    417  C   PHE A  17      70.402  79.887  71.095  1.00  0.00           C
ATOM    418  O   PHE A  17      69.992  80.857  71.736  1.00  0.00           O
ATOM    419  N   ASP A  18      71.482  79.947  70.295  1.00  0.00           N
ATOM    421  CA  ASP A  18      72.182  81.177  69.985  1.00  0.00           C
ATOM    423  CB  ASP A  18      73.432  80.917  69.096  1.00  0.00           C
ATOM    426  CG  ASP A  18      74.602  80.267  69.835  1.00  0.00           C
ATOM    427  OD1 ASP A  18      74.492  79.917  71.035  1.00  0.00           O
ATOM    428  OD2 ASP A  18      75.682  80.177  69.185  1.00  0.00           O
ATOM    429  C   ASP A  18      71.262  82.167  69.296  1.00  0.00           C
ATOM    430  O   ASP A  18      71.272  83.357  69.595  1.00  0.00           O
ATOM    431  N   ASN A  19      70.422  81.727  68.345  1.00  0.00           N
ATOM    433  CA  ASN A  19      69.592  82.577  67.505  1.00  0.00           C
ATOM    435  CB  ASN A  19      69.152  81.817  66.225  1.00  0.00           C
ATOM    438  CG  ASN A  19      70.352  81.397  65.406  1.00  0.00           C
ATOM    439  OD1 ASN A  19      70.272  80.447  64.625  1.00  0.00           O
ATOM    440  ND2 ASN A  19      71.522  82.077  65.556  1.00  0.00           N
ATOM    443  C   ASN A  19      68.352  83.037  68.205  1.00  0.00           C
ATOM    444  O   ASN A  19      67.672  83.997  67.825  1.00  0.00           O
ATOM    445  N   GLN A  20      68.022  82.327  69.275  1.00  0.00           N
ATOM    447  CA  GLN A  20      66.922  82.627  70.135  1.00  0.00           C
ATOM    449  CB  GLN A  20      66.442  81.327  70.795  1.00  0.00           C
ATOM    452  CG  GLN A  20      65.172  81.567  71.625  1.00  0.00           C
ATOM    455  CD  GLN A  20      64.632  80.287  72.236  1.00  0.00           C
ATOM    456  OE1 GLN A  20      64.522  79.237  71.596  1.00  0.00           O
ATOM    457  NE2 GLN A  20      64.272  80.387  73.536  1.00  0.00           N
ATOM    460  C   GLN A  20      67.322  83.707  71.146  1.00  0.00           C
ATOM    461  O   GLN A  20      67.712  83.407  72.275  1.00  0.00           O
ATOM    462  N   ASP A  21      67.242  84.997  70.745  1.00  0.00           N
ATOM    464  CA  ASP A  21      67.622  86.107  71.596  1.00  0.00           C
ATOM    466  CB  ASP A  21      67.612  87.427  70.765  1.00  0.00           C
ATOM    469  CG  ASP A  21      67.902  88.697  71.545  1.00  0.00           C
ATOM    470  OD1 ASP A  21      68.612  88.667  72.585  1.00  0.00           O
ATOM    471  OD2 ASP A  21      67.372  89.767  71.125  1.00  0.00           O
ATOM    472  C   ASP A  21      66.772  86.187  72.865  1.00  0.00           C
ATOM    473  O   ASP A  21      67.272  86.357  73.975  1.00  0.00           O
ATOM    474  N   ILE A  22      65.442  85.997  72.735  1.00  0.00           N
ATOM    476  CA  ILE A  22      64.562  86.137  73.886  1.00  0.00           C
ATOM    478  CB  ILE A  22      63.602  87.327  73.785  1.00  0.00           C
ATOM    480  CG2 ILE A  22      64.472  88.597  73.925  1.00  0.00           C
ATOM    484  CG1 ILE A  22      62.792  87.387  72.476  1.00  0.00           C
ATOM    487  CD  ILE A  22      61.352  86.887  72.595  1.00  0.00           C
ATOM    491  C   ILE A  22      63.892  84.827  74.146  1.00  0.00           C
ATOM    492  O   ILE A  22      64.442  83.757  73.936  1.00  0.00           O
ATOM    493  N   THR A  23      62.682  84.827  74.725  1.00  0.00           N
ATOM    495  CA  THR A  23      61.852  83.657  74.865  1.00  0.00           C
ATOM    497  CB  THR A  23      60.572  83.947  75.636  1.00  0.00           C
ATOM    499  OG1 THR A  23      59.762  84.907  74.965  1.00  0.00           O
ATOM    501  CG2 THR A  23      60.922  84.487  77.026  1.00  0.00           C
ATOM    505  C   THR A  23      61.532  82.947  73.556  1.00  0.00           C
ATOM    506  O   THR A  23      61.772  83.377  72.435  1.00  0.00           O
ATOM    507  N   VAL A  24      60.912  81.777  73.676  1.00  0.00           N
ATOM    509  CA  VAL A  24      60.182  81.207  72.575  1.00  0.00           C
ATOM    511  CB  VAL A  24      59.852  79.757  72.815  1.00  0.00           C
ATOM    513  CG1 VAL A  24      61.172  78.967  72.955  1.00  0.00           C
ATOM    517  CG2 VAL A  24      59.002  79.617  74.085  1.00  0.00           C
ATOM    521  C   VAL A  24      58.962  82.027  72.145  1.00  0.00           C
ATOM    522  O   VAL A  24      58.042  82.277  72.925  1.00  0.00           O
ATOM    523  N   ALA A  25      58.952  82.457  70.875  1.00  0.00           N
ATOM    525  CA  ALA A  25      57.772  83.057  70.285  1.00  0.00           C
ATOM    527  CB  ALA A  25      58.102  84.107  69.205  1.00  0.00           C
ATOM    531  C   ALA A  25      56.982  81.967  69.635  1.00  0.00           C
ATOM    532  O   ALA A  25      57.522  81.047  69.026  1.00  0.00           O
ATOM    533  N   ASP A  26      55.652  82.067  69.775  1.00  0.00           N
ATOM    535  CA  ASP A  26      54.692  81.077  69.355  1.00  0.00           C
ATOM    537  CB  ASP A  26      53.332  81.707  69.745  1.00  0.00           C
ATOM    540  CG  ASP A  26      52.242  80.667  69.826  1.00  0.00           C
ATOM    541  OD1 ASP A  26      52.552  79.457  69.695  1.00  0.00           O
ATOM    542  OD2 ASP A  26      51.092  81.067  70.115  1.00  0.00           O
ATOM    543  C   ASP A  26      54.772  80.747  67.865  1.00  0.00           C
ATOM    544  O   ASP A  26      54.902  79.607  67.425  1.00  0.00           O
ATOM    545  N   GLN A  27      54.862  81.807  67.045  1.00  0.00           N
ATOM    547  CA  GLN A  27      55.062  81.717  65.616  1.00  0.00           C
ATOM    549  CB  GLN A  27      55.032  83.187  65.105  1.00  0.00           C
ATOM    552  CG  GLN A  27      55.092  83.317  63.576  1.00  0.00           C
ATOM    555  CD  GLN A  27      53.862  82.757  62.855  1.00  0.00           C
ATOM    556  OE1 GLN A  27      52.732  83.117  63.186  1.00  0.00           O
ATOM    557  NE2 GLN A  27      54.092  81.937  61.815  1.00  0.00           N
ATOM    560  C   GLN A  27      56.352  80.997  65.215  1.00  0.00           C
ATOM    561  O   GLN A  27      56.382  80.167  64.306  1.00  0.00           O
ATOM    562  N   GLN A  28      57.462  81.257  65.936  1.00  0.00           N
ATOM    564  CA  GLN A  28      58.702  80.517  65.795  1.00  0.00           C
ATOM    566  CB  GLN A  28      59.922  81.177  66.495  1.00  0.00           C
ATOM    569  CG  GLN A  28      60.582  82.327  65.705  1.00  0.00           C
ATOM    572  CD  GLN A  28      59.662  83.517  65.455  1.00  0.00           C
ATOM    573  OE1 GLN A  28      59.632  84.477  66.215  1.00  0.00           O
ATOM    574  NE2 GLN A  28      58.922  83.527  64.335  1.00  0.00           N
ATOM    577  C   GLN A  28      58.632  79.037  66.115  1.00  0.00           C
ATOM    578  O   GLN A  28      59.232  78.237  65.395  1.00  0.00           O
ATOM    579  N   ILE A  29      57.862  78.617  67.146  1.00  0.00           N
ATOM    581  CA  ILE A  29      57.592  77.207  67.435  1.00  0.00           C
ATOM    583  CB  ILE A  29      56.692  77.047  68.655  1.00  0.00           C
ATOM    585  CG2 ILE A  29      56.252  75.577  68.845  1.00  0.00           C
ATOM    589  CG1 ILE A  29      57.362  77.607  69.935  1.00  0.00           C
ATOM    592  CD  ILE A  29      58.702  76.947  70.265  1.00  0.00           C
ATOM    596  C   ILE A  29      56.932  76.487  66.265  1.00  0.00           C
ATOM    597  O   ILE A  29      57.332  75.387  65.875  1.00  0.00           O
ATOM    598  N   GLN A  30      55.952  77.177  65.635  1.00  0.00           N
ATOM    600  CA  GLN A  30      55.242  76.727  64.455  1.00  0.00           C
ATOM    602  CB  GLN A  30      54.022  77.647  64.175  1.00  0.00           C
ATOM    605  CG  GLN A  30      52.962  77.617  65.295  1.00  0.00           C
ATOM    608  CD  GLN A  30      51.682  78.327  64.865  1.00  0.00           C
ATOM    609  OE1 GLN A  30      51.632  79.457  64.375  1.00  0.00           O
ATOM    610  NE2 GLN A  30      50.532  77.647  65.105  1.00  0.00           N
ATOM    613  C   GLN A  30      56.132  76.667  63.215  1.00  0.00           C
ATOM    614  O   GLN A  30      55.782  76.067  62.205  1.00  0.00           O
ATOM    615  N   ALA A  31      57.302  77.297  63.285  1.00  0.00           N
ATOM    617  CA  ALA A  31      58.222  77.447  62.195  1.00  0.00           C
ATOM    619  CB  ALA A  31      58.652  78.917  62.116  1.00  0.00           C
ATOM    623  C   ALA A  31      59.452  76.557  62.355  1.00  0.00           C
ATOM    624  O   ALA A  31      60.422  76.707  61.605  1.00  0.00           O
ATOM    625  N   LEU A  32      59.442  75.617  63.326  1.00  0.00           N
ATOM    627  CA  LEU A  32      60.532  74.687  63.535  1.00  0.00           C
ATOM    629  CB  LEU A  32      60.802  74.397  65.035  1.00  0.00           C
ATOM    632  CG  LEU A  32      61.402  75.557  65.866  1.00  0.00           C
ATOM    634  CD1 LEU A  32      61.712  75.087  67.285  1.00  0.00           C
ATOM    638  CD2 LEU A  32      62.682  76.117  65.235  1.00  0.00           C
ATOM    642  C   LEU A  32      60.232  73.367  62.846  1.00  0.00           C
ATOM    643  O   LEU A  32      59.262  72.717  63.236  1.00  0.00           O
ATOM    644  N   PRO A  33      60.982  72.867  61.855  1.00  0.00           N
ATOM    645  CD  PRO A  33      61.942  73.677  61.085  1.00  0.00           C
ATOM    648  CA  PRO A  33      60.582  71.667  61.125  1.00  0.00           C
ATOM    650  CB  PRO A  33      61.522  71.667  59.905  1.00  0.00           C
ATOM    653  CG  PRO A  33      61.842  73.137  59.665  1.00  0.00           C
ATOM    656  C   PRO A  33      60.772  70.347  61.866  1.00  0.00           C
ATOM    657  O   PRO A  33      60.592  69.297  61.245  1.00  0.00           O
ATOM    658  N   TYR A  34      61.112  70.337  63.155  1.00  0.00           N
ATOM    660  CA  TYR A  34      61.442  69.157  63.945  1.00  0.00           C
ATOM    662  CB  TYR A  34      62.962  68.967  64.135  1.00  0.00           C
ATOM    665  CG  TYR A  34      63.622  70.277  64.486  1.00  0.00           C
ATOM    666  CD1 TYR A  34      63.562  70.797  65.795  1.00  0.00           C
ATOM    668  CE1 TYR A  34      64.162  72.017  66.105  1.00  0.00           C
ATOM    670  CZ  TYR A  34      64.842  72.727  65.115  1.00  0.00           C
ATOM    671  OH  TYR A  34      65.562  73.877  65.445  1.00  0.00           O
ATOM    673  CD2 TYR A  34      64.262  71.027  63.495  1.00  0.00           C
ATOM    675  CE2 TYR A  34      64.852  72.257  63.805  1.00  0.00           C
ATOM    677  C   TYR A  34      60.782  69.287  65.295  1.00  0.00           C
ATOM    678  O   TYR A  34      60.532  70.397  65.765  1.00  0.00           O
ATOM    679  N   SER A  35      60.422  68.157  65.945  1.00  0.00           N
ATOM    681  CA  SER A  35      59.712  68.197  67.225  1.00  0.00           C
ATOM    683  CB  SER A  35      59.062  66.847  67.625  1.00  0.00           C
ATOM    686  OG  SER A  35      57.992  67.047  68.545  1.00  0.00           O
ATOM    688  C   SER A  35      60.512  68.787  68.366  1.00  0.00           C
ATOM    689  O   SER A  35      61.722  68.617  68.475  1.00  0.00           O
ATOM    690  N   THR A  36      59.812  69.497  69.265  1.00  0.00           N
ATOM    692  CA  THR A  36      60.382  70.157  70.425  1.00  0.00           C
ATOM    694  CB  THR A  36      60.692  71.657  70.276  1.00  0.00           C
ATOM    696  OG1 THR A  36      59.542  72.487  70.255  1.00  0.00           O
ATOM    698  CG2 THR A  36      61.512  71.907  69.005  1.00  0.00           C
ATOM    702  C   THR A  36      59.452  69.917  71.605  1.00  0.00           C
ATOM    703  O   THR A  36      58.262  69.647  71.445  1.00  0.00           O
ATOM    704  N   MET A  37      60.032  69.997  72.826  1.00  0.00           N
ATOM    706  CA  MET A  37      59.402  69.847  74.115  1.00  0.00           C
ATOM    708  CB  MET A  37      59.832  68.557  74.865  1.00  0.00           C
ATOM    711  CG  MET A  37      59.012  67.317  74.555  1.00  0.00           C
ATOM    714  SD  MET A  37      59.422  65.937  75.675  1.00  0.00           S
ATOM    715  CE  MET A  37      61.192  66.157  75.975  1.00  0.00           C
ATOM    719  C   MET A  37      59.742  70.947  75.105  1.00  0.00           C
ATOM    720  O   MET A  37      60.892  71.277  75.355  1.00  0.00           O
ATOM    721  N   TYR A  38      58.702  71.447  75.776  1.00  0.00           N
ATOM    723  CA  TYR A  38      58.852  72.137  77.035  1.00  0.00           C
ATOM    725  CB  TYR A  38      57.622  72.977  77.396  1.00  0.00           C
ATOM    728  CG  TYR A  38      57.432  74.127  76.475  1.00  0.00           C
ATOM    729  CD1 TYR A  38      58.462  75.057  76.285  1.00  0.00           C
ATOM    731  CE1 TYR A  38      58.242  76.187  75.495  1.00  0.00           C
ATOM    733  CZ  TYR A  38      56.982  76.417  74.915  1.00  0.00           C
ATOM    734  OH  TYR A  38      56.742  77.537  74.105  1.00  0.00           O
ATOM    736  CD2 TYR A  38      56.182  74.357  75.895  1.00  0.00           C
ATOM    738  CE2 TYR A  38      55.952  75.497  75.125  1.00  0.00           C
ATOM    740  C   TYR A  38      58.972  71.147  78.165  1.00  0.00           C
ATOM    741  O   TYR A  38      58.042  70.377  78.416  1.00  0.00           O
ATOM    742  N   LEU A  39      60.092  71.197  78.885  1.00  0.00           N
ATOM    744  CA  LEU A  39      60.352  70.327  80.005  1.00  0.00           C
ATOM    746  CB  LEU A  39      61.702  69.617  79.736  1.00  0.00           C
ATOM    749  CG  LEU A  39      62.042  68.327  80.506  1.00  0.00           C
ATOM    751  CD1 LEU A  39      63.572  68.177  80.545  1.00  0.00           C
ATOM    755  CD2 LEU A  39      61.472  68.267  81.925  1.00  0.00           C
ATOM    759  C   LEU A  39      60.392  71.207  81.245  1.00  0.00           C
ATOM    760  O   LEU A  39      61.042  72.257  81.266  1.00  0.00           O
ATOM    761  N   ARG A  40      59.682  70.807  82.315  1.00  0.00           N
ATOM    763  CA  ARG A  40      59.762  71.407  83.626  1.00  0.00           C
ATOM    765  CB  ARG A  40      58.372  71.957  84.006  1.00  0.00           C
ATOM    768  CG  ARG A  40      58.382  73.117  84.995  1.00  0.00           C
ATOM    771  CD  ARG A  40      56.962  73.527  85.396  1.00  0.00           C
ATOM    774  NE  ARG A  40      57.032  74.897  85.995  1.00  0.00           N
ATOM    776  CZ  ARG A  40      57.022  76.007  85.275  1.00  0.00           C
ATOM    777  NH1 ARG A  40      56.862  76.017  83.985  1.00  0.00           N
ATOM    780  NH2 ARG A  40      57.082  77.187  85.875  1.00  0.00           N
ATOM    783  C   ARG A  40      60.112  70.297  84.605  1.00  0.00           C
ATOM    784  O   ARG A  40      59.602  69.187  84.515  1.00  0.00           O
ATOM    785  N   LEU A  41      61.022  70.557  85.576  1.00  0.00           N
ATOM    787  CA  LEU A  41      61.482  69.517  86.506  1.00  0.00           C
ATOM    789  CB  LEU A  41      62.982  69.197  86.305  1.00  0.00           C
ATOM    792  CG  LEU A  41      63.362  68.677  84.915  1.00  0.00           C
ATOM    794  CD1 LEU A  41      63.802  69.807  83.976  1.00  0.00           C
ATOM    798  CD2 LEU A  41      64.522  67.677  85.035  1.00  0.00           C
ATOM    802  C   LEU A  41      61.332  69.997  87.936  1.00  0.00           C
ATOM    803  O   LEU A  41      61.822  71.077  88.265  1.00  0.00           O
ATOM    804  N   ASN A  42      60.642  69.257  88.825  1.00  0.00           N
ATOM    806  CA  ASN A  42      60.462  69.637  90.235  1.00  0.00           C
ATOM    808  CB  ASN A  42      61.792  69.787  91.045  1.00  0.00           C
ATOM    811  CG  ASN A  42      62.422  68.427  91.305  1.00  0.00           C
ATOM    812  OD1 ASN A  42      61.742  67.557  91.845  1.00  0.00           O
ATOM    813  ND2 ASN A  42      63.712  68.217  90.986  1.00  0.00           N
ATOM    816  C   ASN A  42      59.622  70.907  90.385  1.00  0.00           C
ATOM    817  O   ASN A  42      59.732  71.627  91.375  1.00  0.00           O
ATOM    818  N   GLU A  43      58.802  71.207  89.355  1.00  0.00           N
ATOM    820  CA  GLU A  43      58.062  72.447  89.186  1.00  0.00           C
ATOM    822  CB  GLU A  43      56.972  72.517  90.265  1.00  0.00           C
ATOM    825  CG  GLU A  43      55.822  73.487  89.955  1.00  0.00           C
ATOM    828  CD  GLU A  43      54.712  73.357  90.986  1.00  0.00           C
ATOM    829  OE1 GLU A  43      54.872  72.577  91.956  1.00  0.00           O
ATOM    830  OE2 GLU A  43      53.672  74.037  90.825  1.00  0.00           O
ATOM    831  C   GLU A  43      58.962  73.687  89.056  1.00  0.00           C
ATOM    832  O   GLU A  43      58.562  74.837  89.275  1.00  0.00           O
ATOM    833  N   GLY A  44      60.222  73.477  88.595  1.00  0.00           N
ATOM    835  CA  GLY A  44      61.222  74.477  88.226  1.00  0.00           C
ATOM    838  C   GLY A  44      60.822  75.337  87.046  1.00  0.00           C
ATOM    839  O   GLY A  44      59.642  75.477  86.756  1.00  0.00           O
ATOM    840  N   GLN A  45      61.742  75.977  86.305  1.00  0.00           N
ATOM    842  CA  GLN A  45      61.282  76.707  85.125  1.00  0.00           C
ATOM    844  CB  GLN A  45      62.052  78.007  84.835  1.00  0.00           C
ATOM    847  CG  GLN A  45      63.542  77.837  84.445  1.00  0.00           C
ATOM    850  CD  GLN A  45      64.182  79.127  83.906  1.00  0.00           C
ATOM    851  OE1 GLN A  45      65.232  79.077  83.265  1.00  0.00           O
ATOM    852  NE2 GLN A  45      63.552  80.287  84.175  1.00  0.00           N
ATOM    855  C   GLN A  45      61.192  75.827  83.885  1.00  0.00           C
ATOM    856  O   GLN A  45      61.882  74.807  83.755  1.00  0.00           O
ATOM    857  N   ARG A  46      60.332  76.227  82.925  1.00  0.00           N
ATOM    859  CA  ARG A  46      60.322  75.677  81.576  1.00  0.00           C
ATOM    861  CB  ARG A  46      59.142  76.217  80.706  1.00  0.00           C
ATOM    864  CG  ARG A  46      57.922  75.287  80.735  1.00  0.00           C
ATOM    867  CD  ARG A  46      56.832  75.577  79.686  1.00  0.00           C
ATOM    870  NE  ARG A  46      56.292  76.967  79.775  1.00  0.00           N
ATOM    872  CZ  ARG A  46      55.492  77.477  78.836  1.00  0.00           C
ATOM    873  NH1 ARG A  46      54.832  76.737  77.965  1.00  0.00           N
ATOM    876  NH2 ARG A  46      55.362  78.777  78.675  1.00  0.00           N
ATOM    879  C   ARG A  46      61.612  75.897  80.815  1.00  0.00           C
ATOM    880  O   ARG A  46      62.022  77.027  80.595  1.00  0.00           O
ATOM    881  N   ILE A  47      62.242  74.797  80.355  1.00  0.00           N
ATOM    883  CA  ILE A  47      63.422  74.867  79.515  1.00  0.00           C
ATOM    885  CB  ILE A  47      64.642  74.217  80.165  1.00  0.00           C
ATOM    887  CG2 ILE A  47      64.932  74.997  81.476  1.00  0.00           C
ATOM    891  CG1 ILE A  47      64.522  72.707  80.495  1.00  0.00           C
ATOM    894  CD  ILE A  47      64.862  71.797  79.315  1.00  0.00           C
ATOM    898  C   ILE A  47      63.052  74.287  78.145  1.00  0.00           C
ATOM    899  O   ILE A  47      62.082  73.547  78.025  1.00  0.00           O
ATOM    900  N   PHE A  48      63.762  74.677  77.065  1.00  0.00           N
ATOM    902  CA  PHE A  48      63.462  74.227  75.726  1.00  0.00           C
ATOM    904  CB  PHE A  48      63.732  75.367  74.716  1.00  0.00           C
ATOM    907  CG  PHE A  48      63.042  75.167  73.405  1.00  0.00           C
ATOM    908  CD1 PHE A  48      61.662  75.357  73.355  1.00  0.00           C
ATOM    910  CE1 PHE A  48      60.982  75.327  72.135  1.00  0.00           C
ATOM    912  CZ  PHE A  48      61.662  75.037  70.955  1.00  0.00           C
ATOM    914  CD2 PHE A  48      63.742  74.907  72.205  1.00  0.00           C
ATOM    916  CE2 PHE A  48      63.042  74.817  70.995  1.00  0.00           C
ATOM    918  C   PHE A  48      64.302  73.007  75.335  1.00  0.00           C
ATOM    919  O   PHE A  48      65.532  72.997  75.355  1.00  0.00           O
ATOM    920  N   VAL A  49      63.602  71.927  74.945  1.00  0.00           N
ATOM    922  CA  VAL A  49      64.192  70.677  74.526  1.00  0.00           C
ATOM    924  CB  VAL A  49      63.742  69.487  75.365  1.00  0.00           C
ATOM    926  CG1 VAL A  49      64.732  68.337  75.175  1.00  0.00           C
ATOM    930  CG2 VAL A  49      63.752  69.867  76.855  1.00  0.00           C
ATOM    934  C   VAL A  49      63.812  70.407  73.075  1.00  0.00           C
ATOM    935  O   VAL A  49      62.692  70.657  72.645  1.00  0.00           O
ATOM    936  N   VAL A  50      64.752  69.887  72.275  1.00  0.00           N
ATOM    938  CA  VAL A  50      64.592  69.577  70.875  1.00  0.00           C
ATOM    940  CB  VAL A  50      65.592  70.327  69.985  1.00  0.00           C
ATOM    942  CG1 VAL A  50      67.062  69.947  70.245  1.00  0.00           C
ATOM    946  CG2 VAL A  50      65.262  70.067  68.515  1.00  0.00           C
ATOM    950  C   VAL A  50      64.722  68.077  70.705  1.00  0.00           C
ATOM    951  O   VAL A  50      65.522  67.437  71.375  1.00  0.00           O
ATOM    952  N   LEU A  51      63.912  67.447  69.826  1.00  0.00           N
ATOM    954  CA  LEU A  51      64.132  66.087  69.395  1.00  0.00           C
ATOM    956  CB  LEU A  51      62.902  65.547  68.625  1.00  0.00           C
ATOM    959  CG  LEU A  51      62.882  64.027  68.385  1.00  0.00           C
ATOM    961  CD1 LEU A  51      61.422  63.557  68.326  1.00  0.00           C
ATOM    965  CD2 LEU A  51      63.592  63.567  67.105  1.00  0.00           C
ATOM    969  C   LEU A  51      65.362  66.027  68.525  1.00  0.00           C
ATOM    970  O   LEU A  51      65.422  66.667  67.475  1.00  0.00           O
ATOM    971  N   GLY A  52      66.392  65.277  68.945  1.00  0.00           N
ATOM    973  CA  GLY A  52      67.602  65.187  68.155  1.00  0.00           C
ATOM    976  C   GLY A  52      67.552  64.027  67.235  1.00  0.00           C
ATOM    977  O   GLY A  52      68.022  64.077  66.105  1.00  0.00           O
ATOM    978  N   TYR A  53      67.012  62.887  67.725  1.00  0.00           N
ATOM    980  CA  TYR A  53      66.992  61.677  66.945  1.00  0.00           C
ATOM    982  CB  TYR A  53      68.402  61.107  66.656  1.00  0.00           C
ATOM    985  CG  TYR A  53      69.232  60.987  67.906  1.00  0.00           C
ATOM    986  CD1 TYR A  53      69.362  59.737  68.515  1.00  0.00           C
ATOM    988  CE1 TYR A  53      70.232  59.567  69.605  1.00  0.00           C
ATOM    990  CZ  TYR A  53      70.902  60.667  70.146  1.00  0.00           C
ATOM    991  OH  TYR A  53      71.702  60.507  71.285  1.00  0.00           O
ATOM    993  CD2 TYR A  53      69.992  62.067  68.385  1.00  0.00           C
ATOM    995  CE2 TYR A  53      70.802  61.917  69.525  1.00  0.00           C
ATOM    997  C   TYR A  53      66.112  60.637  67.615  1.00  0.00           C
ATOM    998  O   TYR A  53      65.682  60.787  68.755  1.00  0.00           O
ATOM    999  N   ILE A  54      65.842  59.527  66.895  1.00  0.00           N
ATOM   1001  CA  ILE A  54      65.122  58.377  67.405  1.00  0.00           C
ATOM   1003  CB  ILE A  54      63.712  58.247  66.845  1.00  0.00           C
ATOM   1005  CG2 ILE A  54      62.812  59.337  67.465  1.00  0.00           C
ATOM   1009  CG1 ILE A  54      63.582  58.207  65.285  1.00  0.00           C
ATOM   1012  CD  ILE A  54      63.692  59.547  64.535  1.00  0.00           C
ATOM   1016  C   ILE A  54      65.962  57.137  67.155  1.00  0.00           C
ATOM   1017  O   ILE A  54      66.642  57.057  66.125  1.00  0.00           O
ATOM   1018  N   GLU A  55      65.992  56.177  68.116  1.00  0.00           N
ATOM   1020  CA  GLU A  55      66.622  54.867  67.945  1.00  0.00           C
ATOM   1022  CB  GLU A  55      68.042  54.807  68.576  1.00  0.00           C
ATOM   1025  CG  GLU A  55      69.072  55.797  67.976  1.00  0.00           C
ATOM   1028  CD  GLU A  55      70.402  55.777  68.705  1.00  0.00           C
ATOM   1029  OE1 GLU A  55      70.542  55.017  69.695  1.00  0.00           O
ATOM   1030  OE2 GLU A  55      71.282  56.617  68.366  1.00  0.00           O
ATOM   1031  C   GLU A  55      65.832  53.777  68.655  1.00  0.00           C
ATOM   1032  O   GLU A  55      65.622  53.847  69.865  1.00  0.00           O
ATOM   1033  N   GLN A  56      65.422  52.707  67.945  1.00  0.00           N
ATOM   1035  CA  GLN A  56      64.642  51.597  68.495  1.00  0.00           C
ATOM   1037  CB  GLN A  56      65.412  50.617  69.425  1.00  0.00           C
ATOM   1040  CG  GLN A  56      66.562  49.847  68.745  1.00  0.00           C
ATOM   1043  CD  GLN A  56      67.822  50.697  68.745  1.00  0.00           C
ATOM   1044  OE1 GLN A  56      68.412  50.877  69.815  1.00  0.00           O
ATOM   1045  NE2 GLN A  56      68.262  51.197  67.576  1.00  0.00           N
ATOM   1048  C   GLN A  56      63.392  52.037  69.215  1.00  0.00           C
ATOM   1049  O   GLN A  56      63.232  51.817  70.416  1.00  0.00           O
ATOM   1050  N   GLU A  57      62.532  52.757  68.475  1.00  0.00           N
ATOM   1052  CA  GLU A  57      61.342  53.427  68.965  1.00  0.00           C
ATOM   1054  CB  GLU A  57      60.132  52.457  69.185  1.00  0.00           C
ATOM   1057  CG  GLU A  57      60.342  51.197  70.065  1.00  0.00           C
ATOM   1060  CD  GLU A  57      59.062  50.387  70.146  1.00  0.00           C
ATOM   1061  OE1 GLU A  57      58.022  50.927  70.605  1.00  0.00           O
ATOM   1062  OE2 GLU A  57      59.072  49.167  69.805  1.00  0.00           O
ATOM   1063  C   GLU A  57      61.522  54.467  70.076  1.00  0.00           C
ATOM   1064  O   GLU A  57      60.582  55.117  70.505  1.00  0.00           O
ATOM   1065  N   GLN A  58      62.772  54.717  70.525  1.00  0.00           N
ATOM   1067  CA  GLN A  58      63.062  55.677  71.565  1.00  0.00           C
ATOM   1069  CB  GLN A  58      64.312  55.347  72.415  1.00  0.00           C
ATOM   1072  CG  GLN A  58      64.242  54.027  73.215  1.00  0.00           C
ATOM   1075  CD  GLN A  58      65.552  53.857  73.975  1.00  0.00           C
ATOM   1076  OE1 GLN A  58      65.692  54.147  75.155  1.00  0.00           O
ATOM   1077  NE2 GLN A  58      66.592  53.387  73.235  1.00  0.00           N
ATOM   1080  C   GLN A  58      63.332  57.057  71.015  1.00  0.00           C
ATOM   1081  O   GLN A  58      64.312  57.277  70.305  1.00  0.00           O
ATOM   1082  N   SER A  59      62.492  58.037  71.405  1.00  0.00           N
ATOM   1084  CA  SER A  59      62.722  59.437  71.115  1.00  0.00           C
ATOM   1086  CB  SER A  59      61.392  60.227  71.205  1.00  0.00           C
ATOM   1089  OG  SER A  59      61.542  61.537  70.675  1.00  0.00           O
ATOM   1091  C   SER A  59      63.742  60.047  72.046  1.00  0.00           C
ATOM   1092  O   SER A  59      63.572  60.037  73.265  1.00  0.00           O
ATOM   1093  N   LYS A  60      64.842  60.597  71.485  1.00  0.00           N
ATOM   1095  CA  LYS A  60      65.972  61.157  72.205  1.00  0.00           C
ATOM   1097  CB  LYS A  60      67.302  60.477  71.775  1.00  0.00           C
ATOM   1100  CG  LYS A  60      67.432  59.067  72.396  1.00  0.00           C
ATOM   1103  CD  LYS A  60      68.422  58.087  71.745  1.00  0.00           C
ATOM   1106  CE  LYS A  60      68.272  56.647  72.286  1.00  0.00           C
ATOM   1109  NZ  LYS A  60      69.402  55.767  71.915  1.00  0.00           N
ATOM   1113  C   LYS A  60      66.042  62.667  72.065  1.00  0.00           C
ATOM   1114  O   LYS A  60      66.292  63.227  70.995  1.00  0.00           O
ATOM   1115  N   TRP A  61      65.812  63.367  73.195  1.00  0.00           N
ATOM   1117  CA  TRP A  61      65.562  64.787  73.215  1.00  0.00           C
ATOM   1119  CB  TRP A  61      64.252  65.097  73.965  1.00  0.00           C
ATOM   1122  CG  TRP A  61      63.032  64.447  73.445  1.00  0.00           C
ATOM   1123  CD1 TRP A  61      62.572  63.197  73.726  1.00  0.00           C
ATOM   1125  NE1 TRP A  61      61.332  63.037  73.175  1.00  0.00           N
ATOM   1127  CE2 TRP A  61      60.962  64.167  72.535  1.00  0.00           C
ATOM   1128  CD2 TRP A  61      62.012  65.097  72.675  1.00  0.00           C
ATOM   1129  CE3 TRP A  61      61.882  66.377  72.145  1.00  0.00           C
ATOM   1131  CZ3 TRP A  61      60.732  66.657  71.405  1.00  0.00           C
ATOM   1133  CZ2 TRP A  61      59.802  64.477  71.855  1.00  0.00           C
ATOM   1135  CH2 TRP A  61      59.702  65.737  71.265  1.00  0.00           C
ATOM   1137  C   TRP A  61      66.652  65.487  73.985  1.00  0.00           C
ATOM   1138  O   TRP A  61      66.952  65.107  75.116  1.00  0.00           O
ATOM   1139  N   LEU A  62      67.262  66.537  73.395  1.00  0.00           N
ATOM   1141  CA  LEU A  62      68.452  67.157  73.915  1.00  0.00           C
ATOM   1143  CB  LEU A  62      69.592  67.137  72.865  1.00  0.00           C
ATOM   1146  CG  LEU A  62      70.042  65.727  72.465  1.00  0.00           C
ATOM   1148  CD1 LEU A  62      71.082  65.797  71.355  1.00  0.00           C
ATOM   1152  CD2 LEU A  62      70.632  64.967  73.655  1.00  0.00           C
ATOM   1156  C   LEU A  62      68.192  68.587  74.336  1.00  0.00           C
ATOM   1157  O   LEU A  62      67.512  69.337  73.646  1.00  0.00           O
ATOM   1158  N   SER A  63      68.712  68.997  75.505  1.00  0.00           N
ATOM   1160  CA  SER A  63      68.672  70.367  75.966  1.00  0.00           C
ATOM   1162  CB  SER A  63      68.482  70.457  77.515  1.00  0.00           C
ATOM   1165  OG  SER A  63      69.662  70.127  78.255  1.00  0.00           O
ATOM   1167  C   SER A  63      69.932  71.107  75.545  1.00  0.00           C
ATOM   1168  O   SER A  63      70.852  70.537  74.935  1.00  0.00           O
ATOM   1169  N   GLN A  64      70.032  72.407  75.895  1.00  0.00           N
ATOM   1171  CA  GLN A  64      71.192  73.227  75.535  1.00  0.00           C
ATOM   1173  CB  GLN A  64      70.902  74.757  75.565  1.00  0.00           C
ATOM   1176  CG  GLN A  64      70.742  75.467  76.925  1.00  0.00           C
ATOM   1179  CD  GLN A  64      70.602  76.977  76.705  1.00  0.00           C
ATOM   1180  OE1 GLN A  64      70.792  77.557  75.636  1.00  0.00           O
ATOM   1181  NE2 GLN A  64      70.232  77.657  77.806  1.00  0.00           N
ATOM   1184  C   GLN A  64      72.362  72.997  76.465  1.00  0.00           C
ATOM   1185  O   GLN A  64      73.412  73.637  76.345  1.00  0.00           O
ATOM   1186  N   ASP A  65      72.232  72.077  77.426  1.00  0.00           N
ATOM   1188  CA  ASP A  65      73.312  71.657  78.285  1.00  0.00           C
ATOM   1190  CB  ASP A  65      72.742  71.607  79.725  1.00  0.00           C
ATOM   1193  CG  ASP A  65      73.862  71.507  80.726  1.00  0.00           C
ATOM   1194  OD1 ASP A  65      74.932  72.117  80.465  1.00  0.00           O
ATOM   1195  OD2 ASP A  65      73.592  70.987  81.836  1.00  0.00           O
ATOM   1196  C   ASP A  65      73.852  70.287  77.876  1.00  0.00           C
ATOM   1197  O   ASP A  65      74.822  69.737  78.405  1.00  0.00           O
ATOM   1198  N   ASN A  66      73.162  69.697  76.875  1.00  0.00           N
ATOM   1200  CA  ASN A  66      73.432  68.407  76.325  1.00  0.00           C
ATOM   1202  CB  ASN A  66      74.892  68.327  75.815  1.00  0.00           C
ATOM   1205  CG  ASN A  66      75.052  67.267  74.745  1.00  0.00           C
ATOM   1206  OD1 ASN A  66      74.092  66.587  74.355  1.00  0.00           O
ATOM   1207  ND2 ASN A  66      76.272  67.117  74.196  1.00  0.00           N
ATOM   1210  C   ASN A  66      72.992  67.287  77.265  1.00  0.00           C
ATOM   1211  O   ASN A  66      73.492  66.157  77.236  1.00  0.00           O
ATOM   1212  N   ALA A  67      72.012  67.607  78.125  1.00  0.00           N
ATOM   1214  CA  ALA A  67      71.252  66.607  78.825  1.00  0.00           C
ATOM   1216  CB  ALA A  67      70.602  67.227  80.065  1.00  0.00           C
ATOM   1220  C   ALA A  67      70.232  66.017  77.896  1.00  0.00           C
ATOM   1221  O   ALA A  67      69.722  66.687  76.995  1.00  0.00           O
ATOM   1222  N   MET A  68      69.972  64.717  78.045  1.00  0.00           N
ATOM   1224  CA  MET A  68      69.182  63.967  77.105  1.00  0.00           C
ATOM   1226  CB  MET A  68      69.982  62.887  76.345  1.00  0.00           C
ATOM   1229  CG  MET A  68      69.202  62.177  75.215  1.00  0.00           C
ATOM   1232  SD  MET A  68      70.062  60.727  74.546  1.00  0.00           S
ATOM   1233  CE  MET A  68      69.732  59.717  76.015  1.00  0.00           C
ATOM   1237  C   MET A  68      68.092  63.277  77.855  1.00  0.00           C
ATOM   1238  O   MET A  68      68.342  62.647  78.885  1.00  0.00           O
ATOM   1239  N   LEU A  69      66.862  63.337  77.356  1.00  0.00           N
ATOM   1241  CA  LEU A  69      65.742  62.577  77.865  1.00  0.00           C
ATOM   1243  CB  LEU A  69      64.522  63.487  78.125  1.00  0.00           C
ATOM   1246  CG  LEU A  69      64.572  64.297  79.445  1.00  0.00           C
ATOM   1248  CD1 LEU A  69      65.622  65.417  79.465  1.00  0.00           C
ATOM   1252  CD2 LEU A  69      63.192  64.897  79.695  1.00  0.00           C
ATOM   1256  C   LEU A  69      65.372  61.537  76.825  1.00  0.00           C
ATOM   1257  O   LEU A  69      65.402  61.807  75.625  1.00  0.00           O
ATOM   1258  N   VAL A  70      64.982  60.307  77.256  1.00  0.00           N
ATOM   1260  CA  VAL A  70      64.312  59.377  76.366  1.00  0.00           C
ATOM   1262  CB  VAL A  70      64.972  58.027  76.125  1.00  0.00           C
ATOM   1264  CG1 VAL A  70      66.342  58.267  75.535  1.00  0.00           C
ATOM   1268  CG2 VAL A  70      65.122  57.237  77.405  1.00  0.00           C
ATOM   1272  C   VAL A  70      62.902  59.127  76.825  1.00  0.00           C
ATOM   1273  O   VAL A  70      62.602  58.947  78.005  1.00  0.00           O
ATOM   1274  N   THR A  71      61.982  59.157  75.875  1.00  0.00           N
ATOM   1276  CA  THR A  71      60.582  59.037  76.205  1.00  0.00           C
ATOM   1278  CB  THR A  71      60.002  60.387  76.615  1.00  0.00           C
ATOM   1280  OG1 THR A  71      58.602  60.437  76.766  1.00  0.00           O
ATOM   1282  CG2 THR A  71      60.342  61.437  75.565  1.00  0.00           C
ATOM   1286  C   THR A  71      59.882  58.367  75.046  1.00  0.00           C
ATOM   1287  O   THR A  71      60.242  58.587  73.886  1.00  0.00           O
ATOM   1288  N   HIS A  72      58.942  57.437  75.306  1.00  0.00           N
ATOM   1290  CA  HIS A  72      58.122  56.837  74.255  1.00  0.00           C
ATOM   1292  CB  HIS A  72      58.122  55.287  74.196  1.00  0.00           C
ATOM   1295  ND1 HIS A  72      56.062  54.547  72.885  1.00  0.00           N
ATOM   1296  CG  HIS A  72      57.442  54.717  72.965  1.00  0.00           C
ATOM   1297  CE1 HIS A  72      55.872  53.767  71.836  1.00  0.00           C
ATOM   1299  NE2 HIS A  72      57.042  53.437  71.235  1.00  0.00           N
ATOM   1301  CD2 HIS A  72      58.042  54.037  71.956  1.00  0.00           C
ATOM   1303  C   HIS A  72      56.732  57.297  74.546  1.00  0.00           C
ATOM   1304  O   HIS A  72      56.202  57.057  75.625  1.00  0.00           O
ATOM   1305  N   ASN A  73      56.162  58.037  73.585  1.00  0.00           N
ATOM   1307  CA  ASN A  73      54.852  58.627  73.646  1.00  0.00           C
ATOM   1309  CB  ASN A  73      53.812  57.617  73.105  1.00  0.00           C
ATOM   1312  CG  ASN A  73      52.562  58.357  72.695  1.00  0.00           C
ATOM   1313  OD1 ASN A  73      52.602  59.557  72.405  1.00  0.00           O
ATOM   1314  ND2 ASN A  73      51.412  57.657  72.695  1.00  0.00           N
ATOM   1317  C   ASN A  73      54.452  59.287  74.965  1.00  0.00           C
ATOM   1318  O   ASN A  73      53.412  58.987  75.556  1.00  0.00           O
ATOM   1319  N   GLY A  74      55.302  60.187  75.486  1.00  0.00           N
ATOM   1321  CA  GLY A  74      55.012  60.947  76.696  1.00  0.00           C
ATOM   1324  C   GLY A  74      55.462  60.287  77.965  1.00  0.00           C
ATOM   1325  O   GLY A  74      55.432  60.917  79.025  1.00  0.00           O
ATOM   1326  N   ARG A  75      55.912  59.027  77.905  1.00  0.00           N
ATOM   1328  CA  ARG A  75      56.432  58.277  79.035  1.00  0.00           C
ATOM   1330  CB  ARG A  75      55.912  56.817  79.056  1.00  0.00           C
ATOM   1333  CG  ARG A  75      56.572  55.917  80.116  1.00  0.00           C
ATOM   1336  CD  ARG A  75      55.592  54.987  80.825  1.00  0.00           C
ATOM   1339  NE  ARG A  75      54.672  55.857  81.626  1.00  0.00           N
ATOM   1341  CZ  ARG A  75      53.562  55.437  82.205  1.00  0.00           C
ATOM   1342  NH1 ARG A  75      52.942  54.307  81.985  1.00  0.00           N
ATOM   1345  NH2 ARG A  75      53.012  56.237  83.095  1.00  0.00           N
ATOM   1348  C   ARG A  75      57.952  58.227  79.105  1.00  0.00           C
ATOM   1349  O   ARG A  75      58.622  57.707  78.215  1.00  0.00           O
ATOM   1350  N   LEU A  76      58.532  58.747  80.205  1.00  0.00           N
ATOM   1352  CA  LEU A  76      59.962  58.807  80.405  1.00  0.00           C
ATOM   1354  CB  LEU A  76      60.242  59.807  81.556  1.00  0.00           C
ATOM   1357  CG  LEU A  76      61.722  60.197  81.756  1.00  0.00           C
ATOM   1359  CD1 LEU A  76      62.282  61.047  80.605  1.00  0.00           C
ATOM   1363  CD2 LEU A  76      61.912  60.987  83.055  1.00  0.00           C
ATOM   1367  C   LEU A  76      60.592  57.457  80.735  1.00  0.00           C
ATOM   1368  O   LEU A  76      60.232  56.787  81.705  1.00  0.00           O
ATOM   1369  N   LEU A  77      61.592  57.037  79.925  1.00  0.00           N
ATOM   1371  CA  LEU A  77      62.192  55.727  80.065  1.00  0.00           C
ATOM   1373  CB  LEU A  77      62.302  55.017  78.685  1.00  0.00           C
ATOM   1376  CG  LEU A  77      60.982  54.747  77.965  1.00  0.00           C
ATOM   1378  CD1 LEU A  77      61.302  54.117  76.605  1.00  0.00           C
ATOM   1382  CD2 LEU A  77      60.062  53.837  78.796  1.00  0.00           C
ATOM   1386  C   LEU A  77      63.572  55.787  80.695  1.00  0.00           C
ATOM   1387  O   LEU A  77      63.962  54.887  81.425  1.00  0.00           O
ATOM   1388  N   LYS A  78      64.342  56.867  80.436  1.00  0.00           N
ATOM   1390  CA  LYS A  78      65.542  57.207  81.196  1.00  0.00           C
ATOM   1392  CB  LYS A  78      66.752  56.227  81.065  1.00  0.00           C
ATOM   1395  CG  LYS A  78      67.502  56.157  79.725  1.00  0.00           C
ATOM   1398  CD  LYS A  78      68.602  57.217  79.535  1.00  0.00           C
ATOM   1401  CE  LYS A  78      69.832  56.807  80.335  1.00  0.00           C
ATOM   1404  NZ  LYS A  78      70.892  57.807  80.256  1.00  0.00           N
ATOM   1408  C   LYS A  78      65.942  58.647  80.916  1.00  0.00           C
ATOM   1409  O   LYS A  78      65.392  59.317  80.035  1.00  0.00           O
ATOM   1410  N   THR A  79      66.932  59.197  81.646  1.00  0.00           N
ATOM   1412  CA  THR A  79      67.492  60.527  81.366  1.00  0.00           C
ATOM   1414  CB  THR A  79      66.702  61.677  81.995  1.00  0.00           C
ATOM   1416  OG1 THR A  79      67.372  62.937  81.965  1.00  0.00           O
ATOM   1418  CG2 THR A  79      66.422  61.377  83.475  1.00  0.00           C
ATOM   1422  C   THR A  79      69.002  60.517  81.626  1.00  0.00           C
ATOM   1423  O   THR A  79      69.572  59.527  82.085  1.00  0.00           O
ATOM   1424  N   VAL A  80      69.742  61.547  81.205  1.00  0.00           N
ATOM   1426  CA  VAL A  80      71.182  61.597  81.336  1.00  0.00           C
ATOM   1428  CB  VAL A  80      71.912  61.017  80.116  1.00  0.00           C
ATOM   1430  CG1 VAL A  80      72.222  62.067  79.025  1.00  0.00           C
ATOM   1434  CG2 VAL A  80      73.202  60.307  80.555  1.00  0.00           C
ATOM   1438  C   VAL A  80      71.602  63.027  81.546  1.00  0.00           C
ATOM   1439  O   VAL A  80      71.012  63.947  80.986  1.00  0.00           O
ATOM   1440  N   LYS A  81      72.682  63.247  82.335  1.00  0.00           N
ATOM   1442  CA  LYS A  81      73.232  64.567  82.595  1.00  0.00           C
ATOM   1444  CB  LYS A  81      73.962  65.097  81.325  1.00  0.00           C
ATOM   1447  CG  LYS A  81      74.792  66.387  81.515  1.00  0.00           C
ATOM   1450  CD  LYS A  81      75.422  66.957  80.235  1.00  0.00           C
ATOM   1453  CE  LYS A  81      76.682  66.257  79.725  1.00  0.00           C
ATOM   1456  NZ  LYS A  81      76.362  64.917  79.186  1.00  0.00           N
ATOM   1460  C   LYS A  81      72.162  65.497  83.185  1.00  0.00           C
ATOM   1461  O   LYS A  81      71.952  66.637  82.785  1.00  0.00           O
ATOM   1462  N   LEU A  82      71.462  64.957  84.186  1.00  0.00           N
ATOM   1464  CA  LEU A  82      70.572  65.667  85.055  1.00  0.00           C
ATOM   1466  CB  LEU A  82      69.122  65.167  84.845  1.00  0.00           C
ATOM   1469  CG  LEU A  82      67.962  66.157  85.116  1.00  0.00           C
ATOM   1471  CD1 LEU A  82      67.642  66.407  86.595  1.00  0.00           C
ATOM   1475  CD2 LEU A  82      68.182  67.467  84.355  1.00  0.00           C
ATOM   1479  C   LEU A  82      71.082  65.287  86.425  1.00  0.00           C
ATOM   1480  O   LEU A  82      71.662  64.217  86.605  1.00  0.00           O
ATOM   1481  N   ASN A  83      70.852  66.167  87.425  1.00  0.00           N
ATOM   1483  CA  ASN A  83      71.272  65.987  88.815  1.00  0.00           C
ATOM   1485  CB  ASN A  83      70.612  67.107  89.666  1.00  0.00           C
ATOM   1488  CG  ASN A  83      71.122  68.487  89.305  1.00  0.00           C
ATOM   1489  OD1 ASN A  83      70.392  69.287  88.715  1.00  0.00           O
ATOM   1490  ND2 ASN A  83      72.392  68.787  89.645  1.00  0.00           N
ATOM   1493  C   ASN A  83      70.842  64.647  89.406  1.00  0.00           C
ATOM   1494  O   ASN A  83      71.652  63.887  89.946  1.00  0.00           O
ATOM   1495  N   ASN A  84      69.572  64.277  89.205  1.00  0.00           N
ATOM   1497  CA  ASN A  84      69.052  62.957  89.495  1.00  0.00           C
ATOM   1499  CB  ASN A  84      67.782  63.017  90.385  1.00  0.00           C
ATOM   1502  CG  ASN A  84      68.202  63.287  91.826  1.00  0.00           C
ATOM   1503  OD1 ASN A  84      69.262  62.867  92.275  1.00  0.00           O
ATOM   1504  ND2 ASN A  84      67.332  63.987  92.586  1.00  0.00           N
ATOM   1507  C   ASN A  84      68.632  62.377  88.175  1.00  0.00           C
ATOM   1508  O   ASN A  84      67.912  63.007  87.415  1.00  0.00           O
ATOM   1509  N   ASN A  85      69.052  61.137  87.866  1.00  0.00           N
ATOM   1511  CA  ASN A  85      68.682  60.507  86.626  1.00  0.00           C
ATOM   1513  CB  ASN A  85      69.932  60.057  85.805  1.00  0.00           C
ATOM   1516  CG  ASN A  85      70.542  61.277  85.105  1.00  0.00           C
ATOM   1517  OD1 ASN A  85      69.832  62.127  84.565  1.00  0.00           O
ATOM   1518  ND2 ASN A  85      71.882  61.427  85.165  1.00  0.00           N
ATOM   1521  C   ASN A  85      67.752  59.347  86.906  1.00  0.00           C
ATOM   1522  O   ASN A  85      67.752  58.727  87.965  1.00  0.00           O
ATOM   1523  N   LEU A  86      66.912  59.057  85.905  1.00  0.00           N
ATOM   1525  CA  LEU A  86      66.332  57.747  85.695  1.00  0.00           C
ATOM   1527  CB  LEU A  86      65.092  57.927  84.806  1.00  0.00           C
ATOM   1530  CG  LEU A  86      64.112  56.747  84.666  1.00  0.00           C
ATOM   1532  CD1 LEU A  86      64.702  55.377  84.345  1.00  0.00           C
ATOM   1536  CD2 LEU A  86      63.302  56.587  85.945  1.00  0.00           C
ATOM   1540  C   LEU A  86      67.392  56.897  85.005  1.00  0.00           C
ATOM   1541  O   LEU A  86      68.032  57.327  84.046  1.00  0.00           O
ATOM   1542  N   LEU A  87      67.602  55.667  85.495  1.00  0.00           N
ATOM   1544  CA  LEU A  87      68.582  54.747  84.965  1.00  0.00           C
ATOM   1546  CB  LEU A  87      69.222  54.007  86.155  1.00  0.00           C
ATOM   1549  CG  LEU A  87      69.972  54.917  87.155  1.00  0.00           C
ATOM   1551  CD1 LEU A  87      70.382  54.147  88.416  1.00  0.00           C
ATOM   1555  CD2 LEU A  87      71.202  55.557  86.515  1.00  0.00           C
ATOM   1559  C   LEU A  87      67.942  53.777  83.976  1.00  0.00           C
ATOM   1560  O   LEU A  87      68.342  53.737  82.815  1.00  0.00           O
ATOM   1561  N   GLU A  88      66.912  53.017  84.415  1.00  0.00           N
ATOM   1563  CA  GLU A  88      66.242  51.997  83.615  1.00  0.00           C
ATOM   1565  CB  GLU A  88      66.842  50.597  83.895  1.00  0.00           C
ATOM   1568  CG  GLU A  88      66.442  49.527  82.845  1.00  0.00           C
ATOM   1571  CD  GLU A  88      67.122  48.167  83.006  1.00  0.00           C
ATOM   1572  OE1 GLU A  88      68.382  48.137  83.136  1.00  0.00           O
ATOM   1573  OE2 GLU A  88      66.402  47.137  82.905  1.00  0.00           O
ATOM   1574  C   GLU A  88      64.752  51.957  83.985  1.00  0.00           C
ATOM   1575  O   GLU A  88      64.392  52.167  85.145  1.00  0.00           O
ATOM   1576  N   VAL A  89      63.862  51.657  83.016  1.00  0.00           N
ATOM   1578  CA  VAL A  89      62.532  51.127  83.276  1.00  0.00           C
ATOM   1580  CB  VAL A  89      61.412  52.037  82.756  1.00  0.00           C
ATOM   1582  CG1 VAL A  89      60.022  51.427  83.025  1.00  0.00           C
ATOM   1586  CG2 VAL A  89      61.522  53.397  83.445  1.00  0.00           C
ATOM   1590  C   VAL A  89      62.442  49.777  82.595  1.00  0.00           C
ATOM   1591  O   VAL A  89      62.832  49.637  81.445  1.00  0.00           O
ATOM   1592  N   THR A  90      61.972  48.717  83.285  1.00  0.00           N
ATOM   1594  CA  THR A  90      61.822  47.387  82.665  1.00  0.00           C
ATOM   1596  CB  THR A  90      62.102  46.217  83.626  1.00  0.00           C
ATOM   1598  OG1 THR A  90      62.062  44.927  83.025  1.00  0.00           O
ATOM   1600  CG2 THR A  90      61.112  46.197  84.775  1.00  0.00           C
ATOM   1604  C   THR A  90      60.432  47.257  82.105  1.00  0.00           C
ATOM   1605  O   THR A  90      59.542  48.027  82.455  1.00  0.00           O
ATOM   1606  N   ASN A  91      60.192  46.277  81.226  1.00  0.00           N
ATOM   1608  CA  ASN A  91      58.862  45.887  80.805  1.00  0.00           C
ATOM   1610  CB  ASN A  91      57.992  45.347  81.985  1.00  0.00           C
ATOM   1613  CG  ASN A  91      56.932  44.387  81.465  1.00  0.00           C
ATOM   1614  OD1 ASN A  91      57.042  43.827  80.376  1.00  0.00           O
ATOM   1615  ND2 ASN A  91      55.842  44.167  82.215  1.00  0.00           N
ATOM   1618  C   ASN A  91      58.162  46.987  80.016  1.00  0.00           C
ATOM   1619  O   ASN A  91      56.932  47.107  79.995  1.00  0.00           O
ATOM   1620  N   SER A  92      58.942  47.837  79.305  1.00  0.00           N
ATOM   1622  CA  SER A  92      58.442  49.037  78.626  1.00  0.00           C
ATOM   1624  CB  SER A  92      59.572  49.967  78.125  1.00  0.00           C
ATOM   1627  OG  SER A  92      60.502  50.297  79.165  1.00  0.00           O
ATOM   1629  C   SER A  92      57.612  48.687  77.415  1.00  0.00           C
ATOM   1630  O   SER A  92      56.812  49.487  76.935  1.00  0.00           O
ATOM   1631  N   GLY A  93      57.732  47.437  76.925  1.00  0.00           N
ATOM   1633  CA  GLY A  93      56.862  46.877  75.905  1.00  0.00           C
ATOM   1636  C   GLY A  93      55.442  46.697  76.375  1.00  0.00           C
ATOM   1637  O   GLY A  93      54.522  46.767  75.586  1.00  0.00           O
ATOM   1638  N   GLN A  94      55.222  46.527  77.695  1.00  0.00           N
ATOM   1640  CA  GLN A  94      53.892  46.337  78.235  1.00  0.00           C
ATOM   1642  CB  GLN A  94      53.932  45.437  79.505  1.00  0.00           C
ATOM   1645  CG  GLN A  94      54.042  43.927  79.225  1.00  0.00           C
ATOM   1648  CD  GLN A  94      52.882  43.397  78.385  1.00  0.00           C
ATOM   1649  OE1 GLN A  94      53.092  42.617  77.455  1.00  0.00           O
ATOM   1650  NE2 GLN A  94      51.632  43.827  78.705  1.00  0.00           N
ATOM   1653  C   GLN A  94      53.202  47.637  78.585  1.00  0.00           C
ATOM   1654  O   GLN A  94      52.052  47.617  79.015  1.00  0.00           O
ATOM   1655  N   ASP A  95      53.862  48.797  78.375  1.00  0.00           N
ATOM   1657  CA  ASP A  95      53.252  50.087  78.585  1.00  0.00           C
ATOM   1659  CB  ASP A  95      54.312  51.207  78.405  1.00  0.00           C
ATOM   1662  CG  ASP A  95      53.752  52.567  78.735  1.00  0.00           C
ATOM   1663  OD1 ASP A  95      52.962  52.707  79.705  1.00  0.00           O
ATOM   1664  OD2 ASP A  95      54.192  53.537  78.075  1.00  0.00           O
ATOM   1665  C   ASP A  95      52.032  50.317  77.665  1.00  0.00           C
ATOM   1666  O   ASP A  95      52.142  50.127  76.445  1.00  0.00           O
ATOM   1667  N   PRO A  96      50.872  50.737  78.185  1.00  0.00           N
ATOM   1668  CD  PRO A  96      50.472  50.377  79.546  1.00  0.00           C
ATOM   1671  CA  PRO A  96      49.712  51.027  77.356  1.00  0.00           C
ATOM   1673  CB  PRO A  96      48.562  51.287  78.366  1.00  0.00           C
ATOM   1676  CG  PRO A  96      49.112  51.007  79.765  1.00  0.00           C
ATOM   1679  C   PRO A  96      49.912  52.197  76.405  1.00  0.00           C
ATOM   1680  O   PRO A  96      49.252  52.237  75.376  1.00  0.00           O
ATOM   1681  N   LEU A  97      50.802  53.177  76.715  1.00  0.00           N
ATOM   1683  CA  LEU A  97      50.972  54.367  75.905  1.00  0.00           C
ATOM   1685  CB  LEU A  97      51.812  55.487  76.576  1.00  0.00           C
ATOM   1688  CG  LEU A  97      51.132  56.217  77.756  1.00  0.00           C
ATOM   1690  CD1 LEU A  97      51.132  55.407  79.046  1.00  0.00           C
ATOM   1694  CD2 LEU A  97      51.832  57.557  78.005  1.00  0.00           C
ATOM   1698  C   LEU A  97      51.582  54.087  74.535  1.00  0.00           C
ATOM   1699  O   LEU A  97      51.502  54.927  73.635  1.00  0.00           O
ATOM   1700  N   ARG A  98      52.122  52.877  74.325  1.00  0.00           N
ATOM   1702  CA  ARG A  98      52.492  52.367  73.025  1.00  0.00           C
ATOM   1704  CB  ARG A  98      53.062  50.937  73.145  1.00  0.00           C
ATOM   1707  CG  ARG A  98      54.412  50.907  73.875  1.00  0.00           C
ATOM   1710  CD  ARG A  98      55.092  49.527  73.895  1.00  0.00           C
ATOM   1713  NE  ARG A  98      55.412  49.147  72.476  1.00  0.00           N
ATOM   1715  CZ  ARG A  98      56.562  48.677  72.035  1.00  0.00           C
ATOM   1716  NH1 ARG A  98      57.652  48.557  72.776  1.00  0.00           N
ATOM   1719  NH2 ARG A  98      56.692  48.337  70.765  1.00  0.00           N
ATOM   1722  C   ARG A  98      51.352  52.357  72.005  1.00  0.00           C
ATOM   1723  O   ARG A  98      51.572  52.547  70.815  1.00  0.00           O
ATOM   1724  N   ASN A  99      50.122  52.107  72.476  1.00  0.00           N
ATOM   1726  CA  ASN A  99      48.952  51.987  71.645  1.00  0.00           C
ATOM   1728  CB  ASN A  99      48.552  50.507  71.355  1.00  0.00           C
ATOM   1731  CG  ASN A  99      48.372  49.597  72.575  1.00  0.00           C
ATOM   1732  OD1 ASN A  99      49.002  49.667  73.635  1.00  0.00           O
ATOM   1733  ND2 ASN A  99      47.442  48.627  72.385  1.00  0.00           N
ATOM   1736  C   ASN A  99      47.842  52.837  72.225  1.00  0.00           C
ATOM   1737  O   ASN A  99      46.782  52.357  72.616  1.00  0.00           O
ATOM   1738  N   ALA A 100      48.062  54.167  72.295  1.00  0.00           N
ATOM   1740  CA  ALA A 100      47.332  55.097  73.145  1.00  0.00           C
ATOM   1742  CB  ALA A 100      48.122  56.407  73.226  1.00  0.00           C
ATOM   1746  C   ALA A 100      45.902  55.407  72.675  1.00  0.00           C
ATOM   1747  O   ALA A 100      45.042  55.847  73.436  1.00  0.00           O
ATOM   1748  N   LEU A 101      45.592  55.157  71.396  1.00  0.00           N
ATOM   1750  CA  LEU A 101      44.232  55.037  70.896  1.00  0.00           C
ATOM   1752  CB  LEU A 101      44.212  54.817  69.355  1.00  0.00           C
ATOM   1755  CG  LEU A 101      44.882  55.887  68.465  1.00  0.00           C
ATOM   1757  CD1 LEU A 101      44.492  57.317  68.855  1.00  0.00           C
ATOM   1761  CD2 LEU A 101      46.402  55.727  68.366  1.00  0.00           C
ATOM   1765  C   LEU A 101      43.512  53.867  71.565  1.00  0.00           C
ATOM   1766  O   LEU A 101      42.392  53.977  72.055  1.00  0.00           O
ATOM   1767  N   ALA A 102      44.202  52.717  71.666  1.00  0.00           N
ATOM   1769  CA  ALA A 102      43.612  51.427  71.915  1.00  0.00           C
ATOM   1771  CB  ALA A 102      44.512  50.347  71.275  1.00  0.00           C
ATOM   1775  C   ALA A 102      43.502  51.167  73.405  1.00  0.00           C
ATOM   1776  O   ALA A 102      43.222  50.047  73.835  1.00  0.00           O
ATOM   1777  N   ILE A 103      43.722  52.207  74.236  1.00  0.00           N
ATOM   1779  CA  ILE A 103      43.542  52.187  75.675  1.00  0.00           C
ATOM   1781  CB  ILE A 103      43.962  53.487  76.375  1.00  0.00           C
ATOM   1783  CG2 ILE A 103      43.892  53.337  77.916  1.00  0.00           C
ATOM   1787  CG1 ILE A 103      45.362  53.967  75.955  1.00  0.00           C
ATOM   1790  CD  ILE A 103      46.512  53.227  76.615  1.00  0.00           C
ATOM   1794  C   ILE A 103      42.112  51.897  76.065  1.00  0.00           C
ATOM   1795  O   ILE A 103      41.152  52.537  75.645  1.00  0.00           O
ATOM   1796  N   LYS A 104      41.972  50.907  76.965  1.00  0.00           N
ATOM   1798  CA  LYS A 104      40.722  50.597  77.585  1.00  0.00           C
ATOM   1800  CB  LYS A 104      40.382  49.087  77.435  1.00  0.00           C
ATOM   1803  CG  LYS A 104      40.262  48.667  75.955  1.00  0.00           C
ATOM   1806  CD  LYS A 104      39.152  49.447  75.235  1.00  0.00           C
ATOM   1809  CE  LYS A 104      39.022  49.147  73.735  1.00  0.00           C
ATOM   1812  NZ  LYS A 104      37.822  49.827  73.235  1.00  0.00           N
ATOM   1816  C   LYS A 104      40.852  50.987  79.025  1.00  0.00           C
ATOM   1817  O   LYS A 104      41.922  50.837  79.625  1.00  0.00           O
ATOM   1818  N   ASP A 105      39.762  51.537  79.596  1.00  0.00           N
ATOM   1820  CA  ASP A 105      39.692  51.897  80.995  1.00  0.00           C
ATOM   1822  CB  ASP A 105      38.322  52.567  81.305  1.00  0.00           C
ATOM   1825  CG  ASP A 105      38.232  53.227  82.675  1.00  0.00           C
ATOM   1826  OD1 ASP A 105      39.252  53.317  83.395  1.00  0.00           O
ATOM   1827  OD2 ASP A 105      37.112  53.677  83.016  1.00  0.00           O
ATOM   1828  C   ASP A 105      39.972  50.657  81.855  1.00  0.00           C
ATOM   1829  O   ASP A 105      39.602  49.537  81.515  1.00  0.00           O
ATOM   1830  N   GLY A 106      40.742  50.877  82.936  1.00  0.00           N
ATOM   1832  CA  GLY A 106      41.232  49.847  83.815  1.00  0.00           C
ATOM   1835  C   GLY A 106      42.452  49.147  83.285  1.00  0.00           C
ATOM   1836  O   GLY A 106      42.892  48.177  83.895  1.00  0.00           O
ATOM   1837  N   SER A 107      43.042  49.607  82.155  1.00  0.00           N
ATOM   1839  CA  SER A 107      44.272  49.017  81.616  1.00  0.00           C
ATOM   1841  CB  SER A 107      44.802  49.597  80.265  1.00  0.00           C
ATOM   1844  OG  SER A 107      45.192  50.957  80.366  1.00  0.00           O
ATOM   1846  C   SER A 107      45.402  49.107  82.605  1.00  0.00           C
ATOM   1847  O   SER A 107      45.432  49.997  83.455  1.00  0.00           O
ATOM   1848  N   ARG A 108      46.342  48.147  82.586  1.00  0.00           N
ATOM   1850  CA  ARG A 108      47.262  48.097  83.696  1.00  0.00           C
ATOM   1852  CB  ARG A 108      46.702  47.317  84.915  1.00  0.00           C
ATOM   1855  CG  ARG A 108      46.412  45.827  84.666  1.00  0.00           C
ATOM   1858  CD  ARG A 108      45.912  45.157  85.945  1.00  0.00           C
ATOM   1861  NE  ARG A 108      45.692  43.737  85.586  1.00  0.00           N
ATOM   1863  CZ  ARG A 108      45.362  42.807  86.465  1.00  0.00           C
ATOM   1864  NH1 ARG A 108      45.112  43.067  87.726  1.00  0.00           N
ATOM   1867  NH2 ARG A 108      45.252  41.557  86.056  1.00  0.00           N
ATOM   1870  C   ARG A 108      48.602  47.577  83.315  1.00  0.00           C
ATOM   1871  O   ARG A 108      48.802  46.787  82.385  1.00  0.00           O
ATOM   1872  N   TRP A 109      49.602  48.077  84.056  1.00  0.00           N
ATOM   1874  CA  TRP A 109      50.972  47.857  83.715  1.00  0.00           C
ATOM   1876  CB  TRP A 109      51.512  49.007  82.826  1.00  0.00           C
ATOM   1879  CG  TRP A 109      52.922  48.857  82.365  1.00  0.00           C
ATOM   1880  CD1 TRP A 109      53.552  47.687  82.026  1.00  0.00           C
ATOM   1882  NE1 TRP A 109      54.872  47.937  81.745  1.00  0.00           N
ATOM   1884  CE2 TRP A 109      55.122  49.257  81.875  1.00  0.00           C
ATOM   1885  CD2 TRP A 109      53.912  49.877  82.275  1.00  0.00           C
ATOM   1886  CE3 TRP A 109      53.902  51.237  82.555  1.00  0.00           C
ATOM   1888  CZ3 TRP A 109      55.092  51.947  82.415  1.00  0.00           C
ATOM   1890  CZ2 TRP A 109      56.292  49.977  81.705  1.00  0.00           C
ATOM   1892  CH2 TRP A 109      56.262  51.347  81.965  1.00  0.00           C
ATOM   1894  C   TRP A 109      51.812  47.707  84.965  1.00  0.00           C
ATOM   1895  O   TRP A 109      51.662  48.457  85.936  1.00  0.00           O
ATOM   1896  N   THR A 110      52.722  46.717  84.935  1.00  0.00           N
ATOM   1898  CA  THR A 110      53.672  46.437  85.986  1.00  0.00           C
ATOM   1900  CB  THR A 110      53.422  45.077  86.626  1.00  0.00           C
ATOM   1902  OG1 THR A 110      53.652  45.197  88.006  1.00  0.00           O
ATOM   1904  CG2 THR A 110      54.242  43.897  86.085  1.00  0.00           C
ATOM   1908  C   THR A 110      55.062  46.527  85.425  1.00  0.00           C
ATOM   1909  O   THR A 110      55.342  46.057  84.315  1.00  0.00           O
ATOM   1910  N   ARG A 111      55.932  47.227  86.165  1.00  0.00           N
ATOM   1912  CA  ARG A 111      57.312  47.447  85.805  1.00  0.00           C
ATOM   1914  CB  ARG A 111      57.552  48.547  84.736  1.00  0.00           C
ATOM   1917  CG  ARG A 111      57.202  50.007  85.105  1.00  0.00           C
ATOM   1920  CD  ARG A 111      55.742  50.177  85.535  1.00  0.00           C
ATOM   1923  NE  ARG A 111      55.432  51.627  85.646  1.00  0.00           N
ATOM   1925  CZ  ARG A 111      54.192  52.047  85.825  1.00  0.00           C
ATOM   1926  NH1 ARG A 111      53.202  51.227  86.095  1.00  0.00           N
ATOM   1929  NH2 ARG A 111      53.942  53.337  85.735  1.00  0.00           N
ATOM   1932  C   ARG A 111      58.102  47.867  87.035  1.00  0.00           C
ATOM   1933  O   ARG A 111      57.632  48.587  87.905  1.00  0.00           O
ATOM   1934  N   ASP A 112      59.372  47.447  87.075  1.00  0.00           N
ATOM   1936  CA  ASP A 112      60.362  48.017  87.955  1.00  0.00           C
ATOM   1938  CB  ASP A 112      61.492  46.997  88.276  1.00  0.00           C
ATOM   1941  CG  ASP A 112      61.052  45.607  88.685  1.00  0.00           C
ATOM   1942  OD1 ASP A 112      60.012  45.407  89.375  1.00  0.00           O
ATOM   1943  OD2 ASP A 112      61.802  44.647  88.375  1.00  0.00           O
ATOM   1944  C   ASP A 112      60.942  49.287  87.315  1.00  0.00           C
ATOM   1945  O   ASP A 112      60.852  49.527  86.115  1.00  0.00           O
ATOM   1946  N   ILE A 113      61.572  50.127  88.156  1.00  0.00           N
ATOM   1948  CA  ILE A 113      62.162  51.387  87.775  1.00  0.00           C
ATOM   1950  CB  ILE A 113      61.222  52.557  88.105  1.00  0.00           C
ATOM   1952  CG2 ILE A 113      60.952  52.607  89.616  1.00  0.00           C
ATOM   1956  CG1 ILE A 113      61.732  53.927  87.595  1.00  0.00           C
ATOM   1959  CD  ILE A 113      60.742  55.077  87.855  1.00  0.00           C
ATOM   1963  C   ILE A 113      63.462  51.507  88.556  1.00  0.00           C
ATOM   1964  O   ILE A 113      63.582  51.077  89.705  1.00  0.00           O
ATOM   1965  N   LEU A 114      64.502  52.097  87.946  1.00  0.00           N
ATOM   1967  CA  LEU A 114      65.712  52.457  88.646  1.00  0.00           C
ATOM   1969  CB  LEU A 114      66.972  51.847  87.995  1.00  0.00           C
ATOM   1972  CG  LEU A 114      67.152  50.317  88.025  1.00  0.00           C
ATOM   1974  CD1 LEU A 114      68.522  50.037  87.385  1.00  0.00           C
ATOM   1978  CD2 LEU A 114      67.082  49.737  89.445  1.00  0.00           C
ATOM   1982  C   LEU A 114      65.892  53.957  88.595  1.00  0.00           C
ATOM   1983  O   LEU A 114      65.672  54.597  87.565  1.00  0.00           O
ATOM   1984  N   TRP A 115      66.372  54.557  89.675  1.00  0.00           N
ATOM   1986  CA  TRP A 115      66.732  55.947  89.605  1.00  0.00           C
ATOM   1988  CB  TRP A 115      65.502  56.877  89.865  1.00  0.00           C
ATOM   1991  CG  TRP A 115      64.912  56.887  91.245  1.00  0.00           C
ATOM   1992  CD1 TRP A 115      65.382  57.707  92.225  1.00  0.00           C
ATOM   1994  NE1 TRP A 115      64.702  57.507  93.395  1.00  0.00           N
ATOM   1996  CE2 TRP A 115      63.772  56.537  93.215  1.00  0.00           C
ATOM   1997  CD2 TRP A 115      63.862  56.107  91.865  1.00  0.00           C
ATOM   1998  CE3 TRP A 115      62.982  55.127  91.406  1.00  0.00           C
ATOM   2000  CZ3 TRP A 115      62.092  54.547  92.315  1.00  0.00           C
ATOM   2002  CZ2 TRP A 115      62.882  55.977  94.105  1.00  0.00           C
ATOM   2004  CH2 TRP A 115      62.062  54.947  93.646  1.00  0.00           C
ATOM   2006  C   TRP A 115      67.862  56.187  90.586  1.00  0.00           C
ATOM   2007  O   TRP A 115      68.182  55.347  91.425  1.00  0.00           O
ATOM   2008  N   SER A 116      68.502  57.367  90.506  1.00  0.00           N
ATOM   2010  CA  SER A 116      69.372  57.807  91.576  1.00  0.00           C
ATOM   2012  CB  SER A 116      70.852  57.997  91.146  1.00  0.00           C
ATOM   2015  OG  SER A 116      71.032  58.987  90.125  1.00  0.00           O
ATOM   2017  C   SER A 116      68.802  59.067  92.186  1.00  0.00           C
ATOM   2018  O   SER A 116      68.262  59.927  91.495  1.00  0.00           O
ATOM   2019  N   GLU A 117      68.842  59.167  93.525  1.00  0.00           N
ATOM   2021  CA  GLU A 117      68.542  60.397  94.245  1.00  0.00           C
ATOM   2023  CB  GLU A 117      67.282  60.337  95.146  1.00  0.00           C
ATOM   2026  CG  GLU A 117      65.962  60.507  94.355  1.00  0.00           C
ATOM   2029  CD  GLU A 117      64.702  60.287  95.195  1.00  0.00           C
ATOM   2030  OE1 GLU A 117      64.552  59.147  95.736  1.00  0.00           O
ATOM   2031  OE2 GLU A 117      63.842  61.197  95.206  1.00  0.00           O
ATOM   2032  C   GLU A 117      69.752  60.787  95.055  1.00  0.00           C
ATOM   2033  O   GLU A 117      70.072  60.137  96.055  1.00  0.00           O
ATOM   2034  N   ASP A 118      70.482  61.827  94.635  1.00  0.00           N
ATOM   2036  CA  ASP A 118      71.692  62.327  95.285  1.00  0.00           C
ATOM   2038  CB  ASP A 118      71.432  62.797  96.745  1.00  0.00           C
ATOM   2041  CG  ASP A 118      72.542  63.687  97.315  1.00  0.00           C
ATOM   2042  OD1 ASP A 118      73.242  64.357  96.495  1.00  0.00           O
ATOM   2043  OD2 ASP A 118      72.522  63.897  98.555  1.00  0.00           O
ATOM   2044  C   ASP A 118      72.902  61.397  95.136  1.00  0.00           C
ATOM   2045  O   ASP A 118      73.632  61.117  96.076  1.00  0.00           O
ATOM   2046  N   ASN A 119      73.092  60.777  93.945  1.00  0.00           N
ATOM   2048  CA  ASN A 119      74.082  59.707  93.755  1.00  0.00           C
ATOM   2050  CB  ASN A 119      75.562  60.167  93.976  1.00  0.00           C
ATOM   2053  CG  ASN A 119      76.272  60.487  92.665  1.00  0.00           C
ATOM   2054  OD1 ASN A 119      77.302  59.917  92.315  1.00  0.00           O
ATOM   2055  ND2 ASN A 119      75.712  61.447  91.906  1.00  0.00           N
ATOM   2058  C   ASN A 119      73.782  58.417  94.546  1.00  0.00           C
ATOM   2059  O   ASN A 119      74.622  57.537  94.695  1.00  0.00           O
ATOM   2060  N   HIS A 120      72.552  58.267  95.066  1.00  0.00           N
ATOM   2062  CA  HIS A 120      72.192  57.187  95.955  1.00  0.00           C
ATOM   2064  CB  HIS A 120      71.652  57.757  97.286  1.00  0.00           C
ATOM   2067  ND1 HIS A 120      72.512  58.207  99.546  1.00  0.00           N
ATOM   2068  CG  HIS A 120      72.432  57.347  98.485  1.00  0.00           C
ATOM   2069  CE1 HIS A 120      73.212  57.587 100.465  1.00  0.00           C
ATOM   2071  NE2 HIS A 120      73.572  56.347 100.055  1.00  0.00           N
ATOM   2073  CD2 HIS A 120      73.092  56.187  98.775  1.00  0.00           C
ATOM   2075  C   HIS A 120      71.132  56.317  95.326  1.00  0.00           C
ATOM   2076  O   HIS A 120      70.302  56.787  94.546  1.00  0.00           O
ATOM   2077  N   PHE A 121      71.162  55.017  95.656  1.00  0.00           N
ATOM   2079  CA  PHE A 121      70.272  54.037  95.076  1.00  0.00           C
ATOM   2081  CB  PHE A 121      70.952  52.647  94.885  1.00  0.00           C
ATOM   2084  CG  PHE A 121      71.842  52.607  93.675  1.00  0.00           C
ATOM   2085  CD1 PHE A 121      71.672  53.417  92.525  1.00  0.00           C
ATOM   2087  CE1 PHE A 121      72.472  53.247  91.395  1.00  0.00           C
ATOM   2089  CZ  PHE A 121      73.422  52.217  91.366  1.00  0.00           C
ATOM   2091  CD2 PHE A 121      72.832  51.607  93.635  1.00  0.00           C
ATOM   2093  CE2 PHE A 121      73.592  51.387  92.476  1.00  0.00           C
ATOM   2095  C   PHE A 121      68.942  53.867  95.775  1.00  0.00           C
ATOM   2096  O   PHE A 121      68.842  53.777  96.995  1.00  0.00           O
ATOM   2097  N   ARG A 122      67.882  53.857  94.965  1.00  0.00           N
ATOM   2099  CA  ARG A 122      66.552  53.477  95.326  1.00  0.00           C
ATOM   2101  CB  ARG A 122      65.652  54.677  95.736  1.00  0.00           C
ATOM   2104  CG  ARG A 122      65.952  55.287  97.116  1.00  0.00           C
ATOM   2107  CD  ARG A 122      66.462  56.727  97.065  1.00  0.00           C
ATOM   2110  NE  ARG A 122      66.482  57.247  98.466  1.00  0.00           N
ATOM   2112  CZ  ARG A 122      67.432  56.987  99.355  1.00  0.00           C
ATOM   2113  NH1 ARG A 122      68.492  56.267  99.076  1.00  0.00           N
ATOM   2116  NH2 ARG A 122      67.282  57.377 100.605  1.00  0.00           N
ATOM   2119  C   ARG A 122      65.982  52.857  94.065  1.00  0.00           C
ATOM   2120  O   ARG A 122      66.312  53.257  92.946  1.00  0.00           O
ATOM   2121  N   SER A 123      65.102  51.877  94.245  1.00  0.00           N
ATOM   2123  CA  SER A 123      64.382  51.307  93.136  1.00  0.00           C
ATOM   2125  CB  SER A 123      65.162  50.197  92.385  1.00  0.00           C
ATOM   2128  OG  SER A 123      65.602  49.127  93.226  1.00  0.00           O
ATOM   2130  C   SER A 123      63.092  50.797  93.705  1.00  0.00           C
ATOM   2131  O   SER A 123      62.932  50.707  94.936  1.00  0.00           O
ATOM   2132  N   ALA A 124      62.102  50.507  92.845  1.00  0.00           N
ATOM   2134  CA  ALA A 124      60.872  49.917  93.285  1.00  0.00           C
ATOM   2136  CB  ALA A 124      59.912  50.927  93.945  1.00  0.00           C
ATOM   2140  C   ALA A 124      60.162  49.227  92.145  1.00  0.00           C
ATOM   2141  O   ALA A 124      60.452  49.407  90.965  1.00  0.00           O
ATOM   2142  N   THR A 125      59.192  48.407  92.535  1.00  0.00           N
ATOM   2144  CA  THR A 125      58.202  47.807  91.675  1.00  0.00           C
ATOM   2146  CB  THR A 125      57.812  46.417  92.205  1.00  0.00           C
ATOM   2148  OG1 THR A 125      56.612  45.877  91.665  1.00  0.00           O
ATOM   2150  CG2 THR A 125      57.552  46.467  93.715  1.00  0.00           C
ATOM   2154  C   THR A 125      57.022  48.757  91.595  1.00  0.00           C
ATOM   2155  O   THR A 125      56.512  49.217  92.616  1.00  0.00           O
ATOM   2156  N   LEU A 126      56.572  49.127  90.376  1.00  0.00           N
ATOM   2158  CA  LEU A 126      55.442  50.007  90.165  1.00  0.00           C
ATOM   2160  CB  LEU A 126      55.742  51.227  89.256  1.00  0.00           C
ATOM   2163  CG  LEU A 126      56.492  52.387  89.925  1.00  0.00           C
ATOM   2165  CD1 LEU A 126      57.842  51.987  90.516  1.00  0.00           C
ATOM   2169  CD2 LEU A 126      56.702  53.527  88.915  1.00  0.00           C
ATOM   2173  C   LEU A 126      54.322  49.237  89.505  1.00  0.00           C
ATOM   2174  O   LEU A 126      54.512  48.547  88.506  1.00  0.00           O
ATOM   2175  N   SER A 127      53.102  49.387  90.046  1.00  0.00           N
ATOM   2177  CA  SER A 127      51.892  48.907  89.425  1.00  0.00           C
ATOM   2179  CB  SER A 127      51.172  47.787  90.215  1.00  0.00           C
ATOM   2182  OG  SER A 127      50.762  48.137  91.546  1.00  0.00           O
ATOM   2184  C   SER A 127      50.972  50.067  89.186  1.00  0.00           C
ATOM   2185  O   SER A 127      50.832  50.947  90.035  1.00  0.00           O
ATOM   2186  N   SER A 128      50.312  50.117  88.006  1.00  0.00           N
ATOM   2188  CA  SER A 128      49.422  51.227  87.675  1.00  0.00           C
ATOM   2190  CB  SER A 128      50.012  52.337  86.775  1.00  0.00           C
ATOM   2193  OG  SER A 128      51.282  52.817  87.215  1.00  0.00           O
ATOM   2195  C   SER A 128      48.212  50.767  86.915  1.00  0.00           C
ATOM   2196  O   SER A 128      48.262  49.797  86.155  1.00  0.00           O
ATOM   2197  N   THR A 129      47.112  51.527  87.065  1.00  0.00           N
ATOM   2199  CA  THR A 129      45.882  51.377  86.305  1.00  0.00           C
ATOM   2201  CB  THR A 129      44.662  50.937  87.125  1.00  0.00           C
ATOM   2203  OG1 THR A 129      44.352  51.827  88.195  1.00  0.00           O
ATOM   2205  CG2 THR A 129      44.972  49.587  87.796  1.00  0.00           C
ATOM   2209  C   THR A 129      45.572  52.687  85.615  1.00  0.00           C
ATOM   2210  O   THR A 129      45.972  53.757  86.085  1.00  0.00           O
ATOM   2211  N   PHE A 130      44.892  52.647  84.456  1.00  0.00           N
ATOM   2213  CA  PHE A 130      44.532  53.837  83.696  1.00  0.00           C
ATOM   2215  CB  PHE A 130      44.932  53.747  82.195  1.00  0.00           C
ATOM   2218  CG  PHE A 130      46.412  53.957  82.005  1.00  0.00           C
ATOM   2219  CD1 PHE A 130      47.362  53.067  82.535  1.00  0.00           C
ATOM   2221  CE1 PHE A 130      48.732  53.327  82.385  1.00  0.00           C
ATOM   2223  CZ  PHE A 130      49.152  54.447  81.665  1.00  0.00           C
ATOM   2225  CD2 PHE A 130      46.852  55.057  81.266  1.00  0.00           C
ATOM   2227  CE2 PHE A 130      48.212  55.307  81.095  1.00  0.00           C
ATOM   2229  C   PHE A 130      43.052  54.077  83.715  1.00  0.00           C
ATOM   2230  O   PHE A 130      42.262  53.237  83.305  1.00  0.00           O
ATOM   2231  N   SER A 131      42.662  55.277  84.165  1.00  0.00           N
ATOM   2233  CA  SER A 131      41.302  55.737  84.326  1.00  0.00           C
ATOM   2235  CB  SER A 131      41.102  56.387  85.726  1.00  0.00           C
ATOM   2238  OG  SER A 131      39.762  56.807  86.025  1.00  0.00           O
ATOM   2240  C   SER A 131      41.012  56.737  83.235  1.00  0.00           C
ATOM   2241  O   SER A 131      41.812  57.627  82.946  1.00  0.00           O
ATOM   2242  N   PHE A 132      39.862  56.597  82.546  1.00  0.00           N
ATOM   2244  CA  PHE A 132      39.442  57.607  81.595  1.00  0.00           C
ATOM   2246  CB  PHE A 132      38.492  56.977  80.535  1.00  0.00           C
ATOM   2249  CG  PHE A 132      38.162  57.987  79.465  1.00  0.00           C
ATOM   2250  CD1 PHE A 132      39.172  58.477  78.615  1.00  0.00           C
ATOM   2252  CE1 PHE A 132      38.892  59.497  77.706  1.00  0.00           C
ATOM   2254  CZ  PHE A 132      37.592  60.027  77.616  1.00  0.00           C
ATOM   2256  CD2 PHE A 132      36.862  58.487  79.336  1.00  0.00           C
ATOM   2258  CE2 PHE A 132      36.572  59.507  78.425  1.00  0.00           C
ATOM   2260  C   PHE A 132      38.812  58.817  82.306  1.00  0.00           C
ATOM   2261  O   PHE A 132      37.722  58.757  82.876  1.00  0.00           O
ATOM   2262  N   ALA A 133      39.492  59.987  82.265  1.00  0.00           N
ATOM   2264  CA  ALA A 133      39.122  61.157  83.045  1.00  0.00           C
ATOM   2266  CB  ALA A 133      40.412  61.867  83.506  1.00  0.00           C
ATOM   2270  C   ALA A 133      38.252  62.127  82.275  1.00  0.00           C
ATOM   2271  O   ALA A 133      37.772  63.147  82.785  1.00  0.00           O
ATOM   2272  N   GLY A 134      37.962  61.797  81.006  1.00  0.00           N
ATOM   2274  CA  GLY A 134      37.102  62.577  80.125  1.00  0.00           C
ATOM   2277  C   GLY A 134      37.862  63.217  79.015  1.00  0.00           C
ATOM   2278  O   GLY A 134      39.042  62.947  78.775  1.00  0.00           O
ATOM   2279  N   LEU A 135      37.162  64.087  78.285  1.00  0.00           N
ATOM   2281  CA  LEU A 135      37.712  64.917  77.236  1.00  0.00           C
ATOM   2283  CB  LEU A 135      36.642  65.197  76.135  1.00  0.00           C
ATOM   2286  CG  LEU A 135      37.092  66.167  75.025  1.00  0.00           C
ATOM   2288  CD1 LEU A 135      38.172  65.507  74.185  1.00  0.00           C
ATOM   2292  CD2 LEU A 135      35.962  66.647  74.096  1.00  0.00           C
ATOM   2296  C   LEU A 135      38.232  66.227  77.826  1.00  0.00           C
ATOM   2297  O   LEU A 135      37.592  66.847  78.675  1.00  0.00           O
ATOM   2298  N   GLU A 136      39.412  66.707  77.365  1.00  0.00           N
ATOM   2300  CA  GLU A 136      39.852  68.067  77.616  1.00  0.00           C
ATOM   2302  CB  GLU A 136      40.972  68.127  78.715  1.00  0.00           C
ATOM   2305  CG  GLU A 136      41.422  69.567  79.135  1.00  0.00           C
ATOM   2308  CD  GLU A 136      42.442  69.747  80.275  1.00  0.00           C
ATOM   2309  OE1 GLU A 136      42.792  68.787  81.015  1.00  0.00           O
ATOM   2310  OE2 GLU A 136      42.892  70.917  80.415  1.00  0.00           O
ATOM   2311  C   GLU A 136      40.302  68.677  76.275  1.00  0.00           C
ATOM   2312  O   GLU A 136      40.572  67.967  75.306  1.00  0.00           O
ATOM   2313  N   THR A 137      40.362  70.027  76.205  1.00  0.00           N
ATOM   2315  CA  THR A 137      40.982  70.747  75.105  1.00  0.00           C
ATOM   2317  CB  THR A 137      40.062  71.717  74.375  1.00  0.00           C
ATOM   2319  OG1 THR A 137      38.912  71.057  73.875  1.00  0.00           O
ATOM   2321  CG2 THR A 137      40.772  72.407  73.195  1.00  0.00           C
ATOM   2325  C   THR A 137      42.132  71.587  75.636  1.00  0.00           C
ATOM   2326  O   THR A 137      41.942  72.547  76.386  1.00  0.00           O
ATOM   2327  N   LEU A 138      43.362  71.297  75.206  1.00  0.00           N
ATOM   2329  CA  LEU A 138      44.512  72.087  75.565  1.00  0.00           C
ATOM   2331  CB  LEU A 138      45.782  71.227  75.805  1.00  0.00           C
ATOM   2334  CG  LEU A 138      45.572  70.117  76.845  1.00  0.00           C
ATOM   2336  CD1 LEU A 138      46.832  69.247  76.976  1.00  0.00           C
ATOM   2340  CD2 LEU A 138      45.132  70.657  78.206  1.00  0.00           C
ATOM   2344  C   LEU A 138      44.762  73.127  74.495  1.00  0.00           C
ATOM   2345  O   LEU A 138      44.322  72.997  73.355  1.00  0.00           O
ATOM   2346  N   ASN A 139      45.512  74.197  74.835  1.00  0.00           N
ATOM   2348  CA  ASN A 139      46.132  75.017  73.835  1.00  0.00           C
ATOM   2350  CB  ASN A 139      45.682  76.487  73.915  1.00  0.00           C
ATOM   2353  CG  ASN A 139      46.112  77.277  72.675  1.00  0.00           C
ATOM   2354  OD1 ASN A 139      47.302  77.457  72.426  1.00  0.00           O
ATOM   2355  ND2 ASN A 139      45.132  77.767  71.886  1.00  0.00           N
ATOM   2358  C   ASN A 139      47.622  74.837  73.985  1.00  0.00           C
ATOM   2359  O   ASN A 139      48.132  74.817  75.105  1.00  0.00           O
ATOM   2360  N   ILE A 140      48.312  74.617  72.865  1.00  0.00           N
ATOM   2362  CA  ILE A 140      49.742  74.377  72.765  1.00  0.00           C
ATOM   2364  CB  ILE A 140      50.102  72.887  72.735  1.00  0.00           C
ATOM   2366  CG2 ILE A 140      51.612  72.687  72.465  1.00  0.00           C
ATOM   2370  CG1 ILE A 140      49.642  72.157  74.026  1.00  0.00           C
ATOM   2373  CD  ILE A 140      49.682  70.627  73.915  1.00  0.00           C
ATOM   2377  C   ILE A 140      50.182  74.987  71.456  1.00  0.00           C
ATOM   2378  O   ILE A 140      49.692  74.587  70.395  1.00  0.00           O
ATOM   2379  N   ALA A 141      51.112  75.967  71.495  1.00  0.00           N
ATOM   2381  CA  ALA A 141      51.632  76.627  70.315  1.00  0.00           C
ATOM   2383  CB  ALA A 141      52.482  75.717  69.405  1.00  0.00           C
ATOM   2387  C   ALA A 141      50.552  77.397  69.556  1.00  0.00           C
ATOM   2388  O   ALA A 141      50.482  77.367  68.326  1.00  0.00           O
ATOM   2389  N   GLY A 142      49.622  78.017  70.325  1.00  0.00           N
ATOM   2391  CA  GLY A 142      48.552  78.867  69.826  1.00  0.00           C
ATOM   2394  C   GLY A 142      47.442  78.097  69.156  1.00  0.00           C
ATOM   2395  O   GLY A 142      46.532  78.677  68.576  1.00  0.00           O
ATOM   2396  N   ARG A 143      47.482  76.767  69.285  1.00  0.00           N
ATOM   2398  CA  ARG A 143      46.622  75.827  68.615  1.00  0.00           C
ATOM   2400  CB  ARG A 143      47.472  74.857  67.765  1.00  0.00           C
ATOM   2403  CG  ARG A 143      47.932  75.437  66.415  1.00  0.00           C
ATOM   2406  CD  ARG A 143      48.762  74.497  65.515  1.00  0.00           C
ATOM   2409  NE  ARG A 143      48.112  73.147  65.395  1.00  0.00           N
ATOM   2411  CZ  ARG A 143      47.002  72.897  64.715  1.00  0.00           C
ATOM   2412  NH1 ARG A 143      46.272  73.807  64.085  1.00  0.00           N
ATOM   2415  NH2 ARG A 143      46.552  71.657  64.675  1.00  0.00           N
ATOM   2418  C   ARG A 143      45.792  75.067  69.646  1.00  0.00           C
ATOM   2419  O   ARG A 143      46.272  74.747  70.725  1.00  0.00           O
ATOM   2420  N   ASN A 144      44.522  74.747  69.335  1.00  0.00           N
ATOM   2422  CA  ASN A 144      43.642  74.017  70.235  1.00  0.00           C
ATOM   2424  CB  ASN A 144      42.182  74.527  70.085  1.00  0.00           C
ATOM   2427  CG  ASN A 144      42.012  75.927  70.686  1.00  0.00           C
ATOM   2428  OD1 ASN A 144      42.712  76.337  71.615  1.00  0.00           O
ATOM   2429  ND2 ASN A 144      41.062  76.707  70.115  1.00  0.00           N
ATOM   2432  C   ASN A 144      43.672  72.527  69.915  1.00  0.00           C
ATOM   2433  O   ASN A 144      43.392  72.127  68.795  1.00  0.00           O
ATOM   2434  N   VAL A 145      44.012  71.637  70.875  1.00  0.00           N
ATOM   2436  CA  VAL A 145      44.072  70.207  70.605  1.00  0.00           C
ATOM   2438  CB  VAL A 145      45.422  69.537  70.855  1.00  0.00           C
ATOM   2440  CG1 VAL A 145      45.852  69.627  72.335  1.00  0.00           C
ATOM   2444  CG2 VAL A 145      45.412  68.077  70.335  1.00  0.00           C
ATOM   2448  C   VAL A 145      43.012  69.517  71.396  1.00  0.00           C
ATOM   2449  O   VAL A 145      42.752  69.817  72.555  1.00  0.00           O
ATOM   2450  N   LEU A 146      42.352  68.547  70.745  1.00  0.00           N
ATOM   2452  CA  LEU A 146      41.312  67.747  71.315  1.00  0.00           C
ATOM   2454  CB  LEU A 146      40.362  67.387  70.146  1.00  0.00           C
ATOM   2457  CG  LEU A 146      39.032  66.727  70.505  1.00  0.00           C
ATOM   2459  CD1 LEU A 146      39.252  65.337  71.095  1.00  0.00           C
ATOM   2463  CD2 LEU A 146      38.142  67.637  71.365  1.00  0.00           C
ATOM   2467  C   LEU A 146      42.012  66.547  71.925  1.00  0.00           C
ATOM   2468  O   LEU A 146      42.712  65.797  71.225  1.00  0.00           O
ATOM   2469  N   CYS A 147      41.902  66.317  73.245  1.00  0.00           N
ATOM   2471  CA  CYS A 147      42.602  65.217  73.886  1.00  0.00           C
ATOM   2473  CB  CYS A 147      43.912  65.687  74.585  1.00  0.00           C
ATOM   2476  SG  CYS A 147      43.682  67.117  75.685  1.00  0.00           S
ATOM   2478  C   CYS A 147      41.742  64.397  74.845  1.00  0.00           C
ATOM   2479  O   CYS A 147      41.062  64.897  75.735  1.00  0.00           O
ATOM   2480  N   ASN A 148      41.812  63.067  74.686  1.00  0.00           N
ATOM   2482  CA  ASN A 148      41.452  62.117  75.715  1.00  0.00           C
ATOM   2484  CB  ASN A 148      41.522  60.687  75.136  1.00  0.00           C
ATOM   2487  CG  ASN A 148      40.422  60.547  74.096  1.00  0.00           C
ATOM   2488  OD1 ASN A 148      39.302  61.007  74.275  1.00  0.00           O
ATOM   2489  ND2 ASN A 148      40.752  59.907  72.946  1.00  0.00           N
ATOM   2492  C   ASN A 148      42.372  62.207  76.915  1.00  0.00           C
ATOM   2493  O   ASN A 148      43.592  62.077  76.775  1.00  0.00           O
ATOM   2494  N   VAL A 149      41.822  62.427  78.125  1.00  0.00           N
ATOM   2496  CA  VAL A 149      42.642  62.517  79.326  1.00  0.00           C
ATOM   2498  CB  VAL A 149      42.202  63.597  80.306  1.00  0.00           C
ATOM   2500  CG1 VAL A 149      43.232  63.717  81.455  1.00  0.00           C
ATOM   2504  CG2 VAL A 149      42.112  64.927  79.535  1.00  0.00           C
ATOM   2508  C   VAL A 149      42.692  61.177  80.025  1.00  0.00           C
ATOM   2509  O   VAL A 149      41.682  60.647  80.506  1.00  0.00           O
ATOM   2510  N   TRP A 150      43.912  60.627  80.116  1.00  0.00           N
ATOM   2512  CA  TRP A 150      44.202  59.357  80.735  1.00  0.00           C
ATOM   2514  CB  TRP A 150      45.062  58.497  79.795  1.00  0.00           C
ATOM   2517  CG  TRP A 150      44.262  57.927  78.665  1.00  0.00           C
ATOM   2518  CD1 TRP A 150      44.292  58.237  77.335  1.00  0.00           C
ATOM   2520  NE1 TRP A 150      43.332  57.487  76.675  1.00  0.00           N
ATOM   2522  CE2 TRP A 150      42.652  56.727  77.575  1.00  0.00           C
ATOM   2523  CD2 TRP A 150      43.212  56.967  78.855  1.00  0.00           C
ATOM   2524  CE3 TRP A 150      42.712  56.297  79.965  1.00  0.00           C
ATOM   2526  CZ3 TRP A 150      41.662  55.387  79.785  1.00  0.00           C
ATOM   2528  CZ2 TRP A 150      41.602  55.847  77.405  1.00  0.00           C
ATOM   2530  CH2 TRP A 150      41.122  55.167  78.515  1.00  0.00           C
ATOM   2532  C   TRP A 150      44.902  59.547  82.055  1.00  0.00           C
ATOM   2533  O   TRP A 150      45.992  60.117  82.145  1.00  0.00           O
ATOM   2534  N   GLN A 151      44.242  59.077  83.125  1.00  0.00           N
ATOM   2536  CA  GLN A 151      44.592  59.367  84.485  1.00  0.00           C
ATOM   2538  CB  GLN A 151      43.272  59.827  85.145  1.00  0.00           C
ATOM   2541  CG  GLN A 151      43.392  60.447  86.535  1.00  0.00           C
ATOM   2544  CD  GLN A 151      44.092  61.797  86.436  1.00  0.00           C
ATOM   2545  OE1 GLN A 151      45.312  61.887  86.415  1.00  0.00           O
ATOM   2546  NE2 GLN A 151      43.302  62.897  86.336  1.00  0.00           N
ATOM   2549  C   GLN A 151      45.112  58.077  85.116  1.00  0.00           C
ATOM   2550  O   GLN A 151      44.372  57.127  85.355  1.00  0.00           O
ATOM   2551  N   GLU A 152      46.442  57.997  85.326  1.00  0.00           N
ATOM   2553  CA  GLU A 152      47.132  56.787  85.685  1.00  0.00           C
ATOM   2555  CB  GLU A 152      48.462  56.567  84.905  1.00  0.00           C
ATOM   2558  CG  GLU A 152      49.222  55.267  85.296  1.00  0.00           C
ATOM   2561  CD  GLU A 152      50.682  55.217  84.876  1.00  0.00           C
ATOM   2562  OE1 GLU A 152      51.452  56.127  85.285  1.00  0.00           O
ATOM   2563  OE2 GLU A 152      51.142  54.277  84.175  1.00  0.00           O
ATOM   2564  C   GLU A 152      47.382  56.777  87.186  1.00  0.00           C
ATOM   2565  O   GLU A 152      48.082  57.637  87.745  1.00  0.00           O
ATOM   2566  N   GLU A 153      46.782  55.807  87.885  1.00  0.00           N
ATOM   2568  CA  GLU A 153      46.912  55.617  89.315  1.00  0.00           C
ATOM   2570  CB  GLU A 153      45.702  54.787  89.835  1.00  0.00           C
ATOM   2573  CG  GLU A 153      44.332  55.427  89.565  1.00  0.00           C
ATOM   2576  CD  GLU A 153      44.132  56.687  90.376  1.00  0.00           C
ATOM   2577  OE1 GLU A 153      44.692  56.797  91.495  1.00  0.00           O
ATOM   2578  OE2 GLU A 153      43.342  57.557  89.915  1.00  0.00           O
ATOM   2579  C   GLU A 153      48.142  54.777  89.575  1.00  0.00           C
ATOM   2580  O   GLU A 153      48.162  53.607  89.196  1.00  0.00           O
ATOM   2581  N   VAL A 154      49.192  55.277  90.235  1.00  0.00           N
ATOM   2583  CA  VAL A 154      50.412  54.507  90.415  1.00  0.00           C
ATOM   2585  CB  VAL A 154      51.672  55.217  89.935  1.00  0.00           C
ATOM   2587  CG1 VAL A 154      52.822  54.187  89.815  1.00  0.00           C
ATOM   2591  CG2 VAL A 154      51.402  55.907  88.585  1.00  0.00           C
ATOM   2595  C   VAL A 154      50.582  54.167  91.886  1.00  0.00           C
ATOM   2596  O   VAL A 154      50.342  54.987  92.765  1.00  0.00           O
ATOM   2597  N   THR A 155      50.992  52.907  92.166  1.00  0.00           N
ATOM   2599  CA  THR A 155      51.352  52.447  93.495  1.00  0.00           C
ATOM   2601  CB  THR A 155      50.422  51.367  94.025  1.00  0.00           C
ATOM   2603  OG1 THR A 155      49.072  51.797  93.976  1.00  0.00           O
ATOM   2605  CG2 THR A 155      50.722  51.017  95.495  1.00  0.00           C
ATOM   2609  C   THR A 155      52.742  51.857  93.436  1.00  0.00           C
ATOM   2610  O   THR A 155      53.012  50.957  92.635  1.00  0.00           O
ATOM   2611  N   SER A 156      53.672  52.297  94.306  1.00  0.00           N
ATOM   2613  CA  SER A 156      54.942  51.607  94.546  1.00  0.00           C
ATOM   2615  CB  SER A 156      56.192  52.507  94.695  1.00  0.00           C
ATOM   2618  OG  SER A 156      56.532  53.077  93.445  1.00  0.00           O
ATOM   2620  C   SER A 156      54.922  50.807  95.815  1.00  0.00           C
ATOM   2621  O   SER A 156      54.312  51.197  96.815  1.00  0.00           O
ATOM   2622  N   THR A 157      55.652  49.667  95.825  1.00  0.00           N
ATOM   2624  CA  THR A 157      55.852  48.877  97.035  1.00  0.00           C
ATOM   2626  CB  THR A 157      55.662  47.367  96.865  1.00  0.00           C
ATOM   2628  OG1 THR A 157      54.342  47.087  96.405  1.00  0.00           O
ATOM   2630  CG2 THR A 157      55.852  46.597  98.185  1.00  0.00           C
ATOM   2634  C   THR A 157      57.242  49.107  97.566  1.00  0.00           C
ATOM   2635  O   THR A 157      58.212  49.097  96.815  1.00  0.00           O
ATOM   2636  N   ARG A 158      57.352  49.307  98.896  1.00  0.00           N
ATOM   2638  CA  ARG A 158      58.582  49.447  99.665  1.00  0.00           C
ATOM   2640  CB  ARG A 158      59.492  48.167  99.616  1.00  0.00           C
ATOM   2643  CG  ARG A 158      60.852  48.197 100.365  1.00  0.00           C
ATOM   2646  CD  ARG A 158      60.862  47.777 101.855  1.00  0.00           C
ATOM   2649  NE  ARG A 158      59.952  48.667 102.655  1.00  0.00           N
ATOM   2651  CZ  ARG A 158      58.692  48.397 103.005  1.00  0.00           C
ATOM   2652  NH1 ARG A 158      58.112  47.227 102.785  1.00  0.00           N
ATOM   2655  NH2 ARG A 158      57.992  49.377 103.525  1.00  0.00           N
ATOM   2658  C   ARG A 158      59.342  50.767  99.476  1.00  0.00           C
ATOM   2659  O   ARG A 158      60.142  50.927  98.555  1.00  0.00           O
ATOM   2660  N   PRO A 159      59.192  51.747 100.376  1.00  0.00           N
ATOM   2661  CD  PRO A 159      60.142  52.857 100.355  1.00  0.00           C
ATOM   2664  CA  PRO A 159      57.972  52.107 101.116  1.00  0.00           C
ATOM   2666  CB  PRO A 159      58.272  53.507 101.696  1.00  0.00           C
ATOM   2669  CG  PRO A 159      59.802  53.657 101.605  1.00  0.00           C
ATOM   2672  C   PRO A 159      56.702  52.107 100.285  1.00  0.00           C
ATOM   2673  O   PRO A 159      56.782  52.397  99.096  1.00  0.00           O
ATOM   2674  N   GLU A 160      55.512  51.827 100.845  1.00  0.00           N
ATOM   2676  CA  GLU A 160      54.262  52.067 100.115  1.00  0.00           C
ATOM   2678  CB  GLU A 160      53.062  51.477 100.876  1.00  0.00           C
ATOM   2681  CG  GLU A 160      51.742  51.297 100.095  1.00  0.00           C
ATOM   2684  CD  GLU A 160      50.802  50.347 100.836  1.00  0.00           C
ATOM   2685  OE1 GLU A 160      51.052  49.997 102.025  1.00  0.00           O
ATOM   2686  OE2 GLU A 160      49.822  49.887 100.215  1.00  0.00           O
ATOM   2687  C   GLU A 160      54.022  53.547  99.805  1.00  0.00           C
ATOM   2688  O   GLU A 160      54.112  54.427 100.665  1.00  0.00           O
ATOM   2689  N   LYS A 161      53.752  53.857  98.525  1.00  0.00           N
ATOM   2691  CA  LYS A 161      53.622  55.207  98.025  1.00  0.00           C
ATOM   2693  CB  LYS A 161      54.932  55.847  97.475  1.00  0.00           C
ATOM   2696  CG  LYS A 161      56.012  56.097  98.536  1.00  0.00           C
ATOM   2699  CD  LYS A 161      57.262  56.777  97.946  1.00  0.00           C
ATOM   2702  CE  LYS A 161      58.492  56.687  98.875  1.00  0.00           C
ATOM   2705  NZ  LYS A 161      59.762  56.827  98.115  1.00  0.00           N
ATOM   2709  C   LYS A 161      52.662  55.147  96.876  1.00  0.00           C
ATOM   2710  O   LYS A 161      52.672  54.177  96.125  1.00  0.00           O
ATOM   2711  N   GLN A 162      51.852  56.197  96.685  1.00  0.00           N
ATOM   2713  CA  GLN A 162      50.992  56.317  95.535  1.00  0.00           C
ATOM   2715  CB  GLN A 162      49.532  55.927  95.845  1.00  0.00           C
ATOM   2718  CG  GLN A 162      49.372  54.417  96.085  1.00  0.00           C
ATOM   2721  CD  GLN A 162      47.962  54.037  96.535  1.00  0.00           C
ATOM   2722  OE1 GLN A 162      47.412  54.647  97.455  1.00  0.00           O
ATOM   2723  NE2 GLN A 162      47.342  53.057  95.855  1.00  0.00           N
ATOM   2726  C   GLN A 162      51.092  57.737  95.025  1.00  0.00           C
ATOM   2727  O   GLN A 162      51.302  58.677  95.796  1.00  0.00           O
ATOM   2728  N   TRP A 163      51.002  57.877  93.696  1.00  0.00           N
ATOM   2730  CA  TRP A 163      50.932  59.167  93.045  1.00  0.00           C
ATOM   2732  CB  TRP A 163      52.332  59.777  92.785  1.00  0.00           C
ATOM   2735  CG  TRP A 163      53.162  59.007  91.805  1.00  0.00           C
ATOM   2736  CD1 TRP A 163      53.252  59.287  90.475  1.00  0.00           C
ATOM   2738  NE1 TRP A 163      54.042  58.347  89.865  1.00  0.00           N
ATOM   2740  CE2 TRP A 163      54.462  57.437  90.776  1.00  0.00           C
ATOM   2741  CD2 TRP A 163      53.892  57.797  92.026  1.00  0.00           C
ATOM   2742  CE3 TRP A 163      54.112  56.977  93.136  1.00  0.00           C
ATOM   2744  CZ3 TRP A 163      54.872  55.827  92.975  1.00  0.00           C
ATOM   2746  CZ2 TRP A 163      55.262  56.337  90.625  1.00  0.00           C
ATOM   2748  CH2 TRP A 163      55.442  55.517  91.745  1.00  0.00           C
ATOM   2750  C   TRP A 163      50.152  59.007  91.756  1.00  0.00           C
ATOM   2751  O   TRP A 163      50.092  57.937  91.155  1.00  0.00           O
ATOM   2752  N   GLN A 164      49.512  60.097  91.296  1.00  0.00           N
ATOM   2754  CA  GLN A 164      48.822  60.167  90.025  1.00  0.00           C
ATOM   2756  CB  GLN A 164      47.712  61.247  90.175  1.00  0.00           C
ATOM   2759  CG  GLN A 164      46.642  61.307  89.056  1.00  0.00           C
ATOM   2762  CD  GLN A 164      45.482  60.337  89.266  1.00  0.00           C
ATOM   2763  OE1 GLN A 164      44.372  60.757  89.645  1.00  0.00           O
ATOM   2764  NE2 GLN A 164      45.702  59.027  89.015  1.00  0.00           N
ATOM   2767  C   GLN A 164      49.832  60.547  88.936  1.00  0.00           C
ATOM   2768  O   GLN A 164      50.742  61.337  89.165  1.00  0.00           O
ATOM   2769  N   ASN A 165      49.702  59.987  87.715  1.00  0.00           N
ATOM   2771  CA  ASN A 165      50.362  60.497  86.515  1.00  0.00           C
ATOM   2773  CB  ASN A 165      51.352  59.477  85.866  1.00  0.00           C
ATOM   2776  CG  ASN A 165      52.602  59.117  86.675  1.00  0.00           C
ATOM   2777  OD1 ASN A 165      53.172  59.837  87.485  1.00  0.00           O
ATOM   2778  ND2 ASN A 165      53.132  57.907  86.375  1.00  0.00           N
ATOM   2781  C   ASN A 165      49.302  60.757  85.436  1.00  0.00           C
ATOM   2782  O   ASN A 165      48.502  59.877  85.116  1.00  0.00           O
ATOM   2783  N   THR A 166      49.302  61.947  84.806  1.00  0.00           N
ATOM   2785  CA  THR A 166      48.292  62.337  83.815  1.00  0.00           C
ATOM   2787  CB  THR A 166      47.722  63.737  84.035  1.00  0.00           C
ATOM   2789  OG1 THR A 166      47.252  63.857  85.355  1.00  0.00           O
ATOM   2791  CG2 THR A 166      46.502  64.017  83.125  1.00  0.00           C
ATOM   2795  C   THR A 166      48.882  62.347  82.425  1.00  0.00           C
ATOM   2796  O   THR A 166      49.972  62.877  82.186  1.00  0.00           O
ATOM   2797  N   PHE A 167      48.162  61.787  81.436  1.00  0.00           N
ATOM   2799  CA  PHE A 167      48.532  61.857  80.035  1.00  0.00           C
ATOM   2801  CB  PHE A 167      48.972  60.477  79.495  1.00  0.00           C
ATOM   2804  CG  PHE A 167      50.112  59.967  80.326  1.00  0.00           C
ATOM   2805  CD1 PHE A 167      51.432  60.347  80.016  1.00  0.00           C
ATOM   2807  CE1 PHE A 167      52.492  59.947  80.825  1.00  0.00           C
ATOM   2809  CZ  PHE A 167      52.252  59.187  81.976  1.00  0.00           C
ATOM   2811  CD2 PHE A 167      49.882  59.147  81.445  1.00  0.00           C
ATOM   2813  CE2 PHE A 167      50.952  58.777  82.275  1.00  0.00           C
ATOM   2815  C   PHE A 167      47.392  62.417  79.205  1.00  0.00           C
ATOM   2816  O   PHE A 167      46.242  61.997  79.326  1.00  0.00           O
ATOM   2817  N   TRP A 168      47.702  63.397  78.335  1.00  0.00           N
ATOM   2819  CA  TRP A 168      46.722  64.007  77.455  1.00  0.00           C
ATOM   2821  CB  TRP A 168      46.712  65.557  77.535  1.00  0.00           C
ATOM   2824  CG  TRP A 168      46.262  66.127  78.836  1.00  0.00           C
ATOM   2825  CD1 TRP A 168      45.072  66.757  79.105  1.00  0.00           C
ATOM   2827  NE1 TRP A 168      45.112  67.277  80.376  1.00  0.00           N
ATOM   2829  CE2 TRP A 168      46.322  67.027  80.936  1.00  0.00           C
ATOM   2830  CD2 TRP A 168      47.082  66.277  79.995  1.00  0.00           C
ATOM   2831  CE3 TRP A 168      48.372  65.877  80.315  1.00  0.00           C
ATOM   2833  CZ3 TRP A 168      48.912  66.237  81.546  1.00  0.00           C
ATOM   2835  CZ2 TRP A 168      46.862  67.397  82.155  1.00  0.00           C
ATOM   2837  CH2 TRP A 168      48.162  66.997  82.435  1.00  0.00           C
ATOM   2839  C   TRP A 168      47.072  63.627  76.045  1.00  0.00           C
ATOM   2840  O   TRP A 168      48.032  64.127  75.446  1.00  0.00           O
ATOM   2841  N   VAL A 169      46.262  62.737  75.455  1.00  0.00           N
ATOM   2843  CA  VAL A 169      46.602  62.137  74.196  1.00  0.00           C
ATOM   2845  CB  VAL A 169      46.572  60.617  74.295  1.00  0.00           C
ATOM   2847  CG1 VAL A 169      45.162  60.017  74.225  1.00  0.00           C
ATOM   2851  CG2 VAL A 169      47.452  60.017  73.195  1.00  0.00           C
ATOM   2855  C   VAL A 169      45.662  62.667  73.145  1.00  0.00           C
ATOM   2856  O   VAL A 169      44.452  62.767  73.346  1.00  0.00           O
ATOM   2857  N   ASP A 170      46.202  63.057  71.965  1.00  0.00           N
ATOM   2859  CA  ASP A 170      45.382  63.437  70.826  1.00  0.00           C
ATOM   2861  CB  ASP A 170      46.352  63.887  69.686  1.00  0.00           C
ATOM   2864  CG  ASP A 170      45.652  64.517  68.495  1.00  0.00           C
ATOM   2865  OD1 ASP A 170      44.562  64.037  68.116  1.00  0.00           O
ATOM   2866  OD2 ASP A 170      46.272  65.427  67.885  1.00  0.00           O
ATOM   2867  C   ASP A 170      44.392  62.317  70.445  1.00  0.00           C
ATOM   2868  O   ASP A 170      44.762  61.147  70.335  1.00  0.00           O
ATOM   2869  N   SER A 171      43.082  62.647  70.305  1.00  0.00           N
ATOM   2871  CA  SER A 171      42.042  61.657  70.076  1.00  0.00           C
ATOM   2873  CB  SER A 171      40.562  62.117  70.265  1.00  0.00           C
ATOM   2876  OG  SER A 171      40.032  62.877  69.166  1.00  0.00           O
ATOM   2878  C   SER A 171      42.182  60.997  68.725  1.00  0.00           C
ATOM   2879  O   SER A 171      41.882  59.807  68.565  1.00  0.00           O
ATOM   2880  N   ALA A 172      42.702  61.747  67.745  1.00  0.00           N
ATOM   2882  CA  ALA A 172      42.852  61.327  66.385  1.00  0.00           C
ATOM   2884  CB  ALA A 172      42.822  62.607  65.525  1.00  0.00           C
ATOM   2888  C   ALA A 172      44.162  60.567  66.195  1.00  0.00           C
ATOM   2889  O   ALA A 172      44.262  59.517  65.546  1.00  0.00           O
ATOM   2890  N   THR A 173      45.232  61.077  66.835  1.00  0.00           N
ATOM   2892  CA  THR A 173      46.582  60.687  66.475  1.00  0.00           C
ATOM   2894  CB  THR A 173      47.452  61.937  66.345  1.00  0.00           C
ATOM   2896  OG1 THR A 173      46.962  62.747  65.295  1.00  0.00           O
ATOM   2898  CG2 THR A 173      48.912  61.617  65.995  1.00  0.00           C
ATOM   2902  C   THR A 173      47.162  59.707  67.485  1.00  0.00           C
ATOM   2903  O   THR A 173      47.952  58.827  67.165  1.00  0.00           O
ATOM   2904  N   GLY A 174      46.792  59.807  68.775  1.00  0.00           N
ATOM   2906  CA  GLY A 174      47.332  58.937  69.815  1.00  0.00           C
ATOM   2909  C   GLY A 174      48.722  59.307  70.235  1.00  0.00           C
ATOM   2910  O   GLY A 174      49.362  58.597  70.995  1.00  0.00           O
ATOM   2911  N   GLN A 175      49.182  60.507  69.815  1.00  0.00           N
ATOM   2913  CA  GLN A 175      50.382  61.097  70.346  1.00  0.00           C
ATOM   2915  CB  GLN A 175      51.052  62.117  69.366  1.00  0.00           C
ATOM   2918  CG  GLN A 175      50.322  63.477  69.166  1.00  0.00           C
ATOM   2921  CD  GLN A 175      51.102  64.527  68.355  1.00  0.00           C
ATOM   2922  OE1 GLN A 175      50.652  65.657  68.145  1.00  0.00           O
ATOM   2923  NE2 GLN A 175      52.342  64.187  67.935  1.00  0.00           N
ATOM   2926  C   GLN A 175      50.012  61.807  71.635  1.00  0.00           C
ATOM   2927  O   GLN A 175      49.002  62.507  71.725  1.00  0.00           O
ATOM   2928  N   VAL A 176      50.832  61.657  72.675  1.00  0.00           N
ATOM   2930  CA  VAL A 176      50.722  62.417  73.886  1.00  0.00           C
ATOM   2932  CB  VAL A 176      51.412  61.697  75.025  1.00  0.00           C
ATOM   2934  CG1 VAL A 176      51.412  62.547  76.296  1.00  0.00           C
ATOM   2938  CG2 VAL A 176      50.622  60.397  75.285  1.00  0.00           C
ATOM   2942  C   VAL A 176      51.172  63.857  73.665  1.00  0.00           C
ATOM   2943  O   VAL A 176      52.312  64.137  73.305  1.00  0.00           O
ATOM   2944  N   ARG A 177      50.242  64.807  73.845  1.00  0.00           N
ATOM   2946  CA  ARG A 177      50.492  66.217  73.715  1.00  0.00           C
ATOM   2948  CB  ARG A 177      49.162  66.947  73.445  1.00  0.00           C
ATOM   2951  CG  ARG A 177      48.622  66.717  72.035  1.00  0.00           C
ATOM   2954  CD  ARG A 177      49.652  67.037  70.945  1.00  0.00           C
ATOM   2957  NE  ARG A 177      48.972  67.757  69.826  1.00  0.00           N
ATOM   2959  CZ  ARG A 177      48.852  69.077  69.795  1.00  0.00           C
ATOM   2960  NH1 ARG A 177      49.412  69.867  70.686  1.00  0.00           N
ATOM   2963  NH2 ARG A 177      48.212  69.647  68.805  1.00  0.00           N
ATOM   2966  C   ARG A 177      51.092  66.817  74.955  1.00  0.00           C
ATOM   2967  O   ARG A 177      51.792  67.827  74.905  1.00  0.00           O
ATOM   2968  N   GLN A 178      50.852  66.177  76.095  1.00  0.00           N
ATOM   2970  CA  GLN A 178      51.352  66.657  77.356  1.00  0.00           C
ATOM   2972  CB  GLN A 178      50.462  67.807  77.876  1.00  0.00           C
ATOM   2975  CG  GLN A 178      50.852  68.387  79.256  1.00  0.00           C
ATOM   2978  CD  GLN A 178      49.892  69.517  79.575  1.00  0.00           C
ATOM   2979  OE1 GLN A 178      48.672  69.397  79.526  1.00  0.00           O
ATOM   2980  NE2 GLN A 178      50.442  70.727  79.815  1.00  0.00           N
ATOM   2983  C   GLN A 178      51.362  65.497  78.305  1.00  0.00           C
ATOM   2984  O   GLN A 178      50.542  64.587  78.185  1.00  0.00           O
ATOM   2985  N   SER A 179      52.272  65.487  79.285  1.00  0.00           N
ATOM   2987  CA  SER A 179      52.302  64.487  80.315  1.00  0.00           C
ATOM   2989  CB  SER A 179      53.222  63.267  79.985  1.00  0.00           C
ATOM   2992  OG  SER A 179      54.602  63.587  79.806  1.00  0.00           O
ATOM   2994  C   SER A 179      52.742  65.117  81.605  1.00  0.00           C
ATOM   2995  O   SER A 179      53.462  66.107  81.626  1.00  0.00           O
ATOM   2996  N   ARG A 180      52.282  64.527  82.715  1.00  0.00           N
ATOM   2998  CA  ARG A 180      52.832  64.777  84.025  1.00  0.00           C
ATOM   3000  CB  ARG A 180      51.892  65.547  84.976  1.00  0.00           C
ATOM   3003  CG  ARG A 180      51.472  66.927  84.445  1.00  0.00           C
ATOM   3006  CD  ARG A 180      50.832  67.837  85.495  1.00  0.00           C
ATOM   3009  NE  ARG A 180      49.812  67.007  86.175  1.00  0.00           N
ATOM   3011  CZ  ARG A 180      48.502  67.207  86.266  1.00  0.00           C
ATOM   3012  NH1 ARG A 180      47.852  68.117  85.586  1.00  0.00           N
ATOM   3015  NH2 ARG A 180      47.842  66.387  87.065  1.00  0.00           N
ATOM   3018  C   ARG A 180      53.112  63.437  84.635  1.00  0.00           C
ATOM   3019  O   ARG A 180      52.262  62.547  84.655  1.00  0.00           O
ATOM   3020  N   GLN A 181      54.342  63.227  85.116  1.00  0.00           N
ATOM   3022  CA  GLN A 181      54.682  61.957  85.706  1.00  0.00           C
ATOM   3024  CB  GLN A 181      55.102  60.887  84.655  1.00  0.00           C
ATOM   3027  CG  GLN A 181      56.402  61.227  83.885  1.00  0.00           C
ATOM   3030  CD  GLN A 181      56.572  60.407  82.595  1.00  0.00           C
ATOM   3031  OE1 GLN A 181      56.622  59.177  82.535  1.00  0.00           O
ATOM   3032  NE2 GLN A 181      56.632  61.147  81.465  1.00  0.00           N
ATOM   3035  C   GLN A 181      55.792  62.197  86.696  1.00  0.00           C
ATOM   3036  O   GLN A 181      56.372  63.277  86.756  1.00  0.00           O
ATOM   3037  N   MET A 182      56.112  61.197  87.495  1.00  0.00           N
ATOM   3039  CA  MET A 182      57.282  61.217  88.335  1.00  0.00           C
ATOM   3041  CB  MET A 182      56.992  60.467  89.635  1.00  0.00           C
ATOM   3044  CG  MET A 182      55.912  61.167  90.475  1.00  0.00           C
ATOM   3047  SD  MET A 182      56.462  62.727  91.175  1.00  0.00           S
ATOM   3048  CE  MET A 182      54.922  63.057  92.055  1.00  0.00           C
ATOM   3052  C   MET A 182      58.512  60.667  87.635  1.00  0.00           C
ATOM   3053  O   MET A 182      58.442  59.767  86.805  1.00  0.00           O
ATOM   3054  N   LEU A 183      59.712  61.197  87.975  1.00  0.00           N
ATOM   3056  CA  LEU A 183      60.972  60.577  87.605  1.00  0.00           C
ATOM   3058  CB  LEU A 183      62.142  61.587  87.745  1.00  0.00           C
ATOM   3061  CG  LEU A 183      63.562  61.127  87.345  1.00  0.00           C
ATOM   3063  CD1 LEU A 183      63.792  61.327  85.855  1.00  0.00           C
ATOM   3067  CD2 LEU A 183      64.652  61.827  88.175  1.00  0.00           C
ATOM   3071  C   LEU A 183      61.322  59.377  88.475  1.00  0.00           C
ATOM   3072  O   LEU A 183      62.082  58.507  88.065  1.00  0.00           O
ATOM   3073  N   GLY A 184      60.902  59.307  89.745  1.00  0.00           N
ATOM   3075  CA  GLY A 184      61.192  58.127  90.586  1.00  0.00           C
ATOM   3078  C   GLY A 184      59.972  57.337  90.885  1.00  0.00           C
ATOM   3079  O   GLY A 184      59.172  57.007  90.016  1.00  0.00           O
ATOM   3080  N   ALA A 185      59.772  57.007  92.175  1.00  0.00           N
ATOM   3082  CA  ALA A 185      58.482  56.597  92.686  1.00  0.00           C
ATOM   3084  CB  ALA A 185      58.652  55.887  94.046  1.00  0.00           C
ATOM   3088  C   ALA A 185      57.612  57.847  92.796  1.00  0.00           C
ATOM   3089  O   ALA A 185      57.502  58.627  91.855  1.00  0.00           O
ATOM   3090  N   GLY A 186      57.012  58.167  93.955  1.00  0.00           N
ATOM   3092  CA  GLY A 186      56.272  59.417  94.116  1.00  0.00           C
ATOM   3095  C   GLY A 186      57.172  60.607  94.395  1.00  0.00           C
ATOM   3096  O   GLY A 186      56.992  61.297  95.405  1.00  0.00           O
ATOM   3097  N   VAL A 187      58.182  60.827  93.535  1.00  0.00           N
ATOM   3099  CA  VAL A 187      59.262  61.787  93.735  1.00  0.00           C
ATOM   3101  CB  VAL A 187      60.482  61.187  94.455  1.00  0.00           C
ATOM   3103  CG1 VAL A 187      60.092  60.617  95.825  1.00  0.00           C
ATOM   3107  CG2 VAL A 187      61.152  60.087  93.615  1.00  0.00           C
ATOM   3111  C   VAL A 187      59.732  62.367  92.405  1.00  0.00           C
ATOM   3112  O   VAL A 187      59.742  61.697  91.366  1.00  0.00           O
ATOM   3113  N   ILE A 188      60.162  63.657  92.415  1.00  0.00           N
ATOM   3115  CA  ILE A 188      60.572  64.427  91.235  1.00  0.00           C
ATOM   3117  CB  ILE A 188      61.952  64.067  90.656  1.00  0.00           C
ATOM   3119  CG2 ILE A 188      62.292  64.937  89.406  1.00  0.00           C
ATOM   3123  CG1 ILE A 188      63.112  64.177  91.665  1.00  0.00           C
ATOM   3126  CD  ILE A 188      63.452  62.867  92.376  1.00  0.00           C
ATOM   3130  C   ILE A 188      59.472  64.537  90.175  1.00  0.00           C
ATOM   3131  O   ILE A 188      59.532  63.817  89.175  1.00  0.00           O
ATOM   3132  N   PRO A 189      58.442  65.357  90.326  1.00  0.00           N
ATOM   3133  CD  PRO A 189      58.182  66.207  91.495  1.00  0.00           C
ATOM   3136  CA  PRO A 189      57.502  65.627  89.245  1.00  0.00           C
ATOM   3138  CB  PRO A 189      56.432  66.547  89.865  1.00  0.00           C
ATOM   3141  CG  PRO A 189      57.162  67.237  91.015  1.00  0.00           C
ATOM   3144  C   PRO A 189      58.172  66.217  88.025  1.00  0.00           C
ATOM   3145  O   PRO A 189      58.872  67.227  88.095  1.00  0.00           O
ATOM   3146  N   VAL A 190      57.952  65.587  86.865  1.00  0.00           N
ATOM   3148  CA  VAL A 190      58.322  66.097  85.576  1.00  0.00           C
ATOM   3150  CB  VAL A 190      59.292  65.207  84.795  1.00  0.00           C
ATOM   3152  CG1 VAL A 190      60.692  65.327  85.415  1.00  0.00           C
ATOM   3156  CG2 VAL A 190      58.822  63.737  84.795  1.00  0.00           C
ATOM   3160  C   VAL A 190      57.032  66.327  84.806  1.00  0.00           C
ATOM   3161  O   VAL A 190      56.112  65.517  84.826  1.00  0.00           O
ATOM   3162  N   GLU A 191      56.922  67.467  84.116  1.00  0.00           N
ATOM   3164  CA  GLU A 191      55.842  67.737  83.185  1.00  0.00           C
ATOM   3166  CB  GLU A 191      54.812  68.817  83.665  1.00  0.00           C
ATOM   3169  CG  GLU A 191      55.432  70.177  84.065  1.00  0.00           C
ATOM   3172  CD  GLU A 191      54.482  71.327  84.425  1.00  0.00           C
ATOM   3173  OE1 GLU A 191      53.922  71.987  83.506  1.00  0.00           O
ATOM   3174  OE2 GLU A 191      54.372  71.657  85.625  1.00  0.00           O
ATOM   3175  C   GLU A 191      56.482  68.067  81.845  1.00  0.00           C
ATOM   3176  O   GLU A 191      57.462  68.807  81.766  1.00  0.00           O
ATOM   3177  N   MET A 192      55.962  67.457  80.776  1.00  0.00           N
ATOM   3179  CA  MET A 192      56.422  67.667  79.415  1.00  0.00           C
ATOM   3181  CB  MET A 192      57.042  66.397  78.785  1.00  0.00           C
ATOM   3184  CG  MET A 192      58.292  65.897  79.535  1.00  0.00           C
ATOM   3187  SD  MET A 192      59.152  64.487  78.745  1.00  0.00           S
ATOM   3188  CE  MET A 192      57.802  63.277  78.885  1.00  0.00           C
ATOM   3192  C   MET A 192      55.252  68.137  78.565  1.00  0.00           C
ATOM   3193  O   MET A 192      54.152  67.617  78.675  1.00  0.00           O
ATOM   3194  N   THR A 193      55.472  69.127  77.686  1.00  0.00           N
ATOM   3196  CA  THR A 193      54.482  69.487  76.666  1.00  0.00           C
ATOM   3198  CB  THR A 193      53.902  70.897  76.785  1.00  0.00           C
ATOM   3200  OG1 THR A 193      53.232  71.107  78.025  1.00  0.00           O
ATOM   3202  CG2 THR A 193      52.832  71.147  75.715  1.00  0.00           C
ATOM   3206  C   THR A 193      55.142  69.337  75.315  1.00  0.00           C
ATOM   3207  O   THR A 193      56.282  69.767  75.145  1.00  0.00           O
ATOM   3208  N   PHE A 194      54.452  68.717  74.336  1.00  0.00           N
ATOM   3210  CA  PHE A 194      54.932  68.427  73.005  1.00  0.00           C
ATOM   3212  CB  PHE A 194      54.572  66.987  72.555  1.00  0.00           C
ATOM   3215  CG  PHE A 194      55.192  65.997  73.506  1.00  0.00           C
ATOM   3216  CD1 PHE A 194      54.572  65.677  74.725  1.00  0.00           C
ATOM   3218  CE1 PHE A 194      55.192  64.837  75.656  1.00  0.00           C
ATOM   3220  CZ  PHE A 194      56.432  64.277  75.355  1.00  0.00           C
ATOM   3222  CD2 PHE A 194      56.402  65.387  73.185  1.00  0.00           C
ATOM   3224  CE2 PHE A 194      57.022  64.527  74.105  1.00  0.00           C
ATOM   3226  C   PHE A 194      54.282  69.427  72.055  1.00  0.00           C
ATOM   3227  O   PHE A 194      53.062  69.537  71.976  1.00  0.00           O
ATOM   3228  N   LEU A 195      55.122  70.237  71.375  1.00  0.00           N
ATOM   3230  CA  LEU A 195      54.672  71.477  70.756  1.00  0.00           C
ATOM   3232  CB  LEU A 195      55.802  72.547  70.826  1.00  0.00           C
ATOM   3235  CG  LEU A 195      56.062  73.187  72.195  1.00  0.00           C
ATOM   3237  CD1 LEU A 195      56.602  72.197  73.235  1.00  0.00           C
ATOM   3241  CD2 LEU A 195      57.032  74.357  72.026  1.00  0.00           C
ATOM   3245  C   LEU A 195      54.332  71.337  69.275  1.00  0.00           C
ATOM   3246  O   LEU A 195      53.632  72.157  68.685  1.00  0.00           O
ATOM   3247  N   LYS A 196      54.862  70.277  68.646  1.00  0.00           N
ATOM   3249  CA  LYS A 196      54.642  70.047  67.235  1.00  0.00           C
ATOM   3251  CB  LYS A 196      55.942  69.637  66.515  1.00  0.00           C
ATOM   3254  CG  LYS A 196      56.432  70.777  65.635  1.00  0.00           C
ATOM   3257  CD  LYS A 196      57.682  70.387  64.865  1.00  0.00           C
ATOM   3260  CE  LYS A 196      57.532  69.817  63.445  1.00  0.00           C
ATOM   3263  NZ  LYS A 196      56.822  68.517  63.396  1.00  0.00           N
ATOM   3267  C   LYS A 196      53.592  68.997  66.986  1.00  0.00           C
ATOM   3268  O   LYS A 196      53.752  67.887  67.475  1.00  0.00           O
ATOM   3269  N   PRO A 197      52.502  69.267  66.265  1.00  0.00           N
ATOM   3270  CD  PRO A 197      52.122  70.607  65.806  1.00  0.00           C
ATOM   3273  CA  PRO A 197      51.442  68.297  66.085  1.00  0.00           C
ATOM   3275  CB  PRO A 197      50.232  69.157  65.665  1.00  0.00           C
ATOM   3278  CG  PRO A 197      50.832  70.397  65.025  1.00  0.00           C
ATOM   3281  C   PRO A 197      51.832  67.277  65.035  1.00  0.00           C
ATOM   3282  O   PRO A 197      52.452  67.627  64.026  1.00  0.00           O
ATOM   3283  N   ALA A 198      51.522  65.987  65.245  1.00  0.00           N
ATOM   3285  CA  ALA A 198      51.732  64.967  64.236  1.00  0.00           C
ATOM   3287  CB  ALA A 198      52.192  63.617  64.815  1.00  0.00           C
ATOM   3291  C   ALA A 198      50.432  64.747  63.455  1.00  0.00           C
ATOM   3292  O   ALA A 198      49.432  64.427  64.096  1.00  0.00           O
ATOM   3293  N   PRO A 199      50.402  64.937  62.135  1.00  0.00           N
ATOM   3294  CD  PRO A 199      51.562  65.337  61.335  1.00  0.00           C
ATOM   3297  CA  PRO A 199      49.252  64.627  61.295  1.00  0.00           C
ATOM   3299  CB  PRO A 199      49.632  65.307  59.975  1.00  0.00           C
ATOM   3302  CG  PRO A 199      51.142  65.127  59.885  1.00  0.00           C
ATOM   3305  C   PRO A 199      49.072  63.127  61.105  1.00  0.00           C
ATOM   3306  OT1 PRO A 199      49.972  62.347  61.535  1.00  0.00           O
ATOM   3307  OT2 PRO A 199      48.042  62.687  60.515  1.00  0.00           O
ATOM   3308  NH3 POPEB 200      52.152  74.817  60.505  1.00  0.00           N
ATOM   3312  C12 POPEB 200      53.492  74.757  59.815  1.00  0.00           C
ATOM   3315  C11 POPEB 200      53.862  73.327  59.415  1.00  0.00           C
ATOM   3318  P   POPEB 200      56.042  72.657  57.945  1.00  0.00           P
ATOM   3319  O13 POPEB 200      55.132  71.917  57.045  1.00  0.00           O
ATOM   3320  O14 POPEB 200      56.902  73.707  57.385  1.00  0.00           O
ATOM   3321  O11 POPEB 200      56.972  71.577  58.635  1.00  0.00           O
ATOM   3322  O12 POPEB 200      55.252  73.247  59.175  1.00  0.00           O
ATOM   3323  C1  POPEB 200      57.912  70.857  57.835  1.00  0.00           C
ATOM   3326  C2  POPEB 200      57.762  69.327  58.056  1.00  0.00           C
ATOM   3328  O21 POPEB 200      58.332  68.537  56.986  1.00  0.00           O
ATOM   3329  C21 POPEB 200      59.602  68.697  56.695  1.00  0.00           C
ATOM   3330  O22 POPEB 200      60.392  69.447  57.235  1.00  0.00           O
ATOM   3331  C22 POPEB 200      59.982  67.717  55.585  1.00  0.00           C
ATOM   3334  C3  POPEB 200      56.272  68.887  58.195  1.00  0.00           C
ATOM   3337  O31 POPEB 200      56.072  67.967  59.285  1.00  0.00           O
ATOM   3338  C31 POPEB 200      56.602  66.747  59.215  1.00  0.00           C
ATOM   3339  O32 POPEB 200      57.122  66.197  60.175  1.00  0.00           O
ATOM   3340  C32 POPEB 200      56.412  66.047  57.855  1.00  0.00           C
ATOM   3343  C23 POPEB 200      59.562  66.247  55.875  1.00  0.00           C
ATOM   3346  C24 POPEB 200      60.552  65.207  55.315  1.00  0.00           C
ATOM   3349  C25 POPEB 200      60.372  64.887  53.826  1.00  0.00           C
ATOM   3352  C26 POPEB 200      59.472  63.667  53.545  1.00  0.00           C
ATOM   3355  C27 POPEB 200      59.212  63.517  52.045  1.00  0.00           C
ATOM   3358  C28 POPEB 200      58.392  62.307  51.605  1.00  0.00           C
ATOM   3361  C29 POPEB 200      58.022  62.497  50.155  1.00  0.00           C
ATOM   3363 0C21 POPEB 200      57.172  61.727  49.486  1.00  0.00           C
ATOM   3365 1C21 POPEB 200      56.512  60.517  50.095  1.00  0.00           C
ATOM   3368 2C21 POPEB 200      55.512  59.847  49.156  1.00  0.00           C
ATOM   3371 3C21 POPEB 200      56.172  59.227  47.906  1.00  0.00           C
ATOM   3374 4C21 POPEB 200      55.162  58.537  46.975  1.00  0.00           C
ATOM   3377 5C21 POPEB 200      54.282  57.527  47.735  1.00  0.00           C
ATOM   3380 6C21 POPEB 200      53.492  56.607  46.796  1.00  0.00           C
ATOM   3383 7C21 POPEB 200      52.732  55.527  47.565  1.00  0.00           C
ATOM   3386 8C21 POPEB 200      52.042  54.487  46.675  1.00  0.00           C
ATOM   3390  C33 POPEB 200      56.902  64.587  57.895  1.00  0.00           C
ATOM   3393  C34 POPEB 200      56.732  63.807  56.585  1.00  0.00           C
ATOM   3396  C35 POPEB 200      57.152  62.327  56.685  1.00  0.00           C
ATOM   3399  C36 POPEB 200      58.652  62.137  56.945  1.00  0.00           C
ATOM   3402  C37 POPEB 200      59.072  60.677  57.165  1.00  0.00           C
ATOM   3405  C38 POPEB 200      60.512  60.547  57.706  1.00  0.00           C
ATOM   3408  C39 POPEB 200      61.572  61.337  56.915  1.00  0.00           C
ATOM   3411 0C31 POPEB 200      61.712  60.907  55.445  1.00  0.00           C
ATOM   3414 1C31 POPEB 200      62.782  61.717  54.695  1.00  0.00           C
ATOM   3417 2C31 POPEB 200      63.152  61.107  53.326  1.00  0.00           C
ATOM   3420 3C31 POPEB 200      62.002  61.097  52.315  1.00  0.00           C
ATOM   3423 4C31 POPEB 200      62.332  60.377  51.006  1.00  0.00           C
ATOM   3426 5C31 POPEB 200      61.442  60.847  49.855  1.00  0.00           C
ATOM   3429 6C31 POPEB 200      61.522  59.977  48.605  1.00  0.00           C
ATOM   3433  NH3 POPEC 201     107.362 101.357  12.035  1.00  0.00           N
ATOM   3437  C12 POPEC 201     107.412 102.857  12.015  1.00  0.00           C
ATOM   3440  C11 POPEC 201     106.492 103.447  13.075  1.00  0.00           C
ATOM   3443  P   POPEC 201     105.862 105.807  12.075  1.00  0.00           P
ATOM   3444  O13 POPEC 201     106.572 107.107  12.055  1.00  0.00           O
ATOM   3445  O14 POPEC 201     105.652 105.107  10.795  1.00  0.00           O
ATOM   3446  O11 POPEC 201     104.452 105.987  12.795  1.00  0.00           O
ATOM   3447  O12 POPEC 201     106.652 104.857  13.065  1.00  0.00           O
ATOM   3448  C1  POPEC 201     104.482 106.467  14.145  1.00  0.00           C
ATOM   3451  C2  POPEC 201     103.082 106.457  14.835  1.00  0.00           C
ATOM   3453  O21 POPEC 201     103.242 107.267  16.015  1.00  0.00           O
ATOM   3454  C21 POPEC 201     102.152 107.877  16.465  1.00  0.00           C
ATOM   3455  O22 POPEC 201     101.022 107.747  16.025  1.00  0.00           O
ATOM   3456  C22 POPEC 201     102.552 108.807  17.615  1.00  0.00           C
ATOM   3459  C3  POPEC 201     102.622 105.007  15.165  1.00  0.00           C
ATOM   3462  O31 POPEC 201     101.902 104.907  16.415  1.00  0.00           O
ATOM   3463  C31 POPEC 201     102.592 104.577  17.475  1.00  0.00           C
ATOM   3464  O32 POPEC 201     103.772 104.267  17.515  1.00  0.00           O
ATOM   3465  C32 POPEC 201     101.682 104.667  18.695  1.00  0.00           C
ATOM   3468  C23 POPEC 201     101.432 109.067  18.655  1.00  0.00           C
ATOM   3471  C24 POPEC 201     102.002 109.707  19.935  1.00  0.00           C
ATOM   3474  C25 POPEC 201     101.022 109.737  21.115  1.00  0.00           C
ATOM   3477  C26 POPEC 201     101.652 110.247  22.415  1.00  0.00           C
ATOM   3480  C27 POPEC 201     100.652 110.337  23.575  1.00  0.00           C
ATOM   3483  C28 POPEC 201     101.272 110.637  24.945  1.00  0.00           C
ATOM   3486  C29 POPEC 201     100.192 110.867  25.965  1.00  0.00           C
ATOM   3488 0C21 POPEC 201      99.762 109.997  26.905  1.00  0.00           C
ATOM   3490 1C21 POPEC 201     100.252 108.587  27.125  1.00  0.00           C
ATOM   3493 2C21 POPEC 201     101.352 108.507  28.195  1.00  0.00           C
ATOM   3496 3C21 POPEC 201     100.902 108.907  29.615  1.00  0.00           C
ATOM   3499 4C21 POPEC 201     102.112 109.037  30.545  1.00  0.00           C
ATOM   3502 5C21 POPEC 201     101.782 109.367  32.015  1.00  0.00           C
ATOM   3505 6C21 POPEC 201     101.652 110.867  32.326  1.00  0.00           C
ATOM   3508 7C21 POPEC 201     100.312 111.477  31.875  1.00  0.00           C
ATOM   3511 8C21 POPEC 201      99.982 112.837  32.495  1.00  0.00           C
ATOM   3515  C33 POPEC 201     102.342 105.537  19.795  1.00  0.00           C
ATOM   3518  C34 POPEC 201     101.432 105.757  20.995  1.00  0.00           C
ATOM   3521  C35 POPEC 201     101.552 104.637  22.035  1.00  0.00           C
ATOM   3524  C36 POPEC 201     102.792 104.757  22.945  1.00  0.00           C
ATOM   3527  C37 POPEC 201     102.742 105.947  23.915  1.00  0.00           C
ATOM   3530  C38 POPEC 201     103.942 106.017  24.875  1.00  0.00           C
ATOM   3533  C39 POPEC 201     104.242 104.667  25.535  1.00  0.00           C
ATOM   3536 0C31 POPEC 201     105.162 104.747  26.755  1.00  0.00           C
ATOM   3539 1C31 POPEC 201     105.702 103.357  27.115  1.00  0.00           C
ATOM   3542 2C31 POPEC 201     106.712 103.387  28.265  1.00  0.00           C
ATOM   3545 3C31 POPEC 201     106.162 103.967  29.575  1.00  0.00           C
ATOM   3548 4C31 POPEC 201     104.882 103.297  30.115  1.00  0.00           C
ATOM   3551 5C31 POPEC 201     105.102 101.847  30.575  1.00  0.00           C
ATOM   3554 6C31 POPEC 201     103.842 101.217  31.165  1.00  0.00           C
ATOM   3558  NH3 POPED 202      47.342  62.197  24.155  1.00  0.00           N
ATOM   3562  C12 POPED 202      46.442  61.987  22.975  1.00  0.00           C
ATOM   3565  C11 POPED 202      45.012  62.517  23.195  1.00  0.00           C
ATOM   3568  P   POPED 202      45.112  65.127  23.595  1.00  0.00           P
ATOM   3569  O13 POPED 202      46.562  65.157  23.815  1.00  0.00           O
ATOM   3570  O14 POPED 202      44.452  66.267  22.945  1.00  0.00           O
ATOM   3571  O11 POPED 202      44.372  64.867  24.955  1.00  0.00           O
ATOM   3572  O12 POPED 202      44.812  63.857  22.725  1.00  0.00           O
ATOM   3573  C1  POPED 202      44.422  65.867  25.975  1.00  0.00           C
ATOM   3576  C2  POPED 202      45.182  65.287  27.185  1.00  0.00           C
ATOM   3578  O21 POPED 202      44.722  65.877  28.405  1.00  0.00           O
ATOM   3579  C21 POPED 202      45.202  67.037  28.815  1.00  0.00           C
ATOM   3580  O22 POPED 202      46.092  67.687  28.295  1.00  0.00           O
ATOM   3581  C22 POPED 202      44.372  67.517  30.005  1.00  0.00           C
ATOM   3584  C3  POPED 202      46.732  65.197  27.025  1.00  0.00           C
ATOM   3587  O31 POPED 202      47.252  64.487  28.155  1.00  0.00           O
ATOM   3588  C31 POPED 202      47.022  63.187  28.055  1.00  0.00           C
ATOM   3589  O32 POPED 202      46.902  62.557  27.015  1.00  0.00           O
ATOM   3590  C32 POPED 202      46.602  62.637  29.415  1.00  0.00           C
ATOM   3593  C23 POPED 202      45.012  68.697  30.775  1.00  0.00           C
ATOM   3596  C24 POPED 202      44.002  69.307  31.765  1.00  0.00           C
ATOM   3599  C25 POPED 202      44.342  70.737  32.205  1.00  0.00           C
ATOM   3602  C26 POPED 202      45.172  70.827  33.485  1.00  0.00           C
ATOM   3605  C27 POPED 202      45.022  72.207  34.145  1.00  0.00           C
ATOM   3608  C28 POPED 202      45.762  72.367  35.495  1.00  0.00           C
ATOM   3611  C29 POPED 202      45.222  71.467  36.575  1.00  0.00           C
ATOM   3613 0C21 POPED 202      45.232  71.707  37.906  1.00  0.00           C
ATOM   3615 1C21 POPED 202      45.812  72.917  38.595  1.00  0.00           C
ATOM   3618 2C21 POPED 202      44.722  73.777  39.255  1.00  0.00           C
ATOM   3621 3C21 POPED 202      45.292  75.027  39.955  1.00  0.00           C
ATOM   3624 4C21 POPED 202      44.222  76.017  40.445  1.00  0.00           C
ATOM   3627 5C21 POPED 202      43.182  75.397  41.375  1.00  0.00           C
ATOM   3630 6C21 POPED 202      42.352  76.437  42.135  1.00  0.00           C
ATOM   3633 7C21 POPED 202      41.152  75.827  42.865  1.00  0.00           C
ATOM   3636 8C21 POPED 202      40.322  76.867  43.635  1.00  0.00           C
ATOM   3640  C33 POPED 202      45.142  62.137  29.375  1.00  0.00           C
ATOM   3643  C34 POPED 202      44.242  62.637  30.515  1.00  0.00           C
ATOM   3646  C35 POPED 202      44.742  62.207  31.895  1.00  0.00           C
ATOM   3649  C36 POPED 202      43.862  62.707  33.056  1.00  0.00           C
ATOM   3652  C37 POPED 202      44.652  62.847  34.365  1.00  0.00           C
ATOM   3655  C38 POPED 202      43.892  63.537  35.505  1.00  0.00           C
ATOM   3658  C39 POPED 202      43.082  62.577  36.396  1.00  0.00           C
ATOM   3661 0C31 POPED 202      42.952  63.127  37.825  1.00  0.00           C
ATOM   3664 1C31 POPED 202      41.752  62.567  38.605  1.00  0.00           C
ATOM   3667 2C31 POPED 202      41.902  62.727  40.135  1.00  0.00           C
ATOM   3670 3C31 POPED 202      42.612  61.527  40.775  1.00  0.00           C
ATOM   3673 4C31 POPED 202      42.912  61.737  42.265  1.00  0.00           C
ATOM   3676 5C31 POPED 202      43.512  60.497  42.925  1.00  0.00           C
ATOM   3679 6C31 POPED 202      43.952  60.727  44.375  1.00  0.00           C
ATOM   3683  NH3 POPEE 203     119.342  90.837  12.615  1.00  0.00           N
ATOM   3687  C12 POPEE 203     120.062  91.917  11.835  1.00  0.00           C
ATOM   3690  C11 POPEE 203     119.832  93.307  12.445  1.00  0.00           C
ATOM   3693  P   POPEE 203     121.772  94.557  13.715  1.00  0.00           P
ATOM   3694  O13 POPEE 203     121.702  93.457  14.685  1.00  0.00           O
ATOM   3695  O14 POPEE 203     123.122  95.027  13.325  1.00  0.00           O
ATOM   3696  O11 POPEE 203     120.852  95.767  14.145  1.00  0.00           O
ATOM   3697  O12 POPEE 203     121.062  94.037  12.395  1.00  0.00           O
ATOM   3698  C1  POPEE 203     121.362  96.957  14.745  1.00  0.00           C
ATOM   3701  C2  POPEE 203     120.372  97.497  15.825  1.00  0.00           C
ATOM   3703  O21 POPEE 203     120.552  96.797  17.075  1.00  0.00           O
ATOM   3704  C21 POPEE 203     121.662  97.147  17.705  1.00  0.00           C
ATOM   3705  O22 POPEE 203     122.362  98.117  17.425  1.00  0.00           O
ATOM   3706  C22 POPEE 203     122.022  96.107  18.765  1.00  0.00           C
ATOM   3709  C3  POPEE 203     118.882  97.377  15.345  1.00  0.00           C
ATOM   3712  O31 POPEE 203     118.022  98.337  15.985  1.00  0.00           O
ATOM   3713  C31 POPEE 203     117.312  98.107  17.105  1.00  0.00           C
ATOM   3714  O32 POPEE 203     116.662  99.007  17.635  1.00  0.00           O
ATOM   3715  C32 POPEE 203     117.382  96.667  17.645  1.00  0.00           C
ATOM   3718  C23 POPEE 203     123.232  96.527  19.635  1.00  0.00           C
ATOM   3721  C24 POPEE 203     122.882  97.417  20.835  1.00  0.00           C
ATOM   3724  C25 POPEE 203     122.072  96.667  21.905  1.00  0.00           C
ATOM   3727  C26 POPEE 203     122.062  97.377  23.265  1.00  0.00           C
ATOM   3730  C27 POPEE 203     121.952  96.377  24.435  1.00  0.00           C
ATOM   3733  C28 POPEE 203     122.392  96.897  25.825  1.00  0.00           C
ATOM   3736  C29 POPEE 203     123.872  97.217  25.855  1.00  0.00           C
ATOM   3738 0C21 POPEE 203     124.752  96.857  26.805  1.00  0.00           C
ATOM   3740 1C21 POPEE 203     124.462  96.117  28.085  1.00  0.00           C
ATOM   3743 2C21 POPEE 203     124.832  96.997  29.285  1.00  0.00           C
ATOM   3746 3C21 POPEE 203     124.332  96.427  30.615  1.00  0.00           C
ATOM   3749 4C21 POPEE 203     124.602  97.347  31.815  1.00  0.00           C
ATOM   3752 5C21 POPEE 203     123.872  98.697  31.745  1.00  0.00           C
ATOM   3755 6C21 POPEE 203     124.192  99.597  32.935  1.00  0.00           C
ATOM   3758 7C21 POPEE 203     123.552 100.977  32.825  1.00  0.00           C
ATOM   3761 8C21 POPEE 203     124.192 101.997  33.765  1.00  0.00           C
ATOM   3765  C33 POPEE 203     117.092  96.527  19.165  1.00  0.00           C
ATOM   3768  C34 POPEE 203     117.802  95.307  19.785  1.00  0.00           C
ATOM   3771  C35 POPEE 203     117.442  95.017  21.255  1.00  0.00           C
ATOM   3774  C36 POPEE 203     117.772  96.147  22.235  1.00  0.00           C
ATOM   3777  C37 POPEE 203     117.272  95.887  23.665  1.00  0.00           C
ATOM   3780  C38 POPEE 203     117.452  97.127  24.555  1.00  0.00           C
ATOM   3783  C39 POPEE 203     116.922  97.067  26.005  1.00  0.00           C
ATOM   3786 0C31 POPEE 203     117.382  95.867  26.835  1.00  0.00           C
ATOM   3789 1C31 POPEE 203     116.702  95.797  28.215  1.00  0.00           C
ATOM   3792 2C31 POPEE 203     117.342  94.747  29.145  1.00  0.00           C
ATOM   3795 3C31 POPEE 203     116.452  94.367  30.355  1.00  0.00           C
ATOM   3798 4C31 POPEE 203     115.972  95.567  31.175  1.00  0.00           C
ATOM   3801 5C31 POPEE 203     115.142  95.157  32.405  1.00  0.00           C
ATOM   3804 6C31 POPEE 203     114.612  96.347  33.195  1.00  0.00           C
ATOM   3808  NH3 POPEF 204     122.842 126.407  18.425  1.00  0.00           N
ATOM   3812  C12 POPEF 204     121.512 126.977  18.865  1.00  0.00           C
ATOM   3815  C11 POPEF 204     121.092 128.217  18.065  1.00  0.00           C
ATOM   3818  P   POPEF 204     118.692 128.797  19.015  1.00  0.00           P
ATOM   3819  O13 POPEF 204     118.052 128.887  17.685  1.00  0.00           O
ATOM   3820  O14 POPEF 204     118.202 129.717  20.075  1.00  0.00           O
ATOM   3821  O11 POPEF 204     118.672 127.327  19.595  1.00  0.00           O
ATOM   3822  O12 POPEF 204     120.222 129.067  18.805  1.00  0.00           O
ATOM   3823  C1  POPEF 204     119.032 127.137  20.975  1.00  0.00           C
ATOM   3826  C2  POPEF 204     117.812 127.187  21.925  1.00  0.00           C
ATOM   3828  O21 POPEF 204     118.152 126.407  23.095  1.00  0.00           O
ATOM   3829  C21 POPEF 204     118.552 127.167  24.115  1.00  0.00           C
ATOM   3830  O22 POPEF 204     118.692 128.377  24.065  1.00  0.00           O
ATOM   3831  C22 POPEF 204     118.632 126.367  25.415  1.00  0.00           C
ATOM   3834  C3  POPEF 204     116.492 126.647  21.295  1.00  0.00           C
ATOM   3837  O31 POPEF 204     115.502 126.297  22.305  1.00  0.00           O
ATOM   3838  C31 POPEF 204     114.432 127.077  22.355  1.00  0.00           C
ATOM   3839  O32 POPEF 204     114.282 128.107  21.725  1.00  0.00           O
ATOM   3840  C32 POPEF 204     113.392 126.437  23.275  1.00  0.00           C
ATOM   3843  C23 POPEF 204     117.762 127.097  26.475  1.00  0.00           C
ATOM   3846  C24 POPEF 204     117.612 126.347  27.805  1.00  0.00           C
ATOM   3849  C25 POPEF 204     116.902 127.217  28.855  1.00  0.00           C
ATOM   3852  C26 POPEF 204     116.882 126.577  30.245  1.00  0.00           C
ATOM   3855  C27 POPEF 204     118.182 126.787  31.015  1.00  0.00           C
ATOM   3858  C28 POPEF 204     118.152 126.167  32.425  1.00  0.00           C
ATOM   3861  C29 POPEF 204     118.502 124.697  32.435  1.00  0.00           C
ATOM   3863 0C21 POPEF 204     119.322 124.117  33.335  1.00  0.00           C
ATOM   3865 1C21 POPEF 204     119.942 124.867  34.486  1.00  0.00           C
ATOM   3868 2C21 POPEF 204     120.542 123.967  35.585  1.00  0.00           C
ATOM   3871 3C21 POPEF 204     121.032 124.837  36.755  1.00  0.00           C
ATOM   3874 4C21 POPEF 204     121.462 124.027  37.986  1.00  0.00           C
ATOM   3877 5C21 POPEF 204     121.252 124.827  39.275  1.00  0.00           C
ATOM   3880 6C21 POPEF 204     122.152 126.057  39.395  1.00  0.00           C
ATOM   3883 7C21 POPEF 204     122.082 126.697  40.785  1.00  0.00           C
ATOM   3886 8C21 POPEF 204     122.962 127.937  40.915  1.00  0.00           C
ATOM   3890  C33 POPEF 204     113.472 126.927  24.735  1.00  0.00           C
ATOM   3893  C34 POPEF 204     112.522 126.137  25.675  1.00  0.00           C
ATOM   3896  C35 POPEF 204     112.952 124.677  25.945  1.00  0.00           C
ATOM   3899  C36 POPEF 204     113.872 124.507  27.165  1.00  0.00           C
ATOM   3902  C37 POPEF 204     113.122 124.087  28.425  1.00  0.00           C
ATOM   3905  C38 POPEF 204     114.032 123.907  29.645  1.00  0.00           C
ATOM   3908  C39 POPEF 204     113.262 123.667  30.945  1.00  0.00           C
ATOM   3911 0C31 POPEF 204     114.182 123.227  32.095  1.00  0.00           C
ATOM   3914 1C31 POPEF 204     113.412 122.977  33.395  1.00  0.00           C
ATOM   3917 2C31 POPEF 204     114.322 122.567  34.556  1.00  0.00           C
ATOM   3920 3C31 POPEF 204     113.592 121.737  35.625  1.00  0.00           C
ATOM   3923 4C31 POPEF 204     114.082 122.037  37.045  1.00  0.00           C
ATOM   3926 5C31 POPEF 204     113.552 121.037  38.075  1.00  0.00           C
ATOM   3929 6C31 POPEF 204     114.162 121.217  39.465  1.00  0.00           C
ATOM   3933  NH3 POPEG 205      60.842  55.937  21.995  1.00  0.00           N
ATOM   3937  C12 POPEG 205      62.122  56.727  21.865  1.00  0.00           C
ATOM   3940  C11 POPEG 205      62.632  56.757  20.415  1.00  0.00           C
ATOM   3943  P   POPEG 205      64.392  58.147  19.055  1.00  0.00           P
ATOM   3944  O13 POPEG 205      65.862  58.007  18.945  1.00  0.00           O
ATOM   3945  O14 POPEG 205      63.572  57.707  17.905  1.00  0.00           O
ATOM   3946  O11 POPEG 205      64.022  59.647  19.445  1.00  0.00           O
ATOM   3947  O12 POPEG 205      63.902  57.377  20.325  1.00  0.00           O
ATOM   3948  C1  POPEG 205      64.642  60.297  20.575  1.00  0.00           C
ATOM   3951  C2  POPEG 205      64.132  59.787  21.975  1.00  0.00           C
ATOM   3953  O21 POPEG 205      63.712  60.857  22.835  1.00  0.00           O
ATOM   3954  C21 POPEG 205      64.592  61.717  23.275  1.00  0.00           C
ATOM   3955  O22 POPEG 205      65.792  61.707  23.065  1.00  0.00           O
ATOM   3956  C22 POPEG 205      63.872  62.777  24.115  1.00  0.00           C
ATOM   3959  C3  POPEG 205      65.102  58.777  22.675  1.00  0.00           C
ATOM   3962  O31 POPEG 205      64.412  58.007  23.705  1.00  0.00           O
ATOM   3963  C31 POPEG 205      64.812  58.237  24.945  1.00  0.00           C
ATOM   3964  O32 POPEG 205      65.562  59.137  25.275  1.00  0.00           O
ATOM   3965  C32 POPEG 205      64.282  57.177  25.895  1.00  0.00           C
ATOM   3968  C23 POPEG 205      63.182  62.217  25.385  1.00  0.00           C
ATOM   3971  C24 POPEG 205      62.652  63.317  26.315  1.00  0.00           C
ATOM   3974  C25 POPEG 205      63.002  63.137  27.805  1.00  0.00           C
ATOM   3977  C26 POPEG 205      64.342  63.807  28.175  1.00  0.00           C
ATOM   3980  C27 POPEG 205      64.802  63.597  29.635  1.00  0.00           C
ATOM   3983  C28 POPEG 205      64.252  64.647  30.625  1.00  0.00           C
ATOM   3986  C29 POPEG 205      62.972  64.217  31.305  1.00  0.00           C
ATOM   3988 0C21 POPEG 205      62.642  64.417  32.595  1.00  0.00           C
ATOM   3990 1C21 POPEG 205      63.432  65.137  33.655  1.00  0.00           C
ATOM   3993 2C21 POPEG 205      63.322  64.517  35.076  1.00  0.00           C
ATOM   3996 3C21 POPEG 205      61.882  64.387  35.605  1.00  0.00           C
ATOM   3999 4C21 POPEG 205      61.802  63.937  37.075  1.00  0.00           C
ATOM   4002 5C21 POPEG 205      62.382  64.967  38.045  1.00  0.00           C
ATOM   4005 6C21 POPEG 205      62.052  64.657  39.505  1.00  0.00           C
ATOM   4008 7C21 POPEG 205      62.652  65.697  40.455  1.00  0.00           C
ATOM   4011 8C21 POPEG 205      62.402  65.367  41.915  1.00  0.00           C
ATOM   4015  C33 POPEG 205      65.242  56.927  27.085  1.00  0.00           C
ATOM   4018  C34 POPEG 205      64.592  56.047  28.135  1.00  0.00           C
ATOM   4021  C35 POPEG 205      65.532  55.477  29.225  1.00  0.00           C
ATOM   4024  C36 POPEG 205      66.592  56.447  29.755  1.00  0.00           C
ATOM   4027  C37 POPEG 205      67.322  55.907  30.995  1.00  0.00           C
ATOM   4030  C38 POPEG 205      68.172  57.007  31.625  1.00  0.00           C
ATOM   4033  C39 POPEG 205      69.172  56.557  32.695  1.00  0.00           C
ATOM   4036 0C31 POPEG 205      68.572  55.797  33.885  1.00  0.00           C
ATOM   4039 1C31 POPEG 205      69.642  55.577  34.955  1.00  0.00           C
ATOM   4042 2C31 POPEG 205      69.202  54.737  36.155  1.00  0.00           C
ATOM   4045 3C31 POPEG 205      70.372  54.567  37.135  1.00  0.00           C
ATOM   4048 4C31 POPEG 205      70.002  53.817  38.425  1.00  0.00           C
ATOM   4051 5C31 POPEG 205      71.122  53.917  39.465  1.00  0.00           C
ATOM   4054 6C31 POPEG 205      70.702  53.437  40.855  1.00  0.00           C
ATOM   4058  NH3 POPEH 206      30.712  85.877  17.685  1.00  0.00           N
ATOM   4062  C12 POPEH 206      30.222  84.557  18.215  1.00  0.00           C
ATOM   4065  C11 POPEH 206      31.112  83.397  17.785  1.00  0.00           C
ATOM   4068  P   POPEH 206      31.082  80.797  18.165  1.00  0.00           P
ATOM   4069  O13 POPEH 206      31.372  80.677  16.725  1.00  0.00           O
ATOM   4070  O14 POPEH 206      32.082  80.247  19.095  1.00  0.00           O
ATOM   4071  O11 POPEH 206      29.722  80.047  18.465  1.00  0.00           O
ATOM   4072  O12 POPEH 206      30.772  82.277  18.585  1.00  0.00           O
ATOM   4073  C1  POPEH 206      29.112  80.287  19.725  1.00  0.00           C
ATOM   4076  C2  POPEH 206      28.482  79.007  20.355  1.00  0.00           C
ATOM   4078  O21 POPEH 206      28.402  79.117  21.785  1.00  0.00           O
ATOM   4079  C21 POPEH 206      27.792  80.167  22.295  1.00  0.00           C
ATOM   4080  O22 POPEH 206      27.272  81.087  21.685  1.00  0.00           O
ATOM   4081  C22 POPEH 206      27.792  80.067  23.815  1.00  0.00           C
ATOM   4084  C3  POPEH 206      29.282  77.707  19.965  1.00  0.00           C
ATOM   4087  O31 POPEH 206      29.502  76.837  21.095  1.00  0.00           O
ATOM   4088  C31 POPEH 206      30.592  77.097  21.815  1.00  0.00           C
ATOM   4089  O32 POPEH 206      31.502  77.847  21.505  1.00  0.00           O
ATOM   4090  C32 POPEH 206      30.512  76.237  23.075  1.00  0.00           C
ATOM   4093  C23 POPEH 206      26.402  80.387  24.415  1.00  0.00           C
ATOM   4096  C24 POPEH 206      26.512  80.737  25.895  1.00  0.00           C
ATOM   4099  C25 POPEH 206      25.202  80.597  26.675  1.00  0.00           C
ATOM   4102  C26 POPEH 206      23.942  81.107  25.965  1.00  0.00           C
ATOM   4105  C27 POPEH 206      22.782  81.127  26.965  1.00  0.00           C
ATOM   4108  C28 POPEH 206      21.392  81.137  26.325  1.00  0.00           C
ATOM   4111  C29 POPEH 206      20.362  81.237  27.425  1.00  0.00           C
ATOM   4113 0C21 POPEH 206      19.602  80.227  27.895  1.00  0.00           C
ATOM   4115 1C21 POPEH 206      19.612  78.807  27.405  1.00  0.00           C
ATOM   4118 2C21 POPEH 206      18.302  78.127  27.815  1.00  0.00           C
ATOM   4121 3C21 POPEH 206      18.232  76.657  27.365  1.00  0.00           C
ATOM   4124 4C21 POPEH 206      16.942  75.967  27.815  1.00  0.00           C
ATOM   4127 5C21 POPEH 206      15.692  76.547  27.145  1.00  0.00           C
ATOM   4130 6C21 POPEH 206      14.412  75.887  27.665  1.00  0.00           C
ATOM   4133 7C21 POPEH 206      13.152  76.497  27.045  1.00  0.00           C
ATOM   4136 8C21 POPEH 206      11.852  75.877  27.575  1.00  0.00           C
ATOM   4140  C33 POPEH 206      31.292  76.837  24.265  1.00  0.00           C
ATOM   4143  C34 POPEH 206      30.702  76.317  25.575  1.00  0.00           C
ATOM   4146  C35 POPEH 206      31.392  76.847  26.835  1.00  0.00           C
ATOM   4149  C36 POPEH 206      30.502  76.727  28.085  1.00  0.00           C
ATOM   4152  C37 POPEH 206      29.932  75.317  28.295  1.00  0.00           C
ATOM   4155  C38 POPEH 206      29.092  75.197  29.585  1.00  0.00           C
ATOM   4158  C39 POPEH 206      29.962  75.147  30.845  1.00  0.00           C
ATOM   4161 0C31 POPEH 206      29.152  75.257  32.145  1.00  0.00           C
ATOM   4164 1C31 POPEH 206      28.662  76.687  32.435  1.00  0.00           C
ATOM   4167 2C31 POPEH 206      27.612  76.737  33.555  1.00  0.00           C
ATOM   4170 3C31 POPEH 206      28.092  76.167  34.896  1.00  0.00           C
ATOM   4173 4C31 POPEH 206      26.932  76.047  35.885  1.00  0.00           C
ATOM   4176 5C31 POPEH 206      27.272  75.197  37.116  1.00  0.00           C
ATOM   4179 6C31 POPEH 206      26.022  74.747  37.875  1.00  0.00           C
ATOM   4183  NH3 POPEI 207      93.002 126.187  15.115  1.00  0.00           N
ATOM   4187  C12 POPEI 207      93.852 125.117  14.465  1.00  0.00           C
ATOM   4190  C11 POPEI 207      95.332 125.537  14.295  1.00  0.00           C
ATOM   4193  P   POPEI 207      97.652 125.027  15.385  1.00  0.00           P
ATOM   4194  O13 POPEI 207      97.912 124.107  14.275  1.00  0.00           O
ATOM   4195  O14 POPEI 207      98.382 126.317  15.415  1.00  0.00           O
ATOM   4196  O11 POPEI 207      97.982 124.247  16.735  1.00  0.00           O
ATOM   4197  O12 POPEI 207      96.092 125.337  15.505  1.00  0.00           O
ATOM   4198  C1  POPEI 207      99.402 124.147  17.025  1.00  0.00           C
ATOM   4201  C2  POPEI 207      99.742 123.277  18.275  1.00  0.00           C
ATOM   4203  O21 POPEI 207      99.122 123.897  19.405  1.00  0.00           O
ATOM   4204  C21 POPEI 207      99.352 123.427  20.625  1.00  0.00           C
ATOM   4205  O22 POPEI 207      99.912 124.027  21.515  1.00  0.00           O
ATOM   4206  C22 POPEI 207      98.692 122.067  20.825  1.00  0.00           C
ATOM   4209  C3  POPEI 207     101.302 123.117  18.415  1.00  0.00           C
ATOM   4212  O31 POPEI 207     101.742 122.647  19.695  1.00  0.00           O
ATOM   4213  C31 POPEI 207     102.442 121.527  19.945  1.00  0.00           C
ATOM   4214  O32 POPEI 207     103.042 121.347  20.985  1.00  0.00           O
ATOM   4215  C32 POPEI 207     102.332 120.477  18.845  1.00  0.00           C
ATOM   4218  C23 POPEI 207      98.762 121.677  22.315  1.00  0.00           C
ATOM   4221  C24 POPEI 207      97.812 120.557  22.705  1.00  0.00           C
ATOM   4224  C25 POPEI 207      98.012 120.127  24.165  1.00  0.00           C
ATOM   4227  C26 POPEI 207      96.822 119.327  24.715  1.00  0.00           C
ATOM   4230  C27 POPEI 207      97.232 118.277  25.745  1.00  0.00           C
ATOM   4233  C28 POPEI 207      96.022 117.577  26.375  1.00  0.00           C
ATOM   4236  C29 POPEI 207      95.552 118.347  27.585  1.00  0.00           C
ATOM   4238 0C21 POPEI 207      95.492 117.927  28.855  1.00  0.00           C
ATOM   4240 1C21 POPEI 207      95.802 116.527  29.315  1.00  0.00           C
ATOM   4243 2C21 POPEI 207      97.242 116.297  29.815  1.00  0.00           C
ATOM   4246 3C21 POPEI 207      98.332 116.607  28.775  1.00  0.00           C
ATOM   4249 4C21 POPEI 207      99.722 116.097  29.175  1.00  0.00           C
ATOM   4252 5C21 POPEI 207     100.082 114.797  28.455  1.00  0.00           C
ATOM   4255 6C21 POPEI 207     101.452 114.227  28.835  1.00  0.00           C
ATOM   4258 7C21 POPEI 207     101.722 112.927  28.075  1.00  0.00           C
ATOM   4261 8C21 POPEI 207     103.052 112.237  28.375  1.00  0.00           C
ATOM   4265  C33 POPEI 207     102.372 119.067  19.485  1.00  0.00           C
ATOM   4268  C34 POPEI 207     101.092 118.757  20.265  1.00  0.00           C
ATOM   4271  C35 POPEI 207     101.092 117.357  20.885  1.00  0.00           C
ATOM   4274  C36 POPEI 207      99.912 117.187  21.845  1.00  0.00           C
ATOM   4277  C37 POPEI 207      99.902 115.837  22.585  1.00  0.00           C
ATOM   4280  C38 POPEI 207      98.472 115.517  23.035  1.00  0.00           C
ATOM   4283  C39 POPEI 207      98.392 114.477  24.155  1.00  0.00           C
ATOM   4286 0C31 POPEI 207      96.932 114.207  24.545  1.00  0.00           C
ATOM   4289 1C31 POPEI 207      96.812 113.577  25.925  1.00  0.00           C
ATOM   4292 2C31 POPEI 207      95.362 113.357  26.375  1.00  0.00           C
ATOM   4295 3C31 POPEI 207      95.252 112.927  27.845  1.00  0.00           C
ATOM   4298 4C31 POPEI 207      96.132 111.737  28.225  1.00  0.00           C
ATOM   4301 5C31 POPEI 207      96.032 111.397  29.715  1.00  0.00           C
ATOM   4304 6C31 POPEI 207      97.052 110.337  30.135  1.00  0.00           C
ATOM   4308  NH3 POPEJ 208      94.442  47.197  60.076  1.00  0.00           N
ATOM   4312  C12 POPEJ 208      95.612  46.627  60.826  1.00  0.00           C
ATOM   4315  C11 POPEJ 208      95.202  45.597  61.875  1.00  0.00           C
ATOM   4318  P   POPEJ 208      95.082  42.947  61.656  1.00  0.00           P
ATOM   4319  O13 POPEJ 208      96.072  42.077  62.305  1.00  0.00           O
ATOM   4320  O14 POPEJ 208      93.732  43.127  62.256  1.00  0.00           O
ATOM   4321  O11 POPEJ 208      94.882  42.467  60.155  1.00  0.00           O
ATOM   4322  O12 POPEJ 208      95.762  44.357  61.475  1.00  0.00           O
ATOM   4323  C1  POPEJ 208      94.822  43.407  59.085  1.00  0.00           C
ATOM   4326  C2  POPEJ 208      95.182  42.767  57.706  1.00  0.00           C
ATOM   4328  O21 POPEJ 208      95.532  43.717  56.685  1.00  0.00           O
ATOM   4329  C21 POPEJ 208      95.192  44.987  56.675  1.00  0.00           C
ATOM   4330  O22 POPEJ 208      94.482  45.587  57.475  1.00  0.00           O
ATOM   4331  C22 POPEJ 208      95.832  45.647  55.445  1.00  0.00           C
ATOM   4334  C3  POPEJ 208      94.112  41.757  57.175  1.00  0.00           C
ATOM   4337  O31 POPEJ 208      94.532  41.237  55.905  1.00  0.00           O
ATOM   4338  C31 POPEJ 208      93.702  40.417  55.276  1.00  0.00           C
ATOM   4339  O32 POPEJ 208      92.682  39.937  55.725  1.00  0.00           O
ATOM   4340  C32 POPEJ 208      94.212  40.257  53.845  1.00  0.00           C
ATOM   4343  C23 POPEJ 208      94.762  45.927  54.366  1.00  0.00           C
ATOM   4346  C24 POPEJ 208      95.332  46.107  52.945  1.00  0.00           C
ATOM   4349  C25 POPEJ 208      95.832  47.517  52.625  1.00  0.00           C
ATOM   4352  C26 POPEJ 208      96.122  47.677  51.125  1.00  0.00           C
ATOM   4355  C27 POPEJ 208      96.522  49.097  50.695  1.00  0.00           C
ATOM   4358  C28 POPEJ 208      96.522  49.247  49.166  1.00  0.00           C
ATOM   4361  C29 POPEJ 208      97.122  50.547  48.685  1.00  0.00           C
ATOM   4363 0C21 POPEJ 208      97.522  50.807  47.425  1.00  0.00           C
ATOM   4365 1C21 POPEJ 208      97.362  49.877  46.255  1.00  0.00           C
ATOM   4368 2C21 POPEJ 208      96.602  50.567  45.115  1.00  0.00           C
ATOM   4371 3C21 POPEJ 208      96.042  49.567  44.096  1.00  0.00           C
ATOM   4374 4C21 POPEJ 208      95.032  50.237  43.155  1.00  0.00           C
ATOM   4377 5C21 POPEJ 208      94.232  49.227  42.316  1.00  0.00           C
ATOM   4380 6C21 POPEJ 208      95.112  48.457  41.326  1.00  0.00           C
ATOM   4383 7C21 POPEJ 208      94.262  47.707  40.295  1.00  0.00           C
ATOM   4386 8C21 POPEJ 208      95.062  47.097  39.156  1.00  0.00           C
ATOM   4390  C33 POPEJ 208      93.792  38.907  53.225  1.00  0.00           C
ATOM   4393  C34 POPEJ 208      94.252  38.767  51.775  1.00  0.00           C
ATOM   4396  C35 POPEJ 208      95.772  38.807  51.596  1.00  0.00           C
ATOM   4399  C36 POPEJ 208      96.192  38.777  50.125  1.00  0.00           C
ATOM   4402  C37 POPEJ 208      97.692  39.027  49.945  1.00  0.00           C
ATOM   4405  C38 POPEJ 208      98.102  39.207  48.485  1.00  0.00           C
ATOM   4408  C39 POPEJ 208      99.512  39.767  48.375  1.00  0.00           C
ATOM   4411 0C31 POPEJ 208      99.972  40.017  46.936  1.00  0.00           C
ATOM   4414 1C31 POPEJ 208     101.252  40.867  46.925  1.00  0.00           C
ATOM   4417 2C31 POPEJ 208     101.952  40.967  45.575  1.00  0.00           C
ATOM   4420 3C31 POPEJ 208     102.792  39.727  45.255  1.00  0.00           C
ATOM   4423 4C31 POPEJ 208     103.552  39.857  43.935  1.00  0.00           C
ATOM   4426 5C31 POPEJ 208     104.222  38.547  43.496  1.00  0.00           C
ATOM   4429 6C31 POPEJ 208     104.772  38.607  42.075  1.00  0.00           C
ATOM   4433  NH3 POPEK 209      21.812  47.007  19.535  1.00  0.00           N
ATOM   4437  C12 POPEK 209      22.002  47.987  18.405  1.00  0.00           C
ATOM   4440  C11 POPEK 209      21.182  49.287  18.605  1.00  0.00           C
ATOM   4443  P   POPEK 209      18.802  48.277  19.075  1.00  0.00           P
ATOM   4444  O13 POPEK 209      17.392  48.657  18.855  1.00  0.00           O
ATOM   4445  O14 POPEK 209      19.212  46.897  18.705  1.00  0.00           O
ATOM   4446  O11 POPEK 209      19.302  48.547  20.555  1.00  0.00           O
ATOM   4447  O12 POPEK 209      19.792  49.217  18.255  1.00  0.00           O
ATOM   4448  C1  POPEK 209      18.572  48.077  21.685  1.00  0.00           C
ATOM   4451  C2  POPEK 209      19.172  48.587  23.035  1.00  0.00           C
ATOM   4453  O21 POPEK 209      18.532  47.897  24.125  1.00  0.00           O
ATOM   4454  C21 POPEK 209      19.272  47.727  25.215  1.00  0.00           C
ATOM   4455  O22 POPEK 209      20.452  48.007  25.325  1.00  0.00           O
ATOM   4456  C22 POPEK 209      18.452  46.927  26.235  1.00  0.00           C
ATOM   4459  C3  POPEK 209      18.972  50.107  23.205  1.00  0.00           C
ATOM   4462  O31 POPEK 209      19.262  50.557  24.545  1.00  0.00           O
ATOM   4463  C31 POPEK 209      20.462  51.067  24.745  1.00  0.00           C
ATOM   4464  O32 POPEK 209      21.402  51.047  23.945  1.00  0.00           O
ATOM   4465  C32 POPEK 209      20.542  51.617  26.175  1.00  0.00           C
ATOM   4468  C23 POPEK 209      19.162  46.757  27.605  1.00  0.00           C
ATOM   4471  C24 POPEK 209      18.972  47.977  28.525  1.00  0.00           C
ATOM   4474  C25 POPEK 209      19.842  47.897  29.785  1.00  0.00           C
ATOM   4477  C26 POPEK 209      19.052  47.867  31.105  1.00  0.00           C
ATOM   4480  C27 POPEK 209      19.982  47.897  32.326  1.00  0.00           C
ATOM   4483  C28 POPEK 209      19.272  48.317  33.625  1.00  0.00           C
ATOM   4486  C29 POPEK 209      20.232  48.407  34.785  1.00  0.00           C
ATOM   4488 0C21 POPEK 209      20.112  49.237  35.845  1.00  0.00           C
ATOM   4490 1C21 POPEK 209      18.962  50.177  36.105  1.00  0.00           C
ATOM   4493 2C21 POPEK 209      18.132  49.737  37.335  1.00  0.00           C
ATOM   4496 3C21 POPEK 209      16.652  50.147  37.215  1.00  0.00           C
ATOM   4499 4C21 POPEK 209      15.832  49.677  38.425  1.00  0.00           C
ATOM   4502 5C21 POPEK 209      14.322  49.857  38.255  1.00  0.00           C
ATOM   4505 6C21 POPEK 209      13.862  51.317  38.345  1.00  0.00           C
ATOM   4508 7C21 POPEK 209      12.342  51.437  38.205  1.00  0.00           C
ATOM   4511 8C21 POPEK 209      11.822  52.867  38.366  1.00  0.00           C
ATOM   4515  C33 POPEK 209      21.942  52.147  26.535  1.00  0.00           C
ATOM   4518  C34 POPEK 209      22.082  52.847  27.905  1.00  0.00           C
ATOM   4521  C35 POPEK 209      21.682  51.997  29.115  1.00  0.00           C
ATOM   4524  C36 POPEK 209      22.062  52.687  30.445  1.00  0.00           C
ATOM   4527  C37 POPEK 209      21.502  51.977  31.685  1.00  0.00           C
ATOM   4530  C38 POPEK 209      22.082  52.467  33.015  1.00  0.00           C
ATOM   4533  C39 POPEK 209      21.792  53.947  33.295  1.00  0.00           C
ATOM   4536 0C31 POPEK 209      22.362  54.437  34.635  1.00  0.00           C
ATOM   4539 1C31 POPEK 209      21.812  55.827  35.005  1.00  0.00           C
ATOM   4542 2C31 POPEK 209      22.512  56.527  36.185  1.00  0.00           C
ATOM   4545 3C31 POPEK 209      22.582  55.707  37.475  1.00  0.00           C
ATOM   4548 4C31 POPEK 209      22.872  56.577  38.705  1.00  0.00           C
ATOM   4551 5C31 POPEK 209      23.272  55.767  39.945  1.00  0.00           C
ATOM   4554 6C31 POPEK 209      23.442  56.627  41.195  1.00  0.00           C
ATOM   4558  NH3 POPEL 210     128.566  36.777  21.715  1.00  0.00           N
ATOM   4562  C12 POPEL 210     128.166  38.047  20.985  1.00  0.00           C
ATOM   4565  C11 POPEL 210     126.646  38.327  20.985  1.00  0.00           C
ATOM   4568  P   POPEL 210     126.046  40.927  21.055  1.00  0.00           P
ATOM   4569  O13 POPEL 210     126.886  41.967  20.425  1.00  0.00           O
ATOM   4570  O14 POPEL 210     124.582  41.147  21.055  1.00  0.00           O
ATOM   4571  O11 POPEL 210     126.526  40.677  22.525  1.00  0.00           O
ATOM   4572  O12 POPEL 210     126.336  39.567  20.325  1.00  0.00           O
ATOM   4573  C1  POPEL 210     125.616  40.827  23.615  1.00  0.00           C
ATOM   4576  C2  POPEL 210     125.666  42.277  24.195  1.00  0.00           C
ATOM   4578  O21 POPEL 210     125.276  42.237  25.565  1.00  0.00           O
ATOM   4579  C21 POPEL 210     126.016  41.627  26.495  1.00  0.00           C
ATOM   4580  O22 POPEL 210     125.526  41.177  27.525  1.00  0.00           O
ATOM   4581  C22 POPEL 210     127.526  41.617  26.255  1.00  0.00           C
ATOM   4584  C3  POPEL 210     124.742  43.267  23.415  1.00  0.00           C
ATOM   4587  O31 POPEL 210     124.432  44.477  24.145  1.00  0.00           O
ATOM   4588  C31 POPEL 210     125.426  45.327  24.255  1.00  0.00           C
ATOM   4589  O32 POPEL 210     126.566  45.167  23.865  1.00  0.00           O
ATOM   4590  C32 POPEL 210     124.922  46.647  24.835  1.00  0.00           C
ATOM   4593  C23 POPEL 210     128.196  42.977  26.535  1.00  0.00           C
ATOM   4596  C24 POPEL 210     129.676  42.807  26.895  1.00  0.00           C
ATOM   4599  C25 POPEL 210     130.296  44.037  27.565  1.00  0.00           C
ATOM   4602  C26 POPEL 210     129.776  44.237  28.995  1.00  0.00           C
ATOM   4605  C27 POPEL 210     130.666  45.147  29.855  1.00  0.00           C
ATOM   4608  C28 POPEL 210     130.276  45.117  31.345  1.00  0.00           C
ATOM   4611  C29 POPEL 210     131.076  44.297  32.345  1.00  0.00           C
ATOM   4613 0C21 POPEL 210     131.676  43.097  32.225  1.00  0.00           C
ATOM   4615 1C21 POPEL 210     131.736  42.167  31.035  1.00  0.00           C
ATOM   4618 2C21 POPEL 210     132.756  41.017  31.215  1.00  0.00           C
ATOM   4621 3C21 POPEL 210     132.156  39.727  31.815  1.00  0.00           C
ATOM   4624 4C21 POPEL 210     133.166  38.567  31.875  1.00  0.00           C
ATOM   4627 5C21 POPEL 210     134.216  38.717  32.995  1.00  0.00           C
ATOM   4630 6C21 POPEL 210     135.456  37.827  32.815  1.00  0.00           C
ATOM   4633 7C21 POPEL 210     136.546  38.207  33.826  1.00  0.00           C
ATOM   4636 8C21 POPEL 210     137.876  37.457  33.675  1.00  0.00           C
ATOM   4640  C33 POPEL 210     125.506  46.917  26.235  1.00  0.00           C
ATOM   4643  C34 POPEL 210     125.246  48.347  26.725  1.00  0.00           C
ATOM   4646  C35 POPEL 210     125.796  48.597  28.145  1.00  0.00           C
ATOM   4649  C36 POPEL 210     125.106  47.777  29.245  1.00  0.00           C
ATOM   4652  C37 POPEL 210     125.956  46.567  29.675  1.00  0.00           C
ATOM   4655  C38 POPEL 210     125.256  45.667  30.705  1.00  0.00           C
ATOM   4658  C39 POPEL 210     125.416  46.167  32.145  1.00  0.00           C
ATOM   4661 0C31 POPEL 210     124.092  46.417  32.855  1.00  0.00           C
ATOM   4664 1C31 POPEL 210     124.312  46.947  34.275  1.00  0.00           C
ATOM   4667 2C31 POPEL 210     123.022  47.127  35.076  1.00  0.00           C
ATOM   4670 3C31 POPEL 210     123.312  47.657  36.485  1.00  0.00           C
ATOM   4673 4C31 POPEL 210     122.232  47.307  37.505  1.00  0.00           C
ATOM   4676 5C31 POPEL 210     122.592  47.737  38.935  1.00  0.00           C
ATOM   4679 6C31 POPEL 210     121.542  47.347  39.975  1.00  0.00           C
ATOM   4683  NH3 POPEM 211      41.352  53.537  25.705  1.00  0.00           N
ATOM   4687  C12 POPEM 211      41.082  54.837  25.005  1.00  0.00           C
ATOM   4690  C11 POPEM 211      42.392  55.537  24.615  1.00  0.00           C
ATOM   4693  P   POPEM 211      44.542  54.067  24.985  1.00  0.00           P
ATOM   4694  O13 POPEM 211      44.902  52.707  24.535  1.00  0.00           O
ATOM   4695  O14 POPEM 211      45.622  55.067  25.055  1.00  0.00           O
ATOM   4696  O11 POPEM 211      43.842  53.897  26.395  1.00  0.00           O
ATOM   4697  O12 POPEM 211      43.352  54.597  24.085  1.00  0.00           O
ATOM   4698  C1  POPEM 211      43.902  54.817  27.475  1.00  0.00           C
ATOM   4701  C2  POPEM 211      44.382  54.067  28.735  1.00  0.00           C
ATOM   4703  O21 POPEM 211      43.712  54.567  29.905  1.00  0.00           O
ATOM   4704  C21 POPEM 211      42.702  53.867  30.385  1.00  0.00           C
ATOM   4705  O22 POPEM 211      42.152  52.927  29.835  1.00  0.00           O
ATOM   4706  C22 POPEM 211      42.352  54.427  31.775  1.00  0.00           C
ATOM   4709  C3  POPEM 211      45.912  54.207  28.915  1.00  0.00           C
ATOM   4712  O31 POPEM 211      46.382  53.327  29.965  1.00  0.00           O
ATOM   4713  C31 POPEM 211      46.372  53.847  31.185  1.00  0.00           C
ATOM   4714  O32 POPEM 211      46.222  55.027  31.465  1.00  0.00           O
ATOM   4715  C32 POPEM 211      46.522  52.697  32.186  1.00  0.00           C
ATOM   4718  C23 POPEM 211      42.382  53.367  32.906  1.00  0.00           C
ATOM   4721  C24 POPEM 211      42.342  53.997  34.306  1.00  0.00           C
ATOM   4724  C25 POPEM 211      42.232  52.957  35.425  1.00  0.00           C
ATOM   4727  C26 POPEM 211      42.362  53.557  36.845  1.00  0.00           C
ATOM   4730  C27 POPEM 211      41.982  52.537  37.916  1.00  0.00           C
ATOM   4733  C28 POPEM 211      41.922  53.097  39.355  1.00  0.00           C
ATOM   4736  C29 POPEM 211      41.272  52.087  40.276  1.00  0.00           C
ATOM   4738 0C21 POPEM 211      41.582  51.847  41.565  1.00  0.00           C
ATOM   4740 1C21 POPEM 211      42.612  52.567  42.405  1.00  0.00           C
ATOM   4743 2C21 POPEM 211      43.852  51.697  42.665  1.00  0.00           C
ATOM   4746 3C21 POPEM 211      44.822  52.357  43.646  1.00  0.00           C
ATOM   4749 4C21 POPEM 211      46.112  51.537  43.855  1.00  0.00           C
ATOM   4752 5C21 POPEM 211      46.842  51.897  45.146  1.00  0.00           C
ATOM   4755 6C21 POPEM 211      48.052  50.997  45.425  1.00  0.00           C
ATOM   4758 7C21 POPEM 211      48.632  51.227  46.825  1.00  0.00           C
ATOM   4761 8C21 POPEM 211      49.672  50.187  47.256  1.00  0.00           C
ATOM   4765  C33 POPEM 211      46.332  53.147  33.646  1.00  0.00           C
ATOM   4768  C34 POPEM 211      46.582  51.987  34.616  1.00  0.00           C
ATOM   4771  C35 POPEM 211      46.362  52.367  36.085  1.00  0.00           C
ATOM   4774  C36 POPEM 211      47.362  51.707  37.056  1.00  0.00           C
ATOM   4777  C37 POPEM 211      46.742  51.447  38.436  1.00  0.00           C
ATOM   4780  C38 POPEM 211      47.692  50.777  39.435  1.00  0.00           C
ATOM   4783  C39 POPEM 211      49.002  51.557  39.675  1.00  0.00           C
ATOM   4786 0C31 POPEM 211      49.572  51.267  41.066  1.00  0.00           C
ATOM   4789 1C31 POPEM 211      50.972  51.867  41.305  1.00  0.00           C
ATOM   4792 2C31 POPEM 211      51.552  51.487  42.675  1.00  0.00           C
ATOM   4795 3C31 POPEM 211      51.952  49.997  42.776  1.00  0.00           C
ATOM   4798 4C31 POPEM 211      51.342  49.297  43.995  1.00  0.00           C
ATOM   4801 5C31 POPEM 211      51.712  47.807  44.075  1.00  0.00           C
ATOM   4804 6C31 POPEM 211      50.892  47.027  45.115  1.00  0.00           C
ATOM   4808  NH3 POPEN 212      13.032 105.757  56.495  1.00  0.00           N
ATOM   4812  C12 POPEN 212      12.642 106.187  57.875  1.00  0.00           C
ATOM   4815  C11 POPEN 212      13.852 106.187  58.815  1.00  0.00           C
ATOM   4818  P   POPEN 212      16.332 106.117  57.955  1.00  0.00           P
ATOM   4819  O13 POPEN 212      16.902 105.777  59.275  1.00  0.00           O
ATOM   4820  O14 POPEN 212      17.082 107.077  57.125  1.00  0.00           O
ATOM   4821  O11 POPEN 212      15.832 104.827  57.175  1.00  0.00           O
ATOM   4822  O12 POPEN 212      14.952 106.827  58.195  1.00  0.00           O
ATOM   4823  C1  POPEN 212      16.722 103.937  56.505  1.00  0.00           C
ATOM   4826  C2  POPEN 212      16.522 104.027  54.975  1.00  0.00           C
ATOM   4828  O21 POPEN 212      16.972 102.817  54.335  1.00  0.00           O
ATOM   4829  C21 POPEN 212      16.462 102.637  53.125  1.00  0.00           C
ATOM   4830  O22 POPEN 212      15.482 103.207  52.675  1.00  0.00           O
ATOM   4831  C22 POPEN 212      17.302 101.587  52.355  1.00  0.00           C
ATOM   4834  C3  POPEN 212      17.322 105.217  54.395  1.00  0.00           C
ATOM   4837  O31 POPEN 212      16.552 105.907  53.396  1.00  0.00           O
ATOM   4838  C31 POPEN 212      17.292 106.447  52.465  1.00  0.00           C
ATOM   4839  O32 POPEN 212      18.512 106.397  52.396  1.00  0.00           O
ATOM   4840  C32 POPEN 212      16.432 107.237  51.505  1.00  0.00           C
ATOM   4843  C23 POPEN 212      18.052 102.037  51.076  1.00  0.00           C
ATOM   4846  C24 POPEN 212      17.452 101.527  49.735  1.00  0.00           C
ATOM   4849  C25 POPEN 212      18.462 100.827  48.815  1.00  0.00           C
ATOM   4852  C26 POPEN 212      18.092 100.807  47.315  1.00  0.00           C
ATOM   4855  C27 POPEN 212      19.342 100.617  46.435  1.00  0.00           C
ATOM   4858  C28 POPEN 212      19.052 100.217  44.975  1.00  0.00           C
ATOM   4861  C29 POPEN 212      20.342  99.907  44.255  1.00  0.00           C
ATOM   4863 0C21 POPEN 212      20.532  99.887  42.925  1.00  0.00           C
ATOM   4865 1C21 POPEN 212      19.492 100.137  41.865  1.00  0.00           C
ATOM   4868 2C21 POPEN 212      19.892 101.307  40.945  1.00  0.00           C
ATOM   4871 3C21 POPEN 212      18.982 101.457  39.715  1.00  0.00           C
ATOM   4874 4C21 POPEN 212      19.572 102.427  38.695  1.00  0.00           C
ATOM   4877 5C21 POPEN 212      18.862 102.387  37.326  1.00  0.00           C
ATOM   4880 6C21 POPEN 212      17.632 103.287  37.186  1.00  0.00           C
ATOM   4883 7C21 POPEN 212      17.082 103.147  35.755  1.00  0.00           C
ATOM   4886 8C21 POPEN 212      15.942 104.097  35.395  1.00  0.00           C
ATOM   4890  C33 POPEN 212      17.122 107.347  50.135  1.00  0.00           C
ATOM   4893  C34 POPEN 212      16.832 106.127  49.255  1.00  0.00           C
ATOM   4896  C35 POPEN 212      17.462 106.287  47.865  1.00  0.00           C
ATOM   4899  C36 POPEN 212      16.852 105.337  46.825  1.00  0.00           C
ATOM   4902  C37 POPEN 212      17.552 105.477  45.476  1.00  0.00           C
ATOM   4905  C38 POPEN 212      16.682 105.017  44.306  1.00  0.00           C
ATOM   4908  C39 POPEN 212      17.382 105.097  42.935  1.00  0.00           C
ATOM   4911 0C31 POPEN 212      17.312 106.477  42.265  1.00  0.00           C
ATOM   4914 1C31 POPEN 212      18.462 107.437  42.615  1.00  0.00           C
ATOM   4917 2C31 POPEN 212      19.782 107.107  41.895  1.00  0.00           C
ATOM   4920 3C31 POPEN 212      20.872 108.147  42.165  1.00  0.00           C
ATOM   4923 4C31 POPEN 212      22.142 107.867  41.355  1.00  0.00           C
ATOM   4926 5C31 POPEN 212      23.142 109.037  41.335  1.00  0.00           C
ATOM   4929 6C31 POPEN 212      24.372 108.737  40.486  1.00  0.00           C
ATOM   4933  NH3 POPEO 213      81.302  52.437  61.695  1.00  0.00           N
ATOM   4937  C12 POPEO 213      81.912  53.667  61.076  1.00  0.00           C
ATOM   4940  C11 POPEO 213      82.922  53.377  59.955  1.00  0.00           C
ATOM   4943  P   POPEO 213      84.102  51.037  60.195  1.00  0.00           P
ATOM   4944  O13 POPEO 213      85.462  50.507  60.355  1.00  0.00           O
ATOM   4945  O14 POPEO 213      82.962  50.397  60.896  1.00  0.00           O
ATOM   4946  O11 POPEO 213      83.712  50.947  58.655  1.00  0.00           O
ATOM   4947  O12 POPEO 213      84.012  52.587  60.416  1.00  0.00           O
ATOM   4948  C1  POPEO 213      84.542  51.617  57.706  1.00  0.00           C
ATOM   4951  C2  POPEO 213      83.692  52.147  56.526  1.00  0.00           C
ATOM   4953  O21 POPEO 213      82.672  51.187  56.146  1.00  0.00           O
ATOM   4954  C21 POPEO 213      81.832  51.567  55.195  1.00  0.00           C
ATOM   4955  O22 POPEO 213      81.832  51.157  54.045  1.00  0.00           O
ATOM   4956  C22 POPEO 213      80.742  52.467  55.785  1.00  0.00           C
ATOM   4959  C3  POPEO 213      84.632  52.497  55.346  1.00  0.00           C
ATOM   4962  O31 POPEO 213      83.932  53.257  54.345  1.00  0.00           O
ATOM   4963  C31 POPEO 213      84.592  53.307  53.195  1.00  0.00           C
ATOM   4964  O32 POPEO 213      85.612  52.687  52.945  1.00  0.00           O
ATOM   4965  C32 POPEO 213      83.952  54.327  52.275  1.00  0.00           C
ATOM   4968  C23 POPEO 213      79.602  52.797  54.785  1.00  0.00           C
ATOM   4971  C24 POPEO 213      80.042  53.827  53.735  1.00  0.00           C
ATOM   4974  C25 POPEO 213      78.962  54.247  52.735  1.00  0.00           C
ATOM   4977  C26 POPEO 213      78.872  53.247  51.575  1.00  0.00           C
ATOM   4980  C27 POPEO 213      78.372  53.847  50.255  1.00  0.00           C
ATOM   4983  C28 POPEO 213      78.722  52.917  49.085  1.00  0.00           C
ATOM   4986  C29 POPEO 213      78.372  53.507  47.745  1.00  0.00           C
ATOM   4988 0C21 POPEO 213      79.152  54.337  47.025  1.00  0.00           C
ATOM   4990 1C21 POPEO 213      80.512  54.847  47.415  1.00  0.00           C
ATOM   4993 2C21 POPEO 213      80.472  56.267  48.015  1.00  0.00           C
ATOM   4996 3C21 POPEO 213      80.522  57.367  46.955  1.00  0.00           C
ATOM   4999 4C21 POPEO 213      80.532  58.767  47.576  1.00  0.00           C
ATOM   5002 5C21 POPEO 213      80.512  59.897  46.535  1.00  0.00           C
ATOM   5005 6C21 POPEO 213      79.152  60.027  45.845  1.00  0.00           C
ATOM   5008 7C21 POPEO 213      79.062  61.197  44.865  1.00  0.00           C
ATOM   5011 8C21 POPEO 213      77.682  61.327  44.215  1.00  0.00           C
ATOM   5015  C33 POPEO 213      84.582  54.247  50.875  1.00  0.00           C
ATOM   5018  C34 POPEO 213      83.952  55.217  49.875  1.00  0.00           C
ATOM   5021  C35 POPEO 213      84.272  56.677  50.215  1.00  0.00           C
ATOM   5024  C36 POPEO 213      84.352  57.547  48.956  1.00  0.00           C
ATOM   5027  C37 POPEO 213      84.992  58.917  49.226  1.00  0.00           C
ATOM   5030  C38 POPEO 213      85.082  59.757  47.945  1.00  0.00           C
ATOM   5033  C39 POPEO 213      86.212  60.787  47.995  1.00  0.00           C
ATOM   5036 0C31 POPEO 213      86.562  61.327  46.605  1.00  0.00           C
ATOM   5039 1C31 POPEO 213      87.982  61.917  46.555  1.00  0.00           C
ATOM   5042 2C31 POPEO 213      88.432  62.257  45.125  1.00  0.00           C
ATOM   5045 3C31 POPEO 213      87.612  63.377  44.475  1.00  0.00           C
ATOM   5048 4C31 POPEO 213      88.212  63.857  43.155  1.00  0.00           C
ATOM   5051 5C31 POPEO 213      87.362  64.947  42.495  1.00  0.00           C
ATOM   5054 6C31 POPEO 213      88.102  65.687  41.385  1.00  0.00           C
ATOM   5058  NH3 POPEP 214      91.212  56.067  16.815  1.00  0.00           N
ATOM   5062  C12 POPEP 214      89.732  55.997  16.605  1.00  0.00           C
ATOM   5065  C11 POPEP 214      89.202  54.787  17.375  1.00  0.00           C
ATOM   5068  P   POPEP 214      90.772  52.677  16.925  1.00  0.00           P
ATOM   5069  O13 POPEP 214      90.782  51.587  15.935  1.00  0.00           O
ATOM   5070  O14 POPEP 214      91.952  53.567  16.915  1.00  0.00           O
ATOM   5071  O11 POPEP 214      90.562  52.137  18.395  1.00  0.00           O
ATOM   5072  O12 POPEP 214      89.512  53.587  16.665  1.00  0.00           O
ATOM   5073  C1  POPEP 214      90.932  52.887  19.565  1.00  0.00           C
ATOM   5076  C2  POPEP 214      91.892  52.047  20.445  1.00  0.00           C
ATOM   5078  O21 POPEP 214      91.292  51.717  21.725  1.00  0.00           O
ATOM   5079  C21 POPEP 214      91.102  52.697  22.595  1.00  0.00           C
ATOM   5080  O22 POPEP 214      91.272  53.887  22.395  1.00  0.00           O
ATOM   5081  C22 POPEP 214      90.542  52.087  23.875  1.00  0.00           C
ATOM   5084  C3  POPEP 214      93.322  52.657  20.555  1.00  0.00           C
ATOM   5087  O31 POPEP 214      94.132  51.877  21.455  1.00  0.00           O
ATOM   5088  C31 POPEP 214      94.782  50.857  20.915  1.00  0.00           C
ATOM   5089  O32 POPEP 214      94.872  50.617  19.725  1.00  0.00           O
ATOM   5090  C32 POPEP 214      95.452  50.007  21.995  1.00  0.00           C
ATOM   5093  C23 POPEP 214      90.292  53.127  25.005  1.00  0.00           C
ATOM   5096  C24 POPEP 214      91.442  53.217  26.015  1.00  0.00           C
ATOM   5099  C25 POPEP 214      91.622  51.927  26.825  1.00  0.00           C
ATOM   5102  C26 POPEP 214      91.332  52.087  28.325  1.00  0.00           C
ATOM   5105  C27 POPEP 214      89.882  52.487  28.655  1.00  0.00           C
ATOM   5108  C28 POPEP 214      89.712  52.687  30.175  1.00  0.00           C
ATOM   5111  C29 POPEP 214      88.382  53.257  30.585  1.00  0.00           C
ATOM   5113 0C21 POPEP 214      88.092  53.577  31.865  1.00  0.00           C
ATOM   5115 1C21 POPEP 214      89.062  53.367  32.995  1.00  0.00           C
ATOM   5118 2C21 POPEP 214      88.462  53.587  34.395  1.00  0.00           C
ATOM   5121 3C21 POPEP 214      88.282  55.067  34.765  1.00  0.00           C
ATOM   5124 4C21 POPEP 214      87.272  55.257  35.915  1.00  0.00           C
ATOM   5127 5C21 POPEP 214      87.162  56.697  36.435  1.00  0.00           C
ATOM   5130 6C21 POPEP 214      86.662  57.677  35.365  1.00  0.00           C
ATOM   5133 7C21 POPEP 214      86.422  59.087  35.925  1.00  0.00           C
ATOM   5136 8C21 POPEP 214      86.132  60.117  34.835  1.00  0.00           C
ATOM   5140  C33 POPEP 214      94.622  49.787  23.295  1.00  0.00           C
ATOM   5143  C34 POPEP 214      95.322  48.837  24.275  1.00  0.00           C
ATOM   5146  C35 POPEP 214      94.722  48.837  25.695  1.00  0.00           C
ATOM   5149  C36 POPEP 214      94.852  47.477  26.405  1.00  0.00           C
ATOM   5152  C37 POPEP 214      93.892  47.267  27.585  1.00  0.00           C
ATOM   5155  C38 POPEP 214      94.472  47.577  28.965  1.00  0.00           C
ATOM   5158  C39 POPEP 214      94.762  49.077  29.155  1.00  0.00           C
ATOM   5161 0C31 POPEP 214      94.862  49.477  30.625  1.00  0.00           C
ATOM   5164 1C31 POPEP 214      95.122  50.977  30.795  1.00  0.00           C
ATOM   5167 2C31 POPEP 214      95.332  51.397  32.256  1.00  0.00           C
ATOM   5170 3C31 POPEP 214      94.042  51.447  33.095  1.00  0.00           C
ATOM   5173 4C31 POPEP 214      93.562  52.877  33.345  1.00  0.00           C
ATOM   5176 5C31 POPEP 214      92.522  52.977  34.465  1.00  0.00           C
ATOM   5179 6C31 POPEP 214      92.092  54.417  34.756  1.00  0.00           C
ATOM   5183  NH3 POPEQ 215     116.252  39.727  60.085  1.00  0.00           N
ATOM   5187  C12 POPEQ 215     117.062  39.107  58.985  1.00  0.00           C
ATOM   5190  C11 POPEQ 215     118.542  39.367  59.245  1.00  0.00           C
ATOM   5193  P   POPEQ 215     120.822  38.217  58.945  1.00  0.00           P
ATOM   5194  O13 POPEQ 215     120.712  37.647  60.305  1.00  0.00           O
ATOM   5195  O14 POPEQ 215     121.522  37.417  57.925  1.00  0.00           O
ATOM   5196  O11 POPEQ 215     121.462  39.657  59.045  1.00  0.00           O
ATOM   5197  O12 POPEQ 215     119.342  38.497  58.445  1.00  0.00           O
ATOM   5198  C1  POPEQ 215     121.552  40.647  58.025  1.00  0.00           C
ATOM   5201  C2  POPEQ 215     123.042  40.917  57.665  1.00  0.00           C
ATOM   5203  O21 POPEQ 215     123.222  41.607  56.425  1.00  0.00           O
ATOM   5204  C21 POPEQ 215     122.802  42.867  56.326  1.00  0.00           C
ATOM   5205  O22 POPEQ 215     122.142  43.477  57.146  1.00  0.00           O
ATOM   5206  C22 POPEQ 215     123.222  43.397  54.945  1.00  0.00           C
ATOM   5209  C3  POPEQ 215     123.762  39.547  57.535  1.00  0.00           C
ATOM   5212  O31 POPEQ 215     125.076  39.617  56.945  1.00  0.00           O
ATOM   5213  C31 POPEQ 215     125.236  39.577  55.605  1.00  0.00           C
ATOM   5214  O32 POPEQ 215     126.316  39.817  55.076  1.00  0.00           O
ATOM   5215  C32 POPEQ 215     124.032  39.087  54.815  1.00  0.00           C
ATOM   5218  C23 POPEQ 215     124.742  43.687  54.765  1.00  0.00           C
ATOM   5221  C24 POPEQ 215     125.036  44.197  53.335  1.00  0.00           C
ATOM   5224  C25 POPEQ 215     126.496  44.337  52.885  1.00  0.00           C
ATOM   5227  C26 POPEQ 215     127.296  45.307  53.755  1.00  0.00           C
ATOM   5230  C27 POPEQ 215     128.766  45.437  53.335  1.00  0.00           C
ATOM   5233  C28 POPEQ 215     129.526  46.477  54.185  1.00  0.00           C
ATOM   5236  C29 POPEQ 215     130.526  45.887  55.146  1.00  0.00           C
ATOM   5238 0C21 POPEQ 215     131.856  45.867  55.005  1.00  0.00           C
ATOM   5240 1C21 POPEQ 215     132.636  46.397  53.835  1.00  0.00           C
ATOM   5243 2C21 POPEQ 215     133.356  47.717  54.175  1.00  0.00           C
ATOM   5246 3C21 POPEQ 215     134.536  47.527  55.135  1.00  0.00           C
ATOM   5249 4C21 POPEQ 215     135.426  48.767  55.195  1.00  0.00           C
ATOM   5252 5C21 POPEQ 215     136.736  48.527  55.965  1.00  0.00           C
ATOM   5255 6C21 POPEQ 215     137.726  49.677  55.736  1.00  0.00           C
ATOM   5258 7C21 POPEQ 215     138.996  49.597  56.575  1.00  0.00           C
ATOM   5261 8C21 POPEQ 215     139.916  50.807  56.355  1.00  0.00           C
ATOM   5265  C33 POPEQ 215     124.272  38.837  53.306  1.00  0.00           C
ATOM   5268  C34 POPEQ 215     122.922  38.427  52.695  1.00  0.00           C
ATOM   5271  C35 POPEQ 215     122.902  37.837  51.285  1.00  0.00           C
ATOM   5274  C36 POPEQ 215     123.542  38.737  50.235  1.00  0.00           C
ATOM   5277  C37 POPEQ 215     123.562  38.107  48.845  1.00  0.00           C
ATOM   5280  C38 POPEQ 215     124.562  38.827  47.935  1.00  0.00           C
ATOM   5283  C39 POPEQ 215     124.372  38.497  46.445  1.00  0.00           C
ATOM   5286 0C31 POPEQ 215     124.432  36.997  46.135  1.00  0.00           C
ATOM   5289 1C31 POPEQ 215     124.012  36.677  44.705  1.00  0.00           C
ATOM   5292 2C31 POPEQ 215     125.086  36.927  43.646  1.00  0.00           C
ATOM   5295 3C31 POPEQ 215     124.532  36.637  42.246  1.00  0.00           C
ATOM   5298 4C31 POPEQ 215     124.472  35.137  41.955  1.00  0.00           C
ATOM   5301 5C31 POPEQ 215     123.832  34.837  40.605  1.00  0.00           C
ATOM   5304 6C31 POPEQ 215     123.562  33.347  40.395  1.00  0.00           C
ATOM   5308  NH3 POPER 216      46.212 113.547  59.585  1.00  0.00           N
ATOM   5312  C12 POPER 216      47.692 113.867  59.535  1.00  0.00           C
ATOM   5315  C11 POPER 216      48.052 115.037  58.585  1.00  0.00           C
ATOM   5318  P   POPER 216      46.682 114.437  56.415  1.00  0.00           P
ATOM   5319  O13 POPER 216      47.942 114.117  55.736  1.00  0.00           O
ATOM   5320  O14 POPER 216      45.842 113.347  56.965  1.00  0.00           O
ATOM   5321  O11 POPER 216      45.812 115.397  55.515  1.00  0.00           O
ATOM   5322  O12 POPER 216      47.032 115.377  57.635  1.00  0.00           O
ATOM   5323  C1  POPER 216      45.762 115.237  54.096  1.00  0.00           C
ATOM   5326  C2  POPER 216      46.262 116.547  53.425  1.00  0.00           C
ATOM   5328  O21 POPER 216      46.032 116.517  52.006  1.00  0.00           O
ATOM   5329  C21 POPER 216      46.512 115.517  51.305  1.00  0.00           C
ATOM   5330  O22 POPER 216      47.442 114.797  51.605  1.00  0.00           O
ATOM   5331  C22 POPER 216      45.632 115.367  50.065  1.00  0.00           C
ATOM   5334  C3  POPER 216      47.732 116.887  53.826  1.00  0.00           C
ATOM   5337  O31 POPER 216      48.252 118.097  53.225  1.00  0.00           O
ATOM   5338  C31 POPER 216      47.852 119.217  53.785  1.00  0.00           C
ATOM   5339  O32 POPER 216      46.962 119.327  54.616  1.00  0.00           O
ATOM   5340  C32 POPER 216      48.802 120.357  53.385  1.00  0.00           C
ATOM   5343  C23 POPER 216      46.232 115.987  48.795  1.00  0.00           C
ATOM   5346  C24 POPER 216      46.372 117.517  48.885  1.00  0.00           C
ATOM   5349  C25 POPER 216      46.452 118.167  47.505  1.00  0.00           C
ATOM   5352  C26 POPER 216      46.772 119.677  47.525  1.00  0.00           C
ATOM   5355  C27 POPER 216      45.692 120.547  48.205  1.00  0.00           C
ATOM   5358  C28 POPER 216      45.842 122.057  47.906  1.00  0.00           C
ATOM   5361  C29 POPER 216      45.472 122.377  46.485  1.00  0.00           C
ATOM   5363 0C21 POPER 216      44.692 123.367  46.035  1.00  0.00           C
ATOM   5365 1C21 POPER 216      44.022 124.477  46.825  1.00  0.00           C
ATOM   5368 2C21 POPER 216      44.012 125.767  45.975  1.00  0.00           C
ATOM   5371 3C21 POPER 216      43.012 126.837  46.445  1.00  0.00           C
ATOM   5374 4C21 POPER 216      43.072 128.137  45.625  1.00  0.00           C
ATOM   5377 5C21 POPER 216      42.912 127.967  44.105  1.00  0.00           C
ATOM   5380 6C21 POPER 216      43.302 129.217  43.306  1.00  0.00           C
ATOM   5383 7C21 POPER 216      43.372 128.937  41.795  1.00  0.00           C
ATOM   5386 8C21 POPER 216      43.892 130.111  40.975  1.00  0.00           C
ATOM   5390  C33 POPER 216      48.112 121.747  53.275  1.00  0.00           C
ATOM   5393  C34 POPER 216      49.122 122.907  53.295  1.00  0.00           C
ATOM   5396  C35 POPER 216      48.412 124.277  53.295  1.00  0.00           C
ATOM   5399  C36 POPER 216      49.312 125.507  53.506  1.00  0.00           C
ATOM   5402  C37 POPER 216      50.102 125.897  52.256  1.00  0.00           C
ATOM   5405  C38 POPER 216      50.382 127.407  52.155  1.00  0.00           C
ATOM   5408  C39 POPER 216      49.122 128.227  51.845  1.00  0.00           C
ATOM   5411 0C31 POPER 216      49.442 129.617  51.285  1.00  0.00           C
ATOM   5414 1C31 POPER 216      48.222 130.281  50.635  1.00  0.00           C
ATOM   5417 2C31 POPER 216      48.572 131.511  49.795  1.00  0.00           C
ATOM   5420 3C31 POPER 216      47.472 131.851  48.775  1.00  0.00           C
ATOM   5423 4C31 POPER 216      47.762 133.121  47.976  1.00  0.00           C
ATOM   5426 5C31 POPER 216      46.922 133.211  46.685  1.00  0.00           C
ATOM   5429 6C31 POPER 216      46.732 134.651  46.205  1.00  0.00           C
ATOM   5433  NH3 POPES 217       1.542 109.717  14.185  1.00  0.00           N
ATOM   5437  C12 POPES 217       2.832 109.787  13.415  1.00  0.00           C
ATOM   5440  C11 POPES 217       2.822 110.947  12.415  1.00  0.00           C
ATOM   5443  P   POPES 217       0.612 112.237  11.785  1.00  0.00           P
ATOM   5444  O13 POPES 217       0.782 112.997  10.525  1.00  0.00           O
ATOM   5445  O14 POPES 217      -0.748 111.837  12.185  1.00  0.00           O
ATOM   5446  O11 POPES 217       1.172 113.117  12.955  1.00  0.00           O
ATOM   5447  O12 POPES 217       1.552 110.967  11.775  1.00  0.00           O
ATOM   5448  C1  POPES 217       0.612 114.437  13.065  1.00  0.00           C
ATOM   5451  C2  POPES 217       0.442 114.857  14.535  1.00  0.00           C
ATOM   5453  O21 POPES 217      -0.468 113.967  15.215  1.00  0.00           O
ATOM   5454  C21 POPES 217       0.172 113.057  15.935  1.00  0.00           C
ATOM   5455  O22 POPES 217       0.592 111.987  15.515  1.00  0.00           O
ATOM   5456  C22 POPES 217       0.232 113.477  17.395  1.00  0.00           C
ATOM   5459  C3  POPES 217      -0.108 116.307  14.565  1.00  0.00           C
ATOM   5462  O31 POPES 217      -0.528 116.687  15.895  1.00  0.00           O
ATOM   5463  C31 POPES 217      -1.808 117.027  16.015  1.00  0.00           C
ATOM   5464  O32 POPES 217      -2.648 116.997  15.145  1.00  0.00           O
ATOM   5465  C32 POPES 217      -2.048 117.547  17.415  1.00  0.00           C
ATOM   5468  C23 POPES 217       1.702 113.567  17.865  1.00  0.00           C
ATOM   5471  C24 POPES 217       1.862 113.987  19.325  1.00  0.00           C
ATOM   5474  C25 POPES 217       1.072 113.117  20.315  1.00  0.00           C
ATOM   5477  C26 POPES 217       1.502 113.357  21.765  1.00  0.00           C
ATOM   5480  C27 POPES 217       0.662 112.567  22.765  1.00  0.00           C
ATOM   5483  C28 POPES 217       1.162 112.757  24.215  1.00  0.00           C
ATOM   5486  C29 POPES 217       0.092 112.527  25.245  1.00  0.00           C
ATOM   5488 0C21 POPES 217       0.282 112.287  26.555  1.00  0.00           C
ATOM   5490 1C21 POPES 217       1.602 112.167  27.275  1.00  0.00           C
ATOM   5493 2C21 POPES 217       1.922 113.327  28.235  1.00  0.00           C
ATOM   5496 3C21 POPES 217       2.732 114.467  27.595  1.00  0.00           C
ATOM   5499 4C21 POPES 217       3.402 115.357  28.655  1.00  0.00           C
ATOM   5502 5C21 POPES 217       4.442 116.327  28.075  1.00  0.00           C
ATOM   5505 6C21 POPES 217       5.262 117.037  29.165  1.00  0.00           C
ATOM   5508 7C21 POPES 217       6.382 117.887  28.565  1.00  0.00           C
ATOM   5511 8C21 POPES 217       7.212 118.647  29.605  1.00  0.00           C
ATOM   5515  C33 POPES 217      -2.518 116.427  18.365  1.00  0.00           C
ATOM   5518  C34 POPES 217      -2.608 116.947  19.795  1.00  0.00           C
ATOM   5521  C35 POPES 217      -2.798 115.797  20.795  1.00  0.00           C
ATOM   5524  C36 POPES 217      -2.928 116.307  22.225  1.00  0.00           C
ATOM   5527  C37 POPES 217      -3.088 115.157  23.225  1.00  0.00           C
ATOM   5530  C38 POPES 217      -2.468 115.467  24.585  1.00  0.00           C
ATOM   5533  C39 POPES 217      -2.998 114.547  25.695  1.00  0.00           C
ATOM   5536 0C31 POPES 217      -2.298 114.777  27.045  1.00  0.00           C
ATOM   5539 1C31 POPES 217      -2.798 116.027  27.765  1.00  0.00           C
ATOM   5542 2C31 POPES 217      -1.748 116.627  28.705  1.00  0.00           C
ATOM   5545 3C31 POPES 217      -1.298 115.727  29.875  1.00  0.00           C
ATOM   5548 4C31 POPES 217      -2.258 115.747  31.075  1.00  0.00           C
ATOM   5551 5C31 POPES 217      -1.558 115.297  32.365  1.00  0.00           C
ATOM   5554 6C31 POPES 217      -2.458 115.377  33.605  1.00  0.00           C
ATOM   5558  NH3 POPET 218       7.002  83.577  56.415  1.00  0.00           N
ATOM   5562  C12 POPET 218       6.692  82.917  57.725  1.00  0.00           C
ATOM   5565  C11 POPET 218       7.922  82.137  58.186  1.00  0.00           C
ATOM   5568  P   POPET 218      10.452  82.587  57.735  1.00  0.00           P
ATOM   5569  O13 POPET 218      10.442  81.107  57.595  1.00  0.00           O
ATOM   5570  O14 POPET 218      11.492  83.197  58.595  1.00  0.00           O
ATOM   5571  O11 POPET 218      10.422  83.287  56.305  1.00  0.00           O
ATOM   5572  O12 POPET 218       9.032  83.037  58.265  1.00  0.00           O
ATOM   5573  C1  POPET 218      10.992  82.567  55.195  1.00  0.00           C
ATOM   5576  C2  POPET 218      11.012  83.427  53.896  1.00  0.00           C
ATOM   5578  O21 POPET 218      12.292  84.117  53.775  1.00  0.00           O
ATOM   5579  C21 POPET 218      12.662  84.287  52.505  1.00  0.00           C
ATOM   5580  O22 POPET 218      12.112  83.767  51.555  1.00  0.00           O
ATOM   5581  C22 POPET 218      13.912  85.167  52.396  1.00  0.00           C
ATOM   5584  C3  POPET 218       9.842  84.447  53.925  1.00  0.00           C
ATOM   5587  O31 POPET 218       9.752  85.247  52.735  1.00  0.00           O
ATOM   5588  C31 POPET 218       8.632  85.177  52.056  1.00  0.00           C
ATOM   5589  O32 POPET 218       7.662  84.487  52.335  1.00  0.00           O
ATOM   5590  C32 POPET 218       8.702  86.137  50.875  1.00  0.00           C
ATOM   5593  C23 POPET 218      14.242  85.467  50.905  1.00  0.00           C
ATOM   5596  C24 POPET 218      15.682  85.907  50.585  1.00  0.00           C
ATOM   5599  C25 POPET 218      15.782  86.147  49.075  1.00  0.00           C
ATOM   5602  C26 POPET 218      17.142  86.607  48.506  1.00  0.00           C
ATOM   5605  C27 POPET 218      16.932  87.697  47.425  1.00  0.00           C
ATOM   5608  C28 POPET 218      17.812  87.577  46.165  1.00  0.00           C
ATOM   5611  C29 POPET 218      19.222  88.047  46.355  1.00  0.00           C
ATOM   5613 0C21 POPET 218      20.122  88.177  45.365  1.00  0.00           C
ATOM   5615 1C21 POPET 218      19.902  87.857  43.905  1.00  0.00           C
ATOM   5618 2C21 POPET 218      20.272  88.997  42.925  1.00  0.00           C
ATOM   5621 3C21 POPET 218      21.712  89.537  43.065  1.00  0.00           C
ATOM   5624 4C21 POPET 218      22.102  90.467  41.895  1.00  0.00           C
ATOM   5627 5C21 POPET 218      21.282  91.757  41.845  1.00  0.00           C
ATOM   5630 6C21 POPET 218      21.542  92.587  40.575  1.00  0.00           C
ATOM   5633 7C21 POPET 218      20.702  93.867  40.535  1.00  0.00           C
ATOM   5636 8C21 POPET 218      20.952  94.707  39.275  1.00  0.00           C
ATOM   5640  C33 POPET 218       9.932  85.897  49.955  1.00  0.00           C
ATOM   5643  C34 POPET 218      10.182  87.047  48.956  1.00  0.00           C
ATOM   5646  C35 POPET 218       8.952  87.487  48.155  1.00  0.00           C
ATOM   5649  C36 POPET 218       9.252  88.697  47.265  1.00  0.00           C
ATOM   5652  C37 POPET 218       8.032  89.597  47.006  1.00  0.00           C
ATOM   5655  C38 POPET 218       8.462  91.007  46.605  1.00  0.00           C
ATOM   5658  C39 POPET 218       7.302  91.997  46.495  1.00  0.00           C
ATOM   5661 0C31 POPET 218       7.092  92.507  45.055  1.00  0.00           C
ATOM   5664 1C31 POPET 218       6.092  93.657  44.995  1.00  0.00           C
ATOM   5667 2C31 POPET 218       6.292  94.557  43.765  1.00  0.00           C
ATOM   5670 3C31 POPET 218       5.362  95.777  43.735  1.00  0.00           C
ATOM   5673 4C31 POPET 218       3.912  95.417  43.395  1.00  0.00           C
ATOM   5676 5C31 POPET 218       2.972  96.627  43.385  1.00  0.00           C
ATOM   5679 6C31 POPET 218       1.662  96.397  42.635  1.00  0.00           C
ATOM   5683  NH3 POPEU 219      57.022  50.327  24.645  1.00  0.00           N
ATOM   5687  C12 POPEU 219      55.672  49.787  24.975  1.00  0.00           C
ATOM   5690  C11 POPEU 219      55.132  50.417  26.255  1.00  0.00           C
ATOM   5693  P   POPEU 219      53.032  50.087  27.775  1.00  0.00           P
ATOM   5694  O13 POPEU 219      51.772  49.317  27.605  1.00  0.00           O
ATOM   5695  O14 POPEU 219      53.912  49.737  28.905  1.00  0.00           O
ATOM   5696  O11 POPEU 219      52.682  51.617  27.775  1.00  0.00           O
ATOM   5697  O12 POPEU 219      53.802  49.947  26.415  1.00  0.00           O
ATOM   5698  C1  POPEU 219      53.262  52.417  28.805  1.00  0.00           C
ATOM   5701  C2  POPEU 219      52.872  53.887  28.605  1.00  0.00           C
ATOM   5703  O21 POPEU 219      53.242  54.597  29.805  1.00  0.00           O
ATOM   5704  C21 POPEU 219      53.982  55.667  29.565  1.00  0.00           C
ATOM   5705  O22 POPEU 219      54.352  56.047  28.475  1.00  0.00           O
ATOM   5706  C22 POPEU 219      54.312  56.387  30.875  1.00  0.00           C
ATOM   5709  C3  POPEU 219      51.342  53.997  28.405  1.00  0.00           C
ATOM   5712  O31 POPEU 219      50.932  55.327  28.025  1.00  0.00           O
ATOM   5713  C31 POPEU 219      50.472  56.237  28.905  1.00  0.00           C
ATOM   5714  O32 POPEU 219      50.132  57.357  28.575  1.00  0.00           O
ATOM   5715  C32 POPEU 219      50.302  55.757  30.355  1.00  0.00           C
ATOM   5718  C23 POPEU 219      55.812  56.237  31.205  1.00  0.00           C
ATOM   5721  C24 POPEU 219      56.232  56.837  32.545  1.00  0.00           C
ATOM   5724  C25 POPEU 219      57.622  56.327  32.935  1.00  0.00           C
ATOM   5727  C26 POPEU 219      58.162  56.837  34.275  1.00  0.00           C
ATOM   5730  C27 POPEU 219      59.342  55.987  34.746  1.00  0.00           C
ATOM   5733  C28 POPEU 219      60.242  56.627  35.815  1.00  0.00           C
ATOM   5736  C29 POPEU 219      59.502  56.997  37.075  1.00  0.00           C
ATOM   5738 0C21 POPEU 219      59.422  56.267  38.195  1.00  0.00           C
ATOM   5740 1C21 POPEU 219      60.012  54.897  38.395  1.00  0.00           C
ATOM   5743 2C21 POPEU 219      61.062  54.857  39.515  1.00  0.00           C
ATOM   5746 3C21 POPEU 219      61.372  53.407  39.896  1.00  0.00           C
ATOM   5749 4C21 POPEU 219      62.562  53.277  40.845  1.00  0.00           C
ATOM   5752 5C21 POPEU 219      62.542  51.967  41.635  1.00  0.00           C
ATOM   5755 6C21 POPEU 219      62.502  50.707  40.755  1.00  0.00           C
ATOM   5758 7C21 POPEU 219      62.422  49.447  41.625  1.00  0.00           C
ATOM   5761 8C21 POPEU 219      62.702  48.117  40.915  1.00  0.00           C
ATOM   5765  C33 POPEU 219      50.002  56.937  31.305  1.00  0.00           C
ATOM   5768  C34 POPEU 219      49.742  56.497  32.755  1.00  0.00           C
ATOM   5771  C35 POPEU 219      51.002  56.457  33.635  1.00  0.00           C
ATOM   5774  C36 POPEU 219      51.492  57.857  34.075  1.00  0.00           C
ATOM   5777  C37 POPEU 219      52.682  57.787  35.035  1.00  0.00           C
ATOM   5780  C38 POPEU 219      53.232  59.167  35.435  1.00  0.00           C
ATOM   5783  C39 POPEU 219      52.792  59.667  36.815  1.00  0.00           C
ATOM   5786 0C31 POPEU 219      53.272  61.107  37.056  1.00  0.00           C
ATOM   5789 1C31 POPEU 219      53.312  61.547  38.525  1.00  0.00           C
ATOM   5792 2C31 POPEU 219      53.462  63.077  38.646  1.00  0.00           C
ATOM   5795 3C31 POPEU 219      53.802  63.597  40.045  1.00  0.00           C
ATOM   5798 4C31 POPEU 219      55.282  63.457  40.416  1.00  0.00           C
ATOM   5801 5C31 POPEU 219      55.722  64.487  41.465  1.00  0.00           C
ATOM   5804 6C31 POPEU 219      57.192  64.357  41.885  1.00  0.00           C
ATOM   5808  NH3 POPEV 220      91.182  93.457  59.035  1.00  0.00           N
ATOM   5812  C12 POPEV 220      92.482  93.887  59.655  1.00  0.00           C
ATOM   5815  C11 POPEV 220      92.172  94.857  60.785  1.00  0.00           C
ATOM   5818  P   POPEV 220      94.342  96.237  61.326  1.00  0.00           P
ATOM   5819  O13 POPEV 220      93.652  97.477  60.896  1.00  0.00           O
ATOM   5820  O14 POPEV 220      95.222  96.287  62.525  1.00  0.00           O
ATOM   5821  O11 POPEV 220      95.112  95.627  60.115  1.00  0.00           O
ATOM   5822  O12 POPEV 220      93.312  95.097  61.585  1.00  0.00           O
ATOM   5823  C1  POPEV 220      96.002  96.427  59.335  1.00  0.00           C
ATOM   5826  C2  POPEV 220      95.432  96.647  57.906  1.00  0.00           C
ATOM   5828  O21 POPEV 220      96.442  96.237  56.955  1.00  0.00           O
ATOM   5829  C21 POPEV 220      95.912  95.877  55.795  1.00  0.00           C
ATOM   5830  O22 POPEV 220      94.732  95.597  55.645  1.00  0.00           O
ATOM   5831  C22 POPEV 220      96.992  95.977  54.686  1.00  0.00           C
ATOM   5834  C3  POPEV 220      95.002  98.147  57.706  1.00  0.00           C
ATOM   5837  O31 POPEV 220      94.662  98.467  56.345  1.00  0.00           O
ATOM   5838  C31 POPEV 220      93.382  98.397  55.985  1.00  0.00           C
ATOM   5839  O32 POPEV 220      92.432  98.307  56.745  1.00  0.00           O
ATOM   5840  C32 POPEV 220      93.342  98.447  54.455  1.00  0.00           C
ATOM   5843  C23 POPEV 220      96.662  95.267  53.345  1.00  0.00           C
ATOM   5846  C24 POPEV 220      97.832  95.147  52.355  1.00  0.00           C
ATOM   5849  C25 POPEV 220      97.772  93.887  51.465  1.00  0.00           C
ATOM   5852  C26 POPEV 220      96.882  94.037  50.215  1.00  0.00           C
ATOM   5855  C27 POPEV 220      97.002  92.837  49.255  1.00  0.00           C
ATOM   5858  C28 POPEV 220      96.052  92.897  48.046  1.00  0.00           C
ATOM   5861  C29 POPEV 220      96.622  93.537  46.796  1.00  0.00           C
ATOM   5863 0C21 POPEV 220      96.662  92.977  45.565  1.00  0.00           C
ATOM   5865 1C21 POPEV 220      96.142  91.587  45.265  1.00  0.00           C
ATOM   5868 2C21 POPEV 220      96.502  90.997  43.885  1.00  0.00           C
ATOM   5871 3C21 POPEV 220      96.122  89.507  43.865  1.00  0.00           C
ATOM   5874 4C21 POPEV 220      96.332  88.787  42.525  1.00  0.00           C
ATOM   5877 5C21 POPEV 220      95.202  89.007  41.515  1.00  0.00           C
ATOM   5880 6C21 POPEV 220      95.142  87.907  40.445  1.00  0.00           C
ATOM   5883 7C21 POPEV 220      93.962  88.077  39.486  1.00  0.00           C
ATOM   5886 8C21 POPEV 220      93.952  87.117  38.295  1.00  0.00           C
ATOM   5890  C33 POPEV 220      91.952  98.657  53.815  1.00  0.00           C
ATOM   5893  C34 POPEV 220      91.652  97.607  52.745  1.00  0.00           C
ATOM   5896  C35 POPEV 220      92.652  97.537  51.585  1.00  0.00           C
ATOM   5899  C36 POPEV 220      92.462  98.637  50.546  1.00  0.00           C
ATOM   5902  C37 POPEV 220      93.362  98.367  49.335  1.00  0.00           C
ATOM   5905  C38 POPEV 220      93.142  99.377  48.215  1.00  0.00           C
ATOM   5908  C39 POPEV 220      93.302  98.777  46.806  1.00  0.00           C
ATOM   5911 0C31 POPEV 220      92.182  97.807  46.435  1.00  0.00           C
ATOM   5914 1C31 POPEV 220      92.722  96.547  45.755  1.00  0.00           C
ATOM   5917 2C31 POPEV 220      91.652  95.487  45.486  1.00  0.00           C
ATOM   5920 3C31 POPEV 220      90.892  95.647  44.166  1.00  0.00           C
ATOM   5923 4C31 POPEV 220      91.822  95.597  42.945  1.00  0.00           C
ATOM   5926 5C31 POPEV 220      91.102  95.557  41.596  1.00  0.00           C
ATOM   5929 6C31 POPEV 220      92.122  95.587  40.455  1.00  0.00           C
ATOM   5933  NH3 POPEW 221      53.692  26.687  62.425  1.00  0.00           N
ATOM   5937  C12 POPEW 221      53.532  25.227  62.755  1.00  0.00           C
ATOM   5940  C11 POPEW 221      52.592  24.517  61.775  1.00  0.00           C
ATOM   5943  P   POPEW 221      52.842  21.897  61.335  1.00  0.00           P
ATOM   5944  O13 POPEW 221      54.222  21.517  61.675  1.00  0.00           O
ATOM   5945  O14 POPEW 221      51.842  20.847  61.585  1.00  0.00           O
ATOM   5946  O11 POPEW 221      52.782  22.347  59.835  1.00  0.00           O
ATOM   5947  O12 POPEW 221      52.432  23.167  62.175  1.00  0.00           O
ATOM   5948  C1  POPEW 221      51.522  22.527  59.175  1.00  0.00           C
ATOM   5951  C2  POPEW 221      51.382  21.517  58.015  1.00  0.00           C
ATOM   5953  O21 POPEW 221      50.492  22.107  57.035  1.00  0.00           O
ATOM   5954  C21 POPEW 221      50.712  21.677  55.806  1.00  0.00           C
ATOM   5955  O22 POPEW 221      51.562  20.887  55.476  1.00  0.00           O
ATOM   5956  C22 POPEW 221      49.762  22.377  54.826  1.00  0.00           C
ATOM   5959  C3  POPEW 221      50.902  20.107  58.495  1.00  0.00           C
ATOM   5962  O31 POPEW 221      51.282  19.037  57.605  1.00  0.00           O
ATOM   5963  C31 POPEW 221      52.522  18.597  57.745  1.00  0.00           C
ATOM   5964  O32 POPEW 221      53.212  18.677  58.745  1.00  0.00           O
ATOM   5965  C32 POPEW 221      52.992  18.067  56.375  1.00  0.00           C
ATOM   5968  C23 POPEW 221      50.152  22.057  53.366  1.00  0.00           C
ATOM   5971  C24 POPEW 221      49.242  22.707  52.305  1.00  0.00           C
ATOM   5974  C25 POPEW 221      49.482  24.217  52.135  1.00  0.00           C
ATOM   5977  C26 POPEW 221      50.742  24.557  51.315  1.00  0.00           C
ATOM   5980  C27 POPEW 221      51.582  25.667  51.965  1.00  0.00           C
ATOM   5983  C28 POPEW 221      52.542  26.407  51.015  1.00  0.00           C
ATOM   5986  C29 POPEW 221      53.272  25.537  50.025  1.00  0.00           C
ATOM   5988 0C21 POPEW 221      53.982  26.007  48.985  1.00  0.00           C
ATOM   5990 1C21 POPEW 221      54.242  27.467  48.735  1.00  0.00           C
ATOM   5993 2C21 POPEW 221      55.622  27.737  48.116  1.00  0.00           C
ATOM   5996 3C21 POPEW 221      56.802  27.107  48.865  1.00  0.00           C
ATOM   5999 4C21 POPEW 221      58.132  27.517  48.225  1.00  0.00           C
ATOM   6002 5C21 POPEW 221      59.252  26.477  48.366  1.00  0.00           C
ATOM   6005 6C21 POPEW 221      60.452  26.827  47.485  1.00  0.00           C
ATOM   6008 7C21 POPEW 221      61.502  25.717  47.396  1.00  0.00           C
ATOM   6011 8C21 POPEW 221      62.742  26.157  46.615  1.00  0.00           C
ATOM   6015  C33 POPEW 221      54.192  18.907  55.875  1.00  0.00           C
ATOM   6018  C34 POPEW 221      54.442  18.797  54.355  1.00  0.00           C
ATOM   6021  C35 POPEW 221      53.592  19.777  53.535  1.00  0.00           C
ATOM   6024  C36 POPEW 221      53.912  19.867  52.025  1.00  0.00           C
ATOM   6027  C37 POPEW 221      52.912  20.797  51.315  1.00  0.00           C
ATOM   6030  C38 POPEW 221      53.112  20.977  49.805  1.00  0.00           C
ATOM   6033  C39 POPEW 221      52.872  19.707  48.965  1.00  0.00           C
ATOM   6036 0C31 POPEW 221      54.162  18.967  48.545  1.00  0.00           C
ATOM   6039 1C31 POPEW 221      53.902  17.837  47.525  1.00  0.00           C
ATOM   6042 2C31 POPEW 221      54.912  17.807  46.365  1.00  0.00           C
ATOM   6045 3C31 POPEW 221      54.512  18.637  45.135  1.00  0.00           C
ATOM   6048 4C31 POPEW 221      54.352  20.147  45.416  1.00  0.00           C
ATOM   6051 5C31 POPEW 221      53.822  20.927  44.215  1.00  0.00           C
ATOM   6054 6C31 POPEW 221      53.362  22.337  44.575  1.00  0.00           C
ATOM   6058  NH3 POPEX 222      17.752  20.247  59.765  1.00  0.00           N
ATOM   6062  C12 POPEX 222      16.512  19.777  59.085  1.00  0.00           C
ATOM   6065  C11 POPEX 222      15.742  18.747  59.925  1.00  0.00           C
ATOM   6068  P   POPEX 222      13.192  19.087  59.445  1.00  0.00           P
ATOM   6069  O13 POPEX 222      13.252  20.487  58.915  1.00  0.00           O
ATOM   6070  O14 POPEX 222      12.872  18.987  60.896  1.00  0.00           O
ATOM   6071  O11 POPEX 222      12.202  18.147  58.625  1.00  0.00           O
ATOM   6072  O12 POPEX 222      14.572  18.367  59.205  1.00  0.00           O
ATOM   6073  C1  POPEX 222      11.972  18.287  57.215  1.00  0.00           C
ATOM   6076  C2  POPEX 222      12.072  16.957  56.385  1.00  0.00           C
ATOM   6078  O21 POPEX 222      11.742  17.307  55.025  1.00  0.00           O
ATOM   6079  C21 POPEX 222      12.762  17.677  54.275  1.00  0.00           C
ATOM   6080  O22 POPEX 222      13.942  17.437  54.515  1.00  0.00           O
ATOM   6081  C22 POPEX 222      12.332  18.477  53.046  1.00  0.00           C
ATOM   6084  C3  POPEX 222      11.102  15.817  56.866  1.00  0.00           C
ATOM   6087  O31 POPEX 222      10.602  14.997  55.785  1.00  0.00           O
ATOM   6088  C31 POPEX 222      11.402  14.047  55.315  1.00  0.00           C
ATOM   6089  O32 POPEX 222      12.512  13.777  55.736  1.00  0.00           O
ATOM   6090  C32 POPEX 222      10.692  13.277  54.195  1.00  0.00           C
ATOM   6093  C23 POPEX 222      11.002  19.267  53.165  1.00  0.00           C
ATOM   6096  C24 POPEX 222      10.472  19.657  51.785  1.00  0.00           C
ATOM   6099  C25 POPEX 222       9.242  20.567  51.815  1.00  0.00           C
ATOM   6102  C26 POPEX 222       8.902  21.037  50.395  1.00  0.00           C
ATOM   6105  C27 POPEX 222       7.672  21.947  50.295  1.00  0.00           C
ATOM   6108  C28 POPEX 222       7.452  22.397  48.835  1.00  0.00           C
ATOM   6111  C29 POPEX 222       6.072  22.867  48.485  1.00  0.00           C
ATOM   6113 0C21 POPEX 222       5.402  23.917  48.995  1.00  0.00           C
ATOM   6115 1C21 POPEX 222       5.902  24.887  50.035  1.00  0.00           C
ATOM   6118 2C21 POPEX 222       5.502  26.337  49.725  1.00  0.00           C
ATOM   6121 3C21 POPEX 222       6.502  27.087  48.826  1.00  0.00           C
ATOM   6124 4C21 POPEX 222       7.322  28.177  49.556  1.00  0.00           C
ATOM   6127 5C21 POPEX 222       6.522  29.457  49.885  1.00  0.00           C
ATOM   6130 6C21 POPEX 222       6.042  29.497  51.345  1.00  0.00           C
ATOM   6133 7C21 POPEX 222       5.312  30.787  51.715  1.00  0.00           C
ATOM   6136 8C21 POPEX 222       5.032  30.857  53.225  1.00  0.00           C
ATOM   6140  C33 POPEX 222      10.742  11.737  54.385  1.00  0.00           C
ATOM   6143  C34 POPEX 222       9.782  11.007  53.436  1.00  0.00           C
ATOM   6146  C35 POPEX 222      10.102   9.507  53.265  1.00  0.00           C
ATOM   6149  C36 POPEX 222      10.352   9.147  51.796  1.00  0.00           C
ATOM   6152  C37 POPEX 222      10.842   7.707  51.535  1.00  0.00           C
ATOM   6155  C38 POPEX 222      11.242   7.537  50.065  1.00  0.00           C
ATOM   6158  C39 POPEX 222      11.852   6.167  49.725  1.00  0.00           C
ATOM   6161 0C31 POPEX 222      12.282   6.097  48.245  1.00  0.00           C
ATOM   6164 1C31 POPEX 222      13.222   4.937  47.906  1.00  0.00           C
ATOM   6167 2C31 POPEX 222      12.622   3.547  48.155  1.00  0.00           C
ATOM   6170 3C31 POPEX 222      13.412   2.427  47.485  1.00  0.00           C
ATOM   6173 4C31 POPEX 222      12.772   1.057  47.745  1.00  0.00           C
ATOM   6176 5C31 POPEX 222      13.412  -0.097  46.975  1.00  0.00           C
ATOM   6179 6C31 POPEX 222      12.642  -1.417  47.116  1.00  0.00           C
ATOM   6183  NH3 POPEY 223      39.802 124.947  17.155  1.00  0.00           N
ATOM   6187  C12 POPEY 223      39.742 123.477  16.845  1.00  0.00           C
ATOM   6190  C11 POPEY 223      38.312 122.917  16.935  1.00  0.00           C
ATOM   6193  P   POPEY 223      36.622 124.487  18.175  1.00  0.00           P
ATOM   6194  O13 POPEY 223      35.302 123.997  18.625  1.00  0.00           O
ATOM   6195  O14 POPEY 223      36.692 125.227  16.905  1.00  0.00           O
ATOM   6196  O11 POPEY 223      37.282 125.407  19.285  1.00  0.00           O
ATOM   6197  O12 POPEY 223      37.672 123.317  18.155  1.00  0.00           O
ATOM   6198  C1  POPEY 223      36.452 125.927  20.335  1.00  0.00           C
ATOM   6201  C2  POPEY 223      36.232 124.867  21.445  1.00  0.00           C
ATOM   6203  O21 POPEY 223      35.272 125.337  22.405  1.00  0.00           O
ATOM   6204  C21 POPEY 223      35.582 126.337  23.205  1.00  0.00           C
ATOM   6205  O22 POPEY 223      36.592 127.017  23.155  1.00  0.00           O
ATOM   6206  C22 POPEY 223      34.482 126.497  24.255  1.00  0.00           C
ATOM   6209  C3  POPEY 223      37.602 124.417  22.035  1.00  0.00           C
ATOM   6212  O31 POPEY 223      37.472 123.397  23.035  1.00  0.00           O
ATOM   6213  C31 POPEY 223      38.082 123.417  24.235  1.00  0.00           C
ATOM   6214  O32 POPEY 223      38.052 122.487  25.015  1.00  0.00           O
ATOM   6215  C32 POPEY 223      38.772 124.737  24.575  1.00  0.00           C
ATOM   6218  C23 POPEY 223      35.092 126.657  25.675  1.00  0.00           C
ATOM   6221  C24 POPEY 223      34.992 128.107  26.155  1.00  0.00           C
ATOM   6224  C25 POPEY 223      35.842 128.387  27.405  1.00  0.00           C
ATOM   6227  C26 POPEY 223      35.332 127.687  28.665  1.00  0.00           C
ATOM   6230  C27 POPEY 223      36.082 128.157  29.925  1.00  0.00           C
ATOM   6233  C28 POPEY 223      35.572 127.527  31.235  1.00  0.00           C
ATOM   6236  C29 POPEY 223      34.122 127.857  31.495  1.00  0.00           C
ATOM   6238 0C21 POPEY 223      33.592 128.437  32.585  1.00  0.00           C
ATOM   6240 1C21 POPEY 223      34.352 128.907  33.805  1.00  0.00           C
ATOM   6243 2C21 POPEY 223      33.662 130.101  34.486  1.00  0.00           C
ATOM   6246 3C21 POPEY 223      34.362 130.511  35.785  1.00  0.00           C
ATOM   6249 4C21 POPEY 223      33.672 131.691  36.485  1.00  0.00           C
ATOM   6252 5C21 POPEY 223      34.182 131.931  37.916  1.00  0.00           C
ATOM   6255 6C21 POPEY 223      35.622 132.471  37.986  1.00  0.00           C
ATOM   6258 7C21 POPEY 223      35.712 133.861  38.625  1.00  0.00           C
ATOM   6261 8C21 POPEY 223      37.112 134.471  38.595  1.00  0.00           C
ATOM   6265  C33 POPEY 223      39.572 124.687  25.905  1.00  0.00           C
ATOM   6268  C34 POPEY 223      39.352 125.907  26.805  1.00  0.00           C
ATOM   6271  C35 POPEY 223      39.432 127.267  26.085  1.00  0.00           C
ATOM   6274  C36 POPEY 223      39.682 128.367  27.125  1.00  0.00           C
ATOM   6277  C37 POPEY 223      39.182 129.757  26.715  1.00  0.00           C
ATOM   6280  C38 POPEY 223      39.172 130.701  27.925  1.00  0.00           C
ATOM   6283  C39 POPEY 223      40.592 131.061  28.375  1.00  0.00           C
ATOM   6286 0C31 POPEY 223      40.652 131.791  29.725  1.00  0.00           C
ATOM   6289 1C31 POPEY 223      42.082 132.241  30.015  1.00  0.00           C
ATOM   6292 2C31 POPEY 223      42.222 132.981  31.345  1.00  0.00           C
ATOM   6295 3C31 POPEY 223      43.672 133.421  31.595  1.00  0.00           C
ATOM   6298 4C31 POPEY 223      43.862 134.031  32.986  1.00  0.00           C
ATOM   6301 5C31 POPEY 223      45.282 134.561  33.195  1.00  0.00           C
ATOM   6304 6C31 POPEY 223      45.442 135.271  34.535  1.00  0.00           C
ATOM   6308  NH3 POPEZ 224     122.122  23.207  18.595  1.00  0.00           N
ATOM   6312  C12 POPEZ 224     121.322  22.887  19.825  1.00  0.00           C
ATOM   6315  C11 POPEZ 224     120.312  21.777  19.485  1.00  0.00           C
ATOM   6318  P   POPEZ 224     118.022  23.087  19.725  1.00  0.00           P
ATOM   6319  O13 POPEZ 224     116.932  22.547  18.865  1.00  0.00           O
ATOM   6320  O14 POPEZ 224     118.762  24.257  19.175  1.00  0.00           O
ATOM   6321  O11 POPEZ 224     117.482  23.507  21.145  1.00  0.00           O
ATOM   6322  O12 POPEZ 224     119.062  21.957  20.115  1.00  0.00           O
ATOM   6323  C1  POPEZ 224     116.922  22.597  22.075  1.00  0.00           C
ATOM   6326  C2  POPEZ 224     117.982  21.847  22.925  1.00  0.00           C
ATOM   6328  O21 POPEZ 224     117.472  21.077  24.015  1.00  0.00           O
ATOM   6329  C21 POPEZ 224     116.292  20.507  24.075  1.00  0.00           C
ATOM   6330  O22 POPEZ 224     115.322  20.657  23.345  1.00  0.00           O
ATOM   6331  C22 POPEZ 224     116.342  19.567  25.275  1.00  0.00           C
ATOM   6334  C3  POPEZ 224     119.072  22.767  23.535  1.00  0.00           C
ATOM   6337  O31 POPEZ 224     119.962  22.007  24.395  1.00  0.00           O
ATOM   6338  C31 POPEZ 224     121.112  21.637  23.835  1.00  0.00           C
ATOM   6339  O32 POPEZ 224     121.672  22.207  22.925  1.00  0.00           O
ATOM   6340  C32 POPEZ 224     121.582  20.307  24.405  1.00  0.00           C
ATOM   6343  C23 POPEZ 224     116.352  20.337  26.615  1.00  0.00           C
ATOM   6346  C24 POPEZ 224     116.142  19.387  27.805  1.00  0.00           C
ATOM   6349  C25 POPEZ 224     116.712  19.947  29.105  1.00  0.00           C
ATOM   6352  C26 POPEZ 224     116.382  19.047  30.305  1.00  0.00           C
ATOM   6355  C27 POPEZ 224     117.112  19.477  31.575  1.00  0.00           C
ATOM   6358  C28 POPEZ 224     116.462  18.897  32.846  1.00  0.00           C
ATOM   6361  C29 POPEZ 224     117.292  19.157  34.075  1.00  0.00           C
ATOM   6363 0C21 POPEZ 224     117.272  18.437  35.206  1.00  0.00           C
ATOM   6365 1C21 POPEZ 224     116.372  17.257  35.465  1.00  0.00           C
ATOM   6368 2C21 POPEZ 224     115.692  17.307  36.845  1.00  0.00           C
ATOM   6371 3C21 POPEZ 224     114.942  18.617  37.125  1.00  0.00           C
ATOM   6374 4C21 POPEZ 224     113.872  18.397  38.205  1.00  0.00           C
ATOM   6377 5C21 POPEZ 224     113.152  19.687  38.595  1.00  0.00           C
ATOM   6380 6C21 POPEZ 224     112.052  19.397  39.625  1.00  0.00           C
ATOM   6383 7C21 POPEZ 224     111.252  20.647  39.985  1.00  0.00           C
ATOM   6386 8C21 POPEZ 224     110.172  20.347  41.015  1.00  0.00           C
ATOM   6390  C33 POPEZ 224     121.142  19.127  23.505  1.00  0.00           C
ATOM   6393  C34 POPEZ 224     121.862  17.837  23.885  1.00  0.00           C
ATOM   6396  C35 POPEZ 224     121.482  16.577  23.085  1.00  0.00           C
ATOM   6399  C36 POPEZ 224     122.142  15.347  23.705  1.00  0.00           C
ATOM   6402  C37 POPEZ 224     121.502  14.007  23.325  1.00  0.00           C
ATOM   6405  C38 POPEZ 224     122.272  12.797  23.905  1.00  0.00           C
ATOM   6408  C39 POPEZ 224     122.352  12.727  25.435  1.00  0.00           C
ATOM   6411 0C31 POPEZ 224     121.022  12.337  26.085  1.00  0.00           C
ATOM   6414 1C31 POPEZ 224     121.252  11.627  27.425  1.00  0.00           C
ATOM   6417 2C31 POPEZ 224     119.962  11.297  28.175  1.00  0.00           C
ATOM   6420 3C31 POPEZ 224     119.092  10.237  27.485  1.00  0.00           C
ATOM   6423 4C31 POPEZ 224     117.942   9.767  28.385  1.00  0.00           C
ATOM   6426 5C31 POPEZ 224     117.052   8.707  27.735  1.00  0.00           C
ATOM   6429 6C31 POPEZ 224     116.032   8.107  28.705  1.00  0.00           C
ATOM   6433  NH3 POPEa 225     108.212 106.567  59.845  1.00  0.00           N
ATOM   6437  C12 POPEa 225     109.412 105.827  59.325  1.00  0.00           C
ATOM   6440  C11 POPEa 225     109.122 104.317  59.205  1.00  0.00           C
ATOM   6443  P   POPEa 225     111.402 103.087  58.975  1.00  0.00           P
ATOM   6444  O13 POPEa 225     112.492 103.117  57.965  1.00  0.00           O
ATOM   6445  O14 POPEa 225     111.652 103.747  60.276  1.00  0.00           O
ATOM   6446  O11 POPEa 225     110.982 101.557  59.125  1.00  0.00           O
ATOM   6447  O12 POPEa 225     110.112 103.737  58.355  1.00  0.00           O
ATOM   6448  C1  POPEa 225     110.022 100.957  58.236  1.00  0.00           C
ATOM   6451  C2  POPEa 225     110.492 100.837  56.736  1.00  0.00           C
ATOM   6453  O21 POPEa 225     109.532 100.147  55.896  1.00  0.00           O
ATOM   6454  C21 POPEa 225     108.432 100.847  55.625  1.00  0.00           C
ATOM   6455  O22 POPEa 225     108.092 101.877  56.165  1.00  0.00           O
ATOM   6456  C22 POPEa 225     107.642 100.177  54.486  1.00  0.00           C
ATOM   6459  C3  POPEa 225     111.842 100.077  56.615  1.00  0.00           C
ATOM   6462  O31 POPEa 225     112.342 100.207  55.276  1.00  0.00           O
ATOM   6463  C31 POPEa 225     112.092  99.217  54.436  1.00  0.00           C
ATOM   6464  O32 POPEa 225     111.842  98.057  54.725  1.00  0.00           O
ATOM   6465  C32 POPEa 225     112.072  99.837  53.025  1.00  0.00           C
ATOM   6468  C23 POPEa 225     107.032 101.197  53.475  1.00  0.00           C
ATOM   6471  C24 POPEa 225     107.942 101.547  52.285  1.00  0.00           C
ATOM   6474  C25 POPEa 225     107.772 100.607  51.076  1.00  0.00           C
ATOM   6477  C26 POPEa 225     106.622 100.977  50.115  1.00  0.00           C
ATOM   6480  C27 POPEa 225     106.402  99.897  49.035  1.00  0.00           C
ATOM   6483  C28 POPEa 225     105.522 100.317  47.835  1.00  0.00           C
ATOM   6486  C29 POPEa 225     104.102 100.627  48.225  1.00  0.00           C
ATOM   6488 0C21 POPEa 225     102.972 100.097  47.706  1.00  0.00           C
ATOM   6490 1C21 POPEa 225     102.822  99.067  46.615  1.00  0.00           C
ATOM   6493 2C21 POPEa 225     102.322  99.667  45.285  1.00  0.00           C
ATOM   6496 3C21 POPEa 225     100.942 100.317  45.406  1.00  0.00           C
ATOM   6499 4C21 POPEa 225     100.642 101.317  44.275  1.00  0.00           C
ATOM   6502 5C21 POPEa 225      99.552 102.317  44.655  1.00  0.00           C
ATOM   6505 6C21 POPEa 225      98.172 101.667  44.756  1.00  0.00           C
ATOM   6508 7C21 POPEa 225      97.162 102.537  45.495  1.00  0.00           C
ATOM   6511 8C21 POPEa 225      95.732 102.037  45.325  1.00  0.00           C
ATOM   6515  C33 POPEa 225     111.422  98.977  51.936  1.00  0.00           C
ATOM   6518  C34 POPEa 225     111.542  99.667  50.575  1.00  0.00           C
ATOM   6521  C35 POPEa 225     110.722  99.037  49.445  1.00  0.00           C
ATOM   6524  C36 POPEa 225     111.252  97.677  48.965  1.00  0.00           C
ATOM   6527  C37 POPEa 225     110.852  97.417  47.515  1.00  0.00           C
ATOM   6530  C38 POPEa 225     111.392  96.097  46.945  1.00  0.00           C
ATOM   6533  C39 POPEa 225     111.302  96.027  45.416  1.00  0.00           C
ATOM   6536 0C31 POPEa 225     109.932  96.427  44.865  1.00  0.00           C
ATOM   6539 1C31 POPEa 225     109.832  96.267  43.345  1.00  0.00           C
ATOM   6542 2C31 POPEa 225     108.442  96.667  42.815  1.00  0.00           C
ATOM   6545 3C31 POPEa 225     108.262  96.337  41.326  1.00  0.00           C
ATOM   6548 4C31 POPEa 225     108.952  97.337  40.385  1.00  0.00           C
ATOM   6551 5C31 POPEa 225     109.042  96.807  38.956  1.00  0.00           C
ATOM   6554 6C31 POPEa 225     109.362  97.897  37.935  1.00  0.00           C
ATOM   6558  NH3 POPEb 226      56.012 101.447  59.335  1.00  0.00           N
ATOM   6562  C12 POPEb 226      55.812 102.137  60.655  1.00  0.00           C
ATOM   6565  C11 POPEb 226      54.942 103.377  60.556  1.00  0.00           C
ATOM   6568  P   POPEb 226      55.102 105.767  59.625  1.00  0.00           P
ATOM   6569  O13 POPEb 226      53.642 105.727  59.835  1.00  0.00           O
ATOM   6570  O14 POPEb 226      55.842 106.827  60.315  1.00  0.00           O
ATOM   6571  O11 POPEb 226      55.342 105.837  58.056  1.00  0.00           O
ATOM   6572  O12 POPEb 226      55.732 104.377  59.935  1.00  0.00           O
ATOM   6573  C1  POPEb 226      55.542 104.627  57.305  1.00  0.00           C
ATOM   6576  C2  POPEb 226      56.152 104.967  55.925  1.00  0.00           C
ATOM   6578  O21 POPEb 226      56.652 103.827  55.185  1.00  0.00           O
ATOM   6579  C21 POPEb 226      55.762 102.907  54.845  1.00  0.00           C
ATOM   6580  O22 POPEb 226      54.622 102.847  55.255  1.00  0.00           O
ATOM   6581  C22 POPEb 226      56.342 101.917  53.826  1.00  0.00           C
ATOM   6584  C3  POPEb 226      57.332 105.957  56.175  1.00  0.00           C
ATOM   6587  O31 POPEb 226      58.272 106.047  55.095  1.00  0.00           O
ATOM   6588  C31 POPEb 226      57.792 106.527  53.965  1.00  0.00           C
ATOM   6589  O32 POPEb 226      56.682 106.997  53.785  1.00  0.00           O
ATOM   6590  C32 POPEb 226      58.872 106.377  52.906  1.00  0.00           C
ATOM   6593  C23 POPEb 226      55.412 101.837  52.595  1.00  0.00           C
ATOM   6596  C24 POPEb 226      56.052 101.227  51.345  1.00  0.00           C
ATOM   6599  C25 POPEb 226      55.172 101.457  50.115  1.00  0.00           C
ATOM   6602  C26 POPEb 226      53.982 100.487  50.025  1.00  0.00           C
ATOM   6605  C27 POPEb 226      52.792 101.077  49.255  1.00  0.00           C
ATOM   6608  C28 POPEb 226      51.862  99.987  48.675  1.00  0.00           C
ATOM   6611  C29 POPEb 226      52.402  99.497  47.355  1.00  0.00           C
ATOM   6613 0C21 POPEb 226      51.742  99.507  46.175  1.00  0.00           C
ATOM   6615 1C21 POPEb 226      50.312  99.967  45.985  1.00  0.00           C
ATOM   6618 2C21 POPEb 226      50.212 101.457  45.655  1.00  0.00           C
ATOM   6621 3C21 POPEb 226      50.682 101.797  44.236  1.00  0.00           C
ATOM   6624 4C21 POPEb 226      50.222 103.187  43.805  1.00  0.00           C
ATOM   6627 5C21 POPEb 226      50.342 103.407  42.295  1.00  0.00           C
ATOM   6630 6C21 POPEb 226      49.592 104.657  41.845  1.00  0.00           C
ATOM   6633 7C21 POPEb 226      49.652 104.877  40.335  1.00  0.00           C
ATOM   6636 8C21 POPEb 226      48.842 106.097  39.925  1.00  0.00           C
ATOM   6640  C33 POPEb 226      58.392 106.957  51.565  1.00  0.00           C
ATOM   6643  C34 POPEb 226      59.512 107.047  50.525  1.00  0.00           C
ATOM   6646  C35 POPEb 226      59.922 105.777  49.785  1.00  0.00           C
ATOM   6649  C36 POPEb 226      60.582 106.187  48.455  1.00  0.00           C
ATOM   6652  C37 POPEb 226      60.772 105.047  47.455  1.00  0.00           C
ATOM   6655  C38 POPEb 226      60.892 105.547  45.996  1.00  0.00           C
ATOM   6658  C39 POPEb 226      59.572 106.097  45.425  1.00  0.00           C
ATOM   6661 0C31 POPEb 226      59.592 106.147  43.885  1.00  0.00           C
ATOM   6664 1C31 POPEb 226      58.262 106.617  43.275  1.00  0.00           C
ATOM   6667 2C31 POPEb 226      58.202 106.347  41.765  1.00  0.00           C
ATOM   6670 3C31 POPEb 226      57.062 107.047  41.015  1.00  0.00           C
ATOM   6673 4C31 POPEb 226      55.652 106.727  41.545  1.00  0.00           C
ATOM   6676 5C31 POPEb 226      54.542 107.217  40.605  1.00  0.00           C
ATOM   6679 6C31 POPEb 226      53.132 106.797  41.055  1.00  0.00           C
ATOM   6683  NH3 POPEc 227     122.062  41.297  20.465  1.00  0.00           N
ATOM   6687  C12 POPEc 227     120.912  41.457  21.405  1.00  0.00           C
ATOM   6690  C11 POPEc 227     120.082  42.657  20.905  1.00  0.00           C
ATOM   6693  P   POPEc 227     121.232  44.957  21.465  1.00  0.00           P
ATOM   6694  O13 POPEc 227     122.592  45.427  21.165  1.00  0.00           O
ATOM   6695  O14 POPEc 227     120.152  45.957  21.305  1.00  0.00           O
ATOM   6696  O11 POPEc 227     121.162  44.277  22.915  1.00  0.00           O
ATOM   6697  O12 POPEc 227     120.932  43.727  20.495  1.00  0.00           O
ATOM   6698  C1  POPEc 227     120.362  44.977  23.885  1.00  0.00           C
ATOM   6701  C2  POPEc 227     120.072  44.147  25.165  1.00  0.00           C
ATOM   6703  O21 POPEc 227     118.912  44.677  25.835  1.00  0.00           O
ATOM   6704  C21 POPEc 227     119.032  45.867  26.395  1.00  0.00           C
ATOM   6705  O22 POPEc 227     120.032  46.567  26.395  1.00  0.00           O
ATOM   6706  C22 POPEc 227     117.722  46.257  27.085  1.00  0.00           C
ATOM   6709  C3  POPEc 227     121.302  43.977  26.115  1.00  0.00           C
ATOM   6712  O31 POPEc 227     120.832  43.717  27.455  1.00  0.00           O
ATOM   6713  C31 POPEc 227     121.502  44.307  28.435  1.00  0.00           C
ATOM   6714  O32 POPEc 227     122.582  44.867  28.325  1.00  0.00           O
ATOM   6715  C32 POPEc 227     120.682  44.227  29.735  1.00  0.00           C
ATOM   6718  C23 POPEc 227     117.892  46.597  28.585  1.00  0.00           C
ATOM   6721  C24 POPEc 227     117.042  45.717  29.525  1.00  0.00           C
ATOM   6724  C25 POPEc 227     115.622  46.267  29.745  1.00  0.00           C
ATOM   6727  C26 POPEc 227     115.602  47.427  30.755  1.00  0.00           C
ATOM   6730  C27 POPEc 227     114.192  47.957  31.025  1.00  0.00           C
ATOM   6733  C28 POPEc 227     114.162  49.187  31.965  1.00  0.00           C
ATOM   6736  C29 POPEc 227     114.512  48.827  33.385  1.00  0.00           C
ATOM   6738 0C21 POPEc 227     113.762  49.087  34.465  1.00  0.00           C
ATOM   6740 1C21 POPEc 227     112.442  49.817  34.465  1.00  0.00           C
ATOM   6743 2C21 POPEc 227     111.842  49.867  35.875  1.00  0.00           C
ATOM   6746 3C21 POPEc 227     110.492  50.597  35.895  1.00  0.00           C
ATOM   6749 4C21 POPEc 227     109.862  50.607  37.285  1.00  0.00           C
ATOM   6752 5C21 POPEc 227     108.472  51.257  37.295  1.00  0.00           C
ATOM   6755 6C21 POPEc 227     107.912  51.387  38.715  1.00  0.00           C
ATOM   6758 7C21 POPEc 227     106.552  52.097  38.735  1.00  0.00           C
ATOM   6761 8C21 POPEc 227     106.132  52.537  40.135  1.00  0.00           C
ATOM   6765  C33 POPEc 227     121.562  43.927  30.965  1.00  0.00           C
ATOM   6768  C34 POPEc 227     120.752  43.467  32.186  1.00  0.00           C
ATOM   6771  C35 POPEc 227     120.182  44.587  33.056  1.00  0.00           C
ATOM   6774  C36 POPEc 227     119.782  44.047  34.445  1.00  0.00           C
ATOM   6777  C37 POPEc 227     119.512  45.147  35.476  1.00  0.00           C
ATOM   6780  C38 POPEc 227     118.132  45.077  36.135  1.00  0.00           C
ATOM   6783  C39 POPEc 227     117.972  44.027  37.246  1.00  0.00           C
ATOM   6786 0C31 POPEc 227     117.742  42.597  36.745  1.00  0.00           C
ATOM   6789 1C31 POPEc 227     117.192  41.667  37.825  1.00  0.00           C
ATOM   6792 2C31 POPEc 227     116.842  40.267  37.295  1.00  0.00           C
ATOM   6795 3C31 POPEc 227     116.492  39.247  38.395  1.00  0.00           C
ATOM   6798 4C31 POPEc 227     115.552  39.787  39.486  1.00  0.00           C
ATOM   6801 5C31 POPEc 227     115.082  38.697  40.465  1.00  0.00           C
ATOM   6804 6C31 POPEc 227     114.342  39.257  41.675  1.00  0.00           C
ATOM   6808  NH3 POPEd 228      30.292 114.567  17.175  1.00  0.00           N
ATOM   6812  C12 POPEd 228      29.512 114.127  15.985  1.00  0.00           C
ATOM   6815  C11 POPEd 228      30.252 112.947  15.335  1.00  0.00           C
ATOM   6818  P   POPEd 228      32.432 111.887  16.415  1.00  0.00           P
ATOM   6819  O13 POPEd 228      32.662 110.437  16.205  1.00  0.00           O
ATOM   6820  O14 POPEd 228      33.122 112.887  15.585  1.00  0.00           O
ATOM   6821  O11 POPEd 228      32.682 112.327  17.895  1.00  0.00           O
ATOM   6822  O12 POPEd 228      30.872 112.127  16.345  1.00  0.00           O
ATOM   6823  C1  POPEd 228      32.152 111.647  19.015  1.00  0.00           C
ATOM   6826  C2  POPEd 228      32.582 112.387  20.315  1.00  0.00           C
ATOM   6828  O21 POPEd 228      31.452 112.587  21.185  1.00  0.00           O
ATOM   6829  C21 POPEd 228      30.602 113.557  20.915  1.00  0.00           C
ATOM   6830  O22 POPEd 228      30.512 114.177  19.865  1.00  0.00           O
ATOM   6831  C22 POPEd 228      29.582 113.617  22.035  1.00  0.00           C
ATOM   6834  C3  POPEd 228      33.392 113.697  20.075  1.00  0.00           C
ATOM   6837  O31 POPEd 228      33.922 114.227  21.315  1.00  0.00           O
ATOM   6838  C31 POPEd 228      35.072 113.647  21.635  1.00  0.00           C
ATOM   6839  O32 POPEd 228      35.602 112.767  20.985  1.00  0.00           O
ATOM   6840  C32 POPEd 228      35.722 114.337  22.835  1.00  0.00           C
ATOM   6843  C23 POPEd 228      29.772 114.817  22.975  1.00  0.00           C
ATOM   6846  C24 POPEd 228      28.562 114.947  23.905  1.00  0.00           C
ATOM   6849  C25 POPEd 228      28.462 113.767  24.875  1.00  0.00           C
ATOM   6852  C26 POPEd 228      27.092 113.657  25.545  1.00  0.00           C
ATOM   6855  C27 POPEd 228      27.032 112.437  26.445  1.00  0.00           C
ATOM   6858  C28 POPEd 228      25.682 112.327  27.145  1.00  0.00           C
ATOM   6861  C29 POPEd 228      25.682 111.097  28.005  1.00  0.00           C
ATOM   6863 0C21 POPEd 228      25.832 111.077  29.325  1.00  0.00           C
ATOM   6865 1C21 POPEd 228      25.982 112.307  30.175  1.00  0.00           C
ATOM   6868 2C21 POPEd 228      25.622 112.017  31.635  1.00  0.00           C
ATOM   6871 3C21 POPEd 228      26.602 111.087  32.345  1.00  0.00           C
ATOM   6874 4C21 POPEd 228      26.122 110.787  33.755  1.00  0.00           C
ATOM   6877 5C21 POPEd 228      27.222 110.207  34.645  1.00  0.00           C
ATOM   6880 6C21 POPEd 228      26.662 109.847  36.015  1.00  0.00           C
ATOM   6883 7C21 POPEd 228      27.732 109.427  37.005  1.00  0.00           C
ATOM   6886 8C21 POPEd 228      27.222 109.437  38.455  1.00  0.00           C
ATOM   6890  C33 POPEd 228      35.352 113.757  24.215  1.00  0.00           C
ATOM   6893  C34 POPEd 228      36.222 114.427  25.285  1.00  0.00           C
ATOM   6896  C35 POPEd 228      35.662 114.407  26.715  1.00  0.00           C
ATOM   6899  C36 POPEd 228      36.672 114.897  27.785  1.00  0.00           C
ATOM   6902  C37 POPEd 228      37.482 116.147  27.385  1.00  0.00           C
ATOM   6905  C38 POPEd 228      38.522 116.607  28.425  1.00  0.00           C
ATOM   6908  C39 POPEd 228      37.882 117.227  29.665  1.00  0.00           C
ATOM   6911 0C31 POPEd 228      38.812 118.087  30.525  1.00  0.00           C
ATOM   6914 1C31 POPEd 228      38.142 118.637  31.806  1.00  0.00           C
ATOM   6917 2C31 POPEd 228      38.912 119.837  32.365  1.00  0.00           C
ATOM   6920 3C31 POPEd 228      38.822 120.077  33.875  1.00  0.00           C
ATOM   6923 4C31 POPEd 228      37.542 120.787  34.365  1.00  0.00           C
ATOM   6926 5C31 POPEd 228      37.742 121.337  35.785  1.00  0.00           C
ATOM   6929 6C31 POPEd 228      36.522 122.037  36.396  1.00  0.00           C
ATOM   6933  NH3 POPEe 229      57.502  65.347  23.375  1.00  0.00           N
ATOM   6937  C12 POPEe 229      57.922  64.197  22.505  1.00  0.00           C
ATOM   6940  C11 POPEe 229      57.092  62.947  22.865  1.00  0.00           C
ATOM   6943  P   POPEe 229      57.242  60.357  22.755  1.00  0.00           P
ATOM   6944  O13 POPEe 229      55.792  60.167  22.615  1.00  0.00           O
ATOM   6945  O14 POPEe 229      58.112  59.337  22.125  1.00  0.00           O
ATOM   6946  O11 POPEe 229      57.592  60.477  24.285  1.00  0.00           O
ATOM   6947  O12 POPEe 229      57.652  61.797  22.225  1.00  0.00           O
ATOM   6948  C1  POPEe 229      58.622  59.677  24.855  1.00  0.00           C
ATOM   6951  C2  POPEe 229      58.532  59.727  26.395  1.00  0.00           C
ATOM   6953  O21 POPEe 229      59.712  59.097  26.925  1.00  0.00           O
ATOM   6954  C21 POPEe 229      60.192  59.637  28.035  1.00  0.00           C
ATOM   6955  O22 POPEe 229      59.882  60.727  28.475  1.00  0.00           O
ATOM   6956  C22 POPEe 229      61.212  58.667  28.625  1.00  0.00           C
ATOM   6959  C3  POPEe 229      57.262  58.997  26.895  1.00  0.00           C
ATOM   6962  O31 POPEe 229      56.482  59.797  27.805  1.00  0.00           O
ATOM   6963  C31 POPEe 229      56.792  59.677  29.085  1.00  0.00           C
ATOM   6964  O32 POPEe 229      57.672  58.987  29.545  1.00  0.00           O
ATOM   6965  C32 POPEe 229      55.802  60.497  29.915  1.00  0.00           C
ATOM   6968  C23 POPEe 229      61.222  58.697  30.165  1.00  0.00           C
ATOM   6971  C24 POPEe 229      62.502  58.067  30.725  1.00  0.00           C
ATOM   6974  C25 POPEe 229      62.442  57.777  32.225  1.00  0.00           C
ATOM   6977  C26 POPEe 229      62.102  58.987  33.105  1.00  0.00           C
ATOM   6980  C27 POPEe 229      63.332  59.727  33.615  1.00  0.00           C
ATOM   6983  C28 POPEe 229      62.962  60.707  34.735  1.00  0.00           C
ATOM   6986  C29 POPEe 229      64.152  60.957  35.625  1.00  0.00           C
ATOM   6988 0C21 POPEe 229      64.322  60.537  36.885  1.00  0.00           C
ATOM   6990 1C21 POPEe 229      63.352  59.747  37.745  1.00  0.00           C
ATOM   6993 2C21 POPEe 229      63.232  60.337  39.156  1.00  0.00           C
ATOM   6996 3C21 POPEe 229      64.512  60.167  39.985  1.00  0.00           C
ATOM   6999 4C21 POPEe 229      64.602  61.077  41.215  1.00  0.00           C
ATOM   7002 5C21 POPEe 229      63.562  60.827  42.316  1.00  0.00           C
ATOM   7005 6C21 POPEe 229      63.802  61.767  43.515  1.00  0.00           C
ATOM   7008 7C21 POPEe 229      62.672  61.757  44.545  1.00  0.00           C
ATOM   7011 8C21 POPEe 229      62.922  62.717  45.715  1.00  0.00           C
ATOM   7015  C33 POPEe 229      56.302  60.697  31.365  1.00  0.00           C
ATOM   7018  C34 POPEe 229      55.172  61.097  32.326  1.00  0.00           C
ATOM   7021  C35 POPEe 229      54.502  62.417  31.935  1.00  0.00           C
ATOM   7024  C36 POPEe 229      53.472  62.887  32.965  1.00  0.00           C
ATOM   7027  C37 POPEe 229      52.772  64.167  32.495  1.00  0.00           C
ATOM   7030  C38 POPEe 229      51.792  64.767  33.515  1.00  0.00           C
ATOM   7033  C39 POPEe 229      52.532  65.297  34.746  1.00  0.00           C
ATOM   7036 0C31 POPEe 229      51.642  66.157  35.635  1.00  0.00           C
ATOM   7039 1C31 POPEe 229      52.432  66.727  36.825  1.00  0.00           C
ATOM   7042 2C31 POPEe 229      51.512  67.307  37.906  1.00  0.00           C
ATOM   7045 3C31 POPEe 229      52.262  67.727  39.175  1.00  0.00           C
ATOM   7048 4C31 POPEe 229      53.212  68.917  38.945  1.00  0.00           C
ATOM   7051 5C31 POPEe 229      53.702  69.527  40.265  1.00  0.00           C
ATOM   7054 6C31 POPEe 229      54.522  70.807  40.065  1.00  0.00           C
ATOM   7058  NH3 POPEf 230      60.762   6.147  19.035  1.00  0.00           N
ATOM   7062  C12 POPEf 230      61.642   5.627  17.905  1.00  0.00           C
ATOM   7065  C11 POPEf 230      62.862   6.527  17.575  1.00  0.00           C
ATOM   7068  P   POPEf 230      65.182   5.287  17.025  1.00  0.00           P
ATOM   7069  O13 POPEf 230      65.722   4.617  15.825  1.00  0.00           O
ATOM   7070  O14 POPEf 230      66.052   6.267  17.705  1.00  0.00           O
ATOM   7071  O11 POPEf 230      64.872   4.077  17.975  1.00  0.00           O
ATOM   7072  O12 POPEf 230      63.752   5.847  16.685  1.00  0.00           O
ATOM   7073  C1  POPEf 230      64.412   4.107  19.325  1.00  0.00           C
ATOM   7076  C2  POPEf 230      65.522   3.587  20.265  1.00  0.00           C
ATOM   7078  O21 POPEf 230      64.912   2.777  21.285  1.00  0.00           O
ATOM   7079  C21 POPEf 230      64.752   3.137  22.545  1.00  0.00           C
ATOM   7080  O22 POPEf 230      65.192   4.127  23.085  1.00  0.00           O
ATOM   7081  C22 POPEf 230      63.872   2.107  23.235  1.00  0.00           C
ATOM   7084  C3  POPEf 230      66.522   4.707  20.655  1.00  0.00           C
ATOM   7087  O31 POPEf 230      67.872   4.227  20.795  1.00  0.00           O
ATOM   7088  C31 POPEf 230      68.062   3.337  21.765  1.00  0.00           C
ATOM   7089  O32 POPEf 230      68.122   2.127  21.595  1.00  0.00           O
ATOM   7090  C32 POPEf 230      68.392   4.097  23.045  1.00  0.00           C
ATOM   7093  C23 POPEf 230      64.272   1.907  24.715  1.00  0.00           C
ATOM   7096  C24 POPEf 230      63.252   1.047  25.465  1.00  0.00           C
ATOM   7099  C25 POPEf 230      63.742   0.697  26.875  1.00  0.00           C
ATOM   7102  C26 POPEf 230      63.602   1.847  27.885  1.00  0.00           C
ATOM   7105  C27 POPEf 230      64.342   1.547  29.195  1.00  0.00           C
ATOM   7108  C28 POPEf 230      64.152   2.617  30.295  1.00  0.00           C
ATOM   7111  C29 POPEf 230      62.792   2.507  30.945  1.00  0.00           C
ATOM   7113 0C21 POPEf 230      62.572   2.067  32.195  1.00  0.00           C
ATOM   7115 1C21 POPEf 230      63.642   1.627  33.165  1.00  0.00           C
ATOM   7118 2C21 POPEf 230      63.222   1.287  34.616  1.00  0.00           C
ATOM   7121 3C21 POPEf 230      62.022   2.077  35.155  1.00  0.00           C
ATOM   7124 4C21 POPEf 230      61.772   1.867  36.656  1.00  0.00           C
ATOM   7127 5C21 POPEf 230      60.622   2.757  37.145  1.00  0.00           C
ATOM   7130 6C21 POPEf 230      60.352   2.707  38.655  1.00  0.00           C
ATOM   7133 7C21 POPEf 230      59.322   3.777  39.055  1.00  0.00           C
ATOM   7136 8C21 POPEf 230      59.132   3.947  40.565  1.00  0.00           C
ATOM   7140  C33 POPEf 230      68.372   3.287  24.355  1.00  0.00           C
ATOM   7143  C34 POPEf 230      68.162   4.287  25.495  1.00  0.00           C
ATOM   7146  C35 POPEf 230      68.422   3.767  26.895  1.00  0.00           C
ATOM   7149  C36 POPEf 230      67.992   4.787  27.955  1.00  0.00           C
ATOM   7152  C37 POPEf 230      66.472   4.987  28.005  1.00  0.00           C
ATOM   7155  C38 POPEf 230      66.062   6.027  29.035  1.00  0.00           C
ATOM   7158  C39 POPEf 230      66.562   5.717  30.445  1.00  0.00           C
ATOM   7161 0C31 POPEf 230      65.812   6.487  31.535  1.00  0.00           C
ATOM   7164 1C31 POPEf 230      66.582   6.507  32.855  1.00  0.00           C
ATOM   7167 2C31 POPEf 230      65.742   7.137  33.975  1.00  0.00           C
ATOM   7170 3C31 POPEf 230      66.502   7.357  35.285  1.00  0.00           C
ATOM   7173 4C31 POPEf 230      66.882   6.047  35.996  1.00  0.00           C
ATOM   7176 5C31 POPEf 230      67.402   6.297  37.415  1.00  0.00           C
ATOM   7179 6C31 POPEf 230      67.762   5.017  38.175  1.00  0.00           C
ATOM   7183  NH3 POPEg 231      30.852  99.977  58.585  1.00  0.00           N
ATOM   7187  C12 POPEg 231      31.132 101.107  59.535  1.00  0.00           C
ATOM   7190  C11 POPEg 231      32.612 101.177  59.925  1.00  0.00           C
ATOM   7193  P   POPEg 231      34.612 102.817  60.125  1.00  0.00           P
ATOM   7194  O13 POPEg 231      34.522 104.247  60.505  1.00  0.00           O
ATOM   7195  O14 POPEg 231      34.972 101.887  61.215  1.00  0.00           O
ATOM   7196  O11 POPEg 231      35.642 102.737  58.925  1.00  0.00           O
ATOM   7197  O12 POPEg 231      33.212 102.407  59.495  1.00  0.00           O
ATOM   7198  C1  POPEg 231      35.562 101.787  57.846  1.00  0.00           C
ATOM   7201  C2  POPEg 231      34.682 102.267  56.656  1.00  0.00           C
ATOM   7203  O21 POPEg 231      34.702 101.317  55.565  1.00  0.00           O
ATOM   7204  C21 POPEg 231      33.762 100.397  55.546  1.00  0.00           C
ATOM   7205  O22 POPEg 231      32.902 100.217  56.396  1.00  0.00           O
ATOM   7206  C22 POPEg 231      33.922  99.557  54.285  1.00  0.00           C
ATOM   7209  C3  POPEg 231      35.082 103.667  56.105  1.00  0.00           C
ATOM   7212  O31 POPEg 231      36.072 103.687  55.035  1.00  0.00           O
ATOM   7213  C31 POPEg 231      35.582 103.597  53.795  1.00  0.00           C
ATOM   7214  O32 POPEg 231      34.432 103.317  53.515  1.00  0.00           O
ATOM   7215  C32 POPEg 231      36.622 104.057  52.785  1.00  0.00           C
ATOM   7218  C23 POPEg 231      33.492 100.277  52.986  1.00  0.00           C
ATOM   7221  C24 POPEg 231      33.442  99.307  51.796  1.00  0.00           C
ATOM   7224  C25 POPEg 231      33.242 100.037  50.465  1.00  0.00           C
ATOM   7227  C26 POPEg 231      33.352  99.087  49.265  1.00  0.00           C
ATOM   7230  C27 POPEg 231      33.272  99.827  47.916  1.00  0.00           C
ATOM   7233  C28 POPEg 231      34.042  99.147  46.775  1.00  0.00           C
ATOM   7236  C29 POPEg 231      35.522  99.137  47.065  1.00  0.00           C
ATOM   7238 0C21 POPEg 231      36.452  98.337  46.495  1.00  0.00           C
ATOM   7240 1C21 POPEg 231      36.212  97.347  45.395  1.00  0.00           C
ATOM   7243 2C21 POPEg 231      37.112  97.677  44.185  1.00  0.00           C
ATOM   7246 3C21 POPEg 231      36.932  99.107  43.635  1.00  0.00           C
ATOM   7249 4C21 POPEg 231      37.812  99.427  42.425  1.00  0.00           C
ATOM   7252 5C21 POPEg 231      37.122  99.257  41.055  1.00  0.00           C
ATOM   7255 6C21 POPEg 231      36.462  97.877  40.866  1.00  0.00           C
ATOM   7258 7C21 POPEg 231      35.912  97.687  39.445  1.00  0.00           C
ATOM   7261 8C21 POPEg 231      35.062  96.417  39.306  1.00  0.00           C
ATOM   7265  C33 POPEg 231      36.602 103.257  51.456  1.00  0.00           C
ATOM   7268  C34 POPEg 231      37.372 101.937  51.555  1.00  0.00           C
ATOM   7271  C35 POPEg 231      37.582 101.197  50.215  1.00  0.00           C
ATOM   7274  C36 POPEg 231      38.202 102.087  49.125  1.00  0.00           C
ATOM   7277  C37 POPEg 231      38.682 101.317  47.875  1.00  0.00           C
ATOM   7280  C38 POPEg 231      39.122 102.217  46.705  1.00  0.00           C
ATOM   7283  C39 POPEg 231      37.982 103.107  46.175  1.00  0.00           C
ATOM   7286 0C31 POPEg 231      38.362 103.927  44.925  1.00  0.00           C
ATOM   7289 1C31 POPEg 231      37.192 104.807  44.465  1.00  0.00           C
ATOM   7292 2C31 POPEg 231      37.462 105.657  43.215  1.00  0.00           C
ATOM   7295 3C31 POPEg 231      38.322 106.897  43.485  1.00  0.00           C
ATOM   7298 4C31 POPEg 231      38.042 108.017  42.475  1.00  0.00           C
ATOM   7301 5C31 POPEg 231      38.932 109.247  42.715  1.00  0.00           C
ATOM   7304 6C31 POPEg 231      38.702 110.377  41.715  1.00  0.00           C
ATOM   7308  NH3 POPEh 232      80.702  61.837  61.936  1.00  0.00           N
ATOM   7312  C12 POPEh 232      80.182  60.627  62.675  1.00  0.00           C
ATOM   7315  C11 POPEh 232      79.292  61.017  63.875  1.00  0.00           C
ATOM   7318  P   POPEh 232      77.572  60.047  65.616  1.00  0.00           P
ATOM   7319  O13 POPEh 232      77.282  58.687  66.155  1.00  0.00           O
ATOM   7320  O14 POPEh 232      78.222  60.997  66.545  1.00  0.00           O
ATOM   7321  O11 POPEh 232      76.182  60.617  65.135  1.00  0.00           O
ATOM   7322  O12 POPEh 232      78.432  59.937  64.285  1.00  0.00           O
ATOM   7323  C1  POPEh 232      76.022  61.867  64.465  1.00  0.00           C
ATOM   7326  C2  POPEh 232      74.672  61.877  63.725  1.00  0.00           C
ATOM   7328  O21 POPEh 232      74.622  62.917  62.735  1.00  0.00           O
ATOM   7329  C21 POPEh 232      74.502  62.467  61.505  1.00  0.00           C
ATOM   7330  O22 POPEh 232      74.742  61.337  61.125  1.00  0.00           O
ATOM   7331  C22 POPEh 232      73.912  63.557  60.605  1.00  0.00           C
ATOM   7334  C3  POPEh 232      73.492  62.137  64.665  1.00  0.00           C
ATOM   7337  O31 POPEh 232      72.282  61.867  63.935  1.00  0.00           O
ATOM   7338  C31 POPEh 232      71.222  62.547  64.335  1.00  0.00           C
ATOM   7339  O32 POPEh 232      71.182  63.317  65.276  1.00  0.00           O
ATOM   7340  C32 POPEh 232      70.062  62.207  63.396  1.00  0.00           C
ATOM   7343  C23 POPEh 232      72.932  62.967  59.556  1.00  0.00           C
ATOM   7346  C24 POPEh 232      72.162  64.027  58.735  1.00  0.00           C
ATOM   7349  C25 POPEh 232      72.992  64.857  57.745  1.00  0.00           C
ATOM   7352  C26 POPEh 232      72.122  65.507  56.645  1.00  0.00           C
ATOM   7355  C27 POPEh 232      72.962  66.027  55.465  1.00  0.00           C
ATOM   7358  C28 POPEh 232      72.092  66.467  54.265  1.00  0.00           C
ATOM   7361  C29 POPEh 232      72.822  66.267  52.955  1.00  0.00           C
ATOM   7363 0C21 POPEh 232      72.762  67.047  51.855  1.00  0.00           C
ATOM   7365 1C21 POPEh 232      71.912  68.267  51.635  1.00  0.00           C
ATOM   7368 2C21 POPEh 232      71.462  68.407  50.155  1.00  0.00           C
ATOM   7371 3C21 POPEh 232      70.532  67.267  49.686  1.00  0.00           C
ATOM   7374 4C21 POPEh 232      69.632  67.647  48.495  1.00  0.00           C
ATOM   7377 5C21 POPEh 232      70.412  67.857  47.195  1.00  0.00           C
ATOM   7380 6C21 POPEh 232      69.512  67.977  45.955  1.00  0.00           C
ATOM   7383 7C21 POPEh 232      70.342  68.107  44.665  1.00  0.00           C
ATOM   7386 8C21 POPEh 232      69.522  68.337  43.395  1.00  0.00           C
ATOM   7390  C33 POPEh 232      70.042  63.177  62.205  1.00  0.00           C
ATOM   7393  C34 POPEh 232      69.212  64.427  62.495  1.00  0.00           C
ATOM   7396  C35 POPEh 232      69.242  65.487  61.375  1.00  0.00           C
ATOM   7399  C36 POPEh 232      68.782  64.947  60.005  1.00  0.00           C
ATOM   7402  C37 POPEh 232      68.802  65.997  58.896  1.00  0.00           C
ATOM   7405  C38 POPEh 232      68.452  65.427  57.515  1.00  0.00           C
ATOM   7408  C39 POPEh 232      68.422  66.537  56.456  1.00  0.00           C
ATOM   7411 0C31 POPEh 232      68.112  66.057  55.025  1.00  0.00           C
ATOM   7414 1C31 POPEh 232      68.022  67.267  54.085  1.00  0.00           C
ATOM   7417 2C31 POPEh 232      67.662  66.957  52.625  1.00  0.00           C
ATOM   7420 3C31 POPEh 232      67.202  68.217  51.866  1.00  0.00           C
ATOM   7423 4C31 POPEh 232      68.202  69.387  51.855  1.00  0.00           C
ATOM   7426 5C31 POPEh 232      67.662  70.627  51.125  1.00  0.00           C
ATOM   7429 6C31 POPEh 232      68.722  71.707  50.896  1.00  0.00           C
ATOM   7433  NH3 POPEi 233      35.622  49.017  20.435  1.00  0.00           N
ATOM   7437  C12 POPEi 233      35.902  47.937  19.435  1.00  0.00           C
ATOM   7440  C11 POPEi 233      34.622  47.147  19.085  1.00  0.00           C
ATOM   7443  P   POPEi 233      33.712  45.447  17.315  1.00  0.00           P
ATOM   7444  O13 POPEi 233      32.432  46.157  17.145  1.00  0.00           O
ATOM   7445  O14 POPEi 233      34.272  44.717  16.145  1.00  0.00           O
ATOM   7446  O11 POPEi 233      33.612  44.377  18.475  1.00  0.00           O
ATOM   7447  O12 POPEi 233      34.812  46.427  17.865  1.00  0.00           O
ATOM   7448  C1  POPEi 233      32.322  43.937  18.925  1.00  0.00           C
ATOM   7451  C2  POPEi 233      32.432  42.627  19.765  1.00  0.00           C
ATOM   7453  O21 POPEi 233      31.222  41.907  20.065  1.00  0.00           O
ATOM   7454  C21 POPEi 233      30.012  42.167  19.615  1.00  0.00           C
ATOM   7455  O22 POPEi 233      29.652  43.037  18.845  1.00  0.00           O
ATOM   7456  C22 POPEi 233      29.082  41.127  20.235  1.00  0.00           C
ATOM   7459  C3  POPEi 233      33.202  42.807  21.115  1.00  0.00           C
ATOM   7462  O31 POPEi 233      33.202  41.607  21.935  1.00  0.00           O
ATOM   7463  C31 POPEi 233      34.392  41.027  22.125  1.00  0.00           C
ATOM   7464  O32 POPEi 233      35.412  41.327  21.515  1.00  0.00           O
ATOM   7465  C32 POPEi 233      34.352  40.087  23.335  1.00  0.00           C
ATOM   7468  C23 POPEi 233      28.062  41.747  21.215  1.00  0.00           C
ATOM   7471  C24 POPEi 233      27.862  40.837  22.435  1.00  0.00           C
ATOM   7474  C25 POPEi 233      26.992  41.487  23.515  1.00  0.00           C
ATOM   7477  C26 POPEi 233      26.892  40.557  24.735  1.00  0.00           C
ATOM   7480  C27 POPEi 233      26.242  41.237  25.945  1.00  0.00           C
ATOM   7483  C28 POPEi 233      26.262  40.337  27.195  1.00  0.00           C
ATOM   7486  C29 POPEi 233      25.442  39.097  26.935  1.00  0.00           C
ATOM   7488 0C21 POPEi 233      25.442  37.957  27.635  1.00  0.00           C
ATOM   7490 1C21 POPEi 233      26.252  37.667  28.865  1.00  0.00           C
ATOM   7493 2C21 POPEi 233      25.392  37.667  30.145  1.00  0.00           C
ATOM   7496 3C21 POPEi 233      26.132  37.027  31.325  1.00  0.00           C
ATOM   7499 4C21 POPEi 233      25.192  36.577  32.445  1.00  0.00           C
ATOM   7502 5C21 POPEi 233      25.892  35.677  33.475  1.00  0.00           C
ATOM   7505 6C21 POPEi 233      26.942  36.397  34.325  1.00  0.00           C
ATOM   7508 7C21 POPEi 233      27.642  35.427  35.285  1.00  0.00           C
ATOM   7511 8C21 POPEi 233      28.752  36.067  36.115  1.00  0.00           C
ATOM   7515  C33 POPEi 233      34.592  38.597  23.015  1.00  0.00           C
ATOM   7518  C34 POPEi 233      34.282  37.677  24.205  1.00  0.00           C
ATOM   7521  C35 POPEi 233      35.282  37.747  25.375  1.00  0.00           C
ATOM   7524  C36 POPEi 233      34.722  38.547  26.565  1.00  0.00           C
ATOM   7527  C37 POPEi 233      35.562  38.487  27.855  1.00  0.00           C
ATOM   7530  C38 POPEi 233      34.692  38.897  29.055  1.00  0.00           C
ATOM   7533  C39 POPEi 233      35.462  39.467  30.265  1.00  0.00           C
ATOM   7536 0C31 POPEi 233      34.472  40.037  31.295  1.00  0.00           C
ATOM   7539 1C31 POPEi 233      35.092  41.027  32.285  1.00  0.00           C
ATOM   7542 2C31 POPEi 233      34.062  41.807  33.105  1.00  0.00           C
ATOM   7545 3C31 POPEi 233      34.732  42.807  34.065  1.00  0.00           C
ATOM   7548 4C31 POPEi 233      33.762  43.537  34.995  1.00  0.00           C
ATOM   7551 5C31 POPEi 233      33.112  42.627  36.055  1.00  0.00           C
ATOM   7554 6C31 POPEi 233      32.382  43.417  37.145  1.00  0.00           C
ATOM   7558  NH3 POPEj 234      10.602  24.877  22.095  1.00  0.00           N
ATOM   7562  C12 POPEj 234      10.302  23.517  22.675  1.00  0.00           C
ATOM   7565  C11 POPEj 234      10.192  23.587  24.205  1.00  0.00           C
ATOM   7568  P   POPEj 234      10.442  21.127  25.045  1.00  0.00           P
ATOM   7569  O13 POPEj 234       9.582  20.227  25.845  1.00  0.00           O
ATOM   7570  O14 POPEj 234      11.062  20.577  23.825  1.00  0.00           O
ATOM   7571  O11 POPEj 234      11.552  21.767  25.945  1.00  0.00           O
ATOM   7572  O12 POPEj 234       9.572  22.397  24.675  1.00  0.00           O
ATOM   7573  C1  POPEj 234      12.072  21.187  27.135  1.00  0.00           C
ATOM   7576  C2  POPEj 234      11.392  21.787  28.395  1.00  0.00           C
ATOM   7578  O21 POPEj 234      12.322  22.187  29.415  1.00  0.00           O
ATOM   7579  C21 POPEj 234      13.042  21.237  30.015  1.00  0.00           C
ATOM   7580  O22 POPEj 234      13.082  20.067  29.715  1.00  0.00           O
ATOM   7581  C22 POPEj 234      13.842  21.877  31.155  1.00  0.00           C
ATOM   7584  C3  POPEj 234      10.212  20.887  28.915  1.00  0.00           C
ATOM   7587  O31 POPEj 234       9.592  21.327  30.145  1.00  0.00           O
ATOM   7588  C31 POPEj 234       8.872  22.437  30.065  1.00  0.00           C
ATOM   7589  O32 POPEj 234       8.862  23.217  29.135  1.00  0.00           O
ATOM   7590  C32 POPEj 234       8.082  22.637  31.355  1.00  0.00           C
ATOM   7593  C23 POPEj 234      13.062  21.837  32.465  1.00  0.00           C
ATOM   7596  C24 POPEj 234      13.552  22.807  33.545  1.00  0.00           C
ATOM   7599  C25 POPEj 234      14.942  22.537  34.156  1.00  0.00           C
ATOM   7602  C26 POPEj 234      15.002  21.297  35.055  1.00  0.00           C
ATOM   7605  C27 POPEj 234      16.072  21.397  36.155  1.00  0.00           C
ATOM   7608  C28 POPEj 234      15.932  20.277  37.205  1.00  0.00           C
ATOM   7611  C29 POPEj 234      16.962  20.347  38.315  1.00  0.00           C
ATOM   7613 0C21 POPEj 234      17.162  19.397  39.245  1.00  0.00           C
ATOM   7615 1C21 POPEj 234      16.412  18.087  39.345  1.00  0.00           C
ATOM   7618 2C21 POPEj 234      15.812  17.817  40.745  1.00  0.00           C
ATOM   7621 3C21 POPEj 234      15.162  16.427  40.785  1.00  0.00           C
ATOM   7624 4C21 POPEj 234      14.662  15.987  42.175  1.00  0.00           C
ATOM   7627 5C21 POPEj 234      14.062  14.567  42.155  1.00  0.00           C
ATOM   7630 6C21 POPEj 234      12.802  14.447  41.285  1.00  0.00           C
ATOM   7633 7C21 POPEj 234      12.332  13.007  41.055  1.00  0.00           C
ATOM   7636 8C21 POPEj 234      11.112  12.967  40.135  1.00  0.00           C
ATOM   7640  C33 POPEj 234       8.952  23.237  32.485  1.00  0.00           C
ATOM   7643  C34 POPEj 234       8.402  22.927  33.885  1.00  0.00           C
ATOM   7646  C35 POPEj 234       8.552  21.457  34.315  1.00  0.00           C
ATOM   7649  C36 POPEj 234      10.002  21.077  34.686  1.00  0.00           C
ATOM   7652  C37 POPEj 234      10.212  19.567  34.805  1.00  0.00           C
ATOM   7655  C38 POPEj 234      11.662  19.157  35.065  1.00  0.00           C
ATOM   7658  C39 POPEj 234      12.172  19.367  36.505  1.00  0.00           C
ATOM   7661 0C31 POPEj 234      11.432  18.557  37.576  1.00  0.00           C
ATOM   7664 1C31 POPEj 234      12.202  18.547  38.896  1.00  0.00           C
ATOM   7667 2C31 POPEj 234      11.552  17.697  39.985  1.00  0.00           C
ATOM   7670 3C31 POPEj 234      10.242  18.297  40.515  1.00  0.00           C
ATOM   7673 4C31 POPEj 234       9.802  17.627  41.825  1.00  0.00           C
ATOM   7676 5C31 POPEj 234       8.482  18.177  42.365  1.00  0.00           C
ATOM   7679 6C31 POPEj 234       8.012  17.437  43.615  1.00  0.00           C
ATOM   7683  NH3 POPEk 235      -2.858  28.247  61.625  1.00  0.00           N
ATOM   7687  C12 POPEk 235      -2.388  27.177  62.565  1.00  0.00           C
ATOM   7690  C11 POPEk 235      -2.318  25.807  61.885  1.00  0.00           C
ATOM   7693  P   POPEk 235       0.202  25.197  61.845  1.00  0.00           P
ATOM   7694  O13 POPEk 235       1.192  25.227  62.916  1.00  0.00           O
ATOM   7695  O14 POPEk 235       0.402  24.127  60.845  1.00  0.00           O
ATOM   7696  O11 POPEk 235       0.152  26.627  61.146  1.00  0.00           O
ATOM   7697  O12 POPEk 235      -1.238  25.057  62.455  1.00  0.00           O
ATOM   7698  C1  POPEk 235       1.322  27.087  60.465  1.00  0.00           C
ATOM   7701  C2  POPEk 235       1.272  26.567  59.015  1.00  0.00           C
ATOM   7703  O21 POPEk 235       2.322  27.137  58.215  1.00  0.00           O
ATOM   7704  C21 POPEk 235       3.412  26.387  58.205  1.00  0.00           C
ATOM   7705  O22 POPEk 235       3.742  25.607  59.085  1.00  0.00           O
ATOM   7706  C22 POPEk 235       4.112  26.497  56.866  1.00  0.00           C
ATOM   7709  C3  POPEk 235      -0.078  26.967  58.375  1.00  0.00           C
ATOM   7712  O31 POPEk 235      -0.078  26.597  56.986  1.00  0.00           O
ATOM   7713  C31 POPEk 235      -0.798  27.407  56.235  1.00  0.00           C
ATOM   7714  O32 POPEk 235      -1.538  28.287  56.635  1.00  0.00           O
ATOM   7715  C32 POPEk 235      -0.648  27.007  54.765  1.00  0.00           C
ATOM   7718  C23 POPEk 235       3.382  25.577  55.855  1.00  0.00           C
ATOM   7721  C24 POPEk 235       3.962  25.587  54.436  1.00  0.00           C
ATOM   7724  C25 POPEk 235       5.202  24.687  54.275  1.00  0.00           C
ATOM   7727  C26 POPEk 235       6.512  25.477  54.166  1.00  0.00           C
ATOM   7730  C27 POPEk 235       7.722  24.537  54.195  1.00  0.00           C
ATOM   7733  C28 POPEk 235       9.032  25.207  53.755  1.00  0.00           C
ATOM   7736  C29 POPEk 235      10.252  24.427  54.185  1.00  0.00           C
ATOM   7738 0C21 POPEk 235      11.212  23.827  53.455  1.00  0.00           C
ATOM   7740 1C21 POPEk 235      11.412  23.747  51.955  1.00  0.00           C
ATOM   7743 2C21 POPEk 235      11.242  25.017  51.105  1.00  0.00           C
ATOM   7746 3C21 POPEk 235      11.402  24.747  49.605  1.00  0.00           C
ATOM   7749 4C21 POPEk 235      11.002  25.967  48.755  1.00  0.00           C
ATOM   7752 5C21 POPEk 235      10.282  25.607  47.455  1.00  0.00           C
ATOM   7755 6C21 POPEk 235      11.232  25.077  46.375  1.00  0.00           C
ATOM   7758 7C21 POPEk 235      10.492  24.617  45.115  1.00  0.00           C
ATOM   7761 8C21 POPEk 235      11.442  24.207  43.975  1.00  0.00           C
ATOM   7765  C33 POPEk 235       0.572  27.657  54.075  1.00  0.00           C
ATOM   7768  C34 POPEk 235       0.782  27.157  52.635  1.00  0.00           C
ATOM   7771  C35 POPEk 235      -0.498  27.247  51.806  1.00  0.00           C
ATOM   7774  C36 POPEk 235      -0.358  27.037  50.295  1.00  0.00           C
ATOM   7777  C37 POPEk 235      -1.758  26.827  49.686  1.00  0.00           C
ATOM   7780  C38 POPEk 235      -1.808  26.847  48.155  1.00  0.00           C
ATOM   7783  C39 POPEk 235      -3.198  26.487  47.615  1.00  0.00           C
ATOM   7786 0C31 POPEk 235      -4.268  27.577  47.825  1.00  0.00           C
ATOM   7789 1C31 POPEk 235      -4.652  28.257  46.495  1.00  0.00           C
ATOM   7792 2C31 POPEk 235      -5.722  29.347  46.635  1.00  0.00           C
ATOM   7795 3C31 POPEk 235      -6.212  29.847  45.265  1.00  0.00           C
ATOM   7798 4C31 POPEk 235      -6.952  31.187  45.325  1.00  0.00           C
ATOM   7801 5C31 POPEk 235      -7.222  31.757  43.925  1.00  0.00           C
ATOM   7804 6C31 POPEk 235      -8.002  33.067  43.945  1.00  0.00           C
ATOM   7808  NH3 POPEl 236      83.572  97.887  18.335  1.00  0.00           N
ATOM   7812  C12 POPEl 236      84.252  98.807  17.365  1.00  0.00           C
ATOM   7815  C11 POPEl 236      83.332  99.967  16.875  1.00  0.00           C
ATOM   7818  P   POPEl 236      82.962 101.037  19.245  1.00  0.00           P
ATOM   7819  O13 POPEl 236      82.692  99.947  20.215  1.00  0.00           O
ATOM   7820  O14 POPEl 236      84.372 101.407  19.065  1.00  0.00           O
ATOM   7821  O11 POPEl 236      82.112 102.347  19.585  1.00  0.00           O
ATOM   7822  O12 POPEl 236      82.432 100.527  17.845  1.00  0.00           O
ATOM   7823  C1  POPEl 236      82.672 103.677  19.555  1.00  0.00           C
ATOM   7826  C2  POPEl 236      83.142 104.207  20.945  1.00  0.00           C
ATOM   7828  O21 POPEl 236      83.362 105.617  20.785  1.00  0.00           O
ATOM   7829  C21 POPEl 236      83.852 106.487  21.685  1.00  0.00           C
ATOM   7830  O22 POPEl 236      84.402 107.527  21.365  1.00  0.00           O
ATOM   7831  C22 POPEl 236      83.632 106.137  23.165  1.00  0.00           C
ATOM   7834  C3  POPEl 236      84.422 103.427  21.405  1.00  0.00           C
ATOM   7837  O31 POPEl 236      84.832 103.647  22.755  1.00  0.00           O
ATOM   7838  C31 POPEl 236      84.682 102.767  23.735  1.00  0.00           C
ATOM   7839  O32 POPEl 236      85.392 102.727  24.725  1.00  0.00           O
ATOM   7840  C32 POPEl 236      83.482 101.817  23.555  1.00  0.00           C
ATOM   7843  C23 POPEl 236      83.572 107.297  24.185  1.00  0.00           C
ATOM   7846  C24 POPEl 236      83.352 106.677  25.585  1.00  0.00           C
ATOM   7849  C25 POPEl 236      83.742 107.587  26.755  1.00  0.00           C
ATOM   7852  C26 POPEl 236      83.602 106.877  28.105  1.00  0.00           C
ATOM   7855  C27 POPEl 236      84.102 107.737  29.275  1.00  0.00           C
ATOM   7858  C28 POPEl 236      84.132 106.987  30.625  1.00  0.00           C
ATOM   7861  C29 POPEl 236      82.922 107.167  31.495  1.00  0.00           C
ATOM   7863 0C21 POPEl 236      82.642 108.257  32.225  1.00  0.00           C
ATOM   7865 1C21 POPEl 236      83.442 109.537  32.246  1.00  0.00           C
ATOM   7868 2C21 POPEl 236      84.322 109.677  33.496  1.00  0.00           C
ATOM   7871 3C21 POPEl 236      85.022 111.047  33.576  1.00  0.00           C
ATOM   7874 4C21 POPEl 236      86.152 111.127  34.616  1.00  0.00           C
ATOM   7877 5C21 POPEl 236      85.802 110.487  35.965  1.00  0.00           C
ATOM   7880 6C21 POPEl 236      86.882 110.717  37.025  1.00  0.00           C
ATOM   7883 7C21 POPEl 236      86.652 109.867  38.285  1.00  0.00           C
ATOM   7886 8C21 POPEl 236      87.652 110.147  39.415  1.00  0.00           C
ATOM   7890  C33 POPEl 236      82.982 101.287  24.935  1.00  0.00           C
ATOM   7893  C34 POPEl 236      82.462 102.397  25.855  1.00  0.00           C
ATOM   7896  C35 POPEl 236      81.882 101.917  27.195  1.00  0.00           C
ATOM   7899  C36 POPEl 236      82.992 101.377  28.085  1.00  0.00           C
ATOM   7902  C37 POPEl 236      82.592 101.047  29.525  1.00  0.00           C
ATOM   7905  C38 POPEl 236      83.592 100.037  30.105  1.00  0.00           C
ATOM   7908  C39 POPEl 236      83.522  99.897  31.615  1.00  0.00           C
ATOM   7911 0C31 POPEl 236      82.212  99.297  32.125  1.00  0.00           C
ATOM   7914 1C31 POPEl 236      82.182  99.317  33.655  1.00  0.00           C
ATOM   7917 2C31 POPEl 236      80.882  98.787  34.265  1.00  0.00           C
ATOM   7920 3C31 POPEl 236      80.732  99.267  35.705  1.00  0.00           C
ATOM   7923 4C31 POPEl 236      79.552  98.647  36.465  1.00  0.00           C
ATOM   7926 5C31 POPEl 236      79.122  99.527  37.646  1.00  0.00           C
ATOM   7929 6C31 POPEl 236      78.542  98.747  38.826  1.00  0.00           C
ATOM   7933  NH3 POPEm 237      35.602  77.197  61.705  1.00  0.00           N
ATOM   7937  C12 POPEm 237      35.262  78.577  61.146  1.00  0.00           C
ATOM   7940  C11 POPEm 237      34.532  78.477  59.795  1.00  0.00           C
ATOM   7943  P   POPEm 237      32.512  80.117  59.495  1.00  0.00           P
ATOM   7944  O13 POPEm 237      31.672  78.937  59.166  1.00  0.00           O
ATOM   7945  O14 POPEm 237      32.352  80.647  60.855  1.00  0.00           O
ATOM   7946  O11 POPEm 237      32.222  81.257  58.415  1.00  0.00           O
ATOM   7947  O12 POPEm 237      34.062  79.747  59.315  1.00  0.00           O
ATOM   7948  C1  POPEm 237      33.052  82.427  58.375  1.00  0.00           C
ATOM   7951  C2  POPEm 237      32.872  83.227  57.056  1.00  0.00           C
ATOM   7953  O21 POPEm 237      33.872  84.257  57.076  1.00  0.00           O
ATOM   7954  C21 POPEm 237      34.342  84.787  55.955  1.00  0.00           C
ATOM   7955  O22 POPEm 237      34.772  85.937  55.885  1.00  0.00           O
ATOM   7956  C22 POPEm 237      34.462  83.787  54.815  1.00  0.00           C
ATOM   7959  C3  POPEm 237      31.492  83.907  56.845  1.00  0.00           C
ATOM   7962  O31 POPEm 237      31.442  84.647  55.605  1.00  0.00           O
ATOM   7963  C31 POPEm 237      30.802  84.087  54.585  1.00  0.00           C
ATOM   7964  O32 POPEm 237      30.392  82.947  54.535  1.00  0.00           O
ATOM   7965  C32 POPEm 237      30.762  85.117  53.436  1.00  0.00           C
ATOM   7968  C23 POPEm 237      35.562  84.267  53.855  1.00  0.00           C
ATOM   7971  C24 POPEm 237      35.952  83.247  52.795  1.00  0.00           C
ATOM   7974  C25 POPEm 237      34.832  82.897  51.815  1.00  0.00           C
ATOM   7977  C26 POPEm 237      35.442  82.127  50.635  1.00  0.00           C
ATOM   7980  C27 POPEm 237      34.432  81.697  49.576  1.00  0.00           C
ATOM   7983  C28 POPEm 237      35.202  81.147  48.355  1.00  0.00           C
ATOM   7986  C29 POPEm 237      34.332  80.347  47.435  1.00  0.00           C
ATOM   7988 0C21 POPEm 237      34.192  80.497  46.115  1.00  0.00           C
ATOM   7990 1C21 POPEm 237      34.872  81.507  45.225  1.00  0.00           C
ATOM   7993 2C21 POPEm 237      35.862  80.827  44.265  1.00  0.00           C
ATOM   7996 3C21 POPEm 237      36.212  81.737  43.085  1.00  0.00           C
ATOM   7999 4C21 POPEm 237      37.202  81.057  42.125  1.00  0.00           C
ATOM   8002 5C21 POPEm 237      37.522  81.887  40.875  1.00  0.00           C
ATOM   8005 6C21 POPEm 237      36.402  81.877  39.826  1.00  0.00           C
ATOM   8008 7C21 POPEm 237      36.672  82.897  38.705  1.00  0.00           C
ATOM   8011 8C21 POPEm 237      35.492  83.097  37.755  1.00  0.00           C
ATOM   8015  C33 POPEm 237      31.062  84.547  52.025  1.00  0.00           C
ATOM   8018  C34 POPEm 237      31.342  85.617  50.975  1.00  0.00           C
ATOM   8021  C35 POPEm 237      30.032  86.237  50.465  1.00  0.00           C
ATOM   8024  C36 POPEm 237      30.282  87.327  49.425  1.00  0.00           C
ATOM   8027  C37 POPEm 237      29.032  87.677  48.605  1.00  0.00           C
ATOM   8030  C38 POPEm 237      29.342  88.687  47.495  1.00  0.00           C
ATOM   8033  C39 POPEm 237      30.162  88.047  46.375  1.00  0.00           C
ATOM   8036 0C31 POPEm 237      30.522  89.007  45.225  1.00  0.00           C
ATOM   8039 1C31 POPEm 237      31.172  88.227  44.075  1.00  0.00           C
ATOM   8042 2C31 POPEm 237      32.342  88.957  43.415  1.00  0.00           C
ATOM   8045 3C31 POPEm 237      31.982  90.307  42.795  1.00  0.00           C
ATOM   8048 4C31 POPEm 237      33.102  90.817  41.875  1.00  0.00           C
ATOM   8051 5C31 POPEm 237      32.792  92.147  41.195  1.00  0.00           C
ATOM   8054 6C31 POPEm 237      33.782  92.477  40.076  1.00  0.00           C
ATOM   8058  NH3 POPEn 238      21.562 123.147  17.805  1.00  0.00           N
ATOM   8062  C12 POPEn 238      21.992 123.047  16.375  1.00  0.00           C
ATOM   8065  C11 POPEn 238      23.232 123.907  16.085  1.00  0.00           C
ATOM   8068  P   POPEn 238      25.232 122.677  17.165  1.00  0.00           P
ATOM   8069  O13 POPEn 238      26.402 121.827  16.815  1.00  0.00           O
ATOM   8070  O14 POPEn 238      25.502 123.897  17.935  1.00  0.00           O
ATOM   8071  O11 POPEn 238      24.132 121.807  17.875  1.00  0.00           O
ATOM   8072  O12 POPEn 238      24.442 123.147  15.885  1.00  0.00           O
ATOM   8073  C1  POPEn 238      24.092 121.637  19.285  1.00  0.00           C
ATOM   8076  C2  POPEn 238      24.372 120.167  19.665  1.00  0.00           C
ATOM   8078  O21 POPEn 238      23.742 119.867  20.925  1.00  0.00           O
ATOM   8079  C21 POPEn 238      22.442 119.677  20.875  1.00  0.00           C
ATOM   8080  O22 POPEn 238      21.732 119.807  19.895  1.00  0.00           O
ATOM   8081  C22 POPEn 238      21.942 119.317  22.275  1.00  0.00           C
ATOM   8084  C3  POPEn 238      25.902 119.887  19.745  1.00  0.00           C
ATOM   8087  O31 POPEn 238      26.192 118.787  20.635  1.00  0.00           O
ATOM   8088  C31 POPEn 238      26.312 119.117  21.915  1.00  0.00           C
ATOM   8089  O32 POPEn 238      26.362 120.247  22.375  1.00  0.00           O
ATOM   8090  C32 POPEn 238      26.312 117.847  22.745  1.00  0.00           C
ATOM   8093  C23 POPEn 238      20.582 119.967  22.585  1.00  0.00           C
ATOM   8096  C24 POPEn 238      20.112 119.687  24.005  1.00  0.00           C
ATOM   8099  C25 POPEn 238      20.472 120.777  25.035  1.00  0.00           C
ATOM   8102  C26 POPEn 238      19.742 120.557  26.365  1.00  0.00           C
ATOM   8105  C27 POPEn 238      19.932 121.677  27.395  1.00  0.00           C
ATOM   8108  C28 POPEn 238      18.812 121.717  28.455  1.00  0.00           C
ATOM   8111  C29 POPEn 238      18.792 120.507  29.355  1.00  0.00           C
ATOM   8113 0C21 POPEn 238      18.332 120.487  30.615  1.00  0.00           C
ATOM   8115 1C21 POPEn 238      17.692 121.657  31.325  1.00  0.00           C
ATOM   8118 2C21 POPEn 238      17.462 121.407  32.835  1.00  0.00           C
ATOM   8121 3C21 POPEn 238      18.752 121.517  33.665  1.00  0.00           C
ATOM   8124 4C21 POPEn 238      18.552 121.277  35.175  1.00  0.00           C
ATOM   8127 5C21 POPEn 238      19.082 122.447  36.025  1.00  0.00           C
ATOM   8130 6C21 POPEn 238      19.222 122.127  37.515  1.00  0.00           C
ATOM   8133 7C21 POPEn 238      19.582 123.367  38.335  1.00  0.00           C
ATOM   8136 8C21 POPEn 238      20.192 123.057  39.705  1.00  0.00           C
ATOM   8140  C33 POPEn 238      24.952 117.127  22.635  1.00  0.00           C
ATOM   8143  C34 POPEn 238      24.672 116.137  23.775  1.00  0.00           C
ATOM   8146  C35 POPEn 238      24.482 116.817  25.145  1.00  0.00           C
ATOM   8149  C36 POPEn 238      23.952 115.837  26.195  1.00  0.00           C
ATOM   8152  C37 POPEn 238      23.572 116.517  27.515  1.00  0.00           C
ATOM   8155  C38 POPEn 238      22.852 115.587  28.495  1.00  0.00           C
ATOM   8158  C39 POPEn 238      22.572 116.287  29.835  1.00  0.00           C
ATOM   8161 0C31 POPEn 238      21.352 115.717  30.565  1.00  0.00           C
ATOM   8164 1C31 POPEn 238      20.962 116.577  31.775  1.00  0.00           C
ATOM   8167 2C31 POPEn 238      19.612 116.197  32.375  1.00  0.00           C
ATOM   8170 3C31 POPEn 238      19.092 117.257  33.355  1.00  0.00           C
ATOM   8173 4C31 POPEn 238      17.722 116.867  33.935  1.00  0.00           C
ATOM   8176 5C31 POPEn 238      17.262 117.787  35.065  1.00  0.00           C
ATOM   8179 6C31 POPEn 238      16.162 117.157  35.915  1.00  0.00           C
ATOM   8183  NH3 POPEo 239      13.172  99.567  12.215  1.00  0.00           N
ATOM   8187  C12 POPEo 239      12.342 100.257  11.165  1.00  0.00           C
ATOM   8190  C11 POPEo 239      11.562 101.457  11.745  1.00  0.00           C
ATOM   8193  P   POPEo 239      13.592 103.097  11.995  1.00  0.00           P
ATOM   8194  O13 POPEo 239      14.772 102.197  12.065  1.00  0.00           O
ATOM   8195  O14 POPEo 239      13.242 103.577  10.645  1.00  0.00           O
ATOM   8196  O11 POPEo 239      13.682 104.327  12.995  1.00  0.00           O
ATOM   8197  O12 POPEo 239      12.392 102.267  12.575  1.00  0.00           O
ATOM   8198  C1  POPEo 239      12.842 104.387  14.165  1.00  0.00           C
ATOM   8201  C2  POPEo 239      12.632 105.867  14.625  1.00  0.00           C
ATOM   8203  O21 POPEo 239      11.792 105.957  15.785  1.00  0.00           O
ATOM   8204  C21 POPEo 239      12.332 105.577  16.925  1.00  0.00           C
ATOM   8205  O22 POPEo 239      13.452 105.117  17.065  1.00  0.00           O
ATOM   8206  C22 POPEo 239      11.412 105.967  18.075  1.00  0.00           C
ATOM   8209  C3  POPEo 239      11.972 106.717  13.515  1.00  0.00           C
ATOM   8212  O31 POPEo 239      11.332 107.897  14.055  1.00  0.00           O
ATOM   8213  C31 POPEo 239      10.002 107.977  13.985  1.00  0.00           C
ATOM   8214  O32 POPEo 239       9.262 107.257  13.335  1.00  0.00           O
ATOM   8215  C32 POPEo 239       9.502 109.077  14.935  1.00  0.00           C
ATOM   8218  C23 POPEo 239      12.122 105.807  19.435  1.00  0.00           C
ATOM   8221  C24 POPEo 239      11.292 106.227  20.655  1.00  0.00           C
ATOM   8224  C25 POPEo 239      10.742 107.657  20.635  1.00  0.00           C
ATOM   8227  C26 POPEo 239      11.812 108.747  20.465  1.00  0.00           C
ATOM   8230  C27 POPEo 239      11.182 110.147  20.395  1.00  0.00           C
ATOM   8233  C28 POPEo 239      12.172 111.287  20.115  1.00  0.00           C
ATOM   8236  C29 POPEo 239      13.102 111.517  21.275  1.00  0.00           C
ATOM   8238 0C21 POPEo 239      13.162 112.637  22.025  1.00  0.00           C
ATOM   8240 1C21 POPEo 239      12.292 113.847  21.825  1.00  0.00           C
ATOM   8243 2C21 POPEo 239      12.522 114.917  22.905  1.00  0.00           C
ATOM   8246 3C21 POPEo 239      13.822 115.717  22.725  1.00  0.00           C
ATOM   8249 4C21 POPEo 239      14.042 116.707  23.875  1.00  0.00           C
ATOM   8252 5C21 POPEo 239      14.992 117.857  23.545  1.00  0.00           C
ATOM   8255 6C21 POPEo 239      14.932 118.957  24.625  1.00  0.00           C
ATOM   8258 7C21 POPEo 239      15.962 120.057  24.395  1.00  0.00           C
ATOM   8261 8C21 POPEo 239      16.002 121.097  25.515  1.00  0.00           C
ATOM   8265  C33 POPEo 239       8.432 108.567  15.935  1.00  0.00           C
ATOM   8268  C34 POPEo 239       7.602 109.687  16.575  1.00  0.00           C
ATOM   8271  C35 POPEo 239       8.442 110.747  17.305  1.00  0.00           C
ATOM   8274  C36 POPEo 239       7.612 111.817  18.025  1.00  0.00           C
ATOM   8277  C37 POPEo 239       8.532 112.897  18.625  1.00  0.00           C
ATOM   8280  C38 POPEo 239       7.832 114.017  19.415  1.00  0.00           C
ATOM   8283  C39 POPEo 239       7.042 113.497  20.625  1.00  0.00           C
ATOM   8286 0C31 POPEo 239       6.802 114.567  21.705  1.00  0.00           C
ATOM   8289 1C31 POPEo 239       6.072 113.977  22.925  1.00  0.00           C
ATOM   8292 2C31 POPEo 239       6.112 114.857  24.175  1.00  0.00           C
ATOM   8295 3C31 POPEo 239       5.252 116.127  24.125  1.00  0.00           C
ATOM   8298 4C31 POPEo 239       3.762 115.897  23.835  1.00  0.00           C
ATOM   8301 5C31 POPEo 239       2.892 117.037  24.385  1.00  0.00           C
ATOM   8304 6C31 POPEo 239       1.402 116.867  24.095  1.00  0.00           C
ATOM   8308  NH3 POPEp 240      51.022   6.477  20.705  1.00  0.00           N
ATOM   8312  C12 POPEp 240      52.262   7.257  21.035  1.00  0.00           C
ATOM   8315  C11 POPEp 240      52.692   7.037  22.485  1.00  0.00           C
ATOM   8318  P   POPEp 240      54.332   8.747  23.605  1.00  0.00           P
ATOM   8319  O13 POPEp 240      54.302  10.017  22.835  1.00  0.00           O
ATOM   8320  O14 POPEp 240      53.452   8.707  24.785  1.00  0.00           O
ATOM   8321  O11 POPEp 240      55.822   8.507  24.055  1.00  0.00           O
ATOM   8322  O12 POPEp 240      54.022   7.537  22.635  1.00  0.00           O
ATOM   8323  C1  POPEp 240      56.222   8.427  25.435  1.00  0.00           C
ATOM   8326  C2  POPEp 240      57.202   9.587  25.785  1.00  0.00           C
ATOM   8328  O21 POPEp 240      57.672   9.487  27.145  1.00  0.00           O
ATOM   8329  C21 POPEp 240      56.812   9.517  28.145  1.00  0.00           C
ATOM   8330  O22 POPEp 240      55.672   9.917  28.115  1.00  0.00           O
ATOM   8331  C22 POPEp 240      57.502   9.037  29.445  1.00  0.00           C
ATOM   8334  C3  POPEp 240      56.632  10.987  25.435  1.00  0.00           C
ATOM   8337  O31 POPEp 240      57.572  12.037  25.715  1.00  0.00           O
ATOM   8338  C31 POPEp 240      57.322  13.157  26.395  1.00  0.00           C
ATOM   8339  O32 POPEp 240      58.042  14.147  26.295  1.00  0.00           O
ATOM   8340  C32 POPEp 240      56.162  13.177  27.395  1.00  0.00           C
ATOM   8343  C23 POPEp 240      56.802   7.777  29.985  1.00  0.00           C
ATOM   8346  C24 POPEp 240      57.402   7.147  31.245  1.00  0.00           C
ATOM   8349  C25 POPEp 240      57.432   8.097  32.445  1.00  0.00           C
ATOM   8352  C26 POPEp 240      57.152   7.437  33.795  1.00  0.00           C
ATOM   8355  C27 POPEp 240      56.632   8.467  34.805  1.00  0.00           C
ATOM   8358  C28 POPEp 240      56.102   7.807  36.085  1.00  0.00           C
ATOM   8361  C29 POPEp 240      55.652   8.807  37.105  1.00  0.00           C
ATOM   8363 0C21 POPEp 240      55.432   8.517  38.395  1.00  0.00           C
ATOM   8365 1C21 POPEp 240      55.532   7.137  38.985  1.00  0.00           C
ATOM   8368 2C21 POPEp 240      54.692   6.987  40.265  1.00  0.00           C
ATOM   8371 3C21 POPEp 240      55.292   7.747  41.465  1.00  0.00           C
ATOM   8374 4C21 POPEp 240      54.342   7.847  42.655  1.00  0.00           C
ATOM   8377 5C21 POPEp 240      53.202   8.857  42.425  1.00  0.00           C
ATOM   8380 6C21 POPEp 240      52.372   9.107  43.695  1.00  0.00           C
ATOM   8383 7C21 POPEp 240      51.222  10.097  43.465  1.00  0.00           C
ATOM   8386 8C21 POPEp 240      50.452  10.417  44.746  1.00  0.00           C
ATOM   8390  C33 POPEp 240      56.692  13.087  28.845  1.00  0.00           C
ATOM   8393  C34 POPEp 240      55.572  13.227  29.875  1.00  0.00           C
ATOM   8396  C35 POPEp 240      56.072  13.257  31.325  1.00  0.00           C
ATOM   8399  C36 POPEp 240      54.892  13.327  32.316  1.00  0.00           C
ATOM   8402  C37 POPEp 240      55.262  13.057  33.775  1.00  0.00           C
ATOM   8405  C38 POPEp 240      54.022  13.167  34.675  1.00  0.00           C
ATOM   8408  C39 POPEp 240      54.212  12.627  36.105  1.00  0.00           C
ATOM   8411 0C31 POPEp 240      55.072  13.537  36.995  1.00  0.00           C
ATOM   8414 1C31 POPEp 240      55.152  13.037  38.445  1.00  0.00           C
ATOM   8417 2C31 POPEp 240      56.032  13.957  39.306  1.00  0.00           C
ATOM   8420 3C31 POPEp 240      56.262  13.477  40.745  1.00  0.00           C
ATOM   8423 4C31 POPEp 240      54.982  13.357  41.585  1.00  0.00           C
ATOM   8426 5C31 POPEp 240      55.232  13.607  43.075  1.00  0.00           C
ATOM   8429 6C31 POPEp 240      53.952  13.587  43.925  1.00  0.00           C
ATOM   8433  NH3 POPEq 241      54.382  58.497  24.135  1.00  0.00           N
ATOM   8437  C12 POPEq 241      54.662  57.137  24.725  1.00  0.00           C
ATOM   8440  C11 POPEq 241      55.482  56.197  23.815  1.00  0.00           C
ATOM   8443  P   POPEq 241      57.032  54.107  24.495  1.00  0.00           P
ATOM   8444  O13 POPEq 241      56.742  52.827  23.815  1.00  0.00           O
ATOM   8445  O14 POPEq 241      58.212  54.897  24.055  1.00  0.00           O
ATOM   8446  O11 POPEq 241      57.182  53.737  26.025  1.00  0.00           O
ATOM   8447  O12 POPEq 241      55.722  54.997  24.545  1.00  0.00           O
ATOM   8448  C1  POPEq 241      58.462  53.527  26.615  1.00  0.00           C
ATOM   8451  C2  POPEq 241      58.342  53.567  28.155  1.00  0.00           C
ATOM   8453  O21 POPEq 241      59.522  52.967  28.725  1.00  0.00           O
ATOM   8454  C21 POPEq 241      60.052  53.727  29.685  1.00  0.00           C
ATOM   8455  O22 POPEq 241      59.912  54.927  29.795  1.00  0.00           O
ATOM   8456  C22 POPEq 241      60.712  52.837  30.745  1.00  0.00           C
ATOM   8459  C3  POPEq 241      57.122  52.787  28.675  1.00  0.00           C
ATOM   8462  O31 POPEq 241      57.332  52.477  30.065  1.00  0.00           O
ATOM   8463  C31 POPEq 241      56.342  51.887  30.685  1.00  0.00           C
ATOM   8464  O32 POPEq 241      55.292  52.417  31.035  1.00  0.00           O
ATOM   8465  C32 POPEq 241      56.752  50.457  30.945  1.00  0.00           C
ATOM   8468  C23 POPEq 241      61.232  53.697  31.915  1.00  0.00           C
ATOM   8471  C24 POPEq 241      61.862  52.877  33.045  1.00  0.00           C
ATOM   8474  C25 POPEq 241      62.252  53.737  34.245  1.00  0.00           C
ATOM   8477  C26 POPEq 241      63.752  53.687  34.575  1.00  0.00           C
ATOM   8480  C27 POPEq 241      63.992  54.067  36.045  1.00  0.00           C
ATOM   8483  C28 POPEq 241      65.482  54.207  36.385  1.00  0.00           C
ATOM   8486  C29 POPEq 241      65.682  53.907  37.855  1.00  0.00           C
ATOM   8488 0C21 POPEq 241      65.812  54.777  38.865  1.00  0.00           C
ATOM   8490 1C21 POPEq 241      65.852  56.287  38.775  1.00  0.00           C
ATOM   8493 2C21 POPEq 241      66.732  56.887  39.896  1.00  0.00           C
ATOM   8496 3C21 POPEq 241      66.352  56.487  41.345  1.00  0.00           C
ATOM   8499 4C21 POPEq 241      64.882  56.697  41.715  1.00  0.00           C
ATOM   8502 5C21 POPEq 241      64.472  56.097  43.075  1.00  0.00           C
ATOM   8505 6C21 POPEq 241      65.342  56.617  44.226  1.00  0.00           C
ATOM   8508 7C21 POPEq 241      64.892  56.147  45.605  1.00  0.00           C
ATOM   8511 8C21 POPEq 241      65.562  56.917  46.736  1.00  0.00           C
ATOM   8515  C33 POPEq 241      58.082  50.397  31.736  1.00  0.00           C
ATOM   8518  C34 POPEq 241      57.982  49.587  33.025  1.00  0.00           C
ATOM   8521  C35 POPEq 241      56.912  50.167  33.945  1.00  0.00           C
ATOM   8524  C36 POPEq 241      57.402  51.377  34.715  1.00  0.00           C
ATOM   8527  C37 POPEq 241      56.392  51.657  35.806  1.00  0.00           C
ATOM   8530  C38 POPEq 241      56.662  52.947  36.555  1.00  0.00           C
ATOM   8533  C39 POPEq 241      56.482  52.687  38.045  1.00  0.00           C
ATOM   8536 0C31 POPEq 241      56.292  53.977  38.835  1.00  0.00           C
ATOM   8539 1C31 POPEq 241      56.092  53.627  40.305  1.00  0.00           C
ATOM   8542 2C31 POPEq 241      55.982  54.877  41.175  1.00  0.00           C
ATOM   8545 3C31 POPEq 241      57.332  55.487  41.565  1.00  0.00           C
ATOM   8548 4C31 POPEq 241      57.312  55.857  43.056  1.00  0.00           C
ATOM   8551 5C31 POPEq 241      58.632  56.427  43.555  1.00  0.00           C
ATOM   8554 6C31 POPEq 241      58.852  56.077  45.025  1.00  0.00           C
ATOM   8558  NH3 POPEr 242      33.952  79.077  20.425  1.00  0.00           N
ATOM   8562  C12 POPEr 242      35.042  78.687  19.475  1.00  0.00           C
ATOM   8565  C11 POPEr 242      34.762  77.347  18.755  1.00  0.00           C
ATOM   8568  P   POPEr 242      36.122  75.437  19.875  1.00  0.00           P
ATOM   8569  O13 POPEr 242      35.142  74.367  19.645  1.00  0.00           O
ATOM   8570  O14 POPEr 242      37.562  75.097  19.945  1.00  0.00           O
ATOM   8571  O11 POPEr 242      35.712  76.317  21.105  1.00  0.00           O
ATOM   8572  O12 POPEr 242      35.942  76.517  18.725  1.00  0.00           O
ATOM   8573  C1  POPEr 242      35.152  75.797  22.295  1.00  0.00           C
ATOM   8576  C2  POPEr 242      36.242  75.557  23.365  1.00  0.00           C
ATOM   8578  O21 POPEr 242      35.512  75.307  24.575  1.00  0.00           O
ATOM   8579  C21 POPEr 242      36.232  74.977  25.625  1.00  0.00           C
ATOM   8580  O22 POPEr 242      37.392  74.617  25.635  1.00  0.00           O
ATOM   8581  C22 POPEr 242      35.342  75.157  26.855  1.00  0.00           C
ATOM   8584  C3  POPEr 242      37.242  76.767  23.465  1.00  0.00           C
ATOM   8587  O31 POPEr 242      37.152  77.507  24.705  1.00  0.00           O
ATOM   8588  C31 POPEr 242      36.242  78.477  24.725  1.00  0.00           C
ATOM   8589  O32 POPEr 242      35.512  78.787  23.805  1.00  0.00           O
ATOM   8590  C32 POPEr 242      36.242  79.087  26.125  1.00  0.00           C
ATOM   8593  C23 POPEr 242      36.142  75.267  28.175  1.00  0.00           C
ATOM   8596  C24 POPEr 242      35.232  75.317  29.405  1.00  0.00           C
ATOM   8599  C25 POPEr 242      34.622  76.707  29.605  1.00  0.00           C
ATOM   8602  C26 POPEr 242      33.842  76.857  30.925  1.00  0.00           C
ATOM   8605  C27 POPEr 242      33.652  78.337  31.285  1.00  0.00           C
ATOM   8608  C28 POPEr 242      32.402  78.657  32.125  1.00  0.00           C
ATOM   8611  C29 POPEr 242      32.002  80.097  31.875  1.00  0.00           C
ATOM   8613 0C21 POPEr 242      31.882  81.117  32.735  1.00  0.00           C
ATOM   8615 1C21 POPEr 242      32.062  81.107  34.236  1.00  0.00           C
ATOM   8618 2C21 POPEr 242      30.932  81.897  34.935  1.00  0.00           C
ATOM   8621 3C21 POPEr 242      30.992  83.427  34.715  1.00  0.00           C
ATOM   8624 4C21 POPEr 242      29.802  84.177  35.315  1.00  0.00           C
ATOM   8627 5C21 POPEr 242      29.692  84.097  36.845  1.00  0.00           C
ATOM   8630 6C21 POPEr 242      30.782  84.897  37.565  1.00  0.00           C
ATOM   8633 7C21 POPEr 242      30.782  84.667  39.085  1.00  0.00           C
ATOM   8636 8C21 POPEr 242      31.852  85.487  39.805  1.00  0.00           C
ATOM   8640  C33 POPEr 242      35.002  79.967  26.405  1.00  0.00           C
ATOM   8643  C34 POPEr 242      34.802  80.337  27.895  1.00  0.00           C
ATOM   8646  C35 POPEr 242      36.032  80.847  28.645  1.00  0.00           C
ATOM   8649  C36 POPEr 242      35.662  81.427  30.025  1.00  0.00           C
ATOM   8652  C37 POPEr 242      36.882  81.797  30.885  1.00  0.00           C
ATOM   8655  C38 POPEr 242      36.522  82.417  32.246  1.00  0.00           C
ATOM   8658  C39 POPEr 242      35.662  81.537  33.175  1.00  0.00           C
ATOM   8661 0C31 POPEr 242      36.342  80.247  33.655  1.00  0.00           C
ATOM   8664 1C31 POPEr 242      35.462  79.467  34.645  1.00  0.00           C
ATOM   8667 2C31 POPEr 242      36.122  78.197  35.215  1.00  0.00           C
ATOM   8670 3C31 POPEr 242      36.212  77.027  34.226  1.00  0.00           C
ATOM   8673 4C31 POPEr 242      36.752  75.767  34.905  1.00  0.00           C
ATOM   8676 5C31 POPEr 242      36.652  74.487  34.065  1.00  0.00           C
ATOM   8679 6C31 POPEr 242      37.102  73.247  34.826  1.00  0.00           C
ATOM   8683  NH3 POPEs 243      82.882 104.897  59.315  1.00  0.00           N
ATOM   8687  C12 POPEs 243      84.172 105.447  59.845  1.00  0.00           C
ATOM   8690  C11 POPEs 243      85.142 105.807  58.705  1.00  0.00           C
ATOM   8693  P   POPEs 243      87.612 106.527  58.265  1.00  0.00           P
ATOM   8694  O13 POPEs 243      88.112 107.927  58.295  1.00  0.00           O
ATOM   8695  O14 POPEs 243      88.602 105.437  58.485  1.00  0.00           O
ATOM   8696  O11 POPEs 243      86.962 106.267  56.855  1.00  0.00           O
ATOM   8697  O12 POPEs 243      86.362 106.347  59.226  1.00  0.00           O
ATOM   8698  C1  POPEs 243      87.792 106.257  55.686  1.00  0.00           C
ATOM   8701  C2  POPEs 243      86.962 106.657  54.455  1.00  0.00           C
ATOM   8703  O21 POPEs 243      87.792 107.337  53.475  1.00  0.00           O
ATOM   8704  C21 POPEs 243      88.302 106.537  52.555  1.00  0.00           C
ATOM   8705  O22 POPEs 243      88.272 105.307  52.595  1.00  0.00           O
ATOM   8706  C22 POPEs 243      88.892 107.327  51.396  1.00  0.00           C
ATOM   8709  C3  POPEs 243      85.812 107.627  54.815  1.00  0.00           C
ATOM   8712  O31 POPEs 243      85.062 107.827  53.615  1.00  0.00           O
ATOM   8713  C31 POPEs 243      84.262 108.877  53.595  1.00  0.00           C
ATOM   8714  O32 POPEs 243      83.992 109.557  54.565  1.00  0.00           O
ATOM   8715  C32 POPEs 243      83.782 109.087  52.146  1.00  0.00           C
ATOM   8718  C23 POPEs 243      89.962 108.357  51.825  1.00  0.00           C
ATOM   8721  C24 POPEs 243      89.862 109.607  50.955  1.00  0.00           C
ATOM   8724  C25 POPEs 243      91.082 110.537  51.015  1.00  0.00           C
ATOM   8727  C26 POPEs 243      91.552 110.917  52.425  1.00  0.00           C
ATOM   8730  C27 POPEs 243      92.262 112.277  52.405  1.00  0.00           C
ATOM   8733  C28 POPEs 243      93.352 112.457  53.485  1.00  0.00           C
ATOM   8736  C29 POPEs 243      94.762 112.167  53.025  1.00  0.00           C
ATOM   8738 0C21 POPEs 243      95.642 113.047  52.535  1.00  0.00           C
ATOM   8740 1C21 POPEs 243      95.442 114.517  52.256  1.00  0.00           C
ATOM   8743 2C21 POPEs 243      96.062 114.867  50.885  1.00  0.00           C
ATOM   8746 3C21 POPEs 243      96.112 116.377  50.605  1.00  0.00           C
ATOM   8749 4C21 POPEs 243      97.012 116.717  49.395  1.00  0.00           C
ATOM   8752 5C21 POPEs 243      96.432 116.287  48.046  1.00  0.00           C
ATOM   8755 6C21 POPEs 243      97.422 116.427  46.885  1.00  0.00           C
ATOM   8758 7C21 POPEs 243      96.732 116.497  45.525  1.00  0.00           C
ATOM   8761 8C21 POPEs 243      97.702 116.507  44.335  1.00  0.00           C
ATOM   8765  C33 POPEs 243      84.662 108.347  51.085  1.00  0.00           C
ATOM   8768  C34 POPEs 243      84.032 108.277  49.695  1.00  0.00           C
ATOM   8771  C35 POPEs 243      84.012 109.607  48.935  1.00  0.00           C
ATOM   8774  C36 POPEs 243      84.792 109.577  47.605  1.00  0.00           C
ATOM   8777  C37 POPEs 243      86.312 109.677  47.785  1.00  0.00           C
ATOM   8780  C38 POPEs 243      87.062 109.797  46.445  1.00  0.00           C
ATOM   8783  C39 POPEs 243      88.312 110.707  46.535  1.00  0.00           C
ATOM   8786 0C31 POPEs 243      89.632 110.027  46.146  1.00  0.00           C
ATOM   8789 1C31 POPEs 243      90.792 111.037  46.115  1.00  0.00           C
ATOM   8792 2C31 POPEs 243      92.132 110.467  45.615  1.00  0.00           C
ATOM   8795 3C31 POPEs 243      93.212 110.337  46.705  1.00  0.00           C
ATOM   8798 4C31 POPEs 243      92.852 109.317  47.785  1.00  0.00           C
ATOM   8801 5C31 POPEs 243      94.012 109.017  48.745  1.00  0.00           C
ATOM   8804 6C31 POPEs 243      93.762 107.767  49.576  1.00  0.00           C
ATOM   8808  NH3 POPEt 244      70.272  99.607  18.365  1.00  0.00           N
ATOM   8812  C12 POPEt 244      71.332 100.167  17.475  1.00  0.00           C
ATOM   8815  C11 POPEt 244      72.622 100.307  18.275  1.00  0.00           C
ATOM   8818  P   POPEt 244      74.082 101.667  16.585  1.00  0.00           P
ATOM   8819  O13 POPEt 244      75.442 101.547  15.985  1.00  0.00           O
ATOM   8820  O14 POPEt 244      72.932 101.947  15.695  1.00  0.00           O
ATOM   8821  O11 POPEt 244      74.132 102.767  17.735  1.00  0.00           O
ATOM   8822  O12 POPEt 244      73.772 100.387  17.445  1.00  0.00           O
ATOM   8823  C1  POPEt 244      75.302 102.917  18.545  1.00  0.00           C
ATOM   8826  C2  POPEt 244      75.002 103.557  19.935  1.00  0.00           C
ATOM   8828  O21 POPEt 244      76.112 104.007  20.715  1.00  0.00           O
ATOM   8829  C21 POPEt 244      77.382 103.897  20.435  1.00  0.00           C
ATOM   8830  O22 POPEt 244      77.872 103.317  19.475  1.00  0.00           O
ATOM   8831  C22 POPEt 244      78.212 104.637  21.485  1.00  0.00           C
ATOM   8834  C3  POPEt 244      74.092 102.637  20.815  1.00  0.00           C
ATOM   8837  O31 POPEt 244      74.282 102.837  22.235  1.00  0.00           O
ATOM   8838  C31 POPEt 244      74.042 104.097  22.615  1.00  0.00           C
ATOM   8839  O32 POPEt 244      73.432 104.917  21.955  1.00  0.00           O
ATOM   8840  C32 POPEt 244      74.642 104.347  23.995  1.00  0.00           C
ATOM   8843  C23 POPEt 244      79.322 103.727  22.055  1.00  0.00           C
ATOM   8846  C24 POPEt 244      79.832 104.147  23.435  1.00  0.00           C
ATOM   8849  C25 POPEt 244      78.752 104.247  24.535  1.00  0.00           C
ATOM   8852  C26 POPEt 244      79.322 104.207  25.965  1.00  0.00           C
ATOM   8855  C27 POPEt 244      78.272 104.297  27.085  1.00  0.00           C
ATOM   8858  C28 POPEt 244      78.832 103.937  28.475  1.00  0.00           C
ATOM   8861  C29 POPEt 244      77.792 104.047  29.555  1.00  0.00           C
ATOM   8863 0C21 POPEt 244      77.912 103.687  30.845  1.00  0.00           C
ATOM   8865 1C21 POPEt 244      79.122 103.077  31.505  1.00  0.00           C
ATOM   8868 2C21 POPEt 244      79.732 104.017  32.565  1.00  0.00           C
ATOM   8871 3C21 POPEt 244      80.932 103.377  33.285  1.00  0.00           C
ATOM   8874 4C21 POPEt 244      81.862 104.407  33.945  1.00  0.00           C
ATOM   8877 5C21 POPEt 244      81.782 104.487  35.476  1.00  0.00           C
ATOM   8880 6C21 POPEt 244      82.732 105.587  35.975  1.00  0.00           C
ATOM   8883 7C21 POPEt 244      82.832 105.707  37.505  1.00  0.00           C
ATOM   8886 8C21 POPEt 244      83.772 106.837  37.925  1.00  0.00           C
ATOM   8890  C33 POPEt 244      74.762 105.857  24.295  1.00  0.00           C
ATOM   8893  C34 POPEt 244      75.362 106.177  25.665  1.00  0.00           C
ATOM   8896  C35 POPEt 244      74.372 106.217  26.835  1.00  0.00           C
ATOM   8899  C36 POPEt 244      75.082 106.687  28.105  1.00  0.00           C
ATOM   8902  C37 POPEt 244      74.252 106.587  29.395  1.00  0.00           C
ATOM   8905  C38 POPEt 244      75.152 106.717  30.615  1.00  0.00           C
ATOM   8908  C39 POPEt 244      74.442 106.937  31.945  1.00  0.00           C
ATOM   8911 0C31 POPEt 244      75.462 106.937  33.085  1.00  0.00           C
ATOM   8914 1C31 POPEt 244      74.972 107.617  34.365  1.00  0.00           C
ATOM   8917 2C31 POPEt 244      75.982 107.587  35.525  1.00  0.00           C
ATOM   8920 3C31 POPEt 244      77.382 108.047  35.095  1.00  0.00           C
ATOM   8923 4C31 POPEt 244      78.362 108.187  36.265  1.00  0.00           C
ATOM   8926 5C31 POPEt 244      79.792 108.427  35.765  1.00  0.00           C
ATOM   8929 6C31 POPEt 244      80.772 108.797  36.865  1.00  0.00           C
ATOM   8933  NH3 POPEu 245      56.742  74.107  23.145  1.00  0.00           N
ATOM   8937  C12 POPEu 245      56.432  72.717  22.625  1.00  0.00           C
ATOM   8940  C11 POPEu 245      57.582  71.687  22.835  1.00  0.00           C
ATOM   8943  P   POPEu 245      58.342  69.197  22.345  1.00  0.00           P
ATOM   8944  O13 POPEu 245      57.662  67.927  22.705  1.00  0.00           O
ATOM   8945  O14 POPEu 245      59.202  69.157  21.145  1.00  0.00           O
ATOM   8946  O11 POPEu 245      59.202  69.687  23.585  1.00  0.00           O
ATOM   8947  O12 POPEu 245      57.282  70.397  22.255  1.00  0.00           O
ATOM   8948  C1  POPEu 245      60.092  68.897  24.365  1.00  0.00           C
ATOM   8951  C2  POPEu 245      59.522  68.617  25.785  1.00  0.00           C
ATOM   8953  O21 POPEu 245      60.572  68.087  26.605  1.00  0.00           O
ATOM   8954  C21 POPEu 245      60.402  68.307  27.915  1.00  0.00           C
ATOM   8955  O22 POPEu 245      59.392  68.767  28.405  1.00  0.00           O
ATOM   8956  C22 POPEu 245      61.692  67.957  28.675  1.00  0.00           C
ATOM   8959  C3  POPEu 245      58.302  67.647  25.665  1.00  0.00           C
ATOM   8962  O31 POPEu 245      57.812  67.127  26.915  1.00  0.00           O
ATOM   8963  C31 POPEu 245      57.802  65.807  27.055  1.00  0.00           C
ATOM   8964  O32 POPEu 245      58.052  64.997  26.165  1.00  0.00           O
ATOM   8965  C32 POPEu 245      57.352  65.447  28.455  1.00  0.00           C
ATOM   8968  C23 POPEu 245      61.782  68.677  30.045  1.00  0.00           C
ATOM   8971  C24 POPEu 245      63.052  68.387  30.865  1.00  0.00           C
ATOM   8974  C25 POPEu 245      62.982  69.007  32.275  1.00  0.00           C
ATOM   8977  C26 POPEu 245      64.232  68.757  33.145  1.00  0.00           C
ATOM   8980  C27 POPEu 245      63.932  68.897  34.655  1.00  0.00           C
ATOM   8983  C28 POPEu 245      65.102  68.517  35.585  1.00  0.00           C
ATOM   8986  C29 POPEu 245      66.212  69.547  35.575  1.00  0.00           C
ATOM   8988 0C21 POPEu 245      67.262  69.617  36.405  1.00  0.00           C
ATOM   8990 1C21 POPEu 245      67.602  68.647  37.515  1.00  0.00           C
ATOM   8993 2C21 POPEu 245      67.672  69.267  38.925  1.00  0.00           C
ATOM   8996 3C21 POPEu 245      66.332  69.837  39.395  1.00  0.00           C
ATOM   8999 4C21 POPEu 245      66.292  70.137  40.895  1.00  0.00           C
ATOM   9002 5C21 POPEu 245      65.992  68.897  41.745  1.00  0.00           C
ATOM   9005 6C21 POPEu 245      65.822  69.227  43.236  1.00  0.00           C
ATOM   9008 7C21 POPEu 245      64.852  68.267  43.925  1.00  0.00           C
ATOM   9011 8C21 POPEu 245      64.552  68.627  45.385  1.00  0.00           C
ATOM   9015  C33 POPEu 245      58.482  64.827  29.305  1.00  0.00           C
ATOM   9018  C34 POPEu 245      58.072  64.837  30.775  1.00  0.00           C
ATOM   9021  C35 POPEu 245      59.132  64.267  31.726  1.00  0.00           C
ATOM   9024  C36 POPEu 245      58.702  64.347  33.205  1.00  0.00           C
ATOM   9027  C37 POPEu 245      58.562  62.967  33.855  1.00  0.00           C
ATOM   9030  C38 POPEu 245      58.182  63.037  35.335  1.00  0.00           C
ATOM   9033  C39 POPEu 245      57.752  61.667  35.866  1.00  0.00           C
ATOM   9036 0C31 POPEu 245      57.952  61.497  37.375  1.00  0.00           C
ATOM   9039 1C31 POPEu 245      57.372  60.157  37.865  1.00  0.00           C
ATOM   9042 2C31 POPEu 245      58.052  59.627  39.125  1.00  0.00           C
ATOM   9045 3C31 POPEu 245      57.922  60.567  40.325  1.00  0.00           C
ATOM   9048 4C31 POPEu 245      58.422  59.957  41.635  1.00  0.00           C
ATOM   9051 5C31 POPEu 245      58.272  60.937  42.805  1.00  0.00           C
ATOM   9054 6C31 POPEu 245      58.672  60.377  44.166  1.00  0.00           C
ATOM   9058  NH3 POPEv 246     113.172  86.207  57.885  1.00  0.00           N
ATOM   9062  C12 POPEv 246     111.832  86.877  57.706  1.00  0.00           C
ATOM   9065  C11 POPEv 246     111.802  88.317  58.275  1.00  0.00           C
ATOM   9068  P   POPEv 246     112.942  90.677  57.965  1.00  0.00           P
ATOM   9069  O13 POPEv 246     112.482  90.907  59.345  1.00  0.00           O
ATOM   9070  O14 POPEv 246     114.362  90.957  57.695  1.00  0.00           O
ATOM   9071  O11 POPEv 246     112.112  91.627  57.035  1.00  0.00           O
ATOM   9072  O12 POPEv 246     112.582  89.217  57.485  1.00  0.00           O
ATOM   9073  C1  POPEv 246     111.942  91.497  55.625  1.00  0.00           C
ATOM   9076  C2  POPEv 246     112.832  92.497  54.815  1.00  0.00           C
ATOM   9078  O21 POPEv 246     112.142  92.927  53.625  1.00  0.00           O
ATOM   9079  C21 POPEv 246     111.962  92.047  52.635  1.00  0.00           C
ATOM   9080  O22 POPEv 246     112.422  90.927  52.585  1.00  0.00           O
ATOM   9081  C22 POPEv 246     111.122  92.697  51.526  1.00  0.00           C
ATOM   9084  C3  POPEv 246     114.292  91.997  54.535  1.00  0.00           C
ATOM   9087  O31 POPEv 246     115.342  92.787  55.135  1.00  0.00           O
ATOM   9088  C31 POPEv 246     116.182  93.577  54.445  1.00  0.00           C
ATOM   9089  O32 POPEv 246     117.282  93.917  54.875  1.00  0.00           O
ATOM   9090  C32 POPEv 246     115.622  94.107  53.125  1.00  0.00           C
ATOM   9093  C23 POPEv 246     110.122  91.717  50.896  1.00  0.00           C
ATOM   9096  C24 POPEv 246     109.172  92.387  49.896  1.00  0.00           C
ATOM   9099  C25 POPEv 246     108.232  91.367  49.245  1.00  0.00           C
ATOM   9102  C26 POPEv 246     107.052  90.977  50.155  1.00  0.00           C
ATOM   9105  C27 POPEv 246     105.832  91.867  49.905  1.00  0.00           C
ATOM   9108  C28 POPEv 246     104.712  91.707  50.955  1.00  0.00           C
ATOM   9111  C29 POPEv 246     104.022  90.377  51.055  1.00  0.00           C
ATOM   9113 0C21 POPEv 246     102.702  90.137  50.905  1.00  0.00           C
ATOM   9115 1C21 POPEv 246     101.622  91.147  50.556  1.00  0.00           C
ATOM   9118 2C21 POPEv 246     100.662  90.727  49.425  1.00  0.00           C
ATOM   9121 3C21 POPEv 246     101.412  90.187  48.215  1.00  0.00           C
ATOM   9124 4C21 POPEv 246     100.522  89.977  46.986  1.00  0.00           C
ATOM   9127 5C21 POPEv 246     101.402  89.597  45.795  1.00  0.00           C
ATOM   9130 6C21 POPEv 246     100.632  89.407  44.495  1.00  0.00           C
ATOM   9133 7C21 POPEv 246     101.602  89.217  43.335  1.00  0.00           C
ATOM   9136 8C21 POPEv 246     100.882  89.097  41.995  1.00  0.00           C
ATOM   9140  C33 POPEv 246     116.102  95.557  52.846  1.00  0.00           C
ATOM   9143  C34 POPEv 246     114.992  96.597  53.005  1.00  0.00           C
ATOM   9146  C35 POPEv 246     115.392  97.967  52.435  1.00  0.00           C
ATOM   9149  C36 POPEv 246     115.362  98.067  50.905  1.00  0.00           C
ATOM   9152  C37 POPEv 246     115.952  99.407  50.445  1.00  0.00           C
ATOM   9155  C38 POPEv 246     116.242  99.497  48.945  1.00  0.00           C
ATOM   9158  C39 POPEv 246     115.022  99.597  48.025  1.00  0.00           C
ATOM   9161 0C31 POPEv 246     114.382 100.997  48.046  1.00  0.00           C
ATOM   9164 1C31 POPEv 246     113.582 101.327  46.775  1.00  0.00           C
ATOM   9167 2C31 POPEv 246     113.702 102.817  46.415  1.00  0.00           C
ATOM   9170 3C31 POPEv 246     113.002 103.197  45.105  1.00  0.00           C
ATOM   9173 4C31 POPEv 246     113.382 104.617  44.635  1.00  0.00           C
ATOM   9176 5C31 POPEv 246     112.712 105.007  43.315  1.00  0.00           C
ATOM   9179 6C31 POPEv 246     113.162 106.377  42.795  1.00  0.00           C
ATOM   9183  NH3 POPEw 247      20.962 109.317  61.175  1.00  0.00           N
ATOM   9187  C12 POPEw 247      22.462 109.417  61.185  1.00  0.00           C
ATOM   9190  C11 POPEw 247      23.102 108.207  60.465  1.00  0.00           C
ATOM   9193  P   POPEw 247      21.452 106.087  60.416  1.00  0.00           P
ATOM   9194  O13 POPEw 247      21.962 104.797  59.865  1.00  0.00           O
ATOM   9195  O14 POPEw 247      20.372 106.037  61.425  1.00  0.00           O
ATOM   9196  O11 POPEw 247      20.932 107.027  59.255  1.00  0.00           O
ATOM   9197  O12 POPEw 247      22.662 106.957  60.985  1.00  0.00           O
ATOM   9198  C1  POPEw 247      20.672 106.527  57.935  1.00  0.00           C
ATOM   9201  C2  POPEw 247      21.672 107.157  56.925  1.00  0.00           C
ATOM   9203  O21 POPEw 247      21.022 107.257  55.645  1.00  0.00           O
ATOM   9204  C21 POPEw 247      21.212 108.427  55.025  1.00  0.00           C
ATOM   9205  O22 POPEw 247      21.782 109.387  55.515  1.00  0.00           O
ATOM   9206  C22 POPEw 247      20.372 108.487  53.755  1.00  0.00           C
ATOM   9209  C3  POPEw 247      22.952 106.297  56.835  1.00  0.00           C
ATOM   9212  O31 POPEw 247      23.882 106.817  55.866  1.00  0.00           O
ATOM   9213  C31 POPEw 247      24.642 105.857  55.335  1.00  0.00           C
ATOM   9214  O32 POPEw 247      24.562 104.677  55.616  1.00  0.00           O
ATOM   9215  C32 POPEw 247      25.642 106.447  54.345  1.00  0.00           C
ATOM   9218  C23 POPEw 247      20.522 109.867  53.056  1.00  0.00           C
ATOM   9221  C24 POPEw 247      19.522 110.067  51.905  1.00  0.00           C
ATOM   9224  C25 POPEw 247      19.722 111.397  51.165  1.00  0.00           C
ATOM   9227  C26 POPEw 247      18.622 111.727  50.125  1.00  0.00           C
ATOM   9230  C27 POPEw 247      18.552 110.797  48.896  1.00  0.00           C
ATOM   9233  C28 POPEw 247      19.452 111.207  47.715  1.00  0.00           C
ATOM   9236  C29 POPEw 247      19.662 110.067  46.736  1.00  0.00           C
ATOM   9238 0C21 POPEw 247      19.692 110.127  45.395  1.00  0.00           C
ATOM   9240 1C21 POPEw 247      19.482 111.327  44.505  1.00  0.00           C
ATOM   9243 2C21 POPEw 247      20.672 111.677  43.585  1.00  0.00           C
ATOM   9246 3C21 POPEw 247      21.632 112.707  44.195  1.00  0.00           C
ATOM   9249 4C21 POPEw 247      22.862 113.007  43.315  1.00  0.00           C
ATOM   9252 5C21 POPEw 247      22.532 113.297  41.835  1.00  0.00           C
ATOM   9255 6C21 POPEw 247      23.772 113.677  41.015  1.00  0.00           C
ATOM   9258 7C21 POPEw 247      23.582 113.547  39.505  1.00  0.00           C
ATOM   9261 8C21 POPEw 247      24.852 113.807  38.705  1.00  0.00           C
ATOM   9265  C33 POPEw 247      25.592 105.777  52.955  1.00  0.00           C
ATOM   9268  C34 POPEw 247      26.852 106.087  52.135  1.00  0.00           C
ATOM   9271  C35 POPEw 247      26.642 106.647  50.725  1.00  0.00           C
ATOM   9274  C36 POPEw 247      27.962 106.537  49.955  1.00  0.00           C
ATOM   9277  C37 POPEw 247      28.012 107.247  48.595  1.00  0.00           C
ATOM   9280  C38 POPEw 247      29.422 107.147  48.015  1.00  0.00           C
ATOM   9283  C39 POPEw 247      29.652 107.957  46.736  1.00  0.00           C
ATOM   9286 0C31 POPEw 247      31.162 108.117  46.475  1.00  0.00           C
ATOM   9289 1C31 POPEw 247      31.522 108.657  45.095  1.00  0.00           C
ATOM   9292 2C31 POPEw 247      32.562 107.757  44.405  1.00  0.00           C
ATOM   9295 3C31 POPEw 247      33.032 108.267  43.035  1.00  0.00           C
ATOM   9298 4C31 POPEw 247      33.562 107.117  42.186  1.00  0.00           C
ATOM   9301 5C31 POPEw 247      34.172 107.557  40.845  1.00  0.00           C
ATOM   9304 6C31 POPEw 247      34.472 106.377  39.915  1.00  0.00           C
ATOM   9308  NH3 POPEx 248     122.042 102.567  56.076  1.00  0.00           N
ATOM   9312  C12 POPEx 248     122.602 101.977  57.335  1.00  0.00           C
ATOM   9315  C11 POPEx 248     123.212 100.597  57.085  1.00  0.00           C
ATOM   9318  P   POPEx 248     122.212  99.357  55.005  1.00  0.00           P
ATOM   9319  O13 POPEx 248     121.292  98.217  54.845  1.00  0.00           O
ATOM   9320  O14 POPEx 248     121.842 100.607  54.306  1.00  0.00           O
ATOM   9321  O11 POPEx 248     123.682  98.937  54.605  1.00  0.00           O
ATOM   9322  O12 POPEx 248     122.252  99.717  56.526  1.00  0.00           O
ATOM   9323  C1  POPEx 248     124.512  99.767  53.785  1.00  0.00           C
ATOM   9326  C2  POPEx 248     125.146  98.987  52.585  1.00  0.00           C
ATOM   9328  O21 POPEx 248     126.396  99.607  52.235  1.00  0.00           O
ATOM   9329  C21 POPEx 248     126.316 100.817  51.695  1.00  0.00           C
ATOM   9330  O22 POPEx 248     125.296 101.467  51.545  1.00  0.00           O
ATOM   9331  C22 POPEx 248     127.666 101.247  51.155  1.00  0.00           C
ATOM   9334  C3  POPEx 248     124.182  98.787  51.355  1.00  0.00           C
ATOM   9337  O31 POPEx 248     124.912  98.317  50.195  1.00  0.00           O
ATOM   9338  C31 POPEx 248     125.216  99.207  49.226  1.00  0.00           C
ATOM   9339  O32 POPEx 248     126.376  99.427  48.896  1.00  0.00           O
ATOM   9340  C32 POPEx 248     123.992  99.767  48.485  1.00  0.00           C
ATOM   9343  C23 POPEx 248     127.626 102.647  50.505  1.00  0.00           C
ATOM   9346  C24 POPEx 248     128.566 102.827  49.306  1.00  0.00           C
ATOM   9349  C25 POPEx 248     127.886 102.637  47.945  1.00  0.00           C
ATOM   9352  C26 POPEx 248     128.786 103.147  46.806  1.00  0.00           C
ATOM   9355  C27 POPEx 248     128.066 103.217  45.445  1.00  0.00           C
ATOM   9358  C28 POPEx 248     128.806 104.067  44.395  1.00  0.00           C
ATOM   9361  C29 POPEx 248     130.086 103.427  43.915  1.00  0.00           C
ATOM   9363 0C21 POPEx 248     130.426 103.197  42.635  1.00  0.00           C
ATOM   9365 1C21 POPEx 248     129.606 103.517  41.415  1.00  0.00           C
ATOM   9368 2C21 POPEx 248     130.006 102.677  40.185  1.00  0.00           C
ATOM   9371 3C21 POPEx 248     129.666 101.187  40.315  1.00  0.00           C
ATOM   9374 4C21 POPEx 248     129.966 100.387  39.035  1.00  0.00           C
ATOM   9377 5C21 POPEx 248     131.456 100.027  38.875  1.00  0.00           C
ATOM   9380 6C21 POPEx 248     131.826  98.647  39.425  1.00  0.00           C
ATOM   9383 7C21 POPEx 248     133.326  98.347  39.275  1.00  0.00           C
ATOM   9386 8C21 POPEx 248     133.716  96.927  39.705  1.00  0.00           C
ATOM   9390  C33 POPEx 248     124.222  99.757  46.936  1.00  0.00           C
ATOM   9393  C34 POPEx 248     123.242 100.597  46.105  1.00  0.00           C
ATOM   9396  C35 POPEx 248     123.572 100.517  44.605  1.00  0.00           C
ATOM   9399  C36 POPEx 248     122.592 101.257  43.675  1.00  0.00           C
ATOM   9402  C37 POPEx 248     122.822 100.897  42.195  1.00  0.00           C
ATOM   9405  C38 POPEx 248     121.992 101.727  41.195  1.00  0.00           C
ATOM   9408  C39 POPEx 248     122.552 103.127  40.885  1.00  0.00           C
ATOM   9411 0C31 POPEx 248     123.922 103.127  40.185  1.00  0.00           C
ATOM   9414 1C31 POPEx 248     124.432 104.547  39.826  1.00  0.00           C
ATOM   9417 2C31 POPEx 248     124.522 104.877  38.325  1.00  0.00           C
ATOM   9420 3C31 POPEx 248     123.272 104.587  37.485  1.00  0.00           C
ATOM   9423 4C31 POPEx 248     122.002 105.307  37.945  1.00  0.00           C
ATOM   9426 5C31 POPEx 248     120.742 104.537  37.525  1.00  0.00           C
ATOM   9429 6C31 POPEx 248     119.462 105.057  38.185  1.00  0.00           C
ATOM   9433  NH3 POPEy 249       1.842  21.827  60.835  1.00  0.00           N
ATOM   9437  C12 POPEy 249       2.992  21.597  61.785  1.00  0.00           C
ATOM   9440  C11 POPEy 249       2.562  20.897  63.095  1.00  0.00           C
ATOM   9443  P   POPEy 249       3.922  18.657  63.265  1.00  0.00           P
ATOM   9444  O13 POPEy 249       5.312  18.577  62.795  1.00  0.00           O
ATOM   9445  O14 POPEy 249       3.572  17.737  64.366  1.00  0.00           O
ATOM   9446  O11 POPEy 249       2.912  18.487  62.076  1.00  0.00           O
ATOM   9447  O12 POPEy 249       3.652  20.167  63.695  1.00  0.00           O
ATOM   9448  C1  POPEy 249       2.852  17.367  61.205  1.00  0.00           C
ATOM   9451  C2  POPEy 249       2.482  17.847  59.775  1.00  0.00           C
ATOM   9453  O21 POPEy 249       2.092  16.687  59.026  1.00  0.00           O
ATOM   9454  C21 POPEy 249       1.202  16.907  58.075  1.00  0.00           C
ATOM   9455  O22 POPEy 249       0.772  17.997  57.735  1.00  0.00           O
ATOM   9456  C22 POPEy 249       0.682  15.567  57.535  1.00  0.00           C
ATOM   9459  C3  POPEy 249       3.692  18.607  59.125  1.00  0.00           C
ATOM   9462  O31 POPEy 249       3.402  19.237  57.855  1.00  0.00           O
ATOM   9463  C31 POPEy 249       3.422  20.557  57.776  1.00  0.00           C
ATOM   9464  O32 POPEy 249       3.402  21.337  58.725  1.00  0.00           O
ATOM   9465  C32 POPEy 249       3.502  21.047  56.335  1.00  0.00           C
ATOM   9468  C23 POPEy 249      -0.338  15.677  56.365  1.00  0.00           C
ATOM   9471  C24 POPEy 249       0.272  16.217  55.055  1.00  0.00           C
ATOM   9474  C25 POPEy 249      -0.248  15.547  53.765  1.00  0.00           C
ATOM   9477  C26 POPEy 249      -1.688  15.907  53.366  1.00  0.00           C
ATOM   9480  C27 POPEy 249      -1.938  15.797  51.845  1.00  0.00           C
ATOM   9483  C28 POPEy 249      -3.428  15.987  51.475  1.00  0.00           C
ATOM   9486  C29 POPEy 249      -3.688  16.547  50.095  1.00  0.00           C
ATOM   9488 0C21 POPEy 249      -3.638  15.967  48.885  1.00  0.00           C
ATOM   9490 1C21 POPEy 249      -3.298  14.567  48.425  1.00  0.00           C
ATOM   9493 2C21 POPEy 249      -3.278  13.367  49.395  1.00  0.00           C
ATOM   9496 3C21 POPEy 249      -3.288  12.007  48.665  1.00  0.00           C
ATOM   9499 4C21 POPEy 249      -2.278  11.897  47.515  1.00  0.00           C
ATOM   9502 5C21 POPEy 249      -2.138  10.487  46.905  1.00  0.00           C
ATOM   9505 6C21 POPEy 249      -3.008  10.227  45.665  1.00  0.00           C
ATOM   9508 7C21 POPEy 249      -4.452   9.807  45.975  1.00  0.00           C
ATOM   9511 8C21 POPEy 249      -5.302   9.587  44.705  1.00  0.00           C
ATOM   9515  C33 POPEy 249       3.052  20.027  55.276  1.00  0.00           C
ATOM   9518  C34 POPEy 249       3.322  20.527  53.845  1.00  0.00           C
ATOM   9521  C35 POPEy 249       3.782  19.407  52.895  1.00  0.00           C
ATOM   9524  C36 POPEy 249       2.852  18.197  52.805  1.00  0.00           C
ATOM   9527  C37 POPEy 249       3.442  17.027  52.015  1.00  0.00           C
ATOM   9530  C38 POPEy 249       3.162  17.087  50.505  1.00  0.00           C
ATOM   9533  C39 POPEy 249       4.172  17.867  49.655  1.00  0.00           C
ATOM   9536 0C31 POPEy 249       3.602  18.067  48.245  1.00  0.00           C
ATOM   9539 1C31 POPEy 249       4.552  18.747  47.256  1.00  0.00           C
ATOM   9542 2C31 POPEy 249       3.952  18.707  45.845  1.00  0.00           C
ATOM   9545 3C31 POPEy 249       4.822  19.417  44.805  1.00  0.00           C
ATOM   9548 4C31 POPEy 249       4.592  20.937  44.785  1.00  0.00           C
ATOM   9551 5C31 POPEy 249       5.532  21.637  43.795  1.00  0.00           C
ATOM   9554 6C31 POPEy 249       5.502  23.157  43.935  1.00  0.00           C
ATOM   9558  NH3 POPEz 250     132.156 117.297  59.355  1.00  0.00           N
ATOM   9562  C12 POPEz 250     130.766 117.427  59.885  1.00  0.00           C
ATOM   9565  C11 POPEz 250     129.836 117.817  58.735  1.00  0.00           C
ATOM   9568  P   POPEz 250     127.276 117.987  58.425  1.00  0.00           P
ATOM   9569  O13 POPEz 250     126.986 116.537  58.515  1.00  0.00           O
ATOM   9570  O14 POPEz 250     126.236 118.957  58.875  1.00  0.00           O
ATOM   9571  O11 POPEz 250     127.766 118.297  56.965  1.00  0.00           O
ATOM   9572  O12 POPEz 250     128.586 118.237  59.265  1.00  0.00           O
ATOM   9573  C1  POPEz 250     127.436 119.497  56.265  1.00  0.00           C
ATOM   9576  C2  POPEz 250     127.966 119.387  54.815  1.00  0.00           C
ATOM   9578  O21 POPEz 250     127.216 118.317  54.205  1.00  0.00           O
ATOM   9579  C21 POPEz 250     127.426 118.017  52.945  1.00  0.00           C
ATOM   9580  O22 POPEz 250     128.116 118.647  52.155  1.00  0.00           O
ATOM   9581  C22 POPEz 250     126.676 116.717  52.635  1.00  0.00           C
ATOM   9584  C3  POPEz 250     129.516 119.117  54.885  1.00  0.00           C
ATOM   9587  O31 POPEz 250     130.266 119.517  53.735  1.00  0.00           O
ATOM   9588  C31 POPEz 250     130.666 120.787  53.705  1.00  0.00           C
ATOM   9589  O32 POPEz 250     130.356 121.657  54.495  1.00  0.00           O
ATOM   9590  C32 POPEz 250     131.656 120.977  52.565  1.00  0.00           C
ATOM   9593  C23 POPEz 250     126.176 116.597  51.185  1.00  0.00           C
ATOM   9596  C24 POPEz 250     125.186 115.437  50.985  1.00  0.00           C
ATOM   9599  C25 POPEz 250     123.792 115.617  51.585  1.00  0.00           C
ATOM   9602  C26 POPEz 250     122.912 114.377  51.355  1.00  0.00           C
ATOM   9605  C27 POPEz 250     121.442 114.587  51.745  1.00  0.00           C
ATOM   9608  C28 POPEz 250     120.492 113.477  51.225  1.00  0.00           C
ATOM   9611  C29 POPEz 250     120.032 112.467  52.256  1.00  0.00           C
ATOM   9613 0C21 POPEz 250     118.822 112.417  52.846  1.00  0.00           C
ATOM   9615 1C21 POPEz 250     117.692 113.407  52.685  1.00  0.00           C
ATOM   9618 2C21 POPEz 250     116.572 112.967  51.726  1.00  0.00           C
ATOM   9621 3C21 POPEz 250     115.302 113.827  51.895  1.00  0.00           C
ATOM   9624 4C21 POPEz 250     114.262 113.597  50.785  1.00  0.00           C
ATOM   9627 5C21 POPEz 250     112.902 114.257  51.055  1.00  0.00           C
ATOM   9630 6C21 POPEz 250     112.982 115.767  51.345  1.00  0.00           C
ATOM   9633 7C21 POPEz 250     111.592 116.387  51.545  1.00  0.00           C
ATOM   9636 8C21 POPEz 250     111.632 117.797  52.135  1.00  0.00           C
ATOM   9640  C33 POPEz 250     131.036 120.707  51.185  1.00  0.00           C
ATOM   9643  C34 POPEz 250     132.116 120.567  50.115  1.00  0.00           C
ATOM   9646  C35 POPEz 250     131.506 120.257  48.745  1.00  0.00           C
ATOM   9649  C36 POPEz 250     132.566 119.997  47.685  1.00  0.00           C
ATOM   9652  C37 POPEz 250     131.986 119.307  46.445  1.00  0.00           C
ATOM   9655  C38 POPEz 250     133.086 118.647  45.615  1.00  0.00           C
ATOM   9658  C39 POPEz 250     132.556 117.657  44.575  1.00  0.00           C
ATOM   9661 0C31 POPEz 250     133.676 117.057  43.725  1.00  0.00           C
ATOM   9664 1C31 POPEz 250     133.236 115.817  42.945  1.00  0.00           C
ATOM   9667 2C31 POPEz 250     134.346 115.207  42.085  1.00  0.00           C
ATOM   9670 3C31 POPEz 250     134.686 116.017  40.825  1.00  0.00           C
ATOM   9673 4C31 POPEz 250     133.556 116.037  39.775  1.00  0.00           C
ATOM   9676 5C31 POPEz 250     134.036 115.537  38.405  1.00  0.00           C
ATOM   9679 6C31 POPEz 250     132.986 115.677  37.295  1.00  0.00           C
ATOM   9683  NH3 POPE0 251      91.412 121.607  17.105  1.00  0.00           N
ATOM   9687  C12 POPE0 251      92.712 122.127  17.655  1.00  0.00           C
ATOM   9690  C11 POPE0 251      92.502 122.937  18.955  1.00  0.00           C
ATOM   9693  P   POPE0 251      93.712 125.257  18.985  1.00  0.00           P
ATOM   9694  O13 POPE0 251      93.442 125.477  17.555  1.00  0.00           O
ATOM   9695  O14 POPE0 251      92.892 125.987  19.965  1.00  0.00           O
ATOM   9696  O11 POPE0 251      95.202 125.717  19.195  1.00  0.00           O
ATOM   9697  O12 POPE0 251      93.682 123.677  19.275  1.00  0.00           O
ATOM   9698  C1  POPE0 251      96.052 125.057  20.135  1.00  0.00           C
ATOM   9701  C2  POPE0 251      96.452 125.947  21.335  1.00  0.00           C
ATOM   9703  O21 POPE0 251      96.952 124.997  22.275  1.00  0.00           O
ATOM   9704  C21 POPE0 251      96.862 125.267  23.555  1.00  0.00           C
ATOM   9705  O22 POPE0 251      97.382 126.207  24.125  1.00  0.00           O
ATOM   9706  C22 POPE0 251      95.762 124.367  24.115  1.00  0.00           C
ATOM   9709  C3  POPE0 251      95.292 126.877  21.855  1.00  0.00           C
ATOM   9712  O31 POPE0 251      95.772 127.917  22.755  1.00  0.00           O
ATOM   9713  C31 POPE0 251      94.992 128.147  23.825  1.00  0.00           C
ATOM   9714  O32 POPE0 251      93.872 127.717  23.955  1.00  0.00           O
ATOM   9715  C32 POPE0 251      95.702 129.037  24.845  1.00  0.00           C
ATOM   9718  C23 POPE0 251      96.152 123.667  25.425  1.00  0.00           C
ATOM   9721  C24 POPE0 251      95.072 122.667  25.845  1.00  0.00           C
ATOM   9724  C25 POPE0 251      95.322 122.017  27.215  1.00  0.00           C
ATOM   9727  C26 POPE0 251      95.092 122.977  28.385  1.00  0.00           C
ATOM   9730  C27 POPE0 251      95.882 122.607  29.645  1.00  0.00           C
ATOM   9733  C28 POPE0 251      95.552 123.597  30.765  1.00  0.00           C
ATOM   9736  C29 POPE0 251      96.602 123.607  31.845  1.00  0.00           C
ATOM   9738 0C21 POPE0 251      96.602 122.777  32.895  1.00  0.00           C
ATOM   9740 1C21 POPE0 251      95.552 121.727  33.175  1.00  0.00           C
ATOM   9743 2C21 POPE0 251      95.222 121.617  34.675  1.00  0.00           C
ATOM   9746 3C21 POPE0 251      96.442 121.197  35.505  1.00  0.00           C
ATOM   9749 4C21 POPE0 251      96.102 120.547  36.845  1.00  0.00           C
ATOM   9752 5C21 POPE0 251      97.372 119.967  37.465  1.00  0.00           C
ATOM   9755 6C21 POPE0 251      97.132 119.097  38.705  1.00  0.00           C
ATOM   9758 7C21 POPE0 251      98.402 118.347  39.115  1.00  0.00           C
ATOM   9761 8C21 POPE0 251      98.242 117.567  40.425  1.00  0.00           C
ATOM   9765  C33 POPE0 251      94.792 129.277  26.075  1.00  0.00           C
ATOM   9768  C34 POPE0 251      95.572 129.737  27.315  1.00  0.00           C
ATOM   9771  C35 POPE0 251      96.112 128.567  28.155  1.00  0.00           C
ATOM   9774  C36 POPE0 251      95.452 128.447  29.535  1.00  0.00           C
ATOM   9777  C37 POPE0 251      94.042 127.847  29.525  1.00  0.00           C
ATOM   9780  C38 POPE0 251      93.432 127.707  30.925  1.00  0.00           C
ATOM   9783  C39 POPE0 251      93.952 126.517  31.745  1.00  0.00           C
ATOM   9786 0C31 POPE0 251      93.462 126.527  33.195  1.00  0.00           C
ATOM   9789 1C31 POPE0 251      94.012 125.367  34.035  1.00  0.00           C
ATOM   9792 2C31 POPE0 251      93.892 125.607  35.556  1.00  0.00           C
ATOM   9795 3C31 POPE0 251      93.012 124.607  36.305  1.00  0.00           C
ATOM   9798 4C31 POPE0 251      93.132 124.787  37.825  1.00  0.00           C
ATOM   9801 5C31 POPE0 251      92.552 123.627  38.635  1.00  0.00           C
ATOM   9804 6C31 POPE0 251      92.932 123.707  40.125  1.00  0.00           C
ATOM   9808  NH3 POPE1 252      26.312  23.007  20.395  1.00  0.00           N
ATOM   9812  C12 POPE1 252      24.902  22.807  19.885  1.00  0.00           C
ATOM   9815  C11 POPE1 252      24.812  22.167  18.475  1.00  0.00           C
ATOM   9818  P   POPE1 252      26.792  20.467  18.355  1.00  0.00           P
ATOM   9819  O13 POPE1 252      27.142  19.447  17.345  1.00  0.00           O
ATOM   9820  O14 POPE1 252      27.542  21.737  18.335  1.00  0.00           O
ATOM   9821  O11 POPE1 252      27.082  19.897  19.795  1.00  0.00           O
ATOM   9822  O12 POPE1 252      25.252  20.807  18.415  1.00  0.00           O
ATOM   9823  C1  POPE1 252      26.222  18.927  20.395  1.00  0.00           C
ATOM   9826  C2  POPE1 252      26.742  18.477  21.795  1.00  0.00           C
ATOM   9828  O21 POPE1 252      25.972  19.027  22.875  1.00  0.00           O
ATOM   9829  C21 POPE1 252      26.142  20.277  23.215  1.00  0.00           C
ATOM   9830  O22 POPE1 252      26.502  21.197  22.495  1.00  0.00           O
ATOM   9831  C22 POPE1 252      25.832  20.397  24.725  1.00  0.00           C
ATOM   9834  C3  POPE1 252      28.272  18.717  21.965  1.00  0.00           C
ATOM   9837  O31 POPE1 252      28.672  18.837  23.335  1.00  0.00           O
ATOM   9838  C31 POPE1 252      29.292  17.827  23.885  1.00  0.00           C
ATOM   9839  O32 POPE1 252      29.512  16.747  23.375  1.00  0.00           O
ATOM   9840  C32 POPE1 252      29.722  18.227  25.295  1.00  0.00           C
ATOM   9843  C23 POPE1 252      26.962  21.087  25.535  1.00  0.00           C
ATOM   9846  C24 POPE1 252      27.042  20.577  26.995  1.00  0.00           C
ATOM   9849  C25 POPE1 252      28.222  21.147  27.795  1.00  0.00           C
ATOM   9852  C26 POPE1 252      28.492  20.387  29.105  1.00  0.00           C
ATOM   9855  C27 POPE1 252      28.622  21.277  30.355  1.00  0.00           C
ATOM   9858  C28 POPE1 252      28.982  20.457  31.615  1.00  0.00           C
ATOM   9861  C29 POPE1 252      28.682  21.187  32.906  1.00  0.00           C
ATOM   9863 0C21 POPE1 252      29.432  21.227  34.026  1.00  0.00           C
ATOM   9865 1C21 POPE1 252      30.762  20.567  34.245  1.00  0.00           C
ATOM   9868 2C21 POPE1 252      31.582  21.197  35.395  1.00  0.00           C
ATOM   9871 3C21 POPE1 252      30.982  20.977  36.795  1.00  0.00           C
ATOM   9874 4C21 POPE1 252      31.942  21.297  37.945  1.00  0.00           C
ATOM   9877 5C21 POPE1 252      31.222  21.317  39.295  1.00  0.00           C
ATOM   9880 6C21 POPE1 252      32.132  21.187  40.525  1.00  0.00           C
ATOM   9883 7C21 POPE1 252      31.352  21.377  41.835  1.00  0.00           C
ATOM   9886 8C21 POPE1 252      32.162  21.077  43.085  1.00  0.00           C
ATOM   9890  C33 POPE1 252      31.252  18.127  25.455  1.00  0.00           C
ATOM   9893  C34 POPE1 252      31.682  18.377  26.905  1.00  0.00           C
ATOM   9896  C35 POPE1 252      32.412  19.707  27.055  1.00  0.00           C
ATOM   9899  C36 POPE1 252      32.662  20.087  28.515  1.00  0.00           C
ATOM   9902  C37 POPE1 252      33.452  21.397  28.595  1.00  0.00           C
ATOM   9905  C38 POPE1 252      33.792  21.847  30.015  1.00  0.00           C
ATOM   9908  C39 POPE1 252      34.502  23.197  29.965  1.00  0.00           C
ATOM   9911 0C31 POPE1 252      34.972  23.767  31.315  1.00  0.00           C
ATOM   9914 1C31 POPE1 252      35.352  25.247  31.146  1.00  0.00           C
ATOM   9917 2C31 POPE1 252      35.952  25.887  32.405  1.00  0.00           C
ATOM   9920 3C31 POPE1 252      34.992  25.907  33.615  1.00  0.00           C
ATOM   9923 4C31 POPE1 252      35.692  26.427  34.875  1.00  0.00           C
ATOM   9926 5C31 POPE1 252      34.802  26.367  36.125  1.00  0.00           C
ATOM   9929 6C31 POPE1 252      35.602  26.587  37.415  1.00  0.00           C
ATOM   9933  NH3 POPE2 253     112.632  52.367  58.595  1.00  0.00           N
ATOM   9937  C12 POPE2 253     111.482  51.617  59.205  1.00  0.00           C
ATOM   9940  C11 POPE2 253     110.232  52.507  59.335  1.00  0.00           C
ATOM   9943  P   POPE2 253     109.912  53.857  57.035  1.00  0.00           P
ATOM   9944  O13 POPE2 253     108.972  54.987  57.165  1.00  0.00           O
ATOM   9945  O14 POPE2 253     111.332  54.197  57.215  1.00  0.00           O
ATOM   9946  O11 POPE2 253     109.642  53.027  55.705  1.00  0.00           O
ATOM   9947  O12 POPE2 253     109.552  52.757  58.105  1.00  0.00           O
ATOM   9948  C1  POPE2 253     109.462  53.607  54.405  1.00  0.00           C
ATOM   9951  C2  POPE2 253     108.972  52.607  53.285  1.00  0.00           C
ATOM   9953  O21 POPE2 253     108.682  53.347  52.076  1.00  0.00           O
ATOM   9954  C21 POPE2 253     107.462  53.847  51.895  1.00  0.00           C
ATOM   9955  O22 POPE2 253     106.592  53.967  52.725  1.00  0.00           O
ATOM   9956  C22 POPE2 253     107.352  54.347  50.455  1.00  0.00           C
ATOM   9959  C3  POPE2 253     107.862  51.547  53.615  1.00  0.00           C
ATOM   9962  O31 POPE2 253     107.462  50.887  52.375  1.00  0.00           O
ATOM   9963  C31 POPE2 253     106.172  50.767  52.095  1.00  0.00           C
ATOM   9964  O32 POPE2 253     105.252  50.817  52.895  1.00  0.00           O
ATOM   9965  C32 POPE2 253     106.032  50.617  50.565  1.00  0.00           C
ATOM   9968  C23 POPE2 253     106.192  55.357  50.276  1.00  0.00           C
ATOM   9971  C24 POPE2 253     106.292  56.187  48.995  1.00  0.00           C
ATOM   9974  C25 POPE2 253     106.392  55.327  47.735  1.00  0.00           C
ATOM   9977  C26 POPE2 253     105.902  56.067  46.495  1.00  0.00           C
ATOM   9980  C27 POPE2 253     105.782  55.127  45.295  1.00  0.00           C
ATOM   9983  C28 POPE2 253     105.452  55.857  43.975  1.00  0.00           C
ATOM   9986  C29 POPE2 253     103.982  56.157  43.815  1.00  0.00           C
ATOM   9988 0C21 POPE2 253     103.152  55.637  42.885  1.00  0.00           C
ATOM   9990 1C21 POPE2 253     103.502  54.637  41.815  1.00  0.00           C
ATOM   9993 2C21 POPE2 253     102.522  53.447  41.736  1.00  0.00           C
ATOM   9996 3C21 POPE2 253     101.122  53.827  41.215  1.00  0.00           C
ATOM   9999 4C21 POPE2 253     100.212  52.607  41.015  1.00  0.00           C
ATOM  10002 5C21 POPE2 253     100.522  51.827  39.725  1.00  0.00           C
ATOM  10005 6C21 POPE2 253     100.242  50.327  39.875  1.00  0.00           C
ATOM  10008 7C21 POPE2 253     100.462  49.537  38.585  1.00  0.00           C
ATOM  10011 8C21 POPE2 253     100.362  48.027  38.785  1.00  0.00           C
ATOM  10015  C33 POPE2 253     104.582  50.817  50.035  1.00  0.00           C
ATOM  10018  C34 POPE2 253     104.542  51.017  48.515  1.00  0.00           C
ATOM  10021  C35 POPE2 253     103.172  51.497  47.986  1.00  0.00           C
ATOM  10024  C36 POPE2 253     102.502  50.527  46.995  1.00  0.00           C
ATOM  10027  C37 POPE2 253     101.552  51.247  46.025  1.00  0.00           C
ATOM  10030  C38 POPE2 253     100.862  50.327  45.005  1.00  0.00           C
ATOM  10033  C39 POPE2 253     101.642  50.047  43.715  1.00  0.00           C
ATOM  10036 0C31 POPE2 253     102.912  49.207  43.905  1.00  0.00           C
ATOM  10039 1C31 POPE2 253     103.472  48.657  42.576  1.00  0.00           C
ATOM  10042 2C31 POPE2 253     104.032  47.237  42.695  1.00  0.00           C
ATOM  10045 3C31 POPE2 253     102.952  46.197  43.065  1.00  0.00           C
ATOM  10048 4C31 POPE2 253     102.952  44.997  42.116  1.00  0.00           C
ATOM  10051 5C31 POPE2 253     102.082  43.837  42.605  1.00  0.00           C
ATOM  10054 6C31 POPE2 253     102.082  42.657  41.635  1.00  0.00           C
ATOM  10058  NH3 POPE3 254     104.672   3.407  64.125  1.00  0.00           N
ATOM  10062  C12 POPE3 254     104.932   3.507  65.605  1.00  0.00           C
ATOM  10065  C11 POPE3 254     105.472   4.907  66.006  1.00  0.00           C
ATOM  10068  P   POPE3 254     107.862   4.877  64.795  1.00  0.00           P
ATOM  10069  O13 POPE3 254     109.112   4.277  65.285  1.00  0.00           O
ATOM  10070  O14 POPE3 254     107.082   4.187  63.735  1.00  0.00           O
ATOM  10071  O11 POPE3 254     108.162   6.357  64.296  1.00  0.00           O
ATOM  10072  O12 POPE3 254     106.892   5.057  66.035  1.00  0.00           O
ATOM  10073  C1  POPE3 254     109.382   6.667  63.585  1.00  0.00           C
ATOM  10076  C2  POPE3 254     109.202   6.927  62.045  1.00  0.00           C
ATOM  10078  O21 POPE3 254     108.972   8.347  61.815  1.00  0.00           O
ATOM  10079  C21 POPE3 254     109.452   8.777  60.645  1.00  0.00           C
ATOM  10080  O22 POPE3 254     110.012   8.087  59.815  1.00  0.00           O
ATOM  10081  C22 POPE3 254     109.182  10.277  60.495  1.00  0.00           C
ATOM  10084  C3  POPE3 254     108.062   6.037  61.456  1.00  0.00           C
ATOM  10087  O31 POPE3 254     108.062   5.967  60.025  1.00  0.00           O
ATOM  10088  C31 POPE3 254     107.292   6.827  59.395  1.00  0.00           C
ATOM  10089  O32 POPE3 254     106.582   7.677  59.925  1.00  0.00           O
ATOM  10090  C32 POPE3 254     107.472   6.607  57.895  1.00  0.00           C
ATOM  10093  C23 POPE3 254     108.172  10.657  59.385  1.00  0.00           C
ATOM  10096  C24 POPE3 254     108.752  10.647  57.955  1.00  0.00           C
ATOM  10099  C25 POPE3 254     107.842  11.407  56.975  1.00  0.00           C
ATOM  10102  C26 POPE3 254     108.322  11.397  55.515  1.00  0.00           C
ATOM  10105  C27 POPE3 254     107.772  12.617  54.756  1.00  0.00           C
ATOM  10108  C28 POPE3 254     107.772  12.477  53.215  1.00  0.00           C
ATOM  10111  C29 POPE3 254     107.252  13.767  52.625  1.00  0.00           C
ATOM  10113 0C21 POPE3 254     107.782  14.507  51.635  1.00  0.00           C
ATOM  10115 1C21 POPE3 254     109.002  14.177  50.806  1.00  0.00           C
ATOM  10118 2C21 POPE3 254     108.622  14.337  49.325  1.00  0.00           C
ATOM  10121 3C21 POPE3 254     109.692  13.827  48.366  1.00  0.00           C
ATOM  10124 4C21 POPE3 254     109.222  13.967  46.905  1.00  0.00           C
ATOM  10127 5C21 POPE3 254     110.152  13.297  45.885  1.00  0.00           C
ATOM  10130 6C21 POPE3 254     111.472  14.047  45.715  1.00  0.00           C
ATOM  10133 7C21 POPE3 254     112.442  13.327  44.765  1.00  0.00           C
ATOM  10136 8C21 POPE3 254     113.752  14.097  44.616  1.00  0.00           C
ATOM  10140  C33 POPE3 254     106.592   7.517  57.015  1.00  0.00           C
ATOM  10143  C34 POPE3 254     106.852   7.317  55.515  1.00  0.00           C
ATOM  10146  C35 POPE3 254     106.502   5.917  54.995  1.00  0.00           C
ATOM  10149  C36 POPE3 254     106.902   5.737  53.535  1.00  0.00           C
ATOM  10152  C37 POPE3 254     106.762   4.297  53.005  1.00  0.00           C
ATOM  10155  C38 POPE3 254     107.492   4.147  51.656  1.00  0.00           C
ATOM  10158  C39 POPE3 254     107.722   2.697  51.215  1.00  0.00           C
ATOM  10161 0C31 POPE3 254     108.912   2.577  50.235  1.00  0.00           C
ATOM  10164 1C31 POPE3 254     108.532   2.177  48.805  1.00  0.00           C
ATOM  10167 2C31 POPE3 254     108.112   0.707  48.705  1.00  0.00           C
ATOM  10170 3C31 POPE3 254     108.102   0.143  47.275  1.00  0.00           C
ATOM  10173 4C31 POPE3 254     106.972   0.707  46.405  1.00  0.00           C
ATOM  10176 5C31 POPE3 254     106.962   0.073  45.005  1.00  0.00           C
ATOM  10179 6C31 POPE3 254     105.692   0.373  44.205  1.00  0.00           C
ATOM  10183  NH3 POPE4 255     100.042  90.437  57.735  1.00  0.00           N
ATOM  10187  C12 POPE4 255     101.072  91.437  57.326  1.00  0.00           C
ATOM  10190  C11 POPE4 255     100.752  92.777  57.995  1.00  0.00           C
ATOM  10193  P   POPE4 255     102.492  92.777  60.045  1.00  0.00           P
ATOM  10194  O13 POPE4 255     102.252  92.217  61.405  1.00  0.00           O
ATOM  10195  O14 POPE4 255     103.442  92.017  59.215  1.00  0.00           O
ATOM  10196  O11 POPE4 255     102.972  94.287  60.085  1.00  0.00           O
ATOM  10197  O12 POPE4 255     101.062  92.747  59.375  1.00  0.00           O
ATOM  10198  C1  POPE4 255     102.862  95.237  59.015  1.00  0.00           C
ATOM  10201  C2  POPE4 255     104.052  95.257  57.976  1.00  0.00           C
ATOM  10203  O21 POPE4 255     104.112  96.527  57.295  1.00  0.00           O
ATOM  10204  C21 POPE4 255     103.212  96.767  56.355  1.00  0.00           C
ATOM  10205  O22 POPE4 255     102.162  96.167  56.185  1.00  0.00           O
ATOM  10206  C22 POPE4 255     103.722  97.877  55.425  1.00  0.00           C
ATOM  10209  C3  POPE4 255     104.122  94.037  56.965  1.00  0.00           C
ATOM  10212  O31 POPE4 255     104.452  94.417  55.595  1.00  0.00           O
ATOM  10213  C31 POPE4 255     105.722  94.237  55.235  1.00  0.00           C
ATOM  10214  O32 POPE4 255     106.562  93.667  55.905  1.00  0.00           O
ATOM  10215  C32 POPE4 255     105.992  94.917  53.905  1.00  0.00           C
ATOM  10218  C23 POPE4 255     103.212  97.707  53.975  1.00  0.00           C
ATOM  10221  C24 POPE4 255     103.912  98.617  52.945  1.00  0.00           C
ATOM  10224  C25 POPE4 255     103.182  98.697  51.575  1.00  0.00           C
ATOM  10227  C26 POPE4 255     102.792  97.327  50.995  1.00  0.00           C
ATOM  10230  C27 POPE4 255     101.892  97.397  49.756  1.00  0.00           C
ATOM  10233  C28 POPE4 255     101.192  96.067  49.395  1.00  0.00           C
ATOM  10236  C29 POPE4 255     102.032  95.087  48.585  1.00  0.00           C
ATOM  10238 0C21 POPE4 255     101.652  94.407  47.485  1.00  0.00           C
ATOM  10240 1C21 POPE4 255     100.322  94.467  46.785  1.00  0.00           C
ATOM  10243 2C21 POPE4 255     100.442  94.537  45.245  1.00  0.00           C
ATOM  10246 3C21 POPE4 255     100.742  93.167  44.616  1.00  0.00           C
ATOM  10249 4C21 POPE4 255     100.912  93.187  43.095  1.00  0.00           C
ATOM  10252 5C21 POPE4 255      99.642  93.537  42.305  1.00  0.00           C
ATOM  10255 6C21 POPE4 255      99.772  93.177  40.825  1.00  0.00           C
ATOM  10258 7C21 POPE4 255      98.452  93.317  40.045  1.00  0.00           C
ATOM  10261 8C21 POPE4 255      98.602  93.007  38.555  1.00  0.00           C
ATOM  10265  C33 POPE4 255     107.512  95.187  53.745  1.00  0.00           C
ATOM  10268  C34 POPE4 255     107.872  96.457  52.965  1.00  0.00           C
ATOM  10271  C35 POPE4 255     108.062  96.227  51.465  1.00  0.00           C
ATOM  10274  C36 POPE4 255     106.742  96.197  50.705  1.00  0.00           C
ATOM  10277  C37 POPE4 255     107.002  96.237  49.205  1.00  0.00           C
ATOM  10280  C38 POPE4 255     105.702  96.117  48.396  1.00  0.00           C
ATOM  10283  C39 POPE4 255     105.992  96.147  46.905  1.00  0.00           C
ATOM  10286 0C31 POPE4 255     104.842  95.587  46.066  1.00  0.00           C
ATOM  10289 1C31 POPE4 255     105.262  95.527  44.605  1.00  0.00           C
ATOM  10292 2C31 POPE4 255     104.302  94.757  43.695  1.00  0.00           C
ATOM  10295 3C31 POPE4 255     105.022  94.327  42.415  1.00  0.00           C
ATOM  10298 4C31 POPE4 255     104.102  93.797  41.315  1.00  0.00           C
ATOM  10301 5C31 POPE4 255     104.872  93.527  40.025  1.00  0.00           C
ATOM  10304 6C31 POPE4 255     104.022  92.937  38.905  1.00  0.00           C
ATOM  10308  NH3 POPE5 256      77.472 106.377  59.845  1.00  0.00           N
ATOM  10312  C12 POPE5 256      76.522 107.427  59.385  1.00  0.00           C
ATOM  10315  C11 POPE5 256      77.182 108.777  59.185  1.00  0.00           C
ATOM  10318  P   POPE5 256      75.822 110.997  59.166  1.00  0.00           P
ATOM  10319  O13 POPE5 256      75.052 110.847  60.406  1.00  0.00           O
ATOM  10320  O14 POPE5 256      77.072 111.797  59.175  1.00  0.00           O
ATOM  10321  O11 POPE5 256      74.832 111.587  58.056  1.00  0.00           O
ATOM  10322  O12 POPE5 256      76.162 109.587  58.615  1.00  0.00           O
ATOM  10323  C1  POPE5 256      74.342 110.697  57.045  1.00  0.00           C
ATOM  10326  C2  POPE5 256      73.452 111.417  55.995  1.00  0.00           C
ATOM  10328  O21 POPE5 256      74.252 111.587  54.826  1.00  0.00           O
ATOM  10329  C21 POPE5 256      73.682 111.577  53.655  1.00  0.00           C
ATOM  10330  O22 POPE5 256      72.482 111.617  53.415  1.00  0.00           O
ATOM  10331  C22 POPE5 256      74.802 111.497  52.625  1.00  0.00           C
ATOM  10334  C3  POPE5 256      72.922 112.787  56.495  1.00  0.00           C
ATOM  10337  O31 POPE5 256      71.772 113.217  55.756  1.00  0.00           O
ATOM  10338  C31 POPE5 256      71.742 114.417  55.135  1.00  0.00           C
ATOM  10339  O32 POPE5 256      70.722 115.087  55.085  1.00  0.00           O
ATOM  10340  C32 POPE5 256      73.062 114.867  54.525  1.00  0.00           C
ATOM  10343  C23 POPE5 256      74.352 112.017  51.245  1.00  0.00           C
ATOM  10346  C24 POPE5 256      75.382 111.767  50.135  1.00  0.00           C
ATOM  10349  C25 POPE5 256      75.042 112.507  48.845  1.00  0.00           C
ATOM  10352  C26 POPE5 256      73.722 112.027  48.236  1.00  0.00           C
ATOM  10355  C27 POPE5 256      73.252 112.887  47.065  1.00  0.00           C
ATOM  10358  C28 POPE5 256      71.932 112.357  46.505  1.00  0.00           C
ATOM  10361  C29 POPE5 256      71.372 113.287  45.465  1.00  0.00           C
ATOM  10363 0C21 POPE5 256      71.122 112.997  44.175  1.00  0.00           C
ATOM  10365 1C21 POPE5 256      71.362 111.687  43.465  1.00  0.00           C
ATOM  10368 2C21 POPE5 256      72.232 111.897  42.215  1.00  0.00           C
ATOM  10371 3C21 POPE5 256      72.452 110.607  41.415  1.00  0.00           C
ATOM  10374 4C21 POPE5 256      72.762 110.887  39.925  1.00  0.00           C
ATOM  10377 5C21 POPE5 256      74.202 111.367  39.665  1.00  0.00           C
ATOM  10380 6C21 POPE5 256      74.432 111.857  38.236  1.00  0.00           C
ATOM  10383 7C21 POPE5 256      75.842 112.427  38.035  1.00  0.00           C
ATOM  10386 8C21 POPE5 256      76.062 113.037  36.656  1.00  0.00           C
ATOM  10390  C33 POPE5 256      72.762 115.407  53.125  1.00  0.00           C
ATOM  10393  C34 POPE5 256      73.992 115.957  52.415  1.00  0.00           C
ATOM  10396  C35 POPE5 256      73.602 116.587  51.076  1.00  0.00           C
ATOM  10399  C36 POPE5 256      74.772 117.327  50.435  1.00  0.00           C
ATOM  10402  C37 POPE5 256      74.752 117.157  48.905  1.00  0.00           C
ATOM  10405  C38 POPE5 256      76.002 117.737  48.225  1.00  0.00           C
ATOM  10408  C39 POPE5 256      77.302 117.117  48.735  1.00  0.00           C
ATOM  10411 0C31 POPE5 256      77.332 115.587  48.675  1.00  0.00           C
ATOM  10414 1C31 POPE5 256      78.692 115.027  49.065  1.00  0.00           C
ATOM  10417 2C31 POPE5 256      78.962 113.577  48.646  1.00  0.00           C
ATOM  10420 3C31 POPE5 256      79.292 113.447  47.146  1.00  0.00           C
ATOM  10423 4C31 POPE5 256      79.672 112.017  46.765  1.00  0.00           C
ATOM  10426 5C31 POPE5 256      80.312 111.917  45.365  1.00  0.00           C
ATOM  10429 6C31 POPE5 256      80.662 110.487  44.965  1.00  0.00           C
ATOM  10433  NH3 POPE6 257      73.422  26.067  20.155  1.00  0.00           N
ATOM  10437  C12 POPE6 257      72.672  26.677  21.325  1.00  0.00           C
ATOM  10440  C11 POPE6 257      71.912  27.947  20.895  1.00  0.00           C
ATOM  10443  P   POPE6 257      70.162  28.817  22.645  1.00  0.00           P
ATOM  10444  O13 POPE6 257      69.402  29.977  22.125  1.00  0.00           O
ATOM  10445  O14 POPE6 257      69.532  27.497  22.455  1.00  0.00           O
ATOM  10446  O11 POPE6 257      70.442  29.077  24.195  1.00  0.00           O
ATOM  10447  O12 POPE6 257      71.612  28.767  22.025  1.00  0.00           O
ATOM  10448  C1  POPE6 257      69.412  28.907  25.175  1.00  0.00           C
ATOM  10451  C2  POPE6 257      69.152  30.187  26.035  1.00  0.00           C
ATOM  10453  O21 POPE6 257      67.932  29.967  26.765  1.00  0.00           O
ATOM  10454  C21 POPE6 257      67.882  30.577  27.935  1.00  0.00           C
ATOM  10455  O22 POPE6 257      68.822  31.037  28.545  1.00  0.00           O
ATOM  10456  C22 POPE6 257      66.452  30.567  28.465  1.00  0.00           C
ATOM  10459  C3  POPE6 257      69.032  31.507  25.225  1.00  0.00           C
ATOM  10462  O31 POPE6 257      68.702  32.637  26.065  1.00  0.00           O
ATOM  10463  C31 POPE6 257      69.732  33.377  26.515  1.00  0.00           C
ATOM  10464  O32 POPE6 257      70.882  33.267  26.145  1.00  0.00           O
ATOM  10465  C32 POPE6 257      69.242  34.377  27.565  1.00  0.00           C
ATOM  10468  C23 POPE6 257      66.112  31.947  29.065  1.00  0.00           C
ATOM  10471  C24 POPE6 257      64.602  32.107  29.285  1.00  0.00           C
ATOM  10474  C25 POPE6 257      64.062  31.277  30.455  1.00  0.00           C
ATOM  10477  C26 POPE6 257      64.362  31.917  31.815  1.00  0.00           C
ATOM  10480  C27 POPE6 257      64.052  30.967  32.965  1.00  0.00           C
ATOM  10483  C28 POPE6 257      64.082  31.667  34.325  1.00  0.00           C
ATOM  10486  C29 POPE6 257      64.022  30.657  35.435  1.00  0.00           C
ATOM  10488 0C21 POPE6 257      64.512  30.797  36.675  1.00  0.00           C
ATOM  10490 1C21 POPE6 257      65.152  32.037  37.235  1.00  0.00           C
ATOM  10493 2C21 POPE6 257      64.332  32.627  38.405  1.00  0.00           C
ATOM  10496 3C21 POPE6 257      64.502  31.847  39.705  1.00  0.00           C
ATOM  10499 4C21 POPE6 257      63.582  32.327  40.835  1.00  0.00           C
ATOM  10502 5C21 POPE6 257      63.762  31.477  42.095  1.00  0.00           C
ATOM  10505 6C21 POPE6 257      63.322  32.157  43.395  1.00  0.00           C
ATOM  10508 7C21 POPE6 257      63.192  31.127  44.535  1.00  0.00           C
ATOM  10511 8C21 POPE6 257      63.112  31.737  45.925  1.00  0.00           C
ATOM  10515  C33 POPE6 257      69.962  34.177  28.925  1.00  0.00           C
ATOM  10518  C34 POPE6 257      69.502  35.207  29.965  1.00  0.00           C
ATOM  10521  C35 POPE6 257      70.262  35.097  31.295  1.00  0.00           C
ATOM  10524  C36 POPE6 257      69.742  36.127  32.316  1.00  0.00           C
ATOM  10527  C37 POPE6 257      70.632  36.327  33.555  1.00  0.00           C
ATOM  10530  C38 POPE6 257      70.952  35.057  34.365  1.00  0.00           C
ATOM  10533  C39 POPE6 257      69.742  34.327  34.975  1.00  0.00           C
ATOM  10536 0C31 POPE6 257      69.422  34.767  36.405  1.00  0.00           C
ATOM  10539 1C31 POPE6 257      68.352  33.857  37.035  1.00  0.00           C
ATOM  10542 2C31 POPE6 257      67.802  34.377  38.375  1.00  0.00           C
ATOM  10545 3C31 POPE6 257      68.772  34.337  39.565  1.00  0.00           C
ATOM  10548 4C31 POPE6 257      69.212  32.917  39.935  1.00  0.00           C
ATOM  10551 5C31 POPE6 257      69.602  32.767  41.415  1.00  0.00           C
ATOM  10554 6C31 POPE6 257      69.872  31.327  41.825  1.00  0.00           C
ATOM  10558  NH3 POPE7 258      54.192  18.857  61.726  1.00  0.00           N
ATOM  10562  C12 POPE7 258      55.412  18.097  61.295  1.00  0.00           C
ATOM  10565  C11 POPE7 258      56.652  18.517  62.105  1.00  0.00           C
ATOM  10568  P   POPE7 258      58.702  20.127  62.105  1.00  0.00           P
ATOM  10569  O13 POPE7 258      58.522  19.917  63.565  1.00  0.00           O
ATOM  10570  O14 POPE7 258      59.942  19.637  61.475  1.00  0.00           O
ATOM  10571  O11 POPE7 258      58.602  21.657  61.755  1.00  0.00           O
ATOM  10572  O12 POPE7 258      57.432  19.487  61.385  1.00  0.00           O
ATOM  10573  C1  POPE7 258      57.352  22.357  61.726  1.00  0.00           C
ATOM  10576  C2  POPE7 258      57.032  22.877  60.305  1.00  0.00           C
ATOM  10578  O21 POPE7 258      56.112  23.957  60.495  1.00  0.00           O
ATOM  10579  C21 POPE7 258      56.062  25.077  59.775  1.00  0.00           C
ATOM  10580  O22 POPE7 258      55.382  26.037  60.135  1.00  0.00           O
ATOM  10581  C22 POPE7 258      56.872  25.067  58.465  1.00  0.00           C
ATOM  10584  C3  POPE7 258      56.432  21.787  59.355  1.00  0.00           C
ATOM  10587  O31 POPE7 258      56.872  21.947  57.995  1.00  0.00           O
ATOM  10588  C31 POPE7 258      57.452  20.957  57.285  1.00  0.00           C
ATOM  10589  O32 POPE7 258      57.372  20.897  56.065  1.00  0.00           O
ATOM  10590  C32 POPE7 258      58.362  19.987  58.075  1.00  0.00           C
ATOM  10593  C23 POPE7 258      57.062  26.487  57.875  1.00  0.00           C
ATOM  10596  C24 POPE7 258      57.922  26.457  56.605  1.00  0.00           C
ATOM  10599  C25 POPE7 258      58.152  27.847  55.995  1.00  0.00           C
ATOM  10602  C26 POPE7 258      58.852  27.797  54.635  1.00  0.00           C
ATOM  10605  C27 POPE7 258      58.672  29.097  53.835  1.00  0.00           C
ATOM  10608  C28 POPE7 258      58.632  28.887  52.305  1.00  0.00           C
ATOM  10611  C29 POPE7 258      59.972  28.587  51.685  1.00  0.00           C
ATOM  10613 0C21 POPE7 258      60.782  29.487  51.095  1.00  0.00           C
ATOM  10615 1C21 POPE7 258      60.552  30.977  51.055  1.00  0.00           C
ATOM  10618 2C21 POPE7 258      59.642  31.487  49.915  1.00  0.00           C
ATOM  10621 3C21 POPE7 258      60.142  31.127  48.515  1.00  0.00           C
ATOM  10624 4C21 POPE7 258      59.392  31.887  47.415  1.00  0.00           C
ATOM  10627 5C21 POPE7 258      59.422  31.137  46.076  1.00  0.00           C
ATOM  10630 6C21 POPE7 258      58.832  31.957  44.925  1.00  0.00           C
ATOM  10633 7C21 POPE7 258      59.072  31.287  43.566  1.00  0.00           C
ATOM  10636 8C21 POPE7 258      58.502  32.087  42.396  1.00  0.00           C
ATOM  10640  C33 POPE7 258      58.002  18.477  57.906  1.00  0.00           C
ATOM  10643  C34 POPE7 258      59.232  17.567  57.625  1.00  0.00           C
ATOM  10646  C35 POPE7 258      60.082  17.257  58.875  1.00  0.00           C
ATOM  10649  C36 POPE7 258      61.482  16.687  58.576  1.00  0.00           C
ATOM  10652  C37 POPE7 258      61.522  15.317  57.885  1.00  0.00           C
ATOM  10655  C38 POPE7 258      62.972  14.787  57.776  1.00  0.00           C
ATOM  10658  C39 POPE7 258      63.322  14.247  56.385  1.00  0.00           C
ATOM  10661 0C31 POPE7 258      64.792  13.857  56.255  1.00  0.00           C
ATOM  10664 1C31 POPE7 258      65.132  13.097  54.955  1.00  0.00           C
ATOM  10667 2C31 POPE7 258      64.512  13.677  53.665  1.00  0.00           C
ATOM  10670 3C31 POPE7 258      65.072  13.017  52.396  1.00  0.00           C
ATOM  10673 4C31 POPE7 258      66.032  13.907  51.585  1.00  0.00           C
ATOM  10676 5C31 POPE7 258      66.762  13.137  50.476  1.00  0.00           C
ATOM  10679 6C31 POPE7 258      67.612  14.027  49.565  1.00  0.00           C
ATOM  10683  NH3 POPE8 259      95.322  26.477  19.355  1.00  0.00           N
ATOM  10687  C12 POPE8 259      94.122  25.927  20.065  1.00  0.00           C
ATOM  10690  C11 POPE8 259      93.852  24.507  19.585  1.00  0.00           C
ATOM  10693  P   POPE8 259      95.172  22.817  21.095  1.00  0.00           P
ATOM  10694  O13 POPE8 259      96.452  22.107  20.965  1.00  0.00           O
ATOM  10695  O14 POPE8 259      93.942  22.027  21.305  1.00  0.00           O
ATOM  10696  O11 POPE8 259      95.352  23.937  22.225  1.00  0.00           O
ATOM  10697  O12 POPE8 259      94.992  23.687  19.795  1.00  0.00           O
ATOM  10698  C1  POPE8 259      95.132  23.587  23.595  1.00  0.00           C
ATOM  10701  C2  POPE8 259      95.892  24.567  24.555  1.00  0.00           C
ATOM  10703  O21 POPE8 259      95.982  24.057  25.905  1.00  0.00           O
ATOM  10704  C21 POPE8 259      94.872  23.697  26.525  1.00  0.00           C
ATOM  10705  O22 POPE8 259      93.732  23.877  26.175  1.00  0.00           O
ATOM  10706  C22 POPE8 259      95.242  22.987  27.835  1.00  0.00           C
ATOM  10709  C3  POPE8 259      95.282  26.007  24.475  1.00  0.00           C
ATOM  10712  O31 POPE8 259      96.002  27.077  25.145  1.00  0.00           O
ATOM  10713  C31 POPE8 259      95.562  27.357  26.375  1.00  0.00           C
ATOM  10714  O32 POPE8 259      95.082  26.557  27.145  1.00  0.00           O
ATOM  10715  C32 POPE8 259      95.482  28.867  26.625  1.00  0.00           C
ATOM  10718  C23 POPE8 259      95.712  23.967  28.935  1.00  0.00           C
ATOM  10721  C24 POPE8 259      95.372  23.507  30.355  1.00  0.00           C
ATOM  10724  C25 POPE8 259      95.662  24.567  31.425  1.00  0.00           C
ATOM  10727  C26 POPE8 259      95.362  24.107  32.865  1.00  0.00           C
ATOM  10730  C27 POPE8 259      95.722  25.167  33.915  1.00  0.00           C
ATOM  10733  C28 POPE8 259      95.502  24.697  35.375  1.00  0.00           C
ATOM  10736  C29 POPE8 259      96.582  23.747  35.845  1.00  0.00           C
ATOM  10738 0C21 POPE8 259      97.162  23.717  37.065  1.00  0.00           C
ATOM  10740 1C21 POPE8 259      96.842  24.577  38.265  1.00  0.00           C
ATOM  10743 2C21 POPE8 259      97.992  25.527  38.615  1.00  0.00           C
ATOM  10746 3C21 POPE8 259      97.742  26.297  39.925  1.00  0.00           C
ATOM  10749 4C21 POPE8 259      98.952  27.147  40.355  1.00  0.00           C
ATOM  10752 5C21 POPE8 259      98.832  27.697  41.795  1.00  0.00           C
ATOM  10755 6C21 POPE8 259      97.672  28.677  41.986  1.00  0.00           C
ATOM  10758 7C21 POPE8 259      97.682  29.367  43.355  1.00  0.00           C
ATOM  10761 8C21 POPE8 259      96.542  30.377  43.535  1.00  0.00           C
ATOM  10765  C33 POPE8 259      95.622  29.277  28.115  1.00  0.00           C
ATOM  10768  C34 POPE8 259      94.382  29.147  29.025  1.00  0.00           C
ATOM  10771  C35 POPE8 259      94.602  29.897  30.355  1.00  0.00           C
ATOM  10774  C36 POPE8 259      93.482  29.857  31.425  1.00  0.00           C
ATOM  10777  C37 POPE8 259      93.292  28.517  32.155  1.00  0.00           C
ATOM  10780  C38 POPE8 259      92.102  28.527  33.135  1.00  0.00           C
ATOM  10783  C39 POPE8 259      92.322  29.297  34.455  1.00  0.00           C
ATOM  10786 0C31 POPE8 259      93.052  28.457  35.525  1.00  0.00           C
ATOM  10789 1C31 POPE8 259      93.142  29.137  36.895  1.00  0.00           C
ATOM  10792 2C31 POPE8 259      93.612  28.147  37.976  1.00  0.00           C
ATOM  10795 3C31 POPE8 259      94.042  28.777  39.306  1.00  0.00           C
ATOM  10798 4C31 POPE8 259      92.882  29.327  40.155  1.00  0.00           C
ATOM  10801 5C31 POPE8 259      93.352  29.687  41.565  1.00  0.00           C
ATOM  10804 6C31 POPE8 259      92.212  29.887  42.576  1.00  0.00           C
ATOM  10808  NH3 POPE9 260      42.832  91.727  62.425  1.00  0.00           N
ATOM  10812  C12 POPE9 260      43.102  93.197  62.576  1.00  0.00           C
ATOM  10815  C11 POPE9 260      43.892  93.507  63.855  1.00  0.00           C
ATOM  10818  P   POPE9 260      45.092  95.687  64.756  1.00  0.00           P
ATOM  10819  O13 POPE9 260      44.362  96.657  65.585  1.00  0.00           O
ATOM  10820  O14 POPE9 260      46.042  94.757  65.416  1.00  0.00           O
ATOM  10821  O11 POPE9 260      45.902  96.477  63.635  1.00  0.00           O
ATOM  10822  O12 POPE9 260      44.042  94.907  63.896  1.00  0.00           O
ATOM  10823  C1  POPE9 260      46.482  95.787  62.505  1.00  0.00           C
ATOM  10826  C2  POPE9 260      46.382  96.587  61.175  1.00  0.00           C
ATOM  10828  O21 POPE9 260      47.112  95.827  60.185  1.00  0.00           O
ATOM  10829  C21 POPE9 260      46.742  95.967  58.915  1.00  0.00           C
ATOM  10830  O22 POPE9 260      45.832  96.657  58.515  1.00  0.00           O
ATOM  10831  C22 POPE9 260      47.592  95.057  58.015  1.00  0.00           C
ATOM  10834  C3  POPE9 260      46.972  98.017  61.365  1.00  0.00           C
ATOM  10837  O31 POPE9 260      46.622  98.917  60.295  1.00  0.00           O
ATOM  10838  C31 POPE9 260      47.522  99.047  59.325  1.00  0.00           C
ATOM  10839  O32 POPE9 260      48.632  98.537  59.315  1.00  0.00           O
ATOM  10840  C32 POPE9 260      46.892  99.797  58.135  1.00  0.00           C
ATOM  10843  C23 POPE9 260      48.462  95.837  56.995  1.00  0.00           C
ATOM  10846  C24 POPE9 260      49.312  94.917  56.095  1.00  0.00           C
ATOM  10849  C25 POPE9 260      50.282  95.657  55.165  1.00  0.00           C
ATOM  10852  C26 POPE9 260      51.162  94.737  54.315  1.00  0.00           C
ATOM  10855  C27 POPE9 260      50.482  94.247  53.035  1.00  0.00           C
ATOM  10858  C28 POPE9 260      51.302  93.157  52.315  1.00  0.00           C
ATOM  10861  C29 POPE9 260      50.602  92.647  51.076  1.00  0.00           C
ATOM  10863 0C21 POPE9 260      51.142  92.467  49.855  1.00  0.00           C
ATOM  10865 1C21 POPE9 260      52.572  92.727  49.436  1.00  0.00           C
ATOM  10868 2C21 POPE9 260      53.362  91.437  49.145  1.00  0.00           C
ATOM  10871 3C21 POPE9 260      54.832  91.747  48.795  1.00  0.00           C
ATOM  10874 4C21 POPE9 260      55.622  90.557  48.236  1.00  0.00           C
ATOM  10877 5C21 POPE9 260      55.612  90.517  46.695  1.00  0.00           C
ATOM  10880 6C21 POPE9 260      56.792  91.237  46.006  1.00  0.00           C
ATOM  10883 7C21 POPE9 260      57.062  92.667  46.485  1.00  0.00           C
ATOM  10886 8C21 POPE9 260      58.032  93.447  45.595  1.00  0.00           C
ATOM  10890  C33 POPE9 260      45.652 100.647  58.495  1.00  0.00           C
ATOM  10893  C34 POPE9 260      44.932 101.247  57.275  1.00  0.00           C
ATOM  10896  C35 POPE9 260      45.592 102.527  56.715  1.00  0.00           C
ATOM  10899  C36 POPE9 260      46.412 102.247  55.455  1.00  0.00           C
ATOM  10902  C37 POPE9 260      46.802 103.527  54.715  1.00  0.00           C
ATOM  10905  C38 POPE9 260      47.282 103.217  53.295  1.00  0.00           C
ATOM  10908  C39 POPE9 260      47.542 104.467  52.435  1.00  0.00           C
ATOM  10911 0C31 POPE9 260      47.792 104.067  50.975  1.00  0.00           C
ATOM  10914 1C31 POPE9 260      47.602 105.217  49.985  1.00  0.00           C
ATOM  10917 2C31 POPE9 260      48.852 106.057  49.695  1.00  0.00           C
ATOM  10920 3C31 POPE9 260      48.662 106.797  48.355  1.00  0.00           C
ATOM  10923 4C31 POPE9 260      49.862 107.607  47.855  1.00  0.00           C
ATOM  10926 5C31 POPE9 260      49.652 108.047  46.396  1.00  0.00           C
ATOM  10929 6C31 POPE9 260      50.822 108.827  45.795  1.00  0.00           C
ATOM  10933  NH3 POPE  261      37.602 105.047  60.295  1.00  0.00           N
ATOM  10937  C12 POPE  261      37.472 104.467  61.685  1.00  0.00           C
ATOM  10940  C11 POPE  261      38.832 104.367  62.385  1.00  0.00           C
ATOM  10943  P   POPE  261      40.712 103.777  60.686  1.00  0.00           P
ATOM  10944  O13 POPE  261      39.982 103.987  59.415  1.00  0.00           O
ATOM  10945  O14 POPE  261      41.512 104.907  61.155  1.00  0.00           O
ATOM  10946  O11 POPE  261      41.632 102.517  60.616  1.00  0.00           O
ATOM  10947  O12 POPE  261      39.652 103.367  61.765  1.00  0.00           O
ATOM  10948  C1  POPE  261      41.942 101.867  59.395  1.00  0.00           C
ATOM  10951  C2  POPE  261      41.142 100.557  59.255  1.00  0.00           C
ATOM  10953  O21 POPE  261      41.952  99.647  58.495  1.00  0.00           O
ATOM  10954  C21 POPE  261      41.662  98.367  58.745  1.00  0.00           C
ATOM  10955  O22 POPE  261      40.872  97.967  59.585  1.00  0.00           O
ATOM  10956  C22 POPE  261      42.572  97.497  57.865  1.00  0.00           C
ATOM  10959  C3  POPE  261      39.712 100.747  58.646  1.00  0.00           C
ATOM  10962  O31 POPE  261      39.452  99.927  57.505  1.00  0.00           O
ATOM  10963  C31 POPE  261      39.592 100.307  56.235  1.00  0.00           C
ATOM  10964  O32 POPE  261      39.302  99.597  55.295  1.00  0.00           O
ATOM  10965  C32 POPE  261      40.172 101.717  56.055  1.00  0.00           C
ATOM  10968  C23 POPE  261      42.042  97.307  56.425  1.00  0.00           C
ATOM  10971  C24 POPE  261      43.082  96.747  55.435  1.00  0.00           C
ATOM  10974  C25 POPE  261      44.092  97.807  54.975  1.00  0.00           C
ATOM  10977  C26 POPE  261      45.012  97.377  53.835  1.00  0.00           C
ATOM  10980  C27 POPE  261      45.842  98.567  53.315  1.00  0.00           C
ATOM  10983  C28 POPE  261      46.872  98.187  52.235  1.00  0.00           C
ATOM  10986  C29 POPE  261      47.692  99.387  51.815  1.00  0.00           C
ATOM  10988 0C21 POPE  261      47.512 100.167  50.736  1.00  0.00           C
ATOM  10990 1C21 POPE  261      46.432 100.017  49.686  1.00  0.00           C
ATOM  10993 2C21 POPE  261      47.022  99.857  48.265  1.00  0.00           C
ATOM  10996 3C21 POPE  261      45.972  99.437  47.235  1.00  0.00           C
ATOM  10999 4C21 POPE  261      46.552  99.297  45.825  1.00  0.00           C
ATOM  11002 5C21 POPE  261      45.522  98.787  44.816  1.00  0.00           C
ATOM  11005 6C21 POPE  261      46.092  98.707  43.395  1.00  0.00           C
ATOM  11008 7C21 POPE  261      44.992  98.557  42.335  1.00  0.00           C
ATOM  11011 8C21 POPE  261      45.452  98.977  40.936  1.00  0.00           C
ATOM  11015  C33 POPE  261      40.252 102.157  54.565  1.00  0.00           C
ATOM  11018  C34 POPE  261      41.452 101.597  53.775  1.00  0.00           C
ATOM  11021  C35 POPE  261      41.572 102.317  52.425  1.00  0.00           C
ATOM  11024  C36 POPE  261      42.682 101.797  51.495  1.00  0.00           C
ATOM  11027  C37 POPE  261      42.802 102.637  50.206  1.00  0.00           C
ATOM  11030  C38 POPE  261      42.922 101.787  48.925  1.00  0.00           C
ATOM  11033  C39 POPE  261      43.172 102.597  47.646  1.00  0.00           C
ATOM  11036 0C31 POPE  261      44.582 103.197  47.535  1.00  0.00           C
ATOM  11039 1C31 POPE  261      44.802 103.907  46.195  1.00  0.00           C
ATOM  11042 2C31 POPE  261      46.142 104.667  46.115  1.00  0.00           C
ATOM  11045 3C31 POPE  261      45.992 106.187  46.165  1.00  0.00           C
ATOM  11048 4C31 POPE  261      45.332 106.777  44.905  1.00  0.00           C
ATOM  11051 5C31 POPE  261      45.472 108.297  44.845  1.00  0.00           C
ATOM  11054 6C31 POPE  261      44.842 108.887  43.585  1.00  0.00           C
ATOM  11058  NH3 POPE  262      70.882 105.247  17.465  1.00  0.00           N
ATOM  11062  C12 POPE  262      71.562 105.277  18.795  1.00  0.00           C
ATOM  11065  C11 POPE  262      70.542 104.837  19.855  1.00  0.00           C
ATOM  11068  P   POPE  262      69.092 102.727  20.425  1.00  0.00           P
ATOM  11069  O13 POPE  262      67.762 103.307  20.675  1.00  0.00           O
ATOM  11070  O14 POPE  262      69.152 101.347  19.915  1.00  0.00           O
ATOM  11071  O11 POPE  262      69.982 102.817  21.725  1.00  0.00           O
ATOM  11072  O12 POPE  262      69.902 103.637  19.405  1.00  0.00           O
ATOM  11073  C1  POPE  262      69.572 102.107  22.895  1.00  0.00           C
ATOM  11076  C2  POPE  262      69.542 103.007  24.145  1.00  0.00           C
ATOM  11078  O21 POPE  262      68.582 102.457  25.055  1.00  0.00           O
ATOM  11079  C21 POPE  262      68.942 101.417  25.795  1.00  0.00           C
ATOM  11080  O22 POPE  262      70.062 100.987  25.935  1.00  0.00           O
ATOM  11081  C22 POPE  262      67.662 100.917  26.465  1.00  0.00           C
ATOM  11084  C3  POPE  262      69.092 104.447  23.755  1.00  0.00           C
ATOM  11087  O31 POPE  262      68.842 105.277  24.905  1.00  0.00           O
ATOM  11088  C31 POPE  262      67.632 105.137  25.435  1.00  0.00           C
ATOM  11089  O32 POPE  262      66.682 104.617  24.895  1.00  0.00           O
ATOM  11090  C32 POPE  262      67.572 105.767  26.835  1.00  0.00           C
ATOM  11093  C23 POPE  262      67.862  99.937  27.645  1.00  0.00           C
ATOM  11096  C24 POPE  262      66.532  99.277  28.015  1.00  0.00           C
ATOM  11099  C25 POPE  262      66.442  98.727  29.445  1.00  0.00           C
ATOM  11102  C26 POPE  262      66.172  99.847  30.465  1.00  0.00           C
ATOM  11105  C27 POPE  262      66.212  99.347  31.915  1.00  0.00           C
ATOM  11108  C28 POPE  262      66.252 100.517  32.906  1.00  0.00           C
ATOM  11111  C29 POPE  262      66.432 100.047  34.325  1.00  0.00           C
ATOM  11113 0C21 POPE  262      65.582 100.297  35.325  1.00  0.00           C
ATOM  11115 1C21 POPE  262      64.292 101.067  35.175  1.00  0.00           C
ATOM  11118 2C21 POPE  262      63.352 100.857  36.375  1.00  0.00           C
ATOM  11121 3C21 POPE  262      63.832 101.607  37.625  1.00  0.00           C
ATOM  11124 4C21 POPE  262      63.232 101.037  38.915  1.00  0.00           C
ATOM  11127 5C21 POPE  262      64.162 101.197  40.125  1.00  0.00           C
ATOM  11130 6C21 POPE  262      65.362 100.227  40.055  1.00  0.00           C
ATOM  11133 7C21 POPE  262      66.232 100.247  41.315  1.00  0.00           C
ATOM  11136 8C21 POPE  262      67.382  99.237  41.245  1.00  0.00           C
ATOM  11140  C33 POPE  262      68.592 105.157  27.815  1.00  0.00           C
ATOM  11143  C34 POPE  262      69.292 106.207  28.705  1.00  0.00           C
ATOM  11146  C35 POPE  262      70.132 107.217  27.905  1.00  0.00           C
ATOM  11149  C36 POPE  262      70.902 108.187  28.795  1.00  0.00           C
ATOM  11152  C37 POPE  262      70.042 109.327  29.355  1.00  0.00           C
ATOM  11155  C38 POPE  262      70.732 110.147  30.455  1.00  0.00           C
ATOM  11158  C39 POPE  262      70.112 109.927  31.845  1.00  0.00           C
ATOM  11161 0C31 POPE  262      70.372 108.537  32.445  1.00  0.00           C
ATOM  11164 1C31 POPE  262      69.562 108.347  33.735  1.00  0.00           C
ATOM  11167 2C31 POPE  262      69.922 107.087  34.525  1.00  0.00           C
ATOM  11170 3C31 POPE  262      71.192 107.257  35.375  1.00  0.00           C
ATOM  11173 4C31 POPE  262      71.542 105.997  36.185  1.00  0.00           C
ATOM  11176 5C31 POPE  262      72.652 106.227  37.215  1.00  0.00           C
ATOM  11179 6C31 POPE  262      73.012 104.977  38.025  1.00  0.00           C
ATOM  11183  NH3 POPE  263      60.682 101.527  19.345  1.00  0.00           N
ATOM  11187  C12 POPE  263      59.402 100.727  19.335  1.00  0.00           C
ATOM  11190  C11 POPE  263      59.462  99.577  18.335  1.00  0.00           C
ATOM  11193  P   POPE  263      59.202  97.267  19.395  1.00  0.00           P
ATOM  11194  O13 POPE  263      59.972  96.607  18.315  1.00  0.00           O
ATOM  11195  O14 POPE  263      59.942  97.717  20.595  1.00  0.00           O
ATOM  11196  O11 POPE  263      58.022  96.317  19.905  1.00  0.00           O
ATOM  11197  O12 POPE  263      58.542  98.547  18.735  1.00  0.00           O
ATOM  11198  C1  POPE  263      58.432  95.007  20.355  1.00  0.00           C
ATOM  11201  C2  POPE  263      57.652  94.467  21.605  1.00  0.00           C
ATOM  11203  O21 POPE  263      56.322  94.077  21.195  1.00  0.00           O
ATOM  11204  C21 POPE  263      55.522  93.347  21.995  1.00  0.00           C
ATOM  11205  O22 POPE  263      54.302  93.337  21.865  1.00  0.00           O
ATOM  11206  C22 POPE  263      56.272  92.457  23.015  1.00  0.00           C
ATOM  11209  C3  POPE  263      57.662  95.467  22.825  1.00  0.00           C
ATOM  11212  O31 POPE  263      56.352  95.997  23.085  1.00  0.00           O
ATOM  11213  C31 POPE  263      56.142  96.907  24.055  1.00  0.00           C
ATOM  11214  O32 POPE  263      55.132  97.607  24.075  1.00  0.00           O
ATOM  11215  C32 POPE  263      57.252  96.977  25.115  1.00  0.00           C
ATOM  11218  C23 POPE  263      55.362  91.777  24.065  1.00  0.00           C
ATOM  11221  C24 POPE  263      56.162  91.217  25.245  1.00  0.00           C
ATOM  11224  C25 POPE  263      55.362  91.197  26.565  1.00  0.00           C
ATOM  11227  C26 POPE  263      56.262  91.077  27.795  1.00  0.00           C
ATOM  11230  C27 POPE  263      55.542  91.387  29.115  1.00  0.00           C
ATOM  11233  C28 POPE  263      56.552  91.587  30.265  1.00  0.00           C
ATOM  11236  C29 POPE  263      55.902  91.437  31.625  1.00  0.00           C
ATOM  11238 0C21 POPE  263      56.422  90.777  32.665  1.00  0.00           C
ATOM  11240 1C21 POPE  263      57.782  90.117  32.735  1.00  0.00           C
ATOM  11243 2C21 POPE  263      58.462  90.307  34.105  1.00  0.00           C
ATOM  11246 3C21 POPE  263      57.812  89.517  35.255  1.00  0.00           C
ATOM  11249 4C21 POPE  263      58.442  89.807  36.625  1.00  0.00           C
ATOM  11252 5C21 POPE  263      58.232  91.247  37.125  1.00  0.00           C
ATOM  11255 6C21 POPE  263      58.842  91.497  38.515  1.00  0.00           C
ATOM  11258 7C21 POPE  263      58.922  92.987  38.885  1.00  0.00           C
ATOM  11261 8C21 POPE  263      59.422  93.227  40.305  1.00  0.00           C
ATOM  11265  C33 POPE  263      57.012  98.057  26.215  1.00  0.00           C
ATOM  11268  C34 POPE  263      58.332  98.567  26.835  1.00  0.00           C
ATOM  11271  C35 POPE  263      58.192  99.397  28.125  1.00  0.00           C
ATOM  11274  C36 POPE  263      57.222 100.577  28.015  1.00  0.00           C
ATOM  11277  C37 POPE  263      57.232 101.537  29.205  1.00  0.00           C
ATOM  11280  C38 POPE  263      56.352 102.797  28.975  1.00  0.00           C
ATOM  11283  C39 POPE  263      54.872 102.647  29.375  1.00  0.00           C
ATOM  11286 0C31 POPE  263      54.692 102.787  30.895  1.00  0.00           C
ATOM  11289 1C31 POPE  263      53.332 102.317  31.445  1.00  0.00           C
ATOM  11292 2C31 POPE  263      53.272 102.437  32.976  1.00  0.00           C
ATOM  11295 3C31 POPE  263      52.882 103.837  33.436  1.00  0.00           C
ATOM  11298 4C31 POPE  263      53.192 104.077  34.915  1.00  0.00           C
ATOM  11301 5C31 POPE  263      52.492 105.327  35.465  1.00  0.00           C
ATOM  11304 6C31 POPE  263      52.952 105.717  36.865  1.00  0.00           C
ATOM  11308  NH3 POPE  264      49.772  92.427  60.335  1.00  0.00           N
ATOM  11312  C12 POPE  264      49.842  92.557  61.825  1.00  0.00           C
ATOM  11315  C11 POPE  264      48.502  92.287  62.555  1.00  0.00           C
ATOM  11318  P   POPE  264      46.642  91.347  61.015  1.00  0.00           P
ATOM  11319  O13 POPE  264      45.322  91.527  61.666  1.00  0.00           O
ATOM  11320  O14 POPE  264      47.102  92.417  60.105  1.00  0.00           O
ATOM  11321  O11 POPE  264      46.612  89.997  60.215  1.00  0.00           O
ATOM  11322  O12 POPE  264      47.792  91.127  62.076  1.00  0.00           O
ATOM  11323  C1  POPE  264      46.422  89.997  58.805  1.00  0.00           C
ATOM  11326  C2  POPE  264      44.962  90.297  58.335  1.00  0.00           C
ATOM  11328  O21 POPE  264      44.572  89.557  57.155  1.00  0.00           O
ATOM  11329  C21 POPE  264      45.352  89.677  56.085  1.00  0.00           C
ATOM  11330  O22 POPE  264      46.512  90.017  56.065  1.00  0.00           O
ATOM  11331  C22 POPE  264      44.522  89.407  54.835  1.00  0.00           C
ATOM  11334  C3  POPE  264      44.642  91.807  58.105  1.00  0.00           C
ATOM  11337  O31 POPE  264      43.232  92.037  57.835  1.00  0.00           O
ATOM  11338  C31 POPE  264      42.962  92.747  56.736  1.00  0.00           C
ATOM  11339  O32 POPE  264      43.782  93.077  55.896  1.00  0.00           O
ATOM  11340  C32 POPE  264      41.532  93.277  56.866  1.00  0.00           C
ATOM  11343  C23 POPE  264      45.382  89.337  53.545  1.00  0.00           C
ATOM  11346  C24 POPE  264      44.842  90.237  52.425  1.00  0.00           C
ATOM  11349  C25 POPE  264      45.142  91.727  52.665  1.00  0.00           C
ATOM  11352  C26 POPE  264      45.462  92.467  51.355  1.00  0.00           C
ATOM  11355  C27 POPE  264      45.512  93.997  51.535  1.00  0.00           C
ATOM  11358  C28 POPE  264      45.832  94.737  50.215  1.00  0.00           C
ATOM  11361  C29 POPE  264      47.282  94.687  49.815  1.00  0.00           C
ATOM  11363 0C21 POPE  264      47.792  95.207  48.685  1.00  0.00           C
ATOM  11365 1C21 POPE  264      47.012  95.947  47.625  1.00  0.00           C
ATOM  11368 2C21 POPE  264      47.052  95.297  46.215  1.00  0.00           C
ATOM  11371 3C21 POPE  264      48.372  95.527  45.465  1.00  0.00           C
ATOM  11374 4C21 POPE  264      49.352  94.357  45.595  1.00  0.00           C
ATOM  11377 5C21 POPE  264      50.772  94.697  45.115  1.00  0.00           C
ATOM  11380 6C21 POPE  264      51.672  93.457  45.035  1.00  0.00           C
ATOM  11383 7C21 POPE  264      51.472  92.677  43.735  1.00  0.00           C
ATOM  11386 8C21 POPE  264      52.092  91.277  43.755  1.00  0.00           C
ATOM  11390  C33 POPE  264      40.812  93.617  55.535  1.00  0.00           C
ATOM  11393  C34 POPE  264      39.502  94.347  55.835  1.00  0.00           C
ATOM  11396  C35 POPE  264      38.772  94.887  54.595  1.00  0.00           C
ATOM  11399  C36 POPE  264      39.472  96.107  53.965  1.00  0.00           C
ATOM  11402  C37 POPE  264      38.722  96.647  52.745  1.00  0.00           C
ATOM  11405  C38 POPE  264      39.262  97.997  52.225  1.00  0.00           C
ATOM  11408  C39 POPE  264      40.742  97.997  51.835  1.00  0.00           C
ATOM  11411 0C31 POPE  264      41.102  96.967  50.745  1.00  0.00           C
ATOM  11414 1C31 POPE  264      42.532  97.177  50.206  1.00  0.00           C
ATOM  11417 2C31 POPE  264      42.552  98.077  48.965  1.00  0.00           C
ATOM  11420 3C31 POPE  264      42.272  97.287  47.675  1.00  0.00           C
ATOM  11423 4C31 POPE  264      42.042  98.167  46.445  1.00  0.00           C
ATOM  11426 5C31 POPE  264      41.802  97.327  45.185  1.00  0.00           C
ATOM  11429 6C31 POPE  264      41.132  98.117  44.055  1.00  0.00           C
ATOM  11433  NH3 POPE  265     123.852  80.737  55.495  1.00  0.00           N
ATOM  11437  C12 POPE  265     124.722  81.917  55.155  1.00  0.00           C
ATOM  11440  C11 POPE  265     123.872  83.197  55.015  1.00  0.00           C
ATOM  11443  P   POPE  265     122.212  84.717  56.365  1.00  0.00           P
ATOM  11444  O13 POPE  265     122.682  86.107  56.465  1.00  0.00           O
ATOM  11445  O14 POPE  265     121.392  84.277  57.515  1.00  0.00           O
ATOM  11446  O11 POPE  265     121.412  84.477  55.025  1.00  0.00           O
ATOM  11447  O12 POPE  265     123.472  83.747  56.275  1.00  0.00           O
ATOM  11448  C1  POPE  265     121.102  85.557  54.125  1.00  0.00           C
ATOM  11451  C2  POPE  265     120.972  85.067  52.655  1.00  0.00           C
ATOM  11453  O21 POPE  265     119.662  84.547  52.375  1.00  0.00           O
ATOM  11454  C21 POPE  265     118.802  85.467  51.986  1.00  0.00           C
ATOM  11455  O22 POPE  265     119.002  86.667  51.936  1.00  0.00           O
ATOM  11456  C22 POPE  265     117.532  84.777  51.495  1.00  0.00           C
ATOM  11459  C3  POPE  265     121.962  83.927  52.355  1.00  0.00           C
ATOM  11462  O31 POPE  265     121.962  83.577  50.955  1.00  0.00           O
ATOM  11463  C31 POPE  265     122.312  82.297  50.745  1.00  0.00           C
ATOM  11464  O32 POPE  265     122.622  81.497  51.615  1.00  0.00           O
ATOM  11465  C32 POPE  265     122.212  82.027  49.245  1.00  0.00           C
ATOM  11468  C23 POPE  265     116.532  85.797  50.915  1.00  0.00           C
ATOM  11471  C24 POPE  265     115.392  85.137  50.125  1.00  0.00           C
ATOM  11474  C25 POPE  265     115.822  84.637  48.735  1.00  0.00           C
ATOM  11477  C26 POPE  265     115.662  85.677  47.625  1.00  0.00           C
ATOM  11480  C27 POPE  265     115.982  85.037  46.265  1.00  0.00           C
ATOM  11483  C28 POPE  265     115.942  86.027  45.085  1.00  0.00           C
ATOM  11486  C29 POPE  265     116.382  85.337  43.826  1.00  0.00           C
ATOM  11488 0C21 POPE  265     115.602  84.667  42.955  1.00  0.00           C
ATOM  11490 1C21 POPE  265     114.112  84.457  43.045  1.00  0.00           C
ATOM  11493 2C21 POPE  265     113.362  85.157  41.895  1.00  0.00           C
ATOM  11496 3C21 POPE  265     111.872  84.797  41.885  1.00  0.00           C
ATOM  11499 4C21 POPE  265     111.122  85.217  40.605  1.00  0.00           C
ATOM  11502 5C21 POPE  265     111.172  86.727  40.315  1.00  0.00           C
ATOM  11505 6C21 POPE  265     112.082  87.067  39.115  1.00  0.00           C
ATOM  11508 7C21 POPE  265     112.292  88.577  38.945  1.00  0.00           C
ATOM  11511 8C21 POPE  265     113.142  88.937  37.725  1.00  0.00           C
ATOM  11515  C33 POPE  265     120.982  82.667  48.555  1.00  0.00           C
ATOM  11518  C34 POPE  265     120.452  81.787  47.425  1.00  0.00           C
ATOM  11521  C35 POPE  265     119.112  82.277  46.866  1.00  0.00           C
ATOM  11524  C36 POPE  265     118.642  81.437  45.665  1.00  0.00           C
ATOM  11527  C37 POPE  265     117.122  81.487  45.455  1.00  0.00           C
ATOM  11530  C38 POPE  265     116.652  80.607  44.295  1.00  0.00           C
ATOM  11533  C39 POPE  265     115.132  80.707  44.075  1.00  0.00           C
ATOM  11536 0C31 POPE  265     114.682  80.237  42.685  1.00  0.00           C
ATOM  11539 1C31 POPE  265     114.792  78.717  42.445  1.00  0.00           C
ATOM  11542 2C31 POPE  265     114.142  78.317  41.105  1.00  0.00           C
ATOM  11545 3C31 POPE  265     114.262  76.817  40.755  1.00  0.00           C
ATOM  11548 4C31 POPE  265     115.452  76.487  39.845  1.00  0.00           C
ATOM  11551 5C31 POPE  265     115.232  75.197  39.035  1.00  0.00           C
ATOM  11554 6C31 POPE  265     116.432  74.747  38.205  1.00  0.00           C
ATOM  11558  NH3 POPE  266      82.212 116.157  13.845  1.00  0.00           N
ATOM  11562  C12 POPE  266      83.142 115.557  12.835  1.00  0.00           C
ATOM  11565  C11 POPE  266      83.642 114.187  13.295  1.00  0.00           C
ATOM  11568  P   POPE  266      85.592 112.567  12.535  1.00  0.00           P
ATOM  11569  O13 POPE  266      84.962 111.227  12.625  1.00  0.00           O
ATOM  11570  O14 POPE  266      86.582 112.797  11.465  1.00  0.00           O
ATOM  11571  O11 POPE  266      86.192 112.977  13.955  1.00  0.00           O
ATOM  11572  O12 POPE  266      84.502 113.677  12.305  1.00  0.00           O
ATOM  11573  C1  POPE  266      86.492 112.017  14.975  1.00  0.00           C
ATOM  11576  C2  POPE  266      85.682 112.277  16.265  1.00  0.00           C
ATOM  11578  O21 POPE  266      86.332 111.587  17.355  1.00  0.00           O
ATOM  11579  C21 POPE  266      86.462 112.267  18.485  1.00  0.00           C
ATOM  11580  O22 POPE  266      86.232 113.457  18.645  1.00  0.00           O
ATOM  11581  C22 POPE  266      86.942 111.357  19.605  1.00  0.00           C
ATOM  11584  C3  POPE  266      84.202 111.807  16.165  1.00  0.00           C
ATOM  11587  O31 POPE  266      83.522 112.037  17.425  1.00  0.00           O
ATOM  11588  C31 POPE  266      83.002 110.987  18.045  1.00  0.00           C
ATOM  11589  O32 POPE  266      82.892 109.867  17.585  1.00  0.00           O
ATOM  11590  C32 POPE  266      82.612 111.397  19.465  1.00  0.00           C
ATOM  11593  C23 POPE  266      86.932 112.087  20.975  1.00  0.00           C
ATOM  11596  C24 POPE  266      87.072 111.127  22.165  1.00  0.00           C
ATOM  11599  C25 POPE  266      87.232 111.847  23.515  1.00  0.00           C
ATOM  11602  C26 POPE  266      87.062 110.887  24.705  1.00  0.00           C
ATOM  11605  C27 POPE  266      87.472 111.527  26.035  1.00  0.00           C
ATOM  11608  C28 POPE  266      86.982 110.737  27.275  1.00  0.00           C
ATOM  11611  C29 POPE  266      85.692 111.267  27.865  1.00  0.00           C
ATOM  11613 0C21 POPE  266      85.572 112.397  28.585  1.00  0.00           C
ATOM  11615 1C21 POPE  266      86.682 113.387  28.885  1.00  0.00           C
ATOM  11618 2C21 POPE  266      86.422 114.767  28.255  1.00  0.00           C
ATOM  11621 3C21 POPE  266      87.592 115.737  28.485  1.00  0.00           C
ATOM  11624 4C21 POPE  266      87.522 117.057  27.685  1.00  0.00           C
ATOM  11627 5C21 POPE  266      87.492 116.867  26.165  1.00  0.00           C
ATOM  11630 6C21 POPE  266      86.082 116.907  25.555  1.00  0.00           C
ATOM  11633 7C21 POPE  266      86.002 116.097  24.255  1.00  0.00           C
ATOM  11636 8C21 POPE  266      84.572 115.907  23.775  1.00  0.00           C
ATOM  11640  C33 POPE  266      82.912 110.257  20.455  1.00  0.00           C
ATOM  11643  C34 POPE  266      82.302 110.457  21.845  1.00  0.00           C
ATOM  11646  C35 POPE  266      82.962 111.577  22.655  1.00  0.00           C
ATOM  11649  C36 POPE  266      83.032 111.297  24.165  1.00  0.00           C
ATOM  11652  C37 POPE  266      81.662 111.027  24.835  1.00  0.00           C
ATOM  11655  C38 POPE  266      81.802 110.797  26.345  1.00  0.00           C
ATOM  11658  C39 POPE  266      81.622 112.077  27.175  1.00  0.00           C
ATOM  11661 0C31 POPE  266      81.722 111.907  28.695  1.00  0.00           C
ATOM  11664 1C31 POPE  266      81.672 113.277  29.375  1.00  0.00           C
ATOM  11667 2C31 POPE  266      81.942 113.257  30.885  1.00  0.00           C
ATOM  11670 3C31 POPE  266      80.792 112.647  31.705  1.00  0.00           C
ATOM  11673 4C31 POPE  266      81.042 112.737  33.215  1.00  0.00           C
ATOM  11676 5C31 POPE  266      79.942 112.087  34.045  1.00  0.00           C
ATOM  11679 6C31 POPE  266      80.222 112.117  35.545  1.00  0.00           C
ATOM  11683  NH3 POPE  267      83.752 110.987  56.866  1.00  0.00           N
ATOM  11687  C12 POPE  267      83.832 110.427  58.265  1.00  0.00           C
ATOM  11690  C11 POPE  267      83.702 111.527  59.355  1.00  0.00           C
ATOM  11693  P   POPE  267      84.882 113.897  59.695  1.00  0.00           P
ATOM  11694  O13 POPE  267      84.032 115.117  59.655  1.00  0.00           O
ATOM  11695  O14 POPE  267      85.312 113.367  61.006  1.00  0.00           O
ATOM  11696  O11 POPE  267      86.142 114.197  58.775  1.00  0.00           O
ATOM  11697  O12 POPE  267      84.172 112.767  58.865  1.00  0.00           O
ATOM  11698  C1  POPE  267      86.022 113.867  57.385  1.00  0.00           C
ATOM  11701  C2  POPE  267      87.032 114.697  56.545  1.00  0.00           C
ATOM  11703  O21 POPE  267      86.722 114.667  55.146  1.00  0.00           O
ATOM  11704  C21 POPE  267      86.582 113.517  54.525  1.00  0.00           C
ATOM  11705  O22 POPE  267      86.632 112.407  55.015  1.00  0.00           O
ATOM  11706  C22 POPE  267      86.372 113.837  53.046  1.00  0.00           C
ATOM  11709  C3  POPE  267      88.492 114.267  56.806  1.00  0.00           C
ATOM  11712  O31 POPE  267      89.462 115.107  56.125  1.00  0.00           O
ATOM  11713  C31 POPE  267      90.042 114.577  55.035  1.00  0.00           C
ATOM  11714  O32 POPE  267      89.762 113.507  54.545  1.00  0.00           O
ATOM  11715  C32 POPE  267      91.042 115.567  54.436  1.00  0.00           C
ATOM  11718  C23 POPE  267      86.102 112.607  52.155  1.00  0.00           C
ATOM  11721  C24 POPE  267      86.672 112.827  50.745  1.00  0.00           C
ATOM  11724  C25 POPE  267      85.972 113.947  49.955  1.00  0.00           C
ATOM  11727  C26 POPE  267      84.672 113.487  49.285  1.00  0.00           C
ATOM  11730  C27 POPE  267      84.192 114.507  48.245  1.00  0.00           C
ATOM  11733  C28 POPE  267      83.282 113.887  47.175  1.00  0.00           C
ATOM  11736  C29 POPE  267      83.142 114.867  46.045  1.00  0.00           C
ATOM  11738 0C21 POPE  267      83.922 114.897  44.935  1.00  0.00           C
ATOM  11740 1C21 POPE  267      85.032 113.947  44.575  1.00  0.00           C
ATOM  11743 2C21 POPE  267      84.572 112.977  43.475  1.00  0.00           C
ATOM  11746 3C21 POPE  267      85.672 111.997  43.035  1.00  0.00           C
ATOM  11749 4C21 POPE  267      85.192 110.937  42.025  1.00  0.00           C
ATOM  11752 5C21 POPE  267      84.142 109.977  42.605  1.00  0.00           C
ATOM  11755 6C21 POPE  267      83.742 108.857  41.635  1.00  0.00           C
ATOM  11758 7C21 POPE  267      82.782 107.857  42.295  1.00  0.00           C
ATOM  11761 8C21 POPE  267      82.382 106.677  41.405  1.00  0.00           C
ATOM  11765  C33 POPE  267      90.992 115.537  52.885  1.00  0.00           C
ATOM  11768  C34 POPE  267      90.782 116.907  52.245  1.00  0.00           C
ATOM  11771  C35 POPE  267      90.022 116.867  50.915  1.00  0.00           C
ATOM  11774  C36 POPE  267      90.712 116.007  49.845  1.00  0.00           C
ATOM  11777  C37 POPE  267      90.292 116.407  48.425  1.00  0.00           C
ATOM  11780  C38 POPE  267      91.152 115.737  47.355  1.00  0.00           C
ATOM  11783  C39 POPE  267      91.102 116.477  46.015  1.00  0.00           C
ATOM  11786 0C31 POPE  267      92.182 115.967  45.045  1.00  0.00           C
ATOM  11789 1C31 POPE  267      91.992 114.517  44.585  1.00  0.00           C
ATOM  11792 2C31 POPE  267      91.352 114.407  43.195  1.00  0.00           C
ATOM  11795 3C31 POPE  267      89.892 114.867  43.095  1.00  0.00           C
ATOM  11798 4C31 POPE  267      89.442 115.017  41.635  1.00  0.00           C
ATOM  11801 5C31 POPE  267      87.962 115.387  41.465  1.00  0.00           C
ATOM  11804 6C31 POPE  267      87.592 115.627  39.995  1.00  0.00           C
ATOM  11808  NH3 POPE  268      48.982  80.827  61.895  1.00  0.00           N
ATOM  11812  C12 POPE  268      49.642  81.707  60.866  1.00  0.00           C
ATOM  11815  C11 POPE  268      50.552  80.907  59.905  1.00  0.00           C
ATOM  11818  P   POPE  268      51.462  78.457  59.935  1.00  0.00           P
ATOM  11819  O13 POPE  268      52.172  78.597  61.205  1.00  0.00           O
ATOM  11820  O14 POPE  268      50.972  77.097  59.605  1.00  0.00           O
ATOM  11821  O11 POPE  268      52.332  79.047  58.745  1.00  0.00           O
ATOM  11822  O12 POPE  268      50.272  79.497  59.945  1.00  0.00           O
ATOM  11823  C1  POPE  268      53.722  79.357  58.865  1.00  0.00           C
ATOM  11826  C2  POPE  268      54.422  79.147  57.495  1.00  0.00           C
ATOM  11828  O21 POPE  268      53.892  80.117  56.565  1.00  0.00           O
ATOM  11829  C21 POPE  268      54.522  80.187  55.416  1.00  0.00           C
ATOM  11830  O22 POPE  268      55.612  79.717  55.155  1.00  0.00           O
ATOM  11831  C22 POPE  268      53.662  80.987  54.445  1.00  0.00           C
ATOM  11834  C3  POPE  268      54.172  77.697  57.006  1.00  0.00           C
ATOM  11837  O31 POPE  268      55.352  77.097  56.445  1.00  0.00           O
ATOM  11838  C31 POPE  268      55.252  76.477  55.265  1.00  0.00           C
ATOM  11839  O32 POPE  268      54.242  76.447  54.585  1.00  0.00           O
ATOM  11840  C32 POPE  268      56.562  75.737  54.985  1.00  0.00           C
ATOM  11843  C23 POPE  268      54.432  82.177  53.835  1.00  0.00           C
ATOM  11846  C24 POPE  268      53.562  83.017  52.885  1.00  0.00           C
ATOM  11849  C25 POPE  268      54.332  84.207  52.295  1.00  0.00           C
ATOM  11852  C26 POPE  268      53.442  85.147  51.475  1.00  0.00           C
ATOM  11855  C27 POPE  268      54.282  86.197  50.725  1.00  0.00           C
ATOM  11858  C28 POPE  268      53.692  86.617  49.366  1.00  0.00           C
ATOM  11861  C29 POPE  268      54.762  86.837  48.326  1.00  0.00           C
ATOM  11863 0C21 POPE  268      54.692  86.527  47.015  1.00  0.00           C
ATOM  11865 1C21 POPE  268      53.492  85.947  46.305  1.00  0.00           C
ATOM  11868 2C21 POPE  268      52.582  87.037  45.705  1.00  0.00           C
ATOM  11871 3C21 POPE  268      51.092  86.647  45.736  1.00  0.00           C
ATOM  11874 4C21 POPE  268      50.172  87.827  45.385  1.00  0.00           C
ATOM  11877 5C21 POPE  268      49.462  87.697  44.035  1.00  0.00           C
ATOM  11880 6C21 POPE  268      48.742  88.987  43.615  1.00  0.00           C
ATOM  11883 7C21 POPE  268      47.972  88.837  42.305  1.00  0.00           C
ATOM  11886 8C21 POPE  268      47.362  90.157  41.806  1.00  0.00           C
ATOM  11890  C33 POPE  268      56.942  75.537  53.506  1.00  0.00           C
ATOM  11893  C34 POPE  268      57.342  76.837  52.785  1.00  0.00           C
ATOM  11896  C35 POPE  268      56.132  77.617  52.256  1.00  0.00           C
ATOM  11899  C36 POPE  268      56.542  78.767  51.335  1.00  0.00           C
ATOM  11902  C37 POPE  268      55.332  79.427  50.645  1.00  0.00           C
ATOM  11905  C38 POPE  268      55.762  80.657  49.826  1.00  0.00           C
ATOM  11908  C39 POPE  268      54.712  81.127  48.805  1.00  0.00           C
ATOM  11911 0C31 POPE  268      53.452  81.737  49.415  1.00  0.00           C
ATOM  11914 1C31 POPE  268      52.462  82.187  48.326  1.00  0.00           C
ATOM  11917 2C31 POPE  268      51.112  82.657  48.896  1.00  0.00           C
ATOM  11920 3C31 POPE  268      50.072  83.027  47.815  1.00  0.00           C
ATOM  11923 4C31 POPE  268      49.822  81.897  46.806  1.00  0.00           C
ATOM  11926 5C31 POPE  268      48.632  82.177  45.875  1.00  0.00           C
ATOM  11929 6C31 POPE  268      48.512  81.167  44.735  1.00  0.00           C
ATOM  11933  NH3 POPE  269      30.282  47.317  18.305  1.00  0.00           N
ATOM  11937  C12 POPE  269      29.752  47.957  17.055  1.00  0.00           C
ATOM  11940  C11 POPE  269      28.792  49.127  17.345  1.00  0.00           C
ATOM  11943  P   POPE  269      26.542  49.787  18.475  1.00  0.00           P
ATOM  11944  O13 POPE  269      27.062  51.167  18.325  1.00  0.00           O
ATOM  11945  O14 POPE  269      25.352  49.377  17.705  1.00  0.00           O
ATOM  11946  O11 POPE  269      26.302  49.497  19.995  1.00  0.00           O
ATOM  11947  O12 POPE  269      27.682  48.717  18.155  1.00  0.00           O
ATOM  11948  C1  POPE  269      25.332  48.537  20.425  1.00  0.00           C
ATOM  11951  C2  POPE  269      25.302  48.617  21.955  1.00  0.00           C
ATOM  11953  O21 POPE  269      24.822  47.407  22.565  1.00  0.00           O
ATOM  11954  C21 POPE  269      23.532  47.377  22.845  1.00  0.00           C
ATOM  11955  O22 POPE  269      22.642  47.597  22.035  1.00  0.00           O
ATOM  11956  C22 POPE  269      23.352  47.197  24.365  1.00  0.00           C
ATOM  11959  C3  POPE  269      24.642  49.937  22.465  1.00  0.00           C
ATOM  11962  O31 POPE  269      25.232  50.297  23.725  1.00  0.00           O
ATOM  11963  C31 POPE  269      26.302  51.087  23.625  1.00  0.00           C
ATOM  11964  O32 POPE  269      26.712  51.577  22.585  1.00  0.00           O
ATOM  11965  C32 POPE  269      27.012  51.217  24.965  1.00  0.00           C
ATOM  11968  C23 POPE  269      24.692  47.067  25.125  1.00  0.00           C
ATOM  11971  C24 POPE  269      24.542  47.147  26.645  1.00  0.00           C
ATOM  11974  C25 POPE  269      25.862  47.547  27.315  1.00  0.00           C
ATOM  11977  C26 POPE  269      26.282  46.577  28.425  1.00  0.00           C
ATOM  11980  C27 POPE  269      27.252  47.237  29.415  1.00  0.00           C
ATOM  11983  C28 POPE  269      26.552  48.077  30.486  1.00  0.00           C
ATOM  11986  C29 POPE  269      25.762  47.207  31.415  1.00  0.00           C
ATOM  11988 0C21 POPE  269      26.272  46.507  32.435  1.00  0.00           C
ATOM  11990 1C21 POPE  269      27.712  46.557  32.875  1.00  0.00           C
ATOM  11993 2C21 POPE  269      27.912  46.047  34.306  1.00  0.00           C
ATOM  11996 3C21 POPE  269      27.072  46.787  35.365  1.00  0.00           C
[truncated: 1,771,982 more chars]
