# Supplementary material for: Characterizing Membrane Association and Periplasmic Transfer of Bacterial Lipoproteins through Molecular Dynamics Simulations
Source: Structure. 2020 Apr 7;28(4):475–487.e3. doi: 10.1016/j.str.2020.01.012 (PMC7139219; doi:10.1016/j.str.2020.01.012)
Supplement: Data S2. Final Coordinates from Simulations (A–L), Related to Figure 3 [file mmc4.zip › A-L/GFCB-4-atomistic.pdb]

TITLE     Protein
REMARK    THIS IS A SIMULATION BOX
CRYST1  129.445  129.445  112.065  90.00  90.00  90.00 P 1           1
MODEL        1
ATOM      1  N   CYSTA   1      43.868  70.338  60.517  1.00  0.00           N
ATOM      3  CA  CYSTA   1      44.417  69.198  61.227  1.00  0.00           C
ATOM      5  C   CYSTA   1      43.377  68.098  61.437  1.00  0.00           C
ATOM      6  O   CYSTA   1      43.368  67.147  60.677  1.00  0.00           O
ATOM      7  CB  CYSTA   1      45.848  68.708  60.877  1.00  0.00           C
ATOM     10  SG  CYSTA   1      47.098  69.667  61.807  1.00  0.00           S
ATOM     11  C1  CYSTA   1      47.257  71.198  60.856  1.00  0.00           C
ATOM     14  CA1 CYSTA   1      43.717  70.668  59.227  1.00  0.00           C
ATOM     15  OA1 CYSTA   1      42.838  71.497  59.048  1.00  0.00           O
ATOM     16  CA2 CYSTA   1      44.598  70.308  58.057  1.00  0.00           C
ATOM     19  C11 CYSTA   1      48.307  71.177  59.727  1.00  0.00           C
ATOM     21  O11 CYSTA   1      47.807  70.357  58.647  1.00  0.00           O
ATOM     22  CX1 CYSTA   1      48.007  70.938  57.457  1.00  0.00           C
ATOM     23  OX1 CYSTA   1      48.457  72.048  57.286  1.00  0.00           O
ATOM     24  CX2 CYSTA   1      47.667  69.988  56.316  1.00  0.00           C
ATOM     27  C12 CYSTA   1      49.717  70.678  60.177  1.00  0.00           C
ATOM     30  O12 CYSTA   1      50.467  70.217  59.027  1.00  0.00           O
ATOM     31  CD1 CYSTA   1      50.967  69.008  59.107  1.00  0.00           C
ATOM     32  OD1 CYSTA   1      51.198  68.368  60.117  1.00  0.00           O
ATOM     33  CD2 CYSTA   1      51.058  68.397  57.706  1.00  0.00           C
ATOM     36  CA3 CYSTA   1      44.037  69.298  57.027  1.00  0.00           C
ATOM     39  CA4 CYSTA   1      44.247  67.827  57.407  1.00  0.00           C
ATOM     42  CA5 CYSTA   1      44.247  66.857  56.197  1.00  0.00           C
ATOM     45  CA6 CYSTA   1      43.057  66.988  55.237  1.00  0.00           C
ATOM     48  CA7 CYSTA   1      43.228  66.048  54.037  1.00  0.00           C
ATOM     51  CA8 CYSTA   1      42.118  66.118  52.977  1.00  0.00           C
ATOM     54  CA9 CYSTA   1      42.347  65.037  51.907  1.00  0.00           C
ATOM     57 0CA1 CYSTA   1      41.478  65.247  50.657  1.00  0.00           C
ATOM     60 1CA1 CYSTA   1      41.987  66.348  49.736  1.00  0.00           C
ATOM     63 2CA1 CYSTA   1      40.928  66.728  48.707  1.00  0.00           C
ATOM     66 3CA1 CYSTA   1      41.438  67.787  47.728  1.00  0.00           C
ATOM     69 4CA1 CYSTA   1      40.338  68.338  46.807  1.00  0.00           C
ATOM     72 5CA1 CYSTA   1      39.638  67.248  45.977  1.00  0.00           C
ATOM     75 6CA1 CYSTA   1      38.667  67.817  44.937  1.00  0.00           C
ATOM     79  CD3 CYSTA   1      52.248  68.848  56.817  1.00  0.00           C
ATOM     82  CD4 CYSTA   1      52.358  70.317  56.376  1.00  0.00           C
ATOM     85  CD5 CYSTA   1      53.787  70.857  56.056  1.00  0.00           C
ATOM     88  CD6 CYSTA   1      54.497  70.518  54.716  1.00  0.00           C
ATOM     91  CD7 CYSTA   1      55.918  69.878  54.746  1.00  0.00           C
ATOM     94  CD8 CYSTA   1      56.577  69.728  53.356  1.00  0.00           C
ATOM     97  CD9 CYSTA   1      56.568  68.298  52.777  1.00  0.00           C
ATOM    100 0CD1 CYSTA   1      57.948  67.607  52.687  1.00  0.00           C
ATOM    103 1CD1 CYSTA   1      58.958  68.308  51.756  1.00  0.00           C
ATOM    106 2CD1 CYSTA   1      60.348  67.647  51.857  1.00  0.00           C
ATOM    109 3CD1 CYSTA   1      61.467  68.467  51.207  1.00  0.00           C
ATOM    112 4CD1 CYSTA   1      62.827  67.747  51.176  1.00  0.00           C
ATOM    115 5CD1 CYSTA   1      63.257  67.198  52.537  1.00  0.00           C
ATOM    118 6CD1 CYSTA   1      64.678  66.637  52.556  1.00  0.00           C
ATOM    122  CX3 CYSTA   1      48.848  69.978  55.326  1.00  0.00           C
ATOM    125  CX4 CYSTA   1      48.857  68.807  54.357  1.00  0.00           C
ATOM    128  CX5 CYSTA   1      48.148  69.177  53.057  1.00  0.00           C
ATOM    131  CX6 CYSTA   1      48.327  68.088  52.006  1.00  0.00           C
ATOM    134  CX7 CYSTA   1      47.768  68.448  50.627  1.00  0.00           C
ATOM    137  CX8 CYSTA   1      47.897  67.228  49.697  1.00  0.00           C
ATOM    140  CX9 CYSTA   1      47.298  67.178  48.317  1.00  0.00           C
ATOM    142 0CX1 CYSTA   1      46.798  68.128  47.506  1.00  0.00           C
ATOM    144 1CX1 CYSTA   1      46.677  69.628  47.677  1.00  0.00           C
ATOM    147 2CX1 CYSTA   1      47.257  70.387  46.467  1.00  0.00           C
ATOM    150 3CX1 CYSTA   1      46.658  69.927  45.126  1.00  0.00           C
ATOM    153 4CX1 CYSTA   1      46.947  70.868  43.937  1.00  0.00           C
ATOM    156 5CX1 CYSTA   1      48.428  71.008  43.596  1.00  0.00           C
ATOM    159 6CX1 CYSTA   1      48.608  71.808  42.297  1.00  0.00           C
ATOM    162 7CX1 CYSTA   1      50.077  72.048  41.916  1.00  0.00           C
ATOM    165 8CX1 CYSTA   1      50.217  72.838  40.617  1.00  0.00           C
ATOM    169  N   THR A   2      42.418  68.147  62.387  1.00  0.00           N
ATOM    171  CA  THR A   2      42.248  68.798  63.707  1.00  0.00           C
ATOM    173  CB  THR A   2      42.277  67.747  64.846  1.00  0.00           C
ATOM    175  OG1 THR A   2      41.077  67.738  65.628  1.00  0.00           O
ATOM    177  CG2 THR A   2      43.457  67.708  65.837  1.00  0.00           C
ATOM    181  C   THR A   2      42.857  70.197  63.867  1.00  0.00           C
ATOM    182  O   THR A   2      42.848  70.998  62.938  1.00  0.00           O
ATOM    183  N   HIS A   3      43.408  70.567  65.027  1.00  0.00           N
ATOM    185  CA  HIS A   3      44.598  71.378  65.126  1.00  0.00           C
ATOM    187  CB  HIS A   3      44.338  72.897  65.277  1.00  0.00           C
ATOM    190  ND1 HIS A   3      42.897  74.037  63.587  1.00  0.00           N
ATOM    191  CG  HIS A   3      44.167  73.717  64.016  1.00  0.00           C
ATOM    192  CE1 HIS A   3      43.028  75.158  62.887  1.00  0.00           C
ATOM    194  NE2 HIS A   3      44.317  75.558  62.836  1.00  0.00           N
ATOM    196  CD2 HIS A   3      45.058  74.647  63.556  1.00  0.00           C
ATOM    198  C   HIS A   3      45.327  70.917  66.376  1.00  0.00           C
ATOM    199  O   HIS A   3      44.738  70.827  67.447  1.00  0.00           O
ATOM    200  N   SER A   4      46.647  70.738  66.287  1.00  0.00           N
ATOM    202  CA  SER A   4      47.588  71.077  67.346  1.00  0.00           C
ATOM    204  CB  SER A   4      48.587  69.948  67.717  1.00  0.00           C
ATOM    207  OG  SER A   4      47.917  68.778  68.177  1.00  0.00           O
ATOM    209  C   SER A   4      48.288  72.237  66.697  1.00  0.00           C
ATOM    210  O   SER A   4      48.618  72.167  65.517  1.00  0.00           O
ATOM    211  N   GLN A   5      48.387  73.408  67.367  1.00  0.00           N
ATOM    213  CA  GLN A   5      48.868  74.628  66.716  1.00  0.00           C
ATOM    215  CB  GLN A   5      48.587  75.827  67.706  1.00  0.00           C
ATOM    218  CG  GLN A   5      47.948  77.128  67.137  1.00  0.00           C
ATOM    221  CD  GLN A   5      46.467  77.458  67.426  1.00  0.00           C
ATOM    222  OE1 GLN A   5      45.978  78.527  67.047  1.00  0.00           O
ATOM    223  NE2 GLN A   5      45.718  76.567  68.096  1.00  0.00           N
ATOM    226  C   GLN A   5      50.378  74.518  66.337  1.00  0.00           C
ATOM    227  O   GLN A   5      51.168  74.378  67.267  1.00  0.00           O
ATOM    228  N   GLN A   6      50.778  74.637  65.027  1.00  0.00           N
ATOM    230  CA  GLN A   6      52.098  75.067  64.477  1.00  0.00           C
ATOM    232  CB  GLN A   6      53.107  75.758  65.487  1.00  0.00           C
ATOM    235  CG  GLN A   6      53.028  77.277  65.867  1.00  0.00           C
ATOM    238  CD  GLN A   6      51.887  78.188  65.396  1.00  0.00           C
ATOM    239  OE1 GLN A   6      51.958  78.967  64.447  1.00  0.00           O
ATOM    240  NE2 GLN A   6      50.778  78.188  66.176  1.00  0.00           N
ATOM    243  C   GLN A   6      52.938  74.308  63.356  1.00  0.00           C
ATOM    244  O   GLN A   6      53.938  74.878  62.977  1.00  0.00           O
ATOM    245  N   SER A   7      52.647  73.107  62.756  1.00  0.00           N
ATOM    247  CA  SER A   7      53.137  72.677  61.376  1.00  0.00           C
ATOM    249  CB  SER A   7      54.458  73.268  60.777  1.00  0.00           C
ATOM    252  OG  SER A   7      55.637  72.738  61.386  1.00  0.00           O
ATOM    254  C   SER A   7      53.177  71.147  61.147  1.00  0.00           C
ATOM    255  O   SER A   7      52.327  70.457  61.688  1.00  0.00           O
ATOM    256  N   MET A   8      54.158  70.548  60.347  1.00  0.00           N
ATOM    258  CA  MET A   8      54.317  69.118  59.957  1.00  0.00           C
ATOM    260  CB  MET A   8      55.688  68.698  59.277  1.00  0.00           C
ATOM    263  CG  MET A   8      55.757  68.287  57.766  1.00  0.00           C
ATOM    266  SD  MET A   8      55.028  66.688  57.227  1.00  0.00           S
ATOM    267  CE  MET A   8      54.328  66.827  55.527  1.00  0.00           C
ATOM    271  C   MET A   8      54.287  68.238  61.166  1.00  0.00           C
ATOM    272  O   MET A   8      53.738  67.137  61.197  1.00  0.00           O
ATOM    273  N   VAL A   9      54.948  68.738  62.207  1.00  0.00           N
ATOM    275  CA  VAL A   9      55.047  68.107  63.486  1.00  0.00           C
ATOM    277  CB  VAL A   9      55.967  68.988  64.317  1.00  0.00           C
ATOM    279  CG1 VAL A   9      55.637  69.048  65.817  1.00  0.00           C
ATOM    283  CG2 VAL A   9      57.397  68.508  64.027  1.00  0.00           C
ATOM    287  C   VAL A   9      53.698  67.857  64.097  1.00  0.00           C
ATOM    288  O   VAL A   9      53.408  66.747  64.527  1.00  0.00           O
ATOM    289  N   ASP A  10      52.787  68.838  64.057  1.00  0.00           N
ATOM    291  CA  ASP A  10      51.467  68.768  64.606  1.00  0.00           C
ATOM    293  CB  ASP A  10      50.817  70.168  64.587  1.00  0.00           C
ATOM    296  CG  ASP A  10      51.548  71.008  65.617  1.00  0.00           C
ATOM    297  OD1 ASP A  10      52.547  71.668  65.266  1.00  0.00           O
ATOM    298  OD2 ASP A  10      51.208  70.887  66.826  1.00  0.00           O
ATOM    299  C   ASP A  10      50.548  67.688  64.037  1.00  0.00           C
ATOM    300  O   ASP A  10      49.897  67.008  64.827  1.00  0.00           O
ATOM    301  N   THR A  11      50.478  67.417  62.706  1.00  0.00           N
ATOM    303  CA  THR A  11      49.837  66.167  62.246  1.00  0.00           C
ATOM    305  CB  THR A  11      49.528  66.037  60.756  1.00  0.00           C
ATOM    307  OG1 THR A  11      48.608  67.048  60.377  1.00  0.00           O
ATOM    309  CG2 THR A  11      48.838  64.708  60.387  1.00  0.00           C
ATOM    313  C   THR A  11      50.598  64.938  62.597  1.00  0.00           C
ATOM    314  O   THR A  11      50.047  64.017  63.216  1.00  0.00           O
ATOM    315  N   PHE A  12      51.887  64.857  62.227  1.00  0.00           N
ATOM    317  CA  PHE A  12      52.618  63.607  62.257  1.00  0.00           C
ATOM    319  CB  PHE A  12      54.018  63.758  61.627  1.00  0.00           C
ATOM    322  CG  PHE A  12      53.888  63.577  60.136  1.00  0.00           C
ATOM    323  CD1 PHE A  12      53.257  64.518  59.307  1.00  0.00           C
ATOM    325  CE1 PHE A  12      53.107  64.268  57.938  1.00  0.00           C
ATOM    327  CZ  PHE A  12      53.638  63.098  57.387  1.00  0.00           C
ATOM    329  CD2 PHE A  12      54.357  62.388  59.576  1.00  0.00           C
ATOM    331  CE2 PHE A  12      54.247  62.147  58.207  1.00  0.00           C
ATOM    333  C   PHE A  12      52.748  63.017  63.637  1.00  0.00           C
ATOM    334  O   PHE A  12      52.467  61.837  63.837  1.00  0.00           O
ATOM    335  N   ARG A  13      53.048  63.898  64.596  1.00  0.00           N
ATOM    337  CA  ARG A  13      52.997  63.607  66.007  1.00  0.00           C
ATOM    339  CB  ARG A  13      53.397  64.897  66.767  1.00  0.00           C
ATOM    342  CG  ARG A  13      53.457  64.728  68.286  1.00  0.00           C
ATOM    345  CD  ARG A  13      53.778  65.998  69.048  1.00  0.00           C
ATOM    348  NE  ARG A  13      52.628  66.928  68.857  1.00  0.00           N
ATOM    350  CZ  ARG A  13      52.618  68.147  69.367  1.00  0.00           C
ATOM    351  NH1 ARG A  13      53.397  68.438  70.377  1.00  0.00           N
ATOM    354  NH2 ARG A  13      51.817  69.058  68.886  1.00  0.00           N
ATOM    357  C   ARG A  13      51.658  63.188  66.548  1.00  0.00           C
ATOM    358  O   ARG A  13      51.568  62.228  67.298  1.00  0.00           O
ATOM    359  N   ALA A  14      50.557  63.877  66.176  1.00  0.00           N
ATOM    361  CA  ALA A  14      49.228  63.487  66.627  1.00  0.00           C
ATOM    363  CB  ALA A  14      48.158  64.488  66.126  1.00  0.00           C
ATOM    367  C   ALA A  14      48.868  62.107  66.126  1.00  0.00           C
ATOM    368  O   ALA A  14      48.408  61.237  66.867  1.00  0.00           O
ATOM    369  N   SER A  15      49.138  61.868  64.838  1.00  0.00           N
ATOM    371  CA  SER A  15      48.938  60.568  64.216  1.00  0.00           C
ATOM    373  CB  SER A  15      49.177  60.638  62.696  1.00  0.00           C
ATOM    376  OG  SER A  15      48.628  59.498  62.027  1.00  0.00           O
ATOM    378  C   SER A  15      49.788  59.477  64.856  1.00  0.00           C
ATOM    379  O   SER A  15      49.298  58.378  65.087  1.00  0.00           O
ATOM    380  N   LEU A  16      51.048  59.778  65.227  1.00  0.00           N
ATOM    382  CA  LEU A  16      51.917  58.838  65.926  1.00  0.00           C
ATOM    384  CB  LEU A  16      53.278  59.537  66.217  1.00  0.00           C
ATOM    387  CG  LEU A  16      54.287  58.768  67.087  1.00  0.00           C
ATOM    389  CD1 LEU A  16      54.818  57.518  66.357  1.00  0.00           C
ATOM    393  CD2 LEU A  16      55.427  59.658  67.607  1.00  0.00           C
ATOM    397  C   LEU A  16      51.297  58.318  67.227  1.00  0.00           C
ATOM    398  O   LEU A  16      51.238  57.107  67.486  1.00  0.00           O
ATOM    399  N   PHE A  17      50.778  59.238  68.067  1.00  0.00           N
ATOM    401  CA  PHE A  17      50.047  58.947  69.297  1.00  0.00           C
ATOM    403  CB  PHE A  17      49.837  60.218  70.157  1.00  0.00           C
ATOM    406  CG  PHE A  17      51.157  60.768  70.666  1.00  0.00           C
ATOM    407  CD1 PHE A  17      51.947  60.037  71.567  1.00  0.00           C
ATOM    409  CE1 PHE A  17      53.158  60.558  72.057  1.00  0.00           C
ATOM    411  CZ  PHE A  17      53.587  61.827  71.646  1.00  0.00           C
ATOM    413  CD2 PHE A  17      51.577  62.058  70.307  1.00  0.00           C
ATOM    415  CE2 PHE A  17      52.787  62.578  70.786  1.00  0.00           C
ATOM    417  C   PHE A  17      48.727  58.198  69.107  1.00  0.00           C
ATOM    418  O   PHE A  17      48.457  57.248  69.846  1.00  0.00           O
ATOM    419  N   ASP A  18      47.908  58.588  68.107  1.00  0.00           N
ATOM    421  CA  ASP A  18      46.708  57.877  67.667  1.00  0.00           C
ATOM    423  CB  ASP A  18      45.918  58.677  66.586  1.00  0.00           C
ATOM    426  CG  ASP A  18      45.128  59.857  67.127  1.00  0.00           C
ATOM    427  OD1 ASP A  18      45.388  60.317  68.268  1.00  0.00           O
ATOM    428  OD2 ASP A  18      44.278  60.397  66.368  1.00  0.00           O
ATOM    429  C   ASP A  18      46.987  56.468  67.137  1.00  0.00           C
ATOM    430  O   ASP A  18      46.208  55.538  67.356  1.00  0.00           O
ATOM    431  N   ASN A  19      48.107  56.237  66.417  1.00  0.00           N
ATOM    433  CA  ASN A  19      48.447  54.908  65.916  1.00  0.00           C
ATOM    435  CB  ASN A  19      49.538  54.948  64.806  1.00  0.00           C
ATOM    438  CG  ASN A  19      49.247  55.798  63.577  1.00  0.00           C
ATOM    439  OD1 ASN A  19      50.188  56.307  62.957  1.00  0.00           O
ATOM    440  ND2 ASN A  19      47.967  55.967  63.197  1.00  0.00           N
ATOM    443  C   ASN A  19      48.998  53.987  67.007  1.00  0.00           C
ATOM    444  O   ASN A  19      48.998  52.767  66.867  1.00  0.00           O
ATOM    445  N   GLN A  20      49.507  54.548  68.117  1.00  0.00           N
ATOM    447  CA  GLN A  20      50.018  53.737  69.207  1.00  0.00           C
ATOM    449  CB  GLN A  20      51.138  54.448  69.978  1.00  0.00           C
ATOM    452  CG  GLN A  20      51.757  53.598  71.106  1.00  0.00           C
ATOM    455  CD  GLN A  20      52.807  54.397  71.857  1.00  0.00           C
ATOM    456  OE1 GLN A  20      53.748  54.897  71.236  1.00  0.00           O
ATOM    457  NE2 GLN A  20      52.698  54.498  73.196  1.00  0.00           N
ATOM    460  C   GLN A  20      48.908  53.308  70.147  1.00  0.00           C
ATOM    461  O   GLN A  20      48.628  53.898  71.188  1.00  0.00           O
ATOM    462  N   ASP A  21      48.247  52.198  69.757  1.00  0.00           N
ATOM    464  CA  ASP A  21      47.147  51.588  70.466  1.00  0.00           C
ATOM    466  CB  ASP A  21      46.568  50.438  69.587  1.00  0.00           C
ATOM    469  CG  ASP A  21      45.217  49.948  70.056  1.00  0.00           C
ATOM    470  OD1 ASP A  21      44.618  50.628  70.937  1.00  0.00           O
ATOM    471  OD2 ASP A  21      44.688  48.938  69.518  1.00  0.00           O
ATOM    472  C   ASP A  21      47.528  51.168  71.887  1.00  0.00           C
ATOM    473  O   ASP A  21      46.798  51.408  72.846  1.00  0.00           O
ATOM    474  N   ILE A  22      48.708  50.577  72.106  1.00  0.00           N
ATOM    476  CA  ILE A  22      49.028  50.088  73.437  1.00  0.00           C
ATOM    478  CB  ILE A  22      48.998  48.568  73.507  1.00  0.00           C
ATOM    480  CG2 ILE A  22      47.528  48.128  73.227  1.00  0.00           C
ATOM    484  CG1 ILE A  22      49.938  47.838  72.527  1.00  0.00           C
ATOM    487  CD  ILE A  22      51.268  47.378  73.157  1.00  0.00           C
ATOM    491  C   ILE A  22      50.278  50.768  73.938  1.00  0.00           C
ATOM    492  O   ILE A  22      50.518  51.958  73.716  1.00  0.00           O
ATOM    493  N   THR A  23      51.128  50.057  74.687  1.00  0.00           N
ATOM    495  CA  THR A  23      52.488  50.488  74.987  1.00  0.00           C
ATOM    497  CB  THR A  23      53.247  49.568  75.947  1.00  0.00           C
ATOM    499  OG1 THR A  23      53.397  48.248  75.457  1.00  0.00           O
ATOM    501  CG2 THR A  23      52.428  49.477  77.236  1.00  0.00           C
ATOM    505  C   THR A  23      53.337  50.868  73.786  1.00  0.00           C
ATOM    506  O   THR A  23      53.018  50.587  72.636  1.00  0.00           O
ATOM    507  N   VAL A  24      54.487  51.538  73.997  1.00  0.00           N
ATOM    509  CA  VAL A  24      55.567  51.447  73.027  1.00  0.00           C
ATOM    511  CB  VAL A  24      56.708  52.418  73.307  1.00  0.00           C
ATOM    513  CG1 VAL A  24      56.178  53.857  73.257  1.00  0.00           C
ATOM    517  CG2 VAL A  24      57.368  52.138  74.666  1.00  0.00           C
ATOM    521  C   VAL A  24      56.097  50.028  72.947  1.00  0.00           C
ATOM    522  O   VAL A  24      56.368  49.388  73.956  1.00  0.00           O
ATOM    523  N   ALA A  25      56.217  49.508  71.716  1.00  0.00           N
ATOM    525  CA  ALA A  25      56.807  48.217  71.417  1.00  0.00           C
ATOM    527  CB  ALA A  25      56.038  47.537  70.266  1.00  0.00           C
ATOM    531  C   ALA A  25      58.247  48.428  70.986  1.00  0.00           C
ATOM    532  O   ALA A  25      58.568  49.438  70.368  1.00  0.00           O
ATOM    533  N   ASP A  26      59.158  47.487  71.337  1.00  0.00           N
ATOM    535  CA  ASP A  26      60.588  47.658  71.158  1.00  0.00           C
ATOM    537  CB  ASP A  26      61.268  46.458  71.857  1.00  0.00           C
ATOM    540  CG  ASP A  26      62.748  46.678  72.027  1.00  0.00           C
ATOM    541  OD1 ASP A  26      63.188  47.848  71.957  1.00  0.00           O
ATOM    542  OD2 ASP A  26      63.447  45.668  72.317  1.00  0.00           O
ATOM    543  C   ASP A  26      61.017  47.788  69.687  1.00  0.00           C
ATOM    544  O   ASP A  26      61.757  48.668  69.267  1.00  0.00           O
ATOM    545  N   GLN A  27      60.438  46.907  68.837  1.00  0.00           N
ATOM    547  CA  GLN A  27      60.627  46.878  67.408  1.00  0.00           C
ATOM    549  CB  GLN A  27      59.748  45.727  66.846  1.00  0.00           C
ATOM    552  CG  GLN A  27      59.928  45.457  65.336  1.00  0.00           C
ATOM    555  CD  GLN A  27      61.408  45.247  65.048  1.00  0.00           C
ATOM    556  OE1 GLN A  27      62.127  44.548  65.757  1.00  0.00           O
ATOM    557  NE2 GLN A  27      61.927  45.848  63.956  1.00  0.00           N
ATOM    560  C   GLN A  27      60.228  48.178  66.727  1.00  0.00           C
ATOM    561  O   GLN A  27      60.897  48.698  65.826  1.00  0.00           O
ATOM    562  N   GLN A  28      59.107  48.778  67.166  1.00  0.00           N
ATOM    564  CA  GLN A  28      58.678  50.067  66.697  1.00  0.00           C
ATOM    566  CB  GLN A  28      57.228  50.408  67.076  1.00  0.00           C
ATOM    569  CG  GLN A  28      56.168  49.758  66.166  1.00  0.00           C
ATOM    572  CD  GLN A  28      56.087  48.248  66.246  1.00  0.00           C
ATOM    573  OE1 GLN A  28      55.248  47.708  66.966  1.00  0.00           O
ATOM    574  NE2 GLN A  28      56.938  47.528  65.477  1.00  0.00           N
ATOM    577  C   GLN A  28      59.598  51.228  66.997  1.00  0.00           C
ATOM    578  O   GLN A  28      59.798  52.088  66.137  1.00  0.00           O
ATOM    579  N   ILE A  29      60.217  51.287  68.187  1.00  0.00           N
ATOM    581  CA  ILE A  29      61.157  52.348  68.517  1.00  0.00           C
ATOM    583  CB  ILE A  29      61.728  52.107  69.908  1.00  0.00           C
ATOM    585  CG2 ILE A  29      62.897  53.077  70.196  1.00  0.00           C
ATOM    589  CG1 ILE A  29      60.637  52.188  71.007  1.00  0.00           C
ATOM    592  CD  ILE A  29      59.827  53.487  71.007  1.00  0.00           C
ATOM    596  C   ILE A  29      62.318  52.418  67.517  1.00  0.00           C
ATOM    597  O   ILE A  29      62.717  53.467  67.018  1.00  0.00           O
ATOM    598  N   GLN A  30      62.838  51.228  67.166  1.00  0.00           N
ATOM    600  CA  GLN A  30      63.778  51.028  66.096  1.00  0.00           C
ATOM    602  CB  GLN A  30      64.217  49.548  66.096  1.00  0.00           C
ATOM    605  CG  GLN A  30      64.838  49.118  67.447  1.00  0.00           C
ATOM    608  CD  GLN A  30      65.507  47.767  67.286  1.00  0.00           C
ATOM    609  OE1 GLN A  30      65.027  46.848  66.618  1.00  0.00           O
ATOM    610  NE2 GLN A  30      66.688  47.607  67.917  1.00  0.00           N
ATOM    613  C   GLN A  30      63.257  51.447  64.736  1.00  0.00           C
ATOM    614  O   GLN A  30      63.958  52.068  63.937  1.00  0.00           O
ATOM    615  N   ALA A  31      61.987  51.168  64.437  1.00  0.00           N
ATOM    617  CA  ALA A  31      61.368  51.478  63.166  1.00  0.00           C
ATOM    619  CB  ALA A  31      60.107  50.618  62.987  1.00  0.00           C
ATOM    623  C   ALA A  31      61.007  52.957  62.957  1.00  0.00           C
ATOM    624  O   ALA A  31      60.778  53.368  61.817  1.00  0.00           O
ATOM    625  N   LEU A  32      60.967  53.798  64.016  1.00  0.00           N
ATOM    627  CA  LEU A  32      60.827  55.247  63.907  1.00  0.00           C
ATOM    629  CB  LEU A  32      60.548  55.938  65.266  1.00  0.00           C
ATOM    632  CG  LEU A  32      59.177  55.598  65.896  1.00  0.00           C
ATOM    634  CD1 LEU A  32      59.018  56.377  67.197  1.00  0.00           C
ATOM    638  CD2 LEU A  32      58.007  55.928  64.957  1.00  0.00           C
ATOM    642  C   LEU A  32      62.007  55.987  63.247  1.00  0.00           C
ATOM    643  O   LEU A  32      63.137  55.818  63.697  1.00  0.00           O
ATOM    644  N   PRO A  33      61.848  56.827  62.216  1.00  0.00           N
ATOM    645  CD  PRO A  33      60.677  56.748  61.327  1.00  0.00           C
ATOM    648  CA  PRO A  33      62.997  57.418  61.527  1.00  0.00           C
ATOM    650  CB  PRO A  33      62.397  57.968  60.227  1.00  0.00           C
ATOM    653  CG  PRO A  33      61.278  56.977  59.947  1.00  0.00           C
ATOM    656  C   PRO A  33      63.688  58.548  62.277  1.00  0.00           C
ATOM    657  O   PRO A  33      64.738  59.008  61.837  1.00  0.00           O
ATOM    658  N   TYR A  34      63.107  59.028  63.377  1.00  0.00           N
ATOM    660  CA  TYR A  34      63.517  60.247  64.057  1.00  0.00           C
ATOM    662  CB  TYR A  34      62.467  61.388  63.907  1.00  0.00           C
ATOM    665  CG  TYR A  34      61.097  60.827  64.137  1.00  0.00           C
ATOM    666  CD1 TYR A  34      60.637  60.618  65.447  1.00  0.00           C
ATOM    668  CE1 TYR A  34      59.377  60.057  65.677  1.00  0.00           C
ATOM    670  CZ  TYR A  34      58.577  59.717  64.596  1.00  0.00           C
ATOM    671  OH  TYR A  34      57.267  59.327  64.856  1.00  0.00           O
ATOM    673  CD2 TYR A  34      60.298  60.438  63.057  1.00  0.00           C
ATOM    675  CE2 TYR A  34      59.048  59.857  63.286  1.00  0.00           C
ATOM    677  C   TYR A  34      63.797  59.987  65.527  1.00  0.00           C
ATOM    678  O   TYR A  34      63.337  59.008  66.106  1.00  0.00           O
ATOM    679  N   SER A  35      64.608  60.848  66.166  1.00  0.00           N
ATOM    681  CA  SER A  35      64.957  60.668  67.577  1.00  0.00           C
ATOM    683  CB  SER A  35      66.147  61.557  68.007  1.00  0.00           C
ATOM    686  OG  SER A  35      66.838  60.987  69.127  1.00  0.00           O
ATOM    688  C   SER A  35      63.757  60.818  68.507  1.00  0.00           C
ATOM    689  O   SER A  35      62.908  61.688  68.326  1.00  0.00           O
ATOM    690  N   THR A  36      63.638  59.948  69.527  1.00  0.00           N
ATOM    692  CA  THR A  36      62.547  59.948  70.497  1.00  0.00           C
ATOM    694  CB  THR A  36      61.417  58.927  70.277  1.00  0.00           C
ATOM    696  OG1 THR A  36      61.807  57.567  70.417  1.00  0.00           O
ATOM    698  CG2 THR A  36      60.817  59.077  68.868  1.00  0.00           C
ATOM    702  C   THR A  36      63.148  59.708  71.857  1.00  0.00           C
ATOM    703  O   THR A  36      64.257  59.178  71.977  1.00  0.00           O
ATOM    704  N   MET A  37      62.438  60.127  72.916  1.00  0.00           N
ATOM    706  CA  MET A  37      62.818  60.028  74.306  1.00  0.00           C
ATOM    708  CB  MET A  37      63.107  61.398  74.978  1.00  0.00           C
ATOM    711  CG  MET A  37      64.438  62.018  74.537  1.00  0.00           C
ATOM    714  SD  MET A  37      65.018  63.498  75.447  1.00  0.00           S
ATOM    715  CE  MET A  37      63.457  64.397  75.517  1.00  0.00           C
ATOM    719  C   MET A  37      61.747  59.337  75.118  1.00  0.00           C
ATOM    720  O   MET A  37      60.548  59.467  74.887  1.00  0.00           O
ATOM    721  N   TYR A  38      62.217  58.677  76.176  1.00  0.00           N
ATOM    723  CA  TYR A  38      61.448  58.548  77.387  1.00  0.00           C
ATOM    725  CB  TYR A  38      61.768  57.268  78.176  1.00  0.00           C
ATOM    728  CG  TYR A  38      61.417  56.077  77.367  1.00  0.00           C
ATOM    729  CD1 TYR A  38      60.088  55.868  76.957  1.00  0.00           C
ATOM    731  CE1 TYR A  38      59.748  54.717  76.237  1.00  0.00           C
ATOM    733  CZ  TYR A  38      60.737  53.768  75.916  1.00  0.00           C
ATOM    734  OH  TYR A  38      60.438  52.607  75.197  1.00  0.00           O
ATOM    736  CD2 TYR A  38      62.388  55.107  77.057  1.00  0.00           C
ATOM    738  CE2 TYR A  38      62.048  53.978  76.327  1.00  0.00           C
ATOM    740  C   TYR A  38      61.798  59.688  78.297  1.00  0.00           C
ATOM    741  O   TYR A  38      62.967  59.987  78.507  1.00  0.00           O
ATOM    742  N   LEU A  39      60.767  60.307  78.868  1.00  0.00           N
ATOM    744  CA  LEU A  39      60.928  61.298  79.896  1.00  0.00           C
ATOM    746  CB  LEU A  39      60.318  62.618  79.367  1.00  0.00           C
ATOM    749  CG  LEU A  39      60.747  63.958  80.007  1.00  0.00           C
ATOM    751  CD1 LEU A  39      59.598  64.967  79.856  1.00  0.00           C
ATOM    755  CD2 LEU A  39      61.147  63.868  81.477  1.00  0.00           C
ATOM    759  C   LEU A  39      60.188  60.748  81.106  1.00  0.00           C
ATOM    760  O   LEU A  39      59.107  60.168  80.987  1.00  0.00           O
ATOM    761  N   ARG A  40      60.747  60.878  82.326  1.00  0.00           N
ATOM    763  CA  ARG A  40      60.128  60.577  83.597  1.00  0.00           C
ATOM    765  CB  ARG A  40      60.868  59.358  84.216  1.00  0.00           C
ATOM    768  CG  ARG A  40      60.128  58.588  85.326  1.00  0.00           C
ATOM    771  CD  ARG A  40      60.978  57.448  85.956  1.00  0.00           C
ATOM    774  NE  ARG A  40      60.107  56.478  86.716  1.00  0.00           N
ATOM    776  CZ  ARG A  40      59.278  55.587  86.167  1.00  0.00           C
ATOM    777  NH1 ARG A  40      59.208  55.488  84.867  1.00  0.00           N
ATOM    780  NH2 ARG A  40      58.498  54.827  86.908  1.00  0.00           N
ATOM    783  C   ARG A  40      60.368  61.818  84.457  1.00  0.00           C
ATOM    784  O   ARG A  40      61.478  62.348  84.487  1.00  0.00           O
ATOM    785  N   LEU A  41      59.338  62.357  85.157  1.00  0.00           N
ATOM    787  CA  LEU A  41      59.478  63.577  85.938  1.00  0.00           C
ATOM    789  CB  LEU A  41      58.628  64.777  85.427  1.00  0.00           C
ATOM    792  CG  LEU A  41      58.797  65.138  83.947  1.00  0.00           C
ATOM    794  CD1 LEU A  41      57.778  64.397  83.067  1.00  0.00           C
ATOM    798  CD2 LEU A  41      58.638  66.647  83.697  1.00  0.00           C
ATOM    802  C   LEU A  41      59.048  63.318  87.356  1.00  0.00           C
ATOM    803  O   LEU A  41      57.978  62.767  87.597  1.00  0.00           O
ATOM    804  N   ASN A  42      59.878  63.668  88.357  1.00  0.00           N
ATOM    806  CA  ASN A  42      59.548  63.478  89.757  1.00  0.00           C
ATOM    808  CB  ASN A  42      58.288  64.268  90.187  1.00  0.00           C
ATOM    811  CG  ASN A  42      58.538  65.758  90.117  1.00  0.00           C
ATOM    812  OD1 ASN A  42      59.237  66.317  90.956  1.00  0.00           O
ATOM    813  ND2 ASN A  42      57.868  66.488  89.198  1.00  0.00           N
ATOM    816  C   ASN A  42      59.458  62.008  90.147  1.00  0.00           C
ATOM    817  O   ASN A  42      58.787  61.637  91.106  1.00  0.00           O
ATOM    818  N   GLU A  43      60.118  61.118  89.376  1.00  0.00           N
ATOM    820  CA  GLU A  43      60.007  59.668  89.496  1.00  0.00           C
ATOM    822  CB  GLU A  43      60.677  59.168  90.807  1.00  0.00           C
ATOM    825  CG  GLU A  43      61.147  57.697  90.816  1.00  0.00           C
ATOM    828  CD  GLU A  43      62.197  57.378  91.876  1.00  0.00           C
ATOM    829  OE1 GLU A  43      62.288  58.077  92.927  1.00  0.00           O
ATOM    830  OE2 GLU A  43      62.908  56.348  91.666  1.00  0.00           O
ATOM    831  C   GLU A  43      58.558  59.188  89.277  1.00  0.00           C
ATOM    832  O   GLU A  43      58.137  58.118  89.716  1.00  0.00           O
ATOM    833  N   GLY A  44      57.748  59.997  88.548  1.00  0.00           N
ATOM    835  CA  GLY A  44      56.417  59.688  88.036  1.00  0.00           C
ATOM    838  C   GLY A  44      56.487  58.717  86.897  1.00  0.00           C
ATOM    839  O   GLY A  44      57.518  58.118  86.657  1.00  0.00           O
ATOM    840  N   GLN A  45      55.397  58.518  86.127  1.00  0.00           N
ATOM    842  CA  GLN A  45      55.478  57.618  84.996  1.00  0.00           C
ATOM    844  CB  GLN A  45      54.118  57.058  84.527  1.00  0.00           C
ATOM    847  CG  GLN A  45      53.048  58.017  83.967  1.00  0.00           C
ATOM    850  CD  GLN A  45      51.848  57.217  83.417  1.00  0.00           C
ATOM    851  OE1 GLN A  45      51.068  57.697  82.587  1.00  0.00           O
ATOM    852  NE2 GLN A  45      51.688  55.948  83.847  1.00  0.00           N
ATOM    855  C   GLN A  45      56.378  58.068  83.837  1.00  0.00           C
ATOM    856  O   GLN A  45      56.628  59.258  83.637  1.00  0.00           O
ATOM    857  N   ARG A  46      56.898  57.068  83.077  1.00  0.00           N
ATOM    859  CA  ARG A  46      57.507  57.298  81.777  1.00  0.00           C
ATOM    861  CB  ARG A  46      58.267  56.057  81.197  1.00  0.00           C
ATOM    864  CG  ARG A  46      59.788  56.018  81.477  1.00  0.00           C
ATOM    867  CD  ARG A  46      60.537  55.008  80.597  1.00  0.00           C
ATOM    870  NE  ARG A  46      60.028  53.618  80.837  1.00  0.00           N
ATOM    872  CZ  ARG A  46      60.257  52.648  79.966  1.00  0.00           C
ATOM    873  NH1 ARG A  46      61.168  52.778  79.037  1.00  0.00           N
ATOM    876  NH2 ARG A  46      59.608  51.508  79.978  1.00  0.00           N
ATOM    879  C   ARG A  46      56.498  57.747  80.746  1.00  0.00           C
ATOM    880  O   ARG A  46      55.458  57.118  80.567  1.00  0.00           O
ATOM    881  N   ILE A  47      56.817  58.817  80.017  1.00  0.00           N
ATOM    883  CA  ILE A  47      55.978  59.288  78.938  1.00  0.00           C
ATOM    885  CB  ILE A  47      55.248  60.587  79.277  1.00  0.00           C
ATOM    887  CG2 ILE A  47      54.368  60.267  80.497  1.00  0.00           C
ATOM    891  CG1 ILE A  47      56.108  61.837  79.607  1.00  0.00           C
ATOM    894  CD  ILE A  47      56.688  62.578  78.396  1.00  0.00           C
ATOM    898  C   ILE A  47      56.807  59.388  77.688  1.00  0.00           C
ATOM    899  O   ILE A  47      58.037  59.458  77.767  1.00  0.00           O
ATOM    900  N   PHE A  48      56.168  59.327  76.497  1.00  0.00           N
ATOM    902  CA  PHE A  48      56.887  59.258  75.247  1.00  0.00           C
ATOM    904  CB  PHE A  48      56.217  58.258  74.297  1.00  0.00           C
ATOM    907  CG  PHE A  48      57.118  57.918  73.147  1.00  0.00           C
ATOM    908  CD1 PHE A  48      58.167  57.018  73.377  1.00  0.00           C
ATOM    910  CE1 PHE A  48      58.967  56.567  72.327  1.00  0.00           C
ATOM    912  CZ  PHE A  48      58.708  56.998  71.027  1.00  0.00           C
ATOM    914  CD2 PHE A  48      56.927  58.418  71.846  1.00  0.00           C
ATOM    916  CE2 PHE A  48      57.708  57.947  70.786  1.00  0.00           C
ATOM    918  C   PHE A  48      56.968  60.638  74.607  1.00  0.00           C
ATOM    919  O   PHE A  48      56.007  61.408  74.557  1.00  0.00           O
ATOM    920  N   VAL A  49      58.188  60.978  74.146  1.00  0.00           N
ATOM    922  CA  VAL A  49      58.488  62.278  73.597  1.00  0.00           C
ATOM    924  CB  VAL A  49      59.307  63.147  74.527  1.00  0.00           C
ATOM    926  CG1 VAL A  49      59.317  64.607  74.057  1.00  0.00           C
ATOM    930  CG2 VAL A  49      58.668  63.058  75.916  1.00  0.00           C
ATOM    934  C   VAL A  49      59.247  62.068  72.317  1.00  0.00           C
ATOM    935  O   VAL A  49      60.058  61.158  72.176  1.00  0.00           O
ATOM    936  N   VAL A  50      58.998  62.928  71.337  1.00  0.00           N
ATOM    938  CA  VAL A  50      59.598  62.887  70.027  1.00  0.00           C
ATOM    940  CB  VAL A  50      58.527  62.737  68.967  1.00  0.00           C
ATOM    942  CG1 VAL A  50      57.428  63.817  69.118  1.00  0.00           C
ATOM    946  CG2 VAL A  50      59.167  62.788  67.577  1.00  0.00           C
ATOM    950  C   VAL A  50      60.427  64.147  69.838  1.00  0.00           C
ATOM    951  O   VAL A  50      60.047  65.217  70.298  1.00  0.00           O
ATOM    952  N   LEU A  51      61.598  64.057  69.157  1.00  0.00           N
ATOM    954  CA  LEU A  51      62.298  65.197  68.626  1.00  0.00           C
ATOM    956  CB  LEU A  51      63.698  64.787  68.087  1.00  0.00           C
ATOM    959  CG  LEU A  51      64.707  65.938  67.847  1.00  0.00           C
ATOM    961  CD1 LEU A  51      66.147  65.427  67.966  1.00  0.00           C
ATOM    965  CD2 LEU A  51      64.557  66.588  66.467  1.00  0.00           C
ATOM    969  C   LEU A  51      61.478  65.827  67.517  1.00  0.00           C
ATOM    970  O   LEU A  51      61.217  65.228  66.467  1.00  0.00           O
ATOM    971  N   GLY A  52      61.007  67.077  67.717  1.00  0.00           N
ATOM    973  CA  GLY A  52      60.298  67.778  66.667  1.00  0.00           C
ATOM    976  C   GLY A  52      61.238  68.438  65.707  1.00  0.00           C
ATOM    977  O   GLY A  52      61.068  68.357  64.507  1.00  0.00           O
ATOM    978  N   TYR A  53      62.248  69.158  66.246  1.00  0.00           N
ATOM    980  CA  TYR A  53      63.127  69.978  65.457  1.00  0.00           C
ATOM    982  CB  TYR A  53      62.428  71.198  64.786  1.00  0.00           C
ATOM    985  CG  TYR A  53      61.647  72.008  65.777  1.00  0.00           C
ATOM    986  CD1 TYR A  53      62.127  73.247  66.217  1.00  0.00           C
ATOM    988  CE1 TYR A  53      61.397  74.028  67.117  1.00  0.00           C
ATOM    990  CZ  TYR A  53      60.208  73.527  67.657  1.00  0.00           C
ATOM    991  OH  TYR A  53      59.497  74.288  68.596  1.00  0.00           O
ATOM    993  CD2 TYR A  53      60.388  71.577  66.246  1.00  0.00           C
ATOM    995  CE2 TYR A  53      59.697  72.298  67.227  1.00  0.00           C
ATOM    997  C   TYR A  53      64.317  70.418  66.298  1.00  0.00           C
ATOM    998  O   TYR A  53      64.298  70.348  67.527  1.00  0.00           O
ATOM    999  N   ILE A  54      65.388  70.887  65.628  1.00  0.00           N
ATOM   1001  CA  ILE A  54      66.588  71.388  66.256  1.00  0.00           C
ATOM   1003  CB  ILE A  54      67.818  70.497  65.957  1.00  0.00           C
ATOM   1005  CG2 ILE A  54      67.778  69.207  66.817  1.00  0.00           C
ATOM   1009  CG1 ILE A  54      68.088  70.188  64.457  1.00  0.00           C
ATOM   1012  CD  ILE A  54      67.358  68.988  63.857  1.00  0.00           C
ATOM   1016  C   ILE A  54      66.778  72.838  65.797  1.00  0.00           C
ATOM   1017  O   ILE A  54      66.647  73.128  64.617  1.00  0.00           O
ATOM   1018  N   GLU A  55      67.067  73.787  66.727  1.00  0.00           N
ATOM   1020  CA  GLU A  55      67.387  75.177  66.397  1.00  0.00           C
ATOM   1022  CB  GLU A  55      66.198  76.147  66.586  1.00  0.00           C
ATOM   1025  CG  GLU A  55      65.027  75.928  65.607  1.00  0.00           C
ATOM   1028  CD  GLU A  55      63.827  76.768  65.996  1.00  0.00           C
ATOM   1029  OE1 GLU A  55      63.917  77.488  67.027  1.00  0.00           O
ATOM   1030  OE2 GLU A  55      62.778  76.647  65.336  1.00  0.00           O
ATOM   1031  C   GLU A  55      68.457  75.738  67.306  1.00  0.00           C
ATOM   1032  O   GLU A  55      68.387  75.577  68.527  1.00  0.00           O
ATOM   1033  N   GLN A  56      69.478  76.418  66.747  1.00  0.00           N
ATOM   1035  CA  GLN A  56      70.618  76.967  67.467  1.00  0.00           C
ATOM   1037  CB  GLN A  56      70.357  78.308  68.197  1.00  0.00           C
ATOM   1040  CG  GLN A  56      69.978  79.497  67.298  1.00  0.00           C
ATOM   1043  CD  GLN A  56      68.488  79.488  66.966  1.00  0.00           C
ATOM   1044  OE1 GLN A  56      67.618  79.607  67.826  1.00  0.00           O
ATOM   1045  NE2 GLN A  56      68.177  79.338  65.657  1.00  0.00           N
ATOM   1048  C   GLN A  56      71.317  75.987  68.396  1.00  0.00           C
ATOM   1049  O   GLN A  56      71.427  76.228  69.596  1.00  0.00           O
ATOM   1050  N   GLU A  57      71.708  74.807  67.857  1.00  0.00           N
ATOM   1052  CA  GLU A  57      72.268  73.628  68.507  1.00  0.00           C
ATOM   1054  CB  GLU A  57      73.748  73.698  68.897  1.00  0.00           C
ATOM   1057  CG  GLU A  57      74.088  74.908  69.767  1.00  0.00           C
ATOM   1060  CD  GLU A  57      75.537  74.978  70.167  1.00  0.00           C
ATOM   1061  OE1 GLU A  57      76.228  73.938  70.277  1.00  0.00           O
ATOM   1062  OE2 GLU A  57      75.957  76.138  70.457  1.00  0.00           O
ATOM   1063  C   GLU A  57      71.417  72.918  69.547  1.00  0.00           C
ATOM   1064  O   GLU A  57      71.528  71.698  69.727  1.00  0.00           O
ATOM   1065  N   GLN A  58      70.467  73.618  70.196  1.00  0.00           N
ATOM   1067  CA  GLN A  58      69.427  73.058  71.027  1.00  0.00           C
ATOM   1069  CB  GLN A  58      68.448  74.168  71.537  1.00  0.00           C
ATOM   1072  CG  GLN A  58      69.048  75.427  72.216  1.00  0.00           C
ATOM   1075  CD  GLN A  58      67.967  76.467  72.537  1.00  0.00           C
ATOM   1076  OE1 GLN A  58      67.558  76.688  73.688  1.00  0.00           O
ATOM   1077  NE2 GLN A  58      67.467  77.158  71.477  1.00  0.00           N
ATOM   1080  C   GLN A  58      68.628  71.967  70.277  1.00  0.00           C
ATOM   1081  O   GLN A  58      68.467  71.988  69.048  1.00  0.00           O
ATOM   1082  N   SER A  59      68.107  70.987  71.017  1.00  0.00           N
ATOM   1084  CA  SER A  59      67.137  70.037  70.487  1.00  0.00           C
ATOM   1086  CB  SER A  59      67.667  68.588  70.677  1.00  0.00           C
ATOM   1089  OG  SER A  59      66.798  67.638  70.077  1.00  0.00           O
ATOM   1091  C   SER A  59      65.787  70.247  71.147  1.00  0.00           C
ATOM   1092  O   SER A  59      65.717  70.387  72.367  1.00  0.00           O
ATOM   1093  N   LYS A  60      64.698  70.348  70.347  1.00  0.00           N
ATOM   1095  CA  LYS A  60      63.337  70.647  70.786  1.00  0.00           C
ATOM   1097  CB  LYS A  60      62.698  71.897  70.097  1.00  0.00           C
ATOM   1100  CG  LYS A  60      63.118  73.247  70.737  1.00  0.00           C
ATOM   1103  CD  LYS A  60      63.118  74.478  69.786  1.00  0.00           C
ATOM   1106  CE  LYS A  60      63.927  75.707  70.266  1.00  0.00           C
ATOM   1109  NZ  LYS A  60      63.638  76.957  69.518  1.00  0.00           N
ATOM   1113  C   LYS A  60      62.438  69.418  70.666  1.00  0.00           C
ATOM   1114  O   LYS A  60      62.158  68.888  69.576  1.00  0.00           O
ATOM   1115  N   TRP A  61      61.968  68.918  71.826  1.00  0.00           N
ATOM   1117  CA  TRP A  61      61.308  67.638  71.966  1.00  0.00           C
ATOM   1119  CB  TRP A  61      62.017  66.747  73.007  1.00  0.00           C
ATOM   1122  CG  TRP A  61      63.467  66.508  72.747  1.00  0.00           C
ATOM   1123  CD1 TRP A  61      64.478  67.338  73.126  1.00  0.00           C
ATOM   1125  NE1 TRP A  61      65.677  66.747  72.826  1.00  0.00           N
ATOM   1127  CE2 TRP A  61      65.467  65.538  72.257  1.00  0.00           C
ATOM   1128  CD2 TRP A  61      64.068  65.338  72.197  1.00  0.00           C
ATOM   1129  CE3 TRP A  61      63.577  64.127  71.707  1.00  0.00           C
ATOM   1131  CZ3 TRP A  61      64.487  63.208  71.197  1.00  0.00           C
ATOM   1133  CZ2 TRP A  61      66.368  64.618  71.777  1.00  0.00           C
ATOM   1135  CH2 TRP A  61      65.857  63.458  71.217  1.00  0.00           C
ATOM   1137  C   TRP A  61      59.907  67.838  72.486  1.00  0.00           C
ATOM   1138  O   TRP A  61      59.707  68.518  73.497  1.00  0.00           O
ATOM   1139  N   LEU A  62      58.897  67.258  71.807  1.00  0.00           N
ATOM   1141  CA  LEU A  62      57.507  67.557  72.047  1.00  0.00           C
ATOM   1143  CB  LEU A  62      56.828  68.098  70.777  1.00  0.00           C
ATOM   1146  CG  LEU A  62      57.337  69.467  70.287  1.00  0.00           C
ATOM   1148  CD1 LEU A  62      56.618  69.857  68.997  1.00  0.00           C
ATOM   1152  CD2 LEU A  62      57.108  70.558  71.327  1.00  0.00           C
ATOM   1156  C   LEU A  62      56.737  66.338  72.517  1.00  0.00           C
ATOM   1157  O   LEU A  62      56.887  65.238  71.977  1.00  0.00           O
ATOM   1158  N   SER A  63      55.897  66.488  73.548  1.00  0.00           N
ATOM   1160  CA  SER A  63      55.018  65.427  74.046  1.00  0.00           C
ATOM   1162  CB  SER A  63      54.847  65.478  75.587  1.00  0.00           C
ATOM   1165  OG  SER A  63      54.217  66.677  76.036  1.00  0.00           O
ATOM   1167  C   SER A  63      53.657  65.467  73.386  1.00  0.00           C
ATOM   1168  O   SER A  63      53.377  66.298  72.517  1.00  0.00           O
ATOM   1169  N   GLN A  64      52.748  64.548  73.786  1.00  0.00           N
ATOM   1171  CA  GLN A  64      51.417  64.488  73.176  1.00  0.00           C
ATOM   1173  CB  GLN A  64      50.737  63.118  73.427  1.00  0.00           C
ATOM   1176  CG  GLN A  64      50.147  62.877  74.826  1.00  0.00           C
ATOM   1179  CD  GLN A  64      49.487  61.497  74.887  1.00  0.00           C
ATOM   1180  OE1 GLN A  64      49.138  60.918  73.868  1.00  0.00           O
ATOM   1181  NE2 GLN A  64      49.257  60.948  76.097  1.00  0.00           N
ATOM   1184  C   GLN A  64      50.507  65.607  73.667  1.00  0.00           C
ATOM   1185  O   GLN A  64      49.538  65.958  73.007  1.00  0.00           O
ATOM   1186  N   ASP A  65      50.858  66.228  74.806  1.00  0.00           N
ATOM   1188  CA  ASP A  65      50.147  67.357  75.387  1.00  0.00           C
ATOM   1190  CB  ASP A  65      50.397  67.277  76.926  1.00  0.00           C
ATOM   1193  CG  ASP A  65      49.458  68.118  77.767  1.00  0.00           C
ATOM   1194  OD1 ASP A  65      48.307  68.368  77.338  1.00  0.00           O
ATOM   1195  OD2 ASP A  65      49.847  68.378  78.947  1.00  0.00           O
ATOM   1196  C   ASP A  65      50.688  68.667  74.838  1.00  0.00           C
ATOM   1197  O   ASP A  65      50.177  69.768  75.057  1.00  0.00           O
ATOM   1198  N   ASN A  66      51.807  68.568  74.087  1.00  0.00           N
ATOM   1200  CA  ASN A  66      52.477  69.658  73.416  1.00  0.00           C
ATOM   1202  CB  ASN A  66      51.518  70.488  72.517  1.00  0.00           C
ATOM   1205  CG  ASN A  66      52.298  71.158  71.386  1.00  0.00           C
ATOM   1206  OD1 ASN A  66      53.498  70.948  71.246  1.00  0.00           O
ATOM   1207  ND2 ASN A  66      51.598  71.897  70.507  1.00  0.00           N
ATOM   1210  C   ASN A  66      53.288  70.488  74.397  1.00  0.00           C
ATOM   1211  O   ASN A  66      53.657  71.637  74.146  1.00  0.00           O
ATOM   1212  N   ALA A  67      53.628  69.897  75.547  1.00  0.00           N
ATOM   1214  CA  ALA A  67      54.767  70.338  76.327  1.00  0.00           C
ATOM   1216  CB  ALA A  67      54.777  69.708  77.727  1.00  0.00           C
ATOM   1220  C   ALA A  67      56.077  70.138  75.577  1.00  0.00           C
ATOM   1221  O   ALA A  67      56.268  69.137  74.876  1.00  0.00           O
ATOM   1222  N   MET A  68      57.007  71.088  75.696  1.00  0.00           N
ATOM   1224  CA  MET A  68      58.257  71.077  74.978  1.00  0.00           C
ATOM   1226  CB  MET A  68      58.428  72.287  74.037  1.00  0.00           C
ATOM   1229  CG  MET A  68      59.678  72.248  73.137  1.00  0.00           C
ATOM   1232  SD  MET A  68      59.888  73.787  72.207  1.00  0.00           S
ATOM   1233  CE  MET A  68      60.427  74.798  73.617  1.00  0.00           C
ATOM   1237  C   MET A  68      59.387  71.128  75.956  1.00  0.00           C
ATOM   1238  O   MET A  68      59.447  71.978  76.837  1.00  0.00           O
ATOM   1239  N   LEU A  69      60.357  70.238  75.757  1.00  0.00           N
ATOM   1241  CA  LEU A  69      61.618  70.258  76.456  1.00  0.00           C
ATOM   1243  CB  LEU A  69      61.947  68.878  77.066  1.00  0.00           C
ATOM   1246  CG  LEU A  69      61.278  68.598  78.437  1.00  0.00           C
ATOM   1248  CD1 LEU A  69      59.788  68.258  78.316  1.00  0.00           C
ATOM   1252  CD2 LEU A  69      62.028  67.478  79.166  1.00  0.00           C
ATOM   1256  C   LEU A  69      62.717  70.628  75.477  1.00  0.00           C
ATOM   1257  O   LEU A  69      62.737  70.158  74.337  1.00  0.00           O
ATOM   1258  N   VAL A  70      63.678  71.478  75.908  1.00  0.00           N
ATOM   1260  CA  VAL A  70      64.897  71.668  75.136  1.00  0.00           C
ATOM   1262  CB  VAL A  70      65.228  73.098  74.716  1.00  0.00           C
ATOM   1264  CG1 VAL A  70      64.007  73.708  74.026  1.00  0.00           C
ATOM   1268  CG2 VAL A  70      65.598  73.988  75.896  1.00  0.00           C
ATOM   1272  C   VAL A  70      66.097  71.088  75.857  1.00  0.00           C
ATOM   1273  O   VAL A  70      66.248  71.158  77.076  1.00  0.00           O
ATOM   1274  N   THR A  71      67.028  70.508  75.097  1.00  0.00           N
ATOM   1276  CA  THR A  71      68.238  69.967  75.676  1.00  0.00           C
ATOM   1278  CB  THR A  71      68.107  68.508  76.158  1.00  0.00           C
ATOM   1280  OG1 THR A  71      69.308  67.778  76.307  1.00  0.00           O
ATOM   1282  CG2 THR A  71      67.317  67.697  75.127  1.00  0.00           C
ATOM   1286  C   THR A  71      69.357  70.158  74.706  1.00  0.00           C
ATOM   1287  O   THR A  71      69.128  70.177  73.497  1.00  0.00           O
ATOM   1288  N   HIS A  72      70.588  70.298  75.197  1.00  0.00           N
ATOM   1290  CA  HIS A  72      71.768  70.048  74.407  1.00  0.00           C
ATOM   1292  CB  HIS A  72      72.688  71.268  74.247  1.00  0.00           C
ATOM   1295  ND1 HIS A  72      74.948  70.338  73.658  1.00  0.00           N
ATOM   1296  CG  HIS A  72      73.808  71.027  73.277  1.00  0.00           C
ATOM   1297  CE1 HIS A  72      75.778  70.478  72.636  1.00  0.00           C
ATOM   1299  NE2 HIS A  72      75.237  71.198  71.637  1.00  0.00           N
ATOM   1301  CD2 HIS A  72      73.967  71.548  72.027  1.00  0.00           C
ATOM   1303  C   HIS A  72      72.518  68.927  75.097  1.00  0.00           C
ATOM   1304  O   HIS A  72      72.698  68.967  76.316  1.00  0.00           O
ATOM   1305  N   ASN A  73      72.888  67.897  74.327  1.00  0.00           N
ATOM   1307  CA  ASN A  73      73.518  66.658  74.697  1.00  0.00           C
ATOM   1309  CB  ASN A  73      75.048  66.688  74.487  1.00  0.00           C
ATOM   1312  CG  ASN A  73      75.588  65.278  74.317  1.00  0.00           C
ATOM   1313  OD1 ASN A  73      74.858  64.317  74.026  1.00  0.00           O
ATOM   1314  ND2 ASN A  73      76.908  65.118  74.516  1.00  0.00           N
ATOM   1317  C   ASN A  73      73.118  66.037  76.036  1.00  0.00           C
ATOM   1318  O   ASN A  73      73.948  65.567  76.797  1.00  0.00           O
ATOM   1319  N   GLY A  74      71.817  65.987  76.368  1.00  0.00           N
ATOM   1321  CA  GLY A  74      71.357  65.317  77.587  1.00  0.00           C
ATOM   1324  C   GLY A  74      71.137  66.247  78.728  1.00  0.00           C
ATOM   1325  O   GLY A  74      70.558  65.847  79.737  1.00  0.00           O
ATOM   1326  N   ARG A  75      71.537  67.518  78.588  1.00  0.00           N
ATOM   1328  CA  ARG A  75      71.388  68.568  79.557  1.00  0.00           C
ATOM   1330  CB  ARG A  75      72.638  69.457  79.607  1.00  0.00           C
ATOM   1333  CG  ARG A  75      72.498  70.717  80.477  1.00  0.00           C
ATOM   1336  CD  ARG A  75      73.748  71.008  81.297  1.00  0.00           C
ATOM   1339  NE  ARG A  75      73.847  69.888  82.276  1.00  0.00           N
ATOM   1341  CZ  ARG A  75      74.887  69.658  83.056  1.00  0.00           C
ATOM   1342  NH1 ARG A  75      76.118  70.088  82.878  1.00  0.00           N
ATOM   1345  NH2 ARG A  75      74.658  68.947  84.137  1.00  0.00           N
ATOM   1348  C   ARG A  75      70.167  69.438  79.306  1.00  0.00           C
ATOM   1349  O   ARG A  75      70.018  70.057  78.246  1.00  0.00           O
ATOM   1350  N   LEU A  76      69.257  69.537  80.276  1.00  0.00           N
ATOM   1352  CA  LEU A  76      68.037  70.298  80.127  1.00  0.00           C
ATOM   1354  CB  LEU A  76      66.997  69.838  81.176  1.00  0.00           C
ATOM   1357  CG  LEU A  76      65.607  70.497  81.057  1.00  0.00           C
ATOM   1359  CD1 LEU A  76      64.827  69.927  79.877  1.00  0.00           C
ATOM   1363  CD2 LEU A  76      64.798  70.247  82.326  1.00  0.00           C
ATOM   1367  C   LEU A  76      68.247  71.808  80.238  1.00  0.00           C
ATOM   1368  O   LEU A  76      68.677  72.327  81.267  1.00  0.00           O
ATOM   1369  N   LEU A  77      67.938  72.557  79.157  1.00  0.00           N
ATOM   1371  CA  LEU A  77      68.247  73.967  79.096  1.00  0.00           C
ATOM   1373  CB  LEU A  77      68.878  74.348  77.737  1.00  0.00           C
ATOM   1376  CG  LEU A  77      70.248  73.717  77.417  1.00  0.00           C
ATOM   1378  CD1 LEU A  77      70.688  74.158  76.017  1.00  0.00           C
ATOM   1382  CD2 LEU A  77      71.298  74.107  78.477  1.00  0.00           C
ATOM   1386  C   LEU A  77      67.037  74.857  79.327  1.00  0.00           C
ATOM   1387  O   LEU A  77      67.188  75.987  79.798  1.00  0.00           O
ATOM   1388  N   LYS A  78      65.817  74.387  79.006  1.00  0.00           N
ATOM   1390  CA  LYS A  78      64.567  74.978  79.467  1.00  0.00           C
ATOM   1392  CB  LYS A  78      64.247  76.438  78.997  1.00  0.00           C
ATOM   1395  CG  LYS A  78      63.938  76.728  77.507  1.00  0.00           C
ATOM   1398  CD  LYS A  78      62.467  76.518  77.087  1.00  0.00           C
ATOM   1401  CE  LYS A  78      61.588  77.677  77.566  1.00  0.00           C
ATOM   1404  NZ  LYS A  78      60.158  77.378  77.326  1.00  0.00           N
ATOM   1408  C   LYS A  78      63.467  73.978  79.146  1.00  0.00           C
ATOM   1409  O   LYS A  78      63.668  73.018  78.396  1.00  0.00           O
ATOM   1410  N   THR A  79      62.257  74.188  79.687  1.00  0.00           N
ATOM   1412  CA  THR A  79      61.077  73.387  79.376  1.00  0.00           C
ATOM   1414  CB  THR A  79      60.887  72.217  80.326  1.00  0.00           C
ATOM   1416  OG1 THR A  79      59.678  71.497  80.157  1.00  0.00           O
ATOM   1418  CG2 THR A  79      60.928  72.708  81.777  1.00  0.00           C
ATOM   1422  C   THR A  79      59.888  74.327  79.247  1.00  0.00           C
ATOM   1423  O   THR A  79      59.988  75.538  79.477  1.00  0.00           O
ATOM   1424  N   VAL A  80      58.738  73.868  78.757  1.00  0.00           N
ATOM   1426  CA  VAL A  80      57.568  74.698  78.576  1.00  0.00           C
ATOM   1428  CB  VAL A  80      57.537  75.408  77.206  1.00  0.00           C
ATOM   1430  CG1 VAL A  80      56.717  74.688  76.126  1.00  0.00           C
ATOM   1434  CG2 VAL A  80      56.978  76.827  77.396  1.00  0.00           C
ATOM   1438  C   VAL A  80      56.348  73.838  78.757  1.00  0.00           C
ATOM   1439  O   VAL A  80      56.327  72.677  78.377  1.00  0.00           O
ATOM   1440  N   LYS A  81      55.278  74.438  79.337  1.00  0.00           N
ATOM   1442  CA  LYS A  81      53.958  73.838  79.387  1.00  0.00           C
ATOM   1444  CB  LYS A  81      53.368  73.667  77.957  1.00  0.00           C
ATOM   1447  CG  LYS A  81      51.958  73.058  77.846  1.00  0.00           C
ATOM   1450  CD  LYS A  81      51.438  72.908  76.406  1.00  0.00           C
ATOM   1453  CE  LYS A  81      51.128  74.198  75.606  1.00  0.00           C
ATOM   1456  NZ  LYS A  81      52.318  74.897  75.057  1.00  0.00           N
ATOM   1460  C   LYS A  81      53.927  72.647  80.326  1.00  0.00           C
ATOM   1461  O   LYS A  81      53.098  71.747  80.267  1.00  0.00           O
ATOM   1462  N   LEU A  82      54.858  72.658  81.297  1.00  0.00           N
ATOM   1464  CA  LEU A  82      54.868  71.747  82.407  1.00  0.00           C
ATOM   1466  CB  LEU A  82      56.318  71.198  82.527  1.00  0.00           C
ATOM   1469  CG  LEU A  82      56.507  69.748  83.018  1.00  0.00           C
ATOM   1471  CD1 LEU A  82      56.438  69.618  84.548  1.00  0.00           C
ATOM   1475  CD2 LEU A  82      55.588  68.728  82.317  1.00  0.00           C
ATOM   1479  C   LEU A  82      54.417  72.537  83.627  1.00  0.00           C
ATOM   1480  O   LEU A  82      54.438  73.768  83.646  1.00  0.00           O
ATOM   1481  N   ASN A  83      53.998  71.817  84.677  1.00  0.00           N
ATOM   1483  CA  ASN A  83      53.538  72.287  85.977  1.00  0.00           C
ATOM   1485  CB  ASN A  83      53.317  71.048  86.876  1.00  0.00           C
ATOM   1488  CG  ASN A  83      52.267  70.197  86.167  1.00  0.00           C
ATOM   1489  OD1 ASN A  83      52.598  69.308  85.387  1.00  0.00           O
ATOM   1490  ND2 ASN A  83      50.998  70.558  86.407  1.00  0.00           N
ATOM   1493  C   ASN A  83      54.517  73.178  86.698  1.00  0.00           C
ATOM   1494  O   ASN A  83      54.147  74.207  87.257  1.00  0.00           O
ATOM   1495  N   ASN A  84      55.807  72.798  86.646  1.00  0.00           N
ATOM   1497  CA  ASN A  84      56.938  73.628  87.066  1.00  0.00           C
ATOM   1499  CB  ASN A  84      57.677  73.027  88.287  1.00  0.00           C
ATOM   1502  CG  ASN A  84      56.737  73.038  89.478  1.00  0.00           C
ATOM   1503  OD1 ASN A  84      56.077  74.028  89.786  1.00  0.00           O
ATOM   1504  ND2 ASN A  84      56.638  71.878  90.168  1.00  0.00           N
ATOM   1507  C   ASN A  84      57.888  73.638  85.896  1.00  0.00           C
ATOM   1508  O   ASN A  84      58.208  72.567  85.378  1.00  0.00           O
ATOM   1509  N   ASN A  85      58.368  74.807  85.448  1.00  0.00           N
ATOM   1511  CA  ASN A  85      59.217  74.908  84.277  1.00  0.00           C
ATOM   1513  CB  ASN A  85      58.618  75.818  83.158  1.00  0.00           C
ATOM   1516  CG  ASN A  85      57.458  75.128  82.438  1.00  0.00           C
ATOM   1517  OD1 ASN A  85      57.598  74.028  81.897  1.00  0.00           O
ATOM   1518  ND2 ASN A  85      56.287  75.777  82.377  1.00  0.00           N
ATOM   1521  C   ASN A  85      60.588  75.427  84.677  1.00  0.00           C
ATOM   1522  O   ASN A  85      60.728  76.287  85.547  1.00  0.00           O
ATOM   1523  N   LEU A  86      61.628  74.938  83.977  1.00  0.00           N
ATOM   1525  CA  LEU A  86      62.897  75.618  83.826  1.00  0.00           C
ATOM   1527  CB  LEU A  86      63.917  74.628  83.217  1.00  0.00           C
ATOM   1530  CG  LEU A  86      65.418  75.028  83.228  1.00  0.00           C
ATOM   1532  CD1 LEU A  86      65.808  76.368  82.627  1.00  0.00           C
ATOM   1536  CD2 LEU A  86      65.938  75.008  84.646  1.00  0.00           C
ATOM   1540  C   LEU A  86      62.728  76.817  82.907  1.00  0.00           C
ATOM   1541  O   LEU A  86      62.207  76.698  81.797  1.00  0.00           O
ATOM   1542  N   LEU A  87      63.167  78.008  83.347  1.00  0.00           N
ATOM   1544  CA  LEU A  87      62.978  79.238  82.627  1.00  0.00           C
ATOM   1546  CB  LEU A  87      62.658  80.368  83.627  1.00  0.00           C
ATOM   1549  CG  LEU A  87      61.338  80.168  84.408  1.00  0.00           C
ATOM   1551  CD1 LEU A  87      61.198  81.238  85.486  1.00  0.00           C
ATOM   1555  CD2 LEU A  87      60.158  80.168  83.438  1.00  0.00           C
ATOM   1559  C   LEU A  87      64.167  79.647  81.757  1.00  0.00           C
ATOM   1560  O   LEU A  87      63.958  80.067  80.626  1.00  0.00           O
ATOM   1561  N   GLU A  88      65.418  79.518  82.276  1.00  0.00           N
ATOM   1563  CA  GLU A  88      66.647  79.787  81.537  1.00  0.00           C
ATOM   1565  CB  GLU A  88      66.978  81.307  81.537  1.00  0.00           C
ATOM   1568  CG  GLU A  88      68.048  81.758  80.497  1.00  0.00           C
ATOM   1571  CD  GLU A  88      68.418  83.227  80.626  1.00  0.00           C
ATOM   1572  OE1 GLU A  88      67.787  83.947  81.456  1.00  0.00           O
ATOM   1573  OE2 GLU A  88      69.327  83.667  79.867  1.00  0.00           O
ATOM   1574  C   GLU A  88      67.807  79.058  82.216  1.00  0.00           C
ATOM   1575  O   GLU A  88      67.757  78.817  83.427  1.00  0.00           O
ATOM   1576  N   VAL A  89      68.878  78.708  81.477  1.00  0.00           N
ATOM   1578  CA  VAL A  89      70.207  78.408  82.016  1.00  0.00           C
ATOM   1580  CB  VAL A  89      70.658  76.957  81.827  1.00  0.00           C
ATOM   1582  CG1 VAL A  89      72.058  76.698  82.426  1.00  0.00           C
ATOM   1586  CG2 VAL A  89      69.647  76.008  82.496  1.00  0.00           C
ATOM   1590  C   VAL A  89      71.207  79.338  81.337  1.00  0.00           C
ATOM   1591  O   VAL A  89      71.168  79.537  80.117  1.00  0.00           O
ATOM   1592  N   THR A  90      72.128  79.958  82.107  1.00  0.00           N
ATOM   1594  CA  THR A  90      73.158  80.857  81.596  1.00  0.00           C
ATOM   1596  CB  THR A  90      73.387  82.077  82.477  1.00  0.00           C
ATOM   1598  OG1 THR A  90      74.217  83.038  81.847  1.00  0.00           O
ATOM   1600  CG2 THR A  90      74.057  81.708  83.786  1.00  0.00           C
ATOM   1604  C   THR A  90      74.478  80.118  81.418  1.00  0.00           C
ATOM   1605  O   THR A  90      74.677  79.037  81.946  1.00  0.00           O
ATOM   1606  N   ASN A  91      75.427  80.647  80.626  1.00  0.00           N
ATOM   1608  CA  ASN A  91      76.747  80.048  80.448  1.00  0.00           C
ATOM   1610  CB  ASN A  91      77.548  80.107  81.786  1.00  0.00           C
ATOM   1613  CG  ASN A  91      79.048  80.228  81.567  1.00  0.00           C
ATOM   1614  OD1 ASN A  91      79.548  80.778  80.588  1.00  0.00           O
ATOM   1615  ND2 ASN A  91      79.838  79.658  82.507  1.00  0.00           N
ATOM   1618  C   ASN A  91      76.708  78.628  79.867  1.00  0.00           C
ATOM   1619  O   ASN A  91      77.638  77.838  80.027  1.00  0.00           O
ATOM   1620  N   SER A  92      75.637  78.298  79.127  1.00  0.00           N
ATOM   1622  CA  SER A  92      75.397  77.018  78.447  1.00  0.00           C
ATOM   1624  CB  SER A  92      74.018  76.978  77.747  1.00  0.00           C
ATOM   1627  OG  SER A  92      73.007  77.318  78.696  1.00  0.00           O
ATOM   1629  C   SER A  92      76.478  76.677  77.457  1.00  0.00           C
ATOM   1630  O   SER A  92      76.887  75.518  77.317  1.00  0.00           O
ATOM   1631  N   GLY A  93      77.067  77.697  76.797  1.00  0.00           N
ATOM   1633  CA  GLY A  93      78.298  77.548  76.026  1.00  0.00           C
ATOM   1636  C   GLY A  93      79.497  76.967  76.747  1.00  0.00           C
ATOM   1637  O   GLY A  93      80.397  76.427  76.106  1.00  0.00           O
ATOM   1638  N   GLN A  94      79.537  77.048  78.087  1.00  0.00           N
ATOM   1640  CA  GLN A  94      80.627  76.478  78.868  1.00  0.00           C
ATOM   1642  CB  GLN A  94      80.947  77.408  80.066  1.00  0.00           C
ATOM   1645  CG  GLN A  94      81.747  78.667  79.677  1.00  0.00           C
ATOM   1648  CD  GLN A  94      83.018  78.277  78.938  1.00  0.00           C
ATOM   1649  OE1 GLN A  94      83.228  78.618  77.776  1.00  0.00           O
ATOM   1650  NE2 GLN A  94      83.898  77.518  79.636  1.00  0.00           N
ATOM   1653  C   GLN A  94      80.397  75.077  79.387  1.00  0.00           C
ATOM   1654  O   GLN A  94      81.278  74.497  80.017  1.00  0.00           O
ATOM   1655  N   ASP A  95      79.217  74.478  79.137  1.00  0.00           N
ATOM   1657  CA  ASP A  95      78.897  73.137  79.557  1.00  0.00           C
ATOM   1659  CB  ASP A  95      77.418  72.878  79.177  1.00  0.00           C
ATOM   1662  CG  ASP A  95      76.958  71.478  79.526  1.00  0.00           C
ATOM   1663  OD1 ASP A  95      77.378  70.967  80.597  1.00  0.00           O
ATOM   1664  OD2 ASP A  95      76.097  70.948  78.786  1.00  0.00           O
ATOM   1665  C   ASP A  95      79.858  72.068  78.997  1.00  0.00           C
ATOM   1666  O   ASP A  95      80.048  72.008  77.776  1.00  0.00           O
ATOM   1667  N   PRO A  96      80.458  71.167  79.776  1.00  0.00           N
ATOM   1668  CD  PRO A  96      80.737  71.427  81.188  1.00  0.00           C
ATOM   1671  CA  PRO A  96      81.348  70.158  79.236  1.00  0.00           C
ATOM   1673  CB  PRO A  96      81.997  69.497  80.477  1.00  0.00           C
ATOM   1676  CG  PRO A  96      81.348  70.138  81.707  1.00  0.00           C
ATOM   1679  C   PRO A  96      80.658  69.147  78.316  1.00  0.00           C
ATOM   1680  O   PRO A  96      81.338  68.537  77.496  1.00  0.00           O
ATOM   1681  N   LEU A  97      79.327  68.938  78.416  1.00  0.00           N
ATOM   1683  CA  LEU A  97      78.608  67.967  77.606  1.00  0.00           C
ATOM   1685  CB  LEU A  97      77.168  67.677  78.106  1.00  0.00           C
ATOM   1688  CG  LEU A  97      77.077  66.848  79.397  1.00  0.00           C
ATOM   1690  CD1 LEU A  97      77.317  67.688  80.647  1.00  0.00           C
ATOM   1694  CD2 LEU A  97      75.677  66.228  79.507  1.00  0.00           C
ATOM   1698  C   LEU A  97      78.527  68.327  76.117  1.00  0.00           C
ATOM   1699  O   LEU A  97      78.217  67.467  75.287  1.00  0.00           O
ATOM   1700  N   ARG A  98      78.868  69.568  75.727  1.00  0.00           N
ATOM   1702  CA  ARG A  98      79.048  69.967  74.347  1.00  0.00           C
ATOM   1704  CB  ARG A  98      79.427  71.458  74.227  1.00  0.00           C
ATOM   1707  CG  ARG A  98      78.327  72.417  74.706  1.00  0.00           C
ATOM   1710  CD  ARG A  98      78.668  73.918  74.587  1.00  0.00           C
ATOM   1713  NE  ARG A  98      78.857  74.247  73.126  1.00  0.00           N
ATOM   1715  CZ  ARG A  98      78.278  75.258  72.496  1.00  0.00           C
ATOM   1716  NH1 ARG A  98      77.438  76.098  73.027  1.00  0.00           N
ATOM   1719  NH2 ARG A  98      78.507  75.478  71.228  1.00  0.00           N
ATOM   1722  C   ARG A  98      80.088  69.137  73.606  1.00  0.00           C
ATOM   1723  O   ARG A  98      79.978  68.868  72.408  1.00  0.00           O
ATOM   1724  N   ASN A  99      81.118  68.688  74.337  1.00  0.00           N
ATOM   1726  CA  ASN A  99      82.228  67.938  73.816  1.00  0.00           C
ATOM   1728  CB  ASN A  99      83.497  68.838  73.626  1.00  0.00           C
ATOM   1731  CG  ASN A  99      83.988  69.628  74.847  1.00  0.00           C
ATOM   1732  OD1 ASN A  99      83.308  69.927  75.816  1.00  0.00           O
ATOM   1733  ND2 ASN A  99      85.308  69.908  74.838  1.00  0.00           N
ATOM   1736  C   ASN A  99      82.458  66.707  74.687  1.00  0.00           C
ATOM   1737  O   ASN A  99      83.497  66.508  75.307  1.00  0.00           O
ATOM   1738  N   ALA A 100      81.448  65.808  74.767  1.00  0.00           N
ATOM   1740  CA  ALA A 100      81.368  64.787  75.797  1.00  0.00           C
ATOM   1742  CB  ALA A 100      79.918  64.277  75.896  1.00  0.00           C
ATOM   1746  C   ALA A 100      82.347  63.607  75.667  1.00  0.00           C
ATOM   1747  O   ALA A 100      82.498  62.807  76.587  1.00  0.00           O
ATOM   1748  N   LEU A 101      83.058  63.487  74.527  1.00  0.00           N
ATOM   1750  CA  LEU A 101      84.248  62.658  74.306  1.00  0.00           C
ATOM   1752  CB  LEU A 101      84.548  62.508  72.798  1.00  0.00           C
ATOM   1755  CG  LEU A 101      83.448  61.948  71.867  1.00  0.00           C
ATOM   1757  CD1 LEU A 101      82.827  60.668  72.438  1.00  0.00           C
ATOM   1761  CD2 LEU A 101      82.448  63.027  71.427  1.00  0.00           C
ATOM   1765  C   LEU A 101      85.527  63.287  74.847  1.00  0.00           C
ATOM   1766  O   LEU A 101      86.548  62.638  75.048  1.00  0.00           O
ATOM   1767  N   ALA A 102      85.518  64.618  75.027  1.00  0.00           N
ATOM   1769  CA  ALA A 102      86.678  65.427  75.307  1.00  0.00           C
ATOM   1771  CB  ALA A 102      86.628  66.688  74.417  1.00  0.00           C
ATOM   1775  C   ALA A 102      86.688  65.827  76.767  1.00  0.00           C
ATOM   1776  O   ALA A 102      87.557  66.577  77.206  1.00  0.00           O
ATOM   1777  N   ILE A 103      85.728  65.298  77.548  1.00  0.00           N
ATOM   1779  CA  ILE A 103      85.647  65.418  78.987  1.00  0.00           C
ATOM   1781  CB  ILE A 103      84.448  64.698  79.617  1.00  0.00           C
ATOM   1783  CG2 ILE A 103      84.327  65.048  81.117  1.00  0.00           C
ATOM   1787  CG1 ILE A 103      83.118  64.967  78.886  1.00  0.00           C
ATOM   1790  CD  ILE A 103      82.408  66.238  79.306  1.00  0.00           C
ATOM   1794  C   ILE A 103      86.888  64.848  79.646  1.00  0.00           C
ATOM   1795  O   ILE A 103      87.308  63.728  79.376  1.00  0.00           O
ATOM   1796  N   LYS A 104      87.448  65.637  80.567  1.00  0.00           N
ATOM   1798  CA  LYS A 104      88.488  65.197  81.447  1.00  0.00           C
ATOM   1800  CB  LYS A 104      89.698  66.158  81.377  1.00  0.00           C
ATOM   1803  CG  LYS A 104      90.347  66.238  79.978  1.00  0.00           C
ATOM   1806  CD  LYS A 104      90.968  64.897  79.516  1.00  0.00           C
ATOM   1809  CE  LYS A 104      91.468  64.927  78.067  1.00  0.00           C
ATOM   1812  NZ  LYS A 104      92.017  63.618  77.636  1.00  0.00           N
ATOM   1816  C   LYS A 104      87.928  65.088  82.846  1.00  0.00           C
ATOM   1817  O   LYS A 104      87.078  65.887  83.246  1.00  0.00           O
ATOM   1818  N   ASP A 105      88.407  64.077  83.627  1.00  0.00           N
ATOM   1820  CA  ASP A 105      88.167  63.997  85.066  1.00  0.00           C
ATOM   1822  CB  ASP A 105      88.997  62.848  85.737  1.00  0.00           C
ATOM   1825  CG  ASP A 105      88.217  62.098  86.817  1.00  0.00           C
ATOM   1826  OD1 ASP A 105      87.098  62.557  87.158  1.00  0.00           O
ATOM   1827  OD2 ASP A 105      88.728  61.068  87.326  1.00  0.00           O
ATOM   1828  C   ASP A 105      88.518  65.308  85.746  1.00  0.00           C
ATOM   1829  O   ASP A 105      89.607  65.857  85.547  1.00  0.00           O
ATOM   1830  N   GLY A 106      87.588  65.838  86.548  1.00  0.00           N
ATOM   1832  CA  GLY A 106      87.697  67.147  87.188  1.00  0.00           C
ATOM   1835  C   GLY A 106      87.528  68.327  86.267  1.00  0.00           C
ATOM   1836  O   GLY A 106      88.027  69.418  86.537  1.00  0.00           O
ATOM   1837  N   SER A 107      86.798  68.168  85.136  1.00  0.00           N
ATOM   1839  CA  SER A 107      86.158  69.288  84.446  1.00  0.00           C
ATOM   1841  CB  SER A 107      85.527  68.947  83.067  1.00  0.00           C
ATOM   1844  OG  SER A 107      84.338  68.168  83.167  1.00  0.00           O
ATOM   1846  C   SER A 107      85.127  69.967  85.337  1.00  0.00           C
ATOM   1847  O   SER A 107      84.607  69.357  86.277  1.00  0.00           O
ATOM   1848  N   ARG A 108      84.838  71.268  85.136  1.00  0.00           N
ATOM   1850  CA  ARG A 108      83.938  71.938  86.036  1.00  0.00           C
ATOM   1852  CB  ARG A 108      84.668  72.478  87.298  1.00  0.00           C
ATOM   1855  CG  ARG A 108      85.698  73.588  87.057  1.00  0.00           C
ATOM   1858  CD  ARG A 108      86.497  73.927  88.316  1.00  0.00           C
ATOM   1861  NE  ARG A 108      87.458  74.988  87.938  1.00  0.00           N
ATOM   1863  CZ  ARG A 108      88.267  75.618  88.777  1.00  0.00           C
ATOM   1864  NH1 ARG A 108      88.267  75.397  90.076  1.00  0.00           N
ATOM   1867  NH2 ARG A 108      89.097  76.528  88.307  1.00  0.00           N
ATOM   1870  C   ARG A 108      83.247  73.048  85.308  1.00  0.00           C
ATOM   1871  O   ARG A 108      83.768  73.588  84.338  1.00  0.00           O
ATOM   1872  N   TRP A 109      82.028  73.397  85.756  1.00  0.00           N
ATOM   1874  CA  TRP A 109      81.187  74.378  85.097  1.00  0.00           C
ATOM   1876  CB  TRP A 109      80.198  73.677  84.117  1.00  0.00           C
ATOM   1879  CG  TRP A 109      79.237  74.548  83.357  1.00  0.00           C
ATOM   1880  CD1 TRP A 109      79.497  75.768  82.787  1.00  0.00           C
ATOM   1882  NE1 TRP A 109      78.357  76.247  82.177  1.00  0.00           N
ATOM   1884  CE2 TRP A 109      77.347  75.357  82.337  1.00  0.00           C
ATOM   1885  CD2 TRP A 109      77.857  74.258  83.077  1.00  0.00           C
ATOM   1886  CE3 TRP A 109      77.028  73.198  83.386  1.00  0.00           C
ATOM   1888  CZ3 TRP A 109      75.688  73.277  82.997  1.00  0.00           C
ATOM   1890  CZ2 TRP A 109      76.027  75.418  81.926  1.00  0.00           C
ATOM   1892  CH2 TRP A 109      75.198  74.348  82.257  1.00  0.00           C
ATOM   1894  C   TRP A 109      80.448  75.197  86.117  1.00  0.00           C
ATOM   1895  O   TRP A 109      79.957  74.678  87.118  1.00  0.00           O
ATOM   1896  N   THR A 110      80.368  76.528  85.908  1.00  0.00           N
ATOM   1898  CA  THR A 110      79.548  77.427  86.716  1.00  0.00           C
ATOM   1900  CB  THR A 110      80.268  78.537  87.496  1.00  0.00           C
ATOM   1902  OG1 THR A 110      79.348  79.168  88.368  1.00  0.00           O
ATOM   1904  CG2 THR A 110      80.858  79.628  86.587  1.00  0.00           C
ATOM   1908  C   THR A 110      78.497  78.058  85.837  1.00  0.00           C
ATOM   1909  O   THR A 110      78.738  78.408  84.688  1.00  0.00           O
ATOM   1910  N   ARG A 111      77.287  78.147  86.356  1.00  0.00           N
ATOM   1912  CA  ARG A 111      76.177  78.728  85.667  1.00  0.00           C
ATOM   1914  CB  ARG A 111      75.497  77.808  84.618  1.00  0.00           C
ATOM   1917  CG  ARG A 111      74.838  76.497  85.117  1.00  0.00           C
ATOM   1920  CD  ARG A 111      75.817  75.588  85.847  1.00  0.00           C
ATOM   1923  NE  ARG A 111      75.188  74.268  86.106  1.00  0.00           N
ATOM   1925  CZ  ARG A 111      75.887  73.217  86.488  1.00  0.00           C
ATOM   1926  NH1 ARG A 111      77.158  73.318  86.827  1.00  0.00           N
ATOM   1929  NH2 ARG A 111      75.278  72.058  86.517  1.00  0.00           N
ATOM   1932  C   ARG A 111      75.138  79.037  86.698  1.00  0.00           C
ATOM   1933  O   ARG A 111      75.018  78.368  87.717  1.00  0.00           O
ATOM   1934  N   ASP A 112      74.298  80.008  86.367  1.00  0.00           N
ATOM   1936  CA  ASP A 112      73.058  80.217  87.057  1.00  0.00           C
ATOM   1938  CB  ASP A 112      72.707  81.708  87.107  1.00  0.00           C
ATOM   1941  CG  ASP A 112      73.838  82.527  87.668  1.00  0.00           C
ATOM   1942  OD1 ASP A 112      74.618  82.047  88.526  1.00  0.00           O
ATOM   1943  OD2 ASP A 112      73.888  83.728  87.286  1.00  0.00           O
ATOM   1944  C   ASP A 112      71.918  79.497  86.356  1.00  0.00           C
ATOM   1945  O   ASP A 112      72.007  79.037  85.217  1.00  0.00           O
ATOM   1946  N   ILE A 113      70.787  79.397  87.066  1.00  0.00           N
ATOM   1948  CA  ILE A 113      69.607  78.708  86.617  1.00  0.00           C
ATOM   1950  CB  ILE A 113      69.607  77.287  87.188  1.00  0.00           C
ATOM   1952  CG2 ILE A 113      69.558  77.338  88.727  1.00  0.00           C
ATOM   1956  CG1 ILE A 113      68.488  76.408  86.607  1.00  0.00           C
ATOM   1959  CD  ILE A 113      68.567  74.967  87.107  1.00  0.00           C
ATOM   1963  C   ILE A 113      68.387  79.497  87.057  1.00  0.00           C
ATOM   1964  O   ILE A 113      68.348  80.107  88.137  1.00  0.00           O
ATOM   1965  N   LEU A 114      67.317  79.478  86.237  1.00  0.00           N
ATOM   1967  CA  LEU A 114      66.027  80.037  86.596  1.00  0.00           C
ATOM   1969  CB  LEU A 114      65.577  81.177  85.658  1.00  0.00           C
ATOM   1972  CG  LEU A 114      66.388  82.478  85.647  1.00  0.00           C
ATOM   1974  CD1 LEU A 114      65.728  83.448  84.658  1.00  0.00           C
ATOM   1978  CD2 LEU A 114      66.478  83.117  87.037  1.00  0.00           C
ATOM   1982  C   LEU A 114      64.978  78.958  86.488  1.00  0.00           C
ATOM   1983  O   LEU A 114      64.918  78.238  85.497  1.00  0.00           O
ATOM   1984  N   TRP A 115      64.077  78.848  87.477  1.00  0.00           N
ATOM   1986  CA  TRP A 115      62.978  77.897  87.396  1.00  0.00           C
ATOM   1988  CB  TRP A 115      63.377  76.537  88.047  1.00  0.00           C
ATOM   1991  CG  TRP A 115      63.577  76.518  89.537  1.00  0.00           C
ATOM   1992  CD1 TRP A 115      62.547  76.348  90.427  1.00  0.00           C
ATOM   1994  NE1 TRP A 115      63.037  76.348  91.707  1.00  0.00           N
ATOM   1996  CE2 TRP A 115      64.377  76.558  91.688  1.00  0.00           C
ATOM   1997  CD2 TRP A 115      64.768  76.658  90.326  1.00  0.00           C
ATOM   1998  CE3 TRP A 115      66.128  76.817  90.036  1.00  0.00           C
ATOM   2000  CZ3 TRP A 115      67.028  76.918  91.097  1.00  0.00           C
ATOM   2002  CZ2 TRP A 115      65.268  76.677  92.738  1.00  0.00           C
ATOM   2004  CH2 TRP A 115      66.607  76.878  92.426  1.00  0.00           C
ATOM   2006  C   TRP A 115      61.778  78.527  88.077  1.00  0.00           C
ATOM   2007  O   TRP A 115      61.917  79.457  88.867  1.00  0.00           O
ATOM   2008  N   SER A 116      60.537  78.038  87.837  1.00  0.00           N
ATOM   2010  CA  SER A 116      59.417  78.327  88.727  1.00  0.00           C
ATOM   2012  CB  SER A 116      58.218  79.118  88.097  1.00  0.00           C
ATOM   2015  OG  SER A 116      57.418  78.408  87.146  1.00  0.00           O
ATOM   2017  C   SER A 116      58.967  77.037  89.376  1.00  0.00           C
ATOM   2018  O   SER A 116      58.657  76.068  88.697  1.00  0.00           O
ATOM   2019  N   GLU A 117      58.967  76.997  90.728  1.00  0.00           N
ATOM   2021  CA  GLU A 117      58.208  76.018  91.488  1.00  0.00           C
ATOM   2023  CB  GLU A 117      58.958  75.427  92.727  1.00  0.00           C
ATOM   2026  CG  GLU A 117      60.088  74.397  92.447  1.00  0.00           C
ATOM   2029  CD  GLU A 117      60.928  74.067  93.688  1.00  0.00           C
ATOM   2030  OE1 GLU A 117      61.427  75.057  94.306  1.00  0.00           O
ATOM   2031  OE2 GLU A 117      61.087  72.887  94.087  1.00  0.00           O
ATOM   2032  C   GLU A 117      56.927  76.698  91.957  1.00  0.00           C
ATOM   2033  O   GLU A 117      56.978  77.768  92.547  1.00  0.00           O
ATOM   2034  N   ASP A 118      55.737  76.118  91.677  1.00  0.00           N
ATOM   2036  CA  ASP A 118      54.427  76.628  92.066  1.00  0.00           C
ATOM   2038  CB  ASP A 118      54.198  76.258  93.576  1.00  0.00           C
ATOM   2041  CG  ASP A 118      52.778  75.838  93.907  1.00  0.00           C
ATOM   2042  OD1 ASP A 118      51.908  75.808  93.007  1.00  0.00           O
ATOM   2043  OD2 ASP A 118      52.568  75.427  95.087  1.00  0.00           O
ATOM   2044  C   ASP A 118      54.177  78.128  91.736  1.00  0.00           C
ATOM   2045  O   ASP A 118      53.838  78.947  92.587  1.00  0.00           O
ATOM   2046  N   ASN A 119      54.447  78.527  90.457  1.00  0.00           N
ATOM   2048  CA  ASN A 119      54.458  79.897  89.926  1.00  0.00           C
ATOM   2050  CB  ASN A 119      52.997  80.477  89.677  1.00  0.00           C
ATOM   2053  CG  ASN A 119      52.467  80.438  88.228  1.00  0.00           C
ATOM   2054  OD1 ASN A 119      51.978  81.408  87.647  1.00  0.00           O
ATOM   2055  ND2 ASN A 119      52.558  79.268  87.547  1.00  0.00           N
ATOM   2058  C   ASN A 119      55.357  80.887  90.707  1.00  0.00           C
ATOM   2059  O   ASN A 119      55.438  82.077  90.378  1.00  0.00           O
ATOM   2060  N   HIS A 120      56.138  80.428  91.716  1.00  0.00           N
ATOM   2062  CA  HIS A 120      56.938  81.247  92.617  1.00  0.00           C
ATOM   2064  CB  HIS A 120      57.087  80.628  94.037  1.00  0.00           C
ATOM   2067  ND1 HIS A 120      56.068  81.048  96.277  1.00  0.00           N
ATOM   2068  CG  HIS A 120      56.628  81.557  95.127  1.00  0.00           C
ATOM   2069  CE1 HIS A 120      55.378  82.028  96.806  1.00  0.00           C
ATOM   2071  NE2 HIS A 120      55.507  83.168  96.087  1.00  0.00           N
ATOM   2073  CD2 HIS A 120      56.318  82.877  95.017  1.00  0.00           C
ATOM   2075  C   HIS A 120      58.278  81.618  91.996  1.00  0.00           C
ATOM   2076  O   HIS A 120      58.457  81.447  90.798  1.00  0.00           O
ATOM   2077  N   PHE A 121      59.208  82.268  92.738  1.00  0.00           N
ATOM   2079  CA  PHE A 121      60.548  82.467  92.227  1.00  0.00           C
ATOM   2081  CB  PHE A 121      60.877  83.917  91.777  1.00  0.00           C
ATOM   2084  CG  PHE A 121      60.378  84.227  90.387  1.00  0.00           C
ATOM   2085  CD1 PHE A 121      60.307  83.268  89.347  1.00  0.00           C
ATOM   2087  CE1 PHE A 121      59.888  83.618  88.067  1.00  0.00           C
ATOM   2089  CZ  PHE A 121      59.577  84.948  87.787  1.00  0.00           C
ATOM   2091  CD2 PHE A 121      60.098  85.568  90.057  1.00  0.00           C
ATOM   2093  CE2 PHE A 121      59.717  85.927  88.767  1.00  0.00           C
ATOM   2095  C   PHE A 121      61.588  81.988  93.196  1.00  0.00           C
ATOM   2096  O   PHE A 121      61.487  82.158  94.408  1.00  0.00           O
ATOM   2097  N   ARG A 122      62.598  81.307  92.617  1.00  0.00           N
ATOM   2099  CA  ARG A 122      63.827  80.887  93.207  1.00  0.00           C
ATOM   2101  CB  ARG A 122      63.787  79.448  93.797  1.00  0.00           C
ATOM   2104  CG  ARG A 122      62.857  79.217  95.007  1.00  0.00           C
ATOM   2107  CD  ARG A 122      61.588  78.408  94.706  1.00  0.00           C
ATOM   2110  NE  ARG A 122      60.848  78.077  95.966  1.00  0.00           N
ATOM   2112  CZ  ARG A 122      60.188  78.988  96.666  1.00  0.00           C
ATOM   2113  NH1 ARG A 122      60.287  80.278  96.397  1.00  0.00           N
ATOM   2116  NH2 ARG A 122      59.468  78.658  97.727  1.00  0.00           N
ATOM   2119  C   ARG A 122      64.798  80.867  92.048  1.00  0.00           C
ATOM   2120  O   ARG A 122      64.427  80.457  90.947  1.00  0.00           O
ATOM   2121  N   SER A 123      66.048  81.258  92.267  1.00  0.00           N
ATOM   2123  CA  SER A 123      67.107  81.088  91.297  1.00  0.00           C
ATOM   2125  CB  SER A 123      67.347  82.317  90.367  1.00  0.00           C
ATOM   2128  OG  SER A 123      67.707  83.507  91.067  1.00  0.00           O
ATOM   2130  C   SER A 123      68.327  80.688  92.076  1.00  0.00           C
ATOM   2131  O   SER A 123      68.308  80.688  93.307  1.00  0.00           O
ATOM   2132  N   ALA A 124      69.397  80.258  91.386  1.00  0.00           N
ATOM   2134  CA  ALA A 124      70.607  79.848  92.076  1.00  0.00           C
ATOM   2136  CB  ALA A 124      70.507  78.387  92.576  1.00  0.00           C
ATOM   2140  C   ALA A 124      71.798  79.917  91.157  1.00  0.00           C
ATOM   2141  O   ALA A 124      71.668  79.758  89.947  1.00  0.00           O
ATOM   2142  N   THR A 125      72.987  80.118  91.747  1.00  0.00           N
ATOM   2144  CA  THR A 125      74.257  79.798  91.106  1.00  0.00           C
ATOM   2146  CB  THR A 125      75.397  80.778  91.437  1.00  0.00           C
ATOM   2148  OG1 THR A 125      76.647  80.358  90.896  1.00  0.00           O
ATOM   2150  CG2 THR A 125      75.607  80.918  92.948  1.00  0.00           C
ATOM   2154  C   THR A 125      74.668  78.378  91.427  1.00  0.00           C
ATOM   2155  O   THR A 125      74.598  77.927  92.576  1.00  0.00           O
ATOM   2156  N   LEU A 126      75.067  77.618  90.387  1.00  0.00           N
ATOM   2158  CA  LEU A 126      75.427  76.228  90.457  1.00  0.00           C
ATOM   2160  CB  LEU A 126      74.598  75.308  89.496  1.00  0.00           C
ATOM   2163  CG  LEU A 126      73.188  74.917  89.966  1.00  0.00           C
ATOM   2165  CD1 LEU A 126      72.298  76.128  90.238  1.00  0.00           C
ATOM   2169  CD2 LEU A 126      72.498  74.018  88.927  1.00  0.00           C
ATOM   2173  C   LEU A 126      76.868  76.118  90.007  1.00  0.00           C
ATOM   2174  O   LEU A 126      77.238  76.537  88.907  1.00  0.00           O
ATOM   2175  N   SER A 127      77.728  75.478  90.826  1.00  0.00           N
ATOM   2177  CA  SER A 127      79.007  75.018  90.337  1.00  0.00           C
ATOM   2179  CB  SER A 127      80.237  75.618  91.067  1.00  0.00           C
ATOM   2182  OG  SER A 127      80.408  75.138  92.407  1.00  0.00           O
ATOM   2184  C   SER A 127      79.018  73.508  90.378  1.00  0.00           C
ATOM   2185  O   SER A 127      78.418  72.868  91.246  1.00  0.00           O
ATOM   2186  N   SER A 128      79.647  72.887  89.367  1.00  0.00           N
ATOM   2188  CA  SER A 128      79.677  71.447  89.268  1.00  0.00           C
ATOM   2190  CB  SER A 128      78.787  70.818  88.167  1.00  0.00           C
ATOM   2193  OG  SER A 128      77.418  71.088  88.386  1.00  0.00           O
ATOM   2195  C   SER A 128      81.037  71.008  88.847  1.00  0.00           C
ATOM   2196  O   SER A 128      81.747  71.728  88.167  1.00  0.00           O
ATOM   2197  N   THR A 129      81.368  69.758  89.177  1.00  0.00           N
ATOM   2199  CA  THR A 129      82.528  69.067  88.646  1.00  0.00           C
ATOM   2201  CB  THR A 129      83.567  68.738  89.697  1.00  0.00           C
ATOM   2203  OG1 THR A 129      82.967  67.938  90.696  1.00  0.00           O
ATOM   2205  CG2 THR A 129      84.038  70.037  90.357  1.00  0.00           C
ATOM   2209  C   THR A 129      82.067  67.758  88.047  1.00  0.00           C
ATOM   2210  O   THR A 129      80.968  67.277  88.347  1.00  0.00           O
ATOM   2211  N   PHE A 130      82.887  67.158  87.188  1.00  0.00           N
ATOM   2213  CA  PHE A 130      82.618  65.887  86.576  1.00  0.00           C
ATOM   2215  CB  PHE A 130      82.658  65.948  85.027  1.00  0.00           C
ATOM   2218  CG  PHE A 130      81.408  66.607  84.487  1.00  0.00           C
ATOM   2219  CD1 PHE A 130      81.097  67.957  84.757  1.00  0.00           C
ATOM   2221  CE1 PHE A 130      79.878  68.508  84.356  1.00  0.00           C
ATOM   2223  CZ  PHE A 130      78.978  67.728  83.627  1.00  0.00           C
ATOM   2225  CD2 PHE A 130      80.507  65.868  83.716  1.00  0.00           C
ATOM   2227  CE2 PHE A 130      79.298  66.408  83.277  1.00  0.00           C
ATOM   2229  C   PHE A 130      83.628  64.888  87.076  1.00  0.00           C
ATOM   2230  O   PHE A 130      84.838  65.077  87.016  1.00  0.00           O
ATOM   2231  N   SER A 131      83.107  63.768  87.597  1.00  0.00           N
ATOM   2233  CA  SER A 131      83.888  62.668  88.106  1.00  0.00           C
ATOM   2235  CB  SER A 131      83.427  62.348  89.557  1.00  0.00           C
ATOM   2238  OG  SER A 131      84.007  61.168  90.117  1.00  0.00           O
ATOM   2240  C   SER A 131      83.647  61.497  87.188  1.00  0.00           C
ATOM   2241  O   SER A 131      82.507  61.147  86.876  1.00  0.00           O
ATOM   2242  N   PHE A 132      84.718  60.868  86.677  1.00  0.00           N
ATOM   2244  CA  PHE A 132      84.558  59.638  85.917  1.00  0.00           C
ATOM   2246  CB  PHE A 132      85.828  59.318  85.087  1.00  0.00           C
ATOM   2249  CG  PHE A 132      85.618  58.138  84.166  1.00  0.00           C
ATOM   2250  CD1 PHE A 132      84.797  58.268  83.036  1.00  0.00           C
ATOM   2252  CE1 PHE A 132      84.607  57.198  82.167  1.00  0.00           C
ATOM   2254  CZ  PHE A 132      85.228  55.967  82.407  1.00  0.00           C
ATOM   2256  CD2 PHE A 132      86.248  56.897  84.408  1.00  0.00           C
ATOM   2258  CE2 PHE A 132      86.047  55.827  83.536  1.00  0.00           C
ATOM   2260  C   PHE A 132      84.178  58.467  86.817  1.00  0.00           C
ATOM   2261  O   PHE A 132      84.888  58.098  87.747  1.00  0.00           O
ATOM   2262  N   ALA A 133      82.998  57.858  86.558  1.00  0.00           N
ATOM   2264  CA  ALA A 133      82.448  56.868  87.457  1.00  0.00           C
ATOM   2266  CB  ALA A 133      80.938  57.098  87.627  1.00  0.00           C
ATOM   2270  C   ALA A 133      82.677  55.478  86.937  1.00  0.00           C
ATOM   2271  O   ALA A 133      82.478  54.508  87.657  1.00  0.00           O
ATOM   2272  N   GLY A 134      83.188  55.358  85.687  1.00  0.00           N
ATOM   2274  CA  GLY A 134      83.507  54.057  85.127  1.00  0.00           C
ATOM   2277  C   GLY A 134      82.847  53.747  83.826  1.00  0.00           C
ATOM   2278  O   GLY A 134      82.218  54.577  83.176  1.00  0.00           O
ATOM   2279  N   LEU A 135      83.037  52.497  83.386  1.00  0.00           N
ATOM   2281  CA  LEU A 135      82.378  51.958  82.227  1.00  0.00           C
ATOM   2283  CB  LEU A 135      83.308  50.958  81.488  1.00  0.00           C
ATOM   2286  CG  LEU A 135      82.697  50.267  80.247  1.00  0.00           C
ATOM   2288  CD1 LEU A 135      82.327  51.317  79.197  1.00  0.00           C
ATOM   2292  CD2 LEU A 135      83.658  49.218  79.658  1.00  0.00           C
ATOM   2296  C   LEU A 135      81.108  51.247  82.597  1.00  0.00           C
ATOM   2297  O   LEU A 135      81.108  50.397  83.497  1.00  0.00           O
ATOM   2298  N   GLU A 136      80.007  51.528  81.867  1.00  0.00           N
ATOM   2300  CA  GLU A 136      78.768  50.808  82.006  1.00  0.00           C
ATOM   2302  CB  GLU A 136      77.698  51.678  82.727  1.00  0.00           C
ATOM   2305  CG  GLU A 136      76.388  50.938  83.088  1.00  0.00           C
ATOM   2308  CD  GLU A 136      75.497  51.618  84.128  1.00  0.00           C
ATOM   2309  OE1 GLU A 136      75.717  52.788  84.506  1.00  0.00           O
ATOM   2310  OE2 GLU A 136      74.558  50.928  84.587  1.00  0.00           O
ATOM   2311  C   GLU A 136      78.327  50.358  80.617  1.00  0.00           C
ATOM   2312  O   GLU A 136      78.808  50.827  79.587  1.00  0.00           O
ATOM   2313  N   THR A 137      77.408  49.388  80.567  1.00  0.00           N
ATOM   2315  CA  THR A 137      76.647  49.088  79.367  1.00  0.00           C
ATOM   2317  CB  THR A 137      76.877  47.668  78.847  1.00  0.00           C
ATOM   2319  OG1 THR A 137      78.247  47.518  78.507  1.00  0.00           O
ATOM   2321  CG2 THR A 137      76.108  47.397  77.548  1.00  0.00           C
ATOM   2325  C   THR A 137      75.198  49.258  79.716  1.00  0.00           C
ATOM   2326  O   THR A 137      74.738  48.668  80.687  1.00  0.00           O
ATOM   2327  N   LEU A 138      74.418  50.018  78.927  1.00  0.00           N
ATOM   2329  CA  LEU A 138      72.978  50.107  79.127  1.00  0.00           C
ATOM   2331  CB  LEU A 138      72.418  51.548  79.087  1.00  0.00           C
ATOM   2334  CG  LEU A 138      73.098  52.528  80.057  1.00  0.00           C
ATOM   2336  CD1 LEU A 138      72.527  53.938  79.908  1.00  0.00           C
ATOM   2340  CD2 LEU A 138      73.028  52.088  81.526  1.00  0.00           C
ATOM   2344  C   LEU A 138      72.287  49.298  78.077  1.00  0.00           C
ATOM   2345  O   LEU A 138      72.857  49.048  77.007  1.00  0.00           O
ATOM   2346  N   ASN A 139      71.027  48.888  78.326  1.00  0.00           N
ATOM   2348  CA  ASN A 139      70.177  48.308  77.317  1.00  0.00           C
ATOM   2350  CB  ASN A 139      69.677  46.888  77.667  1.00  0.00           C
ATOM   2353  CG  ASN A 139      68.917  46.258  76.506  1.00  0.00           C
ATOM   2354  OD1 ASN A 139      67.798  46.647  76.146  1.00  0.00           O
ATOM   2355  ND2 ASN A 139      69.528  45.267  75.837  1.00  0.00           N
ATOM   2358  C   ASN A 139      69.028  49.267  77.076  1.00  0.00           C
ATOM   2359  O   ASN A 139      68.298  49.668  77.997  1.00  0.00           O
ATOM   2360  N   ILE A 140      68.888  49.708  75.826  1.00  0.00           N
ATOM   2362  CA  ILE A 140      67.958  50.727  75.367  1.00  0.00           C
ATOM   2364  CB  ILE A 140      68.608  52.107  75.247  1.00  0.00           C
ATOM   2366  CG2 ILE A 140      67.548  53.118  74.727  1.00  0.00           C
ATOM   2370  CG1 ILE A 140      69.247  52.598  76.567  1.00  0.00           C
ATOM   2373  CD  ILE A 140      70.128  53.838  76.386  1.00  0.00           C
ATOM   2377  C   ILE A 140      67.488  50.258  74.006  1.00  0.00           C
ATOM   2378  O   ILE A 140      68.317  49.967  73.137  1.00  0.00           O
ATOM   2379  N   ALA A 141      66.168  50.177  73.777  1.00  0.00           N
ATOM   2381  CA  ALA A 141      65.518  49.628  72.597  1.00  0.00           C
ATOM   2383  CB  ALA A 141      65.388  50.688  71.477  1.00  0.00           C
ATOM   2387  C   ALA A 141      66.067  48.287  72.087  1.00  0.00           C
ATOM   2388  O   ALA A 141      66.427  48.128  70.926  1.00  0.00           O
ATOM   2389  N   GLY A 142      66.207  47.327  73.036  1.00  0.00           N
ATOM   2391  CA  GLY A 142      66.638  45.948  72.817  1.00  0.00           C
ATOM   2394  C   GLY A 142      68.107  45.808  72.496  1.00  0.00           C
ATOM   2395  O   GLY A 142      68.628  44.717  72.227  1.00  0.00           O
ATOM   2396  N   ARG A 143      68.817  46.938  72.527  1.00  0.00           N
ATOM   2398  CA  ARG A 143      70.188  47.068  72.117  1.00  0.00           C
ATOM   2400  CB  ARG A 143      70.368  48.147  71.036  1.00  0.00           C
ATOM   2403  CG  ARG A 143      69.798  47.767  69.666  1.00  0.00           C
ATOM   2406  CD  ARG A 143      69.927  48.877  68.617  1.00  0.00           C
ATOM   2409  NE  ARG A 143      71.317  49.448  68.617  1.00  0.00           N
ATOM   2411  CZ  ARG A 143      72.448  48.778  68.367  1.00  0.00           C
ATOM   2412  NH1 ARG A 143      72.507  47.537  67.917  1.00  0.00           N
ATOM   2415  NH2 ARG A 143      73.597  49.378  68.606  1.00  0.00           N
ATOM   2418  C   ARG A 143      71.077  47.478  73.246  1.00  0.00           C
ATOM   2419  O   ARG A 143      70.708  48.268  74.117  1.00  0.00           O
ATOM   2420  N   ASN A 144      72.317  46.988  73.217  1.00  0.00           N
ATOM   2422  CA  ASN A 144      73.298  47.348  74.207  1.00  0.00           C
ATOM   2424  CB  ASN A 144      74.268  46.158  74.496  1.00  0.00           C
ATOM   2427  CG  ASN A 144      73.478  44.927  74.938  1.00  0.00           C
ATOM   2428  OD1 ASN A 144      72.257  44.927  75.147  1.00  0.00           O
ATOM   2429  ND2 ASN A 144      74.168  43.768  75.016  1.00  0.00           N
ATOM   2432  C   ASN A 144      74.028  48.607  73.746  1.00  0.00           C
ATOM   2433  O   ASN A 144      74.147  48.857  72.556  1.00  0.00           O
ATOM   2434  N   VAL A 145      74.478  49.477  74.677  1.00  0.00           N
ATOM   2436  CA  VAL A 145      75.327  50.608  74.347  1.00  0.00           C
ATOM   2438  CB  VAL A 145      74.577  51.938  74.247  1.00  0.00           C
ATOM   2440  CG1 VAL A 145      73.847  52.287  75.556  1.00  0.00           C
ATOM   2444  CG2 VAL A 145      75.537  53.058  73.786  1.00  0.00           C
ATOM   2448  C   VAL A 145      76.427  50.727  75.367  1.00  0.00           C
ATOM   2449  O   VAL A 145      76.198  50.577  76.567  1.00  0.00           O
ATOM   2450  N   LEU A 146      77.658  50.967  74.896  1.00  0.00           N
ATOM   2452  CA  LEU A 146      78.838  51.077  75.717  1.00  0.00           C
ATOM   2454  CB  LEU A 146      79.998  50.668  74.776  1.00  0.00           C
ATOM   2457  CG  LEU A 146      81.408  50.498  75.357  1.00  0.00           C
ATOM   2459  CD1 LEU A 146      82.028  51.808  75.867  1.00  0.00           C
ATOM   2463  CD2 LEU A 146      81.427  49.368  76.397  1.00  0.00           C
ATOM   2467  C   LEU A 146      78.998  52.518  76.207  1.00  0.00           C
ATOM   2468  O   LEU A 146      79.217  53.438  75.427  1.00  0.00           O
ATOM   2469  N   CYS A 147      78.888  52.767  77.527  1.00  0.00           N
ATOM   2471  CA  CYS A 147      78.868  54.118  78.047  1.00  0.00           C
ATOM   2473  CB  CYS A 147      77.438  54.577  78.427  1.00  0.00           C
ATOM   2476  SG  CYS A 147      76.618  53.418  79.547  1.00  0.00           S
ATOM   2478  C   CYS A 147      79.868  54.397  79.177  1.00  0.00           C
ATOM   2479  O   CYS A 147      79.887  53.787  80.238  1.00  0.00           O
ATOM   2480  N   ASN A 148      80.728  55.397  78.947  1.00  0.00           N
ATOM   2482  CA  ASN A 148      81.438  56.198  79.926  1.00  0.00           C
ATOM   2484  CB  ASN A 148      82.277  57.287  79.197  1.00  0.00           C
ATOM   2487  CG  ASN A 148      83.527  56.697  78.548  1.00  0.00           C
ATOM   2488  OD1 ASN A 148      84.108  55.717  78.997  1.00  0.00           O
ATOM   2489  ND2 ASN A 148      83.997  57.298  77.426  1.00  0.00           N
ATOM   2492  C   ASN A 148      80.438  56.878  80.837  1.00  0.00           C
ATOM   2493  O   ASN A 148      79.637  57.697  80.396  1.00  0.00           O
ATOM   2494  N   VAL A 149      80.487  56.538  82.136  1.00  0.00           N
ATOM   2496  CA  VAL A 149      79.598  57.128  83.117  1.00  0.00           C
ATOM   2498  CB  VAL A 149      79.188  56.168  84.236  1.00  0.00           C
ATOM   2500  CG1 VAL A 149      78.107  56.827  85.117  1.00  0.00           C
ATOM   2504  CG2 VAL A 149      78.628  54.897  83.597  1.00  0.00           C
ATOM   2508  C   VAL A 149      80.257  58.348  83.716  1.00  0.00           C
ATOM   2509  O   VAL A 149      81.327  58.287  84.327  1.00  0.00           O
ATOM   2510  N   TRP A 150      79.607  59.508  83.548  1.00  0.00           N
ATOM   2512  CA  TRP A 150      80.058  60.778  84.037  1.00  0.00           C
ATOM   2514  CB  TRP A 150      80.048  61.837  82.927  1.00  0.00           C
ATOM   2517  CG  TRP A 150      81.177  61.658  81.967  1.00  0.00           C
ATOM   2518  CD1 TRP A 150      81.108  61.268  80.658  1.00  0.00           C
ATOM   2520  NE1 TRP A 150      82.368  61.237  80.117  1.00  0.00           N
ATOM   2522  CE2 TRP A 150      83.278  61.538  81.097  1.00  0.00           C
ATOM   2523  CD2 TRP A 150      82.557  61.848  82.267  1.00  0.00           C
ATOM   2524  CE3 TRP A 150      83.237  62.248  83.417  1.00  0.00           C
ATOM   2526  CZ3 TRP A 150      84.637  62.318  83.377  1.00  0.00           C
ATOM   2528  CZ2 TRP A 150      84.668  61.548  81.067  1.00  0.00           C
ATOM   2530  CH2 TRP A 150      85.337  61.967  82.227  1.00  0.00           C
ATOM   2532  C   TRP A 150      79.158  61.228  85.147  1.00  0.00           C
ATOM   2533  O   TRP A 150      77.948  61.348  84.987  1.00  0.00           O
ATOM   2534  N   GLN A 151      79.747  61.438  86.316  1.00  0.00           N
ATOM   2536  CA  GLN A 151      79.007  61.577  87.547  1.00  0.00           C
ATOM   2538  CB  GLN A 151      79.628  60.527  88.487  1.00  0.00           C
ATOM   2541  CG  GLN A 151      78.957  60.298  89.847  1.00  0.00           C
ATOM   2544  CD  GLN A 151      77.588  59.628  89.757  1.00  0.00           C
ATOM   2545  OE1 GLN A 151      76.688  60.028  89.017  1.00  0.00           O
ATOM   2546  NE2 GLN A 151      77.408  58.548  90.556  1.00  0.00           N
ATOM   2549  C   GLN A 151      79.257  62.998  88.027  1.00  0.00           C
ATOM   2550  O   GLN A 151      80.357  63.348  88.427  1.00  0.00           O
ATOM   2551  N   GLU A 152      78.238  63.857  87.927  1.00  0.00           N
ATOM   2553  CA  GLU A 152      78.408  65.287  88.067  1.00  0.00           C
ATOM   2555  CB  GLU A 152      77.647  66.107  86.987  1.00  0.00           C
ATOM   2558  CG  GLU A 152      77.798  67.647  87.136  1.00  0.00           C
ATOM   2561  CD  GLU A 152      76.728  68.448  86.418  1.00  0.00           C
ATOM   2562  OE1 GLU A 152      75.518  68.188  86.646  1.00  0.00           O
ATOM   2563  OE2 GLU A 152      77.028  69.378  85.617  1.00  0.00           O
ATOM   2564  C   GLU A 152      77.997  65.707  89.467  1.00  0.00           C
ATOM   2565  O   GLU A 152      76.848  65.567  89.887  1.00  0.00           O
ATOM   2566  N   GLU A 153      78.978  66.208  90.238  1.00  0.00           N
ATOM   2568  CA  GLU A 153      78.817  66.628  91.617  1.00  0.00           C
ATOM   2570  CB  GLU A 153      80.167  66.508  92.387  1.00  0.00           C
ATOM   2573  CG  GLU A 153      80.817  65.098  92.387  1.00  0.00           C
ATOM   2576  CD  GLU A 153      80.188  64.077  93.326  1.00  0.00           C
ATOM   2577  OE1 GLU A 153      79.368  64.438  94.216  1.00  0.00           O
ATOM   2578  OE2 GLU A 153      80.558  62.887  93.158  1.00  0.00           O
ATOM   2579  C   GLU A 153      78.408  68.088  91.567  1.00  0.00           C
ATOM   2580  O   GLU A 153      79.188  68.927  91.106  1.00  0.00           O
ATOM   2581  N   VAL A 154      77.168  68.417  91.967  1.00  0.00           N
ATOM   2583  CA  VAL A 154      76.618  69.758  91.847  1.00  0.00           C
ATOM   2585  CB  VAL A 154      75.268  69.827  91.117  1.00  0.00           C
ATOM   2587  CG1 VAL A 154      74.967  71.287  90.728  1.00  0.00           C
ATOM   2591  CG2 VAL A 154      75.287  68.908  89.877  1.00  0.00           C
ATOM   2595  C   VAL A 154      76.438  70.317  93.237  1.00  0.00           C
ATOM   2596  O   VAL A 154      75.988  69.628  94.146  1.00  0.00           O
ATOM   2597  N   THR A 155      76.787  71.618  93.396  1.00  0.00           N
ATOM   2599  CA  THR A 155      76.577  72.427  94.587  1.00  0.00           C
ATOM   2601  CB  THR A 155      77.897  72.787  95.276  1.00  0.00           C
ATOM   2603  OG1 THR A 155      78.628  71.618  95.626  1.00  0.00           O
ATOM   2605  CG2 THR A 155      77.647  73.557  96.587  1.00  0.00           C
ATOM   2609  C   THR A 155      75.897  73.747  94.227  1.00  0.00           C
ATOM   2610  O   THR A 155      76.357  74.478  93.347  1.00  0.00           O
ATOM   2611  N   SER A 156      74.798  74.128  94.917  1.00  0.00           N
ATOM   2613  CA  SER A 156      74.168  75.448  94.757  1.00  0.00           C
ATOM   2615  CB  SER A 156      72.638  75.448  94.496  1.00  0.00           C
ATOM   2618  OG  SER A 156      72.228  74.818  93.298  1.00  0.00           O
ATOM   2620  C   SER A 156      74.268  76.268  96.036  1.00  0.00           C
ATOM   2621  O   SER A 156      74.057  75.738  97.127  1.00  0.00           O
ATOM   2622  N   THR A 157      74.488  77.598  95.927  1.00  0.00           N
ATOM   2624  CA  THR A 157      74.588  78.498  97.087  1.00  0.00           C
ATOM   2626  CB  THR A 157      75.817  79.387  97.097  1.00  0.00           C
ATOM   2628  OG1 THR A 157      76.967  78.577  97.216  1.00  0.00           O
ATOM   2630  CG2 THR A 157      75.887  80.327  98.316  1.00  0.00           C
ATOM   2634  C   THR A 157      73.397  79.418  97.247  1.00  0.00           C
ATOM   2635  O   THR A 157      73.147  80.278  96.417  1.00  0.00           O
ATOM   2636  N   ARG A 158      72.688  79.247  98.396  1.00  0.00           N
ATOM   2638  CA  ARG A 158      71.717  80.138  99.037  1.00  0.00           C
ATOM   2640  CB  ARG A 158      71.938  81.678  98.797  1.00  0.00           C
ATOM   2643  CG  ARG A 158      70.887  82.697  99.297  1.00  0.00           C
ATOM   2646  CD  ARG A 158      70.957  83.217 100.746  1.00  0.00           C
ATOM   2649  NE  ARG A 158      70.887  82.047 101.688  1.00  0.00           N
ATOM   2651  CZ  ARG A 158      71.938  81.468 102.247  1.00  0.00           C
ATOM   2652  NH1 ARG A 158      73.137  81.988 102.197  1.00  0.00           N
ATOM   2655  NH2 ARG A 158      71.787  80.317 102.867  1.00  0.00           N
ATOM   2658  C   ARG A 158      70.248  79.698  98.927  1.00  0.00           C
ATOM   2659  O   ARG A 158      69.528  80.208  98.067  1.00  0.00           O
ATOM   2660  N   PRO A 159      69.668  78.827  99.738  1.00  0.00           N
ATOM   2661  CD  PRO A 159      68.247  78.498  99.548  1.00  0.00           C
ATOM   2664  CA  PRO A 159      70.287  77.927 100.707  1.00  0.00           C
ATOM   2666  CB  PRO A 159      69.128  77.128 101.307  1.00  0.00           C
ATOM   2669  CG  PRO A 159      67.857  77.878 100.886  1.00  0.00           C
ATOM   2672  C   PRO A 159      71.287  76.978 100.127  1.00  0.00           C
ATOM   2673  O   PRO A 159      71.058  76.528  99.026  1.00  0.00           O
ATOM   2674  N   GLU A 160      72.387  76.658 100.816  1.00  0.00           N
ATOM   2676  CA  GLU A 160      73.348  75.688 100.326  1.00  0.00           C
ATOM   2678  CB  GLU A 160      74.548  75.758 101.277  1.00  0.00           C
ATOM   2681  CG  GLU A 160      75.757  74.948 100.816  1.00  0.00           C
ATOM   2684  CD  GLU A 160      77.017  75.317 101.596  1.00  0.00           C
ATOM   2685  OE1 GLU A 160      77.037  76.338 102.356  1.00  0.00           O
ATOM   2686  OE2 GLU A 160      78.018  74.588 101.397  1.00  0.00           O
ATOM   2687  C   GLU A 160      72.818  74.247 100.158  1.00  0.00           C
ATOM   2688  O   GLU A 160      72.118  73.738 101.026  1.00  0.00           O
ATOM   2689  N   LYS A 161      73.077  73.568  99.007  1.00  0.00           N
ATOM   2691  CA  LYS A 161      72.438  72.318  98.617  1.00  0.00           C
ATOM   2693  CB  LYS A 161      71.128  72.528  97.776  1.00  0.00           C
ATOM   2696  CG  LYS A 161      69.998  73.268  98.507  1.00  0.00           C
ATOM   2699  CD  LYS A 161      68.827  73.667  97.587  1.00  0.00           C
ATOM   2702  CE  LYS A 161      67.667  74.308  98.386  1.00  0.00           C
ATOM   2705  NZ  LYS A 161      66.478  74.537  97.536  1.00  0.00           N
ATOM   2709  C   LYS A 161      73.387  71.588  97.687  1.00  0.00           C
ATOM   2710  O   LYS A 161      74.037  72.237  96.876  1.00  0.00           O
ATOM   2711  N   GLN A 162      73.438  70.238  97.737  1.00  0.00           N
ATOM   2713  CA  GLN A 162      74.237  69.467  96.806  1.00  0.00           C
ATOM   2715  CB  GLN A 162      75.497  68.897  97.487  1.00  0.00           C
ATOM   2718  CG  GLN A 162      76.427  70.028  97.938  1.00  0.00           C
ATOM   2721  CD  GLN A 162      77.607  69.478  98.707  1.00  0.00           C
ATOM   2722  OE1 GLN A 162      77.498  69.128  99.887  1.00  0.00           O
ATOM   2723  NE2 GLN A 162      78.787  69.418  98.027  1.00  0.00           N
ATOM   2726  C   GLN A 162      73.467  68.308  96.257  1.00  0.00           C
ATOM   2727  O   GLN A 162      72.607  67.738  96.926  1.00  0.00           O
ATOM   2728  N   TRP A 163      73.777  67.878  95.027  1.00  0.00           N
ATOM   2730  CA  TRP A 163      73.137  66.717  94.478  1.00  0.00           C
ATOM   2732  CB  TRP A 163      71.698  67.008  93.947  1.00  0.00           C
ATOM   2735  CG  TRP A 163      71.618  67.927  92.767  1.00  0.00           C
ATOM   2736  CD1 TRP A 163      71.588  67.518  91.467  1.00  0.00           C
ATOM   2738  NE1 TRP A 163      71.537  68.618  90.647  1.00  0.00           N
ATOM   2740  CE2 TRP A 163      71.557  69.748  91.386  1.00  0.00           C
ATOM   2741  CD2 TRP A 163      71.638  69.357  92.747  1.00  0.00           C
ATOM   2742  CE3 TRP A 163      71.728  70.338  93.737  1.00  0.00           C
ATOM   2744  CZ3 TRP A 163      71.787  71.677  93.347  1.00  0.00           C
ATOM   2746  CZ2 TRP A 163      71.548  71.068  91.007  1.00  0.00           C
ATOM   2748  CH2 TRP A 163      71.698  72.027  92.006  1.00  0.00           C
ATOM   2750  C   TRP A 163      74.028  66.118  93.408  1.00  0.00           C
ATOM   2751  O   TRP A 163      75.058  66.668  93.018  1.00  0.00           O
ATOM   2752  N   GLN A 164      73.637  64.917  92.916  1.00  0.00           N
ATOM   2754  CA  GLN A 164      74.387  64.178  91.926  1.00  0.00           C
ATOM   2756  CB  GLN A 164      74.677  62.767  92.517  1.00  0.00           C
ATOM   2759  CG  GLN A 164      75.668  61.897  91.698  1.00  0.00           C
ATOM   2762  CD  GLN A 164      77.128  62.147  92.076  1.00  0.00           C
ATOM   2763  OE1 GLN A 164      77.757  61.298  92.706  1.00  0.00           O
ATOM   2764  NE2 GLN A 164      77.677  63.308  91.657  1.00  0.00           N
ATOM   2767  C   GLN A 164      73.558  64.028  90.647  1.00  0.00           C
ATOM   2768  O   GLN A 164      72.478  63.438  90.658  1.00  0.00           O
ATOM   2769  N   ASN A 165      74.077  64.518  89.506  1.00  0.00           N
ATOM   2771  CA  ASN A 165      73.488  64.327  88.187  1.00  0.00           C
ATOM   2773  CB  ASN A 165      73.488  65.628  87.317  1.00  0.00           C
ATOM   2776  CG  ASN A 165      72.597  66.758  87.817  1.00  0.00           C
ATOM   2777  OD1 ASN A 165      71.638  66.607  88.557  1.00  0.00           O
ATOM   2778  ND2 ASN A 165      72.927  67.988  87.347  1.00  0.00           N
ATOM   2781  C   ASN A 165      74.348  63.348  87.396  1.00  0.00           C
ATOM   2782  O   ASN A 165      75.567  63.467  87.407  1.00  0.00           O
ATOM   2783  N   THR A 166      73.757  62.388  86.677  1.00  0.00           N
ATOM   2785  CA  THR A 166      74.528  61.338  86.007  1.00  0.00           C
ATOM   2787  CB  THR A 166      74.138  59.927  86.377  1.00  0.00           C
ATOM   2789  OG1 THR A 166      73.967  59.798  87.767  1.00  0.00           O
ATOM   2791  CG2 THR A 166      75.228  58.927  85.966  1.00  0.00           C
ATOM   2795  C   THR A 166      74.317  61.438  84.516  1.00  0.00           C
ATOM   2796  O   THR A 166      73.188  61.618  84.058  1.00  0.00           O
ATOM   2797  N   PHE A 167      75.397  61.287  83.727  1.00  0.00           N
ATOM   2799  CA  PHE A 167      75.298  61.237  82.286  1.00  0.00           C
ATOM   2801  CB  PHE A 167      75.868  62.528  81.628  1.00  0.00           C
ATOM   2804  CG  PHE A 167      75.138  63.717  82.197  1.00  0.00           C
ATOM   2805  CD1 PHE A 167      73.908  64.118  81.637  1.00  0.00           C
ATOM   2807  CE1 PHE A 167      73.188  65.188  82.188  1.00  0.00           C
ATOM   2809  CZ  PHE A 167      73.677  65.838  83.316  1.00  0.00           C
ATOM   2811  CD2 PHE A 167      75.637  64.428  83.307  1.00  0.00           C
ATOM   2813  CE2 PHE A 167      74.908  65.467  83.877  1.00  0.00           C
ATOM   2815  C   PHE A 167      75.997  60.008  81.757  1.00  0.00           C
ATOM   2816  O   PHE A 167      77.147  59.728  82.087  1.00  0.00           O
ATOM   2817  N   TRP A 168      75.278  59.238  80.917  1.00  0.00           N
ATOM   2819  CA  TRP A 168      75.798  58.027  80.298  1.00  0.00           C
ATOM   2821  CB  TRP A 168      74.838  56.818  80.427  1.00  0.00           C
ATOM   2824  CG  TRP A 168      74.658  56.368  81.838  1.00  0.00           C
ATOM   2825  CD1 TRP A 168      75.278  55.317  82.447  1.00  0.00           C
ATOM   2827  NE1 TRP A 168      74.868  55.228  83.746  1.00  0.00           N
ATOM   2829  CE2 TRP A 168      73.938  56.188  83.988  1.00  0.00           C
ATOM   2830  CD2 TRP A 168      73.777  56.938  82.808  1.00  0.00           C
ATOM   2831  CE3 TRP A 168      72.878  57.988  82.767  1.00  0.00           C
ATOM   2833  CZ3 TRP A 168      72.067  58.238  83.877  1.00  0.00           C
ATOM   2835  CZ2 TRP A 168      73.198  56.487  85.117  1.00  0.00           C
ATOM   2837  CH2 TRP A 168      72.207  57.467  85.027  1.00  0.00           C
ATOM   2839  C   TRP A 168      75.957  58.327  78.847  1.00  0.00           C
ATOM   2840  O   TRP A 168      74.988  58.467  78.087  1.00  0.00           O
ATOM   2841  N   VAL A 169      77.207  58.448  78.396  1.00  0.00           N
ATOM   2843  CA  VAL A 169      77.478  58.987  77.087  1.00  0.00           C
ATOM   2845  CB  VAL A 169      78.378  60.218  77.206  1.00  0.00           C
ATOM   2847  CG1 VAL A 169      79.838  59.857  77.548  1.00  0.00           C
ATOM   2851  CG2 VAL A 169      78.338  60.998  75.896  1.00  0.00           C
ATOM   2855  C   VAL A 169      78.077  57.858  76.286  1.00  0.00           C
ATOM   2856  O   VAL A 169      78.847  57.068  76.827  1.00  0.00           O
ATOM   2857  N   ASP A 170      77.717  57.688  74.996  1.00  0.00           N
ATOM   2859  CA  ASP A 170      78.317  56.688  74.096  1.00  0.00           C
ATOM   2861  CB  ASP A 170      77.448  56.637  72.807  1.00  0.00           C
ATOM   2864  CG  ASP A 170      77.728  55.468  71.878  1.00  0.00           C
ATOM   2865  OD1 ASP A 170      78.868  54.938  71.826  1.00  0.00           O
ATOM   2866  OD2 ASP A 170      76.787  55.148  71.106  1.00  0.00           O
ATOM   2867  C   ASP A 170      79.827  56.967  73.856  1.00  0.00           C
ATOM   2868  O   ASP A 170      80.237  58.118  73.897  1.00  0.00           O
ATOM   2869  N   SER A 171      80.708  55.938  73.688  1.00  0.00           N
ATOM   2871  CA  SER A 171      82.177  56.158  73.757  1.00  0.00           C
ATOM   2873  CB  SER A 171      83.048  55.037  74.446  1.00  0.00           C
ATOM   2876  OG  SER A 171      83.618  53.987  73.637  1.00  0.00           O
ATOM   2878  C   SER A 171      82.747  56.377  72.387  1.00  0.00           C
ATOM   2879  O   SER A 171      83.898  56.788  72.227  1.00  0.00           O
ATOM   2880  N   ALA A 172      81.938  56.118  71.368  1.00  0.00           N
ATOM   2882  CA  ALA A 172      82.287  56.328  69.986  1.00  0.00           C
ATOM   2884  CB  ALA A 172      81.838  55.067  69.216  1.00  0.00           C
ATOM   2888  C   ALA A 172      81.607  57.567  69.447  1.00  0.00           C
ATOM   2889  O   ALA A 172      82.147  58.258  68.588  1.00  0.00           O
ATOM   2890  N   THR A 173      80.397  57.908  69.957  1.00  0.00           N
ATOM   2892  CA  THR A 173      79.628  59.017  69.396  1.00  0.00           C
ATOM   2894  CB  THR A 173      78.177  58.607  69.146  1.00  0.00           C
ATOM   2896  OG1 THR A 173      78.127  57.397  68.408  1.00  0.00           O
ATOM   2898  CG2 THR A 173      77.438  59.678  68.346  1.00  0.00           C
ATOM   2902  C   THR A 173      79.598  60.228  70.298  1.00  0.00           C
ATOM   2903  O   THR A 173      79.507  61.368  69.838  1.00  0.00           O
ATOM   2904  N   GLY A 174      79.658  60.067  71.646  1.00  0.00           N
ATOM   2906  CA  GLY A 174      79.628  61.198  72.566  1.00  0.00           C
ATOM   2909  C   GLY A 174      78.278  61.798  72.706  1.00  0.00           C
ATOM   2910  O   GLY A 174      78.107  62.877  73.266  1.00  0.00           O
ATOM   2911  N   GLN A 175      77.268  61.048  72.267  1.00  0.00           N
ATOM   2913  CA  GLN A 175      75.887  61.377  72.467  1.00  0.00           C
ATOM   2915  CB  GLN A 175      74.978  60.768  71.376  1.00  0.00           C
ATOM   2918  CG  GLN A 175      74.798  59.228  71.368  1.00  0.00           C
ATOM   2921  CD  GLN A 175      73.698  58.758  70.407  1.00  0.00           C
ATOM   2922  OE1 GLN A 175      73.518  57.548  70.247  1.00  0.00           O
ATOM   2923  NE2 GLN A 175      72.927  59.688  69.798  1.00  0.00           N
ATOM   2926  C   GLN A 175      75.528  60.827  73.827  1.00  0.00           C
ATOM   2927  O   GLN A 175      75.878  59.698  74.186  1.00  0.00           O
ATOM   2928  N   VAL A 176      74.847  61.627  74.646  1.00  0.00           N
ATOM   2930  CA  VAL A 176      74.247  61.138  75.857  1.00  0.00           C
ATOM   2932  CB  VAL A 176      73.957  62.268  76.817  1.00  0.00           C
ATOM   2934  CG1 VAL A 176      73.188  61.777  78.036  1.00  0.00           C
ATOM   2938  CG2 VAL A 176      75.318  62.848  77.257  1.00  0.00           C
ATOM   2942  C   VAL A 176      73.088  60.218  75.556  1.00  0.00           C
ATOM   2943  O   VAL A 176      72.158  60.558  74.826  1.00  0.00           O
ATOM   2944  N   ARG A 177      73.158  58.978  76.076  1.00  0.00           N
ATOM   2946  CA  ARG A 177      72.137  57.968  75.886  1.00  0.00           C
ATOM   2948  CB  ARG A 177      72.757  56.557  75.766  1.00  0.00           C
ATOM   2951  CG  ARG A 177      73.368  56.247  74.397  1.00  0.00           C
ATOM   2954  CD  ARG A 177      72.408  56.528  73.217  1.00  0.00           C
ATOM   2957  NE  ARG A 177      72.638  55.488  72.166  1.00  0.00           N
ATOM   2959  CZ  ARG A 177      72.107  54.267  72.246  1.00  0.00           C
ATOM   2960  NH1 ARG A 177      71.037  54.017  72.977  1.00  0.00           N
ATOM   2963  NH2 ARG A 177      72.707  53.278  71.637  1.00  0.00           N
ATOM   2966  C   ARG A 177      71.147  57.947  77.007  1.00  0.00           C
ATOM   2967  O   ARG A 177      70.018  57.508  76.837  1.00  0.00           O
ATOM   2968  N   GLN A 178      71.537  58.467  78.176  1.00  0.00           N
ATOM   2970  CA  GLN A 178      70.627  58.598  79.286  1.00  0.00           C
ATOM   2972  CB  GLN A 178      70.518  57.268  80.097  1.00  0.00           C
ATOM   2975  CG  GLN A 178      69.497  57.338  81.267  1.00  0.00           C
ATOM   2978  CD  GLN A 178      69.478  56.068  82.118  1.00  0.00           C
ATOM   2979  OE1 GLN A 178      70.427  55.758  82.826  1.00  0.00           O
ATOM   2980  NE2 GLN A 178      68.348  55.327  82.097  1.00  0.00           N
ATOM   2983  C   GLN A 178      71.147  59.728  80.147  1.00  0.00           C
ATOM   2984  O   GLN A 178      72.358  59.978  80.187  1.00  0.00           O
ATOM   2985  N   SER A 179      70.278  60.428  80.868  1.00  0.00           N
ATOM   2987  CA  SER A 179      70.688  61.408  81.856  1.00  0.00           C
ATOM   2989  CB  SER A 179      70.738  62.858  81.307  1.00  0.00           C
ATOM   2992  OG  SER A 179      69.488  63.368  80.826  1.00  0.00           O
ATOM   2994  C   SER A 179      69.777  61.368  83.056  1.00  0.00           C
ATOM   2995  O   SER A 179      68.588  61.077  82.948  1.00  0.00           O
ATOM   2996  N   ARG A 180      70.327  61.678  84.247  1.00  0.00           N
ATOM   2998  CA  ARG A 180      69.558  62.008  85.427  1.00  0.00           C
ATOM   3000  CB  ARG A 180      69.768  61.048  86.628  1.00  0.00           C
ATOM   3003  CG  ARG A 180      69.298  59.618  86.326  1.00  0.00           C
ATOM   3006  CD  ARG A 180      69.128  58.698  87.536  1.00  0.00           C
ATOM   3009  NE  ARG A 180      70.338  58.828  88.417  1.00  0.00           N
ATOM   3011  CZ  ARG A 180      71.198  57.868  88.667  1.00  0.00           C
ATOM   3012  NH1 ARG A 180      71.058  56.627  88.256  1.00  0.00           N
ATOM   3015  NH2 ARG A 180      72.268  58.087  89.408  1.00  0.00           N
ATOM   3018  C   ARG A 180      69.988  63.378  85.877  1.00  0.00           C
ATOM   3019  O   ARG A 180      71.177  63.638  86.007  1.00  0.00           O
ATOM   3020  N   GLN A 181      69.037  64.288  86.106  1.00  0.00           N
ATOM   3022  CA  GLN A 181      69.397  65.607  86.567  1.00  0.00           C
ATOM   3024  CB  GLN A 181      69.938  66.497  85.407  1.00  0.00           C
ATOM   3027  CG  GLN A 181      68.878  66.798  84.327  1.00  0.00           C
ATOM   3030  CD  GLN A 181      69.537  67.327  83.056  1.00  0.00           C
ATOM   3031  OE1 GLN A 181      70.357  68.238  83.036  1.00  0.00           O
ATOM   3032  NE2 GLN A 181      69.168  66.698  81.917  1.00  0.00           N
ATOM   3035  C   GLN A 181      68.208  66.258  87.206  1.00  0.00           C
ATOM   3036  O   GLN A 181      67.077  65.768  87.146  1.00  0.00           O
ATOM   3037  N   MET A 182      68.427  67.388  87.887  1.00  0.00           N
ATOM   3039  CA  MET A 182      67.368  68.158  88.497  1.00  0.00           C
ATOM   3041  CB  MET A 182      67.878  68.747  89.817  1.00  0.00           C
ATOM   3044  CG  MET A 182      68.257  67.647  90.816  1.00  0.00           C
ATOM   3047  SD  MET A 182      66.848  66.637  91.297  1.00  0.00           S
ATOM   3048  CE  MET A 182      67.737  65.878  92.657  1.00  0.00           C
ATOM   3052  C   MET A 182      66.857  69.288  87.617  1.00  0.00           C
ATOM   3053  O   MET A 182      67.628  69.897  86.876  1.00  0.00           O
ATOM   3054  N   LEU A 183      65.537  69.577  87.636  1.00  0.00           N
ATOM   3056  CA  LEU A 183      64.967  70.777  87.048  1.00  0.00           C
ATOM   3058  CB  LEU A 183      63.418  70.758  87.167  1.00  0.00           C
ATOM   3061  CG  LEU A 183      62.658  71.808  86.326  1.00  0.00           C
ATOM   3063  CD1 LEU A 183      62.667  71.478  84.837  1.00  0.00           C
ATOM   3067  CD2 LEU A 183      61.208  71.938  86.806  1.00  0.00           C
ATOM   3071  C   LEU A 183      65.427  72.068  87.677  1.00  0.00           C
ATOM   3072  O   LEU A 183      65.658  73.048  86.987  1.00  0.00           O
ATOM   3073  N   GLY A 184      65.537  72.128  89.007  1.00  0.00           N
ATOM   3075  CA  GLY A 184      65.897  73.357  89.677  1.00  0.00           C
ATOM   3078  C   GLY A 184      67.268  73.258  90.247  1.00  0.00           C
ATOM   3079  O   GLY A 184      68.238  72.897  89.587  1.00  0.00           O
ATOM   3080  N   ALA A 185      67.378  73.577  91.548  1.00  0.00           N
ATOM   3082  CA  ALA A 185      68.548  73.228  92.326  1.00  0.00           C
ATOM   3084  CB  ALA A 185      68.597  74.077  93.627  1.00  0.00           C
ATOM   3088  C   ALA A 185      68.478  71.738  92.617  1.00  0.00           C
ATOM   3089  O   ALA A 185      68.397  70.897  91.736  1.00  0.00           O
ATOM   3090  N   GLY A 186      68.427  71.317  93.897  1.00  0.00           N
ATOM   3092  CA  GLY A 186      68.278  69.908  94.188  1.00  0.00           C
ATOM   3095  C   GLY A 186      66.827  69.488  94.157  1.00  0.00           C
ATOM   3096  O   GLY A 186      66.388  68.817  95.076  1.00  0.00           O
ATOM   3097  N   VAL A 187      66.048  69.897  93.147  1.00  0.00           N
ATOM   3099  CA  VAL A 187      64.587  69.787  93.137  1.00  0.00           C
ATOM   3101  CB  VAL A 187      63.868  71.068  93.597  1.00  0.00           C
ATOM   3103  CG1 VAL A 187      64.328  71.447  95.017  1.00  0.00           C
ATOM   3107  CG2 VAL A 187      64.098  72.248  92.636  1.00  0.00           C
ATOM   3111  C   VAL A 187      64.048  69.368  91.777  1.00  0.00           C
ATOM   3112  O   VAL A 187      64.587  69.728  90.728  1.00  0.00           O
ATOM   3113  N   ILE A 188      62.948  68.568  91.777  1.00  0.00           N
ATOM   3115  CA  ILE A 188      62.388  67.908  90.597  1.00  0.00           C
ATOM   3117  CB  ILE A 188      61.598  68.838  89.677  1.00  0.00           C
ATOM   3119  CG2 ILE A 188      61.058  68.098  88.427  1.00  0.00           C
ATOM   3123  CG1 ILE A 188      60.438  69.558  90.416  1.00  0.00           C
ATOM   3126  CD  ILE A 188      60.827  70.897  91.057  1.00  0.00           C
ATOM   3130  C   ILE A 188      63.377  66.988  89.837  1.00  0.00           C
ATOM   3131  O   ILE A 188      63.998  67.438  88.867  1.00  0.00           O
ATOM   3132  N   PRO A 189      63.597  65.717  90.217  1.00  0.00           N
ATOM   3133  CD  PRO A 189      62.848  64.988  91.257  1.00  0.00           C
ATOM   3136  CA  PRO A 189      64.377  64.798  89.397  1.00  0.00           C
ATOM   3138  CB  PRO A 189      64.497  63.548  90.287  1.00  0.00           C
ATOM   3141  CG  PRO A 189      63.167  63.498  91.036  1.00  0.00           C
ATOM   3144  C   PRO A 189      63.738  64.488  88.056  1.00  0.00           C
ATOM   3145  O   PRO A 189      62.577  64.048  87.997  1.00  0.00           O
ATOM   3146  N   VAL A 190      64.487  64.658  86.978  1.00  0.00           N
ATOM   3148  CA  VAL A 190      64.147  64.137  85.676  1.00  0.00           C
ATOM   3150  CB  VAL A 190      64.028  65.168  84.566  1.00  0.00           C
ATOM   3152  CG1 VAL A 190      62.807  66.068  84.887  1.00  0.00           C
ATOM   3156  CG2 VAL A 190      65.338  65.967  84.397  1.00  0.00           C
ATOM   3160  C   VAL A 190      65.167  63.108  85.276  1.00  0.00           C
ATOM   3161  O   VAL A 190      66.357  63.208  85.547  1.00  0.00           O
ATOM   3162  N   GLU A 191      64.678  62.088  84.566  1.00  0.00           N
ATOM   3164  CA  GLU A 191      65.518  61.118  83.918  1.00  0.00           C
ATOM   3166  CB  GLU A 191      65.627  59.798  84.727  1.00  0.00           C
ATOM   3169  CG  GLU A 191      64.268  59.158  85.087  1.00  0.00           C
ATOM   3172  CD  GLU A 191      64.338  57.998  86.076  1.00  0.00           C
ATOM   3173  OE1 GLU A 191      64.338  56.818  85.637  1.00  0.00           O
ATOM   3174  OE2 GLU A 191      64.268  58.298  87.307  1.00  0.00           O
ATOM   3175  C   GLU A 191      65.027  60.918  82.507  1.00  0.00           C
ATOM   3176  O   GLU A 191      63.848  60.708  82.237  1.00  0.00           O
ATOM   3177  N   MET A 192      65.957  61.077  81.548  1.00  0.00           N
ATOM   3179  CA  MET A 192      65.637  61.018  80.136  1.00  0.00           C
ATOM   3181  CB  MET A 192      65.948  62.348  79.417  1.00  0.00           C
ATOM   3184  CG  MET A 192      65.287  63.598  80.007  1.00  0.00           C
ATOM   3187  SD  MET A 192      65.478  65.048  78.917  1.00  0.00           S
ATOM   3188  CE  MET A 192      67.198  65.427  79.347  1.00  0.00           C
ATOM   3192  C   MET A 192      66.438  59.878  79.537  1.00  0.00           C
ATOM   3193  O   MET A 192      67.628  59.717  79.838  1.00  0.00           O
ATOM   3194  N   THR A 193      65.817  59.028  78.696  1.00  0.00           N
ATOM   3196  CA  THR A 193      66.548  57.998  77.957  1.00  0.00           C
ATOM   3198  CB  THR A 193      66.037  56.567  78.196  1.00  0.00           C
ATOM   3200  OG1 THR A 193      66.287  56.168  79.537  1.00  0.00           O
ATOM   3202  CG2 THR A 193      66.768  55.558  77.286  1.00  0.00           C
ATOM   3206  C   THR A 193      66.448  58.287  76.487  1.00  0.00           C
ATOM   3207  O   THR A 193      65.368  58.528  75.956  1.00  0.00           O
ATOM   3208  N   PHE A 194      67.597  58.287  75.766  1.00  0.00           N
ATOM   3210  CA  PHE A 194      67.658  58.598  74.356  1.00  0.00           C
ATOM   3212  CB  PHE A 194      68.888  59.458  73.956  1.00  0.00           C
ATOM   3215  CG  PHE A 194      68.957  60.798  74.658  1.00  0.00           C
ATOM   3216  CD1 PHE A 194      69.387  60.918  75.997  1.00  0.00           C
ATOM   3218  CE1 PHE A 194      69.338  62.147  76.657  1.00  0.00           C
ATOM   3220  CZ  PHE A 194      68.857  63.278  75.986  1.00  0.00           C
ATOM   3222  CD2 PHE A 194      68.628  61.977  73.967  1.00  0.00           C
ATOM   3224  CE2 PHE A 194      68.548  63.198  74.636  1.00  0.00           C
ATOM   3226  C   PHE A 194      67.658  57.298  73.567  1.00  0.00           C
ATOM   3227  O   PHE A 194      68.647  56.548  73.526  1.00  0.00           O
ATOM   3228  N   LEU A 195      66.487  56.977  72.977  1.00  0.00           N
ATOM   3230  CA  LEU A 195      66.207  55.698  72.367  1.00  0.00           C
ATOM   3232  CB  LEU A 195      64.688  55.508  72.087  1.00  0.00           C
ATOM   3235  CG  LEU A 195      63.787  55.288  73.337  1.00  0.00           C
ATOM   3237  CD1 LEU A 195      63.768  56.508  74.257  1.00  0.00           C
ATOM   3241  CD2 LEU A 195      62.337  54.997  72.947  1.00  0.00           C
ATOM   3245  C   LEU A 195      67.007  55.438  71.117  1.00  0.00           C
ATOM   3246  O   LEU A 195      67.618  54.378  70.947  1.00  0.00           O
ATOM   3247  N   LYS A 196      67.067  56.427  70.206  1.00  0.00           N
ATOM   3249  CA  LYS A 196      67.818  56.278  68.977  1.00  0.00           C
ATOM   3251  CB  LYS A 196      67.358  57.217  67.836  1.00  0.00           C
ATOM   3254  CG  LYS A 196      66.518  56.438  66.817  1.00  0.00           C
ATOM   3257  CD  LYS A 196      65.848  57.318  65.768  1.00  0.00           C
ATOM   3260  CE  LYS A 196      66.568  57.487  64.427  1.00  0.00           C
ATOM   3263  NZ  LYS A 196      67.818  58.268  64.557  1.00  0.00           N
ATOM   3267  C   LYS A 196      69.327  56.348  69.146  1.00  0.00           C
ATOM   3268  O   LYS A 196      69.838  57.378  69.596  1.00  0.00           O
ATOM   3269  N   PRO A 197      70.097  55.307  68.806  1.00  0.00           N
ATOM   3270  CD  PRO A 197      69.598  54.028  68.286  1.00  0.00           C
ATOM   3273  CA  PRO A 197      71.507  55.478  68.527  1.00  0.00           C
ATOM   3275  CB  PRO A 197      72.007  54.048  68.227  1.00  0.00           C
ATOM   3278  CG  PRO A 197      70.798  53.308  67.657  1.00  0.00           C
ATOM   3281  C   PRO A 197      71.757  56.447  67.376  1.00  0.00           C
ATOM   3282  O   PRO A 197      71.018  56.458  66.397  1.00  0.00           O
ATOM   3283  N   ALA A 198      72.807  57.268  67.478  1.00  0.00           N
ATOM   3285  CA  ALA A 198      73.327  58.038  66.368  1.00  0.00           C
ATOM   3287  CB  ALA A 198      73.728  59.467  66.747  1.00  0.00           C
ATOM   3291  C   ALA A 198      74.558  57.298  65.817  1.00  0.00           C
ATOM   3292  O   ALA A 198      75.467  56.988  66.597  1.00  0.00           O
ATOM   3293  N   PRO A 199      74.598  56.967  64.527  1.00  0.00           N
ATOM   3294  CD  PRO A 199      73.577  57.338  63.536  1.00  0.00           C
ATOM   3297  CA  PRO A 199      75.728  56.287  63.907  1.00  0.00           C
ATOM   3299  CB  PRO A 199      75.167  55.897  62.527  1.00  0.00           C
ATOM   3302  CG  PRO A 199      74.208  57.037  62.197  1.00  0.00           C
ATOM   3305  C   PRO A 199      76.927  57.178  63.707  1.00  0.00           C
ATOM   3306  OT1 PRO A 199      76.838  58.418  63.897  1.00  0.00           O
ATOM   3307  OT2 PRO A 199      77.967  56.608  63.256  1.00  0.00           O
ATOM   3308  NH3 POPEB 200      21.718  65.747  57.426  1.00  0.00           N
ATOM   3312  C12 POPEB 200      20.988  67.048  57.306  1.00  0.00           C
ATOM   3315  C11 POPEB 200      21.497  68.098  58.307  1.00  0.00           C
ATOM   3318  P   POPEB 200      21.978  70.168  56.826  1.00  0.00           P
ATOM   3319  O13 POPEB 200      22.598  71.348  57.447  1.00  0.00           O
ATOM   3320  O14 POPEB 200      22.868  69.217  56.126  1.00  0.00           O
ATOM   3321  O11 POPEB 200      20.887  70.678  55.767  1.00  0.00           O
ATOM   3322  O12 POPEB 200      21.098  69.397  57.877  1.00  0.00           O
ATOM   3323  C1  POPEB 200      21.348  70.747  54.396  1.00  0.00           C
ATOM   3326  C2  POPEB 200      20.428  71.618  53.496  1.00  0.00           C
ATOM   3328  O21 POPEB 200      21.257  72.128  52.426  1.00  0.00           O
ATOM   3329  C21 POPEB 200      20.587  72.638  51.408  1.00  0.00           C
ATOM   3330  O22 POPEB 200      19.397  72.488  51.207  1.00  0.00           O
ATOM   3331  C22 POPEB 200      21.477  73.448  50.466  1.00  0.00           C
ATOM   3334  C3  POPEB 200      19.757  72.747  54.346  1.00  0.00           C
ATOM   3337  O31 POPEB 200      18.967  73.677  53.596  1.00  0.00           O
ATOM   3338  C31 POPEB 200      17.708  73.327  53.337  1.00  0.00           C
ATOM   3339  O32 POPEB 200      17.098  72.427  53.886  1.00  0.00           O
ATOM   3340  C32 POPEB 200      17.108  74.317  52.327  1.00  0.00           C
ATOM   3343  C23 POPEB 200      20.697  74.647  49.846  1.00  0.00           C
ATOM   3346  C24 POPEB 200      21.198  75.088  48.457  1.00  0.00           C
ATOM   3349  C25 POPEB 200      20.408  76.278  47.887  1.00  0.00           C
ATOM   3352  C26 POPEB 200      20.728  76.588  46.417  1.00  0.00           C
ATOM   3355  C27 POPEB 200      19.778  77.638  45.807  1.00  0.00           C
ATOM   3358  C28 POPEB 200      20.098  77.948  44.326  1.00  0.00           C
ATOM   3361  C29 POPEB 200      19.158  78.967  43.746  1.00  0.00           C
ATOM   3363 0C21 POPEB 200      18.208  78.758  42.817  1.00  0.00           C
ATOM   3365 1C21 POPEB 200      17.897  77.448  42.137  1.00  0.00           C
ATOM   3368 2C21 POPEB 200      17.208  77.628  40.767  1.00  0.00           C
ATOM   3371 3C21 POPEB 200      18.087  78.318  39.717  1.00  0.00           C
ATOM   3374 4C21 POPEB 200      17.348  78.537  38.387  1.00  0.00           C
ATOM   3377 5C21 POPEB 200      18.237  79.077  37.257  1.00  0.00           C
ATOM   3380 6C21 POPEB 200      19.138  80.247  37.677  1.00  0.00           C
ATOM   3383 7C21 POPEB 200      20.058  80.738  36.557  1.00  0.00           C
ATOM   3386 8C21 POPEB 200      21.167  81.648  37.067  1.00  0.00           C
ATOM   3390  C33 POPEB 200      16.408  73.618  51.126  1.00  0.00           C
ATOM   3393  C34 POPEB 200      16.228  74.537  49.916  1.00  0.00           C
ATOM   3396  C35 POPEB 200      15.697  73.827  48.657  1.00  0.00           C
ATOM   3399  C36 POPEB 200      16.757  73.067  47.836  1.00  0.00           C
ATOM   3402  C37 POPEB 200      16.268  71.688  47.367  1.00  0.00           C
ATOM   3405  C38 POPEB 200      17.378  70.768  46.797  1.00  0.00           C
ATOM   3408  C39 POPEB 200      17.827  71.068  45.357  1.00  0.00           C
ATOM   3411 0C31 POPEB 200      17.038  70.308  44.286  1.00  0.00           C
ATOM   3414 1C31 POPEB 200      15.528  70.497  44.396  1.00  0.00           C
ATOM   3417 2C31 POPEB 200      14.757  70.008  43.166  1.00  0.00           C
ATOM   3420 3C31 POPEB 200      13.407  69.397  43.537  1.00  0.00           C
ATOM   3423 4C31 POPEB 200      12.537  69.168  42.306  1.00  0.00           C
ATOM   3426 5C31 POPEB 200      11.198  68.487  42.636  1.00  0.00           C
ATOM   3429 6C31 POPEB 200      10.297  68.347  41.408  1.00  0.00           C
ATOM   3433  NH3 POPEC 201     130.228  65.028  17.707  1.00  0.00           N
ATOM   3437  C12 POPEC 201     128.847  64.978  18.327  1.00  0.00           C
ATOM   3440  C11 POPEC 201     127.837  65.818  17.537  1.00  0.00           C
ATOM   3443  P   POPEC 201     126.118  67.647  18.216  1.00  0.00           P
ATOM   3444  O13 POPEC 201     127.198  68.638  18.387  1.00  0.00           O
ATOM   3445  O14 POPEC 201     125.358  67.778  16.957  1.00  0.00           O
ATOM   3446  O11 POPEC 201     125.127  67.728  19.447  1.00  0.00           O
ATOM   3447  O12 POPEC 201     126.698  66.158  18.346  1.00  0.00           O
ATOM   3448  C1  POPEC 201     124.448  68.938  19.777  1.00  0.00           C
ATOM   3451  C2  POPEC 201     124.548  69.207  21.306  1.00  0.00           C
ATOM   3453  O21 POPEC 201     123.497  70.107  21.687  1.00  0.00           O
ATOM   3454  C21 POPEC 201     123.118  70.028  22.977  1.00  0.00           C
ATOM   3455  O22 POPEC 201     123.448  69.147  23.747  1.00  0.00           O
ATOM   3456  C22 POPEC 201     122.198  71.217  23.297  1.00  0.00           C
ATOM   3459  C3  POPEC 201     125.927  69.807  21.677  1.00  0.00           C
ATOM   3462  O31 POPEC 201     125.938  70.118  23.067  1.00  0.00           O
ATOM   3463  C31 POPEC 201     127.067  70.558  23.576  1.00  0.00           C
ATOM   3464  O32 POPEC 201     128.068  70.857  22.927  1.00  0.00           O
ATOM   3465  C32 POPEC 201     126.917  70.527  25.097  1.00  0.00           C
ATOM   3468  C23 POPEC 201     121.748  71.357  24.767  1.00  0.00           C
ATOM   3471  C24 POPEC 201     122.907  71.628  25.737  1.00  0.00           C
ATOM   3474  C25 POPEC 201     122.498  72.357  27.037  1.00  0.00           C
ATOM   3477  C26 POPEC 201     121.217  71.827  27.697  1.00  0.00           C
ATOM   3480  C27 POPEC 201     121.088  72.287  29.157  1.00  0.00           C
ATOM   3483  C28 POPEC 201     119.677  72.097  29.767  1.00  0.00           C
ATOM   3486  C29 POPEC 201     119.277  70.668  30.007  1.00  0.00           C
ATOM   3488 0C21 POPEC 201     118.597  70.177  31.067  1.00  0.00           C
ATOM   3490 1C21 POPEC 201     118.107  70.967  32.267  1.00  0.00           C
ATOM   3493 2C21 POPEC 201     118.338  70.188  33.577  1.00  0.00           C
ATOM   3496 3C21 POPEC 201     118.007  71.018  34.827  1.00  0.00           C
ATOM   3499 4C21 POPEC 201     118.518  70.338  36.107  1.00  0.00           C
ATOM   3502 5C21 POPEC 201     118.317  71.188  37.376  1.00  0.00           C
ATOM   3505 6C21 POPEC 201     116.967  70.967  38.067  1.00  0.00           C
ATOM   3508 7C21 POPEC 201     116.958  71.528  39.487  1.00  0.00           C
ATOM   3511 8C21 POPEC 201     115.728  71.118  40.307  1.00  0.00           C
ATOM   3515  C33 POPEC 201     128.188  70.808  25.907  1.00  0.00           C
ATOM   3518  C34 POPEC 201     128.068  70.238  27.337  1.00  0.00           C
ATOM   3521  C35 POPEC 201     126.987  70.908  28.187  1.00  0.00           C
ATOM   3524  C36 POPEC 201     126.917  70.317  29.607  1.00  0.00           C
ATOM   3527  C37 POPEC 201     126.047  71.147  30.557  1.00  0.00           C
ATOM   3530  C38 POPEC 201     126.147  70.637  31.996  1.00  0.00           C
ATOM   3533  C39 POPEC 201     125.487  71.548  33.047  1.00  0.00           C
ATOM   3536 0C31 POPEC 201     123.988  71.777  32.826  1.00  0.00           C
ATOM   3539 1C31 POPEC 201     123.287  72.237  34.117  1.00  0.00           C
ATOM   3542 2C31 POPEC 201     121.847  72.738  33.897  1.00  0.00           C
ATOM   3545 3C31 POPEC 201     121.128  73.147  35.187  1.00  0.00           C
ATOM   3548 4C31 POPEC 201     121.917  74.107  36.087  1.00  0.00           C
ATOM   3551 5C31 POPEC 201     121.158  74.497  37.357  1.00  0.00           C
ATOM   3554 6C31 POPEC 201     122.007  75.298  38.346  1.00  0.00           C
ATOM   3558  NH3 POPED 202      87.987   4.048  20.607  1.00  0.00           N
ATOM   3562  C12 POPED 202      88.077   5.498  21.027  1.00  0.00           C
ATOM   3565  C11 POPED 202      88.618   6.448  19.947  1.00  0.00           C
ATOM   3568  P   POPED 202      87.607   8.738  20.746  1.00  0.00           P
ATOM   3569  O13 POPED 202      86.657   8.658  19.617  1.00  0.00           O
ATOM   3570  O14 POPED 202      88.188  10.058  21.057  1.00  0.00           O
ATOM   3571  O11 POPED 202      86.897   8.188  22.047  1.00  0.00           O
ATOM   3572  O12 POPED 202      88.817   7.748  20.507  1.00  0.00           O
ATOM   3573  C1  POPED 202      87.567   7.858  23.257  1.00  0.00           C
ATOM   3576  C2  POPED 202      87.467   8.968  24.347  1.00  0.00           C
ATOM   3578  O21 POPED 202      88.147   8.398  25.486  1.00  0.00           O
ATOM   3579  C21 POPED 202      88.877   9.238  26.207  1.00  0.00           C
ATOM   3580  O22 POPED 202      88.768  10.438  26.257  1.00  0.00           O
ATOM   3581  C22 POPED 202      89.908   8.378  26.957  1.00  0.00           C
ATOM   3584  C3  POPED 202      85.978   9.358  24.627  1.00  0.00           C
ATOM   3587  O31 POPED 202      85.798  10.668  25.187  1.00  0.00           O
ATOM   3588  C31 POPED 202      85.677  10.938  26.497  1.00  0.00           C
ATOM   3589  O32 POPED 202      85.577  12.078  26.917  1.00  0.00           O
ATOM   3590  C32 POPED 202      85.658   9.718  27.426  1.00  0.00           C
ATOM   3593  C23 POPED 202      90.588   9.028  28.176  1.00  0.00           C
ATOM   3596  C24 POPED 202      91.587   8.038  28.806  1.00  0.00           C
ATOM   3599  C25 POPED 202      92.557   8.638  29.826  1.00  0.00           C
ATOM   3602  C26 POPED 202      93.618   9.528  29.177  1.00  0.00           C
ATOM   3605  C27 POPED 202      94.388  10.428  30.156  1.00  0.00           C
ATOM   3608  C28 POPED 202      95.407  11.338  29.457  1.00  0.00           C
ATOM   3611  C29 POPED 202      96.587  10.558  28.947  1.00  0.00           C
ATOM   3613 0C21 POPED 202      97.767  11.048  28.537  1.00  0.00           C
ATOM   3615 1C21 POPED 202      98.167  12.498  28.497  1.00  0.00           C
ATOM   3618 2C21 POPED 202      99.438  12.728  29.337  1.00  0.00           C
ATOM   3621 3C21 POPED 202      99.878  14.198  29.317  1.00  0.00           C
ATOM   3624 4C21 POPED 202     101.198  14.468  30.056  1.00  0.00           C
ATOM   3627 5C21 POPED 202     101.027  14.718  31.567  1.00  0.00           C
ATOM   3630 6C21 POPED 202     101.317  13.508  32.467  1.00  0.00           C
ATOM   3633 7C21 POPED 202     100.868  13.748  33.907  1.00  0.00           C
ATOM   3636 8C21 POPED 202     101.278  12.658  34.897  1.00  0.00           C
ATOM   3640  C33 POPED 202      86.077  10.118  28.867  1.00  0.00           C
ATOM   3643  C34 POPED 202      86.248   8.908  29.796  1.00  0.00           C
ATOM   3646  C35 POPED 202      86.618   9.308  31.227  1.00  0.00           C
ATOM   3649  C36 POPED 202      87.067   8.118  32.077  1.00  0.00           C
ATOM   3652  C37 POPED 202      87.168   8.438  33.567  1.00  0.00           C
ATOM   3655  C38 POPED 202      87.507   7.198  34.416  1.00  0.00           C
ATOM   3658  C39 POPED 202      87.358   7.478  35.916  1.00  0.00           C
ATOM   3661 0C31 POPED 202      87.957   6.388  36.826  1.00  0.00           C
ATOM   3664 1C31 POPED 202      87.417   6.498  38.257  1.00  0.00           C
ATOM   3667 2C31 POPED 202      88.208   5.668  39.266  1.00  0.00           C
ATOM   3670 3C31 POPED 202      87.688   5.828  40.697  1.00  0.00           C
ATOM   3673 4C31 POPED 202      86.418   5.018  40.986  1.00  0.00           C
ATOM   3676 5C31 POPED 202      85.487   5.728  41.977  1.00  0.00           C
ATOM   3679 6C31 POPED 202      84.308   4.868  42.447  1.00  0.00           C
ATOM   3683  NH3 POPEE 203      92.417 117.868  21.897  1.00  0.00           N
ATOM   3687  C12 POPEE 203      93.328 116.727  21.557  1.00  0.00           C
ATOM   3690  C11 POPEE 203      93.597 115.838  22.797  1.00  0.00           C
ATOM   3693  P   POPEE 203      93.608 113.418  21.787  1.00  0.00           P
ATOM   3694  O13 POPEE 203      92.607 113.838  20.787  1.00  0.00           O
ATOM   3695  O14 POPEE 203      94.637 112.427  21.387  1.00  0.00           O
ATOM   3696  O11 POPEE 203      92.747 112.818  22.986  1.00  0.00           O
ATOM   3697  O12 POPEE 203      94.338 114.668  22.426  1.00  0.00           O
ATOM   3698  C1  POPEE 203      93.368 111.767  23.757  1.00  0.00           C
ATOM   3701  C2  POPEE 203      92.967 111.837  25.247  1.00  0.00           C
ATOM   3703  O21 POPEE 203      94.168 111.667  26.027  1.00  0.00           O
ATOM   3704  C21 POPEE 203      94.087 112.238  27.207  1.00  0.00           C
ATOM   3705  O22 POPEE 203      93.378 113.168  27.516  1.00  0.00           O
ATOM   3706  C22 POPEE 203      94.998 111.468  28.147  1.00  0.00           C
ATOM   3709  C3  POPEE 203      91.958 110.727  25.637  1.00  0.00           C
ATOM   3712  O31 POPEE 203      91.187 111.098  26.807  1.00  0.00           O
ATOM   3713  C31 POPEE 203      91.368 110.368  27.916  1.00  0.00           C
ATOM   3714  O32 POPEE 203      92.218 109.507  28.067  1.00  0.00           O
ATOM   3715  C32 POPEE 203      90.378 110.797  29.006  1.00  0.00           C
ATOM   3718  C23 POPEE 203      95.028 112.098  29.547  1.00  0.00           C
ATOM   3721  C24 POPEE 203      95.638 111.158  30.587  1.00  0.00           C
ATOM   3724  C25 POPEE 203      95.378 111.678  32.007  1.00  0.00           C
ATOM   3727  C26 POPEE 203      96.637 111.758  32.867  1.00  0.00           C
ATOM   3730  C27 POPEE 203      96.418 112.658  34.086  1.00  0.00           C
ATOM   3733  C28 POPEE 203      97.427 112.387  35.217  1.00  0.00           C
ATOM   3736  C29 POPEE 203      97.397 113.488  36.246  1.00  0.00           C
ATOM   3738 0C21 POPEE 203      97.317 113.367  37.577  1.00  0.00           C
ATOM   3740 1C21 POPEE 203      97.257 112.107  38.407  1.00  0.00           C
ATOM   3743 2C21 POPEE 203      98.457 111.997  39.357  1.00  0.00           C
ATOM   3746 3C21 POPEE 203      98.257 110.908  40.417  1.00  0.00           C
ATOM   3749 4C21 POPEE 203      99.497 110.688  41.306  1.00  0.00           C
ATOM   3752 5C21 POPEE 203      99.388 109.397  42.147  1.00  0.00           C
ATOM   3755 6C21 POPEE 203     100.647 109.118  42.966  1.00  0.00           C
ATOM   3758 7C21 POPEE 203     100.677 107.707  43.577  1.00  0.00           C
ATOM   3761 8C21 POPEE 203     101.917 107.438  44.437  1.00  0.00           C
ATOM   3765  C33 POPEE 203      90.817 110.548  30.467  1.00  0.00           C
ATOM   3768  C34 POPEE 203      89.797 111.128  31.477  1.00  0.00           C
ATOM   3771  C35 POPEE 203      90.407 111.667  32.777  1.00  0.00           C
ATOM   3774  C36 POPEE 203      90.127 110.797  34.016  1.00  0.00           C
ATOM   3777  C37 POPEE 203      91.007 111.198  35.206  1.00  0.00           C
ATOM   3780  C38 POPEE 203      91.047 110.128  36.306  1.00  0.00           C
ATOM   3783  C39 POPEE 203      89.728 109.908  37.057  1.00  0.00           C
ATOM   3786 0C31 POPEE 203      89.347 111.088  37.977  1.00  0.00           C
ATOM   3789 1C31 POPEE 203      88.107 110.787  38.837  1.00  0.00           C
ATOM   3792 2C31 POPEE 203      87.747 111.948  39.787  1.00  0.00           C
ATOM   3795 3C31 POPEE 203      86.388 111.758  40.466  1.00  0.00           C
ATOM   3798 4C31 POPEE 203      85.737 113.077  40.897  1.00  0.00           C
ATOM   3801 5C31 POPEE 203      84.298 112.888  41.397  1.00  0.00           C
ATOM   3804 6C31 POPEE 203      83.558 114.197  41.697  1.00  0.00           C
ATOM   3808  NH3 POPEF 204     120.848  74.588  18.576  1.00  0.00           N
ATOM   3812  C12 POPEF 204     121.958  73.677  18.137  1.00  0.00           C
ATOM   3815  C11 POPEF 204     123.317  74.378  18.246  1.00  0.00           C
ATOM   3818  P   POPEF 204     124.357  76.747  17.797  1.00  0.00           P
ATOM   3819  O13 POPEF 204     125.088  77.107  16.567  1.00  0.00           O
ATOM   3820  O14 POPEF 204     123.547  77.817  18.427  1.00  0.00           O
ATOM   3821  O11 POPEF 204     125.308  76.107  18.897  1.00  0.00           O
ATOM   3822  O12 POPEF 204     123.328  75.577  17.456  1.00  0.00           O
ATOM   3823  C1  POPEF 204     125.347  76.798  20.167  1.00  0.00           C
ATOM   3826  C2  POPEF 204     126.118  75.978  21.227  1.00  0.00           C
ATOM   3828  O21 POPEF 204     125.667  76.388  22.526  1.00  0.00           O
ATOM   3829  C21 POPEF 204     126.018  75.548  23.487  1.00  0.00           C
ATOM   3830  O22 POPEF 204     126.438  74.418  23.317  1.00  0.00           O
ATOM   3831  C22 POPEF 204     125.918  76.238  24.837  1.00  0.00           C
ATOM   3834  C3  POPEF 204     127.677  76.118  21.057  1.00  0.00           C
ATOM   3837  O31 POPEF 204     128.357  76.798  22.137  1.00  0.00           O
ATOM   3838  C31 POPEF 204     128.177  78.098  22.277  1.00  0.00           C
ATOM   3839  O32 POPEF 204     127.417  78.787  21.617  1.00  0.00           O
ATOM   3840  C32 POPEF 204     129.028  78.598  23.457  1.00  0.00           C
ATOM   3843  C23 POPEF 204     125.487  75.268  25.957  1.00  0.00           C
ATOM   3846  C24 POPEF 204     125.428  76.008  27.296  1.00  0.00           C
ATOM   3849  C25 POPEF 204     124.868  75.128  28.427  1.00  0.00           C
ATOM   3852  C26 POPEF 204     124.897  75.878  29.756  1.00  0.00           C
ATOM   3855  C27 POPEF 204     124.377  75.048  30.937  1.00  0.00           C
ATOM   3858  C28 POPEF 204     124.438  75.787  32.287  1.00  0.00           C
ATOM   3861  C29 POPEF 204     125.848  75.917  32.807  1.00  0.00           C
ATOM   3863 0C21 POPEF 204     126.208  75.908  34.097  1.00  0.00           C
ATOM   3865 1C21 POPEF 204     125.267  75.838  35.277  1.00  0.00           C
ATOM   3868 2C21 POPEF 204     125.978  76.158  36.597  1.00  0.00           C
ATOM   3871 3C21 POPEF 204     126.927  75.037  37.077  1.00  0.00           C
ATOM   3874 4C21 POPEF 204     127.957  75.518  38.107  1.00  0.00           C
ATOM   3877 5C21 POPEF 204     129.067  76.388  37.477  1.00  0.00           C
ATOM   3880 6C21 POPEF 204     130.028  76.997  38.496  1.00  0.00           C
ATOM   3883 7C21 POPEF 204     131.248  77.618  37.797  1.00  0.00           C
ATOM   3886 8C21 POPEF 204     132.093  78.527  38.697  1.00  0.00           C
ATOM   3890  C33 POPEF 204     128.217  79.448  24.477  1.00  0.00           C
ATOM   3893  C34 POPEF 204     129.058  79.948  25.657  1.00  0.00           C
ATOM   3896  C35 POPEF 204     129.388  78.908  26.747  1.00  0.00           C
ATOM   3899  C36 POPEF 204     128.558  79.098  28.037  1.00  0.00           C
ATOM   3902  C37 POPEF 204     128.888  78.038  29.096  1.00  0.00           C
ATOM   3905  C38 POPEF 204     128.037  78.128  30.377  1.00  0.00           C
ATOM   3908  C39 POPEF 204     128.348  79.338  31.266  1.00  0.00           C
ATOM   3911 0C31 POPEF 204     127.598  79.247  32.607  1.00  0.00           C
ATOM   3914 1C31 POPEF 204     127.677  80.527  33.447  1.00  0.00           C
ATOM   3917 2C31 POPEF 204     127.088  80.368  34.857  1.00  0.00           C
ATOM   3920 3C31 POPEF 204     125.577  80.057  34.876  1.00  0.00           C
ATOM   3923 4C31 POPEF 204     125.018  79.897  36.297  1.00  0.00           C
ATOM   3926 5C31 POPEF 204     125.107  81.158  37.157  1.00  0.00           C
ATOM   3929 6C31 POPEF 204     124.427  80.978  38.517  1.00  0.00           C
ATOM   3933  NH3 POPEG 205      86.077 120.517  24.577  1.00  0.00           N
ATOM   3937  C12 POPEG 205      86.597 120.927  23.227  1.00  0.00           C
ATOM   3940  C11 POPEG 205      87.967 120.298  22.937  1.00  0.00           C
ATOM   3943  P   POPEG 205      89.237 118.068  22.817  1.00  0.00           P
ATOM   3944  O13 POPEG 205      89.548 117.238  21.627  1.00  0.00           O
ATOM   3945  O14 POPEG 205      90.337 118.968  23.197  1.00  0.00           O
ATOM   3946  O11 POPEG 205      89.028 117.128  24.067  1.00  0.00           O
ATOM   3947  O12 POPEG 205      87.868 118.887  22.687  1.00  0.00           O
ATOM   3948  C1  POPEG 205      88.287 117.567  25.197  1.00  0.00           C
ATOM   3951  C2  POPEG 205      89.128 117.578  26.506  1.00  0.00           C
ATOM   3953  O21 POPEG 205      88.278 117.748  27.647  1.00  0.00           O
ATOM   3954  C21 POPEG 205      87.618 118.887  27.756  1.00  0.00           C
ATOM   3955  O22 POPEG 205      87.577 119.798  26.957  1.00  0.00           O
ATOM   3956  C22 POPEG 205      86.877 118.898  29.087  1.00  0.00           C
ATOM   3959  C3  POPEG 205      90.387 118.478  26.577  1.00  0.00           C
ATOM   3962  O31 POPEG 205      91.287 117.998  27.607  1.00  0.00           O
ATOM   3963  C31 POPEG 205      91.987 116.928  27.237  1.00  0.00           C
ATOM   3964  O32 POPEG 205      92.058 116.498  26.097  1.00  0.00           O
ATOM   3965  C32 POPEG 205      92.688 116.298  28.437  1.00  0.00           C
ATOM   3968  C23 POPEG 205      87.537 119.848  30.097  1.00  0.00           C
ATOM   3971  C24 POPEG 205      88.838 119.248  30.667  1.00  0.00           C
ATOM   3974  C25 POPEG 205      89.427 120.128  31.777  1.00  0.00           C
ATOM   3977  C26 POPEG 205      89.578 119.357  33.096  1.00  0.00           C
ATOM   3980  C27 POPEG 205      90.098 120.248  34.216  1.00  0.00           C
ATOM   3983  C28 POPEG 205      90.418 119.458  35.497  1.00  0.00           C
ATOM   3986  C29 POPEG 205      89.178 118.908  36.147  1.00  0.00           C
ATOM   3988 0C21 POPEG 205      88.518 119.438  37.197  1.00  0.00           C
ATOM   3990 1C21 POPEG 205      88.877 120.698  37.927  1.00  0.00           C
ATOM   3993 2C21 POPEG 205      88.938 120.498  39.447  1.00  0.00           C
ATOM   3996 3C21 POPEG 205      89.248 121.818  40.177  1.00  0.00           C
ATOM   3999 4C21 POPEG 205      89.558 121.627  41.667  1.00  0.00           C
ATOM   4002 5C21 POPEG 205      91.018 121.217  41.896  1.00  0.00           C
ATOM   4005 6C21 POPEG 205      91.398 121.177  43.387  1.00  0.00           C
ATOM   4008 7C21 POPEG 205      92.907 121.137  43.617  1.00  0.00           C
ATOM   4011 8C21 POPEG 205      93.308 121.328  45.088  1.00  0.00           C
ATOM   4015  C33 POPEG 205      91.827 115.228  29.166  1.00  0.00           C
ATOM   4018  C34 POPEG 205      90.798 115.787  30.156  1.00  0.00           C
ATOM   4021  C35 POPEG 205      90.948 115.188  31.567  1.00  0.00           C
ATOM   4024  C36 POPEG 205      92.098 115.867  32.326  1.00  0.00           C
ATOM   4027  C37 POPEG 205      92.507 115.178  33.637  1.00  0.00           C
ATOM   4030  C38 POPEG 205      93.418 116.067  34.487  1.00  0.00           C
ATOM   4033  C39 POPEG 205      94.058 115.347  35.687  1.00  0.00           C
ATOM   4036 0C31 POPEG 205      93.068 114.488  36.487  1.00  0.00           C
ATOM   4039 1C31 POPEG 205      93.628 114.068  37.847  1.00  0.00           C
ATOM   4042 2C31 POPEG 205      92.718 113.077  38.577  1.00  0.00           C
ATOM   4045 3C31 POPEG 205      93.097 112.917  40.056  1.00  0.00           C
ATOM   4048 4C31 POPEG 205      92.107 112.058  40.846  1.00  0.00           C
ATOM   4051 5C31 POPEG 205      92.157 112.338  42.346  1.00  0.00           C
ATOM   4054 6C31 POPEG 205      91.248 111.417  43.177  1.00  0.00           C
ATOM   4058  NH3 POPEH 206     124.558  89.917  20.297  1.00  0.00           N
ATOM   4062  C12 POPEH 206     124.217  90.607  19.006  1.00  0.00           C
ATOM   4065  C11 POPEH 206     125.418  91.358  18.407  1.00  0.00           C
ATOM   4068  P   POPEH 206     124.147  93.548  17.667  1.00  0.00           P
ATOM   4069  O13 POPEH 206     124.827  94.827  17.377  1.00  0.00           O
ATOM   4070  O14 POPEH 206     122.817  93.318  17.087  1.00  0.00           O
ATOM   4071  O11 POPEH 206     124.028  93.437  19.227  1.00  0.00           O
ATOM   4072  O12 POPEH 206     125.077  92.277  17.347  1.00  0.00           O
ATOM   4073  C1  POPEH 206     123.357  94.388  20.026  1.00  0.00           C
ATOM   4076  C2  POPEH 206     123.938  94.267  21.447  1.00  0.00           C
ATOM   4078  O21 POPEH 206     123.188  95.078  22.367  1.00  0.00           O
ATOM   4079  C21 POPEH 206     123.478  96.347  22.487  1.00  0.00           C
ATOM   4080  O22 POPEH 206     124.097  97.068  21.727  1.00  0.00           O
ATOM   4081  C22 POPEH 206     122.798  96.837  23.766  1.00  0.00           C
ATOM   4084  C3  POPEH 206     125.487  94.467  21.467  1.00  0.00           C
ATOM   4087  O31 POPEH 206     126.018  94.138  22.767  1.00  0.00           O
ATOM   4088  C31 POPEH 206     127.238  94.568  22.997  1.00  0.00           C
ATOM   4089  O32 POPEH 206     127.798  95.487  22.426  1.00  0.00           O
ATOM   4090  C32 POPEH 206     127.887  93.658  24.027  1.00  0.00           C
ATOM   4093  C23 POPEH 206     123.418  98.157  24.277  1.00  0.00           C
ATOM   4096  C24 POPEH 206     122.767  98.777  25.527  1.00  0.00           C
ATOM   4099  C25 POPEH 206     122.798  97.877  26.766  1.00  0.00           C
ATOM   4102  C26 POPEH 206     122.177  98.518  28.016  1.00  0.00           C
ATOM   4105  C27 POPEH 206     122.037  97.497  29.166  1.00  0.00           C
ATOM   4108  C28 POPEH 206     121.888  98.147  30.557  1.00  0.00           C
ATOM   4111  C29 POPEH 206     120.627  98.947  30.727  1.00  0.00           C
ATOM   4113 0C21 POPEH 206     120.168  99.407  31.907  1.00  0.00           C
ATOM   4115 1C21 POPEH 206     120.817  99.158  33.247  1.00  0.00           C
ATOM   4118 2C21 POPEH 206     119.808  98.898  34.387  1.00  0.00           C
ATOM   4121 3C21 POPEH 206     118.728  97.858  34.067  1.00  0.00           C
ATOM   4124 4C21 POPEH 206     117.998  97.338  35.326  1.00  0.00           C
ATOM   4127 5C21 POPEH 206     118.857  96.387  36.166  1.00  0.00           C
ATOM   4130 6C21 POPEH 206     118.077  95.698  37.287  1.00  0.00           C
ATOM   4133 7C21 POPEH 206     118.978  94.798  38.146  1.00  0.00           C
ATOM   4136 8C21 POPEH 206     118.228  94.087  39.277  1.00  0.00           C
ATOM   4140  C33 POPEH 206     128.808  94.397  25.027  1.00  0.00           C
ATOM   4143  C34 POPEH 206     128.088  94.848  26.306  1.00  0.00           C
ATOM   4146  C35 POPEH 206     127.537  93.677  27.157  1.00  0.00           C
ATOM   4149  C36 POPEH 206     127.778  93.868  28.676  1.00  0.00           C
ATOM   4152  C37 POPEH 206     129.248  93.698  29.057  1.00  0.00           C
ATOM   4155  C38 POPEH 206     129.628  94.027  30.516  1.00  0.00           C
ATOM   4158  C39 POPEH 206     131.127  93.838  30.727  1.00  0.00           C
ATOM   4161 0C31 POPEH 206     131.772  94.467  31.966  1.00  0.00           C
ATOM   4164 1C31 POPEH 206     133.302  94.278  31.896  1.00  0.00           C
ATOM   4167 2C31 POPEH 206     134.122  95.388  32.567  1.00  0.00           C
ATOM   4170 3C31 POPEH 206     133.813  95.587  34.047  1.00  0.00           C
ATOM   4173 4C31 POPEH 206     134.672  96.697  34.666  1.00  0.00           C
ATOM   4176 5C31 POPEH 206     134.513  96.818  36.176  1.00  0.00           C
ATOM   4179 6C31 POPEH 206     135.332  97.947  36.777  1.00  0.00           C
ATOM   4183  NH3 POPEI 207       5.188  -4.867  18.427  1.00  0.00           N
ATOM   4187  C12 POPEI 207       4.768  -5.637  17.217  1.00  0.00           C
ATOM   4190  C11 POPEI 207       3.308  -6.067  17.387  1.00  0.00           C
ATOM   4193  P   POPEI 207       1.803  -4.877  19.217  1.00  0.00           P
ATOM   4194  O13 POPEI 207       0.463  -4.277  19.087  1.00  0.00           O
ATOM   4195  O14 POPEI 207       1.918  -6.197  19.857  1.00  0.00           O
ATOM   4196  O11 POPEI 207       2.838  -3.857  19.926  1.00  0.00           O
ATOM   4197  O12 POPEI 207       2.458  -4.967  17.767  1.00  0.00           O
ATOM   4198  C1  POPEI 207       3.328  -4.277  21.217  1.00  0.00           C
ATOM   4201  C2  POPEI 207       3.728  -3.127  22.207  1.00  0.00           C
ATOM   4203  O21 POPEI 207       2.688  -2.297  22.756  1.00  0.00           O
ATOM   4204  C21 POPEI 207       1.403  -2.497  22.647  1.00  0.00           C
ATOM   4205  O22 POPEI 207       0.823  -3.377  22.067  1.00  0.00           O
ATOM   4206  C22 POPEI 207       0.703  -1.357  23.407  1.00  0.00           C
ATOM   4209  C3  POPEI 207       4.908  -2.217  21.747  1.00  0.00           C
ATOM   4212  O31 POPEI 207       4.448  -0.977  21.176  1.00  0.00           O
ATOM   4213  C31 POPEI 207       4.208  -0.007  22.067  1.00  0.00           C
ATOM   4214  O32 POPEI 207       4.478  -0.067  23.257  1.00  0.00           O
ATOM   4215  C32 POPEI 207       3.508   1.148  21.377  1.00  0.00           C
ATOM   4218  C23 POPEI 207       0.633  -1.627  24.926  1.00  0.00           C
ATOM   4221  C24 POPEI 207      -0.047  -0.497  25.707  1.00  0.00           C
ATOM   4224  C25 POPEI 207      -0.477  -0.937  27.107  1.00  0.00           C
ATOM   4227  C26 POPEI 207      -0.207   0.103  28.207  1.00  0.00           C
ATOM   4230  C27 POPEI 207      -1.157  -0.137  29.387  1.00  0.00           C
ATOM   4233  C28 POPEI 207      -0.977   0.793  30.597  1.00  0.00           C
ATOM   4236  C29 POPEI 207      -1.257   2.228  30.237  1.00  0.00           C
ATOM   4238 0C21 POPEI 207      -0.867   3.298  30.937  1.00  0.00           C
ATOM   4240 1C21 POPEI 207      -0.087   3.268  32.227  1.00  0.00           C
ATOM   4243 2C21 POPEI 207       1.353   3.748  31.996  1.00  0.00           C
ATOM   4246 3C21 POPEI 207       2.158   3.748  33.296  1.00  0.00           C
ATOM   4249 4C21 POPEI 207       3.538   4.388  33.137  1.00  0.00           C
ATOM   4252 5C21 POPEI 207       4.438   4.198  34.367  1.00  0.00           C
ATOM   4255 6C21 POPEI 207       3.788   4.588  35.697  1.00  0.00           C
ATOM   4258 7C21 POPEI 207       4.748   4.428  36.867  1.00  0.00           C
ATOM   4261 8C21 POPEI 207       4.158   4.888  38.207  1.00  0.00           C
ATOM   4265  C33 POPEI 207       3.188   2.328  22.326  1.00  0.00           C
ATOM   4268  C34 POPEI 207       4.318   3.348  22.426  1.00  0.00           C
ATOM   4271  C35 POPEI 207       3.858   4.638  23.116  1.00  0.00           C
ATOM   4274  C36 POPEI 207       4.878   5.768  22.967  1.00  0.00           C
ATOM   4277  C37 POPEI 207       4.548   7.008  23.797  1.00  0.00           C
ATOM   4280  C38 POPEI 207       5.698   8.028  23.806  1.00  0.00           C
ATOM   4283  C39 POPEI 207       6.228   8.338  25.227  1.00  0.00           C
ATOM   4286 0C31 POPEI 207       5.448   9.418  25.987  1.00  0.00           C
ATOM   4289 1C31 POPEI 207       4.008   9.018  26.336  1.00  0.00           C
ATOM   4292 2C31 POPEI 207       3.248  10.128  27.067  1.00  0.00           C
ATOM   4295 3C31 POPEI 207       3.508  10.168  28.576  1.00  0.00           C
ATOM   4298 4C31 POPEI 207       2.608   9.198  29.357  1.00  0.00           C
ATOM   4301 5C31 POPEI 207       2.638   9.468  30.867  1.00  0.00           C
ATOM   4304 6C31 POPEI 207       2.158   8.288  31.707  1.00  0.00           C
ATOM   4308  NH3 POPEJ 208     102.847  95.178  65.196  1.00  0.00           N
ATOM   4312  C12 POPEJ 208     104.028  95.347  66.126  1.00  0.00           C
ATOM   4315  C11 POPEJ 208     104.588  93.998  66.627  1.00  0.00           C
ATOM   4318  P   POPEJ 208     107.107  93.917  65.747  1.00  0.00           P
ATOM   4319  O13 POPEJ 208     108.007  95.078  65.856  1.00  0.00           O
ATOM   4320  O14 POPEJ 208     107.697  92.567  65.817  1.00  0.00           O
ATOM   4321  O11 POPEJ 208     106.257  94.057  64.416  1.00  0.00           O
ATOM   4322  O12 POPEJ 208     105.988  94.057  66.867  1.00  0.00           O
ATOM   4323  C1  POPEJ 208     105.717  92.947  63.697  1.00  0.00           C
ATOM   4326  C2  POPEJ 208     105.828  93.077  62.137  1.00  0.00           C
ATOM   4328  O21 POPEJ 208     105.887  94.428  61.677  1.00  0.00           O
ATOM   4329  C21 POPEJ 208     104.987  95.307  62.057  1.00  0.00           C
ATOM   4330  O22 POPEJ 208     103.997  95.118  62.747  1.00  0.00           O
ATOM   4331  C22 POPEJ 208     105.347  96.627  61.376  1.00  0.00           C
ATOM   4334  C3  POPEJ 208     104.728  92.287  61.376  1.00  0.00           C
ATOM   4337  O31 POPEJ 208     105.298  91.618  60.227  1.00  0.00           O
ATOM   4338  C31 POPEJ 208     105.218  92.068  58.967  1.00  0.00           C
ATOM   4339  O32 POPEJ 208     106.067  91.798  58.127  1.00  0.00           O
ATOM   4340  C32 POPEJ 208     103.938  92.858  58.657  1.00  0.00           C
ATOM   4343  C23 POPEJ 208     105.688  96.408  59.887  1.00  0.00           C
ATOM   4346  C24 POPEJ 208     105.247  97.508  58.927  1.00  0.00           C
ATOM   4349  C25 POPEJ 208     105.378  96.988  57.486  1.00  0.00           C
ATOM   4352  C26 POPEJ 208     104.838  97.917  56.397  1.00  0.00           C
ATOM   4355  C27 POPEJ 208     104.787  97.177  55.047  1.00  0.00           C
ATOM   4358  C28 POPEJ 208     104.347  98.057  53.857  1.00  0.00           C
ATOM   4361  C29 POPEJ 208     105.478  98.908  53.337  1.00  0.00           C
ATOM   4363 0C21 POPEJ 208     105.548  99.438  52.096  1.00  0.00           C
ATOM   4365 1C21 POPEJ 208     104.487  99.348  51.027  1.00  0.00           C
ATOM   4368 2C21 POPEJ 208     104.868  98.408  49.856  1.00  0.00           C
ATOM   4371 3C21 POPEJ 208     104.377  98.908  48.496  1.00  0.00           C
ATOM   4374 4C21 POPEJ 208     104.618  97.898  47.357  1.00  0.00           C
ATOM   4377 5C21 POPEJ 208     103.488  96.857  47.267  1.00  0.00           C
ATOM   4380 6C21 POPEJ 208     103.817  95.638  46.386  1.00  0.00           C
ATOM   4383 7C21 POPEJ 208     102.627  94.687  46.256  1.00  0.00           C
ATOM   4386 8C21 POPEJ 208     103.007  93.318  45.677  1.00  0.00           C
ATOM   4390  C33 POPEJ 208     103.717  93.117  57.137  1.00  0.00           C
ATOM   4393  C34 POPEJ 208     102.557  94.087  56.837  1.00  0.00           C
ATOM   4396  C35 POPEJ 208     101.217  93.427  56.446  1.00  0.00           C
ATOM   4399  C36 POPEJ 208     100.347  94.267  55.487  1.00  0.00           C
ATOM   4402  C37 POPEJ 208      98.838  93.968  55.607  1.00  0.00           C
ATOM   4405  C38 POPEJ 208      97.987  94.438  54.407  1.00  0.00           C
ATOM   4408  C39 POPEJ 208      98.118  95.918  54.048  1.00  0.00           C
ATOM   4411 0C31 POPEJ 208      97.537  96.877  55.088  1.00  0.00           C
ATOM   4414 1C31 POPEJ 208      98.118  98.278  54.897  1.00  0.00           C
ATOM   4417 2C31 POPEJ 208      97.567  99.327  55.867  1.00  0.00           C
ATOM   4420 3C31 POPEJ 208      96.158  99.787  55.506  1.00  0.00           C
ATOM   4423 4C31 POPEJ 208      95.767 101.048  56.277  1.00  0.00           C
ATOM   4426 5C31 POPEJ 208      94.298 101.408  56.056  1.00  0.00           C
ATOM   4429 6C31 POPEJ 208      93.877 102.688  56.767  1.00  0.00           C
ATOM   4433  NH3 POPEK 209      83.507  68.378  23.467  1.00  0.00           N
ATOM   4437  C12 POPEK 209      84.728  67.528  23.367  1.00  0.00           C
ATOM   4440  C11 POPEK 209      85.907  68.327  22.807  1.00  0.00           C
ATOM   4443  P   POPEK 209      87.837  66.658  22.347  1.00  0.00           P
ATOM   4444  O13 POPEK 209      89.058  67.228  21.757  1.00  0.00           O
ATOM   4445  O14 POPEK 209      86.868  65.998  21.437  1.00  0.00           O
ATOM   4446  O11 POPEK 209      88.267  65.538  23.367  1.00  0.00           O
ATOM   4447  O12 POPEK 209      87.128  67.738  23.246  1.00  0.00           O
ATOM   4448  C1  POPEK 209      89.397  65.647  24.236  1.00  0.00           C
ATOM   4451  C2  POPEK 209      89.087  65.088  25.657  1.00  0.00           C
ATOM   4453  O21 POPEK 209      89.408  63.668  25.727  1.00  0.00           O
ATOM   4454  C21 POPEK 209      90.177  63.318  26.766  1.00  0.00           C
ATOM   4455  O22 POPEK 209      90.757  64.088  27.507  1.00  0.00           O
ATOM   4456  C22 POPEK 209      90.228  61.788  26.897  1.00  0.00           C
ATOM   4459  C3  POPEK 209      87.598  65.287  26.017  1.00  0.00           C
ATOM   4462  O31 POPEK 209      87.437  65.057  27.426  1.00  0.00           O
ATOM   4463  C31 POPEK 209      86.388  64.368  27.817  1.00  0.00           C
ATOM   4464  O32 POPEK 209      85.397  64.118  27.147  1.00  0.00           O
ATOM   4465  C32 POPEK 209      86.587  63.968  29.277  1.00  0.00           C
ATOM   4468  C23 POPEK 209      91.457  61.317  27.717  1.00  0.00           C
ATOM   4471  C24 POPEK 209      91.457  59.807  27.997  1.00  0.00           C
ATOM   4474  C25 POPEK 209      90.708  59.418  29.277  1.00  0.00           C
ATOM   4477  C26 POPEK 209      90.897  57.968  29.747  1.00  0.00           C
ATOM   4480  C27 POPEK 209      90.088  57.697  31.027  1.00  0.00           C
ATOM   4483  C28 POPEK 209      90.548  56.508  31.877  1.00  0.00           C
ATOM   4486  C29 POPEK 209      91.868  56.798  32.547  1.00  0.00           C
ATOM   4488 0C21 POPEK 209      92.247  56.438  33.787  1.00  0.00           C
ATOM   4490 1C21 POPEK 209      91.497  55.598  34.787  1.00  0.00           C
ATOM   4493 2C21 POPEK 209      90.948  56.368  36.007  1.00  0.00           C
ATOM   4496 3C21 POPEK 209      91.917  57.418  36.576  1.00  0.00           C
ATOM   4499 4C21 POPEK 209      91.558  57.877  37.997  1.00  0.00           C
ATOM   4502 5C21 POPEK 209      92.548  58.918  38.547  1.00  0.00           C
ATOM   4505 6C21 POPEK 209      92.218  60.358  38.137  1.00  0.00           C
ATOM   4508 7C21 POPEK 209      93.228  61.377  38.687  1.00  0.00           C
ATOM   4511 8C21 POPEK 209      92.707  62.817  38.707  1.00  0.00           C
ATOM   4515  C33 POPEK 209      86.357  62.458  29.496  1.00  0.00           C
ATOM   4518  C34 POPEK 209      86.478  62.077  30.976  1.00  0.00           C
ATOM   4521  C35 POPEK 209      86.037  60.638  31.266  1.00  0.00           C
ATOM   4524  C36 POPEK 209      86.877  59.537  30.587  1.00  0.00           C
ATOM   4527  C37 POPEK 209      86.047  58.348  30.067  1.00  0.00           C
ATOM   4530  C38 POPEK 209      85.588  57.338  31.127  1.00  0.00           C
ATOM   4533  C39 POPEK 209      84.698  57.928  32.227  1.00  0.00           C
ATOM   4536 0C31 POPEK 209      83.927  56.858  33.016  1.00  0.00           C
ATOM   4539 1C31 POPEK 209      83.448  57.348  34.387  1.00  0.00           C
ATOM   4542 2C31 POPEK 209      82.548  56.298  35.056  1.00  0.00           C
ATOM   4545 3C31 POPEK 209      82.157  56.618  36.506  1.00  0.00           C
ATOM   4548 4C31 POPEK 209      81.157  55.587  37.017  1.00  0.00           C
ATOM   4551 5C31 POPEK 209      81.138  55.418  38.547  1.00  0.00           C
ATOM   4554 6C31 POPEK 209      80.228  54.267  38.997  1.00  0.00           C
ATOM   4558  NH3 POPEL 210      14.178  53.348  12.727  1.00  0.00           N
ATOM   4562  C12 POPEL 210      13.587  52.208  13.517  1.00  0.00           C
ATOM   4565  C11 POPEL 210      12.747  52.807  14.647  1.00  0.00           C
ATOM   4568  P   POPEL 210      11.148  50.878  15.377  1.00  0.00           P
ATOM   4569  O13 POPEL 210      10.128  51.298  16.357  1.00  0.00           O
ATOM   4570  O14 POPEL 210      10.778  50.878  13.947  1.00  0.00           O
ATOM   4571  O11 POPEL 210      11.708  49.467  15.777  1.00  0.00           O
ATOM   4572  O12 POPEL 210      12.407  51.818  15.616  1.00  0.00           O
ATOM   4573  C1  POPEL 210      12.428  49.267  16.996  1.00  0.00           C
ATOM   4576  C2  POPEL 210      11.658  48.348  17.967  1.00  0.00           C
ATOM   4578  O21 POPEL 210      12.568  47.858  18.947  1.00  0.00           O
ATOM   4579  C21 POPEL 210      12.908  48.628  19.926  1.00  0.00           C
ATOM   4580  O22 POPEL 210      12.648  49.818  20.077  1.00  0.00           O
ATOM   4581  C22 POPEL 210      13.438  47.688  21.027  1.00  0.00           C
ATOM   4584  C3  POPEL 210      11.098  47.068  17.267  1.00  0.00           C
ATOM   4587  O31 POPEL 210       9.928  46.538  17.927  1.00  0.00           O
ATOM   4588  C31 POPEL 210       9.917  45.447  18.727  1.00  0.00           C
ATOM   4589  O32 POPEL 210       8.888  44.958  19.157  1.00  0.00           O
ATOM   4590  C32 POPEL 210      11.307  44.868  19.047  1.00  0.00           C
ATOM   4593  C23 POPEL 210      14.788  48.068  21.657  1.00  0.00           C
ATOM   4596  C24 POPEL 210      15.198  47.037  22.727  1.00  0.00           C
ATOM   4599  C25 POPEL 210      14.167  46.818  23.857  1.00  0.00           C
ATOM   4602  C26 POPEL 210      14.738  45.897  24.947  1.00  0.00           C
ATOM   4605  C27 POPEL 210      13.688  45.387  25.957  1.00  0.00           C
ATOM   4608  C28 POPEL 210      13.878  45.928  27.387  1.00  0.00           C
ATOM   4611  C29 POPEL 210      15.128  45.397  28.057  1.00  0.00           C
ATOM   4613 0C21 POPEL 210      15.208  44.978  29.337  1.00  0.00           C
ATOM   4615 1C21 POPEL 210      14.058  45.008  30.307  1.00  0.00           C
ATOM   4618 2C21 POPEL 210      14.408  44.518  31.727  1.00  0.00           C
ATOM   4621 3C21 POPEL 210      13.158  44.558  32.627  1.00  0.00           C
ATOM   4624 4C21 POPEL 210      13.377  44.038  34.057  1.00  0.00           C
ATOM   4627 5C21 POPEL 210      14.388  44.878  34.846  1.00  0.00           C
ATOM   4630 6C21 POPEL 210      14.458  44.548  36.337  1.00  0.00           C
ATOM   4633 7C21 POPEL 210      15.468  45.418  37.096  1.00  0.00           C
ATOM   4636 8C21 POPEL 210      15.507  45.107  38.596  1.00  0.00           C
ATOM   4640  C33 POPEL 210      11.368  43.918  20.256  1.00  0.00           C
ATOM   4643  C34 POPEL 210      12.808  43.747  20.767  1.00  0.00           C
ATOM   4646  C35 POPEL 210      13.038  42.567  21.717  1.00  0.00           C
ATOM   4649  C36 POPEL 210      12.028  42.518  22.867  1.00  0.00           C
ATOM   4652  C37 POPEL 210      12.398  41.468  23.917  1.00  0.00           C
ATOM   4655  C38 POPEL 210      11.417  41.458  25.086  1.00  0.00           C
ATOM   4658  C39 POPEL 210      11.757  40.438  26.187  1.00  0.00           C
ATOM   4661 0C31 POPEL 210      13.138  40.678  26.817  1.00  0.00           C
ATOM   4664 1C31 POPEL 210      13.407  39.838  28.067  1.00  0.00           C
ATOM   4667 2C31 POPEL 210      12.457  40.168  29.227  1.00  0.00           C
ATOM   4670 3C31 POPEL 210      12.888  39.568  30.577  1.00  0.00           C
ATOM   4673 4C31 POPEL 210      14.178  40.188  31.137  1.00  0.00           C
ATOM   4676 5C31 POPEL 210      14.528  39.647  32.527  1.00  0.00           C
ATOM   4679 6C31 POPEL 210      15.818  40.228  33.096  1.00  0.00           C
ATOM   4683  NH3 POPEM 211     116.368  99.528  20.637  1.00  0.00           N
ATOM   4687  C12 POPEM 211     114.878  99.598  20.877  1.00  0.00           C
ATOM   4690  C11 POPEM 211     114.228  98.628  19.877  1.00  0.00           C
ATOM   4693  P   POPEM 211     111.838  98.408  20.867  1.00  0.00           P
ATOM   4694  O13 POPEM 211     110.627  97.707  20.367  1.00  0.00           O
ATOM   4695  O14 POPEM 211     111.668  99.658  21.617  1.00  0.00           O
ATOM   4696  O11 POPEM 211     112.738  97.438  21.717  1.00  0.00           O
ATOM   4697  O12 POPEM 211     112.817  98.747  19.667  1.00  0.00           O
ATOM   4698  C1  POPEM 211     112.507  96.027  21.736  1.00  0.00           C
ATOM   4701  C2  POPEM 211     113.387  95.318  22.817  1.00  0.00           C
ATOM   4703  O21 POPEM 211     113.217  96.018  24.067  1.00  0.00           O
ATOM   4704  C21 POPEM 211     113.308  95.248  25.127  1.00  0.00           C
ATOM   4705  O22 POPEM 211     113.418  94.027  25.127  1.00  0.00           O
ATOM   4706  C22 POPEM 211     113.177  96.118  26.387  1.00  0.00           C
ATOM   4709  C3  POPEM 211     114.888  95.268  22.377  1.00  0.00           C
ATOM   4712  O31 POPEM 211     115.787  95.607  23.446  1.00  0.00           O
ATOM   4713  C31 POPEM 211     116.548  96.667  23.317  1.00  0.00           C
ATOM   4714  O32 POPEM 211     116.608  97.427  22.367  1.00  0.00           O
ATOM   4715  C32 POPEM 211     117.417  96.767  24.587  1.00  0.00           C
ATOM   4718  C23 POPEM 211     113.597  95.417  27.707  1.00  0.00           C
ATOM   4721  C24 POPEM 211     115.107  95.438  27.957  1.00  0.00           C
ATOM   4724  C25 POPEM 211     115.518  94.687  29.236  1.00  0.00           C
ATOM   4727  C26 POPEM 211     115.228  95.467  30.516  1.00  0.00           C
ATOM   4730  C27 POPEM 211     115.457  94.637  31.797  1.00  0.00           C
ATOM   4733  C28 POPEM 211     115.457  95.477  33.086  1.00  0.00           C
ATOM   4736  C29 POPEM 211     114.128  96.128  33.387  1.00  0.00           C
ATOM   4738 0C21 POPEM 211     113.468  96.167  34.567  1.00  0.00           C
ATOM   4740 1C21 POPEM 211     113.918  95.587  35.887  1.00  0.00           C
ATOM   4743 2C21 POPEM 211     114.028  96.658  36.976  1.00  0.00           C
ATOM   4746 3C21 POPEM 211     114.338  96.058  38.356  1.00  0.00           C
ATOM   4749 4C21 POPEM 211     114.417  97.128  39.457  1.00  0.00           C
ATOM   4752 5C21 POPEM 211     115.537  96.877  40.466  1.00  0.00           C
ATOM   4755 6C21 POPEM 211     115.558  97.947  41.557  1.00  0.00           C
ATOM   4758 7C21 POPEM 211     116.818  97.908  42.416  1.00  0.00           C
ATOM   4761 8C21 POPEM 211     116.927  99.118  43.346  1.00  0.00           C
ATOM   4765  C33 POPEM 211     117.058  97.987  25.457  1.00  0.00           C
ATOM   4768  C34 POPEM 211     117.907  98.087  26.727  1.00  0.00           C
ATOM   4771  C35 POPEM 211     117.467  99.237  27.637  1.00  0.00           C
ATOM   4774  C36 POPEM 211     117.738 100.638  27.067  1.00  0.00           C
ATOM   4777  C37 POPEM 211     117.478 101.778  28.067  1.00  0.00           C
ATOM   4780  C38 POPEM 211     118.558 101.848  29.166  1.00  0.00           C
ATOM   4783  C39 POPEM 211     118.177 102.758  30.346  1.00  0.00           C
ATOM   4786 0C31 POPEM 211     118.118 104.248  30.007  1.00  0.00           C
ATOM   4789 1C31 POPEM 211     117.137 105.037  30.907  1.00  0.00           C
ATOM   4792 2C31 POPEM 211     115.667 104.728  30.587  1.00  0.00           C
ATOM   4795 3C31 POPEM 211     114.668 105.577  31.377  1.00  0.00           C
ATOM   4798 4C31 POPEM 211     114.388 105.037  32.797  1.00  0.00           C
ATOM   4801 5C31 POPEM 211     113.018 105.487  33.307  1.00  0.00           C
ATOM   4804 6C31 POPEM 211     112.658 104.927  34.687  1.00  0.00           C
ATOM   4808  NH3 POPEN 212       2.098  29.188  58.556  1.00  0.00           N
ATOM   4812  C12 POPEN 212       1.663  30.217  57.537  1.00  0.00           C
ATOM   4815  C11 POPEN 212       2.038  31.638  58.017  1.00  0.00           C
ATOM   4818  P   POPEN 212       1.858  34.098  57.176  1.00  0.00           P
ATOM   4819  O13 POPEN 212       0.853  35.037  56.618  1.00  0.00           O
ATOM   4820  O14 POPEN 212       2.538  34.528  58.426  1.00  0.00           O
ATOM   4821  O11 POPEN 212       2.978  33.897  56.087  1.00  0.00           O
ATOM   4822  O12 POPEN 212       1.313  32.618  57.277  1.00  0.00           O
ATOM   4823  C1  POPEN 212       2.658  33.258  54.846  1.00  0.00           C
ATOM   4826  C2  POPEN 212       2.958  34.238  53.697  1.00  0.00           C
ATOM   4828  O21 POPEN 212       2.398  33.708  52.477  1.00  0.00           O
ATOM   4829  C21 POPEN 212       2.318  34.588  51.487  1.00  0.00           C
ATOM   4830  O22 POPEN 212       2.708  35.728  51.516  1.00  0.00           O
ATOM   4831  C22 POPEN 212       1.573  33.967  50.317  1.00  0.00           C
ATOM   4834  C3  POPEN 212       4.488  34.518  53.626  1.00  0.00           C
ATOM   4837  O31 POPEN 212       5.208  33.388  53.076  1.00  0.00           O
ATOM   4838  C31 POPEN 212       6.528  33.568  53.117  1.00  0.00           C
ATOM   4839  O32 POPEN 212       7.098  34.427  53.756  1.00  0.00           O
ATOM   4840  C32 POPEN 212       7.178  32.638  52.087  1.00  0.00           C
ATOM   4843  C23 POPEN 212       1.693  34.838  49.057  1.00  0.00           C
ATOM   4846  C24 POPEN 212       0.943  34.228  47.868  1.00  0.00           C
ATOM   4849  C25 POPEN 212       1.483  34.737  46.527  1.00  0.00           C
ATOM   4852  C26 POPEN 212       2.728  33.967  46.087  1.00  0.00           C
ATOM   4855  C27 POPEN 212       3.388  34.557  44.837  1.00  0.00           C
ATOM   4858  C28 POPEN 212       4.538  33.688  44.317  1.00  0.00           C
ATOM   4861  C29 POPEN 212       5.398  34.458  43.356  1.00  0.00           C
ATOM   4863 0C21 POPEN 212       5.288  34.478  42.017  1.00  0.00           C
ATOM   4865 1C21 POPEN 212       4.238  33.767  41.207  1.00  0.00           C
ATOM   4868 2C21 POPEN 212       3.758  34.588  39.996  1.00  0.00           C
ATOM   4871 3C21 POPEN 212       4.848  34.798  38.927  1.00  0.00           C
ATOM   4874 4C21 POPEN 212       4.298  35.237  37.566  1.00  0.00           C
ATOM   4877 5C21 POPEN 212       3.718  36.658  37.517  1.00  0.00           C
ATOM   4880 6C21 POPEN 212       4.798  37.758  37.577  1.00  0.00           C
ATOM   4883 7C21 POPEN 212       4.278  39.127  37.127  1.00  0.00           C
ATOM   4886 8C21 POPEN 212       5.078  40.307  37.677  1.00  0.00           C
ATOM   4890  C33 POPEN 212       7.098  31.128  52.387  1.00  0.00           C
ATOM   4893  C34 POPEN 212       7.288  30.258  51.126  1.00  0.00           C
ATOM   4896  C35 POPEN 212       6.018  30.237  50.266  1.00  0.00           C
ATOM   4899  C36 POPEN 212       6.018  29.288  49.057  1.00  0.00           C
ATOM   4902  C37 POPEN 212       4.588  29.138  48.507  1.00  0.00           C
ATOM   4905  C38 POPEN 212       4.438  28.298  47.227  1.00  0.00           C
ATOM   4908  C39 POPEN 212       4.058  29.138  45.996  1.00  0.00           C
ATOM   4911 0C31 POPEN 212       3.598  28.268  44.817  1.00  0.00           C
ATOM   4914 1C31 POPEN 212       2.988  29.098  43.687  1.00  0.00           C
ATOM   4917 2C31 POPEN 212       2.818  28.298  42.387  1.00  0.00           C
ATOM   4920 3C31 POPEN 212       1.693  27.258  42.416  1.00  0.00           C
ATOM   4923 4C31 POPEN 212       1.653  26.438  41.126  1.00  0.00           C
ATOM   4926 5C31 POPEN 212       0.323  25.708  40.916  1.00  0.00           C
ATOM   4929 6C31 POPEN 212       0.383  24.698  39.767  1.00  0.00           C
ATOM   4933  NH3 POPEO 213       2.458  77.167  58.687  1.00  0.00           N
ATOM   4937  C12 POPEO 213       2.488  75.978  59.596  1.00  0.00           C
ATOM   4940  C11 POPEO 213       3.438  74.917  59.006  1.00  0.00           C
ATOM   4943  P   POPEO 213       5.988  74.678  58.426  1.00  0.00           P
ATOM   4944  O13 POPEO 213       7.138  75.607  58.517  1.00  0.00           O
ATOM   4945  O14 POPEO 213       5.978  73.448  59.256  1.00  0.00           O
ATOM   4946  O11 POPEO 213       5.768  74.247  56.927  1.00  0.00           O
ATOM   4947  O12 POPEO 213       4.698  75.527  58.717  1.00  0.00           O
ATOM   4948  C1  POPEO 213       6.758  73.677  56.077  1.00  0.00           C
ATOM   4951  C2  POPEO 213       7.138  74.698  54.967  1.00  0.00           C
ATOM   4953  O21 POPEO 213       7.298  74.128  53.647  1.00  0.00           O
ATOM   4954  C21 POPEO 213       8.188  73.158  53.447  1.00  0.00           C
ATOM   4955  O22 POPEO 213       8.818  72.588  54.326  1.00  0.00           O
ATOM   4956  C22 POPEO 213       8.318  72.897  51.937  1.00  0.00           C
ATOM   4959  C3  POPEO 213       8.318  75.618  55.377  1.00  0.00           C
ATOM   4962  O31 POPEO 213       8.158  76.928  54.786  1.00  0.00           O
ATOM   4963  C31 POPEO 213       8.368  77.008  53.466  1.00  0.00           C
ATOM   4964  O32 POPEO 213       7.608  77.518  52.677  1.00  0.00           O
ATOM   4965  C32 POPEO 213       9.747  76.497  53.087  1.00  0.00           C
ATOM   4968  C23 POPEO 213       9.778  72.808  51.397  1.00  0.00           C
ATOM   4971  C24 POPEO 213       9.908  73.067  49.876  1.00  0.00           C
ATOM   4974  C25 POPEO 213       9.448  71.908  48.967  1.00  0.00           C
ATOM   4977  C26 POPEO 213       9.417  72.277  47.457  1.00  0.00           C
ATOM   4980  C27 POPEO 213       8.778  71.167  46.586  1.00  0.00           C
ATOM   4983  C28 POPEO 213       7.938  71.658  45.377  1.00  0.00           C
ATOM   4986  C29 POPEO 213       8.678  71.938  44.097  1.00  0.00           C
ATOM   4988 0C21 POPEO 213       8.228  71.658  42.847  1.00  0.00           C
ATOM   4990 1C21 POPEO 213       6.888  71.057  42.486  1.00  0.00           C
ATOM   4993 2C21 POPEO 213       6.228  71.668  41.227  1.00  0.00           C
ATOM   4996 3C21 POPEO 213       5.788  73.137  41.367  1.00  0.00           C
ATOM   4999 4C21 POPEO 213       6.848  74.188  40.967  1.00  0.00           C
ATOM   5002 5C21 POPEO 213       7.188  74.207  39.466  1.00  0.00           C
ATOM   5005 6C21 POPEO 213       8.448  75.037  39.167  1.00  0.00           C
ATOM   5008 7C21 POPEO 213       8.648  75.258  37.667  1.00  0.00           C
ATOM   5011 8C21 POPEO 213      10.058  75.717  37.277  1.00  0.00           C
ATOM   5015  C33 POPEO 213      10.228  77.167  51.777  1.00  0.00           C
ATOM   5018  C34 POPEO 213      11.757  77.208  51.716  1.00  0.00           C
ATOM   5021  C35 POPEO 213      12.288  77.677  50.347  1.00  0.00           C
ATOM   5024  C36 POPEO 213      11.958  76.728  49.188  1.00  0.00           C
ATOM   5027  C37 POPEO 213      12.738  77.077  47.917  1.00  0.00           C
ATOM   5030  C38 POPEO 213      12.848  75.897  46.947  1.00  0.00           C
ATOM   5033  C39 POPEO 213      13.818  76.188  45.797  1.00  0.00           C
ATOM   5036 0C31 POPEO 213      14.278  74.917  45.077  1.00  0.00           C
ATOM   5039 1C31 POPEO 213      15.178  75.228  43.867  1.00  0.00           C
ATOM   5042 2C31 POPEO 213      15.528  73.958  43.086  1.00  0.00           C
ATOM   5045 3C31 POPEO 213      15.898  74.188  41.618  1.00  0.00           C
ATOM   5048 4C31 POPEO 213      15.818  72.887  40.807  1.00  0.00           C
ATOM   5051 5C31 POPEO 213      16.207  73.038  39.336  1.00  0.00           C
ATOM   5054 6C31 POPEO 213      15.928  71.768  38.517  1.00  0.00           C
ATOM   5058  NH3 POPEP 214      72.347  57.918  21.506  1.00  0.00           N
ATOM   5062  C12 POPEP 214      72.827  59.168  22.196  1.00  0.00           C
ATOM   5065  C11 POPEP 214      72.158  60.418  21.587  1.00  0.00           C
ATOM   5068  P   POPEP 214      71.887  62.988  21.747  1.00  0.00           P
ATOM   5069  O13 POPEP 214      72.918  63.668  20.937  1.00  0.00           O
ATOM   5070  O14 POPEP 214      70.668  62.557  21.037  1.00  0.00           O
ATOM   5071  O11 POPEP 214      71.478  63.798  23.067  1.00  0.00           O
ATOM   5072  O12 POPEP 214      72.567  61.637  22.267  1.00  0.00           O
ATOM   5073  C1  POPEP 214      70.067  63.877  23.367  1.00  0.00           C
ATOM   5076  C2  POPEP 214      69.707  64.958  24.437  1.00  0.00           C
ATOM   5078  O21 POPEP 214      69.798  64.327  25.737  1.00  0.00           O
ATOM   5079  C21 POPEP 214      69.847  65.177  26.766  1.00  0.00           C
ATOM   5080  O22 POPEP 214      70.128  66.357  26.707  1.00  0.00           O
ATOM   5081  C22 POPEP 214      69.497  64.448  28.067  1.00  0.00           C
ATOM   5084  C3  POPEP 214      68.257  65.488  24.166  1.00  0.00           C
ATOM   5087  O31 POPEP 214      67.778  66.438  25.137  1.00  0.00           O
ATOM   5088  C31 POPEP 214      66.467  66.677  25.047  1.00  0.00           C
ATOM   5089  O32 POPEP 214      65.747  66.327  24.127  1.00  0.00           O
ATOM   5090  C32 POPEP 214      65.948  67.368  26.306  1.00  0.00           C
ATOM   5093  C23 POPEP 214      68.067  64.827  28.537  1.00  0.00           C
ATOM   5096  C24 POPEP 214      67.338  63.728  29.307  1.00  0.00           C
ATOM   5099  C25 POPEP 214      68.018  63.318  30.607  1.00  0.00           C
ATOM   5102  C26 POPEP 214      68.037  64.408  31.687  1.00  0.00           C
ATOM   5105  C27 POPEP 214      69.018  64.028  32.807  1.00  0.00           C
ATOM   5108  C28 POPEP 214      69.018  65.037  33.967  1.00  0.00           C
ATOM   5111  C29 POPEP 214      70.177  64.787  34.887  1.00  0.00           C
ATOM   5113 0C21 POPEP 214      70.158  64.188  36.096  1.00  0.00           C
ATOM   5115 1C21 POPEP 214      68.957  63.598  36.797  1.00  0.00           C
ATOM   5118 2C21 POPEP 214      69.298  62.217  37.407  1.00  0.00           C
ATOM   5121 3C21 POPEP 214      68.198  61.658  38.327  1.00  0.00           C
ATOM   5124 4C21 POPEP 214      68.637  60.377  39.057  1.00  0.00           C
ATOM   5127 5C21 POPEP 214      68.608  59.108  38.187  1.00  0.00           C
ATOM   5130 6C21 POPEP 214      67.217  58.448  38.146  1.00  0.00           C
ATOM   5133 7C21 POPEP 214      67.128  57.237  37.197  1.00  0.00           C
ATOM   5136 8C21 POPEP 214      65.827  56.447  37.306  1.00  0.00           C
ATOM   5140  C33 POPEP 214      64.417  67.537  26.447  1.00  0.00           C
ATOM   5143  C34 POPEP 214      64.048  67.618  27.937  1.00  0.00           C
ATOM   5146  C35 POPEP 214      62.927  68.607  28.277  1.00  0.00           C
ATOM   5149  C36 POPEP 214      62.728  68.778  29.787  1.00  0.00           C
ATOM   5152  C37 POPEP 214      61.747  69.897  30.177  1.00  0.00           C
ATOM   5155  C38 POPEP 214      61.108  69.667  31.557  1.00  0.00           C
ATOM   5158  C39 POPEP 214      62.127  69.247  32.627  1.00  0.00           C
ATOM   5161 0C31 POPEP 214      61.557  69.277  34.057  1.00  0.00           C
ATOM   5164 1C31 POPEP 214      62.647  68.997  35.097  1.00  0.00           C
ATOM   5167 2C31 POPEP 214      62.188  69.238  36.547  1.00  0.00           C
ATOM   5170 3C31 POPEP 214      61.327  68.107  37.117  1.00  0.00           C
ATOM   5173 4C31 POPEP 214      60.947  68.357  38.577  1.00  0.00           C
ATOM   5176 5C31 POPEP 214      60.268  67.137  39.227  1.00  0.00           C
ATOM   5179 6C31 POPEP 214      60.028  67.318  40.727  1.00  0.00           C
ATOM   5183  NH3 POPEQ 215     102.767  40.158  58.687  1.00  0.00           N
ATOM   5187  C12 POPEQ 215     102.358  39.098  59.676  1.00  0.00           C
ATOM   5190  C11 POPEQ 215     100.838  39.048  59.827  1.00  0.00           C
ATOM   5193  P   POPEQ 215     100.527  36.958  61.397  1.00  0.00           P
ATOM   5194  O13 POPEQ 215     101.938  36.557  61.607  1.00  0.00           O
ATOM   5195  O14 POPEQ 215      99.567  36.638  62.477  1.00  0.00           O
ATOM   5196  O11 POPEQ 215     100.048  36.298  60.037  1.00  0.00           O
ATOM   5197  O12 POPEQ 215     100.487  38.498  61.087  1.00  0.00           O
ATOM   5198  C1  POPEQ 215      98.687  35.918  59.897  1.00  0.00           C
ATOM   5201  C2  POPEQ 215      98.518  35.048  58.626  1.00  0.00           C
ATOM   5203  O21 POPEQ 215      98.497  35.827  57.416  1.00  0.00           O
ATOM   5204  C21 POPEQ 215      97.408  36.497  57.087  1.00  0.00           C
ATOM   5205  O22 POPEQ 215      96.388  36.638  57.737  1.00  0.00           O
ATOM   5206  C22 POPEQ 215      97.618  37.068  55.677  1.00  0.00           C
ATOM   5209  C3  POPEQ 215      97.338  34.048  58.756  1.00  0.00           C
ATOM   5212  O31 POPEQ 215      97.128  33.288  57.547  1.00  0.00           O
ATOM   5213  C31 POPEQ 215      98.018  32.318  57.356  1.00  0.00           C
ATOM   5214  O32 POPEQ 215      98.997  32.098  58.047  1.00  0.00           O
ATOM   5215  C32 POPEQ 215      97.577  31.428  56.197  1.00  0.00           C
ATOM   5218  C23 POPEQ 215      96.698  36.348  54.657  1.00  0.00           C
ATOM   5221  C24 POPEQ 215      96.698  36.987  53.267  1.00  0.00           C
ATOM   5224  C25 POPEQ 215      95.647  36.378  52.327  1.00  0.00           C
ATOM   5227  C26 POPEQ 215      96.268  35.658  51.137  1.00  0.00           C
ATOM   5230  C27 POPEQ 215      95.278  35.288  50.027  1.00  0.00           C
ATOM   5233  C28 POPEQ 215      95.988  34.647  48.827  1.00  0.00           C
ATOM   5236  C29 POPEQ 215      96.628  35.628  47.887  1.00  0.00           C
ATOM   5238 0C21 POPEQ 215      96.097  36.088  46.737  1.00  0.00           C
ATOM   5240 1C21 POPEQ 215      94.707  35.768  46.217  1.00  0.00           C
ATOM   5243 2C21 POPEQ 215      93.908  37.057  45.957  1.00  0.00           C
ATOM   5246 3C21 POPEQ 215      93.778  37.958  47.197  1.00  0.00           C
ATOM   5249 4C21 POPEQ 215      92.788  39.108  47.027  1.00  0.00           C
ATOM   5252 5C21 POPEQ 215      92.878  40.068  48.216  1.00  0.00           C
ATOM   5255 6C21 POPEQ 215      91.757  41.107  48.317  1.00  0.00           C
ATOM   5258 7C21 POPEQ 215      92.037  42.037  49.497  1.00  0.00           C
ATOM   5261 8C21 POPEQ 215      90.948  43.068  49.817  1.00  0.00           C
ATOM   5265  C33 POPEQ 215      97.228  32.188  54.897  1.00  0.00           C
ATOM   5268  C34 POPEQ 215      96.698  31.228  53.827  1.00  0.00           C
ATOM   5271  C35 POPEQ 215      96.377  31.908  52.496  1.00  0.00           C
ATOM   5274  C36 POPEQ 215      95.868  30.907  51.446  1.00  0.00           C
ATOM   5277  C37 POPEQ 215      95.537  31.588  50.107  1.00  0.00           C
ATOM   5280  C38 POPEQ 215      94.768  30.698  49.127  1.00  0.00           C
ATOM   5283  C39 POPEQ 215      94.248  31.448  47.887  1.00  0.00           C
ATOM   5286 0C31 POPEQ 215      93.317  30.577  47.036  1.00  0.00           C
ATOM   5289 1C31 POPEQ 215      92.317  31.388  46.217  1.00  0.00           C
ATOM   5292 2C31 POPEQ 215      91.208  30.508  45.627  1.00  0.00           C
ATOM   5295 3C31 POPEQ 215      90.007  31.298  45.088  1.00  0.00           C
ATOM   5298 4C31 POPEQ 215      90.397  32.307  43.997  1.00  0.00           C
ATOM   5301 5C31 POPEQ 215      89.168  32.918  43.317  1.00  0.00           C
ATOM   5304 6C31 POPEQ 215      89.507  33.717  42.057  1.00  0.00           C
ATOM   5308  NH3 POPER 216      40.357  91.778  59.907  1.00  0.00           N
ATOM   5312  C12 POPER 216      39.978  93.168  59.487  1.00  0.00           C
ATOM   5315  C11 POPER 216      38.478  93.227  59.197  1.00  0.00           C
ATOM   5318  P   POPER 216      36.557  94.957  58.806  1.00  0.00           P
ATOM   5319  O13 POPER 216      35.838  94.217  59.867  1.00  0.00           O
ATOM   5320  O14 POPER 216      36.487  96.447  58.837  1.00  0.00           O
ATOM   5321  O11 POPER 216      36.147  94.428  57.356  1.00  0.00           O
ATOM   5322  O12 POPER 216      38.098  94.577  58.927  1.00  0.00           O
ATOM   5323  C1  POPER 216      35.858  95.428  56.367  1.00  0.00           C
ATOM   5326  C2  POPER 216      35.607  94.838  54.947  1.00  0.00           C
ATOM   5328  O21 POPER 216      35.098  95.867  54.097  1.00  0.00           O
ATOM   5329  C21 POPER 216      36.028  96.627  53.527  1.00  0.00           C
ATOM   5330  O22 POPER 216      37.228  96.457  53.577  1.00  0.00           O
ATOM   5331  C22 POPER 216      35.298  97.707  52.737  1.00  0.00           C
ATOM   5334  C3  POPER 216      34.588  93.677  54.937  1.00  0.00           C
ATOM   5337  O31 POPER 216      34.638  93.048  53.626  1.00  0.00           O
ATOM   5338  C31 POPER 216      33.598  93.268  52.817  1.00  0.00           C
ATOM   5339  O32 POPER 216      32.497  93.628  53.177  1.00  0.00           O
ATOM   5340  C32 POPER 216      34.048  93.057  51.357  1.00  0.00           C
ATOM   5343  C23 POPER 216      36.247  98.717  52.096  1.00  0.00           C
ATOM   5346  C24 POPER 216      35.478  99.668  51.166  1.00  0.00           C
ATOM   5349  C25 POPER 216      35.057  99.038  49.837  1.00  0.00           C
ATOM   5352  C26 POPER 216      36.218  98.928  48.838  1.00  0.00           C
ATOM   5355  C27 POPER 216      35.848  98.117  47.597  1.00  0.00           C
ATOM   5358  C28 POPER 216      36.868  98.308  46.467  1.00  0.00           C
ATOM   5361  C29 POPER 216      36.528  97.448  45.266  1.00  0.00           C
ATOM   5363 0C21 POPER 216      36.518  97.818  43.978  1.00  0.00           C
ATOM   5365 1C21 POPER 216      36.848  99.178  43.397  1.00  0.00           C
ATOM   5368 2C21 POPER 216      37.908  99.108  42.277  1.00  0.00           C
ATOM   5371 3C21 POPER 216      39.357  99.027  42.787  1.00  0.00           C
ATOM   5374 4C21 POPER 216      40.338  98.588  41.688  1.00  0.00           C
ATOM   5377 5C21 POPER 216      40.528  99.577  40.527  1.00  0.00           C
ATOM   5380 6C21 POPER 216      41.027  98.887  39.247  1.00  0.00           C
ATOM   5383 7C21 POPER 216      41.518  99.848  38.156  1.00  0.00           C
ATOM   5386 8C21 POPER 216      41.818  99.178  36.817  1.00  0.00           C
ATOM   5390  C33 POPER 216      33.037  93.518  50.287  1.00  0.00           C
ATOM   5393  C34 POPER 216      33.677  93.828  48.917  1.00  0.00           C
ATOM   5396  C35 POPER 216      32.807  94.798  48.096  1.00  0.00           C
ATOM   5399  C36 POPER 216      33.377  95.207  46.727  1.00  0.00           C
ATOM   5402  C37 POPER 216      32.278  95.878  45.897  1.00  0.00           C
ATOM   5405  C38 POPER 216      32.717  96.568  44.606  1.00  0.00           C
ATOM   5408  C39 POPER 216      31.488  97.128  43.867  1.00  0.00           C
ATOM   5411 0C31 POPER 216      31.757  97.548  42.416  1.00  0.00           C
ATOM   5414 1C31 POPER 216      30.487  98.017  41.688  1.00  0.00           C
ATOM   5417 2C31 POPER 216      30.778  98.458  40.247  1.00  0.00           C
ATOM   5420 3C31 POPER 216      29.528  98.728  39.396  1.00  0.00           C
ATOM   5423 4C31 POPER 216      28.868  97.457  38.827  1.00  0.00           C
ATOM   5426 5C31 POPER 216      27.778  97.798  37.807  1.00  0.00           C
ATOM   5429 6C31 POPER 216      27.018  96.587  37.257  1.00  0.00           C
ATOM   5433  NH3 POPES 217      76.798  92.287  27.817  1.00  0.00           N
ATOM   5437  C12 POPES 217      75.677  92.448  26.817  1.00  0.00           C
ATOM   5440  C11 POPES 217      74.747  93.628  27.177  1.00  0.00           C
ATOM   5443  P   POPES 217      72.207  93.817  26.557  1.00  0.00           P
ATOM   5444  O13 POPES 217      71.388  93.787  25.317  1.00  0.00           O
ATOM   5445  O14 POPES 217      71.967  92.707  27.497  1.00  0.00           O
ATOM   5446  O11 POPES 217      71.997  95.228  27.277  1.00  0.00           O
ATOM   5447  O12 POPES 217      73.738  93.768  26.167  1.00  0.00           O
ATOM   5448  C1  POPES 217      71.228  95.347  28.487  1.00  0.00           C
ATOM   5451  C2  POPES 217      71.848  96.447  29.407  1.00  0.00           C
ATOM   5453  O21 POPES 217      71.507  96.307  30.797  1.00  0.00           O
ATOM   5454  C21 POPES 217      72.048  95.288  31.437  1.00  0.00           C
ATOM   5455  O22 POPES 217      72.257  94.178  30.997  1.00  0.00           O
ATOM   5456  C22 POPES 217      72.647  95.797  32.756  1.00  0.00           C
ATOM   5459  C3  POPES 217      71.457  97.888  28.957  1.00  0.00           C
ATOM   5462  O31 POPES 217      71.927  98.868  29.926  1.00  0.00           O
ATOM   5463  C31 POPES 217      71.868 100.137  29.557  1.00  0.00           C
ATOM   5464  O32 POPES 217      71.628 100.528  28.427  1.00  0.00           O
ATOM   5465  C32 POPES 217      72.308 101.018  30.737  1.00  0.00           C
ATOM   5468  C23 POPES 217      72.007  95.237  34.047  1.00  0.00           C
ATOM   5471  C24 POPES 217      71.088  96.238  34.746  1.00  0.00           C
ATOM   5474  C25 POPES 217      70.577  95.727  36.096  1.00  0.00           C
ATOM   5477  C26 POPES 217      69.838  96.827  36.877  1.00  0.00           C
ATOM   5480  C27 POPES 217      69.007  96.298  38.047  1.00  0.00           C
ATOM   5483  C28 POPES 217      68.228  97.368  38.837  1.00  0.00           C
ATOM   5486  C29 POPES 217      67.438  98.318  37.957  1.00  0.00           C
ATOM   5488 0C21 POPES 217      66.108  98.478  37.877  1.00  0.00           C
ATOM   5490 1C21 POPES 217      65.018  97.748  38.626  1.00  0.00           C
ATOM   5493 2C21 POPES 217      64.028  97.077  37.657  1.00  0.00           C
ATOM   5496 3C21 POPES 217      62.807  96.417  38.327  1.00  0.00           C
ATOM   5499 4C21 POPES 217      62.207  95.258  37.506  1.00  0.00           C
ATOM   5502 5C21 POPES 217      60.788  94.827  37.907  1.00  0.00           C
ATOM   5505 6C21 POPES 217      60.128  93.998  36.797  1.00  0.00           C
ATOM   5508 7C21 POPES 217      58.838  93.287  37.246  1.00  0.00           C
ATOM   5511 8C21 POPES 217      58.337  92.268  36.217  1.00  0.00           C
ATOM   5515  C33 POPES 217      71.137 101.508  31.637  1.00  0.00           C
ATOM   5518  C34 POPES 217      71.607 101.778  33.076  1.00  0.00           C
ATOM   5521  C35 POPES 217      70.497 102.357  33.956  1.00  0.00           C
ATOM   5524  C36 POPES 217      70.848 102.397  35.457  1.00  0.00           C
ATOM   5527  C37 POPES 217      69.847 103.238  36.256  1.00  0.00           C
ATOM   5530  C38 POPES 217      70.378 103.618  37.647  1.00  0.00           C
ATOM   5533  C39 POPES 217      69.478 104.568  38.447  1.00  0.00           C
ATOM   5536 0C31 POPES 217      69.348 105.997  37.877  1.00  0.00           C
ATOM   5539 1C31 POPES 217      67.948 106.268  37.317  1.00  0.00           C
ATOM   5542 2C31 POPES 217      67.677 107.737  36.957  1.00  0.00           C
ATOM   5545 3C31 POPES 217      66.188 108.008  36.657  1.00  0.00           C
ATOM   5548 4C31 POPES 217      65.607 107.107  35.547  1.00  0.00           C
ATOM   5551 5C31 POPES 217      64.107 107.287  35.317  1.00  0.00           C
ATOM   5554 6C31 POPES 217      63.548 106.298  34.286  1.00  0.00           C
ATOM   5558  NH3 POPET 218     108.957 130.333  62.577  1.00  0.00           N
ATOM   5562  C12 POPET 218     108.217 129.148  63.137  1.00  0.00           C
ATOM   5565  C11 POPET 218     106.897 128.957  62.376  1.00  0.00           C
ATOM   5568  P   POPET 218     105.378 127.518  63.937  1.00  0.00           P
ATOM   5569  O13 POPET 218     104.927 126.107  63.956  1.00  0.00           O
ATOM   5570  O14 POPET 218     106.097 127.987  65.147  1.00  0.00           O
ATOM   5571  O11 POPET 218     104.198 128.497  63.556  1.00  0.00           O
ATOM   5572  O12 POPET 218     106.338 127.697  62.696  1.00  0.00           O
ATOM   5573  C1  POPET 218     102.878 128.087  63.177  1.00  0.00           C
ATOM   5576  C2  POPET 218     102.638 128.147  61.637  1.00  0.00           C
ATOM   5578  O21 POPET 218     101.438 127.467  61.287  1.00  0.00           O
ATOM   5579  C21 POPET 218     101.438 126.137  61.246  1.00  0.00           C
ATOM   5580  O22 POPET 218     102.338 125.398  61.618  1.00  0.00           O
ATOM   5581  C22 POPET 218     100.168 125.647  60.567  1.00  0.00           C
ATOM   5584  C3  POPET 218     103.888 127.658  60.846  1.00  0.00           C
ATOM   5587  O31 POPET 218     103.618 127.177  59.497  1.00  0.00           O
ATOM   5588  C31 POPET 218     104.207 127.847  58.527  1.00  0.00           C
ATOM   5589  O32 POPET 218     104.728 128.947  58.617  1.00  0.00           O
ATOM   5590  C32 POPET 218     104.228 127.028  57.257  1.00  0.00           C
ATOM   5593  C23 POPET 218     100.478 125.158  59.137  1.00  0.00           C
ATOM   5596  C24 POPET 218      99.377 124.258  58.577  1.00  0.00           C
ATOM   5599  C25 POPET 218      99.578 123.847  57.106  1.00  0.00           C
ATOM   5602  C26 POPET 218     100.957 123.397  56.576  1.00  0.00           C
ATOM   5605  C27 POPET 218     100.897 123.308  55.037  1.00  0.00           C
ATOM   5608  C28 POPET 218     101.538 122.058  54.387  1.00  0.00           C
ATOM   5611  C29 POPET 218     103.037 122.037  54.297  1.00  0.00           C
ATOM   5613 0C21 POPET 218     103.838 122.408  53.267  1.00  0.00           C
ATOM   5615 1C21 POPET 218     103.507 122.967  51.907  1.00  0.00           C
ATOM   5618 2C21 POPET 218     102.287 122.397  51.157  1.00  0.00           C
ATOM   5621 3C21 POPET 218     102.308 122.618  49.637  1.00  0.00           C
ATOM   5624 4C21 POPET 218     101.427 123.787  49.157  1.00  0.00           C
ATOM   5627 5C21 POPET 218     101.128 123.728  47.647  1.00  0.00           C
ATOM   5630 6C21 POPET 218     102.327 124.048  46.756  1.00  0.00           C
ATOM   5633 7C21 POPET 218     102.007 123.898  45.256  1.00  0.00           C
ATOM   5636 8C21 POPET 218     103.088 124.458  44.336  1.00  0.00           C
ATOM   5640  C33 POPET 218     105.457 127.417  56.397  1.00  0.00           C
ATOM   5643  C34 POPET 218     105.708 126.487  55.206  1.00  0.00           C
ATOM   5646  C35 POPET 218     104.438 126.058  54.457  1.00  0.00           C
ATOM   5649  C36 POPET 218     103.737 127.168  53.657  1.00  0.00           C
ATOM   5652  C37 POPET 218     102.327 126.727  53.267  1.00  0.00           C
ATOM   5655  C38 POPET 218     101.528 127.737  52.426  1.00  0.00           C
ATOM   5658  C39 POPET 218     101.877 127.737  50.938  1.00  0.00           C
ATOM   5661 0C31 POPET 218     100.638 127.898  50.047  1.00  0.00           C
ATOM   5664 1C31 POPET 218     100.968 127.998  48.547  1.00  0.00           C
ATOM   5667 2C31 POPET 218      99.738 127.888  47.647  1.00  0.00           C
ATOM   5670 3C31 POPET 218     100.088 128.048  46.157  1.00  0.00           C
ATOM   5673 4C31 POPET 218      98.898 127.837  45.206  1.00  0.00           C
ATOM   5676 5C31 POPET 218      99.318 127.987  43.736  1.00  0.00           C
ATOM   5679 6C31 POPET 218      98.217 127.628  42.737  1.00  0.00           C
ATOM   5683  NH3 POPEU 219     113.988 125.897  22.907  1.00  0.00           N
ATOM   5687  C12 POPEU 219     114.618 127.268  22.867  1.00  0.00           C
ATOM   5690  C11 POPEU 219     116.088 127.238  22.417  1.00  0.00           C
ATOM   5693  P   POPEU 219     118.018 129.087  22.296  1.00  0.00           P
ATOM   5694  O13 POPEU 219     118.118 128.717  20.877  1.00  0.00           O
ATOM   5695  O14 POPEU 219     117.957 130.533  22.656  1.00  0.00           O
ATOM   5696  O11 POPEU 219     119.178 128.437  23.147  1.00  0.00           O
ATOM   5697  O12 POPEU 219     116.698 128.437  22.897  1.00  0.00           O
ATOM   5698  C1  POPEU 219     119.087 127.578  24.287  1.00  0.00           C
ATOM   5701  C2  POPEU 219     118.938 128.348  25.637  1.00  0.00           C
ATOM   5703  O21 POPEU 219     119.217 127.537  26.807  1.00  0.00           O
ATOM   5704  C21 POPEU 219     120.507 127.427  27.077  1.00  0.00           C
ATOM   5705  O22 POPEU 219     121.418 127.707  26.336  1.00  0.00           O
ATOM   5706  C22 POPEU 219     120.728 127.007  28.537  1.00  0.00           C
ATOM   5709  C3  POPEU 219     117.487 128.898  25.797  1.00  0.00           C
ATOM   5712  O31 POPEU 219     117.157 129.268  27.167  1.00  0.00           O
ATOM   5713  C31 POPEU 219     116.447 128.338  27.807  1.00  0.00           C
ATOM   5714  O32 POPEU 219     116.118 127.257  27.357  1.00  0.00           O
ATOM   5715  C32 POPEU 219     116.097 128.807  29.207  1.00  0.00           C
ATOM   5718  C23 POPEU 219     121.228 128.227  29.357  1.00  0.00           C
ATOM   5721  C24 POPEU 219     121.847 127.888  30.716  1.00  0.00           C
ATOM   5724  C25 POPEU 219     122.668 129.068  31.266  1.00  0.00           C
ATOM   5727  C26 POPEU 219     123.378 128.738  32.586  1.00  0.00           C
ATOM   5730  C27 POPEU 219     124.357 129.838  33.047  1.00  0.00           C
ATOM   5733  C28 POPEU 219     125.337 129.337  34.127  1.00  0.00           C
ATOM   5736  C29 POPEU 219     126.118 130.473  34.746  1.00  0.00           C
ATOM   5738 0C21 POPEU 219     127.437 130.563  34.986  1.00  0.00           C
ATOM   5740 1C21 POPEU 219     128.497 129.528  34.717  1.00  0.00           C
ATOM   5743 2C21 POPEU 219     129.118 128.928  36.007  1.00  0.00           C
ATOM   5746 3C21 POPEU 219     129.768 129.967  36.937  1.00  0.00           C
ATOM   5749 4C21 POPEU 219     130.647 129.357  38.047  1.00  0.00           C
ATOM   5752 5C21 POPEU 219     129.877 128.518  39.086  1.00  0.00           C
ATOM   5755 6C21 POPEU 219     130.817 127.987  40.187  1.00  0.00           C
ATOM   5758 7C21 POPEU 219     130.108 127.147  41.246  1.00  0.00           C
ATOM   5761 8C21 POPEU 219     131.058 126.597  42.317  1.00  0.00           C
ATOM   5765  C33 POPEU 219     116.757 127.877  30.247  1.00  0.00           C
ATOM   5768  C34 POPEU 219     116.908 128.537  31.607  1.00  0.00           C
ATOM   5771  C35 POPEU 219     117.537 127.597  32.637  1.00  0.00           C
ATOM   5774  C36 POPEU 219     117.948 128.357  33.897  1.00  0.00           C
ATOM   5777  C37 POPEU 219     118.048 127.497  35.167  1.00  0.00           C
ATOM   5780  C38 POPEU 219     117.847 128.367  36.417  1.00  0.00           C
ATOM   5783  C39 POPEU 219     117.827 127.597  37.737  1.00  0.00           C
ATOM   5786 0C31 POPEU 219     116.717 128.127  38.657  1.00  0.00           C
ATOM   5789 1C31 POPEU 219     116.748 127.557  40.088  1.00  0.00           C
ATOM   5792 2C31 POPEU 219     115.438 127.847  40.817  1.00  0.00           C
ATOM   5795 3C31 POPEU 219     115.407 127.368  42.267  1.00  0.00           C
ATOM   5798 4C31 POPEU 219     113.997 127.438  42.857  1.00  0.00           C
ATOM   5801 5C31 POPEU 219     113.908 126.907  44.297  1.00  0.00           C
ATOM   5804 6C31 POPEU 219     112.487 127.007  44.867  1.00  0.00           C
ATOM   5808  NH3 POPEV 220      36.397  75.057  59.107  1.00  0.00           N
ATOM   5812  C12 POPEV 220      35.138  74.228  59.237  1.00  0.00           C
ATOM   5815  C11 POPEV 220      34.708  73.978  60.697  1.00  0.00           C
ATOM   5818  P   POPEV 220      35.667  71.618  61.147  1.00  0.00           P
ATOM   5819  O13 POPEV 220      34.327  71.107  60.786  1.00  0.00           O
ATOM   5820  O14 POPEV 220      36.408  70.897  62.197  1.00  0.00           O
ATOM   5821  O11 POPEV 220      36.518  71.677  59.797  1.00  0.00           O
ATOM   5822  O12 POPEV 220      35.647  73.188  61.446  1.00  0.00           O
ATOM   5823  C1  POPEV 220      37.958  71.658  59.757  1.00  0.00           C
ATOM   5826  C2  POPEV 220      38.537  71.637  58.286  1.00  0.00           C
ATOM   5828  O21 POPEV 220      37.967  70.637  57.437  1.00  0.00           O
ATOM   5829  C21 POPEV 220      38.087  69.378  57.807  1.00  0.00           C
ATOM   5830  O22 POPEV 220      38.747  68.938  58.727  1.00  0.00           O
ATOM   5831  C22 POPEV 220      37.178  68.498  56.937  1.00  0.00           C
ATOM   5834  C3  POPEV 220      40.088  71.598  58.187  1.00  0.00           C
ATOM   5837  O31 POPEV 220      40.587  72.438  57.117  1.00  0.00           O
ATOM   5838  C31 POPEV 220      41.007  71.868  55.996  1.00  0.00           C
ATOM   5839  O32 POPEV 220      40.887  70.688  55.707  1.00  0.00           O
ATOM   5840  C32 POPEV 220      41.658  72.927  55.097  1.00  0.00           C
ATOM   5843  C23 POPEV 220      37.938  67.368  56.207  1.00  0.00           C
ATOM   5846  C24 POPEV 220      38.307  67.738  54.767  1.00  0.00           C
ATOM   5849  C25 POPEV 220      37.077  67.658  53.847  1.00  0.00           C
ATOM   5852  C26 POPEV 220      37.417  67.688  52.346  1.00  0.00           C
ATOM   5855  C27 POPEV 220      36.237  67.217  51.467  1.00  0.00           C
ATOM   5858  C28 POPEV 220      36.598  66.238  50.326  1.00  0.00           C
ATOM   5861  C29 POPEV 220      36.938  66.798  48.967  1.00  0.00           C
ATOM   5863 0C21 POPEV 220      36.348  66.458  47.807  1.00  0.00           C
ATOM   5865 1C21 POPEV 220      35.198  65.497  47.636  1.00  0.00           C
ATOM   5868 2C21 POPEV 220      34.588  65.457  46.217  1.00  0.00           C
ATOM   5871 3C21 POPEV 220      34.118  66.827  45.677  1.00  0.00           C
ATOM   5874 4C21 POPEV 220      33.598  66.728  44.237  1.00  0.00           C
ATOM   5877 5C21 POPEV 220      33.568  68.077  43.507  1.00  0.00           C
ATOM   5880 6C21 POPEV 220      32.987  67.967  42.096  1.00  0.00           C
ATOM   5883 7C21 POPEV 220      32.917  69.317  41.367  1.00  0.00           C
ATOM   5886 8C21 POPEV 220      32.028  69.258  40.126  1.00  0.00           C
ATOM   5890  C33 POPEV 220      43.078  72.508  54.657  1.00  0.00           C
ATOM   5893  C34 POPEV 220      43.987  73.638  54.127  1.00  0.00           C
ATOM   5896  C35 POPEV 220      43.377  74.568  53.057  1.00  0.00           C
ATOM   5899  C36 POPEV 220      42.967  73.897  51.737  1.00  0.00           C
ATOM   5902  C37 POPEV 220      42.477  74.948  50.727  1.00  0.00           C
ATOM   5905  C38 POPEV 220      42.137  74.368  49.346  1.00  0.00           C
ATOM   5908  C39 POPEV 220      41.458  75.378  48.407  1.00  0.00           C
ATOM   5911 0C31 POPEV 220      40.397  74.748  47.496  1.00  0.00           C
ATOM   5914 1C31 POPEV 220      39.497  75.787  46.797  1.00  0.00           C
ATOM   5917 2C31 POPEV 220      40.077  76.317  45.487  1.00  0.00           C
ATOM   5920 3C31 POPEV 220      39.158  77.378  44.857  1.00  0.00           C
ATOM   5923 4C31 POPEV 220      39.448  77.638  43.387  1.00  0.00           C
ATOM   5926 5C31 POPEV 220      38.368  78.498  42.717  1.00  0.00           C
ATOM   5929 6C31 POPEV 220      38.698  78.857  41.277  1.00  0.00           C
ATOM   5933  NH3 POPEW 221       5.378  52.388  55.576  1.00  0.00           N
ATOM   5937  C12 POPEW 221       4.417  52.418  56.716  1.00  0.00           C
ATOM   5940  C11 POPEW 221       3.188  53.248  56.306  1.00  0.00           C
ATOM   5943  P   POPEW 221       0.743  52.697  57.067  1.00  0.00           P
ATOM   5944  O13 POPEW 221       0.913  51.228  57.117  1.00  0.00           O
ATOM   5945  O14 POPEW 221      -0.128  53.278  58.107  1.00  0.00           O
ATOM   5946  O11 POPEW 221       0.413  53.268  55.617  1.00  0.00           O
ATOM   5947  O12 POPEW 221       2.208  53.227  57.356  1.00  0.00           O
ATOM   5948  C1  POPEW 221      -0.667  54.218  55.466  1.00  0.00           C
ATOM   5951  C2  POPEW 221      -1.038  54.528  53.978  1.00  0.00           C
ATOM   5953  O21 POPEW 221      -1.667  53.357  53.407  1.00  0.00           O
ATOM   5954  C21 POPEW 221      -1.038  52.578  52.556  1.00  0.00           C
ATOM   5955  O22 POPEW 221       0.062  52.747  52.067  1.00  0.00           O
ATOM   5956  C22 POPEW 221      -1.927  51.388  52.216  1.00  0.00           C
ATOM   5959  C3  POPEW 221       0.162  55.228  53.227  1.00  0.00           C
ATOM   5962  O31 POPEW 221       0.012  55.478  51.797  1.00  0.00           O
ATOM   5963  C31 POPEW 221      -0.957  56.268  51.386  1.00  0.00           C
ATOM   5964  O32 POPEW 221      -1.818  56.767  52.087  1.00  0.00           O
ATOM   5965  C32 POPEW 221      -0.898  56.458  49.856  1.00  0.00           C
ATOM   5968  C23 POPEW 221      -1.657  50.918  50.786  1.00  0.00           C
ATOM   5971  C24 POPEW 221      -2.487  49.717  50.336  1.00  0.00           C
ATOM   5974  C25 POPEW 221      -1.857  49.088  49.086  1.00  0.00           C
ATOM   5977  C26 POPEW 221      -2.757  48.108  48.346  1.00  0.00           C
ATOM   5980  C27 POPEW 221      -2.168  47.728  46.977  1.00  0.00           C
ATOM   5983  C28 POPEW 221      -1.987  46.208  46.777  1.00  0.00           C
ATOM   5986  C29 POPEW 221      -0.887  45.638  47.636  1.00  0.00           C
ATOM   5988 0C21 POPEW 221       0.253  45.067  47.217  1.00  0.00           C
ATOM   5990 1C21 POPEW 221       0.682  44.918  45.777  1.00  0.00           C
ATOM   5993 2C21 POPEW 221       2.208  45.028  45.576  1.00  0.00           C
ATOM   5996 3C21 POPEW 221       2.568  44.997  44.076  1.00  0.00           C
ATOM   5999 4C21 POPEW 221       4.018  44.588  43.777  1.00  0.00           C
ATOM   6002 5C21 POPEW 221       4.268  43.077  43.997  1.00  0.00           C
ATOM   6005 6C21 POPEW 221       5.728  42.658  43.746  1.00  0.00           C
ATOM   6008 7C21 POPEW 221       5.948  41.928  42.407  1.00  0.00           C
ATOM   6011 8C21 POPEW 221       7.388  41.458  42.236  1.00  0.00           C
ATOM   6015  C33 POPEW 221      -0.318  55.278  49.037  1.00  0.00           C
ATOM   6018  C34 POPEW 221      -0.238  55.618  47.547  1.00  0.00           C
ATOM   6021  C35 POPEW 221       0.183  54.428  46.657  1.00  0.00           C
ATOM   6024  C36 POPEW 221       0.253  54.807  45.167  1.00  0.00           C
ATOM   6027  C37 POPEW 221       0.062  53.598  44.237  1.00  0.00           C
ATOM   6030  C38 POPEW 221      -0.038  53.968  42.747  1.00  0.00           C
ATOM   6033  C39 POPEW 221      -1.318  54.737  42.367  1.00  0.00           C
ATOM   6036 0C31 POPEW 221      -2.417  53.857  41.756  1.00  0.00           C
ATOM   6039 1C31 POPEW 221      -3.678  54.688  41.478  1.00  0.00           C
ATOM   6042 2C31 POPEW 221      -4.727  53.978  40.596  1.00  0.00           C
ATOM   6045 3C31 POPEW 221      -4.277  53.708  39.146  1.00  0.00           C
ATOM   6048 4C31 POPEW 221      -3.918  54.997  38.397  1.00  0.00           C
ATOM   6051 5C31 POPEW 221      -3.477  54.768  36.947  1.00  0.00           C
ATOM   6054 6C31 POPEW 221      -2.998  56.068  36.306  1.00  0.00           C
ATOM   6058  NH3 POPEX 222      55.098  19.698  60.707  1.00  0.00           N
ATOM   6062  C12 POPEX 222      56.128  20.568  60.017  1.00  0.00           C
ATOM   6065  C11 POPEX 222      57.488  20.528  60.727  1.00  0.00           C
ATOM   6068  P   POPEX 222      57.888  18.388  62.187  1.00  0.00           P
ATOM   6069  O13 POPEX 222      56.498  17.888  62.317  1.00  0.00           O
ATOM   6070  O14 POPEX 222      58.377  19.237  63.286  1.00  0.00           O
ATOM   6071  O11 POPEX 222      58.897  17.188  61.987  1.00  0.00           O
ATOM   6072  O12 POPEX 222      57.978  19.188  60.826  1.00  0.00           O
ATOM   6073  C1  POPEX 222      58.888  16.448  60.756  1.00  0.00           C
ATOM   6076  C2  POPEX 222      59.998  16.878  59.746  1.00  0.00           C
ATOM   6078  O21 POPEX 222      59.478  16.548  58.447  1.00  0.00           O
ATOM   6079  C21 POPEX 222      59.507  17.518  57.566  1.00  0.00           C
ATOM   6080  O22 POPEX 222      60.438  18.268  57.306  1.00  0.00           O
ATOM   6081  C22 POPEX 222      58.078  17.668  57.036  1.00  0.00           C
ATOM   6084  C3  POPEX 222      61.338  16.138  60.037  1.00  0.00           C
ATOM   6087  O31 POPEX 222      62.197  16.098  58.876  1.00  0.00           O
ATOM   6088  C31 POPEX 222      62.908  14.978  58.746  1.00  0.00           C
ATOM   6089  O32 POPEX 222      63.037  14.118  59.596  1.00  0.00           O
ATOM   6090  C32 POPEX 222      63.428  14.888  57.317  1.00  0.00           C
ATOM   6093  C23 POPEX 222      57.987  18.118  55.567  1.00  0.00           C
ATOM   6096  C24 POPEX 222      57.048  19.308  55.357  1.00  0.00           C
ATOM   6099  C25 POPEX 222      57.007  19.798  53.897  1.00  0.00           C
ATOM   6102  C26 POPEX 222      56.528  18.718  52.917  1.00  0.00           C
ATOM   6105  C27 POPEX 222      56.257  19.237  51.497  1.00  0.00           C
ATOM   6108  C28 POPEX 222      55.618  18.148  50.617  1.00  0.00           C
ATOM   6111  C29 POPEX 222      54.958  18.688  49.367  1.00  0.00           C
ATOM   6113 0C21 POPEX 222      55.357  18.548  48.096  1.00  0.00           C
ATOM   6115 1C21 POPEX 222      56.577  17.828  47.577  1.00  0.00           C
ATOM   6118 2C21 POPEX 222      56.238  16.818  46.467  1.00  0.00           C
ATOM   6121 3C21 POPEX 222      57.488  16.327  45.716  1.00  0.00           C
ATOM   6124 4C21 POPEX 222      57.207  15.308  44.596  1.00  0.00           C
ATOM   6127 5C21 POPEX 222      56.628  13.968  45.088  1.00  0.00           C
ATOM   6130 6C21 POPEX 222      56.577  12.907  43.987  1.00  0.00           C
ATOM   6133 7C21 POPEX 222      55.837  11.628  44.396  1.00  0.00           C
ATOM   6136 8C21 POPEX 222      55.807  10.568  43.297  1.00  0.00           C
ATOM   6140  C33 POPEX 222      64.018  13.498  56.987  1.00  0.00           C
ATOM   6143  C34 POPEX 222      62.938  12.458  56.646  1.00  0.00           C
ATOM   6146  C35 POPEX 222      63.337  11.018  57.006  1.00  0.00           C
ATOM   6149  C36 POPEX 222      64.698  10.558  56.456  1.00  0.00           C
ATOM   6152  C37 POPEX 222      64.618   9.908  55.077  1.00  0.00           C
ATOM   6155  C38 POPEX 222      65.938   9.198  54.727  1.00  0.00           C
ATOM   6158  C39 POPEX 222      65.988   8.638  53.297  1.00  0.00           C
ATOM   6161 0C31 POPEX 222      66.268   9.718  52.257  1.00  0.00           C
ATOM   6164 1C31 POPEX 222      67.058   9.198  51.047  1.00  0.00           C
ATOM   6167 2C31 POPEX 222      67.308  10.298  50.018  1.00  0.00           C
ATOM   6170 3C31 POPEX 222      68.418   9.998  49.006  1.00  0.00           C
ATOM   6173 4C31 POPEX 222      69.827  10.238  49.557  1.00  0.00           C
ATOM   6176 5C31 POPEX 222      70.897  10.068  48.477  1.00  0.00           C
ATOM   6179 6C31 POPEX 222      72.327  10.278  48.978  1.00  0.00           C
ATOM   6183  NH3 POPEY 223      -2.447  69.217  15.227  1.00  0.00           N
ATOM   6187  C12 POPEY 223      -1.527  70.408  15.117  1.00  0.00           C
ATOM   6190  C11 POPEY 223      -0.127  70.128  15.727  1.00  0.00           C
ATOM   6193  P   POPEY 223       0.733  67.868  14.617  1.00  0.00           P
ATOM   6194  O13 POPEY 223      -0.687  67.438  14.637  1.00  0.00           O
ATOM   6195  O14 POPEY 223       1.553  67.567  13.427  1.00  0.00           O
ATOM   6196  O11 POPEY 223       1.433  67.338  15.957  1.00  0.00           O
ATOM   6197  O12 POPEY 223       0.733  69.428  14.817  1.00  0.00           O
ATOM   6198  C1  POPEY 223       2.798  67.728  16.217  1.00  0.00           C
ATOM   6201  C2  POPEY 223       3.148  67.817  17.737  1.00  0.00           C
ATOM   6203  O21 POPEY 223       3.148  66.497  18.277  1.00  0.00           O
ATOM   6204  C21 POPEY 223       3.948  66.057  19.277  1.00  0.00           C
ATOM   6205  O22 POPEY 223       3.858  64.927  19.717  1.00  0.00           O
ATOM   6206  C22 POPEY 223       4.958  67.077  19.817  1.00  0.00           C
ATOM   6209  C3  POPEY 223       2.098  68.747  18.427  1.00  0.00           C
ATOM   6212  O31 POPEY 223       2.208  68.807  19.867  1.00  0.00           O
ATOM   6213  C31 POPEY 223       1.553  67.868  20.527  1.00  0.00           C
ATOM   6214  O32 POPEY 223       1.143  66.817  20.067  1.00  0.00           O
ATOM   6215  C32 POPEY 223       1.363  68.368  21.957  1.00  0.00           C
ATOM   6218  C23 POPEY 223       5.728  66.607  21.087  1.00  0.00           C
ATOM   6221  C24 POPEY 223       4.918  66.598  22.397  1.00  0.00           C
ATOM   6224  C25 POPEY 223       5.838  66.458  23.637  1.00  0.00           C
ATOM   6227  C26 POPEY 223       5.198  65.798  24.877  1.00  0.00           C
ATOM   6230  C27 POPEY 223       6.258  65.088  25.746  1.00  0.00           C
ATOM   6233  C28 POPEY 223       5.698  64.288  26.947  1.00  0.00           C
ATOM   6236  C29 POPEY 223       5.068  65.037  28.107  1.00  0.00           C
ATOM   6238 0C21 POPEY 223       5.548  66.098  28.777  1.00  0.00           C
ATOM   6240 1C21 POPEY 223       6.848  66.808  28.537  1.00  0.00           C
ATOM   6243 2C21 POPEY 223       7.238  67.798  29.657  1.00  0.00           C
ATOM   6246 3C21 POPEY 223       7.628  67.118  30.967  1.00  0.00           C
ATOM   6249 4C21 POPEY 223       8.118  68.107  32.037  1.00  0.00           C
ATOM   6252 5C21 POPEY 223       8.578  67.438  33.346  1.00  0.00           C
ATOM   6255 6C21 POPEY 223       7.468  66.637  34.037  1.00  0.00           C
ATOM   6258 7C21 POPEY 223       7.888  66.077  35.407  1.00  0.00           C
ATOM   6261 8C21 POPEY 223       6.818  65.177  36.027  1.00  0.00           C
ATOM   6265  C33 POPEY 223       1.083  67.237  22.967  1.00  0.00           C
ATOM   6268  C34 POPEY 223       0.863  67.838  24.357  1.00  0.00           C
ATOM   6271  C35 POPEY 223       0.923  66.808  25.477  1.00  0.00           C
ATOM   6274  C36 POPEY 223       0.773  67.448  26.857  1.00  0.00           C
ATOM   6277  C37 POPEY 223       1.653  66.758  27.907  1.00  0.00           C
ATOM   6280  C38 POPEY 223       1.463  67.307  29.327  1.00  0.00           C
ATOM   6283  C39 POPEY 223       2.268  68.577  29.647  1.00  0.00           C
ATOM   6286 0C31 POPEY 223       2.938  68.458  31.027  1.00  0.00           C
ATOM   6289 1C31 POPEY 223       3.608  69.737  31.527  1.00  0.00           C
ATOM   6292 2C31 POPEY 223       4.298  69.478  32.887  1.00  0.00           C
ATOM   6295 3C31 POPEY 223       4.808  70.738  33.587  1.00  0.00           C
ATOM   6298 4C31 POPEY 223       5.718  71.598  32.697  1.00  0.00           C
ATOM   6301 5C31 POPEY 223       6.478  72.658  33.477  1.00  0.00           C
ATOM   6304 6C31 POPEY 223       7.358  73.487  32.547  1.00  0.00           C
ATOM   6308  NH3 POPEZ 224      11.158   5.268  16.587  1.00  0.00           N
ATOM   6312  C12 POPEZ 224      10.947   6.528  15.746  1.00  0.00           C
ATOM   6315  C11 POPEZ 224       9.528   7.098  15.917  1.00  0.00           C
ATOM   6318  P   POPEZ 224       7.828   8.858  15.087  1.00  0.00           P
ATOM   6319  O13 POPEZ 224       7.797  10.168  14.397  1.00  0.00           O
ATOM   6320  O14 POPEZ 224       6.898   7.848  14.557  1.00  0.00           O
ATOM   6321  O11 POPEZ 224       7.558   9.078  16.627  1.00  0.00           O
ATOM   6322  O12 POPEZ 224       9.308   8.248  15.067  1.00  0.00           O
ATOM   6323  C1  POPEZ 224       6.758   8.158  17.387  1.00  0.00           C
ATOM   6326  C2  POPEZ 224       7.318   8.028  18.827  1.00  0.00           C
ATOM   6328  O21 POPEZ 224       6.938   6.768  19.407  1.00  0.00           O
ATOM   6329  C21 POPEZ 224       7.908   5.888  19.617  1.00  0.00           C
ATOM   6330  O22 POPEZ 224       9.018   5.908  19.117  1.00  0.00           O
ATOM   6331  C22 POPEZ 224       7.408   4.938  20.707  1.00  0.00           C
ATOM   6334  C3  POPEZ 224       6.808   9.118  19.796  1.00  0.00           C
ATOM   6337  O31 POPEZ 224       7.598   9.068  21.017  1.00  0.00           O
ATOM   6338  C31 POPEZ 224       8.587   9.938  21.097  1.00  0.00           C
ATOM   6339  O32 POPEZ 224       8.838  10.808  20.277  1.00  0.00           O
ATOM   6340  C32 POPEZ 224       9.428   9.628  22.326  1.00  0.00           C
ATOM   6343  C23 POPEZ 224       8.408   3.908  21.276  1.00  0.00           C
ATOM   6346  C24 POPEZ 224       9.648   4.508  21.977  1.00  0.00           C
ATOM   6349  C25 POPEZ 224       9.417   5.518  23.107  1.00  0.00           C
ATOM   6352  C26 POPEZ 224       9.238   4.858  24.487  1.00  0.00           C
ATOM   6355  C27 POPEZ 224       9.218   5.888  25.637  1.00  0.00           C
ATOM   6358  C28 POPEZ 224       9.257   5.288  27.067  1.00  0.00           C
ATOM   6361  C29 POPEZ 224      10.548   4.588  27.397  1.00  0.00           C
ATOM   6363 0C21 POPEZ 224      10.798   3.908  28.527  1.00  0.00           C
ATOM   6365 1C21 POPEZ 224       9.858   3.738  29.707  1.00  0.00           C
ATOM   6368 2C21 POPEZ 224       9.047   2.438  29.607  1.00  0.00           C
ATOM   6371 3C21 POPEZ 224       8.148   2.208  30.837  1.00  0.00           C
ATOM   6374 4C21 POPEZ 224       7.208   1.008  30.687  1.00  0.00           C
ATOM   6377 5C21 POPEZ 224       7.068   0.133  31.957  1.00  0.00           C
ATOM   6380 6C21 POPEZ 224       6.338   0.813  33.117  1.00  0.00           C
ATOM   6383 7C21 POPEZ 224       6.188  -0.127  34.326  1.00  0.00           C
ATOM   6386 8C21 POPEZ 224       5.378   0.483  35.477  1.00  0.00           C
ATOM   6390  C33 POPEZ 224       9.018  10.488  23.546  1.00  0.00           C
ATOM   6393  C34 POPEZ 224       9.898  10.178  24.767  1.00  0.00           C
ATOM   6396  C35 POPEZ 224       9.408  10.888  26.037  1.00  0.00           C
ATOM   6399  C36 POPEZ 224      10.308  10.598  27.247  1.00  0.00           C
ATOM   6402  C37 POPEZ 224       9.698  11.148  28.546  1.00  0.00           C
ATOM   6405  C38 POPEZ 224      10.428  10.668  29.807  1.00  0.00           C
ATOM   6408  C39 POPEZ 224       9.698  11.078  31.097  1.00  0.00           C
ATOM   6411 0C31 POPEZ 224      10.297  10.448  32.357  1.00  0.00           C
ATOM   6414 1C31 POPEZ 224       9.438  10.737  33.596  1.00  0.00           C
ATOM   6417 2C31 POPEZ 224       9.998  10.138  34.887  1.00  0.00           C
ATOM   6420 3C31 POPEZ 224      10.947  11.078  35.646  1.00  0.00           C
ATOM   6423 4C31 POPEZ 224      10.207  12.248  36.316  1.00  0.00           C
ATOM   6426 5C31 POPEZ 224      11.128  13.208  37.077  1.00  0.00           C
ATOM   6429 6C31 POPEZ 224      10.388  14.418  37.647  1.00  0.00           C
ATOM   6433  NH3 POPEa 225     105.627  18.758  60.497  1.00  0.00           N
ATOM   6437  C12 POPEa 225     105.997  17.528  61.287  1.00  0.00           C
ATOM   6440  C11 POPEa 225     106.067  16.248  60.427  1.00  0.00           C
ATOM   6443  P   POPEa 225     107.757  14.658  61.727  1.00  0.00           P
ATOM   6444  O13 POPEa 225     108.687  15.758  61.467  1.00  0.00           O
ATOM   6445  O14 POPEa 225     107.598  14.228  63.127  1.00  0.00           O
ATOM   6446  O11 POPEa 225     108.188  13.408  60.887  1.00  0.00           O
ATOM   6447  O12 POPEa 225     106.317  15.077  61.217  1.00  0.00           O
ATOM   6448  C1  POPEa 225     108.208  13.488  59.457  1.00  0.00           C
ATOM   6451  C2  POPEa 225     108.068  12.058  58.857  1.00  0.00           C
ATOM   6453  O21 POPEa 225     107.347  12.068  57.607  1.00  0.00           O
ATOM   6454  C21 POPEa 225     107.948  12.718  56.627  1.00  0.00           C
ATOM   6455  O22 POPEa 225     108.968  13.388  56.727  1.00  0.00           O
ATOM   6456  C22 POPEa 225     107.218  12.518  55.317  1.00  0.00           C
ATOM   6459  C3  POPEa 225     107.327  11.148  59.867  1.00  0.00           C
ATOM   6462  O31 POPEa 225     106.838   9.948  59.256  1.00  0.00           O
ATOM   6463  C31 POPEa 225     105.548   9.928  58.946  1.00  0.00           C
ATOM   6464  O32 POPEa 225     104.728  10.808  59.177  1.00  0.00           O
ATOM   6465  C32 POPEa 225     105.228   8.618  58.237  1.00  0.00           C
ATOM   6468  C23 POPEa 225     108.118  12.898  54.127  1.00  0.00           C
ATOM   6471  C24 POPEa 225     107.577  12.388  52.787  1.00  0.00           C
ATOM   6474  C25 POPEa 225     106.088  12.698  52.626  1.00  0.00           C
ATOM   6477  C26 POPEa 225     105.558  12.498  51.217  1.00  0.00           C
ATOM   6480  C27 POPEa 225     104.028  12.668  51.176  1.00  0.00           C
ATOM   6483  C28 POPEa 225     103.407  12.428  49.797  1.00  0.00           C
ATOM   6486  C29 POPEa 225     103.817  13.458  48.777  1.00  0.00           C
ATOM   6488 0C21 POPEa 225     102.998  14.278  48.087  1.00  0.00           C
ATOM   6490 1C21 POPEa 225     101.497  14.338  48.207  1.00  0.00           C
ATOM   6493 2C21 POPEa 225     100.798  13.468  47.137  1.00  0.00           C
ATOM   6496 3C21 POPEa 225      99.287  13.308  47.376  1.00  0.00           C
ATOM   6499 4C21 POPEa 225      98.608  12.498  46.268  1.00  0.00           C
ATOM   6502 5C21 POPEa 225      97.107  12.258  46.487  1.00  0.00           C
ATOM   6505 6C21 POPEa 225      96.268  13.538  46.397  1.00  0.00           C
ATOM   6508 7C21 POPEa 225      94.768  13.248  46.268  1.00  0.00           C
ATOM   6511 8C21 POPEa 225      93.898  14.498  46.107  1.00  0.00           C
ATOM   6515  C33 POPEa 225     104.467   8.828  56.907  1.00  0.00           C
ATOM   6518  C34 POPEa 225     103.927   7.498  56.367  1.00  0.00           C
ATOM   6521  C35 POPEa 225     105.007   6.478  55.977  1.00  0.00           C
ATOM   6524  C36 POPEa 225     104.448   5.058  55.817  1.00  0.00           C
ATOM   6527  C37 POPEa 225     103.188   4.888  54.957  1.00  0.00           C
ATOM   6530  C38 POPEa 225     102.728   3.418  54.926  1.00  0.00           C
ATOM   6533  C39 POPEa 225     103.497   2.538  53.927  1.00  0.00           C
ATOM   6536 0C31 POPEa 225     103.097   2.768  52.457  1.00  0.00           C
ATOM   6539 1C31 POPEa 225     101.597   2.608  52.216  1.00  0.00           C
ATOM   6542 2C31 POPEa 225     101.198   2.298  50.767  1.00  0.00           C
ATOM   6545 3C31 POPEa 225     101.608   3.368  49.746  1.00  0.00           C
ATOM   6548 4C31 POPEa 225     103.018   3.158  49.157  1.00  0.00           C
ATOM   6551 5C31 POPEa 225     103.387   4.198  48.096  1.00  0.00           C
ATOM   6554 6C31 POPEa 225     104.808   4.018  47.566  1.00  0.00           C
ATOM   6558  NH3 POPEb 226      49.028  35.897  59.437  1.00  0.00           N
ATOM   6562  C12 POPEb 226      50.427  36.237  58.967  1.00  0.00           C
ATOM   6565  C11 POPEb 226      51.467  35.107  59.097  1.00  0.00           C
ATOM   6568  P   POPEb 226      50.677  32.888  60.217  1.00  0.00           P
ATOM   6569  O13 POPEb 226      51.268  32.118  61.327  1.00  0.00           O
ATOM   6570  O14 POPEb 226      49.217  33.088  60.196  1.00  0.00           O
ATOM   6571  O11 POPEb 226      51.138  32.348  58.806  1.00  0.00           O
ATOM   6572  O12 POPEb 226      51.297  34.348  60.287  1.00  0.00           O
ATOM   6573  C1  POPEb 226      51.487  30.967  58.647  1.00  0.00           C
ATOM   6576  C2  POPEb 226      52.238  30.778  57.297  1.00  0.00           C
ATOM   6578  O21 POPEb 226      52.288  29.398  56.857  1.00  0.00           O
ATOM   6579  C21 POPEb 226      51.168  29.028  56.236  1.00  0.00           C
ATOM   6580  O22 POPEb 226      50.118  29.668  56.246  1.00  0.00           O
ATOM   6581  C22 POPEb 226      51.338  27.728  55.487  1.00  0.00           C
ATOM   6584  C3  POPEb 226      53.638  31.428  57.387  1.00  0.00           C
ATOM   6587  O31 POPEb 226      54.317  31.378  56.106  1.00  0.00           O
ATOM   6588  C31 POPEb 226      55.188  30.368  55.986  1.00  0.00           C
ATOM   6589  O32 POPEb 226      55.397  29.518  56.826  1.00  0.00           O
ATOM   6590  C32 POPEb 226      55.947  30.477  54.676  1.00  0.00           C
ATOM   6593  C23 POPEb 226      49.998  27.317  54.827  1.00  0.00           C
ATOM   6596  C24 POPEb 226      49.998  25.868  54.346  1.00  0.00           C
ATOM   6599  C25 POPEb 226      48.628  25.358  53.847  1.00  0.00           C
ATOM   6602  C26 POPEb 226      48.368  25.628  52.356  1.00  0.00           C
ATOM   6605  C27 POPEb 226      47.087  24.978  51.817  1.00  0.00           C
ATOM   6608  C28 POPEb 226      47.168  24.778  50.287  1.00  0.00           C
ATOM   6611  C29 POPEb 226      45.897  24.227  49.697  1.00  0.00           C
ATOM   6613 0C21 POPEb 226      45.158  24.778  48.717  1.00  0.00           C
ATOM   6615 1C21 POPEb 226      45.438  26.067  48.006  1.00  0.00           C
ATOM   6618 2C21 POPEb 226      44.478  27.188  48.407  1.00  0.00           C
ATOM   6621 3C21 POPEb 226      44.998  28.567  47.966  1.00  0.00           C
ATOM   6624 4C21 POPEb 226      43.897  29.487  47.416  1.00  0.00           C
ATOM   6627 5C21 POPEb 226      44.408  30.897  47.127  1.00  0.00           C
ATOM   6630 6C21 POPEb 226      44.278  31.838  48.337  1.00  0.00           C
ATOM   6633 7C21 POPEb 226      45.028  33.158  48.137  1.00  0.00           C
ATOM   6636 8C21 POPEb 226      44.948  34.088  49.357  1.00  0.00           C
ATOM   6640  C33 POPEb 226      55.128  30.838  53.416  1.00  0.00           C
ATOM   6643  C34 POPEb 226      56.058  30.878  52.197  1.00  0.00           C
ATOM   6646  C35 POPEb 226      55.408  30.498  50.867  1.00  0.00           C
ATOM   6649  C36 POPEb 226      54.517  31.588  50.247  1.00  0.00           C
ATOM   6652  C37 POPEb 226      54.287  31.308  48.756  1.00  0.00           C
ATOM   6655  C38 POPEb 226      53.558  32.418  47.977  1.00  0.00           C
ATOM   6658  C39 POPEb 226      52.057  32.168  47.798  1.00  0.00           C
ATOM   6661 0C31 POPEb 226      51.528  32.788  46.497  1.00  0.00           C
ATOM   6664 1C31 POPEb 226      50.128  32.268  46.137  1.00  0.00           C
ATOM   6667 2C31 POPEb 226      49.548  32.947  44.887  1.00  0.00           C
ATOM   6670 3C31 POPEb 226      48.118  32.487  44.587  1.00  0.00           C
ATOM   6673 4C31 POPEb 226      48.007  31.028  44.137  1.00  0.00           C
ATOM   6676 5C31 POPEb 226      46.568  30.668  43.768  1.00  0.00           C
ATOM   6679 6C31 POPEb 226      46.388  29.188  43.416  1.00  0.00           C
ATOM   6683  NH3 POPEc 227     103.618  78.927  20.657  1.00  0.00           N
ATOM   6687  C12 POPEc 227     104.128  77.508  20.797  1.00  0.00           C
ATOM   6690  C11 POPEc 227     105.487  77.237  20.077  1.00  0.00           C
ATOM   6693  P   POPEc 227     106.728  79.397  19.217  1.00  0.00           P
ATOM   6694  O13 POPEc 227     105.387  79.988  18.937  1.00  0.00           O
ATOM   6695  O14 POPEc 227     107.498  78.888  18.057  1.00  0.00           O
ATOM   6696  O11 POPEc 227     107.607  80.418  20.047  1.00  0.00           O
ATOM   6697  O12 POPEc 227     106.468  78.258  20.286  1.00  0.00           O
ATOM   6698  C1  POPEc 227     107.338  80.757  21.417  1.00  0.00           C
ATOM   6701  C2  POPEc 227     108.507  80.368  22.367  1.00  0.00           C
ATOM   6703  O21 POPEc 227     108.107  80.617  23.727  1.00  0.00           O
ATOM   6704  C21 POPEc 227     108.018  79.607  24.557  1.00  0.00           C
ATOM   6705  O22 POPEc 227     108.058  78.428  24.317  1.00  0.00           O
ATOM   6706  C22 POPEc 227     107.918  80.188  25.957  1.00  0.00           C
ATOM   6709  C3  POPEc 227     109.757  81.238  22.087  1.00  0.00           C
ATOM   6712  O31 POPEc 227     110.808  81.027  23.047  1.00  0.00           O
ATOM   6713  C31 POPEc 227     110.988  81.767  24.166  1.00  0.00           C
ATOM   6714  O32 POPEc 227     111.818  81.468  25.016  1.00  0.00           O
ATOM   6715  C32 POPEc 227     110.127  83.028  24.347  1.00  0.00           C
ATOM   6718  C23 POPEc 227     106.567  80.878  26.257  1.00  0.00           C
ATOM   6721  C24 POPEc 227     106.447  81.268  27.727  1.00  0.00           C
ATOM   6724  C25 POPEc 227     105.158  82.028  28.057  1.00  0.00           C
ATOM   6727  C26 POPEc 227     104.978  82.257  29.557  1.00  0.00           C
ATOM   6730  C27 POPEc 227     104.408  81.037  30.307  1.00  0.00           C
ATOM   6733  C28 POPEc 227     104.728  81.077  31.817  1.00  0.00           C
ATOM   6736  C29 POPEc 227     103.898  80.128  32.637  1.00  0.00           C
ATOM   6738 0C21 POPEc 227     102.938  80.467  33.527  1.00  0.00           C
ATOM   6740 1C21 POPEc 227     102.507  81.867  33.927  1.00  0.00           C
ATOM   6743 2C21 POPEc 227     101.787  81.888  35.297  1.00  0.00           C
ATOM   6746 3C21 POPEc 227     101.327  83.268  35.786  1.00  0.00           C
ATOM   6749 4C21 POPEc 227     100.257  83.928  34.907  1.00  0.00           C
ATOM   6752 5C21 POPEc 227      99.688  85.237  35.466  1.00  0.00           C
ATOM   6755 6C21 POPEc 227      98.748  85.078  36.677  1.00  0.00           C
ATOM   6758 7C21 POPEc 227      98.037  86.387  37.057  1.00  0.00           C
ATOM   6761 8C21 POPEc 227      97.168  86.277  38.307  1.00  0.00           C
ATOM   6765  C33 POPEc 227     110.327  83.537  25.807  1.00  0.00           C
ATOM   6768  C34 POPEc 227     109.408  84.668  26.306  1.00  0.00           C
ATOM   6771  C35 POPEc 227     109.967  86.098  26.197  1.00  0.00           C
ATOM   6774  C36 POPEc 227     110.887  86.548  27.347  1.00  0.00           C
ATOM   6777  C37 POPEc 227     110.968  88.087  27.467  1.00  0.00           C
ATOM   6780  C38 POPEc 227     111.967  88.628  28.506  1.00  0.00           C
ATOM   6783  C39 POPEc 227     112.207  90.148  28.387  1.00  0.00           C
ATOM   6786 0C31 POPEc 227     111.027  91.007  28.836  1.00  0.00           C
ATOM   6789 1C31 POPEc 227     111.097  92.488  28.417  1.00  0.00           C
ATOM   6792 2C31 POPEc 227     109.707  93.048  28.057  1.00  0.00           C
ATOM   6795 3C31 POPEc 227     109.668  94.537  27.677  1.00  0.00           C
ATOM   6798 4C31 POPEc 227     109.937  95.487  28.857  1.00  0.00           C
ATOM   6801 5C31 POPEc 227     109.607  96.958  28.537  1.00  0.00           C
ATOM   6804 6C31 POPEc 227     109.647  97.858  29.777  1.00  0.00           C
ATOM   6808  NH3 POPEd 228      26.477  80.067  14.266  1.00  0.00           N
ATOM   6812  C12 POPEd 228      25.387  81.107  14.366  1.00  0.00           C
ATOM   6815  C11 POPEd 228      24.627  81.198  13.057  1.00  0.00           C
ATOM   6818  P   POPEd 228      22.167  82.107  13.127  1.00  0.00           P
ATOM   6819  O13 POPEd 228      21.488  83.348  13.537  1.00  0.00           O
ATOM   6820  O14 POPEd 228      21.868  81.557  11.787  1.00  0.00           O
ATOM   6821  O11 POPEd 228      22.008  80.988  14.217  1.00  0.00           O
ATOM   6822  O12 POPEd 228      23.737  82.317  13.097  1.00  0.00           O
ATOM   6823  C1  POPEd 228      20.858  80.128  14.217  1.00  0.00           C
ATOM   6826  C2  POPEd 228      20.298  80.048  15.647  1.00  0.00           C
ATOM   6828  O21 POPEd 228      19.577  78.807  15.737  1.00  0.00           O
ATOM   6829  C21 POPEd 228      19.118  78.238  16.847  1.00  0.00           C
ATOM   6830  O22 POPEd 228      18.638  77.107  16.866  1.00  0.00           O
ATOM   6831  C22 POPEd 228      19.167  79.107  18.097  1.00  0.00           C
ATOM   6834  C3  POPEd 228      19.518  81.347  16.037  1.00  0.00           C
ATOM   6837  O31 POPEd 228      20.067  81.928  17.247  1.00  0.00           O
ATOM   6838  C31 POPEd 228      19.288  82.877  17.756  1.00  0.00           C
ATOM   6839  O32 POPEd 228      18.198  83.188  17.317  1.00  0.00           O
ATOM   6840  C32 POPEd 228      19.958  83.488  18.987  1.00  0.00           C
ATOM   6843  C23 POPEd 228      18.938  78.247  19.357  1.00  0.00           C
ATOM   6846  C24 POPEd 228      18.908  79.088  20.637  1.00  0.00           C
ATOM   6849  C25 POPEd 228      19.077  78.207  21.887  1.00  0.00           C
ATOM   6852  C26 POPEd 228      18.698  78.947  23.167  1.00  0.00           C
ATOM   6855  C27 POPEd 228      18.858  78.067  24.417  1.00  0.00           C
ATOM   6858  C28 POPEd 228      18.348  78.728  25.707  1.00  0.00           C
ATOM   6861  C29 POPEd 228      16.848  78.918  25.667  1.00  0.00           C
ATOM   6863 0C21 POPEd 228      15.948  78.658  26.627  1.00  0.00           C
ATOM   6865 1C21 POPEd 228      16.207  78.107  27.997  1.00  0.00           C
ATOM   6868 2C21 POPEd 228      15.228  76.967  28.346  1.00  0.00           C
ATOM   6871 3C21 POPEd 228      13.787  77.427  28.617  1.00  0.00           C
ATOM   6874 4C21 POPEd 228      12.828  76.247  28.697  1.00  0.00           C
ATOM   6877 5C21 POPEd 228      11.358  76.688  28.676  1.00  0.00           C
ATOM   6880 6C21 POPEd 228      10.907  77.248  30.027  1.00  0.00           C
ATOM   6883 7C21 POPEd 228       9.518  77.868  29.937  1.00  0.00           C
ATOM   6886 8C21 POPEd 228       8.788  77.838  31.277  1.00  0.00           C
ATOM   6890  C33 POPEd 228      18.938  83.847  20.097  1.00  0.00           C
ATOM   6893  C34 POPEd 228      19.348  85.057  20.946  1.00  0.00           C
ATOM   6896  C35 POPEd 228      20.497  84.798  21.937  1.00  0.00           C
ATOM   6899  C36 POPEd 228      20.147  83.868  23.107  1.00  0.00           C
ATOM   6902  C37 POPEd 228      21.038  84.178  24.317  1.00  0.00           C
ATOM   6905  C38 POPEd 228      20.768  83.268  25.516  1.00  0.00           C
ATOM   6908  C39 POPEd 228      21.558  81.948  25.477  1.00  0.00           C
ATOM   6911 0C31 POPEd 228      21.567  81.277  26.857  1.00  0.00           C
ATOM   6914 1C31 POPEd 228      22.428  80.008  26.937  1.00  0.00           C
ATOM   6917 2C31 POPEd 228      22.917  79.678  28.367  1.00  0.00           C
ATOM   6920 3C31 POPEd 228      21.897  79.888  29.496  1.00  0.00           C
ATOM   6923 4C31 POPEd 228      20.718  78.908  29.527  1.00  0.00           C
ATOM   6926 5C31 POPEd 228      19.778  79.207  30.697  1.00  0.00           C
ATOM   6929 6C31 POPEd 228      18.628  78.207  30.857  1.00  0.00           C
ATOM   6933  NH3 POPEe 229     109.357 100.838  21.757  1.00  0.00           N
ATOM   6937  C12 POPEe 229     108.537 100.927  20.486  1.00  0.00           C
ATOM   6940  C11 POPEe 229     109.007 102.088  19.567  1.00  0.00           C
ATOM   6943  P   POPEe 229     110.677 104.077  19.457  1.00  0.00           P
ATOM   6944  O13 POPEe 229     112.098 103.637  19.567  1.00  0.00           O
ATOM   6945  O14 POPEe 229     110.168 104.227  18.077  1.00  0.00           O
ATOM   6946  O11 POPEe 229     110.418 105.428  20.247  1.00  0.00           O
ATOM   6947  O12 POPEe 229     109.777 103.057  20.286  1.00  0.00           O
ATOM   6948  C1  POPEe 229     111.457 105.927  21.076  1.00  0.00           C
ATOM   6951  C2  POPEe 229     111.517 105.088  22.367  1.00  0.00           C
ATOM   6953  O21 POPEe 229     111.027 105.818  23.497  1.00  0.00           O
ATOM   6954  C21 POPEe 229     111.948 106.438  24.197  1.00  0.00           C
ATOM   6955  O22 POPEe 229     112.998 106.877  23.747  1.00  0.00           O
ATOM   6956  C22 POPEe 229     111.538 106.347  25.667  1.00  0.00           C
ATOM   6959  C3  POPEe 229     112.878 104.318  22.556  1.00  0.00           C
ATOM   6962  O31 POPEe 229     113.007 103.637  23.817  1.00  0.00           O
ATOM   6963  C31 POPEe 229     112.128 102.688  23.997  1.00  0.00           C
ATOM   6964  O32 POPEe 229     111.167 102.417  23.287  1.00  0.00           O
ATOM   6965  C32 POPEe 229     112.448 101.897  25.247  1.00  0.00           C
ATOM   6968  C23 POPEe 229     112.738 105.918  26.517  1.00  0.00           C
ATOM   6971  C24 POPEe 229     112.397 105.607  27.986  1.00  0.00           C
ATOM   6974  C25 POPEe 229     111.787 104.208  28.187  1.00  0.00           C
ATOM   6977  C26 POPEe 229     111.307 103.978  29.637  1.00  0.00           C
ATOM   6980  C27 POPEe 229     110.597 102.628  29.796  1.00  0.00           C
ATOM   6983  C28 POPEe 229     109.768 102.497  31.087  1.00  0.00           C
ATOM   6986  C29 POPEe 229     110.607 102.408  32.337  1.00  0.00           C
ATOM   6988 0C21 POPEe 229     110.828 101.298  33.067  1.00  0.00           C
ATOM   6990 1C21 POPEe 229     110.288  99.917  32.756  1.00  0.00           C
ATOM   6993 2C21 POPEe 229     110.607  98.887  33.857  1.00  0.00           C
ATOM   6996 3C21 POPEe 229     109.847  99.127  35.167  1.00  0.00           C
ATOM   6999 4C21 POPEe 229     110.487  98.367  36.337  1.00  0.00           C
ATOM   7002 5C21 POPEe 229     109.847  98.677  37.696  1.00  0.00           C
ATOM   7005 6C21 POPEe 229     110.698  98.157  38.857  1.00  0.00           C
ATOM   7008 7C21 POPEe 229     110.127  98.518  40.237  1.00  0.00           C
ATOM   7011 8C21 POPEe 229     111.088  98.198  41.376  1.00  0.00           C
ATOM   7015  C33 POPEe 229     111.827 100.487  25.077  1.00  0.00           C
ATOM   7018  C34 POPEe 229     112.048  99.497  26.227  1.00  0.00           C
ATOM   7021  C35 POPEe 229     112.128 100.048  27.647  1.00  0.00           C
ATOM   7024  C36 POPEe 229     113.407  99.547  28.327  1.00  0.00           C
ATOM   7027  C37 POPEe 229     113.597  99.997  29.777  1.00  0.00           C
ATOM   7030  C38 POPEe 229     114.698  99.167  30.437  1.00  0.00           C
ATOM   7033  C39 POPEe 229     114.808  99.377  31.947  1.00  0.00           C
ATOM   7036 0C31 POPEe 229     115.708 100.548  32.326  1.00  0.00           C
ATOM   7039 1C31 POPEe 229     115.618 100.827  33.827  1.00  0.00           C
ATOM   7042 2C31 POPEe 229     116.668 101.827  34.326  1.00  0.00           C
ATOM   7045 3C31 POPEe 229     116.268 102.478  35.656  1.00  0.00           C
ATOM   7048 4C31 POPEe 229     115.907 101.478  36.766  1.00  0.00           C
ATOM   7051 5C31 POPEe 229     115.387 102.168  38.036  1.00  0.00           C
ATOM   7054 6C31 POPEe 229     115.018 101.177  39.137  1.00  0.00           C
ATOM   7058  NH3 POPEf 230     106.917  43.588  17.167  1.00  0.00           N
ATOM   7062  C12 POPEf 230     107.188  44.987  16.717  1.00  0.00           C
ATOM   7065  C11 POPEf 230     108.507  45.067  15.897  1.00  0.00           C
ATOM   7068  P   POPEf 230     111.027  45.618  16.027  1.00  0.00           P
ATOM   7069  O13 POPEf 230     111.228  44.607  14.967  1.00  0.00           O
ATOM   7070  O14 POPEf 230     111.158  47.028  15.627  1.00  0.00           O
ATOM   7071  O11 POPEf 230     112.088  45.338  17.167  1.00  0.00           O
ATOM   7072  O12 POPEf 230     109.618  45.408  16.727  1.00  0.00           O
ATOM   7073  C1  POPEf 230     111.618  44.607  18.307  1.00  0.00           C
ATOM   7076  C2  POPEf 230     112.697  44.688  19.387  1.00  0.00           C
ATOM   7078  O21 POPEf 230     112.257  43.877  20.486  1.00  0.00           O
ATOM   7079  C21 POPEf 230     113.278  43.467  21.206  1.00  0.00           C
ATOM   7080  O22 POPEf 230     114.458  43.548  20.887  1.00  0.00           O
ATOM   7081  C22 POPEf 230     112.767  42.918  22.526  1.00  0.00           C
ATOM   7084  C3  POPEf 230     112.878  46.138  19.857  1.00  0.00           C
ATOM   7087  O31 POPEf 230     114.248  46.468  20.156  1.00  0.00           O
ATOM   7088  C31 POPEf 230     114.497  46.808  21.427  1.00  0.00           C
ATOM   7089  O32 POPEf 230     113.807  46.497  22.387  1.00  0.00           O
ATOM   7090  C32 POPEf 230     115.737  47.697  21.447  1.00  0.00           C
ATOM   7093  C23 POPEf 230     113.708  41.818  23.047  1.00  0.00           C
ATOM   7096  C24 POPEf 230     113.908  41.897  24.547  1.00  0.00           C
ATOM   7099  C25 POPEf 230     114.937  42.938  24.997  1.00  0.00           C
ATOM   7102  C26 POPEf 230     115.387  42.638  26.427  1.00  0.00           C
ATOM   7105  C27 POPEf 230     116.438  43.598  26.996  1.00  0.00           C
ATOM   7108  C28 POPEf 230     116.768  43.188  28.437  1.00  0.00           C
ATOM   7111  C29 POPEf 230     117.858  44.017  29.047  1.00  0.00           C
ATOM   7113 0C21 POPEf 230     118.378  43.828  30.277  1.00  0.00           C
ATOM   7115 1C21 POPEf 230     117.978  42.747  31.257  1.00  0.00           C
ATOM   7118 2C21 POPEf 230     119.118  41.738  31.467  1.00  0.00           C
ATOM   7121 3C21 POPEf 230     118.807  40.678  32.527  1.00  0.00           C
ATOM   7124 4C21 POPEf 230     120.028  39.838  32.938  1.00  0.00           C
ATOM   7127 5C21 POPEf 230     120.808  39.268  31.736  1.00  0.00           C
ATOM   7130 6C21 POPEf 230     121.927  38.298  32.117  1.00  0.00           C
ATOM   7133 7C21 POPEf 230     122.518  37.568  30.907  1.00  0.00           C
ATOM   7136 8C21 POPEf 230     123.537  36.497  31.277  1.00  0.00           C
ATOM   7140  C33 POPEf 230     116.198  48.098  22.877  1.00  0.00           C
ATOM   7143  C34 POPEf 230     115.317  49.188  23.527  1.00  0.00           C
ATOM   7146  C35 POPEf 230     115.717  49.508  24.977  1.00  0.00           C
ATOM   7149  C36 POPEf 230     115.708  48.278  25.897  1.00  0.00           C
ATOM   7152  C37 POPEf 230     115.878  48.607  27.377  1.00  0.00           C
ATOM   7155  C38 POPEf 230     116.158  47.327  28.176  1.00  0.00           C
ATOM   7158  C39 POPEf 230     116.628  47.567  29.627  1.00  0.00           C
ATOM   7161 0C31 POPEf 230     117.987  48.268  29.707  1.00  0.00           C
ATOM   7164 1C31 POPEf 230     118.748  47.938  30.997  1.00  0.00           C
ATOM   7167 2C31 POPEf 230     120.148  48.557  31.006  1.00  0.00           C
ATOM   7170 3C31 POPEf 230     120.918  48.278  32.297  1.00  0.00           C
ATOM   7173 4C31 POPEf 230     122.308  48.927  32.256  1.00  0.00           C
ATOM   7176 5C31 POPEf 230     123.037  48.898  33.596  1.00  0.00           C
ATOM   7179 6C31 POPEf 230     124.308  49.737  33.577  1.00  0.00           C
ATOM   7183  NH3 POPEg 231      84.438 115.967  67.036  1.00  0.00           N
ATOM   7187  C12 POPEg 231      85.347 115.048  67.826  1.00  0.00           C
ATOM   7190  C11 POPEg 231      84.588 114.197  68.857  1.00  0.00           C
ATOM   7193  P   POPEg 231      84.757 111.597  68.466  1.00  0.00           P
ATOM   7194  O13 POPEg 231      85.897 110.657  68.527  1.00  0.00           O
ATOM   7195  O14 POPEg 231      83.497 111.198  69.146  1.00  0.00           O
ATOM   7196  O11 POPEg 231      84.487 112.037  66.966  1.00  0.00           O
ATOM   7197  O12 POPEg 231      85.267 112.958  69.097  1.00  0.00           O
ATOM   7198  C1  POPEg 231      84.847 111.128  65.916  1.00  0.00           C
ATOM   7201  C2  POPEg 231      84.647 111.778  64.527  1.00  0.00           C
ATOM   7203  O21 POPEg 231      84.948 110.787  63.536  1.00  0.00           O
ATOM   7204  C21 POPEg 231      85.228 111.147  62.286  1.00  0.00           C
ATOM   7205  O22 POPEg 231      86.187 110.727  61.657  1.00  0.00           O
ATOM   7206  C22 POPEg 231      84.048 111.928  61.688  1.00  0.00           C
ATOM   7209  C3  POPEg 231      85.478 113.087  64.396  1.00  0.00           C
ATOM   7212  O31 POPEg 231      86.897 112.837  64.257  1.00  0.00           O
ATOM   7213  C31 POPEg 231      87.467 113.408  63.187  1.00  0.00           C
ATOM   7214  O32 POPEg 231      86.857 114.008  62.317  1.00  0.00           O
ATOM   7215  C32 POPEg 231      88.968 113.198  63.227  1.00  0.00           C
ATOM   7218  C23 POPEg 231      84.327 112.368  60.247  1.00  0.00           C
ATOM   7221  C24 POPEg 231      83.018 112.588  59.487  1.00  0.00           C
ATOM   7224  C25 POPEg 231      83.278 112.998  58.036  1.00  0.00           C
ATOM   7227  C26 POPEg 231      83.537 114.488  57.917  1.00  0.00           C
ATOM   7230  C27 POPEg 231      83.997 114.857  56.506  1.00  0.00           C
ATOM   7233  C28 POPEg 231      84.147 116.368  56.287  1.00  0.00           C
ATOM   7236  C29 POPEg 231      85.138 116.997  57.236  1.00  0.00           C
ATOM   7238 0C21 POPEg 231      86.268 117.648  56.896  1.00  0.00           C
ATOM   7240 1C21 POPEg 231      86.777 117.858  55.497  1.00  0.00           C
ATOM   7243 2C21 POPEg 231      85.938 118.878  54.716  1.00  0.00           C
ATOM   7246 3C21 POPEg 231      86.597 119.278  53.396  1.00  0.00           C
ATOM   7249 4C21 POPEg 231      85.607 119.948  52.457  1.00  0.00           C
ATOM   7252 5C21 POPEg 231      86.268 120.598  51.236  1.00  0.00           C
ATOM   7255 6C21 POPEg 231      85.228 120.948  50.167  1.00  0.00           C
ATOM   7258 7C21 POPEg 231      85.838 121.307  48.806  1.00  0.00           C
ATOM   7261 8C21 POPEg 231      84.757 121.438  47.728  1.00  0.00           C
ATOM   7265  C33 POPEg 231      89.668 114.227  62.317  1.00  0.00           C
ATOM   7268  C34 POPEg 231      91.167 113.978  62.117  1.00  0.00           C
ATOM   7271  C35 POPEg 231      91.787 115.027  61.176  1.00  0.00           C
ATOM   7274  C36 POPEg 231      91.287 114.908  59.727  1.00  0.00           C
ATOM   7277  C37 POPEg 231      91.927 115.967  58.827  1.00  0.00           C
ATOM   7280  C38 POPEg 231      91.158 116.198  57.517  1.00  0.00           C
ATOM   7283  C39 POPEg 231      91.877 117.177  56.586  1.00  0.00           C
ATOM   7286 0C31 POPEg 231      90.978 117.798  55.517  1.00  0.00           C
ATOM   7289 1C31 POPEg 231      91.798 118.618  54.506  1.00  0.00           C
ATOM   7292 2C31 POPEg 231      90.988 119.708  53.787  1.00  0.00           C
ATOM   7295 3C31 POPEg 231      90.048 119.197  52.687  1.00  0.00           C
ATOM   7298 4C31 POPEg 231      90.787 118.728  51.427  1.00  0.00           C
ATOM   7301 5C31 POPEg 231      89.827 118.427  50.266  1.00  0.00           C
ATOM   7304 6C31 POPEg 231      90.548 117.967  49.006  1.00  0.00           C
ATOM   7308  NH3 POPEh 232      64.427  46.668  61.727  1.00  0.00           N
ATOM   7312  C12 POPEh 232      65.448  47.327  62.626  1.00  0.00           C
ATOM   7315  C11 POPEh 232      65.438  48.857  62.537  1.00  0.00           C
ATOM   7318  P   POPEh 232      67.058  50.778  63.326  1.00  0.00           P
ATOM   7319  O13 POPEh 232      66.668  51.088  64.716  1.00  0.00           O
ATOM   7320  O14 POPEh 232      68.518  50.848  63.087  1.00  0.00           O
ATOM   7321  O11 POPEh 232      66.287  51.627  62.227  1.00  0.00           O
ATOM   7322  O12 POPEh 232      66.677  49.298  63.057  1.00  0.00           O
ATOM   7323  C1  POPEh 232      66.838  51.497  60.907  1.00  0.00           C
ATOM   7326  C2  POPEh 232      66.287  52.567  59.926  1.00  0.00           C
ATOM   7328  O21 POPEh 232      66.728  52.298  58.577  1.00  0.00           O
ATOM   7329  C21 POPEh 232      68.018  52.348  58.317  1.00  0.00           C
ATOM   7330  O22 POPEh 232      68.927  52.338  59.127  1.00  0.00           O
ATOM   7331  C22 POPEh 232      68.278  52.397  56.826  1.00  0.00           C
ATOM   7334  C3  POPEh 232      66.638  54.008  60.407  1.00  0.00           C
ATOM   7337  O31 POPEh 232      65.808  54.997  59.786  1.00  0.00           O
ATOM   7338  C31 POPEh 232      66.147  55.418  58.587  1.00  0.00           C
ATOM   7339  O32 POPEh 232      67.217  55.228  58.027  1.00  0.00           O
ATOM   7340  C32 POPEh 232      64.978  56.158  57.966  1.00  0.00           C
ATOM   7343  C23 POPEh 232      69.598  53.157  56.618  1.00  0.00           C
ATOM   7346  C24 POPEh 232      69.918  53.368  55.136  1.00  0.00           C
ATOM   7349  C25 POPEh 232      71.168  54.207  54.897  1.00  0.00           C
ATOM   7352  C26 POPEh 232      71.347  54.467  53.407  1.00  0.00           C
ATOM   7355  C27 POPEh 232      72.518  55.408  53.117  1.00  0.00           C
ATOM   7358  C28 POPEh 232      72.707  55.688  51.618  1.00  0.00           C
ATOM   7361  C29 POPEh 232      73.327  54.548  50.846  1.00  0.00           C
ATOM   7363 0C21 POPEh 232      74.637  54.267  50.826  1.00  0.00           C
ATOM   7365 1C21 POPEh 232      75.708  55.018  51.586  1.00  0.00           C
ATOM   7368 2C21 POPEh 232      76.478  56.008  50.697  1.00  0.00           C
ATOM   7371 3C21 POPEh 232      77.507  55.327  49.777  1.00  0.00           C
ATOM   7374 4C21 POPEh 232      78.217  56.328  48.847  1.00  0.00           C
ATOM   7377 5C21 POPEh 232      77.418  56.668  47.588  1.00  0.00           C
ATOM   7380 6C21 POPEh 232      77.387  55.527  46.548  1.00  0.00           C
ATOM   7383 7C21 POPEh 232      76.808  55.978  45.196  1.00  0.00           C
ATOM   7386 8C21 POPEh 232      76.628  54.827  44.207  1.00  0.00           C
ATOM   7390  C33 POPEh 232      64.868  55.857  56.456  1.00  0.00           C
ATOM   7393  C34 POPEh 232      63.888  56.798  55.786  1.00  0.00           C
ATOM   7396  C35 POPEh 232      63.908  56.688  54.267  1.00  0.00           C
ATOM   7399  C36 POPEh 232      62.888  57.638  53.647  1.00  0.00           C
ATOM   7402  C37 POPEh 232      62.838  57.518  52.127  1.00  0.00           C
ATOM   7405  C38 POPEh 232      62.168  58.728  51.487  1.00  0.00           C
ATOM   7408  C39 POPEh 232      61.958  58.518  49.986  1.00  0.00           C
ATOM   7411 0C31 POPEh 232      61.638  59.818  49.256  1.00  0.00           C
ATOM   7414 1C31 POPEh 232      61.708  59.628  47.737  1.00  0.00           C
ATOM   7417 2C31 POPEh 232      61.768  60.948  46.947  1.00  0.00           C
ATOM   7420 3C31 POPEh 232      62.938  61.878  47.297  1.00  0.00           C
ATOM   7423 4C31 POPEh 232      64.328  61.237  47.236  1.00  0.00           C
ATOM   7426 5C31 POPEh 232      65.427  62.188  47.728  1.00  0.00           C
ATOM   7429 6C31 POPEh 232      66.827  61.567  47.737  1.00  0.00           C
ATOM   7433  NH3 POPEi 233      28.317  67.967  10.767  1.00  0.00           N
ATOM   7437  C12 POPEi 233      29.818  68.158  10.597  1.00  0.00           C
ATOM   7440  C11 POPEi 233      30.688  67.537  11.727  1.00  0.00           C
ATOM   7443  P   POPEi 233      29.608  65.177  12.177  1.00  0.00           P
ATOM   7444  O13 POPEi 233      28.138  65.168  12.137  1.00  0.00           O
ATOM   7445  O14 POPEi 233      30.287  64.787  10.917  1.00  0.00           O
ATOM   7446  O11 POPEi 233      30.157  64.248  13.346  1.00  0.00           O
ATOM   7447  O12 POPEi 233      30.018  66.647  12.607  1.00  0.00           O
ATOM   7448  C1  POPEi 233      31.477  64.457  13.867  1.00  0.00           C
ATOM   7451  C2  POPEi 233      31.428  65.088  15.277  1.00  0.00           C
ATOM   7453  O21 POPEi 233      32.288  66.247  15.317  1.00  0.00           O
ATOM   7454  C21 POPEi 233      31.827  67.268  16.007  1.00  0.00           C
ATOM   7455  O22 POPEi 233      30.667  67.598  16.147  1.00  0.00           O
ATOM   7456  C22 POPEi 233      33.017  67.938  16.687  1.00  0.00           C
ATOM   7459  C3  POPEi 233      31.938  64.118  16.377  1.00  0.00           C
ATOM   7462  O31 POPEi 233      31.688  64.708  17.667  1.00  0.00           O
ATOM   7463  C31 POPEi 233      30.478  64.428  18.147  1.00  0.00           C
ATOM   7464  O32 POPEi 233      29.727  63.568  17.707  1.00  0.00           O
ATOM   7465  C32 POPEi 233      30.118  65.408  19.257  1.00  0.00           C
ATOM   7468  C23 POPEi 233      32.577  68.848  17.847  1.00  0.00           C
ATOM   7471  C24 POPEi 233      33.788  69.558  18.476  1.00  0.00           C
ATOM   7474  C25 POPEi 233      33.458  70.887  19.177  1.00  0.00           C
ATOM   7477  C26 POPEi 233      32.577  70.717  20.427  1.00  0.00           C
ATOM   7480  C27 POPEi 233      32.448  72.018  21.227  1.00  0.00           C
ATOM   7483  C28 POPEi 233      31.757  71.838  22.597  1.00  0.00           C
ATOM   7486  C29 POPEi 233      31.567  73.098  23.397  1.00  0.00           C
ATOM   7488 0C21 POPEi 233      31.028  73.137  24.627  1.00  0.00           C
ATOM   7490 1C21 POPEi 233      30.518  71.928  25.386  1.00  0.00           C
ATOM   7493 2C21 POPEi 233      31.068  71.747  26.817  1.00  0.00           C
ATOM   7496 3C21 POPEi 233      32.598  71.908  26.947  1.00  0.00           C
ATOM   7499 4C21 POPEi 233      33.128  71.238  28.216  1.00  0.00           C
ATOM   7502 5C21 POPEi 233      34.567  71.647  28.567  1.00  0.00           C
ATOM   7505 6C21 POPEi 233      35.638  71.048  27.647  1.00  0.00           C
ATOM   7508 7C21 POPEi 233      37.048  71.488  28.067  1.00  0.00           C
ATOM   7511 8C21 POPEi 233      38.147  70.818  27.247  1.00  0.00           C
ATOM   7515  C33 POPEi 233      30.048  64.717  20.627  1.00  0.00           C
ATOM   7518  C34 POPEi 233      29.748  65.688  21.747  1.00  0.00           C
ATOM   7521  C35 POPEi 233      30.408  65.327  23.077  1.00  0.00           C
ATOM   7524  C36 POPEi 233      29.917  64.017  23.697  1.00  0.00           C
ATOM   7527  C37 POPEi 233      29.657  64.197  25.197  1.00  0.00           C
ATOM   7530  C38 POPEi 233      29.518  62.928  26.046  1.00  0.00           C
ATOM   7533  C39 POPEi 233      29.098  63.278  27.467  1.00  0.00           C
ATOM   7536 0C31 POPEi 233      29.348  62.168  28.487  1.00  0.00           C
ATOM   7539 1C31 POPEi 233      28.807  62.557  29.867  1.00  0.00           C
ATOM   7542 2C31 POPEi 233      29.337  61.668  30.997  1.00  0.00           C
ATOM   7545 3C31 POPEi 233      28.768  62.048  32.367  1.00  0.00           C
ATOM   7548 4C31 POPEi 233      29.567  61.408  33.507  1.00  0.00           C
ATOM   7551 5C31 POPEi 233      28.818  61.338  34.837  1.00  0.00           C
ATOM   7554 6C31 POPEi 233      27.757  60.237  34.876  1.00  0.00           C
ATOM   7558  NH3 POPEj 234      88.507  50.978  19.937  1.00  0.00           N
ATOM   7562  C12 POPEj 234      88.118  52.348  19.477  1.00  0.00           C
ATOM   7565  C11 POPEj 234      87.757  53.198  20.707  1.00  0.00           C
ATOM   7568  P   POPEj 234      88.217  55.678  20.047  1.00  0.00           P
ATOM   7569  O13 POPEj 234      89.588  55.177  19.817  1.00  0.00           O
ATOM   7570  O14 POPEj 234      87.638  56.567  19.017  1.00  0.00           O
ATOM   7571  O11 POPEj 234      88.217  56.438  21.437  1.00  0.00           O
ATOM   7572  O12 POPEj 234      87.247  54.477  20.347  1.00  0.00           O
ATOM   7573  C1  POPEj 234      88.708  57.788  21.427  1.00  0.00           C
ATOM   7576  C2  POPEj 234      88.798  58.368  22.857  1.00  0.00           C
ATOM   7578  O21 POPEj 234      89.228  57.318  23.727  1.00  0.00           O
ATOM   7579  C21 POPEj 234      88.968  57.397  25.016  1.00  0.00           C
ATOM   7580  O22 POPEj 234      89.097  58.357  25.746  1.00  0.00           O
ATOM   7581  C22 POPEj 234      88.308  56.068  25.416  1.00  0.00           C
ATOM   7584  C3  POPEj 234      87.437  58.987  23.227  1.00  0.00           C
ATOM   7587  O31 POPEj 234      87.658  60.138  24.067  1.00  0.00           O
ATOM   7588  C31 POPEj 234      86.868  60.428  25.107  1.00  0.00           C
ATOM   7589  O32 POPEj 234      87.098  61.328  25.897  1.00  0.00           O
ATOM   7590  C32 POPEj 234      85.597  59.588  25.156  1.00  0.00           C
ATOM   7593  C23 POPEj 234      87.437  56.098  26.687  1.00  0.00           C
ATOM   7596  C24 POPEj 234      86.357  55.008  26.596  1.00  0.00           C
ATOM   7599  C25 POPEj 234      85.638  54.748  27.927  1.00  0.00           C
ATOM   7602  C26 POPEj 234      84.707  53.528  27.846  1.00  0.00           C
ATOM   7605  C27 POPEj 234      84.228  53.058  29.217  1.00  0.00           C
ATOM   7608  C28 POPEj 234      83.407  51.758  29.127  1.00  0.00           C
ATOM   7611  C29 POPEj 234      82.847  51.348  30.457  1.00  0.00           C
ATOM   7613 0C21 POPEj 234      83.298  50.348  31.237  1.00  0.00           C
ATOM   7615 1C21 POPEj 234      84.458  49.438  30.907  1.00  0.00           C
ATOM   7618 2C21 POPEj 234      84.528  48.227  31.857  1.00  0.00           C
ATOM   7621 3C21 POPEj 234      83.407  47.217  31.607  1.00  0.00           C
ATOM   7624 4C21 POPEj 234      83.518  45.958  32.477  1.00  0.00           C
ATOM   7627 5C21 POPEj 234      83.127  46.188  33.937  1.00  0.00           C
ATOM   7630 6C21 POPEj 234      83.247  44.897  34.767  1.00  0.00           C
ATOM   7633 7C21 POPEj 234      82.588  44.978  36.147  1.00  0.00           C
ATOM   7636 8C21 POPEj 234      83.577  45.028  37.317  1.00  0.00           C
ATOM   7640  C33 POPEj 234      84.628  60.088  26.227  1.00  0.00           C
ATOM   7643  C34 POPEj 234      83.378  59.197  26.287  1.00  0.00           C
ATOM   7646  C35 POPEj 234      82.507  59.467  27.527  1.00  0.00           C
ATOM   7649  C36 POPEj 234      82.007  60.918  27.656  1.00  0.00           C
ATOM   7652  C37 POPEj 234      82.238  61.487  29.057  1.00  0.00           C
ATOM   7655  C38 POPEj 234      81.507  60.727  30.167  1.00  0.00           C
ATOM   7658  C39 POPEj 234      81.348  61.557  31.447  1.00  0.00           C
ATOM   7661 0C31 POPEj 234      82.648  61.858  32.207  1.00  0.00           C
ATOM   7664 1C31 POPEj 234      82.378  62.747  33.426  1.00  0.00           C
ATOM   7667 2C31 POPEj 234      83.597  62.918  34.346  1.00  0.00           C
ATOM   7670 3C31 POPEj 234      83.667  61.888  35.487  1.00  0.00           C
ATOM   7673 4C31 POPEj 234      82.618  62.147  36.576  1.00  0.00           C
ATOM   7676 5C31 POPEj 234      82.847  61.348  37.857  1.00  0.00           C
ATOM   7679 6C31 POPEj 234      81.808  61.647  38.937  1.00  0.00           C
ATOM   7683  NH3 POPEk 235      49.618 123.758  61.716  1.00  0.00           N
ATOM   7687  C12 POPEk 235      48.868 123.138  62.868  1.00  0.00           C
ATOM   7690  C11 POPEk 235      48.838 124.068  64.097  1.00  0.00           C
ATOM   7693  P   POPEk 235      48.078 126.608  63.647  1.00  0.00           P
ATOM   7694  O13 POPEk 235      48.638 127.508  62.617  1.00  0.00           O
ATOM   7695  O14 POPEk 235      47.748 127.177  64.967  1.00  0.00           O
ATOM   7696  O11 POPEk 235      46.798 125.878  63.087  1.00  0.00           O
ATOM   7697  O12 POPEk 235      49.118 125.438  63.797  1.00  0.00           O
ATOM   7698  C1  POPEk 235      46.147 126.368  61.907  1.00  0.00           C
ATOM   7701  C2  POPEk 235      46.658 125.577  60.666  1.00  0.00           C
ATOM   7703  O21 POPEk 235      46.798 126.287  59.447  1.00  0.00           O
ATOM   7704  C21 POPEk 235      45.957 127.177  59.048  1.00  0.00           C
ATOM   7705  O22 POPEk 235      45.107 127.768  59.707  1.00  0.00           O
ATOM   7706  C22 POPEk 235      46.168 127.327  57.547  1.00  0.00           C
ATOM   7709  C3  POPEk 235      45.858 124.267  60.407  1.00  0.00           C
ATOM   7712  O31 POPEk 235      45.957 123.828  59.037  1.00  0.00           O
ATOM   7713  C31 POPEk 235      47.137 123.357  58.647  1.00  0.00           C
ATOM   7714  O32 POPEk 235      48.148 123.327  59.346  1.00  0.00           O
ATOM   7715  C32 POPEk 235      46.958 122.728  57.257  1.00  0.00           C
ATOM   7718  C23 POPEk 235      45.778 128.717  57.027  1.00  0.00           C
ATOM   7721  C24 POPEk 235      45.607 128.758  55.497  1.00  0.00           C
ATOM   7724  C25 POPEk 235      45.518 130.188  54.977  1.00  0.00           C
ATOM   7727  C26 POPEk 235      45.158 130.258  53.477  1.00  0.00           C
ATOM   7730  C27 POPEk 235      44.977 131.713  53.027  1.00  0.00           C
ATOM   7733  C28 POPEk 235      44.717 131.872  51.516  1.00  0.00           C
ATOM   7736  C29 POPEk 235      43.288 131.542  51.157  1.00  0.00           C
ATOM   7738 0C21 POPEk 235      42.607 132.003  50.097  1.00  0.00           C
ATOM   7740 1C21 POPEk 235      43.158 132.893  49.006  1.00  0.00           C
ATOM   7743 2C21 POPEk 235      43.387 132.093  47.706  1.00  0.00           C
ATOM   7746 3C21 POPEk 235      42.127 131.393  47.197  1.00  0.00           C
ATOM   7749 4C21 POPEk 235      42.277 130.813  45.786  1.00  0.00           C
ATOM   7752 5C21 POPEk 235      42.168 131.883  44.688  1.00  0.00           C
ATOM   7755 6C21 POPEk 235      42.358 131.293  43.286  1.00  0.00           C
ATOM   7758 7C21 POPEk 235      41.947 132.263  42.176  1.00  0.00           C
ATOM   7761 8C21 POPEk 235      42.017 131.613  40.797  1.00  0.00           C
ATOM   7765  C33 POPEk 235      47.467 123.507  56.017  1.00  0.00           C
ATOM   7768  C34 POPEk 235      46.828 122.888  54.757  1.00  0.00           C
ATOM   7771  C35 POPEk 235      47.368 123.348  53.396  1.00  0.00           C
ATOM   7774  C36 POPEk 235      46.868 122.417  52.277  1.00  0.00           C
ATOM   7777  C37 POPEk 235      47.318 122.818  50.856  1.00  0.00           C
ATOM   7780  C38 POPEk 235      46.857 121.837  49.757  1.00  0.00           C
ATOM   7783  C39 POPEk 235      45.537 122.217  49.076  1.00  0.00           C
ATOM   7786 0C31 POPEk 235      44.328 122.228  50.018  1.00  0.00           C
ATOM   7789 1C31 POPEk 235      42.987 122.478  49.307  1.00  0.00           C
ATOM   7792 2C31 POPEk 235      41.887 122.888  50.298  1.00  0.00           C
ATOM   7795 3C31 POPEk 235      40.587 123.357  49.617  1.00  0.00           C
ATOM   7798 4C31 POPEk 235      39.577 123.898  50.637  1.00  0.00           C
ATOM   7801 5C31 POPEk 235      38.358 124.558  49.986  1.00  0.00           C
ATOM   7804 6C31 POPEk 235      37.397 125.178  51.007  1.00  0.00           C
ATOM   7808  NH3 POPEl 236      26.728 115.467  17.107  1.00  0.00           N
ATOM   7812  C12 POPEl 236      25.888 116.597  17.587  1.00  0.00           C
ATOM   7815  C11 POPEl 236      25.198 117.247  16.387  1.00  0.00           C
ATOM   7818  P   POPEl 236      24.858 119.747  16.966  1.00  0.00           P
ATOM   7819  O13 POPEl 236      25.698 120.088  15.797  1.00  0.00           O
ATOM   7820  O14 POPEl 236      23.667 120.607  17.196  1.00  0.00           O
ATOM   7821  O11 POPEl 236      25.717 119.647  18.297  1.00  0.00           O
ATOM   7822  O12 POPEl 236      24.327 118.278  16.817  1.00  0.00           O
ATOM   7823  C1  POPEl 236      25.127 119.298  19.547  1.00  0.00           C
ATOM   7826  C2  POPEl 236      25.168 120.508  20.507  1.00  0.00           C
ATOM   7828  O21 POPEl 236      24.478 120.207  21.736  1.00  0.00           O
ATOM   7829  C21 POPEl 236      23.158 120.178  21.747  1.00  0.00           C
ATOM   7830  O22 POPEl 236      22.417 120.347  20.797  1.00  0.00           O
ATOM   7831  C22 POPEl 236      22.678 119.957  23.187  1.00  0.00           C
ATOM   7834  C3  POPEl 236      24.697 121.807  19.787  1.00  0.00           C
ATOM   7837  O31 POPEl 236      24.688 122.967  20.647  1.00  0.00           O
ATOM   7838  C31 POPEl 236      23.517 123.577  20.737  1.00  0.00           C
ATOM   7839  O32 POPEl 236      22.478 123.227  20.187  1.00  0.00           O
ATOM   7840  C32 POPEl 236      23.638 124.808  21.607  1.00  0.00           C
ATOM   7843  C23 POPEl 236      23.108 121.107  24.107  1.00  0.00           C
ATOM   7846  C24 POPEl 236      23.447 120.657  25.537  1.00  0.00           C
ATOM   7849  C25 POPEl 236      22.257 120.207  26.377  1.00  0.00           C
ATOM   7852  C26 POPEl 236      22.638 120.237  27.867  1.00  0.00           C
ATOM   7855  C27 POPEl 236      21.508 119.798  28.817  1.00  0.00           C
ATOM   7858  C28 POPEl 236      22.048 119.598  30.247  1.00  0.00           C
ATOM   7861  C29 POPEl 236      20.977 119.458  31.306  1.00  0.00           C
ATOM   7863 0C21 POPEl 236      20.298 118.348  31.627  1.00  0.00           C
ATOM   7865 1C21 POPEl 236      20.397 116.997  30.967  1.00  0.00           C
ATOM   7868 2C21 POPEl 236      20.558 115.797  31.917  1.00  0.00           C
ATOM   7871 3C21 POPEl 236      19.388 115.598  32.896  1.00  0.00           C
ATOM   7874 4C21 POPEl 236      19.737 115.997  34.336  1.00  0.00           C
ATOM   7877 5C21 POPEl 236      18.618 115.657  35.347  1.00  0.00           C
ATOM   7880 6C21 POPEl 236      19.007 116.018  36.786  1.00  0.00           C
ATOM   7883 7C21 POPEl 236      17.967 115.568  37.826  1.00  0.00           C
ATOM   7886 8C21 POPEl 236      18.477 115.638  39.266  1.00  0.00           C
ATOM   7890  C33 POPEl 236      22.638 124.747  22.797  1.00  0.00           C
ATOM   7893  C34 POPEl 236      23.368 124.558  24.136  1.00  0.00           C
ATOM   7896  C35 POPEl 236      22.487 124.728  25.397  1.00  0.00           C
ATOM   7899  C36 POPEl 236      21.467 125.867  25.307  1.00  0.00           C
ATOM   7902  C37 POPEl 236      21.068 126.487  26.657  1.00  0.00           C
ATOM   7905  C38 POPEl 236      19.837 127.387  26.497  1.00  0.00           C
ATOM   7908  C39 POPEl 236      19.458 128.227  27.727  1.00  0.00           C
ATOM   7911 0C31 POPEl 236      18.268 129.138  27.426  1.00  0.00           C
ATOM   7914 1C31 POPEl 236      17.698 129.817  28.676  1.00  0.00           C
ATOM   7917 2C31 POPEl 236      16.468 130.673  28.377  1.00  0.00           C
ATOM   7920 3C31 POPEl 236      15.898 131.393  29.607  1.00  0.00           C
ATOM   7923 4C31 POPEl 236      15.588 130.442  30.787  1.00  0.00           C
ATOM   7926 5C31 POPEl 236      14.828 131.143  31.917  1.00  0.00           C
ATOM   7929 6C31 POPEl 236      14.587 130.258  33.146  1.00  0.00           C
ATOM   7933  NH3 POPEm 237      79.427  19.998  67.047  1.00  0.00           N
ATOM   7937  C12 POPEm 237      78.777  21.037  66.188  1.00  0.00           C
ATOM   7940  C11 POPEm 237      79.827  22.048  65.716  1.00  0.00           C
ATOM   7943  P   POPEm 237      82.078  22.717  66.896  1.00  0.00           P
ATOM   7944  O13 POPEm 237      82.518  23.958  67.566  1.00  0.00           O
ATOM   7945  O14 POPEm 237      82.487  21.428  67.506  1.00  0.00           O
ATOM   7946  O11 POPEm 237      82.397  22.798  65.357  1.00  0.00           O
ATOM   7947  O12 POPEm 237      80.487  22.668  66.817  1.00  0.00           O
ATOM   7948  C1  POPEm 237      83.287  21.958  64.646  1.00  0.00           C
ATOM   7951  C2  POPEm 237      83.658  22.628  63.286  1.00  0.00           C
ATOM   7953  O21 POPEm 237      82.837  22.147  62.197  1.00  0.00           O
ATOM   7954  C21 POPEm 237      83.018  20.928  61.747  1.00  0.00           C
ATOM   7955  O22 POPEm 237      83.687  20.048  62.257  1.00  0.00           O
ATOM   7956  C22 POPEm 237      82.177  20.768  60.466  1.00  0.00           C
ATOM   7959  C3  POPEm 237      85.188  22.588  62.987  1.00  0.00           C
ATOM   7962  O31 POPEm 237      85.577  23.228  61.756  1.00  0.00           O
ATOM   7963  C31 POPEm 237      85.627  24.568  61.797  1.00  0.00           C
ATOM   7964  O32 POPEm 237      85.288  25.268  62.727  1.00  0.00           O
ATOM   7965  C32 POPEm 237      86.257  25.108  60.506  1.00  0.00           C
ATOM   7968  C23 POPEm 237      81.897  19.298  60.066  1.00  0.00           C
ATOM   7971  C24 POPEm 237      80.868  19.148  58.927  1.00  0.00           C
ATOM   7974  C25 POPEm 237      81.268  19.798  57.597  1.00  0.00           C
ATOM   7977  C26 POPEm 237      80.228  19.518  56.487  1.00  0.00           C
ATOM   7980  C27 POPEm 237      80.598  20.138  55.136  1.00  0.00           C
ATOM   7983  C28 POPEm 237      79.768  19.618  53.946  1.00  0.00           C
ATOM   7986  C29 POPEm 237      78.317  20.028  53.978  1.00  0.00           C
ATOM   7988 0C21 POPEm 237      77.438  19.878  52.977  1.00  0.00           C
ATOM   7990 1C21 POPEm 237      77.717  19.288  51.618  1.00  0.00           C
ATOM   7993 2C21 POPEm 237      77.247  20.198  50.466  1.00  0.00           C
ATOM   7996 3C21 POPEm 237      75.717  20.248  50.287  1.00  0.00           C
ATOM   7999 4C21 POPEm 237      75.298  21.178  49.127  1.00  0.00           C
ATOM   8002 5C21 POPEm 237      73.808  21.088  48.768  1.00  0.00           C
ATOM   8005 6C21 POPEm 237      73.438  19.748  48.127  1.00  0.00           C
ATOM   8008 7C21 POPEm 237      72.067  19.758  47.426  1.00  0.00           C
ATOM   8011 8C21 POPEm 237      71.717  18.408  46.797  1.00  0.00           C
ATOM   8015  C33 POPEm 237      85.347  26.088  59.727  1.00  0.00           C
ATOM   8018  C34 POPEm 237      85.588  25.958  58.216  1.00  0.00           C
ATOM   8021  C35 POPEm 237      87.058  26.198  57.826  1.00  0.00           C
ATOM   8024  C36 POPEm 237      87.368  25.768  56.386  1.00  0.00           C
ATOM   8027  C37 POPEm 237      88.848  25.988  56.067  1.00  0.00           C
ATOM   8030  C38 POPEm 237      89.157  26.037  54.567  1.00  0.00           C
ATOM   8033  C39 POPEm 237      89.087  24.668  53.886  1.00  0.00           C
ATOM   8036 0C31 POPEm 237      89.268  24.758  52.367  1.00  0.00           C
ATOM   8039 1C31 POPEm 237      89.507  23.388  51.737  1.00  0.00           C
ATOM   8042 2C31 POPEm 237      89.357  23.318  50.206  1.00  0.00           C
ATOM   8045 3C31 POPEm 237      90.627  23.678  49.427  1.00  0.00           C
ATOM   8048 4C31 POPEm 237      91.798  22.698  49.646  1.00  0.00           C
ATOM   8051 5C31 POPEm 237      92.847  22.778  48.536  1.00  0.00           C
ATOM   8054 6C31 POPEm 237      94.147  22.038  48.857  1.00  0.00           C
ATOM   8058  NH3 POPEn 238      69.887  20.618  20.187  1.00  0.00           N
ATOM   8062  C12 POPEn 238      70.018  19.198  19.696  1.00  0.00           C
ATOM   8065  C11 POPEn 238      71.327  18.528  20.187  1.00  0.00           C
ATOM   8068  P   POPEn 238      70.388  16.118  19.707  1.00  0.00           P
ATOM   8069  O13 POPEn 238      69.528  16.258  18.517  1.00  0.00           O
ATOM   8070  O14 POPEn 238      70.988  14.778  19.867  1.00  0.00           O
ATOM   8071  O11 POPEn 238      69.497  16.468  20.976  1.00  0.00           O
ATOM   8072  O12 POPEn 238      71.548  17.208  19.657  1.00  0.00           O
ATOM   8073  C1  POPEn 238      69.548  15.568  22.107  1.00  0.00           C
ATOM   8076  C2  POPEn 238      68.278  15.628  23.037  1.00  0.00           C
ATOM   8078  O21 POPEn 238      68.478  16.448  24.197  1.00  0.00           O
ATOM   8079  C21 POPEn 238      69.408  16.078  25.047  1.00  0.00           C
ATOM   8080  O22 POPEn 238      70.167  15.128  24.937  1.00  0.00           O
ATOM   8081  C22 POPEn 238      69.418  16.988  26.266  1.00  0.00           C
ATOM   8084  C3  POPEn 238      67.787  14.178  23.397  1.00  0.00           C
ATOM   8087  O31 POPEn 238      66.927  14.078  24.557  1.00  0.00           O
ATOM   8088  C31 POPEn 238      65.677  14.478  24.407  1.00  0.00           C
ATOM   8089  O32 POPEn 238      65.217  15.108  23.476  1.00  0.00           O
ATOM   8090  C32 POPEn 238      64.847  14.018  25.587  1.00  0.00           C
ATOM   8093  C23 POPEn 238      68.608  16.358  27.426  1.00  0.00           C
ATOM   8096  C24 POPEn 238      68.608  17.168  28.737  1.00  0.00           C
ATOM   8099  C25 POPEn 238      70.027  17.558  29.157  1.00  0.00           C
ATOM   8102  C26 POPEn 238      70.217  17.788  30.657  1.00  0.00           C
ATOM   8105  C27 POPEn 238      71.438  18.678  30.907  1.00  0.00           C
ATOM   8108  C28 POPEn 238      71.927  18.768  32.357  1.00  0.00           C
ATOM   8111  C29 POPEn 238      70.798  19.157  33.286  1.00  0.00           C
ATOM   8113 0C21 POPEn 238      70.318  18.428  34.307  1.00  0.00           C
ATOM   8115 1C21 POPEn 238      70.817  17.077  34.767  1.00  0.00           C
ATOM   8118 2C21 POPEn 238      71.498  17.138  36.147  1.00  0.00           C
ATOM   8121 3C21 POPEn 238      70.537  17.608  37.257  1.00  0.00           C
ATOM   8124 4C21 POPEn 238      70.908  17.028  38.637  1.00  0.00           C
ATOM   8127 5C21 POPEn 238      69.908  17.438  39.727  1.00  0.00           C
ATOM   8130 6C21 POPEn 238      70.167  16.718  41.056  1.00  0.00           C
ATOM   8133 7C21 POPEn 238      69.217  17.198  42.157  1.00  0.00           C
ATOM   8136 8C21 POPEn 238      69.257  16.378  43.457  1.00  0.00           C
ATOM   8140  C33 POPEn 238      64.948  14.998  26.766  1.00  0.00           C
ATOM   8143  C34 POPEn 238      63.897  14.638  27.807  1.00  0.00           C
ATOM   8146  C35 POPEn 238      64.198  15.178  29.197  1.00  0.00           C
ATOM   8149  C36 POPEn 238      63.538  14.278  30.237  1.00  0.00           C
ATOM   8152  C37 POPEn 238      63.787  14.718  31.666  1.00  0.00           C
ATOM   8155  C38 POPEn 238      63.237  13.638  32.586  1.00  0.00           C
ATOM   8158  C39 POPEn 238      63.657  13.788  34.047  1.00  0.00           C
ATOM   8161 0C31 POPEn 238      62.798  14.788  34.837  1.00  0.00           C
ATOM   8164 1C31 POPEn 238      62.848  14.398  36.316  1.00  0.00           C
ATOM   8167 2C31 POPEn 238      61.978  15.248  37.236  1.00  0.00           C
ATOM   8170 3C31 POPEn 238      61.378  14.448  38.397  1.00  0.00           C
ATOM   8173 4C31 POPEn 238      62.388  13.538  39.117  1.00  0.00           C
ATOM   8176 5C31 POPEn 238      61.737  12.608  40.147  1.00  0.00           C
ATOM   8179 6C31 POPEn 238      62.728  11.618  40.747  1.00  0.00           C
ATOM   8183  NH3 POPEo 239      90.028  86.107  24.317  1.00  0.00           N
ATOM   8187  C12 POPEo 239      90.568  87.357  23.667  1.00  0.00           C
ATOM   8190  C11 POPEo 239      90.077  88.658  24.337  1.00  0.00           C
ATOM   8193  P   POPEo 239      87.518  88.458  23.817  1.00  0.00           P
ATOM   8194  O13 POPEo 239      86.567  89.477  24.337  1.00  0.00           O
ATOM   8195  O14 POPEo 239      87.257  87.748  22.547  1.00  0.00           O
ATOM   8196  O11 POPEo 239      87.798  87.378  24.967  1.00  0.00           O
ATOM   8197  O12 POPEo 239      88.908  89.188  23.707  1.00  0.00           O
ATOM   8198  C1  POPEo 239      86.678  86.678  25.516  1.00  0.00           C
ATOM   8201  C2  POPEo 239      87.128  85.747  26.687  1.00  0.00           C
ATOM   8203  O21 POPEo 239      86.027  85.337  27.507  1.00  0.00           O
ATOM   8204  C21 POPEo 239      85.118  84.547  26.987  1.00  0.00           C
ATOM   8205  O22 POPEo 239      85.057  84.188  25.817  1.00  0.00           O
ATOM   8206  C22 POPEo 239      84.157  84.097  28.087  1.00  0.00           C
ATOM   8209  C3  POPEo 239      88.158  86.487  27.597  1.00  0.00           C
ATOM   8212  O31 POPEo 239      88.147  86.088  28.987  1.00  0.00           O
ATOM   8213  C31 POPEo 239      88.677  84.917  29.297  1.00  0.00           C
ATOM   8214  O32 POPEo 239      89.188  84.118  28.527  1.00  0.00           O
ATOM   8215  C32 POPEo 239      88.478  84.728  30.807  1.00  0.00           C
ATOM   8218  C23 POPEo 239      84.397  82.648  28.587  1.00  0.00           C
ATOM   8221  C24 POPEo 239      83.848  82.387  29.997  1.00  0.00           C
ATOM   8224  C25 POPEo 239      84.607  83.138  31.107  1.00  0.00           C
ATOM   8227  C26 POPEo 239      84.007  82.928  32.507  1.00  0.00           C
ATOM   8230  C27 POPEo 239      84.628  83.898  33.547  1.00  0.00           C
ATOM   8233  C28 POPEo 239      84.137  83.658  34.986  1.00  0.00           C
ATOM   8236  C29 POPEo 239      82.757  84.197  35.237  1.00  0.00           C
ATOM   8238 0C21 POPEo 239      82.188  84.348  36.446  1.00  0.00           C
ATOM   8240 1C21 POPEo 239      82.778  83.957  37.777  1.00  0.00           C
ATOM   8243 2C21 POPEo 239      83.027  85.158  38.707  1.00  0.00           C
ATOM   8246 3C21 POPEo 239      81.777  85.978  39.027  1.00  0.00           C
ATOM   8249 4C21 POPEo 239      81.978  86.967  40.177  1.00  0.00           C
ATOM   8252 5C21 POPEo 239      80.698  87.777  40.457  1.00  0.00           C
ATOM   8255 6C21 POPEo 239      80.728  88.507  41.807  1.00  0.00           C
ATOM   8258 7C21 POPEo 239      79.418  89.248  42.096  1.00  0.00           C
ATOM   8261 8C21 POPEo 239      79.308  89.738  43.537  1.00  0.00           C
ATOM   8265  C33 POPEo 239      89.338  83.637  31.506  1.00  0.00           C
ATOM   8268  C34 POPEo 239      88.947  83.558  32.987  1.00  0.00           C
ATOM   8271  C35 POPEo 239      89.747  82.548  33.827  1.00  0.00           C
ATOM   8274  C36 POPEo 239      89.118  82.287  35.206  1.00  0.00           C
ATOM   8277  C37 POPEo 239      89.558  80.978  35.867  1.00  0.00           C
ATOM   8280  C38 POPEo 239      88.927  80.738  37.257  1.00  0.00           C
ATOM   8283  C39 POPEo 239      89.248  81.867  38.247  1.00  0.00           C
ATOM   8286 0C31 POPEo 239      88.918  81.557  39.707  1.00  0.00           C
ATOM   8289 1C31 POPEo 239      89.787  82.417  40.637  1.00  0.00           C
ATOM   8292 2C31 POPEo 239      89.497  82.228  42.137  1.00  0.00           C
ATOM   8295 3C31 POPEo 239      90.618  82.798  43.027  1.00  0.00           C
ATOM   8298 4C31 POPEo 239      90.938  84.278  42.766  1.00  0.00           C
ATOM   8301 5C31 POPEo 239      92.078  84.798  43.647  1.00  0.00           C
ATOM   8304 6C31 POPEo 239      92.557  86.198  43.267  1.00  0.00           C
ATOM   8308  NH3 POPEp 240      81.128  26.218  22.747  1.00  0.00           N
ATOM   8312  C12 POPEp 240      81.747  27.518  22.307  1.00  0.00           C
ATOM   8315  C11 POPEp 240      81.747  28.528  23.487  1.00  0.00           C
ATOM   8318  P   POPEp 240      79.438  29.748  23.287  1.00  0.00           P
ATOM   8319  O13 POPEp 240      80.138  30.698  22.397  1.00  0.00           O
ATOM   8320  O14 POPEp 240      78.387  28.938  22.647  1.00  0.00           O
ATOM   8321  O11 POPEp 240      78.847  30.508  24.527  1.00  0.00           O
ATOM   8322  O12 POPEp 240      80.448  28.758  23.997  1.00  0.00           O
ATOM   8323  C1  POPEp 240      79.588  31.578  25.127  1.00  0.00           C
ATOM   8326  C2  POPEp 240      79.548  31.487  26.677  1.00  0.00           C
ATOM   8328  O21 POPEp 240      80.478  32.458  27.157  1.00  0.00           O
ATOM   8329  C21 POPEp 240      80.307  32.758  28.417  1.00  0.00           C
ATOM   8330  O22 POPEp 240      79.298  32.548  29.077  1.00  0.00           O
ATOM   8331  C22 POPEp 240      81.618  33.288  28.967  1.00  0.00           C
ATOM   8334  C3  POPEp 240      79.998  30.088  27.187  1.00  0.00           C
ATOM   8337  O31 POPEp 240      79.728  29.838  28.587  1.00  0.00           O
ATOM   8338  C31 POPEp 240      78.457  29.638  28.917  1.00  0.00           C
ATOM   8339  O32 POPEp 240      77.518  29.628  28.137  1.00  0.00           O
ATOM   8340  C32 POPEp 240      78.368  29.288  30.397  1.00  0.00           C
ATOM   8343  C23 POPEp 240      81.388  34.217  30.167  1.00  0.00           C
ATOM   8346  C24 POPEp 240      82.707  34.508  30.867  1.00  0.00           C
ATOM   8349  C25 POPEp 240      82.588  35.668  31.847  1.00  0.00           C
ATOM   8352  C26 POPEp 240      83.848  35.858  32.677  1.00  0.00           C
ATOM   8355  C27 POPEp 240      83.518  36.508  34.016  1.00  0.00           C
ATOM   8358  C28 POPEp 240      84.707  36.528  34.977  1.00  0.00           C
ATOM   8361  C29 POPEp 240      84.237  37.217  36.227  1.00  0.00           C
ATOM   8363 0C21 POPEp 240      84.108  36.668  37.447  1.00  0.00           C
ATOM   8365 1C21 POPEp 240      84.487  35.268  37.817  1.00  0.00           C
ATOM   8368 2C21 POPEp 240      84.688  35.177  39.336  1.00  0.00           C
ATOM   8371 3C21 POPEp 240      85.107  33.778  39.797  1.00  0.00           C
ATOM   8374 4C21 POPEp 240      84.618  33.518  41.217  1.00  0.00           C
ATOM   8377 5C21 POPEp 240      84.927  32.098  41.707  1.00  0.00           C
ATOM   8380 6C21 POPEp 240      84.567  31.908  43.177  1.00  0.00           C
ATOM   8383 7C21 POPEp 240      84.838  30.488  43.657  1.00  0.00           C
ATOM   8386 8C21 POPEp 240      84.188  30.198  45.006  1.00  0.00           C
ATOM   8390  C33 POPEp 240      78.408  27.768  30.597  1.00  0.00           C
ATOM   8393  C34 POPEp 240      78.418  27.317  32.067  1.00  0.00           C
ATOM   8396  C35 POPEp 240      77.147  27.717  32.836  1.00  0.00           C
ATOM   8399  C36 POPEp 240      76.958  26.898  34.127  1.00  0.00           C
ATOM   8402  C37 POPEp 240      75.497  26.838  34.596  1.00  0.00           C
ATOM   8405  C38 POPEp 240      75.167  25.528  35.347  1.00  0.00           C
ATOM   8408  C39 POPEp 240      75.938  25.288  36.646  1.00  0.00           C
ATOM   8411 0C31 POPEp 240      75.728  26.368  37.717  1.00  0.00           C
ATOM   8414 1C31 POPEp 240      76.427  25.988  39.027  1.00  0.00           C
ATOM   8417 2C31 POPEp 240      76.518  27.138  40.037  1.00  0.00           C
ATOM   8420 3C31 POPEp 240      75.167  27.798  40.377  1.00  0.00           C
ATOM   8423 4C31 POPEp 240      75.327  28.808  41.516  1.00  0.00           C
ATOM   8426 5C31 POPEp 240      74.037  29.538  41.896  1.00  0.00           C
ATOM   8429 6C31 POPEp 240      74.237  30.438  43.127  1.00  0.00           C
ATOM   8433  NH3 POPEq 241      17.127 106.897  18.576  1.00  0.00           N
ATOM   8437  C12 POPEq 241      17.827 108.017  19.317  1.00  0.00           C
ATOM   8440  C11 POPEq 241      17.077 109.377  19.236  1.00  0.00           C
ATOM   8443  P   POPEq 241      17.018 111.767  20.277  1.00  0.00           P
ATOM   8444  O13 POPEq 241      17.708 112.548  19.227  1.00  0.00           O
ATOM   8445  O14 POPEq 241      15.538 111.788  20.267  1.00  0.00           O
ATOM   8446  O11 POPEq 241      17.548 112.287  21.687  1.00  0.00           O
ATOM   8447  O12 POPEq 241      17.587 110.277  20.217  1.00  0.00           O
ATOM   8448  C1  POPEq 241      16.907 113.427  22.296  1.00  0.00           C
ATOM   8451  C2  POPEq 241      17.717 113.908  23.537  1.00  0.00           C
ATOM   8453  O21 POPEq 241      16.878 114.747  24.377  1.00  0.00           O
ATOM   8454  C21 POPEq 241      16.688 116.007  24.077  1.00  0.00           C
ATOM   8455  O22 POPEq 241      17.167 116.618  23.147  1.00  0.00           O
ATOM   8456  C22 POPEq 241      15.688 116.627  25.077  1.00  0.00           C
ATOM   8459  C3  POPEq 241      19.108 114.488  23.067  1.00  0.00           C
ATOM   8462  O31 POPEq 241      20.028 115.108  23.987  1.00  0.00           O
ATOM   8463  C31 POPEq 241      20.038 114.897  25.277  1.00  0.00           C
ATOM   8464  O32 POPEq 241      19.217 114.307  25.947  1.00  0.00           O
ATOM   8465  C32 POPEq 241      21.228 115.657  25.877  1.00  0.00           C
ATOM   8468  C23 POPEq 241      16.108 116.538  26.567  1.00  0.00           C
ATOM   8471  C24 POPEq 241      15.068 117.147  27.537  1.00  0.00           C
ATOM   8474  C25 POPEq 241      15.398 116.967  29.037  1.00  0.00           C
ATOM   8477  C26 POPEq 241      14.198 117.228  29.957  1.00  0.00           C
ATOM   8480  C27 POPEq 241      14.558 117.748  31.357  1.00  0.00           C
ATOM   8483  C28 POPEq 241      15.438 116.827  32.237  1.00  0.00           C
ATOM   8486  C29 POPEq 241      14.668 115.717  32.907  1.00  0.00           C
ATOM   8488 0C21 POPEq 241      14.058 115.757  34.117  1.00  0.00           C
ATOM   8490 1C21 POPEq 241      14.018 116.918  35.077  1.00  0.00           C
ATOM   8493 2C21 POPEq 241      14.397 116.518  36.527  1.00  0.00           C
ATOM   8496 3C21 POPEq 241      13.288 115.747  37.257  1.00  0.00           C
ATOM   8499 4C21 POPEq 241      13.798 114.838  38.387  1.00  0.00           C
ATOM   8502 5C21 POPEq 241      14.238 115.577  39.666  1.00  0.00           C
ATOM   8505 6C21 POPEq 241      14.558 114.577  40.786  1.00  0.00           C
ATOM   8508 7C21 POPEq 241      14.778 115.197  42.176  1.00  0.00           C
ATOM   8511 8C21 POPEq 241      14.938 114.127  43.257  1.00  0.00           C
ATOM   8515  C33 POPEq 241      22.618 115.248  25.337  1.00  0.00           C
ATOM   8518  C34 POPEq 241      23.708 116.298  25.647  1.00  0.00           C
ATOM   8521  C35 POPEq 241      23.798 116.748  27.117  1.00  0.00           C
ATOM   8524  C36 POPEq 241      24.278 115.668  28.097  1.00  0.00           C
ATOM   8527  C37 POPEq 241      24.627 116.238  29.487  1.00  0.00           C
ATOM   8530  C38 POPEq 241      25.108 115.137  30.447  1.00  0.00           C
ATOM   8533  C39 POPEq 241      25.487 115.647  31.847  1.00  0.00           C
ATOM   8536 0C31 POPEq 241      26.878 116.277  31.907  1.00  0.00           C
ATOM   8539 1C31 POPEq 241      27.318 116.638  33.337  1.00  0.00           C
ATOM   8542 2C31 POPEq 241      27.878 115.438  34.117  1.00  0.00           C
ATOM   8545 3C31 POPEq 241      27.887 115.657  35.637  1.00  0.00           C
ATOM   8548 4C31 POPEq 241      28.598 116.948  36.067  1.00  0.00           C
ATOM   8551 5C31 POPEq 241      28.307 117.298  37.527  1.00  0.00           C
ATOM   8554 6C31 POPEq 241      28.788 118.688  37.927  1.00  0.00           C
ATOM   8558  NH3 POPEr 242      26.997  74.028  16.697  1.00  0.00           N
ATOM   8562  C12 POPEr 242      26.208  74.537  15.537  1.00  0.00           C
ATOM   8565  C11 POPEr 242      26.228  76.068  15.557  1.00  0.00           C
ATOM   8568  P   POPEr 242      23.988  76.418  14.236  1.00  0.00           P
ATOM   8569  O13 POPEr 242      23.678  75.217  13.417  1.00  0.00           O
ATOM   8570  O14 POPEr 242      23.498  77.717  13.757  1.00  0.00           O
ATOM   8571  O11 POPEr 242      23.488  76.138  15.716  1.00  0.00           O
ATOM   8572  O12 POPEr 242      25.548  76.577  14.427  1.00  0.00           O
ATOM   8573  C1  POPEr 242      22.727  77.097  16.467  1.00  0.00           C
ATOM   8576  C2  POPEr 242      23.588  77.758  17.587  1.00  0.00           C
ATOM   8578  O21 POPEr 242      24.237  76.738  18.377  1.00  0.00           O
ATOM   8579  C21 POPEr 242      23.447  75.938  19.087  1.00  0.00           C
ATOM   8580  O22 POPEr 242      22.257  76.077  19.297  1.00  0.00           O
ATOM   8581  C22 POPEr 242      24.307  74.777  19.596  1.00  0.00           C
ATOM   8584  C3  POPEr 242      22.857  78.827  18.437  1.00  0.00           C
ATOM   8587  O31 POPEr 242      23.638  79.147  19.607  1.00  0.00           O
ATOM   8588  C31 POPEr 242      23.087  80.037  20.427  1.00  0.00           C
ATOM   8589  O32 POPEr 242      22.248  80.878  20.117  1.00  0.00           O
ATOM   8590  C32 POPEr 242      23.658  79.768  21.817  1.00  0.00           C
ATOM   8593  C23 POPEr 242      23.598  73.838  20.597  1.00  0.00           C
ATOM   8596  C24 POPEr 242      24.508  72.668  21.007  1.00  0.00           C
ATOM   8599  C25 POPEr 242      23.747  71.478  21.617  1.00  0.00           C
ATOM   8602  C26 POPEr 242      23.307  71.698  23.067  1.00  0.00           C
ATOM   8605  C27 POPEr 242      22.408  70.548  23.557  1.00  0.00           C
ATOM   8608  C28 POPEr 242      22.078  70.577  25.056  1.00  0.00           C
ATOM   8611  C29 POPEr 242      21.348  71.838  25.457  1.00  0.00           C
ATOM   8613 0C21 POPEr 242      20.268  71.908  26.247  1.00  0.00           C
ATOM   8615 1C21 POPEr 242      19.587  70.758  26.957  1.00  0.00           C
ATOM   8618 2C21 POPEr 242      19.648  70.978  28.476  1.00  0.00           C
ATOM   8621 3C21 POPEr 242      21.077  71.027  29.067  1.00  0.00           C
ATOM   8624 4C21 POPEr 242      21.098  71.418  30.557  1.00  0.00           C
ATOM   8627 5C21 POPEr 242      20.757  72.897  30.817  1.00  0.00           C
ATOM   8630 6C21 POPEr 242      20.228  73.158  32.237  1.00  0.00           C
ATOM   8633 7C21 POPEr 242      19.708  74.588  32.426  1.00  0.00           C
ATOM   8636 8C21 POPEr 242      19.128  74.838  33.816  1.00  0.00           C
ATOM   8640  C33 POPEr 242      22.938  78.577  22.497  1.00  0.00           C
ATOM   8643  C34 POPEr 242      23.807  77.688  23.387  1.00  0.00           C
ATOM   8646  C35 POPEr 242      22.928  76.798  24.277  1.00  0.00           C
ATOM   8649  C36 POPEr 242      23.708  75.887  25.237  1.00  0.00           C
ATOM   8652  C37 POPEr 242      22.827  75.457  26.417  1.00  0.00           C
ATOM   8655  C38 POPEr 242      23.547  74.508  27.387  1.00  0.00           C
ATOM   8658  C39 POPEr 242      24.608  75.208  28.267  1.00  0.00           C
ATOM   8661 0C31 POPEr 242      24.077  75.567  29.667  1.00  0.00           C
ATOM   8664 1C31 POPEr 242      25.208  75.908  30.647  1.00  0.00           C
ATOM   8667 2C31 POPEr 242      24.788  75.728  32.117  1.00  0.00           C
ATOM   8670 3C31 POPEr 242      23.737  76.738  32.597  1.00  0.00           C
ATOM   8673 4C31 POPEr 242      22.998  76.278  33.867  1.00  0.00           C
ATOM   8676 5C31 POPEr 242      22.487  77.458  34.707  1.00  0.00           C
ATOM   8679 6C31 POPEr 242      21.838  77.037  36.027  1.00  0.00           C
ATOM   8683  NH3 POPEs 243      30.557  39.458  60.786  1.00  0.00           N
ATOM   8687  C12 POPEs 243      31.318  38.248  61.256  1.00  0.00           C
ATOM   8690  C11 POPEs 243      31.718  38.318  62.737  1.00  0.00           C
ATOM   8693  P   POPEs 243      34.077  37.318  63.367  1.00  0.00           P
ATOM   8694  O13 POPEs 243      34.638  38.397  62.527  1.00  0.00           O
ATOM   8695  O14 POPEs 243      34.267  37.408  64.838  1.00  0.00           O
ATOM   8696  O11 POPEs 243      34.598  35.938  62.787  1.00  0.00           O
ATOM   8697  O12 POPEs 243      32.528  37.178  63.057  1.00  0.00           O
ATOM   8698  C1  POPEs 243      35.928  35.827  62.267  1.00  0.00           C
ATOM   8701  C2  POPEs 243      36.007  35.778  60.707  1.00  0.00           C
ATOM   8703  O21 POPEs 243      37.397  35.728  60.357  1.00  0.00           O
ATOM   8704  C21 POPEs 243      37.778  34.618  59.786  1.00  0.00           C
ATOM   8705  O22 POPEs 243      37.158  33.557  59.757  1.00  0.00           O
ATOM   8706  C22 POPEs 243      39.127  34.818  59.127  1.00  0.00           C
ATOM   8709  C3  POPEs 243      35.397  36.998  59.967  1.00  0.00           C
ATOM   8712  O31 POPEs 243      35.757  37.018  58.567  1.00  0.00           O
ATOM   8713  C31 POPEs 243      34.818  36.918  57.636  1.00  0.00           C
ATOM   8714  O32 POPEs 243      33.647  36.588  57.817  1.00  0.00           O
ATOM   8715  C32 POPEs 243      35.388  37.498  56.337  1.00  0.00           C
ATOM   8718  C23 POPEs 243      38.998  35.228  57.647  1.00  0.00           C
ATOM   8721  C24 POPEs 243      40.377  35.447  57.006  1.00  0.00           C
ATOM   8724  C25 POPEs 243      40.357  35.528  55.477  1.00  0.00           C
ATOM   8727  C26 POPEs 243      40.188  34.147  54.827  1.00  0.00           C
ATOM   8730  C27 POPEs 243      40.237  34.217  53.286  1.00  0.00           C
ATOM   8733  C28 POPEs 243      40.368  32.838  52.617  1.00  0.00           C
ATOM   8736  C29 POPEs 243      39.197  31.938  52.917  1.00  0.00           C
ATOM   8738 0C21 POPEs 243      38.147  31.708  52.117  1.00  0.00           C
ATOM   8740 1C21 POPEs 243      37.967  32.298  50.737  1.00  0.00           C
ATOM   8743 2C21 POPEs 243      38.658  31.388  49.707  1.00  0.00           C
ATOM   8746 3C21 POPEs 243      38.428  31.788  48.247  1.00  0.00           C
ATOM   8749 4C21 POPEs 243      39.337  31.018  47.277  1.00  0.00           C
ATOM   8752 5C21 POPEs 243      39.278  29.487  47.437  1.00  0.00           C
ATOM   8755 6C21 POPEs 243      40.268  28.737  46.537  1.00  0.00           C
ATOM   8758 7C21 POPEs 243      40.118  27.217  46.637  1.00  0.00           C
ATOM   8761 8C21 POPEs 243      41.077  26.458  45.727  1.00  0.00           C
ATOM   8765  C33 POPEs 243      35.348  36.608  55.056  1.00  0.00           C
ATOM   8768  C34 POPEs 243      35.598  37.517  53.838  1.00  0.00           C
ATOM   8771  C35 POPEs 243      36.208  36.857  52.588  1.00  0.00           C
ATOM   8774  C36 POPEs 243      35.338  35.778  51.916  1.00  0.00           C
ATOM   8777  C37 POPEs 243      35.417  35.858  50.387  1.00  0.00           C
ATOM   8780  C38 POPEs 243      34.728  34.708  49.637  1.00  0.00           C
ATOM   8783  C39 POPEs 243      34.728  34.918  48.117  1.00  0.00           C
ATOM   8786 0C31 POPEs 243      34.048  33.787  47.327  1.00  0.00           C
ATOM   8789 1C31 POPEs 243      33.658  34.208  45.897  1.00  0.00           C
ATOM   8792 2C31 POPEs 243      33.198  33.058  44.986  1.00  0.00           C
ATOM   8795 3C31 POPEs 243      34.267  32.008  44.688  1.00  0.00           C
ATOM   8798 4C31 POPEs 243      35.577  32.607  44.146  1.00  0.00           C
ATOM   8801 5C31 POPEs 243      36.557  31.538  43.666  1.00  0.00           C
ATOM   8804 6C31 POPEs 243      37.908  32.088  43.197  1.00  0.00           C
ATOM   8808  NH3 POPEt 244     108.827  57.537  19.117  1.00  0.00           N
ATOM   8812  C12 POPEt 244     107.537  56.977  18.627  1.00  0.00           C
ATOM   8815  C11 POPEt 244     107.308  55.558  19.177  1.00  0.00           C
ATOM   8818  P   POPEt 244     104.768  55.598  18.576  1.00  0.00           P
ATOM   8819  O13 POPEt 244     104.787  56.627  17.507  1.00  0.00           O
ATOM   8820  O14 POPEt 244     103.768  54.508  18.476  1.00  0.00           O
ATOM   8821  O11 POPEt 244     104.797  56.328  19.987  1.00  0.00           O
ATOM   8822  O12 POPEt 244     106.177  54.938  18.587  1.00  0.00           O
ATOM   8823  C1  POPEt 244     103.817  56.118  20.997  1.00  0.00           C
ATOM   8826  C2  POPEt 244     104.298  56.608  22.397  1.00  0.00           C
ATOM   8828  O21 POPEt 244     103.208  56.627  23.337  1.00  0.00           O
ATOM   8829  C21 POPEt 244     102.788  55.418  23.727  1.00  0.00           C
ATOM   8830  O22 POPEt 244     103.298  54.358  23.427  1.00  0.00           O
ATOM   8831  C22 POPEt 244     101.577  55.577  24.657  1.00  0.00           C
ATOM   8834  C3  POPEt 244     104.897  58.048  22.347  1.00  0.00           C
ATOM   8837  O31 POPEt 244     105.527  58.357  23.607  1.00  0.00           O
ATOM   8838  C31 POPEt 244     105.838  59.628  23.847  1.00  0.00           C
ATOM   8839  O32 POPEt 244     105.757  60.548  23.047  1.00  0.00           O
ATOM   8840  C32 POPEt 244     106.307  59.717  25.307  1.00  0.00           C
ATOM   8843  C23 POPEt 244     101.287  54.308  25.486  1.00  0.00           C
ATOM   8846  C24 POPEt 244     100.347  54.568  26.677  1.00  0.00           C
ATOM   8849  C25 POPEt 244     101.077  55.258  27.837  1.00  0.00           C
ATOM   8852  C26 POPEt 244     100.158  55.698  28.987  1.00  0.00           C
ATOM   8855  C27 POPEt 244     100.698  56.958  29.687  1.00  0.00           C
ATOM   8858  C28 POPEt 244      99.987  57.268  31.006  1.00  0.00           C
ATOM   8861  C29 POPEt 244     100.218  58.698  31.457  1.00  0.00           C
ATOM   8863 0C21 POPEt 244     100.698  59.098  32.656  1.00  0.00           C
ATOM   8865 1C21 POPEt 244     101.097  58.208  33.806  1.00  0.00           C
ATOM   8868 2C21 POPEt 244     101.108  58.918  35.177  1.00  0.00           C
ATOM   8871 3C21 POPEt 244      99.738  58.918  35.856  1.00  0.00           C
ATOM   8874 4C21 POPEt 244      99.757  59.438  37.306  1.00  0.00           C
ATOM   8877 5C21 POPEt 244      98.427  59.137  38.016  1.00  0.00           C
ATOM   8880 6C21 POPEt 244      98.237  59.888  39.336  1.00  0.00           C
ATOM   8883 7C21 POPEt 244      97.048  59.318  40.126  1.00  0.00           C
ATOM   8886 8C21 POPEt 244      96.707  60.107  41.386  1.00  0.00           C
ATOM   8890  C33 POPEt 244     107.137  60.978  25.637  1.00  0.00           C
ATOM   8893  C34 POPEt 244     107.498  61.068  27.137  1.00  0.00           C
ATOM   8896  C35 POPEt 244     108.278  59.878  27.707  1.00  0.00           C
ATOM   8899  C36 POPEt 244     108.888  60.208  29.077  1.00  0.00           C
ATOM   8902  C37 POPEt 244     109.548  58.997  29.767  1.00  0.00           C
ATOM   8905  C38 POPEt 244     110.257  59.368  31.087  1.00  0.00           C
ATOM   8908  C39 POPEt 244     109.308  59.448  32.297  1.00  0.00           C
ATOM   8911 0C31 POPEt 244     110.018  59.927  33.577  1.00  0.00           C
ATOM   8914 1C31 POPEt 244     109.188  59.758  34.857  1.00  0.00           C
ATOM   8917 2C31 POPEt 244     109.917  60.368  36.067  1.00  0.00           C
ATOM   8920 3C31 POPEt 244     109.277  60.037  37.426  1.00  0.00           C
ATOM   8923 4C31 POPEt 244     109.548  58.598  37.896  1.00  0.00           C
ATOM   8926 5C31 POPEt 244     109.198  58.408  39.377  1.00  0.00           C
ATOM   8929 6C31 POPEt 244     109.188  56.958  39.837  1.00  0.00           C
ATOM   8933  NH3 POPEu 245      98.247  60.568  18.346  1.00  0.00           N
ATOM   8937  C12 POPEu 245      98.397  61.018  16.927  1.00  0.00           C
ATOM   8940  C11 POPEu 245      98.088  62.528  16.817  1.00  0.00           C
ATOM   8943  P   POPEu 245      96.298  63.927  18.187  1.00  0.00           P
ATOM   8944  O13 POPEu 245      94.958  64.408  17.756  1.00  0.00           O
ATOM   8945  O14 POPEu 245      97.347  64.958  18.327  1.00  0.00           O
ATOM   8946  O11 POPEu 245      96.138  63.178  19.577  1.00  0.00           O
ATOM   8947  O12 POPEu 245      96.748  62.778  17.207  1.00  0.00           O
ATOM   8948  C1  POPEu 245      96.037  63.918  20.807  1.00  0.00           C
ATOM   8951  C2  POPEu 245      94.948  63.298  21.736  1.00  0.00           C
ATOM   8953  O21 POPEu 245      94.948  63.927  23.047  1.00  0.00           O
ATOM   8954  C21 POPEu 245      94.077  64.927  23.147  1.00  0.00           C
ATOM   8955  O22 POPEu 245      93.418  65.378  22.226  1.00  0.00           O
ATOM   8956  C22 POPEu 245      93.947  65.518  24.577  1.00  0.00           C
ATOM   8959  C3  POPEu 245      95.118  61.767  21.937  1.00  0.00           C
ATOM   8962  O31 POPEu 245      94.097  61.247  22.827  1.00  0.00           O
ATOM   8963  C31 POPEu 245      94.207  61.468  24.157  1.00  0.00           C
ATOM   8964  O32 POPEu 245      93.247  61.738  24.847  1.00  0.00           O
ATOM   8965  C32 POPEu 245      95.658  61.287  24.677  1.00  0.00           C
ATOM   8968  C23 POPEu 245      94.738  64.827  25.716  1.00  0.00           C
ATOM   8971  C24 POPEu 245      94.338  65.357  27.117  1.00  0.00           C
ATOM   8974  C25 POPEu 245      94.978  64.537  28.246  1.00  0.00           C
ATOM   8977  C26 POPEu 245      94.397  64.848  29.647  1.00  0.00           C
ATOM   8980  C27 POPEu 245      94.598  63.698  30.647  1.00  0.00           C
ATOM   8983  C28 POPEu 245      96.007  63.537  31.247  1.00  0.00           C
ATOM   8986  C29 POPEu 245      96.317  64.488  32.377  1.00  0.00           C
ATOM   8988 0C21 POPEu 245      96.507  64.168  33.676  1.00  0.00           C
ATOM   8990 1C21 POPEu 245      96.398  62.798  34.297  1.00  0.00           C
ATOM   8993 2C21 POPEu 245      95.887  62.827  35.757  1.00  0.00           C
ATOM   8996 3C21 POPEu 245      96.888  63.428  36.766  1.00  0.00           C
ATOM   8999 4C21 POPEu 245      96.348  63.418  38.216  1.00  0.00           C
ATOM   9002 5C21 POPEu 245      97.327  64.028  39.227  1.00  0.00           C
ATOM   9005 6C21 POPEu 245      96.688  64.327  40.596  1.00  0.00           C
ATOM   9008 7C21 POPEu 245      97.618  65.138  41.506  1.00  0.00           C
ATOM   9011 8C21 POPEu 245      96.927  65.678  42.766  1.00  0.00           C
ATOM   9015  C33 POPEu 245      95.808  61.168  26.217  1.00  0.00           C
ATOM   9018  C34 POPEu 245      97.218  60.708  26.627  1.00  0.00           C
ATOM   9021  C35 POPEu 245      97.507  60.768  28.137  1.00  0.00           C
ATOM   9024  C36 POPEu 245      96.917  59.588  28.937  1.00  0.00           C
ATOM   9027  C37 POPEu 245      96.088  60.078  30.127  1.00  0.00           C
ATOM   9030  C38 POPEu 245      95.487  58.968  30.997  1.00  0.00           C
ATOM   9033  C39 POPEu 245      96.398  58.577  32.177  1.00  0.00           C
ATOM   9036 0C31 POPEu 245      95.698  57.627  33.156  1.00  0.00           C
ATOM   9039 1C31 POPEu 245      96.608  57.138  34.286  1.00  0.00           C
ATOM   9042 2C31 POPEu 245      95.798  56.427  35.377  1.00  0.00           C
ATOM   9045 3C31 POPEu 245      96.637  55.888  36.537  1.00  0.00           C
ATOM   9048 4C31 POPEu 245      95.798  55.598  37.777  1.00  0.00           C
ATOM   9051 5C31 POPEu 245      96.628  55.078  38.956  1.00  0.00           C
ATOM   9054 6C31 POPEu 245      95.817  54.938  40.247  1.00  0.00           C
ATOM   9058  NH3 POPEv 246      65.077  -0.147  67.197  1.00  0.00           N
ATOM   9062  C12 POPEv 246      65.817  -0.358  65.908  1.00  0.00           C
ATOM   9065  C11 POPEv 246      64.817  -0.707  64.798  1.00  0.00           C
ATOM   9068  P   POPEv 246      62.467   0.222  63.987  1.00  0.00           P
ATOM   9069  O13 POPEv 246      62.308  -1.008  63.177  1.00  0.00           O
ATOM   9070  O14 POPEv 246      61.327   0.673  64.817  1.00  0.00           O
ATOM   9071  O11 POPEv 246      62.667   1.438  63.017  1.00  0.00           O
ATOM   9072  O12 POPEv 246      63.748   0.213  64.887  1.00  0.00           O
ATOM   9073  C1  POPEv 246      63.377   1.478  61.786  1.00  0.00           C
ATOM   9076  C2  POPEv 246      62.547   0.918  60.596  1.00  0.00           C
ATOM   9078  O21 POPEv 246      63.057   1.457  59.367  1.00  0.00           O
ATOM   9079  C21 POPEv 246      62.857   0.643  58.326  1.00  0.00           C
ATOM   9080  O22 POPEv 246      62.628  -0.547  58.407  1.00  0.00           O
ATOM   9081  C22 POPEv 246      62.868   1.428  57.017  1.00  0.00           C
ATOM   9084  C3  POPEv 246      61.038   1.298  60.687  1.00  0.00           C
ATOM   9087  O31 POPEv 246      60.318   0.683  59.596  1.00  0.00           O
ATOM   9088  C31 POPEv 246      59.007   0.612  59.736  1.00  0.00           C
ATOM   9089  O32 POPEv 246      58.377   1.138  60.646  1.00  0.00           O
ATOM   9090  C32 POPEv 246      58.428  -0.208  58.596  1.00  0.00           C
ATOM   9093  C23 POPEv 246      62.048   0.683  55.937  1.00  0.00           C
ATOM   9096  C24 POPEv 246      61.747   1.548  54.707  1.00  0.00           C
ATOM   9099  C25 POPEv 246      60.618   0.988  53.827  1.00  0.00           C
ATOM   9102  C26 POPEv 246      61.068  -0.167  52.917  1.00  0.00           C
ATOM   9105  C27 POPEv 246      59.948  -0.577  51.957  1.00  0.00           C
ATOM   9108  C28 POPEv 246      60.318  -1.727  50.996  1.00  0.00           C
ATOM   9111  C29 POPEv 246      61.327  -1.267  49.967  1.00  0.00           C
ATOM   9113 0C21 POPEv 246      61.097  -1.048  48.657  1.00  0.00           C
ATOM   9115 1C21 POPEv 246      59.777  -1.228  47.938  1.00  0.00           C
ATOM   9118 2C21 POPEv 246      58.978   0.083  47.896  1.00  0.00           C
ATOM   9121 3C21 POPEv 246      57.638  -0.068  47.176  1.00  0.00           C
ATOM   9124 4C21 POPEv 246      56.898   1.268  46.997  1.00  0.00           C
ATOM   9127 5C21 POPEv 246      57.388   2.067  45.777  1.00  0.00           C
ATOM   9130 6C21 POPEv 246      56.507   3.297  45.516  1.00  0.00           C
ATOM   9133 7C21 POPEv 246      56.917   4.097  44.277  1.00  0.00           C
ATOM   9136 8C21 POPEv 246      55.967   5.267  44.006  1.00  0.00           C
ATOM   9140  C33 POPEv 246      57.028   0.323  58.267  1.00  0.00           C
ATOM   9143  C34 POPEv 246      56.157  -0.598  57.397  1.00  0.00           C
ATOM   9146  C35 POPEv 246      54.748   0.003  57.397  1.00  0.00           C
ATOM   9149  C36 POPEv 246      53.597  -0.938  57.047  1.00  0.00           C
ATOM   9152  C37 POPEv 246      52.288  -0.197  57.327  1.00  0.00           C
ATOM   9155  C38 POPEv 246      51.038  -0.957  56.877  1.00  0.00           C
ATOM   9158  C39 POPEv 246      50.858  -0.908  55.357  1.00  0.00           C
ATOM   9161 0C31 POPEv 246      49.497  -1.478  54.926  1.00  0.00           C
ATOM   9164 1C31 POPEv 246      49.377  -1.537  53.396  1.00  0.00           C
ATOM   9167 2C31 POPEv 246      48.428  -2.627  52.907  1.00  0.00           C
ATOM   9170 3C31 POPEv 246      48.597  -2.888  51.397  1.00  0.00           C
ATOM   9173 4C31 POPEv 246      47.958  -1.827  50.497  1.00  0.00           C
ATOM   9176 5C31 POPEv 246      48.397  -1.988  49.037  1.00  0.00           C
ATOM   9179 6C31 POPEv 246      47.787  -0.967  48.087  1.00  0.00           C
ATOM   9183  NH3 POPEw 247      95.358  70.278  64.457  1.00  0.00           N
ATOM   9187  C12 POPEw 247      94.998  70.538  65.896  1.00  0.00           C
ATOM   9190  C11 POPEw 247      96.067  71.418  66.586  1.00  0.00           C
ATOM   9193  P   POPEw 247      97.427  73.598  65.957  1.00  0.00           P
ATOM   9194  O13 POPEw 247      97.317  74.647  66.987  1.00  0.00           O
ATOM   9195  O14 POPEw 247      98.588  72.668  66.017  1.00  0.00           O
ATOM   9196  O11 POPEw 247      97.347  74.238  64.507  1.00  0.00           O
ATOM   9197  O12 POPEw 247      96.118  72.688  65.937  1.00  0.00           O
ATOM   9198  C1  POPEw 247      96.167  74.037  63.727  1.00  0.00           C
ATOM   9201  C2  POPEw 247      96.108  75.008  62.517  1.00  0.00           C
ATOM   9203  O21 POPEw 247      95.197  74.497  61.516  1.00  0.00           O
ATOM   9204  C21 POPEw 247      95.558  73.467  60.777  1.00  0.00           C
ATOM   9205  O22 POPEw 247      96.478  72.697  60.996  1.00  0.00           O
ATOM   9206  C22 POPEw 247      94.607  73.357  59.587  1.00  0.00           C
ATOM   9209  C3  POPEw 247      97.518  75.448  61.966  1.00  0.00           C
ATOM   9212  O31 POPEw 247      97.577  75.538  60.536  1.00  0.00           O
ATOM   9213  C31 POPEw 247      98.567  76.228  59.986  1.00  0.00           C
ATOM   9214  O32 POPEw 247      99.338  76.988  60.547  1.00  0.00           O
ATOM   9215  C32 POPEw 247      98.588  75.798  58.517  1.00  0.00           C
ATOM   9218  C23 POPEw 247      95.368  73.378  58.237  1.00  0.00           C
ATOM   9221  C24 POPEw 247      94.497  73.888  57.076  1.00  0.00           C
ATOM   9224  C25 POPEw 247      95.317  74.277  55.846  1.00  0.00           C
ATOM   9227  C26 POPEw 247      94.497  75.048  54.797  1.00  0.00           C
ATOM   9230  C27 POPEw 247      95.358  75.518  53.617  1.00  0.00           C
ATOM   9233  C28 POPEw 247      94.558  76.348  52.588  1.00  0.00           C
ATOM   9236  C29 POPEw 247      95.317  76.537  51.297  1.00  0.00           C
ATOM   9238 0C21 POPEw 247      96.088  77.588  50.947  1.00  0.00           C
ATOM   9240 1C21 POPEw 247      96.377  78.807  51.777  1.00  0.00           C
ATOM   9243 2C21 POPEw 247      97.887  79.048  52.027  1.00  0.00           C
ATOM   9246 3C21 POPEw 247      98.107  80.177  53.047  1.00  0.00           C
ATOM   9249 4C21 POPEw 247      99.558  80.307  53.547  1.00  0.00           C
ATOM   9252 5C21 POPEw 247      99.618  81.037  54.897  1.00  0.00           C
ATOM   9255 6C21 POPEw 247     101.018  81.137  55.506  1.00  0.00           C
ATOM   9258 7C21 POPEw 247     100.997  81.897  56.846  1.00  0.00           C
ATOM   9261 8C21 POPEw 247     102.368  82.018  57.517  1.00  0.00           C
ATOM   9265  C33 POPEw 247      99.528  76.588  57.577  1.00  0.00           C
ATOM   9268  C34 POPEw 247      99.607  75.857  56.227  1.00  0.00           C
ATOM   9271  C35 POPEw 247     100.247  76.677  55.107  1.00  0.00           C
ATOM   9274  C36 POPEw 247     100.527  75.818  53.857  1.00  0.00           C
ATOM   9277  C37 POPEw 247     101.377  76.537  52.817  1.00  0.00           C
ATOM   9280  C38 POPEw 247     102.118  75.588  51.857  1.00  0.00           C
ATOM   9283  C39 POPEw 247     101.217  74.848  50.867  1.00  0.00           C
ATOM   9286 0C31 POPEw 247     102.017  74.268  49.688  1.00  0.00           C
ATOM   9289 1C31 POPEw 247     101.158  73.487  48.687  1.00  0.00           C
ATOM   9292 2C31 POPEw 247     101.808  73.347  47.306  1.00  0.00           C
ATOM   9295 3C31 POPEw 247     102.948  72.327  47.246  1.00  0.00           C
ATOM   9298 4C31 POPEw 247     102.467  70.897  46.997  1.00  0.00           C
ATOM   9301 5C31 POPEw 247     103.618  69.917  46.716  1.00  0.00           C
ATOM   9304 6C31 POPEw 247     103.127  68.498  46.386  1.00  0.00           C
ATOM   9308  NH3 POPEx 248      95.597  10.737  62.747  1.00  0.00           N
ATOM   9312  C12 POPEx 248      94.357  11.548  62.486  1.00  0.00           C
ATOM   9315  C11 POPEx 248      93.048  10.868  62.877  1.00  0.00           C
ATOM   9318  P   POPEx 248      90.627  11.688  63.447  1.00  0.00           P
ATOM   9319  O13 POPEx 248      89.917  10.477  62.977  1.00  0.00           O
ATOM   9320  O14 POPEx 248      90.848  11.688  64.908  1.00  0.00           O
ATOM   9321  O11 POPEx 248      89.838  12.978  62.997  1.00  0.00           O
ATOM   9322  O12 POPEx 248      91.997  11.798  62.657  1.00  0.00           O
ATOM   9323  C1  POPEx 248      90.487  14.098  62.397  1.00  0.00           C
ATOM   9326  C2  POPEx 248      90.127  14.228  60.896  1.00  0.00           C
ATOM   9328  O21 POPEx 248      90.577  15.508  60.447  1.00  0.00           O
ATOM   9329  C21 POPEx 248      91.257  15.518  59.326  1.00  0.00           C
ATOM   9330  O22 POPEx 248      91.398  14.588  58.547  1.00  0.00           O
ATOM   9331  C22 POPEx 248      91.838  16.918  59.137  1.00  0.00           C
ATOM   9334  C3  POPEx 248      88.597  14.138  60.657  1.00  0.00           C
ATOM   9337  O31 POPEx 248      88.278  13.808  59.277  1.00  0.00           O
ATOM   9338  C31 POPEx 248      88.018  14.848  58.496  1.00  0.00           C
ATOM   9339  O32 POPEx 248      88.097  16.018  58.816  1.00  0.00           O
ATOM   9340  C32 POPEx 248      87.548  14.398  57.117  1.00  0.00           C
ATOM   9343  C23 POPEx 248      93.158  16.838  58.377  1.00  0.00           C
ATOM   9346  C24 POPEx 248      93.798  18.198  58.117  1.00  0.00           C
ATOM   9349  C25 POPEx 248      94.777  18.188  56.927  1.00  0.00           C
ATOM   9352  C26 POPEx 248      94.077  17.928  55.576  1.00  0.00           C
ATOM   9355  C27 POPEx 248      94.937  17.128  54.587  1.00  0.00           C
ATOM   9358  C28 POPEx 248      94.087  16.448  53.486  1.00  0.00           C
ATOM   9361  C29 POPEx 248      94.917  15.928  52.356  1.00  0.00           C
ATOM   9363 0C21 POPEx 248      94.688  14.848  51.586  1.00  0.00           C
ATOM   9365 1C21 POPEx 248      93.537  13.878  51.697  1.00  0.00           C
ATOM   9368 2C21 POPEx 248      93.927  12.458  51.246  1.00  0.00           C
ATOM   9371 3C21 POPEx 248      94.927  11.768  52.176  1.00  0.00           C
ATOM   9374 4C21 POPEx 248      95.188  10.288  51.857  1.00  0.00           C
ATOM   9377 5C21 POPEx 248      95.957   9.588  52.987  1.00  0.00           C
ATOM   9380 6C21 POPEx 248      95.228   8.378  53.596  1.00  0.00           C
ATOM   9383 7C21 POPEx 248      95.577   8.178  55.077  1.00  0.00           C
ATOM   9386 8C21 POPEx 248      94.728   7.128  55.786  1.00  0.00           C
ATOM   9390  C33 POPEx 248      88.647  13.808  56.217  1.00  0.00           C
ATOM   9393  C34 POPEx 248      88.547  14.348  54.786  1.00  0.00           C
ATOM   9396  C35 POPEx 248      89.438  13.638  53.756  1.00  0.00           C
ATOM   9399  C36 POPEx 248      89.458  14.398  52.426  1.00  0.00           C
ATOM   9402  C37 POPEx 248      88.908  13.648  51.207  1.00  0.00           C
ATOM   9405  C38 POPEx 248      88.728  14.608  50.018  1.00  0.00           C
ATOM   9408  C39 POPEx 248      87.577  14.248  49.067  1.00  0.00           C
ATOM   9411 0C31 POPEx 248      87.788  12.978  48.247  1.00  0.00           C
ATOM   9414 1C31 POPEx 248      86.597  12.718  47.317  1.00  0.00           C
ATOM   9417 2C31 POPEx 248      86.717  11.448  46.446  1.00  0.00           C
ATOM   9420 3C31 POPEx 248      87.878  11.468  45.438  1.00  0.00           C
ATOM   9423 4C31 POPEx 248      87.868  12.708  44.527  1.00  0.00           C
ATOM   9426 5C31 POPEx 248      88.918  12.658  43.416  1.00  0.00           C
ATOM   9429 6C31 POPEx 248      88.908  13.918  42.547  1.00  0.00           C
ATOM   9433  NH3 POPEy 249       7.458   1.318  63.076  1.00  0.00           N
ATOM   9437  C12 POPEy 249       8.508   2.398  63.036  1.00  0.00           C
ATOM   9440  C11 POPEy 249       9.788   1.888  62.346  1.00  0.00           C
ATOM   9443  P   POPEy 249      10.888   4.298  62.117  1.00  0.00           P
ATOM   9444  O13 POPEy 249       9.928   5.008  62.987  1.00  0.00           O
ATOM   9445  O14 POPEy 249      12.278   4.808  62.106  1.00  0.00           O
ATOM   9446  O11 POPEy 249      10.328   4.388  60.646  1.00  0.00           O
ATOM   9447  O12 POPEy 249      10.888   2.778  62.486  1.00  0.00           O
ATOM   9448  C1  POPEy 249      10.738   3.568  59.557  1.00  0.00           C
ATOM   9451  C2  POPEy 249      10.678   4.368  58.237  1.00  0.00           C
ATOM   9453  O21 POPEy 249      10.337   3.538  57.106  1.00  0.00           O
ATOM   9454  C21 POPEy 249      11.298   2.758  56.637  1.00  0.00           C
ATOM   9455  O22 POPEy 249      12.417   2.618  57.087  1.00  0.00           O
ATOM   9456  C22 POPEy 249      10.808   2.118  55.347  1.00  0.00           C
ATOM   9459  C3  POPEy 249      11.918   5.288  58.006  1.00  0.00           C
ATOM   9462  O31 POPEy 249      11.877   5.908  56.697  1.00  0.00           O
ATOM   9463  C31 POPEy 249      12.778   6.848  56.497  1.00  0.00           C
ATOM   9464  O32 POPEy 249      13.587   7.228  57.327  1.00  0.00           O
ATOM   9465  C32 POPEy 249      12.658   7.358  55.056  1.00  0.00           C
ATOM   9468  C23 POPEy 249      11.908   2.188  54.267  1.00  0.00           C
ATOM   9471  C24 POPEy 249      11.398   1.918  52.857  1.00  0.00           C
ATOM   9474  C25 POPEy 249      12.558   1.928  51.857  1.00  0.00           C
ATOM   9477  C26 POPEy 249      12.127   1.738  50.407  1.00  0.00           C
ATOM   9480  C27 POPEy 249      13.318   1.828  49.457  1.00  0.00           C
ATOM   9483  C28 POPEy 249      12.928   2.178  48.017  1.00  0.00           C
ATOM   9486  C29 POPEy 249      12.148   1.098  47.337  1.00  0.00           C
ATOM   9488 0C21 POPEy 249      12.207   0.803  46.017  1.00  0.00           C
ATOM   9490 1C21 POPEy 249      13.077   1.488  44.996  1.00  0.00           C
ATOM   9493 2C21 POPEy 249      12.278   2.288  43.956  1.00  0.00           C
ATOM   9496 3C21 POPEy 249      13.228   2.998  42.987  1.00  0.00           C
ATOM   9499 4C21 POPEy 249      12.537   3.528  41.727  1.00  0.00           C
ATOM   9502 5C21 POPEy 249      13.498   4.368  40.887  1.00  0.00           C
ATOM   9505 6C21 POPEy 249      12.958   4.758  39.507  1.00  0.00           C
ATOM   9508 7C21 POPEy 249      13.958   5.638  38.736  1.00  0.00           C
ATOM   9511 8C21 POPEy 249      13.587   5.878  37.277  1.00  0.00           C
ATOM   9515  C33 POPEy 249      12.898   6.298  53.946  1.00  0.00           C
ATOM   9518  C34 POPEy 249      12.997   6.938  52.556  1.00  0.00           C
ATOM   9521  C35 POPEy 249      13.507   5.998  51.446  1.00  0.00           C
ATOM   9524  C36 POPEy 249      13.498   6.718  50.097  1.00  0.00           C
ATOM   9527  C37 POPEy 249      13.667   5.848  48.857  1.00  0.00           C
ATOM   9530  C38 POPEy 249      13.337   6.618  47.566  1.00  0.00           C
ATOM   9533  C39 POPEy 249      13.468   5.768  46.297  1.00  0.00           C
ATOM   9536 0C31 POPEy 249      12.537   6.208  45.158  1.00  0.00           C
ATOM   9539 1C31 POPEy 249      13.038   7.428  44.367  1.00  0.00           C
ATOM   9542 2C31 POPEy 249      12.268   7.588  43.047  1.00  0.00           C
ATOM   9545 3C31 POPEy 249      12.848   8.668  42.106  1.00  0.00           C
ATOM   9548 4C31 POPEy 249      12.438  10.098  42.477  1.00  0.00           C
ATOM   9551 5C31 POPEy 249      12.917  11.128  41.446  1.00  0.00           C
ATOM   9554 6C31 POPEy 249      12.368  12.538  41.667  1.00  0.00           C
ATOM   9558  NH3 POPEz 250       2.468  20.647  56.337  1.00  0.00           N
ATOM   9562  C12 POPEz 250       3.198  21.727  57.106  1.00  0.00           C
ATOM   9565  C11 POPEz 250       2.908  23.158  56.597  1.00  0.00           C
ATOM   9568  P   POPEz 250       3.198  25.668  57.257  1.00  0.00           P
ATOM   9569  O13 POPEz 250       2.498  26.598  58.166  1.00  0.00           O
ATOM   9570  O14 POPEz 250       4.658  25.897  57.137  1.00  0.00           O
ATOM   9571  O11 POPEz 250       2.488  25.788  55.867  1.00  0.00           O
ATOM   9572  O12 POPEz 250       2.988  24.127  57.657  1.00  0.00           O
ATOM   9573  C1  POPEz 250       1.043  25.838  55.817  1.00  0.00           C
ATOM   9576  C2  POPEz 250       0.553  26.627  54.587  1.00  0.00           C
ATOM   9578  O21 POPEz 250       0.223  25.768  53.496  1.00  0.00           O
ATOM   9579  C21 POPEz 250       1.173  25.058  52.927  1.00  0.00           C
ATOM   9580  O22 POPEz 250       2.368  25.077  53.146  1.00  0.00           O
ATOM   9581  C22 POPEz 250       0.523  24.178  51.877  1.00  0.00           C
ATOM   9584  C3  POPEz 250       1.553  27.748  54.216  1.00  0.00           C
ATOM   9587  O31 POPEz 250       1.013  28.578  53.166  1.00  0.00           O
ATOM   9588  C31 POPEz 250       1.513  29.798  53.157  1.00  0.00           C
ATOM   9589  O32 POPEz 250       2.268  30.258  53.997  1.00  0.00           O
ATOM   9590  C32 POPEz 250       0.983  30.528  51.927  1.00  0.00           C
ATOM   9593  C23 POPEz 250       0.663  24.778  50.466  1.00  0.00           C
ATOM   9596  C24 POPEz 250       0.433  23.718  49.387  1.00  0.00           C
ATOM   9599  C25 POPEz 250       1.613  22.748  49.207  1.00  0.00           C
ATOM   9602  C26 POPEz 250       2.728  23.288  48.307  1.00  0.00           C
ATOM   9605  C27 POPEz 250       3.148  22.248  47.257  1.00  0.00           C
ATOM   9608  C28 POPEz 250       4.198  22.758  46.256  1.00  0.00           C
ATOM   9611  C29 POPEz 250       3.688  23.838  45.336  1.00  0.00           C
ATOM   9613 0C21 POPEz 250       4.438  24.748  44.697  1.00  0.00           C
ATOM   9615 1C21 POPEz 250       5.948  24.858  44.757  1.00  0.00           C
ATOM   9618 2C21 POPEz 250       6.608  24.717  43.367  1.00  0.00           C
ATOM   9621 3C21 POPEz 250       6.238  25.858  42.407  1.00  0.00           C
ATOM   9624 4C21 POPEz 250       7.068  25.858  41.117  1.00  0.00           C
ATOM   9627 5C21 POPEz 250       6.788  27.088  40.237  1.00  0.00           C
ATOM   9630 6C21 POPEz 250       5.378  27.108  39.606  1.00  0.00           C
ATOM   9633 7C21 POPEz 250       5.268  26.278  38.327  1.00  0.00           C
ATOM   9636 8C21 POPEz 250       3.858  26.288  37.727  1.00  0.00           C
ATOM   9640  C33 POPEz 250       1.928  30.328  50.727  1.00  0.00           C
ATOM   9643  C34 POPEz 250       1.173  30.338  49.387  1.00  0.00           C
ATOM   9646  C35 POPEz 250       0.683  28.928  49.048  1.00  0.00           C
ATOM   9649  C36 POPEz 250      -0.097  28.827  47.728  1.00  0.00           C
ATOM   9652  C37 POPEz 250      -0.417  27.368  47.407  1.00  0.00           C
ATOM   9655  C38 POPEz 250      -1.487  27.188  46.316  1.00  0.00           C
ATOM   9658  C39 POPEz 250      -1.777  25.708  46.047  1.00  0.00           C
ATOM   9661 0C31 POPEz 250      -0.747  25.048  45.126  1.00  0.00           C
ATOM   9664 1C31 POPEz 250      -1.067  23.578  44.867  1.00  0.00           C
ATOM   9667 2C31 POPEz 250      -0.017  22.898  43.978  1.00  0.00           C
ATOM   9670 3C31 POPEz 250      -0.317  21.428  43.666  1.00  0.00           C
ATOM   9673 4C31 POPEz 250      -1.347  21.218  42.556  1.00  0.00           C
ATOM   9676 5C31 POPEz 250      -1.377  19.758  42.096  1.00  0.00           C
ATOM   9679 6C31 POPEz 250      -2.397  19.468  40.986  1.00  0.00           C
ATOM   9683  NH3 POPE0 251      88.257  44.057  17.347  1.00  0.00           N
ATOM   9687  C12 POPE0 251      89.578  44.178  18.037  1.00  0.00           C
ATOM   9690  C11 POPE0 251      89.487  45.107  19.247  1.00  0.00           C
ATOM   9693  P   POPE0 251      90.048  47.598  18.587  1.00  0.00           P
ATOM   9694  O13 POPE0 251      90.927  47.307  17.426  1.00  0.00           O
ATOM   9695  O14 POPE0 251      89.268  48.848  18.557  1.00  0.00           O
ATOM   9696  O11 POPE0 251      90.988  47.578  19.857  1.00  0.00           O
ATOM   9697  O12 POPE0 251      89.048  46.398  18.827  1.00  0.00           O
ATOM   9698  C1  POPE0 251      90.747  48.357  21.027  1.00  0.00           C
ATOM   9701  C2  POPE0 251      92.048  49.118  21.437  1.00  0.00           C
ATOM   9703  O21 POPE0 251      92.007  49.638  22.777  1.00  0.00           O
ATOM   9704  C21 POPE0 251      90.978  50.408  23.097  1.00  0.00           C
ATOM   9705  O22 POPE0 251      90.148  50.878  22.337  1.00  0.00           O
ATOM   9706  C22 POPE0 251      90.968  50.568  24.617  1.00  0.00           C
ATOM   9709  C3  POPE0 251      92.577  50.168  20.407  1.00  0.00           C
ATOM   9712  O31 POPE0 251      92.188  51.517  20.737  1.00  0.00           O
ATOM   9713  C31 POPE0 251      93.147  52.418  20.877  1.00  0.00           C
ATOM   9714  O32 POPE0 251      94.338  52.248  20.657  1.00  0.00           O
ATOM   9715  C32 POPE0 251      92.627  53.778  21.306  1.00  0.00           C
ATOM   9718  C23 POPE0 251      89.688  51.228  25.207  1.00  0.00           C
ATOM   9721  C24 POPE0 251      89.878  51.517  26.697  1.00  0.00           C
ATOM   9724  C25 POPE0 251      88.638  51.338  27.586  1.00  0.00           C
ATOM   9727  C26 POPE0 251      89.007  51.647  29.047  1.00  0.00           C
ATOM   9730  C27 POPE0 251      87.967  51.208  30.077  1.00  0.00           C
ATOM   9733  C28 POPE0 251      88.407  51.598  31.506  1.00  0.00           C
ATOM   9736  C29 POPE0 251      87.467  51.077  32.567  1.00  0.00           C
ATOM   9738 0C21 POPE0 251      86.897  51.767  33.567  1.00  0.00           C
ATOM   9740 1C21 POPE0 251      87.078  53.227  33.907  1.00  0.00           C
ATOM   9743 2C21 POPE0 251      87.878  53.458  35.206  1.00  0.00           C
ATOM   9746 3C21 POPE0 251      87.218  52.887  36.467  1.00  0.00           C
ATOM   9749 4C21 POPE0 251      88.007  53.227  37.747  1.00  0.00           C
ATOM   9752 5C21 POPE0 251      87.388  52.598  38.997  1.00  0.00           C
ATOM   9755 6C21 POPE0 251      88.158  52.928  40.287  1.00  0.00           C
ATOM   9758 7C21 POPE0 251      87.448  52.378  41.527  1.00  0.00           C
ATOM   9761 8C21 POPE0 251      88.167  52.648  42.847  1.00  0.00           C
ATOM   9765  C33 POPE0 251      93.407  54.378  22.497  1.00  0.00           C
ATOM   9768  C34 POPE0 251      92.957  53.747  23.806  1.00  0.00           C
ATOM   9771  C35 POPE0 251      93.387  54.498  25.077  1.00  0.00           C
ATOM   9774  C36 POPE0 251      92.598  53.938  26.257  1.00  0.00           C
ATOM   9777  C37 POPE0 251      93.068  54.388  27.647  1.00  0.00           C
ATOM   9780  C38 POPE0 251      92.168  53.747  28.707  1.00  0.00           C
ATOM   9783  C39 POPE0 251      92.577  54.038  30.147  1.00  0.00           C
ATOM   9786 0C31 POPE0 251      93.817  53.258  30.597  1.00  0.00           C
ATOM   9789 1C31 POPE0 251      93.938  53.238  32.127  1.00  0.00           C
ATOM   9792 2C31 POPE0 251      95.057  52.298  32.586  1.00  0.00           C
ATOM   9795 3C31 POPE0 251      95.228  52.237  34.117  1.00  0.00           C
ATOM   9798 4C31 POPE0 251      93.927  52.147  34.926  1.00  0.00           C
ATOM   9801 5C31 POPE0 251      94.188  51.858  36.417  1.00  0.00           C
ATOM   9804 6C31 POPE0 251      92.948  51.998  37.297  1.00  0.00           C
ATOM   9808  NH3 POPE1 252      88.118 101.697  25.846  1.00  0.00           N
ATOM   9812  C12 POPE1 252      88.228 100.757  27.017  1.00  0.00           C
ATOM   9815  C11 POPE1 252      87.078  99.768  26.937  1.00  0.00           C
ATOM   9818  P   POPE1 252      86.257  97.527  27.817  1.00  0.00           P
ATOM   9819  O13 POPE1 252      85.028  97.928  27.107  1.00  0.00           O
ATOM   9820  O14 POPE1 252      87.118  96.527  27.157  1.00  0.00           O
ATOM   9821  O11 POPE1 252      85.897  97.077  29.297  1.00  0.00           O
ATOM   9822  O12 POPE1 252      87.137  98.828  28.016  1.00  0.00           O
ATOM   9823  C1  POPE1 252      85.057  97.947  30.077  1.00  0.00           C
ATOM   9826  C2  POPE1 252      83.547  97.718  29.807  1.00  0.00           C
ATOM   9828  O21 POPE1 252      82.858  98.408  30.877  1.00  0.00           O
ATOM   9829  C21 POPE1 252      81.888  99.217  30.457  1.00  0.00           C
ATOM   9830  O22 POPE1 252      81.357  99.188  29.357  1.00  0.00           O
ATOM   9831  C22 POPE1 252      81.668 100.337  31.467  1.00  0.00           C
ATOM   9834  C3  POPE1 252      83.217  96.177  29.726  1.00  0.00           C
ATOM   9837  O31 POPE1 252      82.007  95.768  30.397  1.00  0.00           O
ATOM   9838  C31 POPE1 252      81.987  95.428  31.697  1.00  0.00           C
ATOM   9839  O32 POPE1 252      80.957  95.148  32.297  1.00  0.00           O
ATOM   9840  C32 POPE1 252      83.338  95.377  32.387  1.00  0.00           C
ATOM   9843  C23 POPE1 252      80.228 100.438  31.987  1.00  0.00           C
ATOM   9846  C24 POPE1 252      79.787  99.237  32.836  1.00  0.00           C
ATOM   9849  C25 POPE1 252      80.607  99.008  34.117  1.00  0.00           C
ATOM   9852  C26 POPE1 252      80.118  97.728  34.787  1.00  0.00           C
ATOM   9855  C27 POPE1 252      80.627  97.488  36.217  1.00  0.00           C
ATOM   9858  C28 POPE1 252      80.217  96.098  36.756  1.00  0.00           C
ATOM   9861  C29 POPE1 252      78.717  95.887  36.697  1.00  0.00           C
ATOM   9863 0C21 POPE1 252      77.897  95.487  37.677  1.00  0.00           C
ATOM   9865 1C21 POPE1 252      78.267  95.118  39.086  1.00  0.00           C
ATOM   9868 2C21 POPE1 252      77.177  95.458  40.117  1.00  0.00           C
ATOM   9871 3C21 POPE1 252      77.238  94.547  41.357  1.00  0.00           C
ATOM   9874 4C21 POPE1 252      78.597  94.518  42.057  1.00  0.00           C
ATOM   9877 5C21 POPE1 252      78.497  93.787  43.407  1.00  0.00           C
ATOM   9880 6C21 POPE1 252      79.817  93.738  44.188  1.00  0.00           C
ATOM   9883 7C21 POPE1 252      79.607  93.297  45.646  1.00  0.00           C
ATOM   9886 8C21 POPE1 252      80.887  93.308  46.487  1.00  0.00           C
ATOM   9890  C33 POPE1 252      83.188  95.487  33.907  1.00  0.00           C
ATOM   9893  C34 POPE1 252      84.528  95.258  34.587  1.00  0.00           C
ATOM   9896  C35 POPE1 252      84.438  95.408  36.107  1.00  0.00           C
ATOM   9899  C36 POPE1 252      85.757  95.008  36.747  1.00  0.00           C
ATOM   9902  C37 POPE1 252      86.097  95.867  37.957  1.00  0.00           C
ATOM   9905  C38 POPE1 252      87.507  95.607  38.467  1.00  0.00           C
ATOM   9908  C39 POPE1 252      87.618  94.397  39.387  1.00  0.00           C
ATOM   9911 0C31 POPE1 252      87.327  94.757  40.846  1.00  0.00           C
ATOM   9914 1C31 POPE1 252      87.388  93.518  41.737  1.00  0.00           C
ATOM   9917 2C31 POPE1 252      87.247  93.847  43.227  1.00  0.00           C
ATOM   9920 3C31 POPE1 252      88.387  94.708  43.768  1.00  0.00           C
ATOM   9923 4C31 POPE1 252      88.448  94.617  45.298  1.00  0.00           C
ATOM   9926 5C31 POPE1 252      89.478  95.557  45.916  1.00  0.00           C
ATOM   9929 6C31 POPE1 252      89.497  95.428  47.437  1.00  0.00           C
ATOM   9933  NH3 POPE2 253      60.548  37.628  63.207  1.00  0.00           N
ATOM   9937  C12 POPE2 253      60.877  38.048  64.606  1.00  0.00           C
ATOM   9940  C11 POPE2 253      62.028  39.067  64.627  1.00  0.00           C
ATOM   9943  P   POPE2 253      63.748  39.228  62.636  1.00  0.00           P
ATOM   9944  O13 POPE2 253      63.647  40.698  62.696  1.00  0.00           O
ATOM   9945  O14 POPE2 253      65.077  38.658  62.346  1.00  0.00           O
ATOM   9946  O11 POPE2 253      62.748  38.708  61.497  1.00  0.00           O
ATOM   9947  O12 POPE2 253      63.148  38.548  63.927  1.00  0.00           O
ATOM   9948  C1  POPE2 253      63.167  39.138  60.187  1.00  0.00           C
ATOM   9951  C2  POPE2 253      62.298  38.498  59.076  1.00  0.00           C
ATOM   9953  O21 POPE2 253      61.118  39.308  58.967  1.00  0.00           O
ATOM   9954  C21 POPE2 253      60.897  39.897  57.807  1.00  0.00           C
ATOM   9955  O22 POPE2 253      61.577  39.768  56.797  1.00  0.00           O
ATOM   9956  C22 POPE2 253      59.627  40.737  57.927  1.00  0.00           C
ATOM   9959  C3  POPE2 253      61.927  37.038  59.457  1.00  0.00           C
ATOM   9962  O31 POPE2 253      61.757  36.178  58.307  1.00  0.00           O
ATOM   9963  C31 POPE2 253      60.588  36.267  57.677  1.00  0.00           C
ATOM   9964  O32 POPE2 253      59.697  37.057  57.917  1.00  0.00           O
ATOM   9965  C32 POPE2 253      60.518  35.188  56.607  1.00  0.00           C
ATOM   9968  C23 POPE2 253      59.357  41.598  56.688  1.00  0.00           C
ATOM   9971  C24 POPE2 253      57.997  42.287  56.797  1.00  0.00           C
ATOM   9974  C25 POPE2 253      57.547  42.928  55.477  1.00  0.00           C
ATOM   9977  C26 POPE2 253      56.058  43.287  55.497  1.00  0.00           C
ATOM   9980  C27 POPE2 253      55.627  44.048  54.227  1.00  0.00           C
ATOM   9983  C28 POPE2 253      54.217  43.688  53.746  1.00  0.00           C
ATOM   9986  C29 POPE2 253      53.597  44.778  52.907  1.00  0.00           C
ATOM   9988 0C21 POPE2 253      53.548  44.878  51.567  1.00  0.00           C
ATOM   9990 1C21 POPE2 253      54.138  43.918  50.557  1.00  0.00           C
ATOM   9993 2C21 POPE2 253      55.357  44.518  49.827  1.00  0.00           C
ATOM   9996 3C21 POPE2 253      55.068  45.818  49.057  1.00  0.00           C
ATOM   9999 4C21 POPE2 253      56.338  46.478  48.496  1.00  0.00           C
ATOM  10002 5C21 POPE2 253      56.577  46.177  47.017  1.00  0.00           C
ATOM  10005 6C21 POPE2 253      57.908  46.758  46.548  1.00  0.00           C
ATOM  10008 7C21 POPE2 253      58.107  46.647  45.037  1.00  0.00           C
ATOM  10011 8C21 POPE2 253      59.517  47.077  44.617  1.00  0.00           C
ATOM  10015  C33 POPE2 253      60.757  35.798  55.217  1.00  0.00           C
ATOM  10018  C34 POPE2 253      62.188  36.298  55.018  1.00  0.00           C
ATOM  10021  C35 POPE2 253      62.658  36.057  53.577  1.00  0.00           C
ATOM  10024  C36 POPE2 253      61.757  36.708  52.527  1.00  0.00           C
ATOM  10027  C37 POPE2 253      62.318  36.548  51.106  1.00  0.00           C
ATOM  10030  C38 POPE2 253      61.217  36.548  50.037  1.00  0.00           C
ATOM  10033  C39 POPE2 253      61.787  36.318  48.637  1.00  0.00           C
ATOM  10036 0C31 POPE2 253      61.708  37.548  47.728  1.00  0.00           C
ATOM  10039 1C31 POPE2 253      62.948  37.708  46.836  1.00  0.00           C
ATOM  10042 2C31 POPE2 253      62.708  38.697  45.697  1.00  0.00           C
ATOM  10045 3C31 POPE2 253      63.927  38.868  44.777  1.00  0.00           C
ATOM  10048 4C31 POPE2 253      63.538  39.498  43.438  1.00  0.00           C
ATOM  10051 5C31 POPE2 253      64.707  39.758  42.496  1.00  0.00           C
ATOM  10054 6C31 POPE2 253      64.247  40.188  41.096  1.00  0.00           C
ATOM  10058  NH3 POPE3 254      45.848  86.347  60.767  1.00  0.00           N
ATOM  10062  C12 POPE3 254      46.108  87.818  60.657  1.00  0.00           C
ATOM  10065  C11 POPE3 254      44.907  88.647  61.126  1.00  0.00           C
ATOM  10068  P   POPE3 254      44.088  91.118  61.207  1.00  0.00           P
ATOM  10069  O13 POPE3 254      42.908  90.438  61.817  1.00  0.00           O
ATOM  10070  O14 POPE3 254      44.818  92.128  61.987  1.00  0.00           O
ATOM  10071  O11 POPE3 254      43.717  91.678  59.767  1.00  0.00           O
ATOM  10072  O12 POPE3 254      45.128  90.008  60.737  1.00  0.00           O
ATOM  10073  C1  POPE3 254      44.678  92.467  59.027  1.00  0.00           C
ATOM  10076  C2  POPE3 254      44.918  91.967  57.577  1.00  0.00           C
ATOM  10078  O21 POPE3 254      43.618  91.888  56.947  1.00  0.00           O
ATOM  10079  C21 POPE3 254      43.467  92.678  55.877  1.00  0.00           C
ATOM  10080  O22 POPE3 254      44.377  93.157  55.217  1.00  0.00           O
ATOM  10081  C22 POPE3 254      41.968  92.877  55.627  1.00  0.00           C
ATOM  10084  C3  POPE3 254      45.648  90.577  57.527  1.00  0.00           C
ATOM  10087  O31 POPE3 254      46.058  90.207  56.187  1.00  0.00           O
ATOM  10088  C31 POPE3 254      47.288  89.717  56.027  1.00  0.00           C
ATOM  10089  O32 POPE3 254      48.098  89.547  56.927  1.00  0.00           O
ATOM  10090  C32 POPE3 254      47.598  89.467  54.547  1.00  0.00           C
ATOM  10093  C23 POPE3 254      41.737  93.858  54.466  1.00  0.00           C
ATOM  10096  C24 POPE3 254      40.298  93.887  53.927  1.00  0.00           C
ATOM  10099  C25 POPE3 254      40.178  94.887  52.777  1.00  0.00           C
ATOM  10102  C26 POPE3 254      39.228  94.397  51.677  1.00  0.00           C
ATOM  10105  C27 POPE3 254      39.178  95.318  50.447  1.00  0.00           C
ATOM  10108  C28 POPE3 254      38.517  94.668  49.216  1.00  0.00           C
ATOM  10111  C29 POPE3 254      39.467  93.807  48.416  1.00  0.00           C
ATOM  10113 0C21 POPE3 254      39.917  94.057  47.176  1.00  0.00           C
ATOM  10115 1C21 POPE3 254      39.548  95.258  46.327  1.00  0.00           C
ATOM  10118 2C21 POPE3 254      39.598  94.997  44.806  1.00  0.00           C
ATOM  10121 3C21 POPE3 254      38.348  94.337  44.207  1.00  0.00           C
ATOM  10124 4C21 POPE3 254      38.338  94.477  42.677  1.00  0.00           C
ATOM  10127 5C21 POPE3 254      37.057  93.998  41.987  1.00  0.00           C
ATOM  10130 6C21 POPE3 254      37.228  94.018  40.466  1.00  0.00           C
ATOM  10133 7C21 POPE3 254      35.967  93.618  39.687  1.00  0.00           C
ATOM  10136 8C21 POPE3 254      36.218  93.488  38.187  1.00  0.00           C
ATOM  10140  C33 POPE3 254      49.077  89.068  54.297  1.00  0.00           C
ATOM  10143  C34 POPE3 254      49.458  88.987  52.807  1.00  0.00           C
ATOM  10146  C35 POPE3 254      50.877  88.437  52.566  1.00  0.00           C
ATOM  10149  C36 POPE3 254      51.397  88.738  51.147  1.00  0.00           C
ATOM  10152  C37 POPE3 254      52.798  88.147  50.907  1.00  0.00           C
ATOM  10155  C38 POPE3 254      53.298  88.387  49.477  1.00  0.00           C
ATOM  10158  C39 POPE3 254      54.538  87.527  49.137  1.00  0.00           C
ATOM  10161 0C31 POPE3 254      54.798  87.427  47.626  1.00  0.00           C
ATOM  10164 1C31 POPE3 254      55.998  86.527  47.306  1.00  0.00           C
ATOM  10167 2C31 POPE3 254      56.048  86.107  45.837  1.00  0.00           C
ATOM  10170 3C31 POPE3 254      57.108  85.027  45.567  1.00  0.00           C
ATOM  10173 4C31 POPE3 254      58.548  85.498  45.767  1.00  0.00           C
ATOM  10176 5C31 POPE3 254      59.557  84.367  45.516  1.00  0.00           C
ATOM  10179 6C31 POPE3 254      60.998  84.848  45.637  1.00  0.00           C
ATOM  10183  NH3 POPE4 255     121.808 110.647  61.166  1.00  0.00           N
ATOM  10187  C12 POPE4 255     121.447 111.958  61.817  1.00  0.00           C
ATOM  10190  C11 POPE4 255     120.118 111.877  62.597  1.00  0.00           C
ATOM  10193  P   POPE4 255     117.567 111.548  62.027  1.00  0.00           P
ATOM  10194  O13 POPE4 255     117.048 110.188  62.286  1.00  0.00           O
ATOM  10195  O14 POPE4 255     117.268 112.537  63.087  1.00  0.00           O
ATOM  10196  O11 POPE4 255     117.028 112.107  60.646  1.00  0.00           O
ATOM  10197  O12 POPE4 255     119.097 111.457  61.707  1.00  0.00           O
ATOM  10198  C1  POPE4 255     117.448 111.408  59.466  1.00  0.00           C
ATOM  10201  C2  POPE4 255     116.377 110.358  59.137  1.00  0.00           C
ATOM  10203  O21 POPE4 255     116.698 109.588  57.957  1.00  0.00           O
ATOM  10204  C21 POPE4 255     116.768 108.278  58.207  1.00  0.00           C
ATOM  10205  O22 POPE4 255     117.118 107.777  59.256  1.00  0.00           O
ATOM  10206  C22 POPE4 255     116.338 107.548  56.937  1.00  0.00           C
ATOM  10209  C3  POPE4 255     115.077 111.137  58.886  1.00  0.00           C
ATOM  10212  O31 POPE4 255     114.108 110.298  58.227  1.00  0.00           O
ATOM  10213  C31 POPE4 255     113.338 111.007  57.416  1.00  0.00           C
ATOM  10214  O32 POPE4 255     113.257 112.217  57.426  1.00  0.00           O
ATOM  10215  C32 POPE4 255     112.697 110.078  56.397  1.00  0.00           C
ATOM  10218  C23 POPE4 255     116.348 105.997  57.017  1.00  0.00           C
ATOM  10221  C24 POPE4 255     115.197 105.398  56.187  1.00  0.00           C
ATOM  10224  C25 POPE4 255     115.358 105.598  54.666  1.00  0.00           C
ATOM  10227  C26 POPE4 255     114.007 105.738  53.946  1.00  0.00           C
ATOM  10230  C27 POPE4 255     114.147 106.058  52.447  1.00  0.00           C
ATOM  10233  C28 POPE4 255     112.858 105.838  51.637  1.00  0.00           C
ATOM  10236  C29 POPE4 255     112.487 104.377  51.478  1.00  0.00           C
ATOM  10238 0C21 POPE4 255     112.938 103.548  50.527  1.00  0.00           C
ATOM  10240 1C21 POPE4 255     113.898 103.878  49.396  1.00  0.00           C
ATOM  10243 2C21 POPE4 255     115.337 103.458  49.736  1.00  0.00           C
ATOM  10246 3C21 POPE4 255     116.327 103.777  48.606  1.00  0.00           C
ATOM  10249 4C21 POPE4 255     117.788 103.467  48.967  1.00  0.00           C
ATOM  10252 5C21 POPE4 255     118.018 101.988  49.297  1.00  0.00           C
ATOM  10255 6C21 POPE4 255     119.497 101.618  49.506  1.00  0.00           C
ATOM  10258 7C21 POPE4 255     119.668 100.188  50.018  1.00  0.00           C
ATOM  10261 8C21 POPE4 255     121.118  99.687  50.006  1.00  0.00           C
ATOM  10265  C33 POPE4 255     112.378 110.897  55.136  1.00  0.00           C
ATOM  10268  C34 POPE4 255     112.147 110.128  53.838  1.00  0.00           C
ATOM  10271  C35 POPE4 255     112.238 111.107  52.658  1.00  0.00           C
ATOM  10274  C36 POPE4 255     112.487 110.477  51.287  1.00  0.00           C
ATOM  10277  C37 POPE4 255     111.327 109.607  50.797  1.00  0.00           C
ATOM  10280  C38 POPE4 255     111.268 109.458  49.267  1.00  0.00           C
ATOM  10283  C39 POPE4 255     110.868 110.757  48.556  1.00  0.00           C
ATOM  10286 0C31 POPE4 255     110.588 110.557  47.057  1.00  0.00           C
ATOM  10289 1C31 POPE4 255     110.218 111.867  46.338  1.00  0.00           C
ATOM  10292 2C31 POPE4 255     109.808 111.638  44.876  1.00  0.00           C
ATOM  10295 3C31 POPE4 255     110.997 111.428  43.927  1.00  0.00           C
ATOM  10298 4C31 POPE4 255     110.638 110.438  42.807  1.00  0.00           C
ATOM  10301 5C31 POPE4 255     111.787 110.118  41.846  1.00  0.00           C
ATOM  10304 6C31 POPE4 255     111.538 108.817  41.077  1.00  0.00           C
ATOM  10308  NH3 POPE5 256     116.427  95.757  64.967  1.00  0.00           N
ATOM  10312  C12 POPE5 256     116.077  96.188  63.577  1.00  0.00           C
ATOM  10315  C11 POPE5 256     114.567  96.118  63.317  1.00  0.00           C
ATOM  10318  P   POPE5 256     114.458  93.497  63.107  1.00  0.00           P
ATOM  10319  O13 POPE5 256     113.338  92.518  63.076  1.00  0.00           O
ATOM  10320  O14 POPE5 256     115.698  93.178  63.816  1.00  0.00           O
ATOM  10321  O11 POPE5 256     114.797  93.858  61.597  1.00  0.00           O
ATOM  10322  O12 POPE5 256     113.947  94.878  63.676  1.00  0.00           O
ATOM  10323  C1  POPE5 256     115.957  93.278  60.957  1.00  0.00           C
ATOM  10326  C2  POPE5 256     115.638  92.007  60.117  1.00  0.00           C
ATOM  10328  O21 POPE5 256     116.468  92.018  58.937  1.00  0.00           O
ATOM  10329  C21 POPE5 256     117.168  90.918  58.717  1.00  0.00           C
ATOM  10330  O22 POPE5 256     117.188  89.927  59.437  1.00  0.00           O
ATOM  10331  C22 POPE5 256     117.978  91.037  57.437  1.00  0.00           C
ATOM  10334  C3  POPE5 256     114.157  91.928  59.687  1.00  0.00           C
ATOM  10337  O31 POPE5 256     113.988  90.997  58.577  1.00  0.00           O
ATOM  10338  C31 POPE5 256     113.418  91.527  57.506  1.00  0.00           C
ATOM  10339  O32 POPE5 256     112.847  92.608  57.477  1.00  0.00           O
ATOM  10340  C32 POPE5 256     113.588  90.587  56.316  1.00  0.00           C
ATOM  10343  C23 POPE5 256     117.588  92.238  56.537  1.00  0.00           C
ATOM  10346  C24 POPE5 256     118.448  92.348  55.266  1.00  0.00           C
ATOM  10349  C25 POPE5 256     118.267  91.177  54.277  1.00  0.00           C
ATOM  10352  C26 POPE5 256     117.098  91.398  53.307  1.00  0.00           C
ATOM  10355  C27 POPE5 256     116.958  90.248  52.297  1.00  0.00           C
ATOM  10358  C28 POPE5 256     116.067  90.577  51.087  1.00  0.00           C
ATOM  10361  C29 POPE5 256     116.707  91.587  50.177  1.00  0.00           C
ATOM  10363 0C21 POPE5 256     116.917  91.468  48.847  1.00  0.00           C
ATOM  10365 1C21 POPE5 256     116.517  90.288  47.997  1.00  0.00           C
ATOM  10368 2C21 POPE5 256     115.048  90.408  47.566  1.00  0.00           C
ATOM  10371 3C21 POPE5 256     114.567  89.217  46.737  1.00  0.00           C
ATOM  10374 4C21 POPE5 256     113.107  89.357  46.306  1.00  0.00           C
ATOM  10377 5C21 POPE5 256     112.627  88.157  45.487  1.00  0.00           C
ATOM  10380 6C21 POPE5 256     111.418  88.507  44.606  1.00  0.00           C
ATOM  10383 7C21 POPE5 256     111.047  87.378  43.637  1.00  0.00           C
ATOM  10386 8C21 POPE5 256     109.847  87.728  42.756  1.00  0.00           C
ATOM  10390  C33 POPE5 256     112.677  90.967  55.126  1.00  0.00           C
ATOM  10393  C34 POPE5 256     112.837  89.988  53.956  1.00  0.00           C
ATOM  10396  C35 POPE5 256     111.647  89.988  52.987  1.00  0.00           C
ATOM  10399  C36 POPE5 256     111.908  90.698  51.657  1.00  0.00           C
ATOM  10402  C37 POPE5 256     110.607  90.897  50.867  1.00  0.00           C
ATOM  10405  C38 POPE5 256     110.817  91.688  49.567  1.00  0.00           C
ATOM  10408  C39 POPE5 256     109.507  92.088  48.876  1.00  0.00           C
ATOM  10411 0C31 POPE5 256     108.768  90.908  48.216  1.00  0.00           C
ATOM  10414 1C31 POPE5 256     107.478  91.347  47.496  1.00  0.00           C
ATOM  10417 2C31 POPE5 256     107.378  90.848  46.047  1.00  0.00           C
ATOM  10420 3C31 POPE5 256     108.368  91.557  45.117  1.00  0.00           C
ATOM  10423 4C31 POPE5 256     108.158  91.188  43.637  1.00  0.00           C
ATOM  10426 5C31 POPE5 256     109.157  91.888  42.717  1.00  0.00           C
ATOM  10429 6C31 POPE5 256     108.748  91.877  41.246  1.00  0.00           C
ATOM  10433  NH3 POPE6 257      77.787 103.318  26.627  1.00  0.00           N
ATOM  10437  C12 POPE6 257      78.647 102.998  25.437  1.00  0.00           C
ATOM  10440  C11 POPE6 257      79.018 104.197  24.527  1.00  0.00           C
ATOM  10443  P   POPE6 257      77.438 106.207  24.867  1.00  0.00           P
ATOM  10444  O13 POPE6 257      77.317 106.508  23.427  1.00  0.00           O
ATOM  10445  O14 POPE6 257      76.397 105.347  25.507  1.00  0.00           O
ATOM  10446  O11 POPE6 257      77.577 107.548  25.707  1.00  0.00           O
ATOM  10447  O12 POPE6 257      78.817 105.477  25.127  1.00  0.00           O
ATOM  10448  C1  POPE6 257      78.728 107.877  26.487  1.00  0.00           C
ATOM  10451  C2  POPE6 257      78.808 107.128  27.857  1.00  0.00           C
ATOM  10453  O21 POPE6 257      78.228 107.898  28.917  1.00  0.00           O
ATOM  10454  C21 POPE6 257      78.967 108.537  29.796  1.00  0.00           C
ATOM  10455  O22 POPE6 257      80.128 108.898  29.657  1.00  0.00           O
ATOM  10456  C22 POPE6 257      78.147 108.637  31.076  1.00  0.00           C
ATOM  10459  C3  POPE6 257      80.257 106.557  28.097  1.00  0.00           C
ATOM  10462  O31 POPE6 257      80.467 105.927  29.387  1.00  0.00           O
ATOM  10463  C31 POPE6 257      79.887 104.728  29.517  1.00  0.00           C
ATOM  10464  O32 POPE6 257      79.138 104.227  28.697  1.00  0.00           O
ATOM  10465  C32 POPE6 257      80.347 104.038  30.817  1.00  0.00           C
ATOM  10468  C23 POPE6 257      78.738 109.598  32.117  1.00  0.00           C
ATOM  10471  C24 POPE6 257      77.958 109.568  33.437  1.00  0.00           C
ATOM  10474  C25 POPE6 257      78.198 110.848  34.247  1.00  0.00           C
ATOM  10477  C26 POPE6 257      77.667 110.787  35.687  1.00  0.00           C
ATOM  10480  C27 POPE6 257      77.948 112.098  36.437  1.00  0.00           C
ATOM  10483  C28 POPE6 257      77.457 112.088  37.896  1.00  0.00           C
ATOM  10486  C29 POPE6 257      78.317 111.238  38.797  1.00  0.00           C
ATOM  10488 0C21 POPE6 257      79.068 111.678  39.817  1.00  0.00           C
ATOM  10490 1C21 POPE6 257      79.188 113.117  40.237  1.00  0.00           C
ATOM  10493 2C21 POPE6 257      77.918 113.707  40.887  1.00  0.00           C
ATOM  10496 3C21 POPE6 257      78.107 114.097  42.357  1.00  0.00           C
ATOM  10499 4C21 POPE6 257      76.918 114.927  42.877  1.00  0.00           C
ATOM  10502 5C21 POPE6 257      76.967 115.118  44.396  1.00  0.00           C
ATOM  10505 6C21 POPE6 257      76.518 113.868  45.167  1.00  0.00           C
ATOM  10508 7C21 POPE6 257      75.228 114.097  45.977  1.00  0.00           C
ATOM  10511 8C21 POPE6 257      74.808 112.827  46.727  1.00  0.00           C
ATOM  10515  C33 POPE6 257      79.558 104.448  32.087  1.00  0.00           C
ATOM  10518  C34 POPE6 257      80.147 105.638  32.847  1.00  0.00           C
ATOM  10521  C35 POPE6 257      81.378 105.347  33.736  1.00  0.00           C
ATOM  10524  C36 POPE6 257      81.138 104.438  34.957  1.00  0.00           C
ATOM  10527  C37 POPE6 257      82.358 104.407  35.897  1.00  0.00           C
ATOM  10530  C38 POPE6 257      81.997 104.027  37.346  1.00  0.00           C
ATOM  10533  C39 POPE6 257      83.208 104.077  38.286  1.00  0.00           C
ATOM  10536 0C31 POPE6 257      82.817 104.188  39.777  1.00  0.00           C
ATOM  10539 1C31 POPE6 257      82.238 102.908  40.387  1.00  0.00           C
ATOM  10542 2C31 POPE6 257      81.828 103.127  41.846  1.00  0.00           C
ATOM  10545 3C31 POPE6 257      81.378 101.837  42.556  1.00  0.00           C
ATOM  10548 4C31 POPE6 257      81.068 102.077  44.037  1.00  0.00           C
ATOM  10551 5C31 POPE6 257      80.767 100.787  44.797  1.00  0.00           C
ATOM  10554 6C31 POPE6 257      80.718 100.967  46.316  1.00  0.00           C
ATOM  10558  NH3 POPE7 258      58.467  76.647  61.997  1.00  0.00           N
ATOM  10562  C12 POPE7 258      56.987  76.908  61.867  1.00  0.00           C
ATOM  10565  C11 POPE7 258      56.348  77.638  63.036  1.00  0.00           C
ATOM  10568  P   POPE7 258      53.948  77.978  62.017  1.00  0.00           P
ATOM  10569  O13 POPE7 258      54.138  79.438  61.997  1.00  0.00           O
ATOM  10570  O14 POPE7 258      52.547  77.478  62.127  1.00  0.00           O
ATOM  10571  O11 POPE7 258      54.497  77.528  60.596  1.00  0.00           O
ATOM  10572  O12 POPE7 258      54.938  77.378  63.087  1.00  0.00           O
ATOM  10573  C1  POPE7 258      53.688  77.878  59.457  1.00  0.00           C
ATOM  10576  C2  POPE7 258      54.497  77.878  58.146  1.00  0.00           C
ATOM  10578  O21 POPE7 258      53.657  78.417  57.106  1.00  0.00           O
ATOM  10579  C21 POPE7 258      54.268  79.177  56.217  1.00  0.00           C
ATOM  10580  O22 POPE7 258      55.397  79.628  56.306  1.00  0.00           O
ATOM  10581  C22 POPE7 258      53.327  79.428  55.027  1.00  0.00           C
ATOM  10584  C3  POPE7 258      54.858  76.438  57.798  1.00  0.00           C
ATOM  10587  O31 POPE7 258      53.647  75.688  57.577  1.00  0.00           O
ATOM  10588  C31 POPE7 258      53.708  74.357  57.496  1.00  0.00           C
ATOM  10589  O32 POPE7 258      52.778  73.618  57.756  1.00  0.00           O
ATOM  10590  C32 POPE7 258      55.068  73.838  57.036  1.00  0.00           C
ATOM  10593  C23 POPE7 258      54.028  79.228  53.647  1.00  0.00           C
ATOM  10596  C24 POPE7 258      53.218  78.318  52.706  1.00  0.00           C
ATOM  10599  C25 POPE7 258      53.708  78.327  51.246  1.00  0.00           C
ATOM  10602  C26 POPE7 258      55.198  77.997  51.077  1.00  0.00           C
ATOM  10605  C27 POPE7 258      55.667  78.098  49.617  1.00  0.00           C
ATOM  10608  C28 POPE7 258      57.207  78.158  49.457  1.00  0.00           C
ATOM  10611  C29 POPE7 258      57.778  79.438  50.027  1.00  0.00           C
ATOM  10613 0C21 POPE7 258      58.488  80.377  49.387  1.00  0.00           C
ATOM  10615 1C21 POPE7 258      58.878  80.337  47.927  1.00  0.00           C
ATOM  10618 2C21 POPE7 258      57.717  80.727  46.997  1.00  0.00           C
ATOM  10621 3C21 POPE7 258      58.048  80.398  45.536  1.00  0.00           C
ATOM  10624 4C21 POPE7 258      56.828  80.418  44.596  1.00  0.00           C
ATOM  10627 5C21 POPE7 258      56.227  81.818  44.427  1.00  0.00           C
ATOM  10630 6C21 POPE7 258      55.278  81.918  43.237  1.00  0.00           C
ATOM  10633 7C21 POPE7 258      54.777  83.348  42.997  1.00  0.00           C
ATOM  10636 8C21 POPE7 258      54.167  83.548  41.607  1.00  0.00           C
ATOM  10640  C33 POPE7 258      55.438  74.188  55.576  1.00  0.00           C
ATOM  10643  C34 POPE7 258      56.958  74.137  55.427  1.00  0.00           C
ATOM  10646  C35 POPE7 258      57.467  74.568  54.057  1.00  0.00           C
ATOM  10649  C36 POPE7 258      56.987  73.667  52.927  1.00  0.00           C
ATOM  10652  C37 POPE7 258      58.028  73.588  51.807  1.00  0.00           C
ATOM  10655  C38 POPE7 258      57.458  73.088  50.477  1.00  0.00           C
ATOM  10658  C39 POPE7 258      56.518  74.118  49.827  1.00  0.00           C
ATOM  10661 0C31 POPE7 258      56.528  74.098  48.297  1.00  0.00           C
ATOM  10664 1C31 POPE7 258      57.868  74.577  47.706  1.00  0.00           C
ATOM  10667 2C31 POPE7 258      57.818  74.787  46.197  1.00  0.00           C
ATOM  10670 3C31 POPE7 258      59.138  75.368  45.666  1.00  0.00           C
ATOM  10673 4C31 POPE7 258      59.147  75.567  44.146  1.00  0.00           C
ATOM  10676 5C31 POPE7 258      58.397  76.827  43.707  1.00  0.00           C
ATOM  10679 6C31 POPE7 258      58.438  77.058  42.197  1.00  0.00           C
ATOM  10683  NH3 POPE8 259      31.257  11.568  17.897  1.00  0.00           N
ATOM  10687  C12 POPE8 259      29.848  11.708  17.397  1.00  0.00           C
ATOM  10690  C11 POPE8 259      28.897  12.278  18.476  1.00  0.00           C
ATOM  10693  P   POPE8 259      26.788  10.718  18.346  1.00  0.00           P
ATOM  10694  O13 POPE8 259      25.338  10.828  18.557  1.00  0.00           O
ATOM  10695  O14 POPE8 259      27.227   9.878  17.207  1.00  0.00           O
ATOM  10696  O11 POPE8 259      27.468  10.198  19.677  1.00  0.00           O
ATOM  10697  O12 POPE8 259      27.497  12.128  18.147  1.00  0.00           O
ATOM  10698  C1  POPE8 259      26.858  10.648  20.907  1.00  0.00           C
ATOM  10701  C2  POPE8 259      27.717  10.258  22.137  1.00  0.00           C
ATOM  10703  O21 POPE8 259      26.928   9.728  23.227  1.00  0.00           O
ATOM  10704  C21 POPE8 259      25.968  10.498  23.737  1.00  0.00           C
ATOM  10705  O22 POPE8 259      25.747  11.657  23.437  1.00  0.00           O
ATOM  10706  C22 POPE8 259      25.118   9.678  24.717  1.00  0.00           C
ATOM  10709  C3  POPE8 259      28.667  11.418  22.567  1.00  0.00           C
ATOM  10712  O31 POPE8 259      29.868  10.898  23.187  1.00  0.00           O
ATOM  10713  C31 POPE8 259      30.947  10.868  22.417  1.00  0.00           C
ATOM  10714  O32 POPE8 259      31.017  11.238  21.257  1.00  0.00           O
ATOM  10715  C32 POPE8 259      32.067  10.138  23.157  1.00  0.00           C
ATOM  10718  C23 POPE8 259      25.877   9.218  25.976  1.00  0.00           C
ATOM  10721  C24 POPE8 259      24.997   8.408  26.947  1.00  0.00           C
ATOM  10724  C25 POPE8 259      23.888   9.208  27.656  1.00  0.00           C
ATOM  10727  C26 POPE8 259      23.158   8.328  28.687  1.00  0.00           C
ATOM  10730  C27 POPE8 259      21.897   8.938  29.327  1.00  0.00           C
ATOM  10733  C28 POPE8 259      21.217   7.898  30.237  1.00  0.00           C
ATOM  10736  C29 POPE8 259      19.807   8.188  30.697  1.00  0.00           C
ATOM  10738 0C21 POPE8 259      19.247   7.738  31.837  1.00  0.00           C
ATOM  10740 1C21 POPE8 259      19.958   6.898  32.857  1.00  0.00           C
ATOM  10743 2C21 POPE8 259      19.278   6.818  34.237  1.00  0.00           C
ATOM  10746 3C21 POPE8 259      20.188   6.098  35.237  1.00  0.00           C
ATOM  10749 4C21 POPE8 259      19.518   5.748  36.576  1.00  0.00           C
ATOM  10752 5C21 POPE8 259      18.498   4.598  36.506  1.00  0.00           C
ATOM  10755 6C21 POPE8 259      19.048   3.318  35.846  1.00  0.00           C
ATOM  10758 7C21 POPE8 259      18.278   2.058  36.246  1.00  0.00           C
ATOM  10761 8C21 POPE8 259      18.667   0.828  35.427  1.00  0.00           C
ATOM  10765  C33 POPE8 259      32.838  11.028  24.147  1.00  0.00           C
ATOM  10768  C34 POPE8 259      32.358  10.758  25.577  1.00  0.00           C
ATOM  10771  C35 POPE8 259      31.967  12.028  26.327  1.00  0.00           C
ATOM  10774  C36 POPE8 259      31.858  11.808  27.837  1.00  0.00           C
ATOM  10777  C37 POPE8 259      31.088  12.948  28.517  1.00  0.00           C
ATOM  10780  C38 POPE8 259      30.758  12.648  29.987  1.00  0.00           C
ATOM  10783  C39 POPE8 259      31.987  12.368  30.867  1.00  0.00           C
ATOM  10786 0C31 POPE8 259      32.928  13.578  30.957  1.00  0.00           C
ATOM  10789 1C31 POPE8 259      34.138  13.318  31.857  1.00  0.00           C
ATOM  10792 2C31 POPE8 259      35.108  14.508  31.867  1.00  0.00           C
ATOM  10795 3C31 POPE8 259      36.107  14.468  33.027  1.00  0.00           C
ATOM  10798 4C31 POPE8 259      35.447  14.748  34.377  1.00  0.00           C
ATOM  10801 5C31 POPE8 259      36.448  14.998  35.516  1.00  0.00           C
ATOM  10804 6C31 POPE8 259      35.778  15.038  36.896  1.00  0.00           C
ATOM  10808  NH3 POPE9 260     103.468   9.428  63.517  1.00  0.00           N
ATOM  10812  C12 POPE9 260     103.177   8.948  64.908  1.00  0.00           C
ATOM  10815  C11 POPE9 260     104.388   8.188  65.487  1.00  0.00           C
ATOM  10818  P   POPE9 260     105.737   5.958  64.887  1.00  0.00           P
ATOM  10819  O13 POPE9 260     104.987   4.738  65.298  1.00  0.00           O
ATOM  10820  O14 POPE9 260     106.757   6.428  65.837  1.00  0.00           O
ATOM  10821  O11 POPE9 260     106.398   5.728  63.437  1.00  0.00           O
ATOM  10822  O12 POPE9 260     104.738   7.138  64.596  1.00  0.00           O
ATOM  10823  C1  POPE9 260     105.548   5.038  62.517  1.00  0.00           C
ATOM  10826  C2  POPE9 260     106.128   4.708  61.117  1.00  0.00           C
ATOM  10828  O21 POPE9 260     105.347   3.598  60.637  1.00  0.00           O
ATOM  10829  C21 POPE9 260     104.118   3.938  60.206  1.00  0.00           C
ATOM  10830  O22 POPE9 260     103.717   5.068  60.027  1.00  0.00           O
ATOM  10831  C22 POPE9 260     103.267   2.658  60.097  1.00  0.00           C
ATOM  10834  C3  POPE9 260     107.627   4.338  61.166  1.00  0.00           C
ATOM  10837  O31 POPE9 260     108.058   3.778  59.907  1.00  0.00           O
ATOM  10838  C31 POPE9 260     109.368   3.628  59.797  1.00  0.00           C
ATOM  10839  O32 POPE9 260     110.158   3.698  60.737  1.00  0.00           O
ATOM  10840  C32 POPE9 260     109.747   3.388  58.337  1.00  0.00           C
ATOM  10843  C23 POPE9 260     102.188   2.638  58.997  1.00  0.00           C
ATOM  10846  C24 POPE9 260     101.628   1.208  58.806  1.00  0.00           C
ATOM  10849  C25 POPE9 260     100.457   1.108  57.817  1.00  0.00           C
ATOM  10852  C26 POPE9 260     100.368  -0.247  57.087  1.00  0.00           C
ATOM  10855  C27 POPE9 260      99.157  -0.327  56.147  1.00  0.00           C
ATOM  10858  C28 POPE9 260      98.997  -1.687  55.447  1.00  0.00           C
ATOM  10861  C29 POPE9 260      97.847  -1.657  54.466  1.00  0.00           C
ATOM  10863 0C21 POPE9 260      96.938  -2.607  54.197  1.00  0.00           C
ATOM  10865 1C21 POPE9 260      96.897  -3.997  54.786  1.00  0.00           C
ATOM  10868 2C21 POPE9 260      96.728  -5.107  53.736  1.00  0.00           C
ATOM  10871 3C21 POPE9 260      97.887  -5.217  52.737  1.00  0.00           C
ATOM  10874 4C21 POPE9 260      97.897  -6.577  52.017  1.00  0.00           C
ATOM  10877 5C21 POPE9 260      96.668  -6.807  51.117  1.00  0.00           C
ATOM  10880 6C21 POPE9 260      96.678  -5.937  49.856  1.00  0.00           C
ATOM  10883 7C21 POPE9 260      95.428  -6.127  48.987  1.00  0.00           C
ATOM  10886 8C21 POPE9 260      95.568  -5.467  47.607  1.00  0.00           C
ATOM  10890  C33 POPE9 260     109.128   2.098  57.727  1.00  0.00           C
ATOM  10893  C34 POPE9 260     108.198   2.358  56.537  1.00  0.00           C
ATOM  10896  C35 POPE9 260     108.877   2.408  55.158  1.00  0.00           C
ATOM  10899  C36 POPE9 260     107.847   2.548  54.027  1.00  0.00           C
ATOM  10902  C37 POPE9 260     108.488   2.678  52.636  1.00  0.00           C
ATOM  10905  C38 POPE9 260     107.688   3.628  51.727  1.00  0.00           C
ATOM  10908  C39 POPE9 260     108.397   3.998  50.417  1.00  0.00           C
ATOM  10911 0C31 POPE9 260     108.518   2.838  49.427  1.00  0.00           C
ATOM  10914 1C31 POPE9 260     108.658   3.318  47.977  1.00  0.00           C
ATOM  10917 2C31 POPE9 260     108.588   2.168  46.966  1.00  0.00           C
ATOM  10920 3C31 POPE9 260     108.438   2.658  45.527  1.00  0.00           C
ATOM  10923 4C31 POPE9 260     108.438   1.508  44.527  1.00  0.00           C
ATOM  10926 5C31 POPE9 260     108.328   2.008  43.086  1.00  0.00           C
ATOM  10929 6C31 POPE9 260     108.368   0.868  42.087  1.00  0.00           C
ATOM  10933  NH3 POPE  261      28.678   9.168  60.326  1.00  0.00           N
ATOM  10937  C12 POPE  261      27.768  10.108  61.056  1.00  0.00           C
ATOM  10940  C11 POPE  261      26.388   9.438  61.106  1.00  0.00           C
ATOM  10943  P   POPE  261      24.718   9.248  59.118  1.00  0.00           P
ATOM  10944  O13 POPE  261      23.638   8.398  59.646  1.00  0.00           O
ATOM  10945  O14 POPE  261      24.508  10.718  59.188  1.00  0.00           O
ATOM  10946  O11 POPE  261      24.878   8.868  57.597  1.00  0.00           O
ATOM  10947  O12 POPE  261      26.088   8.898  59.806  1.00  0.00           O
ATOM  10948  C1  POPE  261      26.047   9.188  56.857  1.00  0.00           C
ATOM  10951  C2  POPE  261      25.737   9.628  55.396  1.00  0.00           C
ATOM  10953  O21 POPE  261      25.147  10.948  55.357  1.00  0.00           O
ATOM  10954  C21 POPE  261      25.188  11.688  54.227  1.00  0.00           C
ATOM  10955  O22 POPE  261      24.307  12.478  53.917  1.00  0.00           O
ATOM  10956  C22 POPE  261      26.497  11.488  53.426  1.00  0.00           C
ATOM  10959  C3  POPE  261      24.818   8.588  54.697  1.00  0.00           C
ATOM  10962  O31 POPE  261      24.397   9.018  53.377  1.00  0.00           O
ATOM  10963  C31 POPE  261      23.077   8.958  53.137  1.00  0.00           C
ATOM  10964  O32 POPE  261      22.227   8.578  53.917  1.00  0.00           O
ATOM  10965  C32 POPE  261      22.848   9.468  51.707  1.00  0.00           C
ATOM  10968  C23 POPE  261      26.707  12.348  52.146  1.00  0.00           C
ATOM  10971  C24 POPE  261      27.987  11.868  51.427  1.00  0.00           C
ATOM  10974  C25 POPE  261      28.368  12.588  50.126  1.00  0.00           C
ATOM  10977  C26 POPE  261      29.678  11.988  49.567  1.00  0.00           C
ATOM  10980  C27 POPE  261      30.068  12.478  48.157  1.00  0.00           C
ATOM  10983  C28 POPE  261      31.118  11.588  47.437  1.00  0.00           C
ATOM  10986  C29 POPE  261      32.408  11.388  48.197  1.00  0.00           C
ATOM  10988 0C21 POPE  261      33.607  11.168  47.647  1.00  0.00           C
ATOM  10990 1C21 POPE  261      33.868  10.928  46.176  1.00  0.00           C
ATOM  10993 2C21 POPE  261      35.127  10.078  45.986  1.00  0.00           C
ATOM  10996 3C21 POPE  261      35.327   9.618  44.536  1.00  0.00           C
ATOM  10999 4C21 POPE  261      36.588   8.768  44.387  1.00  0.00           C
ATOM  11002 5C21 POPE  261      36.757   8.138  43.006  1.00  0.00           C
ATOM  11005 6C21 POPE  261      35.897   6.888  42.836  1.00  0.00           C
ATOM  11008 7C21 POPE  261      36.298   6.048  41.618  1.00  0.00           C
ATOM  11011 8C21 POPE  261      35.517   4.738  41.537  1.00  0.00           C
ATOM  11015  C33 POPE  261      21.617   8.848  51.007  1.00  0.00           C
ATOM  11018  C34 POPE  261      21.588   9.198  49.506  1.00  0.00           C
ATOM  11021  C35 POPE  261      20.188   9.138  48.876  1.00  0.00           C
ATOM  11024  C36 POPE  261      19.518  10.518  48.736  1.00  0.00           C
ATOM  11027  C37 POPE  261      18.157  10.628  49.427  1.00  0.00           C
ATOM  11030  C38 POPE  261      17.487  11.988  49.157  1.00  0.00           C
ATOM  11033  C39 POPE  261      16.178  12.238  49.907  1.00  0.00           C
ATOM  11036 0C31 POPE  261      15.238  11.028  50.018  1.00  0.00           C
ATOM  11039 1C31 POPE  261      13.768  11.418  50.266  1.00  0.00           C
ATOM  11042 2C31 POPE  261      12.917  10.278  50.846  1.00  0.00           C
ATOM  11045 3C31 POPE  261      11.438  10.338  50.438  1.00  0.00           C
ATOM  11048 4C31 POPE  261      11.188   9.808  49.016  1.00  0.00           C
ATOM  11051 5C31 POPE  261       9.728   9.888  48.577  1.00  0.00           C
ATOM  11054 6C31 POPE  261       9.518   9.508  47.117  1.00  0.00           C
ATOM  11058  NH3 POPE  262      75.548  47.178  22.027  1.00  0.00           N
ATOM  11062  C12 POPE  262      76.158  47.938  23.177  1.00  0.00           C
ATOM  11065  C11 POPE  262      75.167  48.958  23.766  1.00  0.00           C
ATOM  11068  P   POPE  262      73.537  50.197  22.107  1.00  0.00           P
ATOM  11069  O13 POPE  262      73.658  51.307  21.137  1.00  0.00           O
ATOM  11070  O14 POPE  262      73.298  48.857  21.527  1.00  0.00           O
ATOM  11071  O11 POPE  262      72.577  50.548  23.307  1.00  0.00           O
ATOM  11072  O12 POPE  262      74.918  50.048  22.847  1.00  0.00           O
ATOM  11073  C1  POPE  262      72.177  51.888  23.617  1.00  0.00           C
ATOM  11076  C2  POPE  262      72.467  52.258  25.097  1.00  0.00           C
ATOM  11078  O21 POPE  262      71.838  53.528  25.367  1.00  0.00           O
ATOM  11079  C21 POPE  262      71.298  53.607  26.577  1.00  0.00           C
ATOM  11080  O22 POPE  262      71.158  52.697  27.377  1.00  0.00           O
ATOM  11081  C22 POPE  262      70.938  55.057  26.857  1.00  0.00           C
ATOM  11084  C3  POPE  262      73.967  52.268  25.486  1.00  0.00           C
ATOM  11087  O31 POPE  262      74.088  52.448  26.917  1.00  0.00           O
ATOM  11088  C31 POPE  262      74.628  51.418  27.597  1.00  0.00           C
ATOM  11089  O32 POPE  262      75.427  50.638  27.117  1.00  0.00           O
ATOM  11090  C32 POPE  262      74.177  51.487  29.067  1.00  0.00           C
ATOM  11093  C23 POPE  262      70.138  55.237  28.176  1.00  0.00           C
ATOM  11096  C24 POPE  262      70.728  56.258  29.157  1.00  0.00           C
ATOM  11099  C25 POPE  262      71.938  55.748  29.957  1.00  0.00           C
ATOM  11102  C26 POPE  262      72.088  56.517  31.277  1.00  0.00           C
ATOM  11105  C27 POPE  262      73.118  55.938  32.256  1.00  0.00           C
ATOM  11108  C28 POPE  262      72.628  55.987  33.717  1.00  0.00           C
ATOM  11111  C29 POPE  262      71.638  54.878  33.987  1.00  0.00           C
ATOM  11113 0C21 POPE  262      71.198  54.518  35.206  1.00  0.00           C
ATOM  11115 1C21 POPE  262      71.537  55.188  36.506  1.00  0.00           C
ATOM  11118 2C21 POPE  262      70.598  54.698  37.607  1.00  0.00           C
ATOM  11121 3C21 POPE  262      70.757  55.428  38.946  1.00  0.00           C
ATOM  11124 4C21 POPE  262      69.918  54.798  40.077  1.00  0.00           C
ATOM  11127 5C21 POPE  262      68.427  54.668  39.746  1.00  0.00           C
ATOM  11130 6C21 POPE  262      67.597  54.098  40.907  1.00  0.00           C
ATOM  11133 7C21 POPE  262      66.097  54.158  40.637  1.00  0.00           C
ATOM  11136 8C21 POPE  262      65.248  53.518  41.737  1.00  0.00           C
ATOM  11140  C33 POPE  262      74.957  52.487  29.947  1.00  0.00           C
ATOM  11143  C34 POPE  262      74.588  52.368  31.437  1.00  0.00           C
ATOM  11146  C35 POPE  262      75.618  53.098  32.297  1.00  0.00           C
ATOM  11149  C36 POPE  262      75.467  52.827  33.797  1.00  0.00           C
ATOM  11152  C37 POPE  262      76.778  53.098  34.536  1.00  0.00           C
ATOM  11155  C38 POPE  262      76.668  52.868  36.047  1.00  0.00           C
ATOM  11158  C39 POPE  262      75.927  54.008  36.777  1.00  0.00           C
ATOM  11161 0C31 POPE  262      75.957  53.817  38.296  1.00  0.00           C
ATOM  11164 1C31 POPE  262      75.138  54.888  39.016  1.00  0.00           C
ATOM  11167 2C31 POPE  262      75.338  54.838  40.536  1.00  0.00           C
ATOM  11170 3C31 POPE  262      74.177  55.498  41.297  1.00  0.00           C
ATOM  11173 4C31 POPE  262      74.097  57.018  41.096  1.00  0.00           C
ATOM  11176 5C31 POPE  262      72.948  57.627  41.907  1.00  0.00           C
ATOM  11179 6C31 POPE  262      72.927  59.147  41.857  1.00  0.00           C
ATOM  11183  NH3 POPE  263      18.018  74.058  12.427  1.00  0.00           N
ATOM  11187  C12 POPE  263      18.458  75.497  12.377  1.00  0.00           C
ATOM  11190  C11 POPE  263      17.688  76.217  11.247  1.00  0.00           C
ATOM  11193  P   POPE  263      15.278  76.478  10.247  1.00  0.00           P
ATOM  11194  O13 POPE  263      14.478  75.408   9.627  1.00  0.00           O
ATOM  11195  O14 POPE  263      16.028  77.417   9.387  1.00  0.00           O
ATOM  11196  O11 POPE  263      14.348  77.307  11.227  1.00  0.00           O
ATOM  11197  O12 POPE  263      16.318  75.818  11.257  1.00  0.00           O
ATOM  11198  C1  POPE  263      13.748  76.647  12.347  1.00  0.00           C
ATOM  11201  C2  POPE  263      14.447  77.058  13.647  1.00  0.00           C
ATOM  11203  O21 POPE  263      13.748  76.508  14.787  1.00  0.00           O
ATOM  11204  C21 POPE  263      14.458  75.548  15.407  1.00  0.00           C
ATOM  11205  O22 POPE  263      15.428  74.978  14.947  1.00  0.00           O
ATOM  11206  C22 POPE  263      13.988  75.387  16.857  1.00  0.00           C
ATOM  11209  C3  POPE  263      14.488  78.607  13.787  1.00  0.00           C
ATOM  11212  O31 POPE  263      14.498  78.978  15.177  1.00  0.00           O
ATOM  11213  C31 POPE  263      15.678  79.268  15.697  1.00  0.00           C
ATOM  11214  O32 POPE  263      16.717  79.428  15.087  1.00  0.00           O
ATOM  11215  C32 POPE  263      15.507  79.418  17.196  1.00  0.00           C
ATOM  11218  C23 POPE  263      15.178  75.238  17.847  1.00  0.00           C
ATOM  11221  C24 POPE  263      14.828  75.747  19.257  1.00  0.00           C
ATOM  11224  C25 POPE  263      15.998  75.698  20.247  1.00  0.00           C
ATOM  11227  C26 POPE  263      15.858  74.618  21.327  1.00  0.00           C
ATOM  11230  C27 POPE  263      16.728  74.897  22.567  1.00  0.00           C
ATOM  11233  C28 POPE  263      16.698  73.768  23.627  1.00  0.00           C
ATOM  11236  C29 POPE  263      15.338  73.667  24.266  1.00  0.00           C
ATOM  11238 0C21 POPE  263      15.037  73.598  25.567  1.00  0.00           C
ATOM  11240 1C21 POPE  263      15.988  73.518  26.736  1.00  0.00           C
ATOM  11243 2C21 POPE  263      15.188  73.038  27.957  1.00  0.00           C
ATOM  11246 3C21 POPE  263      15.938  73.067  29.297  1.00  0.00           C
ATOM  11249 4C21 POPE  263      14.938  72.878  30.447  1.00  0.00           C
ATOM  11252 5C21 POPE  263      15.528  72.938  31.867  1.00  0.00           C
ATOM  11255 6C21 POPE  263      14.418  73.058  32.927  1.00  0.00           C
ATOM  11258 7C21 POPE  263      14.968  73.137  34.357  1.00  0.00           C
ATOM  11261 8C21 POPE  263      13.858  73.098  35.407  1.00  0.00           C
ATOM  11265  C33 POPE  263      15.367  80.897  17.567  1.00  0.00           C
ATOM  11268  C34 POPE  263      15.138  81.058  19.067  1.00  0.00           C
ATOM  11271  C35 POPE  263      14.788  82.497  19.457  1.00  0.00           C
ATOM  11274  C36 POPE  263      14.128  82.567  20.827  1.00  0.00           C
ATOM  11277  C37 POPE  263      15.008  82.117  21.996  1.00  0.00           C
ATOM  11280  C38 POPE  263      14.138  82.068  23.246  1.00  0.00           C
ATOM  11283  C39 POPE  263      14.858  81.597  24.507  1.00  0.00           C
ATOM  11286 0C31 POPE  263      15.118  82.737  25.497  1.00  0.00           C
ATOM  11289 1C31 POPE  263      15.048  82.257  26.957  1.00  0.00           C
ATOM  11292 2C31 POPE  263      15.367  83.397  27.927  1.00  0.00           C
ATOM  11295 3C31 POPE  263      15.328  82.967  29.397  1.00  0.00           C
ATOM  11298 4C31 POPE  263      16.648  83.247  30.137  1.00  0.00           C
ATOM  11301 5C31 POPE  263      16.428  83.768  31.557  1.00  0.00           C
ATOM  11304 6C31 POPE  263      17.738  83.968  32.307  1.00  0.00           C
ATOM  11308  NH3 POPE  264      24.428  13.668  57.467  1.00  0.00           N
ATOM  11312  C12 POPE  264      24.587  13.968  58.937  1.00  0.00           C
ATOM  11315  C11 POPE  264      26.007  13.728  59.477  1.00  0.00           C
ATOM  11318  P   POPE  264      27.678  13.798  57.467  1.00  0.00           P
ATOM  11319  O13 POPE  264      29.088  14.248  57.367  1.00  0.00           O
ATOM  11320  O14 POPE  264      27.448  12.338  57.486  1.00  0.00           O
ATOM  11321  O11 POPE  264      26.768  14.458  56.347  1.00  0.00           O
ATOM  11322  O12 POPE  264      27.028  14.438  58.756  1.00  0.00           O
ATOM  11323  C1  POPE  264      27.267  15.658  55.747  1.00  0.00           C
ATOM  11326  C2  POPE  264      26.158  16.358  54.916  1.00  0.00           C
ATOM  11328  O21 POPE  264      26.567  16.628  53.556  1.00  0.00           O
ATOM  11329  C21 POPE  264      27.727  17.268  53.407  1.00  0.00           C
ATOM  11330  O22 POPE  264      28.258  17.968  54.247  1.00  0.00           O
ATOM  11331  C22 POPE  264      28.258  17.018  51.987  1.00  0.00           C
ATOM  11334  C3  POPE  264      25.568  17.588  55.666  1.00  0.00           C
ATOM  11337  O31 POPE  264      24.278  17.948  55.117  1.00  0.00           O
ATOM  11338  C31 POPE  264      24.077  19.228  54.846  1.00  0.00           C
ATOM  11339  O32 POPE  264      24.858  20.138  55.088  1.00  0.00           O
ATOM  11340  C32 POPE  264      22.727  19.398  54.157  1.00  0.00           C
ATOM  11343  C23 POPE  264      29.438  17.948  51.597  1.00  0.00           C
ATOM  11346  C24 POPE  264      30.538  17.288  50.737  1.00  0.00           C
ATOM  11349  C25 POPE  264      30.157  17.028  49.267  1.00  0.00           C
ATOM  11352  C26 POPE  264      31.407  16.828  48.396  1.00  0.00           C
ATOM  11355  C27 POPE  264      31.108  16.448  46.947  1.00  0.00           C
ATOM  11358  C28 POPE  264      32.358  16.188  46.087  1.00  0.00           C
ATOM  11361  C29 POPE  264      33.167  14.978  46.487  1.00  0.00           C
ATOM  11363 0C21 POPE  264      34.458  14.748  46.166  1.00  0.00           C
ATOM  11365 1C21 POPE  264      35.338  15.668  45.336  1.00  0.00           C
ATOM  11368 2C21 POPE  264      35.028  15.608  43.827  1.00  0.00           C
ATOM  11371 3C21 POPE  264      35.677  14.438  43.067  1.00  0.00           C
ATOM  11374 4C21 POPE  264      34.818  13.988  41.877  1.00  0.00           C
ATOM  11377 5C21 POPE  264      35.598  13.478  40.646  1.00  0.00           C
ATOM  11380 6C21 POPE  264      35.978  11.988  40.697  1.00  0.00           C
ATOM  11383 7C21 POPE  264      36.548  11.508  39.346  1.00  0.00           C
ATOM  11386 8C21 POPE  264      36.728   9.988  39.237  1.00  0.00           C
ATOM  11390  C33 POPE  264      22.678  20.717  53.346  1.00  0.00           C
ATOM  11393  C34 POPE  264      21.578  20.738  52.277  1.00  0.00           C
ATOM  11396  C35 POPE  264      21.807  19.688  51.187  1.00  0.00           C
ATOM  11399  C36 POPE  264      21.098  20.008  49.876  1.00  0.00           C
ATOM  11402  C37 POPE  264      21.318  18.907  48.838  1.00  0.00           C
ATOM  11405  C38 POPE  264      20.538  19.138  47.547  1.00  0.00           C
ATOM  11408  C39 POPE  264      20.598  17.938  46.597  1.00  0.00           C
ATOM  11411 0C31 POPE  264      21.638  18.058  45.477  1.00  0.00           C
ATOM  11414 1C31 POPE  264      21.648  16.758  44.666  1.00  0.00           C
ATOM  11417 2C31 POPE  264      22.297  16.858  43.277  1.00  0.00           C
ATOM  11420 3C31 POPE  264      23.798  16.557  43.277  1.00  0.00           C
ATOM  11423 4C31 POPE  264      24.318  16.268  41.867  1.00  0.00           C
ATOM  11426 5C31 POPE  264      25.787  15.838  41.846  1.00  0.00           C
ATOM  11429 6C31 POPE  264      26.298  15.407  40.466  1.00  0.00           C
ATOM  11433  NH3 POPE  265       7.118  71.128  58.806  1.00  0.00           N
ATOM  11437  C12 POPE  265       6.358  69.848  58.956  1.00  0.00           C
ATOM  11440  C11 POPE  265       5.068  69.878  58.146  1.00  0.00           C
ATOM  11443  P   POPE  265       2.718  68.778  58.297  1.00  0.00           P
ATOM  11444  O13 POPE  265       2.268  67.458  57.766  1.00  0.00           O
ATOM  11445  O14 POPE  265       2.028  69.238  59.517  1.00  0.00           O
ATOM  11446  O11 POPE  265       2.538  69.857  57.157  1.00  0.00           O
ATOM  11447  O12 POPE  265       4.278  68.768  58.547  1.00  0.00           O
ATOM  11448  C1  POPE  265       1.888  69.438  55.947  1.00  0.00           C
ATOM  11451  C2  POPE  265       1.888  70.538  54.856  1.00  0.00           C
ATOM  11453  O21 POPE  265       3.188  70.768  54.297  1.00  0.00           O
ATOM  11454  C21 POPE  265       3.668  70.128  53.227  1.00  0.00           C
ATOM  11455  O22 POPE  265       4.588  70.548  52.537  1.00  0.00           O
ATOM  11456  C22 POPE  265       3.028  68.747  52.966  1.00  0.00           C
ATOM  11459  C3  POPE  265       1.263  71.878  55.336  1.00  0.00           C
ATOM  11462  O31 POPE  265       1.383  72.978  54.396  1.00  0.00           O
ATOM  11463  C31 POPE  265       1.113  72.778  53.107  1.00  0.00           C
ATOM  11464  O32 POPE  265       0.683  71.758  52.607  1.00  0.00           O
ATOM  11465  C32 POPE  265       1.503  74.028  52.306  1.00  0.00           C
ATOM  11468  C23 POPE  265       3.228  68.277  51.516  1.00  0.00           C
ATOM  11471  C24 POPE  265       2.238  68.958  50.567  1.00  0.00           C
ATOM  11474  C25 POPE  265       2.198  68.308  49.177  1.00  0.00           C
ATOM  11477  C26 POPE  265       3.568  68.298  48.486  1.00  0.00           C
ATOM  11480  C27 POPE  265       3.468  67.938  47.007  1.00  0.00           C
ATOM  11483  C28 POPE  265       4.858  67.868  46.347  1.00  0.00           C
ATOM  11486  C29 POPE  265       4.748  67.638  44.857  1.00  0.00           C
ATOM  11488 0C21 POPE  265       4.968  66.478  44.207  1.00  0.00           C
ATOM  11490 1C21 POPE  265       5.348  65.158  44.827  1.00  0.00           C
ATOM  11493 2C21 POPE  265       6.848  64.857  44.647  1.00  0.00           C
ATOM  11496 3C21 POPE  265       7.268  64.577  43.197  1.00  0.00           C
ATOM  11499 4C21 POPE  265       8.778  64.348  43.076  1.00  0.00           C
ATOM  11502 5C21 POPE  265       9.287  64.288  41.627  1.00  0.00           C
ATOM  11505 6C21 POPE  265      10.788  63.997  41.557  1.00  0.00           C
ATOM  11508 7C21 POPE  265      11.178  63.068  40.396  1.00  0.00           C
ATOM  11511 8C21 POPE  265      12.598  62.528  40.516  1.00  0.00           C
ATOM  11515  C33 POPE  265       0.343  74.878  51.727  1.00  0.00           C
ATOM  11518  C34 POPE  265       0.033  74.637  50.247  1.00  0.00           C
ATOM  11521  C35 POPE  265      -0.447  75.928  49.567  1.00  0.00           C
ATOM  11524  C36 POPE  265      -1.257  75.647  48.297  1.00  0.00           C
ATOM  11527  C37 POPE  265      -1.457  76.897  47.437  1.00  0.00           C
ATOM  11530  C38 POPE  265      -2.457  76.647  46.297  1.00  0.00           C
ATOM  11533  C39 POPE  265      -2.487  77.758  45.237  1.00  0.00           C
ATOM  11536 0C31 POPE  265      -1.247  77.778  44.326  1.00  0.00           C
ATOM  11539 1C31 POPE  265      -1.447  78.688  43.096  1.00  0.00           C
ATOM  11542 2C31 POPE  265      -0.507  78.357  41.927  1.00  0.00           C
ATOM  11545 3C31 POPE  265       0.973  78.647  42.188  1.00  0.00           C
ATOM  11548 4C31 POPE  265       1.333  80.138  42.047  1.00  0.00           C
ATOM  11551 5C31 POPE  265       2.798  80.428  42.357  1.00  0.00           C
ATOM  11554 6C31 POPE  265       3.218  81.857  42.017  1.00  0.00           C
ATOM  11558  NH3 POPE  266      80.347 131.342  22.977  1.00  0.00           N
ATOM  11562  C12 POPE  266      81.577 130.493  23.127  1.00  0.00           C
ATOM  11565  C11 POPE  266      81.297 129.018  22.817  1.00  0.00           C
ATOM  11568  P   POPE  266      83.577 127.748  23.517  1.00  0.00           P
ATOM  11569  O13 POPE  266      83.457 126.277  23.487  1.00  0.00           O
ATOM  11570  O14 POPE  266      84.878 128.318  23.127  1.00  0.00           O
ATOM  11571  O11 POPE  266      83.158 128.338  24.917  1.00  0.00           O
ATOM  11572  O12 POPE  266      82.498 128.327  22.537  1.00  0.00           O
ATOM  11573  C1  POPE  266      82.287 127.588  25.767  1.00  0.00           C
ATOM  11576  C2  POPE  266      82.327 128.127  27.207  1.00  0.00           C
ATOM  11578  O21 POPE  266      81.327 127.378  27.886  1.00  0.00           O
ATOM  11579  C21 POPE  266      81.518 127.128  29.147  1.00  0.00           C
ATOM  11580  O22 POPE  266      82.478 127.467  29.826  1.00  0.00           O
ATOM  11581  C22 POPE  266      80.318 126.328  29.627  1.00  0.00           C
ATOM  11584  C3  POPE  266      82.007 129.637  27.237  1.00  0.00           C
ATOM  11587  O31 POPE  266      81.798 130.128  28.576  1.00  0.00           O
ATOM  11588  C31 POPE  266      82.658 131.013  29.057  1.00  0.00           C
ATOM  11589  O32 POPE  266      83.658 131.423  28.487  1.00  0.00           O
ATOM  11590  C32 POPE  266      82.118 131.553  30.386  1.00  0.00           C
ATOM  11593  C23 POPE  266      80.688 125.417  30.817  1.00  0.00           C
ATOM  11596  C24 POPE  266      79.618 124.367  31.067  1.00  0.00           C
ATOM  11599  C25 POPE  266      80.018 123.308  32.096  1.00  0.00           C
ATOM  11602  C26 POPE  266      80.458 123.908  33.437  1.00  0.00           C
ATOM  11605  C27 POPE  266      80.647 122.837  34.507  1.00  0.00           C
ATOM  11608  C28 POPE  266      81.128 123.408  35.837  1.00  0.00           C
ATOM  11611  C29 POPE  266      81.308 122.287  36.826  1.00  0.00           C
ATOM  11613 0C21 POPE  266      80.497 121.988  37.867  1.00  0.00           C
ATOM  11615 1C21 POPE  266      79.228 122.707  38.237  1.00  0.00           C
ATOM  11618 2C21 POPE  266      78.037 121.737  38.237  1.00  0.00           C
ATOM  11621 3C21 POPE  266      76.717 122.488  38.447  1.00  0.00           C
ATOM  11624 4C21 POPE  266      75.497 121.568  38.517  1.00  0.00           C
ATOM  11627 5C21 POPE  266      75.318 120.867  39.857  1.00  0.00           C
ATOM  11630 6C21 POPE  266      73.948 120.197  39.916  1.00  0.00           C
ATOM  11633 7C21 POPE  266      73.567 119.637  41.287  1.00  0.00           C
ATOM  11636 8C21 POPE  266      72.188 118.987  41.246  1.00  0.00           C
ATOM  11640  C33 POPE  266      82.157 130.552  31.567  1.00  0.00           C
ATOM  11643  C34 POPE  266      81.348 131.042  32.787  1.00  0.00           C
ATOM  11646  C35 POPE  266      81.967 132.222  33.556  1.00  0.00           C
ATOM  11649  C36 POPE  266      83.027 131.822  34.596  1.00  0.00           C
ATOM  11652  C37 POPE  266      83.567 133.033  35.377  1.00  0.00           C
ATOM  11655  C38 POPE  266      84.978 132.842  35.947  1.00  0.00           C
ATOM  11658  C39 POPE  266      85.118 131.932  37.187  1.00  0.00           C
ATOM  11661 0C31 POPE  266      86.608 131.652  37.416  1.00  0.00           C
ATOM  11664 1C31 POPE  266      87.017 130.972  38.727  1.00  0.00           C
ATOM  11667 2C31 POPE  266      88.558 131.002  38.837  1.00  0.00           C
ATOM  11670 3C31 POPE  266      89.128 130.412  40.136  1.00  0.00           C
ATOM  11673 4C31 POPE  266      90.537 130.962  40.427  1.00  0.00           C
ATOM  11676 5C31 POPE  266      91.118 130.433  41.737  1.00  0.00           C
ATOM  11679 6C31 POPE  266      92.157 131.363  42.346  1.00  0.00           C
ATOM  11683  NH3 POPE  267      27.028  22.728  57.727  1.00  0.00           N
ATOM  11687  C12 POPE  267      28.077  21.938  58.466  1.00  0.00           C
ATOM  11690  C11 POPE  267      27.598  20.577  58.977  1.00  0.00           C
ATOM  11693  P   POPE  267      28.907  18.327  59.016  1.00  0.00           P
ATOM  11694  O13 POPE  267      29.878  17.668  59.916  1.00  0.00           O
ATOM  11695  O14 POPE  267      27.577  17.678  59.006  1.00  0.00           O
ATOM  11696  O11 POPE  267      29.448  18.338  57.537  1.00  0.00           O
ATOM  11697  O12 POPE  267      28.737  19.848  59.427  1.00  0.00           O
ATOM  11698  C1  POPE  267      30.708  18.848  57.087  1.00  0.00           C
ATOM  11701  C2  POPE  267      31.598  17.708  56.497  1.00  0.00           C
ATOM  11703  O21 POPE  267      32.757  18.208  55.797  1.00  0.00           O
ATOM  11704  C21 POPE  267      32.587  18.898  54.688  1.00  0.00           C
ATOM  11705  O22 POPE  267      31.528  19.168  54.146  1.00  0.00           O
ATOM  11706  C22 POPE  267      33.948  19.388  54.146  1.00  0.00           C
ATOM  11709  C3  POPE  267      30.798  16.657  55.666  1.00  0.00           C
ATOM  11712  O31 POPE  267      31.448  15.368  55.677  1.00  0.00           O
ATOM  11713  C31 POPE  267      30.977  14.538  54.746  1.00  0.00           C
ATOM  11714  O32 POPE  267      30.238  14.848  53.827  1.00  0.00           O
ATOM  11715  C32 POPE  267      31.558  13.138  54.967  1.00  0.00           C
ATOM  11718  C23 POPE  267      34.018  19.498  52.597  1.00  0.00           C
ATOM  11721  C24 POPE  267      35.438  19.818  52.087  1.00  0.00           C
ATOM  11724  C25 POPE  267      35.728  19.488  50.607  1.00  0.00           C
ATOM  11727  C26 POPE  267      34.748  20.128  49.617  1.00  0.00           C
ATOM  11730  C27 POPE  267      34.968  19.718  48.137  1.00  0.00           C
ATOM  11733  C28 POPE  267      35.318  20.888  47.188  1.00  0.00           C
ATOM  11736  C29 POPE  267      36.737  21.368  47.327  1.00  0.00           C
ATOM  11738 0C21 POPE  267      37.487  21.958  46.376  1.00  0.00           C
ATOM  11740 1C21 POPE  267      37.057  22.317  44.967  1.00  0.00           C
ATOM  11743 2C21 POPE  267      38.208  22.198  43.937  1.00  0.00           C
ATOM  11746 3C21 POPE  267      38.558  20.748  43.577  1.00  0.00           C
ATOM  11749 4C21 POPE  267      39.697  20.647  42.556  1.00  0.00           C
ATOM  11752 5C21 POPE  267      40.018  19.198  42.207  1.00  0.00           C
ATOM  11755 6C21 POPE  267      41.058  18.998  41.107  1.00  0.00           C
ATOM  11758 7C21 POPE  267      41.058  17.548  40.586  1.00  0.00           C
ATOM  11761 8C21 POPE  267      42.108  17.268  39.517  1.00  0.00           C
ATOM  11765  C33 POPE  267      30.968  12.078  54.016  1.00  0.00           C
ATOM  11768  C34 POPE  267      31.888  10.858  53.816  1.00  0.00           C
ATOM  11771  C35 POPE  267      33.167  11.198  53.027  1.00  0.00           C
ATOM  11774  C36 POPE  267      33.877   9.998  52.407  1.00  0.00           C
ATOM  11777  C37 POPE  267      35.098  10.438  51.567  1.00  0.00           C
ATOM  11780  C38 POPE  267      35.667   9.338  50.666  1.00  0.00           C
ATOM  11783  C39 POPE  267      36.388   8.218  51.417  1.00  0.00           C
ATOM  11786 0C31 POPE  267      37.357   7.418  50.536  1.00  0.00           C
ATOM  11789 1C31 POPE  267      37.888   6.168  51.256  1.00  0.00           C
ATOM  11792 2C31 POPE  267      39.007   5.408  50.527  1.00  0.00           C
ATOM  11795 3C31 POPE  267      40.438   5.938  50.786  1.00  0.00           C
ATOM  11798 4C31 POPE  267      40.938   6.918  49.716  1.00  0.00           C
ATOM  11801 5C31 POPE  267      42.388   7.348  49.937  1.00  0.00           C
ATOM  11804 6C31 POPE  267      42.917   8.238  48.806  1.00  0.00           C
ATOM  11808  NH3 POPE  268      21.397   8.958  58.457  1.00  0.00           N
ATOM  11812  C12 POPE  268      21.198  10.198  59.256  1.00  0.00           C
ATOM  11815  C11 POPE  268      20.558  11.238  58.356  1.00  0.00           C
ATOM  11818  P   POPE  268      20.788  13.827  58.577  1.00  0.00           P
ATOM  11819  O13 POPE  268      20.988  14.738  59.716  1.00  0.00           O
ATOM  11820  O14 POPE  268      21.818  13.748  57.527  1.00  0.00           O
ATOM  11821  O11 POPE  268      19.407  14.168  57.907  1.00  0.00           O
ATOM  11822  O12 POPE  268      20.467  12.408  59.137  1.00  0.00           O
ATOM  11823  C1  POPE  268      19.298  15.368  57.117  1.00  0.00           C
ATOM  11826  C2  POPE  268      19.507  15.118  55.607  1.00  0.00           C
ATOM  11828  O21 POPE  268      18.498  15.858  54.876  1.00  0.00           O
ATOM  11829  C21 POPE  268      18.967  16.518  53.806  1.00  0.00           C
ATOM  11830  O22 POPE  268      20.108  16.898  53.666  1.00  0.00           O
ATOM  11831  C22 POPE  268      17.868  16.578  52.747  1.00  0.00           C
ATOM  11834  C3  POPE  268      19.368  13.618  55.228  1.00  0.00           C
ATOM  11837  O31 POPE  268      19.407  13.498  53.797  1.00  0.00           O
ATOM  11838  C31 POPE  268      19.528  12.268  53.337  1.00  0.00           C
ATOM  11839  O32 POPE  268      19.308  11.248  53.967  1.00  0.00           O
ATOM  11840  C32 POPE  268      20.058  12.368  51.916  1.00  0.00           C
ATOM  11843  C23 POPE  268      18.398  16.758  51.287  1.00  0.00           C
ATOM  11846  C24 POPE  268      17.608  15.868  50.307  1.00  0.00           C
ATOM  11849  C25 POPE  268      17.948  16.088  48.827  1.00  0.00           C
ATOM  11852  C26 POPE  268      17.167  17.228  48.157  1.00  0.00           C
ATOM  11855  C27 POPE  268      16.977  17.018  46.637  1.00  0.00           C
ATOM  11858  C28 POPE  268      16.658  18.317  45.877  1.00  0.00           C
ATOM  11861  C29 POPE  268      16.148  18.058  44.477  1.00  0.00           C
ATOM  11863 0C21 POPE  268      16.658  18.458  43.297  1.00  0.00           C
ATOM  11865 1C21 POPE  268      17.917  19.258  43.067  1.00  0.00           C
ATOM  11868 2C21 POPE  268      18.858  18.577  42.047  1.00  0.00           C
ATOM  11871 3C21 POPE  268      18.358  18.678  40.607  1.00  0.00           C
ATOM  11874 4C21 POPE  268      19.158  17.818  39.606  1.00  0.00           C
ATOM  11877 5C21 POPE  268      18.887  16.318  39.767  1.00  0.00           C
ATOM  11880 6C21 POPE  268      19.378  15.508  38.567  1.00  0.00           C
ATOM  11883 7C21 POPE  268      18.698  14.148  38.437  1.00  0.00           C
ATOM  11886 8C21 POPE  268      18.938  13.498  37.077  1.00  0.00           C
ATOM  11890  C33 POPE  268      21.348  13.218  51.826  1.00  0.00           C
ATOM  11893  C34 POPE  268      21.677  13.638  50.396  1.00  0.00           C
ATOM  11896  C35 POPE  268      23.098  14.198  50.256  1.00  0.00           C
ATOM  11899  C36 POPE  268      23.158  15.348  49.247  1.00  0.00           C
ATOM  11902  C37 POPE  268      24.587  15.768  48.897  1.00  0.00           C
ATOM  11905  C38 POPE  268      24.587  17.208  48.356  1.00  0.00           C
ATOM  11908  C39 POPE  268      25.968  17.688  47.896  1.00  0.00           C
ATOM  11911 0C31 POPE  268      26.298  17.308  46.456  1.00  0.00           C
ATOM  11914 1C31 POPE  268      27.577  18.008  46.007  1.00  0.00           C
ATOM  11917 2C31 POPE  268      27.908  17.828  44.527  1.00  0.00           C
ATOM  11920 3C31 POPE  268      28.488  16.448  44.177  1.00  0.00           C
ATOM  11923 4C31 POPE  268      29.288  16.487  42.877  1.00  0.00           C
ATOM  11926 5C31 POPE  268      29.938  15.148  42.547  1.00  0.00           C
ATOM  11929 6C31 POPE  268      30.938  15.278  41.408  1.00  0.00           C
ATOM  11933  NH3 POPE  269       0.893  56.988  15.807  1.00  0.00           N
ATOM  11937  C12 POPE  269       1.383  58.157  14.997  1.00  0.00           C
ATOM  11940  C11 POPE  269       2.068  59.238  15.857  1.00  0.00           C
ATOM  11943  P   POPE  269       1.733  61.668  16.757  1.00  0.00           P
ATOM  11944  O13 POPE  269       2.338  62.618  15.807  1.00  0.00           O
ATOM  11945  O14 POPE  269       0.693  62.258  17.617  1.00  0.00           O
ATOM  11946  O11 POPE  269       2.878  61.088  17.637  1.00  0.00           O
ATOM  11947  O12 POPE  269       1.213  60.368  15.997  1.00  0.00           O
ATOM  11948  C1  POPE  269       3.058  61.528  18.977  1.00  0.00           C
ATOM  11951  C2  POPE  269       4.378  60.908  19.457  1.00  0.00           C
ATOM  11953  O21 POPE  269       4.408  60.758  20.887  1.00  0.00           O
ATOM  11954  C21 POPE  269       3.668  59.737  21.306  1.00  0.00           C
ATOM  11955  O22 POPE  269       3.078  58.947  20.607  1.00  0.00           O
ATOM  11956  C22 POPE  269       3.738  59.678  22.817  1.00  0.00           C
ATOM  11959  C3  POPE  269       5.608  61.697  18.967  1.00  0.00           C
ATOM  11962  O31 POPE  269       6.738  60.798  18.906  1.00  0.00           O
ATOM  11963  C31 POPE  269       7.298  60.418  20.056  1.00  0.00           C
ATOM  11964  O32 POPE  269       7.658  59.277  20.317  1.00  0.00           O
ATOM  11965  C32 POPE  269       7.518  61.608  20.987  1.00  0.00           C
ATOM  11968  C23 POPE  269       5.108  59.127  23.277  1.00  0.00           C
ATOM  11971  C24 POPE  269       5.368  59.378  24.756  1.00  0.00           C
ATOM  11974  C25 POPE  269       6.668  60.138  25.047  1.00  0.00           C
ATOM  11977  C26 POPE  269       6.738  60.498  26.537  1.00  0.00           C
ATOM  11980  C27 POPE  269       8.078  61.107  26.987  1.00  0.00           C
ATOM  11983  C28 POPE  269       8.108  61.177  28.527  1.00  0.00           C
ATOM  11986  C29 POPE  269       9.238  61.998  29.087  1.00  0.00           C
ATOM  11988 0C21 POPE  269       9.108  62.928  30.047  1.00  0.00           C
ATOM  11990 1C21 POPE  269       7.818  63.327  30.727  1.00  0.00           C
ATOM  11993 2C21 POPE  269       7.468  62.408  31.917  1.00  0.00           C
ATOM  11996 3C21 POPE  269       8.448  62.588  33.086  1.00  0.00           C
[truncated: 1,771,982 more chars]
