# Supplementary material for: Characterizing Membrane Association and Periplasmic Transfer of Bacterial Lipoproteins through Molecular Dynamics Simulations
Source: Structure. 2020 Apr 7;28(4):475–487.e3. doi: 10.1016/j.str.2020.01.012 (PMC7139219; doi:10.1016/j.str.2020.01.012)
Supplement: Data S2. Final Coordinates from Simulations (A–L), Related to Figure 3 [file mmc4.zip › A-L/GFCB-5-atomistic.pdb]

TITLE     Protein
REMARK    THIS IS A SIMULATION BOX
CRYST1  129.512  129.512  112.012  90.00  90.00  90.00 P 1           1
MODEL        1
ATOM      1  N   CYSTA   1      49.926  80.316  61.560  1.00  0.00           N
ATOM      3  CA  CYSTA   1      50.966  80.696  62.510  1.00  0.00           C
ATOM      5  C   CYSTA   1      50.396  81.056  63.880  1.00  0.00           C
ATOM      6  O   CYSTA   1      50.666  82.116  64.430  1.00  0.00           O
ATOM      7  CB  CYSTA   1      51.866  81.846  61.930  1.00  0.00           C
ATOM     10  SG  CYSTA   1      52.886  81.276  60.500  1.00  0.00           S
ATOM     11  C1  CYSTA   1      53.556  82.856  59.830  1.00  0.00           C
ATOM     14  CA1 CYSTA   1      49.606  79.046  61.270  1.00  0.00           C
ATOM     15  OA1 CYSTA   1      50.076  78.136  61.940  1.00  0.00           O
ATOM     16  CA2 CYSTA   1      48.706  78.656  60.130  1.00  0.00           C
ATOM     19  C11 CYSTA   1      54.536  82.746  58.610  1.00  0.00           C
ATOM     21  O11 CYSTA   1      53.916  81.896  57.630  1.00  0.00           O
ATOM     22  CX1 CYSTA   1      53.866  82.166  56.320  1.00  0.00           C
ATOM     23  OX1 CYSTA   1      53.746  81.306  55.470  1.00  0.00           O
ATOM     24  CX2 CYSTA   1      53.896  83.646  55.960  1.00  0.00           C
ATOM     27  C12 CYSTA   1      55.956  82.186  58.970  1.00  0.00           C
ATOM     30  O12 CYSTA   1      56.626  81.586  57.840  1.00  0.00           O
ATOM     31  CD1 CYSTA   1      57.286  82.256  56.880  1.00  0.00           C
ATOM     32  OD1 CYSTA   1      57.466  81.776  55.760  1.00  0.00           O
ATOM     33  CD2 CYSTA   1      57.696  83.686  57.260  1.00  0.00           C
ATOM     36  CA3 CYSTA   1      48.276  79.816  59.220  1.00  0.00           C
ATOM     39  CA4 CYSTA   1      47.356  79.286  58.110  1.00  0.00           C
ATOM     42  CA5 CYSTA   1      46.796  80.396  57.210  1.00  0.00           C
ATOM     45  CA6 CYSTA   1      45.706  79.906  56.260  1.00  0.00           C
ATOM     48  CA7 CYSTA   1      44.336  79.666  56.920  1.00  0.00           C
ATOM     51  CA8 CYSTA   1      43.306  79.226  55.880  1.00  0.00           C
ATOM     54  CA9 CYSTA   1      43.146  77.716  55.730  1.00  0.00           C
ATOM     57 0CA1 CYSTA   1      42.356  77.076  56.880  1.00  0.00           C
ATOM     60 1CA1 CYSTA   1      41.866  75.656  56.570  1.00  0.00           C
ATOM     63 2CA1 CYSTA   1      41.166  74.996  57.770  1.00  0.00           C
ATOM     66 3CA1 CYSTA   1      40.686  73.566  57.490  1.00  0.00           C
ATOM     69 4CA1 CYSTA   1      39.496  73.486  56.530  1.00  0.00           C
ATOM     72 5CA1 CYSTA   1      39.076  72.036  56.260  1.00  0.00           C
ATOM     75 6CA1 CYSTA   1      37.916  71.916  55.280  1.00  0.00           C
ATOM     79  CD3 CYSTA   1      58.226  84.486  56.050  1.00  0.00           C
ATOM     82  CD4 CYSTA   1      59.686  84.156  55.690  1.00  0.00           C
ATOM     85  CD5 CYSTA   1      59.916  83.896  54.190  1.00  0.00           C
ATOM     88  CD6 CYSTA   1      59.596  85.076  53.260  1.00  0.00           C
ATOM     91  CD7 CYSTA   1      59.556  84.706  51.760  1.00  0.00           C
ATOM     94  CD8 CYSTA   1      60.866  84.126  51.210  1.00  0.00           C
ATOM     97  CD9 CYSTA   1      60.806  83.636  49.760  1.00  0.00           C
ATOM    100 0CD1 CYSTA   1      60.336  84.666  48.720  1.00  0.00           C
ATOM    103 1CD1 CYSTA   1      61.266  85.866  48.530  1.00  0.00           C
ATOM    106 2CD1 CYSTA   1      60.666  86.996  47.670  1.00  0.00           C
ATOM    109 3CD1 CYSTA   1      60.626  86.746  46.150  1.00  0.00           C
ATOM    112 4CD1 CYSTA   1      59.406  85.946  45.670  1.00  0.00           C
ATOM    115 5CD1 CYSTA   1      59.276  85.926  44.140  1.00  0.00           C
ATOM    118 6CD1 CYSTA   1      58.126  85.046  43.650  1.00  0.00           C
ATOM    122  CX3 CYSTA   1      53.456  83.836  54.490  1.00  0.00           C
ATOM    125  CX4 CYSTA   1      53.266  85.306  54.140  1.00  0.00           C
ATOM    128  CX5 CYSTA   1      54.586  86.036  53.850  1.00  0.00           C
ATOM    131  CX6 CYSTA   1      55.096  85.756  52.440  1.00  0.00           C
ATOM    134  CX7 CYSTA   1      56.146  86.786  51.990  1.00  0.00           C
ATOM    137  CX8 CYSTA   1      56.696  86.506  50.580  1.00  0.00           C
ATOM    140  CX9 CYSTA   1      55.656  86.676  49.490  1.00  0.00           C
ATOM    142 0CX1 CYSTA   1      55.546  87.696  48.630  1.00  0.00           C
ATOM    144 1CX1 CYSTA   1      56.406  88.936  48.580  1.00  0.00           C
ATOM    147 2CX1 CYSTA   1      55.606  90.246  48.450  1.00  0.00           C
ATOM    150 3CX1 CYSTA   1      55.106  90.486  47.010  1.00  0.00           C
ATOM    153 4CX1 CYSTA   1      54.396  91.836  46.810  1.00  0.00           C
ATOM    156 5CX1 CYSTA   1      52.986  91.886  47.420  1.00  0.00           C
ATOM    159 6CX1 CYSTA   1      52.156  93.086  46.920  1.00  0.00           C
ATOM    162 7CX1 CYSTA   1      50.736  93.076  47.510  1.00  0.00           C
ATOM    165 8CX1 CYSTA   1      49.846  94.206  47.000  1.00  0.00           C
ATOM    169  N   THR A   2      49.616  80.156  64.510  1.00  0.00           N
ATOM    171  CA  THR A   2      49.076  80.286  65.870  1.00  0.00           C
ATOM    173  CB  THR A   2      47.976  79.236  66.120  1.00  0.00           C
ATOM    175  OG1 THR A   2      46.696  79.836  66.140  1.00  0.00           O
ATOM    177  CG2 THR A   2      48.116  78.426  67.420  1.00  0.00           C
ATOM    181  C   THR A   2      50.156  80.296  66.940  1.00  0.00           C
ATOM    182  O   THR A   2      51.246  79.776  66.700  1.00  0.00           O
ATOM    183  N   HIS A   3      49.956  80.886  68.150  1.00  0.00           N
ATOM    185  CA  HIS A   3      50.936  80.716  69.220  1.00  0.00           C
ATOM    187  CB  HIS A   3      51.016  81.866  70.310  1.00  0.00           C
ATOM    190  ND1 HIS A   3      49.616  83.166  71.930  1.00  0.00           N
ATOM    191  CG  HIS A   3      50.196  81.946  71.600  1.00  0.00           C
ATOM    192  CE1 HIS A   3      48.856  82.926  72.980  1.00  0.00           C
ATOM    194  NE2 HIS A   3      48.926  81.636  73.370  1.00  0.00           N
ATOM    196  CD2 HIS A   3      49.796  81.006  72.510  1.00  0.00           C
ATOM    198  C   HIS A   3      50.926  79.286  69.770  1.00  0.00           C
ATOM    199  O   HIS A   3      50.126  78.876  70.600  1.00  0.00           O
ATOM    200  N   SER A   4      51.856  78.456  69.250  1.00  0.00           N
ATOM    202  CA  SER A   4      52.356  77.246  69.860  1.00  0.00           C
ATOM    204  CB  SER A   4      52.556  76.066  68.850  1.00  0.00           C
ATOM    207  OG  SER A   4      51.326  75.576  68.320  1.00  0.00           O
ATOM    209  C   SER A   4      53.706  77.576  70.440  1.00  0.00           C
ATOM    210  O   SER A   4      54.606  78.036  69.750  1.00  0.00           O
ATOM    211  N   GLN A   5      53.906  77.356  71.750  1.00  0.00           N
ATOM    213  CA  GLN A   5      55.166  77.726  72.360  1.00  0.00           C
ATOM    215  CB  GLN A   5      54.996  78.686  73.560  1.00  0.00           C
ATOM    218  CG  GLN A   5      56.006  79.876  73.580  1.00  0.00           C
ATOM    221  CD  GLN A   5      56.246  80.576  72.220  1.00  0.00           C
ATOM    222  OE1 GLN A   5      57.376  80.806  71.800  1.00  0.00           O
ATOM    223  NE2 GLN A   5      55.176  80.816  71.450  1.00  0.00           N
ATOM    226  C   GLN A   5      56.036  76.516  72.640  1.00  0.00           C
ATOM    227  O   GLN A   5      55.626  75.356  72.560  1.00  0.00           O
ATOM    228  N   GLN A   6      57.326  76.766  72.920  1.00  0.00           N
ATOM    230  CA  GLN A   6      58.346  76.216  72.070  1.00  0.00           C
ATOM    232  CB  GLN A   6      58.536  77.286  70.940  1.00  0.00           C
ATOM    235  CG  GLN A   6      58.486  76.936  69.420  1.00  0.00           C
ATOM    238  CD  GLN A   6      57.516  75.846  68.950  1.00  0.00           C
ATOM    239  OE1 GLN A   6      57.886  75.026  68.110  1.00  0.00           O
ATOM    240  NE2 GLN A   6      56.266  75.856  69.440  1.00  0.00           N
ATOM    243  C   GLN A   6      59.636  75.996  72.900  1.00  0.00           C
ATOM    244  O   GLN A   6      60.696  76.496  72.580  1.00  0.00           O
ATOM    245  N   SER A   7      59.596  75.176  73.990  1.00  0.00           N
ATOM    247  CA  SER A   7      60.796  74.456  74.490  1.00  0.00           C
ATOM    249  CB  SER A   7      60.626  73.866  75.950  1.00  0.00           C
ATOM    252  OG  SER A   7      61.706  73.006  76.370  1.00  0.00           O
ATOM    254  C   SER A   7      61.106  73.266  73.590  1.00  0.00           C
ATOM    255  O   SER A   7      62.216  72.736  73.530  1.00  0.00           O
ATOM    256  N   MET A   8      60.056  72.816  72.900  1.00  0.00           N
ATOM    258  CA  MET A   8      59.936  71.526  72.260  1.00  0.00           C
ATOM    260  CB  MET A   8      61.016  71.176  71.180  1.00  0.00           C
ATOM    263  CG  MET A   8      60.666  71.716  69.770  1.00  0.00           C
ATOM    266  SD  MET A   8      59.726  73.256  69.760  1.00  0.00           S
ATOM    267  CE  MET A   8      61.116  74.396  69.980  1.00  0.00           C
ATOM    271  C   MET A   8      59.666  70.426  73.250  1.00  0.00           C
ATOM    272  O   MET A   8      58.516  70.146  73.570  1.00  0.00           O
ATOM    273  N   VAL A   9      60.726  69.806  73.760  1.00  0.00           N
ATOM    275  CA  VAL A   9      60.656  68.526  74.430  1.00  0.00           C
ATOM    277  CB  VAL A   9      62.056  68.006  74.710  1.00  0.00           C
ATOM    279  CG1 VAL A   9      62.096  66.956  75.820  1.00  0.00           C
ATOM    283  CG2 VAL A   9      62.586  67.386  73.410  1.00  0.00           C
ATOM    287  C   VAL A   9      59.756  68.496  75.650  1.00  0.00           C
ATOM    288  O   VAL A   9      58.906  67.616  75.760  1.00  0.00           O
ATOM    289  N   ASP A  10      59.826  69.476  76.560  1.00  0.00           N
ATOM    291  CA  ASP A  10      58.846  69.536  77.630  1.00  0.00           C
ATOM    293  CB  ASP A  10      59.186  70.646  78.670  1.00  0.00           C
ATOM    296  CG  ASP A  10      60.336  70.266  79.610  1.00  0.00           C
ATOM    297  OD1 ASP A  10      61.056  69.276  79.360  1.00  0.00           O
ATOM    298  OD2 ASP A  10      60.516  71.026  80.600  1.00  0.00           O
ATOM    299  C   ASP A  10      57.386  69.656  77.130  1.00  0.00           C
ATOM    300  O   ASP A  10      56.526  68.906  77.580  1.00  0.00           O
ATOM    301  N   THR A  11      57.076  70.536  76.150  1.00  0.00           N
ATOM    303  CA  THR A  11      55.706  70.676  75.610  1.00  0.00           C
ATOM    305  CB  THR A  11      55.526  71.876  74.670  1.00  0.00           C
ATOM    307  OG1 THR A  11      55.986  73.076  75.260  1.00  0.00           O
ATOM    309  CG2 THR A  11      54.036  72.096  74.330  1.00  0.00           C
ATOM    313  C   THR A  11      55.176  69.476  74.860  1.00  0.00           C
ATOM    314  O   THR A  11      54.106  68.946  75.150  1.00  0.00           O
ATOM    315  N   PHE A  12      55.926  69.016  73.830  1.00  0.00           N
ATOM    317  CA  PHE A  12      55.546  67.886  73.010  1.00  0.00           C
ATOM    319  CB  PHE A  12      56.446  67.776  71.750  1.00  0.00           C
ATOM    322  CG  PHE A  12      56.076  68.816  70.710  1.00  0.00           C
ATOM    323  CD1 PHE A  12      56.686  70.076  70.720  1.00  0.00           C
ATOM    325  CE1 PHE A  12      56.426  71.026  69.720  1.00  0.00           C
ATOM    327  CZ  PHE A  12      55.546  70.706  68.690  1.00  0.00           C
ATOM    329  CD2 PHE A  12      55.176  68.516  69.670  1.00  0.00           C
ATOM    331  CE2 PHE A  12      54.916  69.456  68.660  1.00  0.00           C
ATOM    333  C   PHE A  12      55.466  66.576  73.770  1.00  0.00           C
ATOM    334  O   PHE A  12      54.496  65.836  73.650  1.00  0.00           O
ATOM    335  N   ARG A  13      56.436  66.276  74.640  1.00  0.00           N
ATOM    337  CA  ARG A  13      56.406  65.116  75.500  1.00  0.00           C
ATOM    339  CB  ARG A  13      57.666  65.076  76.370  1.00  0.00           C
ATOM    342  CG  ARG A  13      57.776  63.816  77.240  1.00  0.00           C
ATOM    345  CD  ARG A  13      59.026  63.786  78.110  1.00  0.00           C
ATOM    348  NE  ARG A  13      58.906  64.956  79.030  1.00  0.00           N
ATOM    350  CZ  ARG A  13      59.786  65.166  79.980  1.00  0.00           C
ATOM    351  NH1 ARG A  13      60.596  64.226  80.400  1.00  0.00           N
ATOM    354  NH2 ARG A  13      59.896  66.366  80.500  1.00  0.00           N
ATOM    357  C   ARG A  13      55.236  65.066  76.460  1.00  0.00           C
ATOM    358  O   ARG A  13      54.626  64.016  76.640  1.00  0.00           O
ATOM    359  N   ALA A  14      54.896  66.186  77.120  1.00  0.00           N
ATOM    361  CA  ALA A  14      53.756  66.226  78.010  1.00  0.00           C
ATOM    363  CB  ALA A  14      53.706  67.606  78.690  1.00  0.00           C
ATOM    367  C   ALA A  14      52.456  65.896  77.290  1.00  0.00           C
ATOM    368  O   ALA A  14      51.736  64.976  77.670  1.00  0.00           O
ATOM    369  N   SER A  15      52.236  66.536  76.120  1.00  0.00           N
ATOM    371  CA  SER A  15      51.096  66.306  75.240  1.00  0.00           C
ATOM    373  CB  SER A  15      51.046  67.306  74.040  1.00  0.00           C
ATOM    376  OG  SER A  15      49.846  67.246  73.270  1.00  0.00           O
ATOM    378  C   SER A  15      51.046  64.866  74.770  1.00  0.00           C
ATOM    379  O   SER A  15      49.986  64.266  74.740  1.00  0.00           O
ATOM    380  N   LEU A  16      52.196  64.216  74.440  1.00  0.00           N
ATOM    382  CA  LEU A  16      52.206  62.816  74.010  1.00  0.00           C
ATOM    384  CB  LEU A  16      53.676  62.346  73.770  1.00  0.00           C
ATOM    387  CG  LEU A  16      53.876  60.836  73.490  1.00  0.00           C
ATOM    389  CD1 LEU A  16      53.216  60.416  72.160  1.00  0.00           C
ATOM    393  CD2 LEU A  16      55.376  60.466  73.530  1.00  0.00           C
ATOM    397  C   LEU A  16      51.576  61.866  75.020  1.00  0.00           C
ATOM    398  O   LEU A  16      50.676  61.096  74.710  1.00  0.00           O
ATOM    399  N   PHE A  17      52.016  61.986  76.290  1.00  0.00           N
ATOM    401  CA  PHE A  17      51.456  61.256  77.400  1.00  0.00           C
ATOM    403  CB  PHE A  17      52.346  61.466  78.650  1.00  0.00           C
ATOM    406  CG  PHE A  17      53.726  60.866  78.460  1.00  0.00           C
ATOM    407  CD1 PHE A  17      53.906  59.496  78.180  1.00  0.00           C
ATOM    409  CE1 PHE A  17      55.196  58.946  78.110  1.00  0.00           C
ATOM    411  CZ  PHE A  17      56.316  59.756  78.310  1.00  0.00           C
ATOM    413  CD2 PHE A  17      54.866  61.666  78.640  1.00  0.00           C
ATOM    415  CE2 PHE A  17      56.146  61.116  78.550  1.00  0.00           C
ATOM    417  C   PHE A  17      50.006  61.606  77.690  1.00  0.00           C
ATOM    418  O   PHE A  17      49.176  60.716  77.910  1.00  0.00           O
ATOM    419  N   ASP A  18      49.646  62.906  77.640  1.00  0.00           N
ATOM    421  CA  ASP A  18      48.306  63.436  77.820  1.00  0.00           C
ATOM    423  CB  ASP A  18      48.306  64.986  77.810  1.00  0.00           C
ATOM    426  CG  ASP A  18      49.036  65.606  78.990  1.00  0.00           C
ATOM    427  OD1 ASP A  18      49.306  64.916  80.010  1.00  0.00           O
ATOM    428  OD2 ASP A  18      49.216  66.856  78.970  1.00  0.00           O
ATOM    429  C   ASP A  18      47.316  62.956  76.760  1.00  0.00           C
ATOM    430  O   ASP A  18      46.136  62.796  77.010  1.00  0.00           O
ATOM    431  N   ASN A  19      47.786  62.676  75.530  1.00  0.00           N
ATOM    433  CA  ASN A  19      46.956  62.206  74.430  1.00  0.00           C
ATOM    435  CB  ASN A  19      47.546  62.686  73.060  1.00  0.00           C
ATOM    438  CG  ASN A  19      47.676  64.206  72.880  1.00  0.00           C
ATOM    439  OD1 ASN A  19      48.556  64.716  72.180  1.00  0.00           O
ATOM    440  ND2 ASN A  19      46.756  64.926  73.560  1.00  0.00           N
ATOM    443  C   ASN A  19      46.876  60.676  74.390  1.00  0.00           C
ATOM    444  O   ASN A  19      46.176  60.096  73.560  1.00  0.00           O
ATOM    445  N   GLN A  20      47.586  59.996  75.300  1.00  0.00           N
ATOM    447  CA  GLN A  20      47.626  58.556  75.340  1.00  0.00           C
ATOM    449  CB  GLN A  20      49.096  58.086  75.450  1.00  0.00           C
ATOM    452  CG  GLN A  20      49.226  56.556  75.350  1.00  0.00           C
ATOM    455  CD  GLN A  20      50.646  56.106  75.640  1.00  0.00           C
ATOM    456  OE1 GLN A  20      51.636  56.576  75.060  1.00  0.00           O
ATOM    457  NE2 GLN A  20      50.766  55.096  76.540  1.00  0.00           N
ATOM    460  C   GLN A  20      46.786  58.066  76.510  1.00  0.00           C
ATOM    461  O   GLN A  20      47.316  57.756  77.590  1.00  0.00           O
ATOM    462  N   ASP A  21      45.446  58.006  76.340  1.00  0.00           N
ATOM    464  CA  ASP A  21      44.466  57.626  77.360  1.00  0.00           C
ATOM    466  CB  ASP A  21      43.016  57.776  76.790  1.00  0.00           C
ATOM    469  CG  ASP A  21      41.926  57.256  77.740  1.00  0.00           C
ATOM    470  OD1 ASP A  21      42.046  57.456  78.970  1.00  0.00           O
ATOM    471  OD2 ASP A  21      40.956  56.636  77.230  1.00  0.00           O
ATOM    472  C   ASP A  21      44.686  56.216  77.890  1.00  0.00           C
ATOM    473  O   ASP A  21      44.566  55.916  79.090  1.00  0.00           O
ATOM    474  N   ILE A  22      45.016  55.276  76.990  1.00  0.00           N
ATOM    476  CA  ILE A  22      45.156  53.896  77.370  1.00  0.00           C
ATOM    478  CB  ILE A  22      44.096  52.976  76.750  1.00  0.00           C
ATOM    480  CG2 ILE A  22      42.786  53.446  77.400  1.00  0.00           C
ATOM    484  CG1 ILE A  22      43.936  53.036  75.210  1.00  0.00           C
ATOM    487  CD  ILE A  22      44.646  51.886  74.470  1.00  0.00           C
ATOM    491  C   ILE A  22      46.586  53.476  77.200  1.00  0.00           C
ATOM    492  O   ILE A  22      47.496  54.286  77.170  1.00  0.00           O
ATOM    493  N   THR A  23      46.836  52.166  77.160  1.00  0.00           N
ATOM    495  CA  THR A  23      48.076  51.566  76.700  1.00  0.00           C
ATOM    497  CB  THR A  23      47.926  50.066  76.540  1.00  0.00           C
ATOM    499  OG1 THR A  23      46.906  49.756  75.600  1.00  0.00           O
ATOM    501  CG2 THR A  23      47.466  49.436  77.870  1.00  0.00           C
ATOM    505  C   THR A  23      48.616  52.156  75.390  1.00  0.00           C
ATOM    506  O   THR A  23      47.946  52.866  74.650  1.00  0.00           O
ATOM    507  N   VAL A  24      49.866  51.856  75.040  1.00  0.00           N
ATOM    509  CA  VAL A  24      50.306  52.016  73.670  1.00  0.00           C
ATOM    511  CB  VAL A  24      51.796  51.826  73.540  1.00  0.00           C
ATOM    513  CG1 VAL A  24      52.476  52.976  74.310  1.00  0.00           C
ATOM    517  CG2 VAL A  24      52.216  50.456  74.100  1.00  0.00           C
ATOM    521  C   VAL A  24      49.556  51.116  72.700  1.00  0.00           C
ATOM    522  O   VAL A  24      49.436  49.906  72.910  1.00  0.00           O
ATOM    523  N   ALA A  25      49.036  51.696  71.610  1.00  0.00           N
ATOM    525  CA  ALA A  25      48.546  50.946  70.500  1.00  0.00           C
ATOM    527  CB  ALA A  25      47.326  51.646  69.880  1.00  0.00           C
ATOM    531  C   ALA A  25      49.626  50.826  69.460  1.00  0.00           C
ATOM    532  O   ALA A  25      50.336  51.786  69.170  1.00  0.00           O
ATOM    533  N   ASP A  26      49.756  49.626  68.860  1.00  0.00           N
ATOM    535  CA  ASP A  26      50.766  49.236  67.910  1.00  0.00           C
ATOM    537  CB  ASP A  26      50.356  47.806  67.510  1.00  0.00           C
ATOM    540  CG  ASP A  26      51.406  47.076  66.730  1.00  0.00           C
ATOM    541  OD1 ASP A  26      52.586  47.476  66.850  1.00  0.00           O
ATOM    542  OD2 ASP A  26      51.066  46.006  66.160  1.00  0.00           O
ATOM    543  C   ASP A  26      50.806  50.126  66.680  1.00  0.00           C
ATOM    544  O   ASP A  26      51.846  50.616  66.250  1.00  0.00           O
ATOM    545  N   GLN A  27      49.616  50.466  66.150  1.00  0.00           N
ATOM    547  CA  GLN A  27      49.496  51.426  65.080  1.00  0.00           C
ATOM    549  CB  GLN A  27      48.026  51.556  64.640  1.00  0.00           C
ATOM    552  CG  GLN A  27      47.896  52.286  63.280  1.00  0.00           C
ATOM    555  CD  GLN A  27      48.456  51.386  62.170  1.00  0.00           C
ATOM    556  OE1 GLN A  27      48.586  50.166  62.310  1.00  0.00           O
ATOM    557  NE2 GLN A  27      48.766  51.996  61.010  1.00  0.00           N
ATOM    560  C   GLN A  27      49.996  52.816  65.420  1.00  0.00           C
ATOM    561  O   GLN A  27      50.656  53.476  64.620  1.00  0.00           O
ATOM    562  N   GLN A  28      49.696  53.306  66.640  1.00  0.00           N
ATOM    564  CA  GLN A  28      50.256  54.556  67.140  1.00  0.00           C
ATOM    566  CB  GLN A  28      49.586  55.096  68.430  1.00  0.00           C
ATOM    569  CG  GLN A  28      48.246  55.836  68.200  1.00  0.00           C
ATOM    572  CD  GLN A  28      47.086  54.926  67.820  1.00  0.00           C
ATOM    573  OE1 GLN A  28      46.356  54.456  68.700  1.00  0.00           O
ATOM    574  NE2 GLN A  28      46.886  54.666  66.510  1.00  0.00           N
ATOM    577  C   GLN A  28      51.766  54.566  67.270  1.00  0.00           C
ATOM    578  O   GLN A  28      52.406  55.566  66.960  1.00  0.00           O
ATOM    579  N   ILE A  29      52.376  53.446  67.680  1.00  0.00           N
ATOM    581  CA  ILE A  29      53.836  53.336  67.750  1.00  0.00           C
ATOM    583  CB  ILE A  29      54.216  51.976  68.330  1.00  0.00           C
ATOM    585  CG2 ILE A  29      55.726  51.716  68.220  1.00  0.00           C
ATOM    589  CG1 ILE A  29      53.766  51.826  69.800  1.00  0.00           C
ATOM    592  CD  ILE A  29      54.206  52.986  70.700  1.00  0.00           C
ATOM    596  C   ILE A  29      54.526  53.556  66.420  1.00  0.00           C
ATOM    597  O   ILE A  29      55.456  54.346  66.300  1.00  0.00           O
ATOM    598  N   GLN A  30      54.026  52.906  65.350  1.00  0.00           N
ATOM    600  CA  GLN A  30      54.486  53.086  63.990  1.00  0.00           C
ATOM    602  CB  GLN A  30      53.796  52.076  63.050  1.00  0.00           C
ATOM    605  CG  GLN A  30      54.086  50.626  63.490  1.00  0.00           C
ATOM    608  CD  GLN A  30      53.696  49.626  62.410  1.00  0.00           C
ATOM    609  OE1 GLN A  30      52.736  49.736  61.650  1.00  0.00           O
ATOM    610  NE2 GLN A  30      54.506  48.556  62.300  1.00  0.00           N
ATOM    613  C   GLN A  30      54.266  54.496  63.490  1.00  0.00           C
ATOM    614  O   GLN A  30      55.056  55.056  62.740  1.00  0.00           O
ATOM    615  N   ALA A  31      53.176  55.136  63.940  1.00  0.00           N
ATOM    617  CA  ALA A  31      52.816  56.476  63.570  1.00  0.00           C
ATOM    619  CB  ALA A  31      51.336  56.686  63.960  1.00  0.00           C
ATOM    623  C   ALA A  31      53.706  57.556  64.180  1.00  0.00           C
ATOM    624  O   ALA A  31      53.776  58.686  63.690  1.00  0.00           O
ATOM    625  N   LEU A  32      54.446  57.266  65.270  1.00  0.00           N
ATOM    627  CA  LEU A  32      55.346  58.256  65.850  1.00  0.00           C
ATOM    629  CB  LEU A  32      55.836  57.876  67.270  1.00  0.00           C
ATOM    632  CG  LEU A  32      54.726  57.816  68.340  1.00  0.00           C
ATOM    634  CD1 LEU A  32      55.286  57.356  69.690  1.00  0.00           C
ATOM    638  CD2 LEU A  32      53.986  59.156  68.520  1.00  0.00           C
ATOM    642  C   LEU A  32      56.536  58.666  64.940  1.00  0.00           C
ATOM    643  O   LEU A  32      57.236  57.806  64.410  1.00  0.00           O
ATOM    644  N   PRO A  33      56.846  59.956  64.740  1.00  0.00           N
ATOM    645  CD  PRO A  33      55.866  61.046  64.830  1.00  0.00           C
ATOM    648  CA  PRO A  33      57.956  60.346  63.850  1.00  0.00           C
ATOM    650  CB  PRO A  33      57.796  61.866  63.680  1.00  0.00           C
ATOM    653  CG  PRO A  33      56.286  62.056  63.760  1.00  0.00           C
ATOM    656  C   PRO A  33      59.296  60.006  64.430  1.00  0.00           C
ATOM    657  O   PRO A  33      60.246  59.736  63.700  1.00  0.00           O
ATOM    658  N   TYR A  34      59.396  60.076  65.760  1.00  0.00           N
ATOM    660  CA  TYR A  34      60.626  60.066  66.530  1.00  0.00           C
ATOM    662  CB  TYR A  34      60.636  61.206  67.570  1.00  0.00           C
ATOM    665  CG  TYR A  34      59.296  61.326  68.240  1.00  0.00           C
ATOM    666  CD1 TYR A  34      58.966  60.466  69.300  1.00  0.00           C
ATOM    668  CE1 TYR A  34      57.756  60.616  69.980  1.00  0.00           C
ATOM    670  CZ  TYR A  34      56.876  61.626  69.610  1.00  0.00           C
ATOM    671  OH  TYR A  34      55.716  61.846  70.360  1.00  0.00           O
ATOM    673  CD2 TYR A  34      58.366  62.296  67.830  1.00  0.00           C
ATOM    675  CE2 TYR A  34      57.156  62.446  68.520  1.00  0.00           C
ATOM    677  C   TYR A  34      60.796  58.736  67.230  1.00  0.00           C
ATOM    678  O   TYR A  34      59.836  58.026  67.510  1.00  0.00           O
ATOM    679  N   SER A  35      62.046  58.336  67.500  1.00  0.00           N
ATOM    681  CA  SER A  35      62.356  57.056  68.110  1.00  0.00           C
ATOM    683  CB  SER A  35      63.866  56.696  68.070  1.00  0.00           C
ATOM    686  OG  SER A  35      64.066  55.296  68.300  1.00  0.00           O
ATOM    688  C   SER A  35      61.846  56.956  69.530  1.00  0.00           C
ATOM    689  O   SER A  35      61.866  57.916  70.300  1.00  0.00           O
ATOM    690  N   THR A  36      61.366  55.756  69.900  1.00  0.00           N
ATOM    692  CA  THR A  36      60.796  55.486  71.200  1.00  0.00           C
ATOM    694  CB  THR A  36      59.276  55.496  71.270  1.00  0.00           C
ATOM    696  OG1 THR A  36      58.676  54.556  70.380  1.00  0.00           O
ATOM    698  CG2 THR A  36      58.746  56.886  70.880  1.00  0.00           C
ATOM    702  C   THR A  36      61.316  54.166  71.680  1.00  0.00           C
ATOM    703  O   THR A  36      61.796  53.326  70.920  1.00  0.00           O
ATOM    704  N   MET A  37      61.256  53.976  73.010  1.00  0.00           N
ATOM    706  CA  MET A  37      61.646  52.796  73.720  1.00  0.00           C
ATOM    708  CB  MET A  37      62.916  52.966  74.590  1.00  0.00           C
ATOM    711  CG  MET A  37      64.246  52.706  73.870  1.00  0.00           C
ATOM    714  SD  MET A  37      65.666  52.576  75.010  1.00  0.00           S
ATOM    715  CE  MET A  37      65.356  53.946  76.150  1.00  0.00           C
ATOM    719  C   MET A  37      60.546  52.326  74.650  1.00  0.00           C
ATOM    720  O   MET A  37      59.716  53.086  75.150  1.00  0.00           O
ATOM    721  N   TYR A  38      60.626  51.026  74.970  1.00  0.00           N
ATOM    723  CA  TYR A  38      60.066  50.416  76.150  1.00  0.00           C
ATOM    725  CB  TYR A  38      59.446  49.026  75.860  1.00  0.00           C
ATOM    728  CG  TYR A  38      58.226  49.106  75.000  1.00  0.00           C
ATOM    729  CD1 TYR A  38      57.156  49.906  75.440  1.00  0.00           C
ATOM    731  CE1 TYR A  38      55.986  49.996  74.670  1.00  0.00           C
ATOM    733  CZ  TYR A  38      55.876  49.286  73.480  1.00  0.00           C
ATOM    734  OH  TYR A  38      54.786  49.526  72.620  1.00  0.00           O
ATOM    736  CD2 TYR A  38      58.076  48.336  73.830  1.00  0.00           C
ATOM    738  CE2 TYR A  38      56.906  48.436  73.070  1.00  0.00           C
ATOM    740  C   TYR A  38      61.196  50.126  77.100  1.00  0.00           C
ATOM    741  O   TYR A  38      62.126  49.416  76.710  1.00  0.00           O
ATOM    742  N   LEU A  39      61.146  50.606  78.340  1.00  0.00           N
ATOM    744  CA  LEU A  39      62.186  50.366  79.310  1.00  0.00           C
ATOM    746  CB  LEU A  39      62.696  51.746  79.810  1.00  0.00           C
ATOM    749  CG  LEU A  39      64.046  51.846  80.550  1.00  0.00           C
ATOM    751  CD1 LEU A  39      63.976  53.056  81.480  1.00  0.00           C
ATOM    755  CD2 LEU A  39      64.496  50.606  81.340  1.00  0.00           C
ATOM    759  C   LEU A  39      61.566  49.566  80.450  1.00  0.00           C
ATOM    760  O   LEU A  39      60.466  49.856  80.920  1.00  0.00           O
ATOM    761  N   ARG A  40      62.236  48.496  80.890  1.00  0.00           N
ATOM    763  CA  ARG A  40      61.816  47.686  82.010  1.00  0.00           C
ATOM    765  CB  ARG A  40      61.556  46.246  81.500  1.00  0.00           C
ATOM    768  CG  ARG A  40      60.606  45.426  82.370  1.00  0.00           C
ATOM    771  CD  ARG A  40      60.416  43.976  81.880  1.00  0.00           C
ATOM    774  NE  ARG A  40      59.176  43.396  82.470  1.00  0.00           N
ATOM    776  CZ  ARG A  40      57.936  43.716  82.150  1.00  0.00           C
ATOM    777  NH1 ARG A  40      57.706  44.576  81.190  1.00  0.00           N
ATOM    780  NH2 ARG A  40      56.896  43.186  82.770  1.00  0.00           N
ATOM    783  C   ARG A  40      62.956  47.656  83.020  1.00  0.00           C
ATOM    784  O   ARG A  40      64.106  47.376  82.660  1.00  0.00           O
ATOM    785  N   LEU A  41      62.686  47.976  84.300  1.00  0.00           N
ATOM    787  CA  LEU A  41      63.716  48.056  85.330  1.00  0.00           C
ATOM    789  CB  LEU A  41      63.886  49.466  85.940  1.00  0.00           C
ATOM    792  CG  LEU A  41      64.106  50.596  84.930  1.00  0.00           C
ATOM    794  CD1 LEU A  41      62.766  51.196  84.460  1.00  0.00           C
ATOM    798  CD2 LEU A  41      64.946  51.726  85.530  1.00  0.00           C
ATOM    802  C   LEU A  41      63.416  47.116  86.470  1.00  0.00           C
ATOM    803  O   LEU A  41      62.316  47.156  87.030  1.00  0.00           O
ATOM    804  N   ASN A  42      64.376  46.226  86.810  1.00  0.00           N
ATOM    806  CA  ASN A  42      64.296  45.266  87.890  1.00  0.00           C
ATOM    808  CB  ASN A  42      64.086  45.926  89.280  1.00  0.00           C
ATOM    811  CG  ASN A  42      65.396  46.606  89.650  1.00  0.00           C
ATOM    812  OD1 ASN A  42      66.466  45.986  89.580  1.00  0.00           O
ATOM    813  ND2 ASN A  42      65.346  47.886  90.070  1.00  0.00           N
ATOM    816  C   ASN A  42      63.276  44.186  87.630  1.00  0.00           C
ATOM    817  O   ASN A  42      62.806  43.546  88.570  1.00  0.00           O
ATOM    818  N   GLU A  43      62.936  43.986  86.350  1.00  0.00           N
ATOM    820  CA  GLU A  43      61.916  43.086  85.840  1.00  0.00           C
ATOM    822  CB  GLU A  43      62.336  41.606  86.030  1.00  0.00           C
ATOM    825  CG  GLU A  43      61.396  40.526  85.440  1.00  0.00           C
ATOM    828  CD  GLU A  43      61.876  39.106  85.690  1.00  0.00           C
ATOM    829  OE1 GLU A  43      62.736  38.876  86.590  1.00  0.00           O
ATOM    830  OE2 GLU A  43      61.326  38.166  85.070  1.00  0.00           O
ATOM    831  C   GLU A  43      60.506  43.576  86.220  1.00  0.00           C
ATOM    832  O   GLU A  43      59.496  42.886  86.080  1.00  0.00           O
ATOM    833  N   GLY A  44      60.426  44.866  86.630  1.00  0.00           N
ATOM    835  CA  GLY A  44      59.226  45.656  86.860  1.00  0.00           C
ATOM    838  C   GLY A  44      58.466  45.966  85.590  1.00  0.00           C
ATOM    839  O   GLY A  44      58.746  45.416  84.540  1.00  0.00           O
ATOM    840  N   GLN A  45      57.466  46.846  85.600  1.00  0.00           N
ATOM    842  CA  GLN A  45      56.686  47.056  84.390  1.00  0.00           C
ATOM    844  CB  GLN A  45      55.256  47.596  84.620  1.00  0.00           C
ATOM    847  CG  GLN A  45      55.166  48.996  85.260  1.00  0.00           C
ATOM    850  CD  GLN A  45      53.726  49.436  85.550  1.00  0.00           C
ATOM    851  OE1 GLN A  45      53.496  50.516  86.100  1.00  0.00           O
ATOM    852  NE2 GLN A  45      52.726  48.626  85.130  1.00  0.00           N
ATOM    855  C   GLN A  45      57.396  47.826  83.280  1.00  0.00           C
ATOM    856  O   GLN A  45      58.256  48.666  83.520  1.00  0.00           O
ATOM    857  N   ARG A  46      57.026  47.566  82.010  1.00  0.00           N
ATOM    859  CA  ARG A  46      57.396  48.366  80.860  1.00  0.00           C
ATOM    861  CB  ARG A  46      56.846  47.766  79.520  1.00  0.00           C
ATOM    864  CG  ARG A  46      57.836  46.886  78.730  1.00  0.00           C
ATOM    867  CD  ARG A  46      57.396  46.606  77.290  1.00  0.00           C
ATOM    870  NE  ARG A  46      56.066  45.906  77.200  1.00  0.00           N
ATOM    872  CZ  ARG A  46      55.446  45.806  76.020  1.00  0.00           C
ATOM    873  NH1 ARG A  46      56.106  46.026  74.910  1.00  0.00           N
ATOM    876  NH2 ARG A  46      54.166  45.476  75.920  1.00  0.00           N
ATOM    879  C   ARG A  46      56.906  49.796  80.950  1.00  0.00           C
ATOM    880  O   ARG A  46      55.696  50.026  80.950  1.00  0.00           O
ATOM    881  N   ILE A  47      57.806  50.786  80.970  1.00  0.00           N
ATOM    883  CA  ILE A  47      57.416  52.186  80.850  1.00  0.00           C
ATOM    885  CB  ILE A  47      57.886  53.086  81.990  1.00  0.00           C
ATOM    887  CG2 ILE A  47      57.136  52.636  83.250  1.00  0.00           C
ATOM    891  CG1 ILE A  47      59.416  53.086  82.230  1.00  0.00           C
ATOM    894  CD  ILE A  47      60.166  54.126  81.390  1.00  0.00           C
ATOM    898  C   ILE A  47      57.886  52.696  79.510  1.00  0.00           C
ATOM    899  O   ILE A  47      58.846  52.196  78.920  1.00  0.00           O
ATOM    900  N   PHE A  48      57.176  53.696  78.960  1.00  0.00           N
ATOM    902  CA  PHE A  48      57.496  54.216  77.670  1.00  0.00           C
ATOM    904  CB  PHE A  48      56.196  54.656  77.010  1.00  0.00           C
ATOM    907  CG  PHE A  48      56.326  54.876  75.520  1.00  0.00           C
ATOM    908  CD1 PHE A  48      56.396  53.756  74.680  1.00  0.00           C
ATOM    910  CE1 PHE A  48      56.306  53.906  73.300  1.00  0.00           C
ATOM    912  CZ  PHE A  48      56.166  55.176  72.730  1.00  0.00           C
ATOM    914  CD2 PHE A  48      56.166  56.146  74.950  1.00  0.00           C
ATOM    916  CE2 PHE A  48      56.106  56.306  73.560  1.00  0.00           C
ATOM    918  C   PHE A  48      58.446  55.376  77.770  1.00  0.00           C
ATOM    919  O   PHE A  48      58.336  56.266  78.620  1.00  0.00           O
ATOM    920  N   VAL A  49      59.446  55.356  76.880  1.00  0.00           N
ATOM    922  CA  VAL A  49      60.456  56.376  76.810  1.00  0.00           C
ATOM    924  CB  VAL A  49      61.816  55.856  77.260  1.00  0.00           C
ATOM    926  CG1 VAL A  49      62.736  57.036  77.590  1.00  0.00           C
ATOM    930  CG2 VAL A  49      61.686  55.036  78.550  1.00  0.00           C
ATOM    934  C   VAL A  49      60.516  56.876  75.380  1.00  0.00           C
ATOM    935  O   VAL A  49      60.296  56.156  74.420  1.00  0.00           O
ATOM    936  N   VAL A  50      60.786  58.186  75.200  1.00  0.00           N
ATOM    938  CA  VAL A  50      60.896  58.846  73.920  1.00  0.00           C
ATOM    940  CB  VAL A  50      59.876  59.976  73.750  1.00  0.00           C
ATOM    942  CG1 VAL A  50      59.906  60.996  74.910  1.00  0.00           C
ATOM    946  CG2 VAL A  50      60.096  60.716  72.420  1.00  0.00           C
ATOM    950  C   VAL A  50      62.306  59.366  73.830  1.00  0.00           C
ATOM    951  O   VAL A  50      62.846  59.876  74.810  1.00  0.00           O
ATOM    952  N   LEU A  51      62.976  59.236  72.670  1.00  0.00           N
ATOM    954  CA  LEU A  51      64.236  59.906  72.420  1.00  0.00           C
ATOM    956  CB  LEU A  51      64.886  59.336  71.140  1.00  0.00           C
ATOM    959  CG  LEU A  51      66.356  59.696  70.840  1.00  0.00           C
ATOM    961  CD1 LEU A  51      66.906  58.696  69.810  1.00  0.00           C
ATOM    965  CD2 LEU A  51      66.576  61.096  70.260  1.00  0.00           C
ATOM    969  C   LEU A  51      63.966  61.396  72.290  1.00  0.00           C
ATOM    970  O   LEU A  51      63.226  61.846  71.410  1.00  0.00           O
ATOM    971  N   GLY A  52      64.566  62.206  73.180  1.00  0.00           N
ATOM    973  CA  GLY A  52      64.346  63.646  73.190  1.00  0.00           C
ATOM    976  C   GLY A  52      65.356  64.376  72.360  1.00  0.00           C
ATOM    977  O   GLY A  52      65.026  65.366  71.720  1.00  0.00           O
ATOM    978  N   TYR A  53      66.616  63.896  72.400  1.00  0.00           N
ATOM    980  CA  TYR A  53      67.706  64.486  71.650  1.00  0.00           C
ATOM    982  CB  TYR A  53      68.056  65.946  72.080  1.00  0.00           C
ATOM    985  CG  TYR A  53      68.176  66.086  73.580  1.00  0.00           C
ATOM    986  CD1 TYR A  53      69.426  65.996  74.200  1.00  0.00           C
ATOM    988  CE1 TYR A  53      69.556  66.146  75.590  1.00  0.00           C
ATOM    990  CZ  TYR A  53      68.426  66.316  76.380  1.00  0.00           C
ATOM    991  OH  TYR A  53      68.546  66.376  77.790  1.00  0.00           O
ATOM    993  CD2 TYR A  53      67.056  66.376  74.390  1.00  0.00           C
ATOM    995  CE2 TYR A  53      67.176  66.456  75.780  1.00  0.00           C
ATOM    997  C   TYR A  53      68.916  63.546  71.660  1.00  0.00           C
ATOM    998  O   TYR A  53      68.956  62.586  72.420  1.00  0.00           O
ATOM    999  N   ILE A  54      69.926  63.816  70.810  1.00  0.00           N
ATOM   1001  CA  ILE A  54      71.226  63.176  70.800  1.00  0.00           C
ATOM   1003  CB  ILE A  54      71.506  62.376  69.520  1.00  0.00           C
ATOM   1005  CG2 ILE A  54      70.716  61.056  69.500  1.00  0.00           C
ATOM   1009  CG1 ILE A  54      71.296  63.186  68.210  1.00  0.00           C
ATOM   1012  CD  ILE A  54      69.856  63.416  67.730  1.00  0.00           C
ATOM   1016  C   ILE A  54      72.276  64.266  70.970  1.00  0.00           C
ATOM   1017  O   ILE A  54      72.166  65.346  70.400  1.00  0.00           O
ATOM   1018  N   GLU A  55      73.356  64.026  71.750  1.00  0.00           N
ATOM   1020  CA  GLU A  55      74.486  64.936  71.880  1.00  0.00           C
ATOM   1022  CB  GLU A  55      74.436  65.786  73.180  1.00  0.00           C
ATOM   1025  CG  GLU A  55      73.186  66.676  73.310  1.00  0.00           C
ATOM   1028  CD  GLU A  55      73.176  67.456  74.610  1.00  0.00           C
ATOM   1029  OE1 GLU A  55      73.856  67.016  75.580  1.00  0.00           O
ATOM   1030  OE2 GLU A  55      72.456  68.476  74.660  1.00  0.00           O
ATOM   1031  C   GLU A  55      75.756  64.136  71.980  1.00  0.00           C
ATOM   1032  O   GLU A  55      75.856  63.236  72.810  1.00  0.00           O
ATOM   1033  N   GLN A  56      76.796  64.476  71.180  1.00  0.00           N
ATOM   1035  CA  GLN A  56      78.076  63.756  71.140  1.00  0.00           C
ATOM   1037  CB  GLN A  56      79.046  64.096  72.320  1.00  0.00           C
ATOM   1040  CG  GLN A  56      79.396  65.576  72.530  1.00  0.00           C
ATOM   1043  CD  GLN A  56      78.366  66.276  73.400  1.00  0.00           C
ATOM   1044  OE1 GLN A  56      78.136  65.936  74.570  1.00  0.00           O
ATOM   1045  NE2 GLN A  56      77.726  67.326  72.850  1.00  0.00           N
ATOM   1048  C   GLN A  56      77.966  62.246  71.090  1.00  0.00           C
ATOM   1049  O   GLN A  56      78.586  61.556  71.900  1.00  0.00           O
ATOM   1050  N   GLU A  57      77.116  61.716  70.200  1.00  0.00           N
ATOM   1052  CA  GLU A  57      76.856  60.296  70.000  1.00  0.00           C
ATOM   1054  CB  GLU A  57      78.016  59.516  69.300  1.00  0.00           C
ATOM   1057  CG  GLU A  57      79.446  59.696  69.870  1.00  0.00           C
ATOM   1060  CD  GLU A  57      80.486  58.836  69.160  1.00  0.00           C
ATOM   1061  OE1 GLU A  57      80.066  57.826  68.550  1.00  0.00           O
ATOM   1062  OE2 GLU A  57      81.716  59.066  69.320  1.00  0.00           O
ATOM   1063  C   GLU A  57      76.096  59.586  71.120  1.00  0.00           C
ATOM   1064  O   GLU A  57      75.606  58.476  70.960  1.00  0.00           O
ATOM   1065  N   GLN A  58      75.836  60.266  72.250  1.00  0.00           N
ATOM   1067  CA  GLN A  58      74.876  59.786  73.210  1.00  0.00           C
ATOM   1069  CB  GLN A  58      75.036  60.486  74.570  1.00  0.00           C
ATOM   1072  CG  GLN A  58      76.446  60.406  75.150  1.00  0.00           C
ATOM   1075  CD  GLN A  58      76.476  61.256  76.400  1.00  0.00           C
ATOM   1076  OE1 GLN A  58      76.056  60.846  77.480  1.00  0.00           O
ATOM   1077  NE2 GLN A  58      76.906  62.536  76.260  1.00  0.00           N
ATOM   1080  C   GLN A  58      73.456  60.066  72.780  1.00  0.00           C
ATOM   1081  O   GLN A  58      73.086  61.216  72.490  1.00  0.00           O
ATOM   1082  N   SER A  59      72.596  59.036  72.820  1.00  0.00           N
ATOM   1084  CA  SER A  59      71.166  59.196  72.650  1.00  0.00           C
ATOM   1086  CB  SER A  59      70.566  57.956  71.940  1.00  0.00           C
ATOM   1089  OG  SER A  59      69.186  58.136  71.670  1.00  0.00           O
ATOM   1091  C   SER A  59      70.496  59.426  73.980  1.00  0.00           C
ATOM   1092  O   SER A  59      70.786  58.706  74.930  1.00  0.00           O
ATOM   1093  N   LYS A  60      69.636  60.466  74.110  1.00  0.00           N
ATOM   1095  CA  LYS A  60      69.076  60.936  75.370  1.00  0.00           C
ATOM   1097  CB  LYS A  60      69.536  62.386  75.710  1.00  0.00           C
ATOM   1100  CG  LYS A  60      70.976  62.386  76.240  1.00  0.00           C
ATOM   1103  CD  LYS A  60      71.756  63.716  76.190  1.00  0.00           C
ATOM   1106  CE  LYS A  60      73.256  63.486  76.410  1.00  0.00           C
ATOM   1109  NZ  LYS A  60      73.966  64.726  76.780  1.00  0.00           N
ATOM   1113  C   LYS A  60      67.566  60.786  75.380  1.00  0.00           C
ATOM   1114  O   LYS A  60      66.836  61.376  74.580  1.00  0.00           O
ATOM   1115  N   TRP A  61      67.076  59.926  76.280  1.00  0.00           N
ATOM   1117  CA  TRP A  61      65.746  59.386  76.230  1.00  0.00           C
ATOM   1119  CB  TRP A  61      65.756  57.846  76.200  1.00  0.00           C
ATOM   1122  CG  TRP A  61      66.476  57.256  75.050  1.00  0.00           C
ATOM   1123  CD1 TRP A  61      67.806  57.006  74.970  1.00  0.00           C
ATOM   1125  NE1 TRP A  61      68.056  56.346  73.800  1.00  0.00           N
ATOM   1127  CE2 TRP A  61      66.916  56.146  73.120  1.00  0.00           C
ATOM   1128  CD2 TRP A  61      65.866  56.706  73.880  1.00  0.00           C
ATOM   1129  CE3 TRP A  61      64.556  56.576  73.440  1.00  0.00           C
ATOM   1131  CZ3 TRP A  61      64.326  55.946  72.210  1.00  0.00           C
ATOM   1133  CZ2 TRP A  61      66.686  55.506  71.920  1.00  0.00           C
ATOM   1135  CH2 TRP A  61      65.376  55.416  71.470  1.00  0.00           C
ATOM   1137  C   TRP A  61      65.016  59.786  77.480  1.00  0.00           C
ATOM   1138  O   TRP A  61      65.546  59.606  78.570  1.00  0.00           O
ATOM   1139  N   LEU A  62      63.806  60.336  77.360  1.00  0.00           N
ATOM   1141  CA  LEU A  62      63.106  60.916  78.480  1.00  0.00           C
ATOM   1143  CB  LEU A  62      62.816  62.406  78.210  1.00  0.00           C
ATOM   1146  CG  LEU A  62      64.076  63.286  78.080  1.00  0.00           C
ATOM   1148  CD1 LEU A  62      63.666  64.746  77.890  1.00  0.00           C
ATOM   1152  CD2 LEU A  62      64.986  63.166  79.310  1.00  0.00           C
ATOM   1156  C   LEU A  62      61.816  60.206  78.780  1.00  0.00           C
ATOM   1157  O   LEU A  62      60.996  59.956  77.900  1.00  0.00           O
ATOM   1158  N   SER A  63      61.606  59.856  80.060  1.00  0.00           N
ATOM   1160  CA  SER A  63      60.376  59.256  80.540  1.00  0.00           C
ATOM   1162  CB  SER A  63      60.656  58.296  81.740  1.00  0.00           C
ATOM   1165  OG  SER A  63      60.826  58.946  83.010  1.00  0.00           O
ATOM   1167  C   SER A  63      59.386  60.356  80.910  1.00  0.00           C
ATOM   1168  O   SER A  63      59.686  61.546  80.790  1.00  0.00           O
ATOM   1169  N   GLN A  64      58.166  59.996  81.360  1.00  0.00           N
ATOM   1171  CA  GLN A  64      57.146  60.976  81.720  1.00  0.00           C
ATOM   1173  CB  GLN A  64      55.746  60.336  81.810  1.00  0.00           C
ATOM   1176  CG  GLN A  64      55.496  59.346  82.970  1.00  0.00           C
ATOM   1179  CD  GLN A  64      54.026  58.956  82.960  1.00  0.00           C
ATOM   1180  OE1 GLN A  64      53.186  59.696  82.460  1.00  0.00           O
ATOM   1181  NE2 GLN A  64      53.676  57.776  83.530  1.00  0.00           N
ATOM   1184  C   GLN A  64      57.406  61.666  83.050  1.00  0.00           C
ATOM   1185  O   GLN A  64      56.826  62.696  83.360  1.00  0.00           O
ATOM   1186  N   ASP A  65      58.316  61.106  83.860  1.00  0.00           N
ATOM   1188  CA  ASP A  65      58.666  61.616  85.170  1.00  0.00           C
ATOM   1190  CB  ASP A  65      58.846  60.356  86.040  1.00  0.00           C
ATOM   1193  CG  ASP A  65      58.816  60.586  87.540  1.00  0.00           C
ATOM   1194  OD1 ASP A  65      57.836  61.186  88.080  1.00  0.00           O
ATOM   1195  OD2 ASP A  65      59.696  59.996  88.210  1.00  0.00           O
ATOM   1196  C   ASP A  65      59.966  62.386  85.040  1.00  0.00           C
ATOM   1197  O   ASP A  65      60.496  62.986  85.980  1.00  0.00           O
ATOM   1198  N   ASN A  66      60.516  62.416  83.800  1.00  0.00           N
ATOM   1200  CA  ASN A  66      61.636  63.226  83.400  1.00  0.00           C
ATOM   1202  CB  ASN A  66      61.416  64.736  83.750  1.00  0.00           C
ATOM   1205  CG  ASN A  66      62.156  65.646  82.790  1.00  0.00           C
ATOM   1206  OD1 ASN A  66      62.736  65.196  81.810  1.00  0.00           O
ATOM   1207  ND2 ASN A  66      62.086  66.976  83.020  1.00  0.00           N
ATOM   1210  C   ASN A  66      62.946  62.626  83.860  1.00  0.00           C
ATOM   1211  O   ASN A  66      63.986  63.276  83.930  1.00  0.00           O
ATOM   1212  N   ALA A  67      62.906  61.316  84.150  1.00  0.00           N
ATOM   1214  CA  ALA A  67      64.056  60.456  84.220  1.00  0.00           C
ATOM   1216  CB  ALA A  67      63.726  59.136  84.920  1.00  0.00           C
ATOM   1220  C   ALA A  67      64.646  60.256  82.840  1.00  0.00           C
ATOM   1221  O   ALA A  67      63.936  60.056  81.850  1.00  0.00           O
ATOM   1222  N   MET A  68      65.976  60.396  82.750  1.00  0.00           N
ATOM   1224  CA  MET A  68      66.676  60.346  81.500  1.00  0.00           C
ATOM   1226  CB  MET A  68      67.486  61.626  81.180  1.00  0.00           C
ATOM   1229  CG  MET A  68      68.126  61.616  79.770  1.00  0.00           C
ATOM   1232  SD  MET A  68      69.286  62.966  79.500  1.00  0.00           S
ATOM   1233  CE  MET A  68      70.576  62.326  80.620  1.00  0.00           C
ATOM   1237  C   MET A  68      67.626  59.196  81.550  1.00  0.00           C
ATOM   1238  O   MET A  68      68.356  59.016  82.530  1.00  0.00           O
ATOM   1239  N   LEU A  69      67.646  58.426  80.460  1.00  0.00           N
ATOM   1241  CA  LEU A  69      68.616  57.406  80.180  1.00  0.00           C
ATOM   1243  CB  LEU A  69      67.936  56.086  79.760  1.00  0.00           C
ATOM   1246  CG  LEU A  69      67.366  55.236  80.930  1.00  0.00           C
ATOM   1248  CD1 LEU A  69      66.106  55.836  81.590  1.00  0.00           C
ATOM   1252  CD2 LEU A  69      67.066  53.816  80.410  1.00  0.00           C
ATOM   1256  C   LEU A  69      69.446  57.926  79.020  1.00  0.00           C
ATOM   1257  O   LEU A  69      68.906  58.496  78.070  1.00  0.00           O
ATOM   1258  N   VAL A  70      70.776  57.726  79.040  1.00  0.00           N
ATOM   1260  CA  VAL A  70      71.546  57.826  77.810  1.00  0.00           C
ATOM   1262  CB  VAL A  70      72.836  58.626  77.870  1.00  0.00           C
ATOM   1264  CG1 VAL A  70      72.506  60.046  78.330  1.00  0.00           C
ATOM   1268  CG2 VAL A  70      73.826  58.006  78.840  1.00  0.00           C
ATOM   1272  C   VAL A  70      71.786  56.446  77.250  1.00  0.00           C
ATOM   1273  O   VAL A  70      71.676  55.426  77.910  1.00  0.00           O
ATOM   1274  N   THR A  71      72.126  56.326  75.970  1.00  0.00           N
ATOM   1276  CA  THR A  71      72.576  55.046  75.450  1.00  0.00           C
ATOM   1278  CB  THR A  71      71.476  53.946  75.360  1.00  0.00           C
ATOM   1280  OG1 THR A  71      71.726  52.836  74.520  1.00  0.00           O
ATOM   1282  CG2 THR A  71      70.196  54.556  74.820  1.00  0.00           C
ATOM   1286  C   THR A  71      73.306  55.316  74.170  1.00  0.00           C
ATOM   1287  O   THR A  71      73.046  56.306  73.480  1.00  0.00           O
ATOM   1288  N   HIS A  72      74.286  54.466  73.840  1.00  0.00           N
ATOM   1290  CA  HIS A  72      74.886  54.416  72.540  1.00  0.00           C
ATOM   1292  CB  HIS A  72      76.416  54.646  72.570  1.00  0.00           C
ATOM   1295  ND1 HIS A  72      77.236  53.546  70.480  1.00  0.00           N
ATOM   1296  CG  HIS A  72      76.986  54.706  71.190  1.00  0.00           C
ATOM   1297  CE1 HIS A  72      77.586  53.956  69.280  1.00  0.00           C
ATOM   1299  NE2 HIS A  72      77.606  55.306  69.190  1.00  0.00           N
ATOM   1301  CD2 HIS A  72      77.246  55.786  70.420  1.00  0.00           C
ATOM   1303  C   HIS A  72      74.586  53.016  72.060  1.00  0.00           C
ATOM   1304  O   HIS A  72      74.856  52.066  72.770  1.00  0.00           O
ATOM   1305  N   ASN A  73      73.916  52.886  70.890  1.00  0.00           N
ATOM   1307  CA  ASN A  73      73.496  51.636  70.280  1.00  0.00           C
ATOM   1309  CB  ASN A  73      74.556  51.196  69.240  1.00  0.00           C
ATOM   1312  CG  ASN A  73      73.946  50.226  68.230  1.00  0.00           C
ATOM   1313  OD1 ASN A  73      72.726  50.166  68.060  1.00  0.00           O
ATOM   1314  ND2 ASN A  73      74.806  49.446  67.550  1.00  0.00           N
ATOM   1317  C   ASN A  73      73.036  50.486  71.210  1.00  0.00           C
ATOM   1318  O   ASN A  73      73.446  49.336  71.100  1.00  0.00           O
ATOM   1319  N   GLY A  74      72.156  50.776  72.190  1.00  0.00           N
ATOM   1321  CA  GLY A  74      71.576  49.756  73.050  1.00  0.00           C
ATOM   1324  C   GLY A  74      72.286  49.566  74.350  1.00  0.00           C
ATOM   1325  O   GLY A  74      71.746  48.916  75.240  1.00  0.00           O
ATOM   1326  N   ARG A  75      73.476  50.166  74.530  1.00  0.00           N
ATOM   1328  CA  ARG A  75      74.266  50.126  75.750  1.00  0.00           C
ATOM   1330  CB  ARG A  75      75.786  50.066  75.480  1.00  0.00           C
ATOM   1333  CG  ARG A  75      76.666  50.136  76.750  1.00  0.00           C
ATOM   1336  CD  ARG A  75      77.846  49.166  76.740  1.00  0.00           C
ATOM   1339  NE  ARG A  75      77.266  47.796  76.850  1.00  0.00           N
ATOM   1341  CZ  ARG A  75      77.936  46.676  76.620  1.00  0.00           C
ATOM   1342  NH1 ARG A  75      79.016  46.516  75.900  1.00  0.00           N
ATOM   1345  NH2 ARG A  75      77.496  45.586  77.210  1.00  0.00           N
ATOM   1348  C   ARG A  75      73.996  51.296  76.680  1.00  0.00           C
ATOM   1349  O   ARG A  75      74.036  52.456  76.280  1.00  0.00           O
ATOM   1350  N   LEU A  76      73.726  51.036  77.970  1.00  0.00           N
ATOM   1352  CA  LEU A  76      73.436  52.066  78.940  1.00  0.00           C
ATOM   1354  CB  LEU A  76      72.646  51.416  80.110  1.00  0.00           C
ATOM   1357  CG  LEU A  76      71.856  52.376  81.030  1.00  0.00           C
ATOM   1359  CD1 LEU A  76      70.646  52.976  80.300  1.00  0.00           C
ATOM   1363  CD2 LEU A  76      71.336  51.756  82.320  1.00  0.00           C
ATOM   1367  C   LEU A  76      74.706  52.756  79.460  1.00  0.00           C
ATOM   1368  O   LEU A  76      75.546  52.146  80.110  1.00  0.00           O
ATOM   1369  N   LEU A  77      74.866  54.076  79.200  1.00  0.00           N
ATOM   1371  CA  LEU A  77      76.066  54.816  79.590  1.00  0.00           C
ATOM   1373  CB  LEU A  77      76.566  55.786  78.480  1.00  0.00           C
ATOM   1376  CG  LEU A  77      77.016  55.146  77.160  1.00  0.00           C
ATOM   1378  CD1 LEU A  77      77.366  56.236  76.120  1.00  0.00           C
ATOM   1382  CD2 LEU A  77      78.226  54.256  77.390  1.00  0.00           C
ATOM   1386  C   LEU A  77      75.916  55.586  80.900  1.00  0.00           C
ATOM   1387  O   LEU A  77      76.836  55.546  81.710  1.00  0.00           O
ATOM   1388  N   LYS A  78      74.776  56.286  81.160  1.00  0.00           N
ATOM   1390  CA  LYS A  78      74.426  56.976  82.410  1.00  0.00           C
ATOM   1392  CB  LYS A  78      75.136  58.346  82.560  1.00  0.00           C
ATOM   1395  CG  LYS A  78      74.576  59.656  81.990  1.00  0.00           C
ATOM   1398  CD  LYS A  78      73.466  60.386  82.770  1.00  0.00           C
ATOM   1401  CE  LYS A  78      74.006  60.976  84.060  1.00  0.00           C
ATOM   1404  NZ  LYS A  78      72.916  61.586  84.830  1.00  0.00           N
ATOM   1408  C   LYS A  78      72.926  57.236  82.560  1.00  0.00           C
ATOM   1409  O   LYS A  78      72.196  57.546  81.630  1.00  0.00           O
ATOM   1410  N   THR A  79      72.386  57.226  83.780  1.00  0.00           N
ATOM   1412  CA  THR A  79      70.946  57.456  83.980  1.00  0.00           C
ATOM   1414  CB  THR A  79      70.136  56.156  84.140  1.00  0.00           C
ATOM   1416  OG1 THR A  79      68.816  56.326  84.620  1.00  0.00           O
ATOM   1418  CG2 THR A  79      70.856  55.246  85.130  1.00  0.00           C
ATOM   1422  C   THR A  79      70.776  58.506  85.060  1.00  0.00           C
ATOM   1423  O   THR A  79      71.736  58.926  85.720  1.00  0.00           O
ATOM   1424  N   VAL A  80      69.586  59.116  85.180  1.00  0.00           N
ATOM   1426  CA  VAL A  80      69.376  60.256  86.040  1.00  0.00           C
ATOM   1428  CB  VAL A  80      69.646  61.596  85.350  1.00  0.00           C
ATOM   1430  CG1 VAL A  80      68.426  62.216  84.640  1.00  0.00           C
ATOM   1434  CG2 VAL A  80      70.206  62.596  86.380  1.00  0.00           C
ATOM   1438  C   VAL A  80      67.956  60.216  86.550  1.00  0.00           C
ATOM   1439  O   VAL A  80      67.046  59.866  85.810  1.00  0.00           O
ATOM   1440  N   LYS A  81      67.726  60.606  87.820  1.00  0.00           N
ATOM   1442  CA  LYS A  81      66.366  60.776  88.330  1.00  0.00           C
ATOM   1444  CB  LYS A  81      65.586  61.936  87.630  1.00  0.00           C
ATOM   1447  CG  LYS A  81      64.206  62.286  88.220  1.00  0.00           C
ATOM   1450  CD  LYS A  81      63.366  63.316  87.430  1.00  0.00           C
ATOM   1453  CE  LYS A  81      63.726  64.786  87.620  1.00  0.00           C
ATOM   1456  NZ  LYS A  81      64.986  65.106  86.930  1.00  0.00           N
ATOM   1460  C   LYS A  81      65.636  59.436  88.440  1.00  0.00           C
ATOM   1461  O   LYS A  81      64.436  59.286  88.230  1.00  0.00           O
ATOM   1462  N   LEU A  82      66.386  58.396  88.810  1.00  0.00           N
ATOM   1464  CA  LEU A  82      65.856  57.076  89.030  1.00  0.00           C
ATOM   1466  CB  LEU A  82      66.486  56.136  87.970  1.00  0.00           C
ATOM   1469  CG  LEU A  82      65.646  54.946  87.490  1.00  0.00           C
ATOM   1471  CD1 LEU A  82      65.786  53.736  88.420  1.00  0.00           C
ATOM   1475  CD2 LEU A  82      64.196  55.336  87.160  1.00  0.00           C
ATOM   1479  C   LEU A  82      66.246  56.726  90.450  1.00  0.00           C
ATOM   1480  O   LEU A  82      67.056  57.416  91.070  1.00  0.00           O
ATOM   1481  N   ASN A  83      65.646  55.676  91.040  1.00  0.00           N
ATOM   1483  CA  ASN A  83      65.946  55.176  92.370  1.00  0.00           C
ATOM   1485  CB  ASN A  83      65.086  53.916  92.640  1.00  0.00           C
ATOM   1488  CG  ASN A  83      63.606  54.206  92.860  1.00  0.00           C
ATOM   1489  OD1 ASN A  83      62.676  53.626  92.300  1.00  0.00           O
ATOM   1490  ND2 ASN A  83      63.356  55.176  93.750  1.00  0.00           N
ATOM   1493  C   ASN A  83      67.416  54.796  92.580  1.00  0.00           C
ATOM   1494  O   ASN A  83      68.046  55.186  93.570  1.00  0.00           O
ATOM   1495  N   ASN A  84      68.006  54.086  91.610  1.00  0.00           N
ATOM   1497  CA  ASN A  84      69.416  53.786  91.590  1.00  0.00           C
ATOM   1499  CB  ASN A  84      69.656  52.266  91.760  1.00  0.00           C
ATOM   1502  CG  ASN A  84      69.276  51.866  93.180  1.00  0.00           C
ATOM   1503  OD1 ASN A  84      69.676  52.506  94.160  1.00  0.00           O
ATOM   1504  ND2 ASN A  84      68.486  50.776  93.320  1.00  0.00           N
ATOM   1507  C   ASN A  84      69.926  54.246  90.260  1.00  0.00           C
ATOM   1508  O   ASN A  84      69.296  53.966  89.250  1.00  0.00           O
ATOM   1509  N   ASN A  85      71.046  55.016  90.210  1.00  0.00           N
ATOM   1511  CA  ASN A  85      71.546  55.566  88.970  1.00  0.00           C
ATOM   1513  CB  ASN A  85      71.556  57.116  88.950  1.00  0.00           C
ATOM   1516  CG  ASN A  85      70.136  57.626  88.730  1.00  0.00           C
ATOM   1517  OD1 ASN A  85      69.456  57.216  87.800  1.00  0.00           O
ATOM   1518  ND2 ASN A  85      69.656  58.546  89.580  1.00  0.00           N
ATOM   1521  C   ASN A  85      72.946  55.096  88.660  1.00  0.00           C
ATOM   1522  O   ASN A  85      73.816  55.026  89.530  1.00  0.00           O
ATOM   1523  N   LEU A  86      73.186  54.846  87.360  1.00  0.00           N
ATOM   1525  CA  LEU A  86      74.496  54.766  86.750  1.00  0.00           C
ATOM   1527  CB  LEU A  86      74.366  54.156  85.330  1.00  0.00           C
ATOM   1530  CG  LEU A  86      75.646  53.586  84.690  1.00  0.00           C
ATOM   1532  CD1 LEU A  86      76.776  54.576  84.560  1.00  0.00           C
ATOM   1536  CD2 LEU A  86      76.146  52.406  85.480  1.00  0.00           C
ATOM   1540  C   LEU A  86      75.106  56.156  86.680  1.00  0.00           C
ATOM   1541  O   LEU A  86      74.486  57.086  86.160  1.00  0.00           O
ATOM   1542  N   LEU A  87      76.326  56.306  87.210  1.00  0.00           N
ATOM   1544  CA  LEU A  87      76.996  57.576  87.380  1.00  0.00           C
ATOM   1546  CB  LEU A  87      77.656  57.586  88.780  1.00  0.00           C
ATOM   1549  CG  LEU A  87      76.726  57.556  89.990  1.00  0.00           C
ATOM   1551  CD1 LEU A  87      77.606  57.526  91.240  1.00  0.00           C
ATOM   1555  CD2 LEU A  87      75.786  58.766  90.040  1.00  0.00           C
ATOM   1559  C   LEU A  87      78.106  57.856  86.370  1.00  0.00           C
ATOM   1560  O   LEU A  87      78.236  58.976  85.880  1.00  0.00           O
ATOM   1561  N   GLU A  88      78.906  56.826  86.010  1.00  0.00           N
ATOM   1563  CA  GLU A  88      79.936  56.896  84.970  1.00  0.00           C
ATOM   1565  CB  GLU A  88      81.296  57.496  85.410  1.00  0.00           C
ATOM   1568  CG  GLU A  88      81.956  58.146  84.170  1.00  0.00           C
ATOM   1571  CD  GLU A  88      83.256  58.916  84.370  1.00  0.00           C
ATOM   1572  OE1 GLU A  88      83.576  59.276  85.520  1.00  0.00           O
ATOM   1573  OE2 GLU A  88      83.886  59.196  83.310  1.00  0.00           O
ATOM   1574  C   GLU A  88      80.116  55.506  84.340  1.00  0.00           C
ATOM   1575  O   GLU A  88      80.036  54.496  85.040  1.00  0.00           O
ATOM   1576  N   VAL A  89      80.366  55.416  83.010  1.00  0.00           N
ATOM   1578  CA  VAL A  89      81.056  54.286  82.390  1.00  0.00           C
ATOM   1580  CB  VAL A  89      80.256  53.476  81.350  1.00  0.00           C
ATOM   1582  CG1 VAL A  89      81.126  52.366  80.710  1.00  0.00           C
ATOM   1586  CG2 VAL A  89      79.046  52.806  82.010  1.00  0.00           C
ATOM   1590  C   VAL A  89      82.246  54.896  81.680  1.00  0.00           C
ATOM   1591  O   VAL A  89      82.066  55.846  80.920  1.00  0.00           O
ATOM   1592  N   THR A  90      83.466  54.386  81.920  1.00  0.00           N
ATOM   1594  CA  THR A  90      84.666  54.856  81.220  1.00  0.00           C
ATOM   1596  CB  THR A  90      85.946  54.826  82.060  1.00  0.00           C
ATOM   1598  OG1 THR A  90      87.096  55.336  81.390  1.00  0.00           O
ATOM   1600  CG2 THR A  90      86.316  53.396  82.470  1.00  0.00           C
ATOM   1604  C   THR A  90      84.896  54.016  79.980  1.00  0.00           C
ATOM   1605  O   THR A  90      84.326  52.936  79.820  1.00  0.00           O
ATOM   1606  N   ASN A  91      85.756  54.466  79.070  1.00  0.00           N
ATOM   1608  CA  ASN A  91      86.316  53.686  78.000  1.00  0.00           C
ATOM   1610  CB  ASN A  91      87.226  52.526  78.520  1.00  0.00           C
ATOM   1613  CG  ASN A  91      88.166  52.116  77.410  1.00  0.00           C
ATOM   1614  OD1 ASN A  91      88.466  52.926  76.530  1.00  0.00           O
ATOM   1615  ND2 ASN A  91      88.576  50.826  77.370  1.00  0.00           N
ATOM   1618  C   ASN A  91      85.256  53.216  77.000  1.00  0.00           C
ATOM   1619  O   ASN A  91      85.406  52.206  76.320  1.00  0.00           O
ATOM   1620  N   SER A  92      84.156  53.976  76.900  1.00  0.00           N
ATOM   1622  CA  SER A  92      82.966  53.636  76.150  1.00  0.00           C
ATOM   1624  CB  SER A  92      81.826  54.586  76.590  1.00  0.00           C
ATOM   1627  OG  SER A  92      81.776  54.566  78.010  1.00  0.00           O
ATOM   1629  C   SER A  92      83.226  53.696  74.660  1.00  0.00           C
ATOM   1630  O   SER A  92      82.566  53.036  73.850  1.00  0.00           O
ATOM   1631  N   GLY A  93      84.296  54.406  74.260  1.00  0.00           N
ATOM   1633  CA  GLY A  93      84.896  54.326  72.940  1.00  0.00           C
ATOM   1636  C   GLY A  93      85.386  52.966  72.540  1.00  0.00           C
ATOM   1637  O   GLY A  93      85.516  52.696  71.350  1.00  0.00           O
ATOM   1638  N   GLN A  94      85.686  52.066  73.500  1.00  0.00           N
ATOM   1640  CA  GLN A  94      86.086  50.706  73.210  1.00  0.00           C
ATOM   1642  CB  GLN A  94      87.246  50.256  74.140  1.00  0.00           C
ATOM   1645  CG  GLN A  94      88.596  50.946  73.840  1.00  0.00           C
ATOM   1648  CD  GLN A  94      88.926  50.916  72.360  1.00  0.00           C
ATOM   1649  OE1 GLN A  94      89.156  51.976  71.760  1.00  0.00           O
ATOM   1650  NE2 GLN A  94      88.996  49.716  71.750  1.00  0.00           N
ATOM   1653  C   GLN A  94      84.966  49.696  73.300  1.00  0.00           C
ATOM   1654  O   GLN A  94      85.226  48.496  73.260  1.00  0.00           O
ATOM   1655  N   ASP A  95      83.696  50.136  73.400  1.00  0.00           N
ATOM   1657  CA  ASP A  95      82.596  49.216  73.270  1.00  0.00           C
ATOM   1659  CB  ASP A  95      81.296  49.876  73.760  1.00  0.00           C
ATOM   1662  CG  ASP A  95      80.156  48.876  73.730  1.00  0.00           C
ATOM   1663  OD1 ASP A  95      80.406  47.656  73.840  1.00  0.00           O
ATOM   1664  OD2 ASP A  95      78.986  49.326  73.680  1.00  0.00           O
ATOM   1665  C   ASP A  95      82.456  48.666  71.830  1.00  0.00           C
ATOM   1666  O   ASP A  95      82.236  49.446  70.910  1.00  0.00           O
ATOM   1667  N   PRO A  96      82.526  47.366  71.570  1.00  0.00           N
ATOM   1668  CD  PRO A  96      83.156  46.386  72.450  1.00  0.00           C
ATOM   1671  CA  PRO A  96      82.136  46.766  70.300  1.00  0.00           C
ATOM   1673  CB  PRO A  96      82.256  45.246  70.550  1.00  0.00           C
ATOM   1676  CG  PRO A  96      82.556  45.056  72.040  1.00  0.00           C
ATOM   1679  C   PRO A  96      80.816  47.216  69.690  1.00  0.00           C
ATOM   1680  O   PRO A  96      80.726  47.226  68.460  1.00  0.00           O
ATOM   1681  N   LEU A  97      79.766  47.566  70.480  1.00  0.00           N
ATOM   1683  CA  LEU A  97      78.466  47.976  69.940  1.00  0.00           C
ATOM   1685  CB  LEU A  97      77.336  48.076  71.010  1.00  0.00           C
ATOM   1688  CG  LEU A  97      76.866  46.746  71.610  1.00  0.00           C
ATOM   1690  CD1 LEU A  97      77.826  46.196  72.660  1.00  0.00           C
ATOM   1694  CD2 LEU A  97      75.506  46.946  72.270  1.00  0.00           C
ATOM   1698  C   LEU A  97      78.506  49.286  69.170  1.00  0.00           C
ATOM   1699  O   LEU A  97      77.596  49.586  68.400  1.00  0.00           O
ATOM   1700  N   ARG A  98      79.606  50.046  69.280  1.00  0.00           N
ATOM   1702  CA  ARG A  98      79.906  51.116  68.340  1.00  0.00           C
ATOM   1704  CB  ARG A  98      81.236  51.846  68.670  1.00  0.00           C
ATOM   1707  CG  ARG A  98      81.176  52.666  69.980  1.00  0.00           C
ATOM   1710  CD  ARG A  98      82.376  53.606  70.210  1.00  0.00           C
ATOM   1713  NE  ARG A  98      82.326  54.706  69.190  1.00  0.00           N
ATOM   1715  CZ  ARG A  98      82.806  55.936  69.340  1.00  0.00           C
ATOM   1716  NH1 ARG A  98      83.166  56.456  70.490  1.00  0.00           N
ATOM   1719  NH2 ARG A  98      82.806  56.756  68.310  1.00  0.00           N
ATOM   1722  C   ARG A  98      79.906  50.686  66.870  1.00  0.00           C
ATOM   1723  O   ARG A  98      79.546  51.466  66.010  1.00  0.00           O
ATOM   1724  N   ASN A  99      80.266  49.416  66.560  1.00  0.00           N
ATOM   1726  CA  ASN A  99      80.236  48.936  65.190  1.00  0.00           C
ATOM   1728  CB  ASN A  99      81.616  49.076  64.520  1.00  0.00           C
ATOM   1731  CG  ASN A  99      82.786  48.286  65.110  1.00  0.00           C
ATOM   1732  OD1 ASN A  99      82.816  47.446  66.010  1.00  0.00           O
ATOM   1733  ND2 ASN A  99      83.936  48.526  64.440  1.00  0.00           N
ATOM   1736  C   ASN A  99      79.666  47.536  65.100  1.00  0.00           C
ATOM   1737  O   ASN A  99      80.356  46.556  64.810  1.00  0.00           O
ATOM   1738  N   ALA A 100      78.346  47.396  65.340  1.00  0.00           N
ATOM   1740  CA  ALA A 100      77.696  46.156  65.650  1.00  0.00           C
ATOM   1742  CB  ALA A 100      76.346  46.556  66.260  1.00  0.00           C
ATOM   1746  C   ALA A 100      77.586  45.136  64.480  1.00  0.00           C
ATOM   1747  O   ALA A 100      77.566  43.916  64.650  1.00  0.00           O
ATOM   1748  N   LEU A 101      77.636  45.636  63.230  1.00  0.00           N
ATOM   1750  CA  LEU A 101      77.926  44.896  62.000  1.00  0.00           C
ATOM   1752  CB  LEU A 101      77.916  45.826  60.750  1.00  0.00           C
ATOM   1755  CG  LEU A 101      76.636  46.646  60.520  1.00  0.00           C
ATOM   1757  CD1 LEU A 101      75.386  45.776  60.680  1.00  0.00           C
ATOM   1761  CD2 LEU A 101      76.636  47.966  61.320  1.00  0.00           C
ATOM   1765  C   LEU A 101      79.306  44.256  61.960  1.00  0.00           C
ATOM   1766  O   LEU A 101      79.526  43.166  61.430  1.00  0.00           O
ATOM   1767  N   ALA A 102      80.296  44.976  62.510  1.00  0.00           N
ATOM   1769  CA  ALA A 102      81.696  44.666  62.420  1.00  0.00           C
ATOM   1771  CB  ALA A 102      82.496  45.976  62.300  1.00  0.00           C
ATOM   1775  C   ALA A 102      82.146  43.926  63.670  1.00  0.00           C
ATOM   1776  O   ALA A 102      83.336  43.756  63.930  1.00  0.00           O
ATOM   1777  N   ILE A 103      81.216  43.456  64.520  1.00  0.00           N
ATOM   1779  CA  ILE A 103      81.516  42.536  65.600  1.00  0.00           C
ATOM   1781  CB  ILE A 103      80.316  42.226  66.490  1.00  0.00           C
ATOM   1783  CG2 ILE A 103      80.736  41.416  67.730  1.00  0.00           C
ATOM   1787  CG1 ILE A 103      79.536  43.476  66.920  1.00  0.00           C
ATOM   1790  CD  ILE A 103      80.056  44.226  68.140  1.00  0.00           C
ATOM   1794  C   ILE A 103      82.116  41.246  65.050  1.00  0.00           C
ATOM   1795  O   ILE A 103      81.666  40.706  64.050  1.00  0.00           O
ATOM   1796  N   LYS A 104      83.166  40.756  65.710  1.00  0.00           N
ATOM   1798  CA  LYS A 104      83.706  39.436  65.490  1.00  0.00           C
ATOM   1800  CB  LYS A 104      85.236  39.486  65.220  1.00  0.00           C
ATOM   1803  CG  LYS A 104      85.616  40.296  63.970  1.00  0.00           C
ATOM   1806  CD  LYS A 104      84.986  39.736  62.690  1.00  0.00           C
ATOM   1809  CE  LYS A 104      85.026  40.696  61.510  1.00  0.00           C
ATOM   1812  NZ  LYS A 104      84.386  40.036  60.370  1.00  0.00           N
ATOM   1816  C   LYS A 104      83.396  38.656  66.740  1.00  0.00           C
ATOM   1817  O   LYS A 104      83.346  39.246  67.820  1.00  0.00           O
ATOM   1818  N   ASP A 105      83.156  37.336  66.600  1.00  0.00           N
ATOM   1820  CA  ASP A 105      83.066  36.416  67.710  1.00  0.00           C
ATOM   1822  CB  ASP A 105      82.706  34.996  67.190  1.00  0.00           C
ATOM   1825  CG  ASP A 105      82.226  34.106  68.320  1.00  0.00           C
ATOM   1826  OD1 ASP A 105      81.986  34.646  69.420  1.00  0.00           O
ATOM   1827  OD2 ASP A 105      82.026  32.876  68.100  1.00  0.00           O
ATOM   1828  C   ASP A 105      84.396  36.446  68.470  1.00  0.00           C
ATOM   1829  O   ASP A 105      85.446  36.516  67.850  1.00  0.00           O
ATOM   1830  N   GLY A 106      84.346  36.506  69.800  1.00  0.00           N
ATOM   1832  CA  GLY A 106      85.526  36.716  70.630  1.00  0.00           C
ATOM   1835  C   GLY A 106      85.976  38.146  70.720  1.00  0.00           C
ATOM   1836  O   GLY A 106      87.116  38.406  71.120  1.00  0.00           O
ATOM   1837  N   SER A 107      85.116  39.136  70.400  1.00  0.00           N
ATOM   1839  CA  SER A 107      85.466  40.546  70.600  1.00  0.00           C
ATOM   1841  CB  SER A 107      84.816  41.516  69.580  1.00  0.00           C
ATOM   1844  OG  SER A 107      83.446  41.876  69.820  1.00  0.00           O
ATOM   1846  C   SER A 107      85.256  40.976  72.060  1.00  0.00           C
ATOM   1847  O   SER A 107      84.406  40.426  72.750  1.00  0.00           O
ATOM   1848  N   ARG A 108      86.086  41.896  72.590  1.00  0.00           N
ATOM   1850  CA  ARG A 108      86.206  42.096  74.020  1.00  0.00           C
ATOM   1852  CB  ARG A 108      87.286  41.206  74.670  1.00  0.00           C
ATOM   1855  CG  ARG A 108      88.716  41.356  74.100  1.00  0.00           C
ATOM   1858  CD  ARG A 108      89.696  40.456  74.860  1.00  0.00           C
ATOM   1861  NE  ARG A 108      91.066  40.676  74.310  1.00  0.00           N
ATOM   1863  CZ  ARG A 108      92.126  40.026  74.760  1.00  0.00           C
ATOM   1864  NH1 ARG A 108      92.006  39.036  75.630  1.00  0.00           N
ATOM   1867  NH2 ARG A 108      93.326  40.286  74.310  1.00  0.00           N
ATOM   1870  C   ARG A 108      86.536  43.496  74.450  1.00  0.00           C
ATOM   1871  O   ARG A 108      87.236  44.256  73.780  1.00  0.00           O
ATOM   1872  N   TRP A 109      86.056  43.836  75.660  1.00  0.00           N
ATOM   1874  CA  TRP A 109      86.096  45.186  76.150  1.00  0.00           C
ATOM   1876  CB  TRP A 109      84.756  45.876  75.780  1.00  0.00           C
ATOM   1879  CG  TRP A 109      84.626  47.306  76.190  1.00  0.00           C
ATOM   1880  CD1 TRP A 109      85.626  48.236  76.280  1.00  0.00           C
ATOM   1882  NE1 TRP A 109      85.106  49.416  76.760  1.00  0.00           N
ATOM   1884  CE2 TRP A 109      83.776  49.276  76.950  1.00  0.00           C
ATOM   1885  CD2 TRP A 109      83.426  47.946  76.620  1.00  0.00           C
ATOM   1886  CE3 TRP A 109      82.116  47.526  76.770  1.00  0.00           C
ATOM   1888  CZ3 TRP A 109      81.196  48.426  77.310  1.00  0.00           C
ATOM   1890  CZ2 TRP A 109      82.846  50.176  77.440  1.00  0.00           C
ATOM   1892  CH2 TRP A 109      81.536  49.726  77.630  1.00  0.00           C
ATOM   1894  C   TRP A 109      86.366  45.206  77.640  1.00  0.00           C
ATOM   1895  O   TRP A 109      85.826  44.406  78.410  1.00  0.00           O
ATOM   1896  N   THR A 110      87.226  46.146  78.050  1.00  0.00           N
ATOM   1898  CA  THR A 110      87.516  46.436  79.440  1.00  0.00           C
ATOM   1900  CB  THR A 110      88.976  46.206  79.820  1.00  0.00           C
ATOM   1902  OG1 THR A 110      89.106  46.096  81.220  1.00  0.00           O
ATOM   1904  CG2 THR A 110      89.936  47.286  79.310  1.00  0.00           C
ATOM   1908  C   THR A 110      87.116  47.856  79.730  1.00  0.00           C
ATOM   1909  O   THR A 110      87.406  48.786  78.980  1.00  0.00           O
ATOM   1910  N   ARG A 111      86.366  48.046  80.830  1.00  0.00           N
ATOM   1912  CA  ARG A 111      85.976  49.356  81.280  1.00  0.00           C
ATOM   1914  CB  ARG A 111      84.796  49.936  80.450  1.00  0.00           C
ATOM   1917  CG  ARG A 111      83.426  49.216  80.530  1.00  0.00           C
ATOM   1920  CD  ARG A 111      83.436  47.706  80.210  1.00  0.00           C
ATOM   1923  NE  ARG A 111      82.056  47.136  80.150  1.00  0.00           N
ATOM   1925  CZ  ARG A 111      81.786  45.956  79.610  1.00  0.00           C
ATOM   1926  NH1 ARG A 111      82.736  45.136  79.210  1.00  0.00           N
ATOM   1929  NH2 ARG A 111      80.536  45.576  79.420  1.00  0.00           N
ATOM   1932  C   ARG A 111      85.546  49.296  82.730  1.00  0.00           C
ATOM   1933  O   ARG A 111      84.986  48.306  83.200  1.00  0.00           O
ATOM   1934  N   ASP A 112      85.756  50.406  83.470  1.00  0.00           N
ATOM   1936  CA  ASP A 112      85.186  50.666  84.770  1.00  0.00           C
ATOM   1938  CB  ASP A 112      86.046  51.646  85.640  1.00  0.00           C
ATOM   1941  CG  ASP A 112      87.396  51.096  86.090  1.00  0.00           C
ATOM   1942  OD1 ASP A 112      87.756  49.936  85.770  1.00  0.00           O
ATOM   1943  OD2 ASP A 112      88.126  51.836  86.790  1.00  0.00           O
ATOM   1944  C   ASP A 112      83.756  51.186  84.640  1.00  0.00           C
ATOM   1945  O   ASP A 112      83.316  51.696  83.600  1.00  0.00           O
ATOM   1946  N   ILE A 113      82.986  51.076  85.740  1.00  0.00           N
ATOM   1948  CA  ILE A 113      81.606  51.496  85.860  1.00  0.00           C
ATOM   1950  CB  ILE A 113      80.666  50.316  85.670  1.00  0.00           C
ATOM   1952  CG2 ILE A 113      80.926  49.236  86.750  1.00  0.00           C
ATOM   1956  CG1 ILE A 113      79.166  50.696  85.620  1.00  0.00           C
ATOM   1959  CD  ILE A 113      78.286  49.506  85.230  1.00  0.00           C
ATOM   1963  C   ILE A 113      81.446  52.106  87.240  1.00  0.00           C
ATOM   1964  O   ILE A 113      82.016  51.616  88.220  1.00  0.00           O
ATOM   1965  N   LEU A 114      80.666  53.196  87.380  1.00  0.00           N
ATOM   1967  CA  LEU A 114      80.276  53.776  88.650  1.00  0.00           C
ATOM   1969  CB  LEU A 114      80.656  55.276  88.790  1.00  0.00           C
ATOM   1972  CG  LEU A 114      82.156  55.646  88.700  1.00  0.00           C
ATOM   1974  CD1 LEU A 114      82.316  57.156  88.860  1.00  0.00           C
ATOM   1978  CD2 LEU A 114      82.976  54.936  89.770  1.00  0.00           C
ATOM   1982  C   LEU A 114      78.766  53.756  88.760  1.00  0.00           C
ATOM   1983  O   LEU A 114      78.066  54.106  87.810  1.00  0.00           O
ATOM   1984  N   TRP A 115      78.206  53.396  89.930  1.00  0.00           N
ATOM   1986  CA  TRP A 115      76.766  53.386  90.120  1.00  0.00           C
ATOM   1988  CB  TRP A 115      76.146  51.996  89.790  1.00  0.00           C
ATOM   1991  CG  TRP A 115      76.496  50.826  90.670  1.00  0.00           C
ATOM   1992  CD1 TRP A 115      75.836  50.556  91.840  1.00  0.00           C
ATOM   1994  NE1 TRP A 115      76.306  49.386  92.390  1.00  0.00           N
ATOM   1996  CE2 TRP A 115      77.316  48.906  91.630  1.00  0.00           C
ATOM   1997  CD2 TRP A 115      77.476  49.786  90.520  1.00  0.00           C
ATOM   1998  CE3 TRP A 115      78.456  49.506  89.560  1.00  0.00           C
ATOM   2000  CZ3 TRP A 115      79.306  48.416  89.790  1.00  0.00           C
ATOM   2002  CZ2 TRP A 115      78.156  47.826  91.840  1.00  0.00           C
ATOM   2004  CH2 TRP A 115      79.186  47.636  90.940  1.00  0.00           C
ATOM   2006  C   TRP A 115      76.486  53.826  91.550  1.00  0.00           C
ATOM   2007  O   TRP A 115      77.386  53.846  92.390  1.00  0.00           O
ATOM   2008  N   SER A 116      75.236  54.186  91.890  1.00  0.00           N
ATOM   2010  CA  SER A 116      74.846  54.266  93.300  1.00  0.00           C
ATOM   2012  CB  SER A 116      74.486  55.706  93.810  1.00  0.00           C
ATOM   2015  OG  SER A 116      73.236  56.236  93.350  1.00  0.00           O
ATOM   2017  C   SER A 116      73.736  53.276  93.550  1.00  0.00           C
ATOM   2018  O   SER A 116      72.786  53.156  92.780  1.00  0.00           O
ATOM   2019  N   GLU A 117      73.856  52.476  94.630  1.00  0.00           N
ATOM   2021  CA  GLU A 117      72.816  51.576  95.110  1.00  0.00           C
ATOM   2023  CB  GLU A 117      73.276  50.086  95.220  1.00  0.00           C
ATOM   2026  CG  GLU A 117      73.166  49.306  93.890  1.00  0.00           C
ATOM   2029  CD  GLU A 117      73.736  47.896  93.910  1.00  0.00           C
ATOM   2030  OE1 GLU A 117      74.946  47.746  94.260  1.00  0.00           O
ATOM   2031  OE2 GLU A 117      72.996  46.946  93.570  1.00  0.00           O
ATOM   2032  C   GLU A 117      72.396  52.046  96.470  1.00  0.00           C
ATOM   2033  O   GLU A 117      73.196  51.976  97.400  1.00  0.00           O
ATOM   2034  N   ASP A 118      71.156  52.586  96.610  1.00  0.00           N
ATOM   2036  CA  ASP A 118      70.656  53.116  97.870  1.00  0.00           C
ATOM   2038  CB  ASP A 118      70.586  52.036  98.992  1.00  0.00           C
ATOM   2041  CG  ASP A 118      69.436  52.286  99.952  1.00  0.00           C
ATOM   2042  OD1 ASP A 118      68.666  53.266  99.792  1.00  0.00           O
ATOM   2043  OD2 ASP A 118      69.276  51.446 100.872  1.00  0.00           O
ATOM   2044  C   ASP A 118      71.446  54.336  98.320  1.00  0.00           C
ATOM   2045  O   ASP A 118      71.756  54.516  99.502  1.00  0.00           O
ATOM   2046  N   ASN A 119      71.906  55.176  97.360  1.00  0.00           N
ATOM   2048  CA  ASN A 119      72.736  56.336  97.650  1.00  0.00           C
ATOM   2050  CB  ASN A 119      72.086  57.286  98.722  1.00  0.00           C
ATOM   2053  CG  ASN A 119      71.356  58.526  98.230  1.00  0.00           C
ATOM   2054  OD1 ASN A 119      71.026  59.376  99.072  1.00  0.00           O
ATOM   2055  ND2 ASN A 119      71.116  58.696  96.920  1.00  0.00           N
ATOM   2058  C   ASN A 119      74.156  55.906  98.080  1.00  0.00           C
ATOM   2059  O   ASN A 119      74.886  56.676  98.692  1.00  0.00           O
ATOM   2060  N   HIS A 120      74.576  54.666  97.780  1.00  0.00           N
ATOM   2062  CA  HIS A 120      75.776  54.086  98.370  1.00  0.00           C
ATOM   2064  CB  HIS A 120      75.436  52.826  99.212  1.00  0.00           C
ATOM   2067  ND1 HIS A 120      75.236  52.246 101.632  1.00  0.00           N
ATOM   2068  CG  HIS A 120      75.966  52.856 100.622  1.00  0.00           C
ATOM   2069  CE1 HIS A 120      75.826  52.606 102.742  1.00  0.00           C
ATOM   2071  NE2 HIS A 120      76.916  53.376 102.502  1.00  0.00           N
ATOM   2073  CD2 HIS A 120      77.006  53.546 101.142  1.00  0.00           C
ATOM   2075  C   HIS A 120      76.786  53.736  97.290  1.00  0.00           C
ATOM   2076  O   HIS A 120      76.416  53.386  96.170  1.00  0.00           O
ATOM   2077  N   PHE A 121      78.096  53.856  97.590  1.00  0.00           N
ATOM   2079  CA  PHE A 121      79.146  53.706  96.610  1.00  0.00           C
ATOM   2081  CB  PHE A 121      80.346  54.676  96.830  1.00  0.00           C
ATOM   2084  CG  PHE A 121      80.116  56.036  96.230  1.00  0.00           C
ATOM   2085  CD1 PHE A 121      79.206  56.306  95.190  1.00  0.00           C
ATOM   2087  CE1 PHE A 121      79.136  57.566  94.600  1.00  0.00           C
ATOM   2089  CZ  PHE A 121      79.986  58.586  95.030  1.00  0.00           C
ATOM   2091  CD2 PHE A 121      80.966  57.086  96.660  1.00  0.00           C
ATOM   2093  CE2 PHE A 121      80.906  58.336  96.050  1.00  0.00           C
ATOM   2095  C   PHE A 121      79.636  52.306  96.410  1.00  0.00           C
ATOM   2096  O   PHE A 121      80.046  51.606  97.330  1.00  0.00           O
ATOM   2097  N   ARG A 122      79.596  51.896  95.140  1.00  0.00           N
ATOM   2099  CA  ARG A 122      80.216  50.706  94.640  1.00  0.00           C
ATOM   2101  CB  ARG A 122      79.196  49.546  94.530  1.00  0.00           C
ATOM   2104  CG  ARG A 122      78.736  48.926  95.860  1.00  0.00           C
ATOM   2107  CD  ARG A 122      77.246  49.166  96.160  1.00  0.00           C
ATOM   2110  NE  ARG A 122      76.846  48.266  97.290  1.00  0.00           N
ATOM   2112  CZ  ARG A 122      77.226  48.436  98.550  1.00  0.00           C
ATOM   2113  NH1 ARG A 122      78.016  49.426  98.892  1.00  0.00           N
ATOM   2116  NH2 ARG A 122      76.786  47.586  99.452  1.00  0.00           N
ATOM   2119  C   ARG A 122      80.716  51.056  93.260  1.00  0.00           C
ATOM   2120  O   ARG A 122      80.066  51.786  92.520  1.00  0.00           O
ATOM   2121  N   SER A 123      81.896  50.586  92.880  1.00  0.00           N
ATOM   2123  CA  SER A 123      82.326  50.646  91.500  1.00  0.00           C
ATOM   2125  CB  SER A 123      83.236  51.856  91.180  1.00  0.00           C
ATOM   2128  OG  SER A 123      84.476  51.906  91.890  1.00  0.00           O
ATOM   2130  C   SER A 123      83.046  49.376  91.210  1.00  0.00           C
ATOM   2131  O   SER A 123      83.366  48.606  92.120  1.00  0.00           O
ATOM   2132  N   ALA A 124      83.296  49.086  89.920  1.00  0.00           N
ATOM   2134  CA  ALA A 124      84.036  47.906  89.570  1.00  0.00           C
ATOM   2136  CB  ALA A 124      83.116  46.686  89.390  1.00  0.00           C
ATOM   2140  C   ALA A 124      84.726  48.126  88.270  1.00  0.00           C
ATOM   2141  O   ALA A 124      84.386  49.006  87.480  1.00  0.00           O
ATOM   2142  N   THR A 125      85.696  47.256  88.000  1.00  0.00           N
ATOM   2144  CA  THR A 125      86.206  47.046  86.670  1.00  0.00           C
ATOM   2146  CB  THR A 125      87.706  46.906  86.660  1.00  0.00           C
ATOM   2148  OG1 THR A 125      88.186  46.696  85.340  1.00  0.00           O
ATOM   2150  CG2 THR A 125      88.236  45.766  87.550  1.00  0.00           C
ATOM   2154  C   THR A 125      85.486  45.856  86.070  1.00  0.00           C
ATOM   2155  O   THR A 125      85.336  44.816  86.720  1.00  0.00           O
ATOM   2156  N   LEU A 126      84.976  45.986  84.820  1.00  0.00           N
ATOM   2158  CA  LEU A 126      84.236  44.936  84.140  1.00  0.00           C
ATOM   2160  CB  LEU A 126      82.826  45.276  83.590  1.00  0.00           C
ATOM   2163  CG  LEU A 126      81.696  45.376  84.630  1.00  0.00           C
ATOM   2165  CD1 LEU A 126      82.036  46.256  85.830  1.00  0.00           C
ATOM   2169  CD2 LEU A 126      80.376  45.816  83.980  1.00  0.00           C
ATOM   2173  C   LEU A 126      85.006  44.546  82.910  1.00  0.00           C
ATOM   2174  O   LEU A 126      85.486  45.396  82.160  1.00  0.00           O
ATOM   2175  N   SER A 127      85.106  43.256  82.660  1.00  0.00           N
ATOM   2177  CA  SER A 127      85.666  42.756  81.440  1.00  0.00           C
ATOM   2179  CB  SER A 127      86.996  42.016  81.670  1.00  0.00           C
ATOM   2182  OG  SER A 127      86.856  40.736  82.280  1.00  0.00           O
ATOM   2184  C   SER A 127      84.646  41.876  80.780  1.00  0.00           C
ATOM   2185  O   SER A 127      83.876  41.186  81.440  1.00  0.00           O
ATOM   2186  N   SER A 128      84.586  41.916  79.440  1.00  0.00           N
ATOM   2188  CA  SER A 128      83.606  41.116  78.730  1.00  0.00           C
ATOM   2190  CB  SER A 128      82.366  41.916  78.260  1.00  0.00           C
ATOM   2193  OG  SER A 128      81.746  42.606  79.350  1.00  0.00           O
ATOM   2195  C   SER A 128      84.176  40.536  77.480  1.00  0.00           C
ATOM   2196  O   SER A 128      85.186  41.026  76.960  1.00  0.00           O
ATOM   2197  N   THR A 129      83.496  39.506  76.950  1.00  0.00           N
ATOM   2199  CA  THR A 129      83.686  38.996  75.610  1.00  0.00           C
ATOM   2201  CB  THR A 129      84.356  37.626  75.540  1.00  0.00           C
ATOM   2203  OG1 THR A 129      83.676  36.626  76.270  1.00  0.00           O
ATOM   2205  CG2 THR A 129      85.716  37.716  76.220  1.00  0.00           C
ATOM   2209  C   THR A 129      82.326  38.956  74.930  1.00  0.00           C
ATOM   2210  O   THR A 129      81.306  39.086  75.590  1.00  0.00           O
ATOM   2211  N   PHE A 130      82.276  38.836  73.580  1.00  0.00           N
ATOM   2213  CA  PHE A 130      81.056  38.776  72.790  1.00  0.00           C
ATOM   2215  CB  PHE A 130      80.976  39.916  71.740  1.00  0.00           C
ATOM   2218  CG  PHE A 130      80.496  41.176  72.410  1.00  0.00           C
ATOM   2219  CD1 PHE A 130      81.296  41.866  73.340  1.00  0.00           C
ATOM   2221  CE1 PHE A 130      80.786  42.976  74.020  1.00  0.00           C
ATOM   2223  CZ  PHE A 130      79.496  43.436  73.730  1.00  0.00           C
ATOM   2225  CD2 PHE A 130      79.216  41.666  72.120  1.00  0.00           C
ATOM   2227  CE2 PHE A 130      78.716  42.796  72.770  1.00  0.00           C
ATOM   2229  C   PHE A 130      81.026  37.456  72.050  1.00  0.00           C
ATOM   2230  O   PHE A 130      81.946  37.146  71.310  1.00  0.00           O
ATOM   2231  N   SER A 131      79.966  36.666  72.280  1.00  0.00           N
ATOM   2233  CA  SER A 131      79.786  35.346  71.690  1.00  0.00           C
ATOM   2235  CB  SER A 131      79.506  34.256  72.760  1.00  0.00           C
ATOM   2238  OG  SER A 131      79.336  32.946  72.220  1.00  0.00           O
ATOM   2240  C   SER A 131      78.646  35.456  70.710  1.00  0.00           C
ATOM   2241  O   SER A 131      77.636  36.116  70.970  1.00  0.00           O
ATOM   2242  N   PHE A 132      78.806  34.876  69.520  1.00  0.00           N
ATOM   2244  CA  PHE A 132      77.766  34.946  68.510  1.00  0.00           C
ATOM   2246  CB  PHE A 132      78.376  34.916  67.090  1.00  0.00           C
ATOM   2249  CG  PHE A 132      77.286  35.036  66.060  1.00  0.00           C
ATOM   2250  CD1 PHE A 132      76.716  36.276  65.720  1.00  0.00           C
ATOM   2252  CE1 PHE A 132      75.676  36.346  64.790  1.00  0.00           C
ATOM   2254  CZ  PHE A 132      75.186  35.176  64.200  1.00  0.00           C
ATOM   2256  CD2 PHE A 132      76.796  33.876  65.470  1.00  0.00           C
ATOM   2258  CE2 PHE A 132      75.756  33.946  64.550  1.00  0.00           C
ATOM   2260  C   PHE A 132      76.786  33.786  68.710  1.00  0.00           C
ATOM   2261  O   PHE A 132      77.126  32.626  68.480  1.00  0.00           O
ATOM   2262  N   ALA A 133      75.546  34.056  69.150  1.00  0.00           N
ATOM   2264  CA  ALA A 133      74.636  33.016  69.610  1.00  0.00           C
ATOM   2266  CB  ALA A 133      73.856  33.486  70.840  1.00  0.00           C
ATOM   2270  C   ALA A 133      73.676  32.566  68.540  1.00  0.00           C
ATOM   2271  O   ALA A 133      72.836  31.686  68.740  1.00  0.00           O
ATOM   2272  N   GLY A 134      73.856  33.106  67.340  1.00  0.00           N
ATOM   2274  CA  GLY A 134      73.096  32.706  66.200  1.00  0.00           C
ATOM   2277  C   GLY A 134      72.206  33.806  65.800  1.00  0.00           C
ATOM   2278  O   GLY A 134      72.336  34.966  66.190  1.00  0.00           O
ATOM   2279  N   LEU A 135      71.266  33.426  64.950  1.00  0.00           N
ATOM   2281  CA  LEU A 135      70.296  34.316  64.410  1.00  0.00           C
ATOM   2283  CB  LEU A 135      70.176  33.946  62.930  1.00  0.00           C
ATOM   2286  CG  LEU A 135      69.136  34.746  62.170  1.00  0.00           C
ATOM   2288  CD1 LEU A 135      69.446  36.226  62.170  1.00  0.00           C
ATOM   2292  CD2 LEU A 135      69.106  34.236  60.750  1.00  0.00           C
ATOM   2296  C   LEU A 135      68.956  34.156  65.120  1.00  0.00           C
ATOM   2297  O   LEU A 135      68.556  33.046  65.450  1.00  0.00           O
ATOM   2298  N   GLU A 136      68.236  35.266  65.350  1.00  0.00           N
ATOM   2300  CA  GLU A 136      66.916  35.246  65.910  1.00  0.00           C
ATOM   2302  CB  GLU A 136      66.966  35.646  67.410  1.00  0.00           C
ATOM   2305  CG  GLU A 136      65.626  35.526  68.170  1.00  0.00           C
ATOM   2308  CD  GLU A 136      65.736  35.756  69.680  1.00  0.00           C
ATOM   2309  OE1 GLU A 136      66.836  36.026  70.220  1.00  0.00           O
ATOM   2310  OE2 GLU A 136      64.666  35.636  70.330  1.00  0.00           O
ATOM   2311  C   GLU A 136      66.056  36.176  65.070  1.00  0.00           C
ATOM   2312  O   GLU A 136      66.556  37.006  64.310  1.00  0.00           O
ATOM   2313  N   THR A 137      64.716  36.036  65.170  1.00  0.00           N
ATOM   2315  CA  THR A 137      63.776  37.016  64.630  1.00  0.00           C
ATOM   2317  CB  THR A 137      62.816  36.446  63.580  1.00  0.00           C
ATOM   2319  OG1 THR A 137      63.566  35.996  62.460  1.00  0.00           O
ATOM   2321  CG2 THR A 137      61.816  37.486  63.060  1.00  0.00           C
ATOM   2325  C   THR A 137      62.996  37.516  65.820  1.00  0.00           C
ATOM   2326  O   THR A 137      62.546  36.726  66.650  1.00  0.00           O
ATOM   2327  N   LEU A 138      62.796  38.846  65.960  1.00  0.00           N
ATOM   2329  CA  LEU A 138      61.976  39.436  67.010  1.00  0.00           C
ATOM   2331  CB  LEU A 138      62.676  40.506  67.870  1.00  0.00           C
ATOM   2334  CG  LEU A 138      63.886  40.016  68.680  1.00  0.00           C
ATOM   2336  CD1 LEU A 138      64.456  41.226  69.430  1.00  0.00           C
ATOM   2340  CD2 LEU A 138      63.536  38.856  69.630  1.00  0.00           C
ATOM   2344  C   LEU A 138      60.766  40.126  66.430  1.00  0.00           C
ATOM   2345  O   LEU A 138      60.846  40.756  65.370  1.00  0.00           O
ATOM   2346  N   ASN A 139      59.626  40.056  67.160  1.00  0.00           N
ATOM   2348  CA  ASN A 139      58.456  40.836  66.820  1.00  0.00           C
ATOM   2350  CB  ASN A 139      57.126  40.066  66.980  1.00  0.00           C
ATOM   2353  CG  ASN A 139      55.946  40.856  66.390  1.00  0.00           C
ATOM   2354  OD1 ASN A 139      55.136  41.406  67.140  1.00  0.00           O
ATOM   2355  ND2 ASN A 139      55.776  40.816  65.050  1.00  0.00           N
ATOM   2358  C   ASN A 139      58.436  42.036  67.730  1.00  0.00           C
ATOM   2359  O   ASN A 139      58.416  41.896  68.950  1.00  0.00           O
ATOM   2360  N   ILE A 140      58.436  43.236  67.160  1.00  0.00           N
ATOM   2362  CA  ILE A 140      58.416  44.476  67.900  1.00  0.00           C
ATOM   2364  CB  ILE A 140      59.806  45.126  67.990  1.00  0.00           C
ATOM   2366  CG2 ILE A 140      59.676  46.466  68.750  1.00  0.00           C
ATOM   2370  CG1 ILE A 140      60.846  44.186  68.660  1.00  0.00           C
ATOM   2373  CD  ILE A 140      62.316  44.576  68.440  1.00  0.00           C
ATOM   2377  C   ILE A 140      57.496  45.326  67.070  1.00  0.00           C
ATOM   2378  O   ILE A 140      57.576  45.236  65.850  1.00  0.00           O
ATOM   2379  N   ALA A 141      56.556  46.106  67.680  1.00  0.00           N
ATOM   2381  CA  ALA A 141      55.676  47.046  66.990  1.00  0.00           C
ATOM   2383  CB  ALA A 141      56.356  48.406  66.760  1.00  0.00           C
ATOM   2387  C   ALA A 141      55.036  46.516  65.700  1.00  0.00           C
ATOM   2388  O   ALA A 141      54.976  47.176  64.660  1.00  0.00           O
ATOM   2389  N   GLY A 142      54.586  45.246  65.790  1.00  0.00           N
ATOM   2391  CA  GLY A 142      53.876  44.526  64.770  1.00  0.00           C
ATOM   2394  C   GLY A 142      54.676  44.186  63.540  1.00  0.00           C
ATOM   2395  O   GLY A 142      54.096  43.966  62.480  1.00  0.00           O
ATOM   2396  N   ARG A 143      56.006  44.106  63.610  1.00  0.00           N
ATOM   2398  CA  ARG A 143      56.776  43.706  62.440  1.00  0.00           C
ATOM   2400  CB  ARG A 143      57.436  44.906  61.720  1.00  0.00           C
ATOM   2403  CG  ARG A 143      56.526  46.026  61.190  1.00  0.00           C
ATOM   2406  CD  ARG A 143      57.196  47.426  61.210  1.00  0.00           C
ATOM   2409  NE  ARG A 143      58.566  47.396  60.600  1.00  0.00           N
ATOM   2411  CZ  ARG A 143      58.816  47.686  59.330  1.00  0.00           C
ATOM   2412  NH1 ARG A 143      57.956  47.376  58.390  1.00  0.00           N
ATOM   2415  NH2 ARG A 143      59.986  48.196  59.000  1.00  0.00           N
ATOM   2418  C   ARG A 143      57.846  42.756  62.920  1.00  0.00           C
ATOM   2419  O   ARG A 143      58.136  42.656  64.110  1.00  0.00           O
ATOM   2420  N   ASN A 144      58.436  42.016  61.980  1.00  0.00           N
ATOM   2422  CA  ASN A 144      59.396  40.986  62.270  1.00  0.00           C
ATOM   2424  CB  ASN A 144      59.146  39.756  61.370  1.00  0.00           C
ATOM   2427  CG  ASN A 144      57.776  39.116  61.610  1.00  0.00           C
ATOM   2428  OD1 ASN A 144      57.046  39.326  62.570  1.00  0.00           O
ATOM   2429  ND2 ASN A 144      57.366  38.296  60.620  1.00  0.00           N
ATOM   2432  C   ASN A 144      60.756  41.516  61.880  1.00  0.00           C
ATOM   2433  O   ASN A 144      60.956  41.826  60.710  1.00  0.00           O
ATOM   2434  N   VAL A 145      61.716  41.636  62.830  1.00  0.00           N
ATOM   2436  CA  VAL A 145      63.096  41.996  62.530  1.00  0.00           C
ATOM   2438  CB  VAL A 145      63.726  42.986  63.480  1.00  0.00           C
ATOM   2440  CG1 VAL A 145      63.736  42.486  64.940  1.00  0.00           C
ATOM   2444  CG2 VAL A 145      65.156  43.396  63.020  1.00  0.00           C
ATOM   2448  C   VAL A 145      64.006  40.806  62.470  1.00  0.00           C
ATOM   2449  O   VAL A 145      63.946  39.886  63.280  1.00  0.00           O
ATOM   2450  N   LEU A 146      64.916  40.806  61.490  1.00  0.00           N
ATOM   2452  CA  LEU A 146      66.036  39.916  61.470  1.00  0.00           C
ATOM   2454  CB  LEU A 146      66.466  39.796  60.000  1.00  0.00           C
ATOM   2457  CG  LEU A 146      67.376  38.606  59.690  1.00  0.00           C
ATOM   2459  CD1 LEU A 146      68.786  38.776  60.270  1.00  0.00           C
ATOM   2463  CD2 LEU A 146      66.716  37.316  60.160  1.00  0.00           C
ATOM   2467  C   LEU A 146      67.216  40.406  62.320  1.00  0.00           C
ATOM   2468  O   LEU A 146      67.836  41.426  62.030  1.00  0.00           O
ATOM   2469  N   CYS A 147      67.596  39.676  63.390  1.00  0.00           N
ATOM   2471  CA  CYS A 147      68.676  40.086  64.270  1.00  0.00           C
ATOM   2473  CB  CYS A 147      68.136  40.676  65.590  1.00  0.00           C
ATOM   2476  SG  CYS A 147      66.776  39.686  66.260  1.00  0.00           S
ATOM   2478  C   CYS A 147      69.756  39.046  64.530  1.00  0.00           C
ATOM   2479  O   CYS A 147      69.526  37.886  64.870  1.00  0.00           O
ATOM   2480  N   ASN A 148      71.016  39.486  64.420  1.00  0.00           N
ATOM   2482  CA  ASN A 148      72.176  38.776  64.910  1.00  0.00           C
ATOM   2484  CB  ASN A 148      73.446  39.456  64.370  1.00  0.00           C
ATOM   2487  CG  ASN A 148      73.556  39.256  62.860  1.00  0.00           C
ATOM   2488  OD1 ASN A 148      73.066  38.296  62.270  1.00  0.00           O
ATOM   2489  ND2 ASN A 148      74.196  40.246  62.180  1.00  0.00           N
ATOM   2492  C   ASN A 148      72.216  38.816  66.440  1.00  0.00           C
ATOM   2493  O   ASN A 148      72.186  39.896  67.040  1.00  0.00           O
ATOM   2494  N   VAL A 149      72.266  37.646  67.110  1.00  0.00           N
ATOM   2496  CA  VAL A 149      72.326  37.596  68.560  1.00  0.00           C
ATOM   2498  CB  VAL A 149      71.646  36.386  69.180  1.00  0.00           C
ATOM   2500  CG1 VAL A 149      71.816  36.436  70.720  1.00  0.00           C
ATOM   2504  CG2 VAL A 149      70.166  36.406  68.720  1.00  0.00           C
ATOM   2508  C   VAL A 149      73.756  37.666  69.060  1.00  0.00           C
ATOM   2509  O   VAL A 149      74.606  36.826  68.760  1.00  0.00           O
ATOM   2510  N   TRP A 150      74.026  38.676  69.900  1.00  0.00           N
ATOM   2512  CA  TRP A 150      75.286  38.846  70.550  1.00  0.00           C
ATOM   2514  CB  TRP A 150      75.896  40.206  70.220  1.00  0.00           C
ATOM   2517  CG  TRP A 150      76.376  40.246  68.810  1.00  0.00           C
ATOM   2518  CD1 TRP A 150      75.776  40.836  67.730  1.00  0.00           C
ATOM   2520  NE1 TRP A 150      76.566  40.666  66.620  1.00  0.00           N
ATOM   2522  CE2 TRP A 150      77.606  39.836  66.930  1.00  0.00           C
ATOM   2523  CD2 TRP A 150      77.526  39.546  68.310  1.00  0.00           C
ATOM   2524  CE3 TRP A 150      78.466  38.706  68.900  1.00  0.00           C
ATOM   2526  CZ3 TRP A 150      79.476  38.166  68.100  1.00  0.00           C
ATOM   2528  CZ2 TRP A 150      78.606  39.296  66.130  1.00  0.00           C
ATOM   2530  CH2 TRP A 150      79.546  38.446  66.740  1.00  0.00           C
ATOM   2532  C   TRP A 150      75.146  38.686  72.030  1.00  0.00           C
ATOM   2533  O   TRP A 150      74.436  39.406  72.720  1.00  0.00           O
ATOM   2534  N   GLN A 151      75.846  37.686  72.540  1.00  0.00           N
ATOM   2536  CA  GLN A 151      75.726  37.226  73.890  1.00  0.00           C
ATOM   2538  CB  GLN A 151      75.616  35.686  73.760  1.00  0.00           C
ATOM   2541  CG  GLN A 151      75.036  34.926  74.970  1.00  0.00           C
ATOM   2544  CD  GLN A 151      73.586  35.286  75.330  1.00  0.00           C
ATOM   2545  OE1 GLN A 151      73.106  36.416  75.390  1.00  0.00           O
ATOM   2546  NE2 GLN A 151      72.806  34.206  75.580  1.00  0.00           N
ATOM   2549  C   GLN A 151      77.016  37.666  74.550  1.00  0.00           C
ATOM   2550  O   GLN A 151      78.086  37.156  74.240  1.00  0.00           O
ATOM   2551  N   GLU A 152      76.956  38.656  75.450  1.00  0.00           N
ATOM   2553  CA  GLU A 152      78.136  39.246  76.050  1.00  0.00           C
ATOM   2555  CB  GLU A 152      78.046  40.796  76.130  1.00  0.00           C
ATOM   2558  CG  GLU A 152      79.266  41.466  76.820  1.00  0.00           C
ATOM   2561  CD  GLU A 152      79.006  42.866  77.330  1.00  0.00           C
ATOM   2562  OE1 GLU A 152      77.976  43.046  78.020  1.00  0.00           O
ATOM   2563  OE2 GLU A 152      79.796  43.826  77.110  1.00  0.00           O
ATOM   2564  C   GLU A 152      78.346  38.636  77.420  1.00  0.00           C
ATOM   2565  O   GLU A 152      77.536  38.816  78.340  1.00  0.00           O
ATOM   2566  N   GLU A 153      79.446  37.876  77.580  1.00  0.00           N
ATOM   2568  CA  GLU A 153      79.896  37.336  78.850  1.00  0.00           C
ATOM   2570  CB  GLU A 153      80.996  36.276  78.650  1.00  0.00           C
ATOM   2573  CG  GLU A 153      80.546  35.026  77.900  1.00  0.00           C
ATOM   2576  CD  GLU A 153      79.426  34.316  78.620  1.00  0.00           C
ATOM   2577  OE1 GLU A 153      79.506  34.106  79.850  1.00  0.00           O
ATOM   2578  OE2 GLU A 153      78.486  33.916  77.880  1.00  0.00           O
ATOM   2579  C   GLU A 153      80.546  38.426  79.650  1.00  0.00           C
ATOM   2580  O   GLU A 153      81.506  39.016  79.180  1.00  0.00           O
ATOM   2581  N   VAL A 154      80.046  38.756  80.850  1.00  0.00           N
ATOM   2583  CA  VAL A 154      80.636  39.826  81.640  1.00  0.00           C
ATOM   2585  CB  VAL A 154      79.676  40.956  81.980  1.00  0.00           C
ATOM   2587  CG1 VAL A 154      80.486  42.156  82.530  1.00  0.00           C
ATOM   2591  CG2 VAL A 154      78.886  41.376  80.730  1.00  0.00           C
ATOM   2595  C   VAL A 154      81.176  39.266  82.940  1.00  0.00           C
ATOM   2596  O   VAL A 154      80.506  38.506  83.630  1.00  0.00           O
ATOM   2597  N   THR A 155      82.416  39.666  83.300  1.00  0.00           N
ATOM   2599  CA  THR A 155      83.026  39.396  84.590  1.00  0.00           C
ATOM   2601  CB  THR A 155      84.326  38.596  84.450  1.00  0.00           C
ATOM   2603  OG1 THR A 155      84.176  37.496  83.560  1.00  0.00           O
ATOM   2605  CG2 THR A 155      84.746  38.026  85.800  1.00  0.00           C
ATOM   2609  C   THR A 155      83.336  40.716  85.300  1.00  0.00           C
ATOM   2610  O   THR A 155      83.886  41.636  84.720  1.00  0.00           O
ATOM   2611  N   SER A 156      82.996  40.856  86.620  1.00  0.00           N
ATOM   2613  CA  SER A 156      83.526  41.946  87.470  1.00  0.00           C
ATOM   2615  CB  SER A 156      82.456  42.696  88.330  1.00  0.00           C
ATOM   2618  OG  SER A 156      81.656  43.616  87.590  1.00  0.00           O
ATOM   2620  C   SER A 156      84.496  41.396  88.510  1.00  0.00           C
ATOM   2621  O   SER A 156      84.286  40.316  89.040  1.00  0.00           O
ATOM   2622  N   THR A 157      85.566  42.146  88.870  1.00  0.00           N
ATOM   2624  CA  THR A 157      86.396  41.846  90.070  1.00  0.00           C
ATOM   2626  CB  THR A 157      87.926  41.976  89.920  1.00  0.00           C
ATOM   2628  OG1 THR A 157      88.476  41.026  89.030  1.00  0.00           O
ATOM   2630  CG2 THR A 157      88.676  41.656  91.240  1.00  0.00           C
ATOM   2634  C   THR A 157      85.986  42.686  91.270  1.00  0.00           C
ATOM   2635  O   THR A 157      85.826  43.896  91.170  1.00  0.00           O
ATOM   2636  N   ARG A 158      85.876  42.036  92.450  1.00  0.00           N
ATOM   2638  CA  ARG A 158      85.856  42.616  93.780  1.00  0.00           C
ATOM   2640  CB  ARG A 158      87.036  43.546  94.180  1.00  0.00           C
ATOM   2643  CG  ARG A 158      87.026  44.206  95.590  1.00  0.00           C
ATOM   2646  CD  ARG A 158      87.536  43.396  96.790  1.00  0.00           C
ATOM   2649  NE  ARG A 158      86.846  42.066  96.870  1.00  0.00           N
ATOM   2651  CZ  ARG A 158      87.376  40.946  96.370  1.00  0.00           C
ATOM   2652  NH1 ARG A 158      88.586  40.876  95.860  1.00  0.00           N
ATOM   2655  NH2 ARG A 158      86.666  39.836  96.370  1.00  0.00           N
ATOM   2658  C   ARG A 158      84.526  43.166  94.270  1.00  0.00           C
ATOM   2659  O   ARG A 158      84.296  44.366  94.230  1.00  0.00           O
ATOM   2660  N   PRO A 159      83.666  42.356  94.860  1.00  0.00           N
ATOM   2661  CD  PRO A 159      82.466  42.936  95.450  1.00  0.00           C
ATOM   2664  CA  PRO A 159      83.606  40.896  94.800  1.00  0.00           C
ATOM   2666  CB  PRO A 159      82.346  40.556  95.580  1.00  0.00           C
ATOM   2669  CG  PRO A 159      81.956  41.826  96.340  1.00  0.00           C
ATOM   2672  C   PRO A 159      83.566  40.306  93.410  1.00  0.00           C
ATOM   2673  O   PRO A 159      82.896  40.886  92.570  1.00  0.00           O
ATOM   2674  N   GLU A 160      84.216  39.156  93.120  1.00  0.00           N
ATOM   2676  CA  GLU A 160      84.016  38.536  91.810  1.00  0.00           C
ATOM   2678  CB  GLU A 160      84.886  37.286  91.620  1.00  0.00           C
ATOM   2681  CG  GLU A 160      84.936  36.696  90.190  1.00  0.00           C
ATOM   2684  CD  GLU A 160      86.026  35.626  90.090  1.00  0.00           C
ATOM   2685  OE1 GLU A 160      86.806  35.466  91.080  1.00  0.00           O
ATOM   2686  OE2 GLU A 160      86.186  35.046  88.990  1.00  0.00           O
ATOM   2687  C   GLU A 160      82.546  38.216  91.530  1.00  0.00           C
ATOM   2688  O   GLU A 160      81.796  37.846  92.430  1.00  0.00           O
ATOM   2689  N   LYS A 161      82.106  38.506  90.290  1.00  0.00           N
ATOM   2691  CA  LYS A 161      80.726  38.386  89.850  1.00  0.00           C
ATOM   2693  CB  LYS A 161      79.856  39.646  90.120  1.00  0.00           C
ATOM   2696  CG  LYS A 161      79.616  39.966  91.600  1.00  0.00           C
ATOM   2699  CD  LYS A 161      79.026  41.366  91.840  1.00  0.00           C
ATOM   2702  CE  LYS A 161      79.136  41.776  93.320  1.00  0.00           C
ATOM   2705  NZ  LYS A 161      78.696  43.166  93.540  1.00  0.00           N
ATOM   2709  C   LYS A 161      80.736  38.136  88.360  1.00  0.00           C
ATOM   2710  O   LYS A 161      81.616  38.636  87.650  1.00  0.00           O
ATOM   2711  N   GLN A 162      79.746  37.376  87.840  1.00  0.00           N
ATOM   2713  CA  GLN A 162      79.556  37.136  86.430  1.00  0.00           C
ATOM   2715  CB  GLN A 162      80.196  35.806  85.930  1.00  0.00           C
ATOM   2718  CG  GLN A 162      81.736  35.856  85.950  1.00  0.00           C
ATOM   2721  CD  GLN A 162      82.396  34.576  85.410  1.00  0.00           C
ATOM   2722  OE1 GLN A 162      82.076  33.456  85.810  1.00  0.00           O
ATOM   2723  NE2 GLN A 162      83.376  34.756  84.500  1.00  0.00           N
ATOM   2726  C   GLN A 162      78.076  37.196  86.090  1.00  0.00           C
ATOM   2727  O   GLN A 162      77.196  36.976  86.930  1.00  0.00           O
ATOM   2728  N   TRP A 163      77.766  37.586  84.850  1.00  0.00           N
ATOM   2730  CA  TRP A 163      76.406  37.696  84.380  1.00  0.00           C
ATOM   2732  CB  TRP A 163      75.666  38.926  84.970  1.00  0.00           C
ATOM   2735  CG  TRP A 163      76.166  40.266  84.530  1.00  0.00           C
ATOM   2736  CD1 TRP A 163      75.596  40.996  83.530  1.00  0.00           C
ATOM   2738  NE1 TRP A 163      76.246  42.196  83.410  1.00  0.00           N
ATOM   2740  CE2 TRP A 163      77.256  42.266  84.330  1.00  0.00           C
ATOM   2741  CD2 TRP A 163      77.256  41.046  85.040  1.00  0.00           C
ATOM   2742  CE3 TRP A 163      78.226  40.826  86.030  1.00  0.00           C
ATOM   2744  CZ3 TRP A 163      79.146  41.836  86.310  1.00  0.00           C
ATOM   2746  CZ2 TRP A 163      78.136  43.276  84.630  1.00  0.00           C
ATOM   2748  CH2 TRP A 163      79.076  43.056  85.630  1.00  0.00           C
ATOM   2750  C   TRP A 163      76.436  37.766  82.860  1.00  0.00           C
ATOM   2751  O   TRP A 163      77.486  37.906  82.230  1.00  0.00           O
ATOM   2752  N   GLN A 164      75.256  37.636  82.230  1.00  0.00           N
ATOM   2754  CA  GLN A 164      75.146  37.606  80.780  1.00  0.00           C
ATOM   2756  CB  GLN A 164      74.476  36.266  80.400  1.00  0.00           C
ATOM   2759  CG  GLN A 164      74.296  36.026  78.890  1.00  0.00           C
ATOM   2762  CD  GLN A 164      75.486  35.276  78.310  1.00  0.00           C
ATOM   2763  OE1 GLN A 164      75.386  34.056  78.090  1.00  0.00           O
ATOM   2764  NE2 GLN A 164      76.596  35.986  78.010  1.00  0.00           N
ATOM   2767  C   GLN A 164      74.286  38.746  80.260  1.00  0.00           C
ATOM   2768  O   GLN A 164      73.076  38.796  80.500  1.00  0.00           O
ATOM   2769  N   ASN A 165      74.866  39.686  79.490  1.00  0.00           N
ATOM   2771  CA  ASN A 165      74.086  40.666  78.760  1.00  0.00           C
ATOM   2773  CB  ASN A 165      74.846  42.006  78.610  1.00  0.00           C
ATOM   2776  CG  ASN A 165      75.156  42.676  79.950  1.00  0.00           C
ATOM   2777  OD1 ASN A 165      74.536  42.486  81.000  1.00  0.00           O
ATOM   2778  ND2 ASN A 165      76.186  43.536  79.930  1.00  0.00           N
ATOM   2781  C   ASN A 165      73.756  40.116  77.370  1.00  0.00           C
ATOM   2782  O   ASN A 165      74.536  39.376  76.780  1.00  0.00           O
ATOM   2783  N   THR A 166      72.586  40.466  76.790  1.00  0.00           N
ATOM   2785  CA  THR A 166      72.186  39.966  75.470  1.00  0.00           C
ATOM   2787  CB  THR A 166      70.966  39.036  75.490  1.00  0.00           C
ATOM   2789  OG1 THR A 166      71.106  37.946  76.390  1.00  0.00           O
ATOM   2791  CG2 THR A 166      70.746  38.426  74.100  1.00  0.00           C
ATOM   2795  C   THR A 166      71.836  41.136  74.580  1.00  0.00           C
ATOM   2796  O   THR A 166      71.046  41.996  74.980  1.00  0.00           O
ATOM   2797  N   PHE A 167      72.396  41.206  73.360  1.00  0.00           N
ATOM   2799  CA  PHE A 167      72.066  42.266  72.410  1.00  0.00           C
ATOM   2801  CB  PHE A 167      73.266  43.206  72.140  1.00  0.00           C
ATOM   2804  CG  PHE A 167      73.736  43.806  73.440  1.00  0.00           C
ATOM   2805  CD1 PHE A 167      73.146  44.986  73.920  1.00  0.00           C
ATOM   2807  CE1 PHE A 167      73.546  45.536  75.140  1.00  0.00           C
ATOM   2809  CZ  PHE A 167      74.536  44.896  75.900  1.00  0.00           C
ATOM   2811  CD2 PHE A 167      74.766  43.206  74.180  1.00  0.00           C
ATOM   2813  CE2 PHE A 167      75.156  43.746  75.410  1.00  0.00           C
ATOM   2815  C   PHE A 167      71.546  41.696  71.100  1.00  0.00           C
ATOM   2816  O   PHE A 167      72.216  40.896  70.450  1.00  0.00           O
ATOM   2817  N   TRP A 168      70.346  42.156  70.670  1.00  0.00           N
ATOM   2819  CA  TRP A 168      69.736  41.786  69.410  1.00  0.00           C
ATOM   2821  CB  TRP A 168      68.196  41.606  69.480  1.00  0.00           C
ATOM   2824  CG  TRP A 168      67.696  40.506  70.350  1.00  0.00           C
ATOM   2825  CD1 TRP A 168      67.176  39.306  69.950  1.00  0.00           C
ATOM   2827  NE1 TRP A 168      66.866  38.546  71.050  1.00  0.00           N
ATOM   2829  CE2 TRP A 168      67.166  39.226  72.180  1.00  0.00           C
ATOM   2830  CD2 TRP A 168      67.676  40.476  71.790  1.00  0.00           C
ATOM   2831  CE3 TRP A 168      68.116  41.366  72.760  1.00  0.00           C
ATOM   2833  CZ3 TRP A 168      68.086  40.986  74.090  1.00  0.00           C
ATOM   2835  CZ2 TRP A 168      67.196  38.806  73.500  1.00  0.00           C
ATOM   2837  CH2 TRP A 168      67.666  39.716  74.440  1.00  0.00           C
ATOM   2839  C   TRP A 168      70.006  42.926  68.460  1.00  0.00           C
ATOM   2840  O   TRP A 168      69.436  44.016  68.590  1.00  0.00           O
ATOM   2841  N   VAL A 169      70.876  42.706  67.480  1.00  0.00           N
ATOM   2843  CA  VAL A 169      71.246  43.766  66.570  1.00  0.00           C
ATOM   2845  CB  VAL A 169      72.756  43.996  66.540  1.00  0.00           C
ATOM   2847  CG1 VAL A 169      73.526  42.966  65.700  1.00  0.00           C
ATOM   2851  CG2 VAL A 169      73.006  45.396  66.000  1.00  0.00           C
ATOM   2855  C   VAL A 169      70.666  43.416  65.220  1.00  0.00           C
ATOM   2856  O   VAL A 169      70.766  42.276  64.780  1.00  0.00           O
ATOM   2857  N   ASP A 170      70.026  44.396  64.530  1.00  0.00           N
ATOM   2859  CA  ASP A 170      69.596  44.256  63.160  1.00  0.00           C
ATOM   2861  CB  ASP A 170      68.836  45.556  62.760  1.00  0.00           C
ATOM   2864  CG  ASP A 170      68.106  45.486  61.420  1.00  0.00           C
ATOM   2865  OD1 ASP A 170      68.726  44.986  60.450  1.00  0.00           O
ATOM   2866  OD2 ASP A 170      66.956  46.006  61.330  1.00  0.00           O
ATOM   2867  C   ASP A 170      70.786  43.926  62.240  1.00  0.00           C
ATOM   2868  O   ASP A 170      71.846  44.546  62.350  1.00  0.00           O
ATOM   2869  N   SER A 171      70.666  42.896  61.370  1.00  0.00           N
ATOM   2871  CA  SER A 171      71.806  42.426  60.590  1.00  0.00           C
ATOM   2873  CB  SER A 171      71.606  41.006  59.990  1.00  0.00           C
ATOM   2876  OG  SER A 171      70.626  40.966  58.960  1.00  0.00           O
ATOM   2878  C   SER A 171      72.146  43.346  59.440  1.00  0.00           C
ATOM   2879  O   SER A 171      73.286  43.366  58.970  1.00  0.00           O
ATOM   2880  N   ALA A 172      71.156  44.116  58.970  1.00  0.00           N
ATOM   2882  CA  ALA A 172      71.316  45.016  57.860  1.00  0.00           C
ATOM   2884  CB  ALA A 172      69.946  45.186  57.190  1.00  0.00           C
ATOM   2888  C   ALA A 172      71.786  46.366  58.350  1.00  0.00           C
ATOM   2889  O   ALA A 172      72.646  46.996  57.740  1.00  0.00           O
ATOM   2890  N   THR A 173      71.226  46.826  59.480  1.00  0.00           N
ATOM   2892  CA  THR A 173      71.476  48.186  59.930  1.00  0.00           C
ATOM   2894  CB  THR A 173      70.256  48.796  60.630  1.00  0.00           C
ATOM   2896  OG1 THR A 173      69.116  48.806  59.800  1.00  0.00           O
ATOM   2898  CG2 THR A 173      70.526  50.236  61.050  1.00  0.00           C
ATOM   2902  C   THR A 173      72.586  48.266  60.950  1.00  0.00           C
ATOM   2903  O   THR A 173      73.356  49.216  61.020  1.00  0.00           O
ATOM   2904  N   GLY A 174      72.666  47.256  61.850  1.00  0.00           N
ATOM   2906  CA  GLY A 174      73.566  47.296  62.990  1.00  0.00           C
ATOM   2909  C   GLY A 174      73.036  48.086  64.140  1.00  0.00           C
ATOM   2910  O   GLY A 174      73.726  48.296  65.140  1.00  0.00           O
ATOM   2911  N   GLN A 175      71.766  48.486  64.080  1.00  0.00           N
ATOM   2913  CA  GLN A 175      71.106  49.066  65.220  1.00  0.00           C
ATOM   2915  CB  GLN A 175      69.886  49.946  64.830  1.00  0.00           C
ATOM   2918  CG  GLN A 175      68.666  49.226  64.210  1.00  0.00           C
ATOM   2921  CD  GLN A 175      67.396  50.066  64.200  1.00  0.00           C
ATOM   2922  OE1 GLN A 175      66.326  49.586  63.810  1.00  0.00           O
ATOM   2923  NE2 GLN A 175      67.486  51.346  64.630  1.00  0.00           N
ATOM   2926  C   GLN A 175      70.656  47.976  66.180  1.00  0.00           C
ATOM   2927  O   GLN A 175      70.096  46.956  65.790  1.00  0.00           O
ATOM   2928  N   VAL A 176      70.896  48.176  67.480  1.00  0.00           N
ATOM   2930  CA  VAL A 176      70.356  47.336  68.510  1.00  0.00           C
ATOM   2932  CB  VAL A 176      71.156  47.426  69.790  1.00  0.00           C
ATOM   2934  CG1 VAL A 176      70.526  46.596  70.920  1.00  0.00           C
ATOM   2938  CG2 VAL A 176      72.556  46.856  69.500  1.00  0.00           C
ATOM   2942  C   VAL A 176      68.866  47.566  68.700  1.00  0.00           C
ATOM   2943  O   VAL A 176      68.396  48.686  68.880  1.00  0.00           O
ATOM   2944  N   ARG A 177      68.106  46.466  68.600  1.00  0.00           N
ATOM   2946  CA  ARG A 177      66.666  46.436  68.600  1.00  0.00           C
ATOM   2948  CB  ARG A 177      66.246  45.236  67.710  1.00  0.00           C
ATOM   2951  CG  ARG A 177      66.666  45.446  66.250  1.00  0.00           C
ATOM   2954  CD  ARG A 177      66.196  46.826  65.820  1.00  0.00           C
ATOM   2957  NE  ARG A 177      65.806  46.786  64.390  1.00  0.00           N
ATOM   2959  CZ  ARG A 177      64.616  46.346  64.040  1.00  0.00           C
ATOM   2960  NH1 ARG A 177      63.826  45.696  64.880  1.00  0.00           N
ATOM   2963  NH2 ARG A 177      64.166  46.676  62.860  1.00  0.00           N
ATOM   2966  C   ARG A 177      66.106  46.176  69.950  1.00  0.00           C
ATOM   2967  O   ARG A 177      65.046  46.666  70.350  1.00  0.00           O
ATOM   2968  N   GLN A 178      66.866  45.396  70.710  1.00  0.00           N
ATOM   2970  CA  GLN A 178      66.516  45.046  72.040  1.00  0.00           C
ATOM   2972  CB  GLN A 178      65.636  43.776  72.040  1.00  0.00           C
ATOM   2975  CG  GLN A 178      65.186  43.276  73.430  1.00  0.00           C
ATOM   2978  CD  GLN A 178      64.266  42.056  73.260  1.00  0.00           C
ATOM   2979  OE1 GLN A 178      64.656  41.006  72.760  1.00  0.00           O
ATOM   2980  NE2 GLN A 178      62.996  42.196  73.690  1.00  0.00           N
ATOM   2983  C   GLN A 178      67.836  44.846  72.730  1.00  0.00           C
ATOM   2984  O   GLN A 178      68.836  44.506  72.090  1.00  0.00           O
ATOM   2985  N   SER A 179      67.896  45.066  74.030  1.00  0.00           N
ATOM   2987  CA  SER A 179      69.056  44.766  74.820  1.00  0.00           C
ATOM   2989  CB  SER A 179      70.046  45.956  74.970  1.00  0.00           C
ATOM   2992  OG  SER A 179      69.476  47.136  75.530  1.00  0.00           O
ATOM   2994  C   SER A 179      68.606  44.306  76.170  1.00  0.00           C
ATOM   2995  O   SER A 179      67.606  44.766  76.710  1.00  0.00           O
ATOM   2996  N   ARG A 180      69.366  43.376  76.770  1.00  0.00           N
ATOM   2998  CA  ARG A 180      69.276  43.066  78.170  1.00  0.00           C
ATOM   3000  CB  ARG A 180      68.876  41.616  78.470  1.00  0.00           C
ATOM   3003  CG  ARG A 180      67.486  41.236  77.940  1.00  0.00           C
ATOM   3006  CD  ARG A 180      66.926  39.996  78.620  1.00  0.00           C
ATOM   3009  NE  ARG A 180      68.006  38.956  78.630  1.00  0.00           N
ATOM   3011  CZ  ARG A 180      68.036  37.856  77.890  1.00  0.00           C
ATOM   3012  NH1 ARG A 180      67.146  37.586  76.960  1.00  0.00           N
ATOM   3015  NH2 ARG A 180      68.966  36.966  78.150  1.00  0.00           N
ATOM   3018  C   ARG A 180      70.636  43.256  78.760  1.00  0.00           C
ATOM   3019  O   ARG A 180      71.626  42.736  78.250  1.00  0.00           O
ATOM   3020  N   GLN A 181      70.726  43.996  79.870  1.00  0.00           N
ATOM   3022  CA  GLN A 181      71.996  44.186  80.510  1.00  0.00           C
ATOM   3024  CB  GLN A 181      72.846  45.236  79.750  1.00  0.00           C
ATOM   3027  CG  GLN A 181      72.166  46.616  79.790  1.00  0.00           C
ATOM   3030  CD  GLN A 181      72.686  47.626  78.770  1.00  0.00           C
ATOM   3031  OE1 GLN A 181      73.826  48.096  78.750  1.00  0.00           O
ATOM   3032  NE2 GLN A 181      71.776  48.006  77.860  1.00  0.00           N
ATOM   3035  C   GLN A 181      71.746  44.586  81.940  1.00  0.00           C
ATOM   3036  O   GLN A 181      70.616  44.816  82.360  1.00  0.00           O
ATOM   3037  N   MET A 182      72.796  44.666  82.750  1.00  0.00           N
ATOM   3039  CA  MET A 182      72.696  45.126  84.110  1.00  0.00           C
ATOM   3041  CB  MET A 182      73.646  44.286  84.980  1.00  0.00           C
ATOM   3044  CG  MET A 182      73.216  42.816  85.100  1.00  0.00           C
ATOM   3047  SD  MET A 182      71.726  42.586  86.110  1.00  0.00           S
ATOM   3048  CE  MET A 182      71.806  40.786  86.260  1.00  0.00           C
ATOM   3052  C   MET A 182      73.036  46.596  84.220  1.00  0.00           C
ATOM   3053  O   MET A 182      73.886  47.096  83.480  1.00  0.00           O
ATOM   3054  N   LEU A 183      72.336  47.356  85.090  1.00  0.00           N
ATOM   3056  CA  LEU A 183      72.706  48.726  85.410  1.00  0.00           C
ATOM   3058  CB  LEU A 183      71.656  49.376  86.340  1.00  0.00           C
ATOM   3061  CG  LEU A 183      71.896  50.816  86.830  1.00  0.00           C
ATOM   3063  CD1 LEU A 183      71.486  51.836  85.780  1.00  0.00           C
ATOM   3067  CD2 LEU A 183      71.116  51.116  88.120  1.00  0.00           C
ATOM   3071  C   LEU A 183      74.056  48.806  86.100  1.00  0.00           C
ATOM   3072  O   LEU A 183      74.906  49.606  85.730  1.00  0.00           O
ATOM   3073  N   GLY A 184      74.306  47.976  87.110  1.00  0.00           N
ATOM   3075  CA  GLY A 184      75.546  48.056  87.870  1.00  0.00           C
ATOM   3078  C   GLY A 184      76.486  46.976  87.450  1.00  0.00           C
ATOM   3079  O   GLY A 184      76.866  46.816  86.300  1.00  0.00           O
ATOM   3080  N   ALA A 185      76.916  46.176  88.440  1.00  0.00           N
ATOM   3082  CA  ALA A 185      77.616  44.936  88.220  1.00  0.00           C
ATOM   3084  CB  ALA A 185      78.126  44.476  89.590  1.00  0.00           C
ATOM   3088  C   ALA A 185      76.676  43.876  87.660  1.00  0.00           C
ATOM   3089  O   ALA A 185      75.996  44.066  86.660  1.00  0.00           O
ATOM   3090  N   GLY A 186      76.576  42.726  88.340  1.00  0.00           N
ATOM   3092  CA  GLY A 186      75.536  41.726  88.080  1.00  0.00           C
ATOM   3095  C   GLY A 186      74.226  42.076  88.760  1.00  0.00           C
ATOM   3096  O   GLY A 186      73.546  41.196  89.280  1.00  0.00           O
ATOM   3097  N   VAL A 187      73.886  43.386  88.800  1.00  0.00           N
ATOM   3099  CA  VAL A 187      72.836  43.936  89.640  1.00  0.00           C
ATOM   3101  CB  VAL A 187      73.326  44.666  90.890  1.00  0.00           C
ATOM   3103  CG1 VAL A 187      74.196  43.736  91.760  1.00  0.00           C
ATOM   3107  CG2 VAL A 187      74.116  45.946  90.550  1.00  0.00           C
ATOM   3111  C   VAL A 187      71.976  44.916  88.850  1.00  0.00           C
ATOM   3112  O   VAL A 187      72.436  45.516  87.880  1.00  0.00           O
ATOM   3113  N   ILE A 188      70.706  45.086  89.270  1.00  0.00           N
ATOM   3115  CA  ILE A 188      69.676  45.896  88.600  1.00  0.00           C
ATOM   3117  CB  ILE A 188      69.706  47.406  88.880  1.00  0.00           C
ATOM   3119  CG2 ILE A 188      68.576  48.156  88.110  1.00  0.00           C
ATOM   3123  CG1 ILE A 188      69.616  47.786  90.370  1.00  0.00           C
ATOM   3126  CD  ILE A 188      70.976  47.836  91.070  1.00  0.00           C
ATOM   3130  C   ILE A 188      69.526  45.586  87.110  1.00  0.00           C
ATOM   3131  O   ILE A 188      70.026  46.326  86.250  1.00  0.00           O
ATOM   3132  N   PRO A 189      68.906  44.486  86.730  1.00  0.00           N
ATOM   3133  CD  PRO A 189      68.286  43.516  87.630  1.00  0.00           C
ATOM   3136  CA  PRO A 189      68.626  44.176  85.340  1.00  0.00           C
ATOM   3138  CB  PRO A 189      67.996  42.786  85.390  1.00  0.00           C
ATOM   3141  CG  PRO A 189      67.316  42.736  86.750  1.00  0.00           C
ATOM   3144  C   PRO A 189      67.756  45.216  84.660  1.00  0.00           C
ATOM   3145  O   PRO A 189      66.726  45.626  85.210  1.00  0.00           O
ATOM   3146  N   VAL A 190      68.166  45.646  83.460  1.00  0.00           N
ATOM   3148  CA  VAL A 190      67.416  46.496  82.580  1.00  0.00           C
ATOM   3150  CB  VAL A 190      68.006  47.886  82.390  1.00  0.00           C
ATOM   3152  CG1 VAL A 190      67.876  48.676  83.700  1.00  0.00           C
ATOM   3156  CG2 VAL A 190      69.486  47.816  81.990  1.00  0.00           C
ATOM   3160  C   VAL A 190      67.266  45.806  81.240  1.00  0.00           C
ATOM   3161  O   VAL A 190      68.206  45.226  80.680  1.00  0.00           O
ATOM   3162  N   GLU A 191      66.056  45.856  80.670  1.00  0.00           N
ATOM   3164  CA  GLU A 191      65.796  45.436  79.320  1.00  0.00           C
ATOM   3166  CB  GLU A 191      65.016  44.086  79.210  1.00  0.00           C
ATOM   3169  CG  GLU A 191      63.696  44.046  80.000  1.00  0.00           C
ATOM   3172  CD  GLU A 191      63.026  42.676  80.040  1.00  0.00           C
ATOM   3173  OE1 GLU A 191      62.406  42.246  79.040  1.00  0.00           O
ATOM   3174  OE2 GLU A 191      63.066  42.046  81.130  1.00  0.00           O
ATOM   3175  C   GLU A 191      65.156  46.596  78.600  1.00  0.00           C
ATOM   3176  O   GLU A 191      64.306  47.306  79.140  1.00  0.00           O
ATOM   3177  N   MET A 192      65.646  46.876  77.390  1.00  0.00           N
ATOM   3179  CA  MET A 192      65.206  47.976  76.580  1.00  0.00           C
ATOM   3181  CB  MET A 192      66.306  49.056  76.410  1.00  0.00           C
ATOM   3184  CG  MET A 192      66.706  49.736  77.730  1.00  0.00           C
ATOM   3187  SD  MET A 192      67.806  51.186  77.570  1.00  0.00           S
ATOM   3188  CE  MET A 192      69.286  50.316  76.990  1.00  0.00           C
ATOM   3192  C   MET A 192      64.806  47.426  75.240  1.00  0.00           C
ATOM   3193  O   MET A 192      65.566  46.686  74.610  1.00  0.00           O
ATOM   3194  N   THR A 193      63.596  47.776  74.750  1.00  0.00           N
ATOM   3196  CA  THR A 193      63.166  47.486  73.390  1.00  0.00           C
ATOM   3198  CB  THR A 193      61.776  46.826  73.230  1.00  0.00           C
ATOM   3200  OG1 THR A 193      61.596  45.656  74.020  1.00  0.00           O
ATOM   3202  CG2 THR A 193      61.526  46.396  71.780  1.00  0.00           C
ATOM   3206  C   THR A 193      63.086  48.846  72.740  1.00  0.00           C
ATOM   3207  O   THR A 193      62.506  49.776  73.300  1.00  0.00           O
ATOM   3208  N   PHE A 194      63.676  48.996  71.540  1.00  0.00           N
ATOM   3210  CA  PHE A 194      63.636  50.186  70.720  1.00  0.00           C
ATOM   3212  CB  PHE A 194      65.006  50.406  70.010  1.00  0.00           C
ATOM   3215  CG  PHE A 194      66.106  50.576  71.030  1.00  0.00           C
ATOM   3216  CD1 PHE A 194      66.716  49.466  71.660  1.00  0.00           C
ATOM   3218  CE1 PHE A 194      67.646  49.636  72.680  1.00  0.00           C
ATOM   3220  CZ  PHE A 194      68.036  50.926  73.050  1.00  0.00           C
ATOM   3222  CD2 PHE A 194      66.556  51.856  71.370  1.00  0.00           C
ATOM   3224  CE2 PHE A 194      67.506  52.036  72.380  1.00  0.00           C
ATOM   3226  C   PHE A 194      62.526  49.926  69.720  1.00  0.00           C
ATOM   3227  O   PHE A 194      62.396  48.786  69.280  1.00  0.00           O
ATOM   3228  N   LEU A 195      61.636  50.896  69.390  1.00  0.00           N
ATOM   3230  CA  LEU A 195      60.416  50.576  68.650  1.00  0.00           C
ATOM   3232  CB  LEU A 195      59.156  51.106  69.390  1.00  0.00           C
ATOM   3235  CG  LEU A 195      58.716  50.426  70.700  1.00  0.00           C
ATOM   3237  CD1 LEU A 195      59.796  50.446  71.770  1.00  0.00           C
ATOM   3241  CD2 LEU A 195      57.496  51.176  71.230  1.00  0.00           C
ATOM   3245  C   LEU A 195      60.346  51.196  67.250  1.00  0.00           C
ATOM   3246  O   LEU A 195      59.456  50.866  66.470  1.00  0.00           O
ATOM   3247  N   LYS A 196      61.276  52.086  66.880  1.00  0.00           N
ATOM   3249  CA  LYS A 196      61.366  52.656  65.550  1.00  0.00           C
ATOM   3251  CB  LYS A 196      61.496  54.186  65.650  1.00  0.00           C
ATOM   3254  CG  LYS A 196      60.146  54.856  65.420  1.00  0.00           C
ATOM   3257  CD  LYS A 196      60.206  56.316  64.980  1.00  0.00           C
ATOM   3260  CE  LYS A 196      60.386  56.546  63.480  1.00  0.00           C
ATOM   3263  NZ  LYS A 196      61.806  56.816  63.190  1.00  0.00           N
ATOM   3267  C   LYS A 196      62.496  52.066  64.700  1.00  0.00           C
ATOM   3268  O   LYS A 196      63.656  52.256  65.050  1.00  0.00           O
ATOM   3269  N   PRO A 197      62.246  51.346  63.590  1.00  0.00           N
ATOM   3270  CD  PRO A 197      60.956  51.316  62.900  1.00  0.00           C
ATOM   3273  CA  PRO A 197      63.296  50.706  62.810  1.00  0.00           C
ATOM   3275  CB  PRO A 197      62.546  49.766  61.860  1.00  0.00           C
ATOM   3278  CG  PRO A 197      61.116  50.326  61.730  1.00  0.00           C
ATOM   3281  C   PRO A 197      64.076  51.716  62.010  1.00  0.00           C
ATOM   3282  O   PRO A 197      63.476  52.526  61.300  1.00  0.00           O
ATOM   3283  N   ALA A 198      65.416  51.726  62.070  1.00  0.00           N
ATOM   3285  CA  ALA A 198      66.176  52.636  61.250  1.00  0.00           C
ATOM   3287  CB  ALA A 198      67.536  53.006  61.880  1.00  0.00           C
ATOM   3291  C   ALA A 198      66.376  52.046  59.850  1.00  0.00           C
ATOM   3292  O   ALA A 198      66.816  50.896  59.760  1.00  0.00           O
ATOM   3293  N   PRO A 199      66.026  52.726  58.770  1.00  0.00           N
ATOM   3294  CD  PRO A 199      65.416  54.056  58.760  1.00  0.00           C
ATOM   3297  CA  PRO A 199      66.336  52.266  57.420  1.00  0.00           C
ATOM   3299  CB  PRO A 199      65.376  53.096  56.580  1.00  0.00           C
ATOM   3302  CG  PRO A 199      65.406  54.446  57.280  1.00  0.00           C
ATOM   3305  C   PRO A 199      67.766  52.566  57.060  1.00  0.00           C
ATOM   3306  OT1 PRO A 199      68.446  53.346  57.780  1.00  0.00           O
ATOM   3307  OT2 PRO A 199      68.246  51.996  56.030  1.00  0.00           O
ATOM   3308  NH3 POPEB 200      83.426  18.066  66.230  1.00  0.00           N
ATOM   3312  C12 POPEB 200      84.696  17.536  65.650  1.00  0.00           C
ATOM   3315  C11 POPEB 200      84.616  16.006  65.580  1.00  0.00           C
ATOM   3318  P   POPEB 200      82.266  14.816  65.760  1.00  0.00           P
ATOM   3319  O13 POPEB 200      81.626  15.806  66.660  1.00  0.00           O
ATOM   3320  O14 POPEB 200      82.886  13.616  66.350  1.00  0.00           O
ATOM   3321  O11 POPEB 200      81.256  14.496  64.580  1.00  0.00           O
ATOM   3322  O12 POPEB 200      83.386  15.606  64.970  1.00  0.00           O
ATOM   3323  C1  POPEB 200      80.926  15.566  63.670  1.00  0.00           C
ATOM   3326  C2  POPEB 200      81.616  15.346  62.300  1.00  0.00           C
ATOM   3328  O21 POPEB 200      81.336  16.486  61.440  1.00  0.00           O
ATOM   3329  C21 POPEB 200      82.356  17.326  61.230  1.00  0.00           C
ATOM   3330  O22 POPEB 200      83.486  17.176  61.640  1.00  0.00           O
ATOM   3331  C22 POPEB 200      81.896  18.526  60.390  1.00  0.00           C
ATOM   3334  C3  POPEB 200      81.076  14.026  61.680  1.00  0.00           C
ATOM   3337  O31 POPEB 200      81.616  13.776  60.360  1.00  0.00           O
ATOM   3338  C31 POPEB 200      80.726  13.776  59.370  1.00  0.00           C
ATOM   3339  O32 POPEB 200      79.526  13.956  59.450  1.00  0.00           O
ATOM   3340  C32 POPEB 200      81.486  13.796  58.050  1.00  0.00           C
ATOM   3343  C23 POPEB 200      82.886  18.946  59.280  1.00  0.00           C
ATOM   3346  C24 POPEB 200      82.436  20.176  58.480  1.00  0.00           C
ATOM   3349  C25 POPEB 200      83.286  20.456  57.220  1.00  0.00           C
ATOM   3352  C26 POPEB 200      84.786  20.516  57.510  1.00  0.00           C
ATOM   3355  C27 POPEB 200      85.606  21.116  56.360  1.00  0.00           C
ATOM   3358  C28 POPEB 200      87.126  21.016  56.630  1.00  0.00           C
ATOM   3361  C29 POPEB 200      87.926  22.266  56.360  1.00  0.00           C
ATOM   3363 0C21 POPEB 200      88.036  22.886  55.180  1.00  0.00           C
ATOM   3365 1C21 POPEB 200      87.406  22.446  53.890  1.00  0.00           C
ATOM   3368 2C21 POPEB 200      88.326  22.626  52.670  1.00  0.00           C
ATOM   3371 3C21 POPEB 200      87.506  22.736  51.380  1.00  0.00           C
ATOM   3374 4C21 POPEB 200      88.216  22.136  50.160  1.00  0.00           C
ATOM   3377 5C21 POPEB 200      87.486  22.406  48.840  1.00  0.00           C
ATOM   3380 6C21 POPEB 200      88.046  21.536  47.710  1.00  0.00           C
ATOM   3383 7C21 POPEB 200      87.436  21.876  46.340  1.00  0.00           C
ATOM   3386 8C21 POPEB 200      88.106  21.126  45.190  1.00  0.00           C
ATOM   3390  C33 POPEB 200      81.206  12.516  57.240  1.00  0.00           C
ATOM   3393  C34 POPEB 200      81.526  12.686  55.750  1.00  0.00           C
ATOM   3396  C35 POPEB 200      83.026  12.686  55.440  1.00  0.00           C
ATOM   3399  C36 POPEB 200      83.346  12.096  54.060  1.00  0.00           C
ATOM   3402  C37 POPEB 200      82.636  12.806  52.900  1.00  0.00           C
ATOM   3405  C38 POPEB 200      83.026  12.236  51.530  1.00  0.00           C
ATOM   3408  C39 POPEB 200      82.216  12.866  50.380  1.00  0.00           C
ATOM   3411 0C31 POPEB 200      82.566  14.336  50.100  1.00  0.00           C
ATOM   3414 1C31 POPEB 200      81.586  15.006  49.130  1.00  0.00           C
ATOM   3417 2C31 POPEB 200      81.946  16.476  48.840  1.00  0.00           C
ATOM   3420 3C31 POPEB 200      80.886  17.236  48.040  1.00  0.00           C
ATOM   3423 4C31 POPEB 200      79.686  17.656  48.910  1.00  0.00           C
ATOM   3426 5C31 POPEB 200      78.576  18.356  48.110  1.00  0.00           C
ATOM   3429 6C31 POPEB 200      77.396  18.806  48.980  1.00  0.00           C
ATOM   3433  NH3 POPEC 201      27.606 102.296  19.590  1.00  0.00           N
ATOM   3437  C12 POPEC 201      26.236 102.886  19.350  1.00  0.00           C
ATOM   3440  C11 POPEC 201      25.466 103.206  20.660  1.00  0.00           C
ATOM   3443  P   POPEC 201      23.516 104.966  21.230  1.00  0.00           P
ATOM   3444  O13 POPEC 201      23.796 106.256  20.550  1.00  0.00           O
ATOM   3445  O14 POPEC 201      22.106 104.576  21.480  1.00  0.00           O
ATOM   3446  O11 POPEC 201      24.346 104.926  22.590  1.00  0.00           O
ATOM   3447  O12 POPEC 201      24.206 103.816  20.340  1.00  0.00           O
ATOM   3448  C1  POPEC 201      24.006 103.946  23.580  1.00  0.00           C
ATOM   3451  C2  POPEC 201      24.906 104.026  24.860  1.00  0.00           C
ATOM   3453  O21 POPEC 201      24.136 104.576  25.950  1.00  0.00           O
ATOM   3454  C21 POPEC 201      24.156 103.906  27.090  1.00  0.00           C
ATOM   3455  O22 POPEC 201      24.636 102.786  27.250  1.00  0.00           O
ATOM   3456  C22 POPEC 201      23.576 104.796  28.190  1.00  0.00           C
ATOM   3459  C3  POPEC 201      26.206 104.876  24.670  1.00  0.00           C
ATOM   3462  O31 POPEC 201      27.076 104.796  25.820  1.00  0.00           O
ATOM   3463  C31 POPEC 201      27.036 105.826  26.670  1.00  0.00           C
ATOM   3464  O32 POPEC 201      26.446 106.876  26.490  1.00  0.00           O
ATOM   3465  C32 POPEC 201      27.896 105.516  27.890  1.00  0.00           C
ATOM   3468  C23 POPEC 201      23.776 104.206  29.600  1.00  0.00           C
ATOM   3471  C24 POPEC 201      23.326 105.166  30.710  1.00  0.00           C
ATOM   3474  C25 POPEC 201      23.506 104.556  32.110  1.00  0.00           C
ATOM   3477  C26 POPEC 201      23.316 105.546  33.270  1.00  0.00           C
ATOM   3480  C27 POPEC 201      23.456 104.856  34.630  1.00  0.00           C
ATOM   3483  C28 POPEC 201      22.786 105.566  35.820  1.00  0.00           C
ATOM   3486  C29 POPEC 201      23.516 106.756  36.390  1.00  0.00           C
ATOM   3488 0C21 POPEC 201      24.126 106.826  37.590  1.00  0.00           C
ATOM   3490 1C21 POPEC 201      24.286 105.686  38.580  1.00  0.00           C
ATOM   3493 2C21 POPEC 201      23.036 105.326  39.400  1.00  0.00           C
ATOM   3496 3C21 POPEC 201      22.606 106.366  40.450  1.00  0.00           C
ATOM   3499 4C21 POPEC 201      21.406 105.886  41.290  1.00  0.00           C
ATOM   3502 5C21 POPEC 201      20.946 106.906  42.340  1.00  0.00           C
ATOM   3505 6C21 POPEC 201      19.846 106.356  43.270  1.00  0.00           C
ATOM   3508 7C21 POPEC 201      19.476 107.326  44.400  1.00  0.00           C
ATOM   3511 8C21 POPEC 201      18.446 106.756  45.390  1.00  0.00           C
ATOM   3515  C33 POPEC 201      27.486 106.386  29.100  1.00  0.00           C
ATOM   3518  C34 POPEC 201      28.226 106.016  30.390  1.00  0.00           C
ATOM   3521  C35 POPEC 201      27.766 106.856  31.590  1.00  0.00           C
ATOM   3524  C36 POPEC 201      28.096 106.206  32.940  1.00  0.00           C
ATOM   3527  C37 POPEC 201      27.496 106.996  34.120  1.00  0.00           C
ATOM   3530  C38 POPEC 201      27.436 106.186  35.430  1.00  0.00           C
ATOM   3533  C39 POPEC 201      28.706 106.246  36.290  1.00  0.00           C
ATOM   3536 0C31 POPEC 201      28.896 107.596  36.990  1.00  0.00           C
ATOM   3539 1C31 POPEC 201      30.086 107.616  37.970  1.00  0.00           C
ATOM   3542 2C31 POPEC 201      30.126 108.916  38.780  1.00  0.00           C
ATOM   3545 3C31 POPEC 201      31.456 109.186  39.510  1.00  0.00           C
ATOM   3548 4C31 POPEC 201      31.546 108.496  40.880  1.00  0.00           C
ATOM   3551 5C31 POPEC 201      32.736 108.996  41.720  1.00  0.00           C
ATOM   3554 6C31 POPEC 201      32.806 108.366  43.110  1.00  0.00           C
ATOM   3558  NH3 POPED 202      71.546  52.466  19.220  1.00  0.00           N
ATOM   3562  C12 POPED 202      71.976  51.046  18.930  1.00  0.00           C
ATOM   3565  C11 POPED 202      73.416  50.686  19.350  1.00  0.00           C
ATOM   3568  P   POPED 202      74.716  52.676  18.220  1.00  0.00           P
ATOM   3569  O13 POPED 202      76.146  52.896  17.950  1.00  0.00           O
ATOM   3570  O14 POPED 202      73.706  53.186  17.270  1.00  0.00           O
ATOM   3571  O11 POPED 202      74.376  53.246  19.680  1.00  0.00           O
ATOM   3572  O12 POPED 202      74.426  51.136  18.430  1.00  0.00           O
ATOM   3573  C1  POPED 202      75.256  54.246  20.210  1.00  0.00           C
ATOM   3576  C2  POPED 202      76.456  53.646  21.000  1.00  0.00           C
ATOM   3578  O21 POPED 202      76.106  53.386  22.390  1.00  0.00           O
ATOM   3579  C21 POPED 202      76.396  54.326  23.310  1.00  0.00           C
ATOM   3580  O22 POPED 202      76.806  55.446  23.130  1.00  0.00           O
ATOM   3581  C22 POPED 202      76.146  53.746  24.710  1.00  0.00           C
ATOM   3584  C3  POPED 202      77.756  54.456  20.760  1.00  0.00           C
ATOM   3587  O31 POPED 202      78.776  53.946  21.640  1.00  0.00           O
ATOM   3588  C31 POPED 202      79.946  54.556  21.470  1.00  0.00           C
ATOM   3589  O32 POPED 202      80.146  55.446  20.660  1.00  0.00           O
ATOM   3590  C32 POPED 202      80.976  53.896  22.400  1.00  0.00           C
ATOM   3593  C23 POPED 202      76.666  54.646  25.870  1.00  0.00           C
ATOM   3596  C24 POPED 202      77.126  53.856  27.100  1.00  0.00           C
ATOM   3599  C25 POPED 202      77.446  54.766  28.290  1.00  0.00           C
ATOM   3602  C26 POPED 202      78.236  54.056  29.390  1.00  0.00           C
ATOM   3605  C27 POPED 202      78.396  54.926  30.660  1.00  0.00           C
ATOM   3608  C28 POPED 202      79.246  54.256  31.760  1.00  0.00           C
ATOM   3611  C29 POPED 202      80.716  54.206  31.420  1.00  0.00           C
ATOM   3613 0C21 POPED 202      81.756  54.336  32.280  1.00  0.00           C
ATOM   3615 1C21 POPED 202      81.706  54.516  33.780  1.00  0.00           C
ATOM   3618 2C21 POPED 202      82.386  53.356  34.530  1.00  0.00           C
ATOM   3621 3C21 POPED 202      81.616  52.036  34.390  1.00  0.00           C
ATOM   3624 4C21 POPED 202      82.126  50.896  35.300  1.00  0.00           C
ATOM   3627 5C21 POPED 202      81.586  50.986  36.730  1.00  0.00           C
ATOM   3630 6C21 POPED 202      82.096  49.846  37.630  1.00  0.00           C
ATOM   3633 7C21 POPED 202      81.326  49.756  38.950  1.00  0.00           C
ATOM   3636 8C21 POPED 202      81.796  48.616  39.860  1.00  0.00           C
ATOM   3640  C33 POPED 202      80.666  53.956  23.920  1.00  0.00           C
ATOM   3643  C34 POPED 202      80.716  52.576  24.580  1.00  0.00           C
ATOM   3646  C35 POPED 202      82.096  51.896  24.560  1.00  0.00           C
ATOM   3649  C36 POPED 202      81.966  50.396  24.830  1.00  0.00           C
ATOM   3652  C37 POPED 202      83.296  49.706  25.170  1.00  0.00           C
ATOM   3655  C38 POPED 202      83.096  48.326  25.820  1.00  0.00           C
ATOM   3658  C39 POPED 202      82.496  48.436  27.230  1.00  0.00           C
ATOM   3661 0C31 POPED 202      82.496  47.116  27.990  1.00  0.00           C
ATOM   3664 1C31 POPED 202      82.176  47.306  29.480  1.00  0.00           C
ATOM   3667 2C31 POPED 202      82.086  45.996  30.260  1.00  0.00           C
ATOM   3670 3C31 POPED 202      83.276  45.056  30.030  1.00  0.00           C
ATOM   3673 4C31 POPED 202      84.606  45.536  30.610  1.00  0.00           C
ATOM   3676 5C31 POPED 202      85.766  44.646  30.140  1.00  0.00           C
ATOM   3679 6C31 POPED 202      87.106  44.996  30.790  1.00  0.00           C
ATOM   3683  NH3 POPEE 203      22.266  78.896  19.390  1.00  0.00           N
ATOM   3687  C12 POPEE 203      20.796  79.126  19.620  1.00  0.00           C
ATOM   3690  C11 POPEE 203      20.266  80.296  18.770  1.00  0.00           C
ATOM   3693  P   POPEE 203      17.776  79.946  18.140  1.00  0.00           P
ATOM   3694  O13 POPEE 203      17.406  81.046  17.230  1.00  0.00           O
ATOM   3695  O14 POPEE 203      18.246  78.656  17.600  1.00  0.00           O
ATOM   3696  O11 POPEE 203      16.576  79.626  19.090  1.00  0.00           O
ATOM   3697  O12 POPEE 203      18.886  80.526  19.100  1.00  0.00           O
ATOM   3698  C1  POPEE 203      16.456  80.136  20.410  1.00  0.00           C
ATOM   3701  C2  POPEE 203      15.336  79.356  21.110  1.00  0.00           C
ATOM   3703  O21 POPEE 203      15.346  79.616  22.520  1.00  0.00           O
ATOM   3704  C21 POPEE 203      14.946  80.816  22.890  1.00  0.00           C
ATOM   3705  O22 POPEE 203      14.486  81.676  22.140  1.00  0.00           O
ATOM   3706  C22 POPEE 203      15.256  80.946  24.380  1.00  0.00           C
ATOM   3709  C3  POPEE 203      15.466  77.816  20.900  1.00  0.00           C
ATOM   3712  O31 POPEE 203      14.226  77.186  21.190  1.00  0.00           O
ATOM   3713  C31 POPEE 203      13.876  76.666  22.360  1.00  0.00           C
ATOM   3714  O32 POPEE 203      12.746  76.276  22.620  1.00  0.00           O
ATOM   3715  C32 POPEE 203      15.006  76.606  23.410  1.00  0.00           C
ATOM   3718  C23 POPEE 203      15.346  82.406  24.870  1.00  0.00           C
ATOM   3721  C24 POPEE 203      16.346  82.576  26.030  1.00  0.00           C
ATOM   3724  C25 POPEE 203      15.886  82.056  27.390  1.00  0.00           C
ATOM   3727  C26 POPEE 203      17.066  81.926  28.380  1.00  0.00           C
ATOM   3730  C27 POPEE 203      16.666  81.186  29.660  1.00  0.00           C
ATOM   3733  C28 POPEE 203      17.806  80.326  30.230  1.00  0.00           C
ATOM   3736  C29 POPEE 203      17.276  79.136  30.990  1.00  0.00           C
ATOM   3738 0C21 POPEE 203      17.246  78.946  32.320  1.00  0.00           C
ATOM   3740 1C21 POPEE 203      17.736  79.896  33.380  1.00  0.00           C
ATOM   3743 2C21 POPEE 203      18.776  79.226  34.300  1.00  0.00           C
ATOM   3746 3C21 POPEE 203      19.046  80.096  35.540  1.00  0.00           C
ATOM   3749 4C21 POPEE 203      20.346  79.706  36.260  1.00  0.00           C
ATOM   3752 5C21 POPEE 203      20.606  80.546  37.520  1.00  0.00           C
ATOM   3755 6C21 POPEE 203      20.396  82.046  37.300  1.00  0.00           C
ATOM   3758 7C21 POPEE 203      20.966  82.906  38.430  1.00  0.00           C
ATOM   3761 8C21 POPEE 203      20.716  84.386  38.200  1.00  0.00           C
ATOM   3765  C33 POPEE 203      14.426  76.196  24.790  1.00  0.00           C
ATOM   3768  C34 POPEE 203      15.256  76.636  26.000  1.00  0.00           C
ATOM   3771  C35 POPEE 203      14.426  76.436  27.270  1.00  0.00           C
ATOM   3774  C36 POPEE 203      15.176  76.536  28.600  1.00  0.00           C
ATOM   3777  C37 POPEE 203      14.296  75.946  29.710  1.00  0.00           C
ATOM   3780  C38 POPEE 203      14.936  75.916  31.100  1.00  0.00           C
ATOM   3783  C39 POPEE 203      14.216  74.926  32.030  1.00  0.00           C
ATOM   3786 0C31 POPEE 203      14.746  74.946  33.470  1.00  0.00           C
ATOM   3789 1C31 POPEE 203      14.106  73.886  34.370  1.00  0.00           C
ATOM   3792 2C31 POPEE 203      14.696  73.926  35.790  1.00  0.00           C
ATOM   3795 3C31 POPEE 203      13.846  73.236  36.870  1.00  0.00           C
ATOM   3798 4C31 POPEE 203      12.556  73.996  37.220  1.00  0.00           C
ATOM   3801 5C31 POPEE 203      12.046  73.616  38.620  1.00  0.00           C
ATOM   3804 6C31 POPEE 203      10.746  74.316  39.020  1.00  0.00           C
ATOM   3808  NH3 POPEF 204      12.376 100.476  21.930  1.00  0.00           N
ATOM   3812  C12 POPEF 204      13.626  99.626  21.900  1.00  0.00           C
ATOM   3815  C11 POPEF 204      13.446  98.176  21.380  1.00  0.00           C
ATOM   3818  P   POPEF 204      11.866  96.356  20.480  1.00  0.00           P
ATOM   3819  O13 POPEF 204      12.696  96.236  19.270  1.00  0.00           O
ATOM   3820  O14 POPEF 204      10.416  96.136  20.330  1.00  0.00           O
ATOM   3821  O11 POPEF 204      12.466  95.486  21.680  1.00  0.00           O
ATOM   3822  O12 POPEF 204      12.096  97.816  21.100  1.00  0.00           O
ATOM   3823  C1  POPEF 204      11.606  94.606  22.400  1.00  0.00           C
ATOM   3826  C2  POPEF 204      10.846  95.316  23.560  1.00  0.00           C
ATOM   3828  O21 POPEF 204      11.476  94.926  24.820  1.00  0.00           O
ATOM   3829  C21 POPEF 204      11.206  95.796  25.790  1.00  0.00           C
ATOM   3830  O22 POPEF 204      10.576  96.826  25.650  1.00  0.00           O
ATOM   3831  C22 POPEF 204      11.806  95.356  27.130  1.00  0.00           C
ATOM   3834  C3  POPEF 204       9.316  94.976  23.470  1.00  0.00           C
ATOM   3837  O31 POPEF 204       8.586  95.316  24.660  1.00  0.00           O
ATOM   3838  C31 POPEF 204       7.276  95.336  24.570  1.00  0.00           C
ATOM   3839  O32 POPEF 204       6.626  95.046  23.570  1.00  0.00           O
ATOM   3840  C32 POPEF 204       6.626  95.736  25.900  1.00  0.00           C
ATOM   3843  C23 POPEF 204      11.446  96.426  28.200  1.00  0.00           C
ATOM   3846  C24 POPEF 204      11.736  96.086  29.670  1.00  0.00           C
ATOM   3849  C25 POPEF 204      10.716  96.796  30.590  1.00  0.00           C
ATOM   3852  C26 POPEF 204      10.976  96.646  32.100  1.00  0.00           C
ATOM   3855  C27 POPEF 204       9.686  96.516  32.940  1.00  0.00           C
ATOM   3858  C28 POPEF 204       9.956  96.376  34.450  1.00  0.00           C
ATOM   3861  C29 POPEF 204       9.066  95.416  35.210  1.00  0.00           C
ATOM   3863 0C21 POPEF 204       9.026  94.076  35.070  1.00  0.00           C
ATOM   3865 1C21 POPEF 204       9.806  93.256  34.080  1.00  0.00           C
ATOM   3868 2C21 POPEF 204      10.616  92.096  34.690  1.00  0.00           C
ATOM   3871 3C21 POPEF 204      11.656  91.596  33.670  1.00  0.00           C
ATOM   3874 4C21 POPEF 204      12.496  90.406  34.130  1.00  0.00           C
ATOM   3877 5C21 POPEF 204      13.546  90.056  33.060  1.00  0.00           C
ATOM   3880 6C21 POPEF 204      14.266  88.726  33.280  1.00  0.00           C
ATOM   3883 7C21 POPEF 204      15.036  88.286  32.030  1.00  0.00           C
ATOM   3886 8C21 POPEF 204      15.866  87.026  32.230  1.00  0.00           C
ATOM   3890  C33 POPEF 204       7.556  96.196  27.050  1.00  0.00           C
ATOM   3893  C34 POPEF 204       6.996  95.796  28.420  1.00  0.00           C
ATOM   3896  C35 POPEF 204       5.626  96.426  28.750  1.00  0.00           C
ATOM   3899  C36 POPEF 204       4.936  95.996  30.070  1.00  0.00           C
ATOM   3902  C37 POPEF 204       5.086  94.506  30.420  1.00  0.00           C
ATOM   3905  C38 POPEF 204       6.336  94.166  31.240  1.00  0.00           C
ATOM   3908  C39 POPEF 204       6.166  94.456  32.740  1.00  0.00           C
ATOM   3911 0C31 POPEF 204       5.656  93.246  33.530  1.00  0.00           C
ATOM   3914 1C31 POPEF 204       5.246  93.616  34.950  1.00  0.00           C
ATOM   3917 2C31 POPEF 204       4.706  92.416  35.740  1.00  0.00           C
ATOM   3920 3C31 POPEF 204       5.766  91.436  36.250  1.00  0.00           C
ATOM   3923 4C31 POPEF 204       6.536  91.996  37.450  1.00  0.00           C
ATOM   3926 5C31 POPEF 204       7.736  91.136  37.860  1.00  0.00           C
ATOM   3929 6C31 POPEF 204       8.686  91.886  38.790  1.00  0.00           C
ATOM   3933  NH3 POPEG 205      12.256  81.626  18.600  1.00  0.00           N
ATOM   3937  C12 POPEG 205      11.766  81.266  19.980  1.00  0.00           C
ATOM   3940  C11 POPEG 205      10.396  81.916  20.280  1.00  0.00           C
ATOM   3943  P   POPEG 205      10.516  84.426  19.490  1.00  0.00           P
ATOM   3944  O13 POPEG 205      11.786  84.226  18.760  1.00  0.00           O
ATOM   3945  O14 POPEG 205       9.246  84.336  18.740  1.00  0.00           O
ATOM   3946  O11 POPEG 205      10.576  85.786  20.320  1.00  0.00           O
ATOM   3947  O12 POPEG 205      10.526  83.306  20.610  1.00  0.00           O
ATOM   3948  C1  POPEG 205       9.396  86.516  20.700  1.00  0.00           C
ATOM   3951  C2  POPEG 205       9.516  87.096  22.150  1.00  0.00           C
ATOM   3953  O21 POPEG 205       8.196  87.316  22.700  1.00  0.00           O
ATOM   3954  C21 POPEG 205       8.096  86.966  23.990  1.00  0.00           C
ATOM   3955  O22 POPEG 205       8.906  86.316  24.620  1.00  0.00           O
ATOM   3956  C22 POPEG 205       6.826  87.536  24.620  1.00  0.00           C
ATOM   3959  C3  POPEG 205      10.306  88.436  22.220  1.00  0.00           C
ATOM   3962  O31 POPEG 205      10.296  88.926  23.580  1.00  0.00           O
ATOM   3963  C31 POPEG 205      10.446  90.216  23.780  1.00  0.00           C
ATOM   3964  O32 POPEG 205      10.796  91.046  22.940  1.00  0.00           O
ATOM   3965  C32 POPEG 205      10.066  90.506  25.240  1.00  0.00           C
ATOM   3968  C23 POPEG 205       6.736  87.086  26.110  1.00  0.00           C
ATOM   3971  C24 POPEG 205       5.886  87.966  27.020  1.00  0.00           C
ATOM   3974  C25 POPEG 205       6.196  87.716  28.510  1.00  0.00           C
ATOM   3977  C26 POPEG 205       5.796  86.326  29.030  1.00  0.00           C
ATOM   3980  C27 POPEG 205       6.506  85.946  30.340  1.00  0.00           C
ATOM   3983  C28 POPEG 205       6.216  84.516  30.830  1.00  0.00           C
ATOM   3986  C29 POPEG 205       6.726  83.476  29.850  1.00  0.00           C
ATOM   3988 0C21 POPEG 205       7.756  82.636  30.010  1.00  0.00           C
ATOM   3990 1C21 POPEG 205       8.646  82.536  31.230  1.00  0.00           C
ATOM   3993 2C21 POPEG 205       8.026  81.656  32.330  1.00  0.00           C
ATOM   3996 3C21 POPEG 205       7.796  80.186  31.910  1.00  0.00           C
ATOM   3999 4C21 POPEG 205       7.126  79.366  33.020  1.00  0.00           C
ATOM   4002 5C21 POPEG 205       8.036  79.156  34.230  1.00  0.00           C
ATOM   4005 6C21 POPEG 205       7.406  78.286  35.320  1.00  0.00           C
ATOM   4008 7C21 POPEG 205       8.416  77.906  36.400  1.00  0.00           C
ATOM   4011 8C21 POPEG 205       7.816  77.056  37.520  1.00  0.00           C
ATOM   4015  C33 POPEG 205      10.016  92.016  25.560  1.00  0.00           C
ATOM   4018  C34 POPEG 205       8.966  92.386  26.620  1.00  0.00           C
ATOM   4021  C35 POPEG 205       9.386  92.106  28.060  1.00  0.00           C
ATOM   4024  C36 POPEG 205       8.636  90.926  28.720  1.00  0.00           C
ATOM   4027  C37 POPEG 205       9.016  90.736  30.200  1.00  0.00           C
ATOM   4030  C38 POPEG 205       8.256  89.616  30.920  1.00  0.00           C
ATOM   4033  C39 POPEG 205       8.756  89.406  32.360  1.00  0.00           C
ATOM   4036 0C31 POPEG 205       7.706  88.826  33.310  1.00  0.00           C
ATOM   4039 1C31 POPEG 205       8.346  88.156  34.530  1.00  0.00           C
ATOM   4042 2C31 POPEG 205       7.356  87.726  35.630  1.00  0.00           C
ATOM   4045 3C31 POPEG 205       8.106  87.106  36.820  1.00  0.00           C
ATOM   4048 4C31 POPEG 205       7.226  86.746  38.030  1.00  0.00           C
ATOM   4051 5C31 POPEG 205       8.046  86.106  39.170  1.00  0.00           C
ATOM   4054 6C31 POPEG 205       7.236  85.496  40.310  1.00  0.00           C
ATOM   4058  NH3 POPEH 206     106.326  95.586  15.830  1.00  0.00           N
ATOM   4062  C12 POPEH 206     107.516  94.946  16.500  1.00  0.00           C
ATOM   4065  C11 POPEH 206     108.216  95.906  17.480  1.00  0.00           C
ATOM   4068  P   POPEH 206     108.566  98.406  16.810  1.00  0.00           P
ATOM   4069  O13 POPEH 206     109.656  97.926  15.920  1.00  0.00           O
ATOM   4070  O14 POPEH 206     107.636  99.396  16.250  1.00  0.00           O
ATOM   4071  O11 POPEH 206     109.236  99.116  18.050  1.00  0.00           O
ATOM   4072  O12 POPEH 206     107.706  97.236  17.430  1.00  0.00           O
ATOM   4073  C1  POPEH 206     110.346  98.616  18.790  1.00  0.00           C
ATOM   4076  C2  POPEH 206     110.006  98.276  20.270  1.00  0.00           C
ATOM   4078  O21 POPEH 206     110.066  96.846  20.430  1.00  0.00           O
ATOM   4079  C21 POPEH 206     110.936  96.186  21.210  1.00  0.00           C
ATOM   4080  O22 POPEH 206     110.896  94.976  21.340  1.00  0.00           O
ATOM   4081  C22 POPEH 206     112.026  97.006  21.900  1.00  0.00           C
ATOM   4084  C3  POPEH 206     108.586  98.806  20.670  1.00  0.00           C
ATOM   4087  O31 POPEH 206     107.976  98.206  21.830  1.00  0.00           O
ATOM   4088  C31 POPEH 206     108.546  98.496  23.010  1.00  0.00           C
ATOM   4089  O32 POPEH 206     109.626  99.026  23.160  1.00  0.00           O
ATOM   4090  C32 POPEH 206     107.646  98.026  24.140  1.00  0.00           C
ATOM   4093  C23 POPEH 206     112.906  96.096  22.800  1.00  0.00           C
ATOM   4096  C24 POPEH 206     113.686  96.896  23.840  1.00  0.00           C
ATOM   4099  C25 POPEH 206     114.316  96.026  24.940  1.00  0.00           C
ATOM   4102  C26 POPEH 206     115.186  96.856  25.890  1.00  0.00           C
ATOM   4105  C27 POPEH 206     115.676  96.076  27.120  1.00  0.00           C
ATOM   4108  C28 POPEH 206     116.436  97.006  28.080  1.00  0.00           C
ATOM   4111  C29 POPEH 206     116.396  96.696  29.560  1.00  0.00           C
ATOM   4113 0C21 POPEH 206     115.726  97.436  30.470  1.00  0.00           C
ATOM   4115 1C21 POPEH 206     114.846  98.626  30.140  1.00  0.00           C
ATOM   4118 2C21 POPEH 206     113.666  98.796  31.110  1.00  0.00           C
ATOM   4121 3C21 POPEH 206     114.056  99.436  32.450  1.00  0.00           C
ATOM   4124 4C21 POPEH 206     112.816  99.706  33.310  1.00  0.00           C
ATOM   4127 5C21 POPEH 206     113.196 100.346  34.640  1.00  0.00           C
ATOM   4130 6C21 POPEH 206     111.996 100.686  35.510  1.00  0.00           C
ATOM   4133 7C21 POPEH 206     112.426 101.466  36.760  1.00  0.00           C
ATOM   4136 8C21 POPEH 206     111.286 101.806  37.700  1.00  0.00           C
ATOM   4140  C33 POPEH 206     107.006  96.626  23.960  1.00  0.00           C
ATOM   4143  C34 POPEH 206     105.606  96.556  24.580  1.00  0.00           C
ATOM   4146  C35 POPEH 206     105.616  96.576  26.120  1.00  0.00           C
ATOM   4149  C36 POPEH 206     106.086  95.246  26.730  1.00  0.00           C
ATOM   4152  C37 POPEH 206     106.046  95.206  28.260  1.00  0.00           C
ATOM   4155  C38 POPEH 206     106.456  93.846  28.860  1.00  0.00           C
ATOM   4158  C39 POPEH 206     107.966  93.576  28.900  1.00  0.00           C
ATOM   4161 0C31 POPEH 206     108.276  92.206  29.530  1.00  0.00           C
ATOM   4164 1C31 POPEH 206     109.766  91.996  29.820  1.00  0.00           C
ATOM   4167 2C31 POPEH 206     110.046  90.826  30.780  1.00  0.00           C
ATOM   4170 3C31 POPEH 206     109.656  91.136  32.230  1.00  0.00           C
ATOM   4173 4C31 POPEH 206     110.586  90.456  33.250  1.00  0.00           C
ATOM   4176 5C31 POPEH 206     110.336  90.946  34.680  1.00  0.00           C
ATOM   4179 6C31 POPEH 206     111.206  90.226  35.720  1.00  0.00           C
ATOM   4183  NH3 POPEI 207     100.146  61.266  17.040  1.00  0.00           N
ATOM   4187  C12 POPEI 207      99.736  60.416  15.870  1.00  0.00           C
ATOM   4190  C11 POPEI 207      98.196  60.266  15.720  1.00  0.00           C
ATOM   4193  P   POPEI 207      96.036  59.906  17.150  1.00  0.00           P
ATOM   4194  O13 POPEI 207      95.946  58.586  16.500  1.00  0.00           O
ATOM   4195  O14 POPEI 207      94.986  60.926  16.900  1.00  0.00           O
ATOM   4196  O11 POPEI 207      96.096  59.726  18.720  1.00  0.00           O
ATOM   4197  O12 POPEI 207      97.446  60.596  16.900  1.00  0.00           O
ATOM   4198  C1  POPEI 207      95.226  58.846  19.430  1.00  0.00           C
ATOM   4201  C2  POPEI 207      95.396  59.036  20.970  1.00  0.00           C
ATOM   4203  O21 POPEI 207      94.566  58.086  21.670  1.00  0.00           O
ATOM   4204  C21 POPEI 207      94.886  58.056  22.970  1.00  0.00           C
ATOM   4205  O22 POPEI 207      95.836  58.636  23.470  1.00  0.00           O
ATOM   4206  C22 POPEI 207      93.856  57.226  23.740  1.00  0.00           C
ATOM   4209  C3  POPEI 207      95.036  60.486  21.430  1.00  0.00           C
ATOM   4212  O31 POPEI 207      96.206  61.276  21.740  1.00  0.00           O
ATOM   4213  C31 POPEI 207      95.976  62.576  21.670  1.00  0.00           C
ATOM   4214  O32 POPEI 207      94.956  63.086  21.230  1.00  0.00           O
ATOM   4215  C32 POPEI 207      97.206  63.386  22.120  1.00  0.00           C
ATOM   4218  C23 POPEI 207      93.786  57.586  25.250  1.00  0.00           C
ATOM   4221  C24 POPEI 207      95.016  57.156  26.070  1.00  0.00           C
ATOM   4224  C25 POPEI 207      94.886  57.516  27.560  1.00  0.00           C
ATOM   4227  C26 POPEI 207      96.216  57.396  28.340  1.00  0.00           C
ATOM   4230  C27 POPEI 207      96.846  56.006  28.280  1.00  0.00           C
ATOM   4233  C28 POPEI 207      98.226  55.916  28.960  1.00  0.00           C
ATOM   4236  C29 POPEI 207      98.166  55.836  30.470  1.00  0.00           C
ATOM   4238 0C21 POPEI 207      98.406  54.736  31.200  1.00  0.00           C
ATOM   4240 1C21 POPEI 207      98.746  53.366  30.670  1.00  0.00           C
ATOM   4243 2C21 POPEI 207     100.226  53.206  30.280  1.00  0.00           C
ATOM   4246 3C21 POPEI 207     100.576  51.776  29.850  1.00  0.00           C
ATOM   4249 4C21 POPEI 207     101.926  51.686  29.150  1.00  0.00           C
ATOM   4252 5C21 POPEI 207     101.776  51.896  27.640  1.00  0.00           C
ATOM   4255 6C21 POPEI 207     103.096  52.256  26.960  1.00  0.00           C
ATOM   4258 7C21 POPEI 207     102.936  52.396  25.450  1.00  0.00           C
ATOM   4261 8C21 POPEI 207     103.986  53.336  24.860  1.00  0.00           C
ATOM   4265  C33 POPEI 207      97.456  63.396  23.650  1.00  0.00           C
ATOM   4268  C34 POPEI 207      98.156  62.146  24.170  1.00  0.00           C
ATOM   4271  C35 POPEI 207      98.196  62.116  25.700  1.00  0.00           C
ATOM   4274  C36 POPEI 207      99.156  61.066  26.260  1.00  0.00           C
ATOM   4277  C37 POPEI 207      98.996  60.946  27.780  1.00  0.00           C
ATOM   4280  C38 POPEI 207     100.046  60.046  28.440  1.00  0.00           C
ATOM   4283  C39 POPEI 207      99.746  59.826  29.920  1.00  0.00           C
ATOM   4286 0C31 POPEI 207     100.856  59.046  30.640  1.00  0.00           C
ATOM   4289 1C31 POPEI 207     100.946  59.436  32.120  1.00  0.00           C
ATOM   4292 2C31 POPEI 207     102.136  58.786  32.840  1.00  0.00           C
ATOM   4295 3C31 POPEI 207     101.986  57.266  32.970  1.00  0.00           C
ATOM   4298 4C31 POPEI 207     103.146  56.636  33.750  1.00  0.00           C
ATOM   4301 5C31 POPEI 207     103.016  55.116  33.860  1.00  0.00           C
ATOM   4304 6C31 POPEI 207     104.126  54.486  34.690  1.00  0.00           C
ATOM   4308  NH3 POPEJ 208     113.496  54.296  60.390  1.00  0.00           N
ATOM   4312  C12 POPEJ 208     112.256  53.476  60.170  1.00  0.00           C
ATOM   4315  C11 POPEJ 208     111.596  53.076  61.520  1.00  0.00           C
ATOM   4318  P   POPEJ 208     109.646  51.746  60.360  1.00  0.00           P
ATOM   4319  O13 POPEJ 208     110.716  50.836  59.920  1.00  0.00           O
ATOM   4320  O14 POPEJ 208     108.406  51.146  60.880  1.00  0.00           O
ATOM   4321  O11 POPEJ 208     109.326  52.686  59.130  1.00  0.00           O
ATOM   4322  O12 POPEJ 208     110.206  52.776  61.420  1.00  0.00           O
ATOM   4323  C1  POPEJ 208     108.216  52.386  58.270  1.00  0.00           C
ATOM   4326  C2  POPEJ 208     108.686  52.276  56.800  1.00  0.00           C
ATOM   4328  O21 POPEJ 208     107.536  51.956  55.990  1.00  0.00           O
ATOM   4329  C21 POPEJ 208     106.926  53.046  55.510  1.00  0.00           C
ATOM   4330  O22 POPEJ 208     107.356  54.186  55.640  1.00  0.00           O
ATOM   4331  C22 POPEJ 208     105.676  52.646  54.750  1.00  0.00           C
ATOM   4334  C3  POPEJ 208     109.776  51.206  56.580  1.00  0.00           C
ATOM   4337  O31 POPEJ 208     110.436  51.436  55.310  1.00  0.00           O
ATOM   4338  C31 POPEJ 208     111.626  52.046  55.350  1.00  0.00           C
ATOM   4339  O32 POPEJ 208     111.866  53.116  54.830  1.00  0.00           O
ATOM   4340  C32 POPEJ 208     112.686  51.166  56.020  1.00  0.00           C
ATOM   4343  C23 POPEJ 208     105.456  53.516  53.490  1.00  0.00           C
ATOM   4346  C24 POPEJ 208     104.966  52.716  52.290  1.00  0.00           C
ATOM   4349  C25 POPEJ 208     103.576  52.076  52.490  1.00  0.00           C
ATOM   4352  C26 POPEJ 208     102.416  52.976  52.050  1.00  0.00           C
ATOM   4355  C27 POPEJ 208     101.076  52.226  52.120  1.00  0.00           C
ATOM   4358  C28 POPEJ 208     100.136  52.576  50.950  1.00  0.00           C
ATOM   4361  C29 POPEJ 208      99.026  51.566  50.860  1.00  0.00           C
ATOM   4363 0C21 POPEJ 208      97.746  51.726  51.250  1.00  0.00           C
ATOM   4365 1C21 POPEJ 208      97.146  52.966  51.850  1.00  0.00           C
ATOM   4368 2C21 POPEJ 208      96.496  53.816  50.750  1.00  0.00           C
ATOM   4371 3C21 POPEJ 208      95.326  53.136  50.020  1.00  0.00           C
ATOM   4374 4C21 POPEJ 208      94.976  53.806  48.690  1.00  0.00           C
ATOM   4377 5C21 POPEJ 208      95.896  53.416  47.520  1.00  0.00           C
ATOM   4380 6C21 POPEJ 208      95.416  54.016  46.190  1.00  0.00           C
ATOM   4383 7C21 POPEJ 208      96.256  53.626  44.960  1.00  0.00           C
ATOM   4386 8C21 POPEJ 208      95.506  53.836  43.640  1.00  0.00           C
ATOM   4390  C33 POPEJ 208     113.006  49.926  55.160  1.00  0.00           C
ATOM   4393  C34 POPEJ 208     113.896  48.906  55.880  1.00  0.00           C
ATOM   4396  C35 POPEJ 208     114.116  47.636  55.050  1.00  0.00           C
ATOM   4399  C36 POPEJ 208     114.666  47.936  53.650  1.00  0.00           C
ATOM   4402  C37 POPEJ 208     115.346  46.736  53.000  1.00  0.00           C
ATOM   4405  C38 POPEJ 208     116.126  47.146  51.740  1.00  0.00           C
ATOM   4408  C39 POPEJ 208     117.346  46.256  51.490  1.00  0.00           C
ATOM   4411 0C31 POPEJ 208     118.126  46.726  50.260  1.00  0.00           C
ATOM   4414 1C31 POPEJ 208     119.386  45.896  50.010  1.00  0.00           C
ATOM   4417 2C31 POPEJ 208     119.636  45.636  48.520  1.00  0.00           C
ATOM   4420 3C31 POPEJ 208     119.836  46.906  47.660  1.00  0.00           C
ATOM   4423 4C31 POPEJ 208     119.896  46.536  46.170  1.00  0.00           C
ATOM   4426 5C31 POPEJ 208     120.326  47.686  45.250  1.00  0.00           C
ATOM   4429 6C31 POPEJ 208     121.306  47.226  44.170  1.00  0.00           C
ATOM   4433  NH3 POPEK 209      89.986  32.166  23.960  1.00  0.00           N
ATOM   4437  C12 POPEK 209      89.606  33.556  23.490  1.00  0.00           C
ATOM   4440  C11 POPEK 209      90.246  34.696  24.310  1.00  0.00           C
ATOM   4443  P   POPEK 209      90.656  37.116  23.240  1.00  0.00           P
ATOM   4444  O13 POPEK 209      92.076  36.786  23.460  1.00  0.00           O
ATOM   4445  O14 POPEK 209      90.196  37.296  21.850  1.00  0.00           O
ATOM   4446  O11 POPEK 209      90.216  38.346  24.110  1.00  0.00           O
ATOM   4447  O12 POPEK 209      89.756  35.966  23.870  1.00  0.00           O
ATOM   4448  C1  POPEK 209      90.426  38.436  25.520  1.00  0.00           C
ATOM   4451  C2  POPEK 209      91.656  39.316  25.860  1.00  0.00           C
ATOM   4453  O21 POPEK 209      91.706  39.486  27.290  1.00  0.00           O
ATOM   4454  C21 POPEK 209      92.536  40.396  27.780  1.00  0.00           C
ATOM   4455  O22 POPEK 209      93.476  40.916  27.210  1.00  0.00           O
ATOM   4456  C22 POPEK 209      92.116  40.696  29.220  1.00  0.00           C
ATOM   4459  C3  POPEK 209      91.596  40.666  25.080  1.00  0.00           C
ATOM   4462  O31 POPEK 209      90.576  41.526  25.630  1.00  0.00           O
ATOM   4463  C31 POPEK 209      90.466  42.806  25.260  1.00  0.00           C
ATOM   4464  O32 POPEK 209      89.486  43.496  25.490  1.00  0.00           O
ATOM   4465  C32 POPEK 209      91.686  43.346  24.530  1.00  0.00           C
ATOM   4468  C23 POPEK 209      92.606  42.076  29.750  1.00  0.00           C
ATOM   4471  C24 POPEK 209      91.516  43.156  29.620  1.00  0.00           C
ATOM   4474  C25 POPEK 209      91.866  44.486  30.310  1.00  0.00           C
ATOM   4477  C26 POPEK 209      92.746  45.426  29.470  1.00  0.00           C
ATOM   4480  C27 POPEK 209      92.966  46.776  30.160  1.00  0.00           C
ATOM   4483  C28 POPEK 209      93.576  47.866  29.260  1.00  0.00           C
ATOM   4486  C29 POPEK 209      94.946  47.456  28.770  1.00  0.00           C
ATOM   4488 0C21 POPEK 209      96.126  47.966  29.150  1.00  0.00           C
ATOM   4490 1C21 POPEK 209      96.366  49.076  30.130  1.00  0.00           C
ATOM   4493 2C21 POPEK 209      97.146  48.636  31.390  1.00  0.00           C
ATOM   4496 3C21 POPEK 209      98.146  49.716  31.820  1.00  0.00           C
ATOM   4499 4C21 POPEK 209      98.826  49.456  33.170  1.00  0.00           C
ATOM   4502 5C21 POPEK 209      99.946  50.456  33.440  1.00  0.00           C
ATOM   4505 6C21 POPEK 209     100.546  50.326  34.840  1.00  0.00           C
ATOM   4508 7C21 POPEK 209     101.796  51.186  35.020  1.00  0.00           C
ATOM   4511 8C21 POPEK 209     102.366  51.096  36.430  1.00  0.00           C
ATOM   4515  C33 POPEK 209      91.446  44.816  24.130  1.00  0.00           C
ATOM   4518  C34 POPEK 209      92.576  45.426  23.290  1.00  0.00           C
ATOM   4521  C35 POPEK 209      93.906  45.536  24.040  1.00  0.00           C
ATOM   4524  C36 POPEK 209      94.946  46.196  23.130  1.00  0.00           C
ATOM   4527  C37 POPEK 209      96.366  46.196  23.700  1.00  0.00           C
ATOM   4530  C38 POPEK 209      97.366  46.706  22.670  1.00  0.00           C
ATOM   4533  C39 POPEK 209      97.336  48.236  22.570  1.00  0.00           C
ATOM   4536 0C31 POPEK 209      98.286  48.876  23.590  1.00  0.00           C
ATOM   4539 1C31 POPEK 209      98.036  50.376  23.760  1.00  0.00           C
ATOM   4542 2C31 POPEK 209      99.116  51.066  24.600  1.00  0.00           C
ATOM   4545 3C31 POPEK 209      98.736  52.486  25.030  1.00  0.00           C
ATOM   4548 4C31 POPEK 209      98.166  53.336  23.890  1.00  0.00           C
ATOM   4551 5C31 POPEK 209      97.796  54.736  24.370  1.00  0.00           C
ATOM   4554 6C31 POPEK 209      97.156  55.546  23.250  1.00  0.00           C
ATOM   4558  NH3 POPEL 210      90.926  95.486  17.280  1.00  0.00           N
ATOM   4562  C12 POPEL 210      90.686  95.526  15.790  1.00  0.00           C
ATOM   4565  C11 POPEL 210      89.176  95.696  15.480  1.00  0.00           C
ATOM   4568  P   POPEL 210      88.096  93.476  16.300  1.00  0.00           P
ATOM   4569  O13 POPEL 210      88.296  92.046  15.950  1.00  0.00           O
ATOM   4570  O14 POPEL 210      88.786  93.876  17.540  1.00  0.00           O
ATOM   4571  O11 POPEL 210      86.536  93.716  16.450  1.00  0.00           O
ATOM   4572  O12 POPEL 210      88.506  94.466  15.130  1.00  0.00           O
ATOM   4573  C1  POPEL 210      85.976  94.756  17.260  1.00  0.00           C
ATOM   4576  C2  POPEL 210      85.276  94.166  18.510  1.00  0.00           C
ATOM   4578  O21 POPEL 210      84.876  95.266  19.350  1.00  0.00           O
ATOM   4579  C21 POPEL 210      83.906  94.986  20.220  1.00  0.00           C
ATOM   4580  O22 POPEL 210      83.366  93.906  20.350  1.00  0.00           O
ATOM   4581  C22 POPEL 210      83.496  96.266  20.980  1.00  0.00           C
ATOM   4584  C3  POPEL 210      86.326  93.266  19.210  1.00  0.00           C
ATOM   4587  O31 POPEL 210      86.056  92.876  20.550  1.00  0.00           O
ATOM   4588  C31 POPEL 210      85.836  91.566  20.730  1.00  0.00           C
ATOM   4589  O32 POPEL 210      85.786  90.756  19.830  1.00  0.00           O
ATOM   4590  C32 POPEL 210      85.866  91.306  22.230  1.00  0.00           C
ATOM   4593  C23 POPEL 210      83.676  96.216  22.530  1.00  0.00           C
ATOM   4596  C24 POPEL 210      84.416  97.466  23.040  1.00  0.00           C
ATOM   4599  C25 POPEL 210      84.656  97.536  24.550  1.00  0.00           C
ATOM   4602  C26 POPEL 210      85.186  98.916  25.000  1.00  0.00           C
ATOM   4605  C27 POPEL 210      84.096  99.836  25.580  1.00  0.00           C
ATOM   4608  C28 POPEL 210      84.646 101.176  26.120  1.00  0.00           C
ATOM   4611  C29 POPEL 210      83.566 101.966  26.820  1.00  0.00           C
ATOM   4613 0C21 POPEL 210      83.626 102.546  28.030  1.00  0.00           C
ATOM   4615 1C21 POPEL 210      84.806 102.596  28.980  1.00  0.00           C
ATOM   4618 2C21 POPEL 210      84.686 101.596  30.150  1.00  0.00           C
ATOM   4621 3C21 POPEL 210      85.446 102.056  31.400  1.00  0.00           C
ATOM   4624 4C21 POPEL 210      85.466 101.036  32.560  1.00  0.00           C
ATOM   4627 5C21 POPEL 210      84.056 100.636  33.030  1.00  0.00           C
ATOM   4630 6C21 POPEL 210      84.056  99.876  34.370  1.00  0.00           C
ATOM   4633 7C21 POPEL 210      82.626  99.556  34.820  1.00  0.00           C
ATOM   4636 8C21 POPEL 210      82.526  99.086  36.270  1.00  0.00           C
ATOM   4640  C33 POPEL 210      84.576  91.796  22.920  1.00  0.00           C
ATOM   4643  C34 POPEL 210      84.746  91.926  24.440  1.00  0.00           C
ATOM   4646  C35 POPEL 210      83.406  91.986  25.200  1.00  0.00           C
ATOM   4649  C36 POPEL 210      83.116  93.346  25.840  1.00  0.00           C
ATOM   4652  C37 POPEL 210      82.186  93.186  27.050  1.00  0.00           C
ATOM   4655  C38 POPEL 210      81.866  94.506  27.760  1.00  0.00           C
ATOM   4658  C39 POPEL 210      81.176  94.276  29.110  1.00  0.00           C
ATOM   4661 0C31 POPEL 210      79.736  93.756  29.040  1.00  0.00           C
ATOM   4664 1C31 POPEL 210      79.296  93.136  30.380  1.00  0.00           C
ATOM   4667 2C31 POPEL 210      77.796  92.846  30.450  1.00  0.00           C
ATOM   4670 3C31 POPEL 210      76.936  94.026  30.950  1.00  0.00           C
ATOM   4673 4C31 POPEL 210      77.176  94.356  32.430  1.00  0.00           C
ATOM   4676 5C31 POPEL 210      76.156  95.356  32.990  1.00  0.00           C
ATOM   4679 6C31 POPEL 210      76.506  95.836  34.400  1.00  0.00           C
ATOM   4683  NH3 POPEM 211     129.086  -1.884  18.770  1.00  0.00           N
ATOM   4687  C12 POPEM 211     127.856  -1.084  19.020  1.00  0.00           C
ATOM   4690  C11 POPEM 211     126.556  -1.854  18.770  1.00  0.00           C
ATOM   4693  P   POPEM 211     124.006  -1.114  18.700  1.00  0.00           P
ATOM   4694  O13 POPEM 211     123.426  -0.264  17.640  1.00  0.00           O
ATOM   4695  O14 POPEM 211     123.706  -2.564  18.680  1.00  0.00           O
ATOM   4696  O11 POPEM 211     123.676  -0.584  20.160  1.00  0.00           O
ATOM   4697  O12 POPEM 211     125.556  -0.854  18.640  1.00  0.00           O
ATOM   4698  C1  POPEM 211     122.696   0.416  20.460  1.00  0.00           C
ATOM   4701  C2  POPEM 211     123.236   1.366  21.570  1.00  0.00           C
ATOM   4703  O21 POPEM 211     122.276   2.416  21.760  1.00  0.00           O
ATOM   4704  C21 POPEM 211     122.226   3.176  22.870  1.00  0.00           C
ATOM   4705  O22 POPEM 211     121.726   4.286  22.890  1.00  0.00           O
ATOM   4706  C22 POPEM 211     122.816   2.496  24.120  1.00  0.00           C
ATOM   4709  C3  POPEM 211     124.626   1.926  21.150  1.00  0.00           C
ATOM   4712  O31 POPEM 211     125.146   2.916  22.080  1.00  0.00           O
ATOM   4713  C31 POPEM 211     125.416   4.106  21.560  1.00  0.00           C
ATOM   4714  O32 POPEM 211     125.186   4.466  20.420  1.00  0.00           O
ATOM   4715  C32 POPEM 211     126.256   4.926  22.530  1.00  0.00           C
ATOM   4718  C23 POPEM 211     122.506   3.216  25.460  1.00  0.00           C
ATOM   4721  C24 POPEM 211     123.326   2.626  26.630  1.00  0.00           C
ATOM   4724  C25 POPEM 211     122.806   2.986  28.030  1.00  0.00           C
ATOM   4727  C26 POPEM 211     122.956   4.466  28.410  1.00  0.00           C
ATOM   4730  C27 POPEM 211     122.186   4.826  29.690  1.00  0.00           C
ATOM   4733  C28 POPEM 211     122.126   6.346  29.900  1.00  0.00           C
ATOM   4736  C29 POPEM 211     121.156   6.746  30.990  1.00  0.00           C
ATOM   4738 0C21 POPEM 211     121.446   7.446  32.100  1.00  0.00           C
ATOM   4740 1C21 POPEM 211     122.806   7.956  32.490  1.00  0.00           C
ATOM   4743 2C21 POPEM 211     123.546   6.996  33.440  1.00  0.00           C
ATOM   4746 3C21 POPEM 211     122.956   7.026  34.860  1.00  0.00           C
ATOM   4749 4C21 POPEM 211     123.666   6.096  35.850  1.00  0.00           C
ATOM   4752 5C21 POPEM 211     123.156   6.366  37.270  1.00  0.00           C
ATOM   4755 6C21 POPEM 211     123.796   5.496  38.360  1.00  0.00           C
ATOM   4758 7C21 POPEM 211     123.386   6.006  39.750  1.00  0.00           C
ATOM   4761 8C21 POPEM 211     123.956   5.186  40.920  1.00  0.00           C
ATOM   4765  C33 POPEM 211     125.836   4.886  24.020  1.00  0.00           C
ATOM   4768  C34 POPEM 211     126.826   5.716  24.840  1.00  0.00           C
ATOM   4771  C35 POPEM 211     126.416   5.986  26.290  1.00  0.00           C
ATOM   4774  C36 POPEM 211     125.686   7.316  26.410  1.00  0.00           C
ATOM   4777  C37 POPEM 211     125.506   7.836  27.840  1.00  0.00           C
ATOM   4780  C38 POPEM 211     124.776   9.186  27.810  1.00  0.00           C
ATOM   4783  C39 POPEM 211     124.486   9.776  29.190  1.00  0.00           C
ATOM   4786 0C31 POPEM 211     125.756  10.036  30.020  1.00  0.00           C
ATOM   4789 1C31 POPEM 211     125.456  10.816  31.300  1.00  0.00           C
ATOM   4792 2C31 POPEM 211     126.666  10.966  32.240  1.00  0.00           C
ATOM   4795 3C31 POPEM 211     127.906  11.656  31.640  1.00  0.00           C
ATOM   4798 4C31 POPEM 211     127.596  13.006  30.980  1.00  0.00           C
ATOM   4801 5C31 POPEM 211     128.826  13.876  30.710  1.00  0.00           C
ATOM   4804 6C31 POPEM 211     128.486  15.166  29.940  1.00  0.00           C
ATOM   4808  NH3 POPEN 212      84.246  70.986  57.930  1.00  0.00           N
ATOM   4812  C12 POPEN 212      85.026  70.466  56.750  1.00  0.00           C
ATOM   4815  C11 POPEN 212      86.146  69.476  57.090  1.00  0.00           C
ATOM   4818  P   POPEN 212      88.416  69.266  58.260  1.00  0.00           P
ATOM   4819  O13 POPEN 212      89.456  70.096  58.880  1.00  0.00           O
ATOM   4820  O14 POPEN 212      88.016  68.046  58.990  1.00  0.00           O
ATOM   4821  O11 POPEN 212      88.946  68.816  56.830  1.00  0.00           O
ATOM   4822  O12 POPEN 212      87.106  70.096  57.950  1.00  0.00           O
ATOM   4823  C1  POPEN 212      90.096  69.486  56.290  1.00  0.00           C
ATOM   4826  C2  POPEN 212      90.186  69.276  54.750  1.00  0.00           C
ATOM   4828  O21 POPEN 212      91.466  69.696  54.250  1.00  0.00           O
ATOM   4829  C21 POPEN 212      92.336  68.726  54.040  1.00  0.00           C
ATOM   4830  O22 POPEN 212      92.316  67.626  54.570  1.00  0.00           O
ATOM   4831  C22 POPEN 212      93.296  69.196  52.950  1.00  0.00           C
ATOM   4834  C3  POPEN 212      89.106  70.146  54.080  1.00  0.00           C
ATOM   4837  O31 POPEN 212      89.196  70.396  52.670  1.00  0.00           O
ATOM   4838  C31 POPEN 212      89.346  69.406  51.810  1.00  0.00           C
ATOM   4839  O32 POPEN 212      89.596  68.246  52.070  1.00  0.00           O
ATOM   4840  C32 POPEN 212      88.956  69.986  50.450  1.00  0.00           C
ATOM   4843  C23 POPEN 212      93.266  68.286  51.710  1.00  0.00           C
ATOM   4846  C24 POPEN 212      93.786  69.036  50.480  1.00  0.00           C
ATOM   4849  C25 POPEN 212      93.826  68.176  49.210  1.00  0.00           C
ATOM   4852  C26 POPEN 212      95.256  67.886  48.740  1.00  0.00           C
ATOM   4855  C27 POPEN 212      95.276  67.076  47.440  1.00  0.00           C
ATOM   4858  C28 POPEN 212      96.696  66.906  46.860  1.00  0.00           C
ATOM   4861  C29 POPEN 212      97.236  65.496  46.920  1.00  0.00           C
ATOM   4863 0C21 POPEN 212      97.196  64.576  45.930  1.00  0.00           C
ATOM   4865 1C21 POPEN 212      96.576  64.756  44.570  1.00  0.00           C
ATOM   4868 2C21 POPEN 212      97.316  64.056  43.410  1.00  0.00           C
ATOM   4871 3C21 POPEN 212      98.666  64.696  43.060  1.00  0.00           C
ATOM   4874 4C21 POPEN 212      99.306  64.106  41.800  1.00  0.00           C
ATOM   4877 5C21 POPEN 212     100.836  64.006  41.890  1.00  0.00           C
ATOM   4880 6C21 POPEN 212     101.286  62.816  42.750  1.00  0.00           C
ATOM   4883 7C21 POPEN 212     102.796  62.666  43.000  1.00  0.00           C
ATOM   4886 8C21 POPEN 212     103.146  61.586  44.030  1.00  0.00           C
ATOM   4890  C33 POPEN 212      89.516  69.216  49.240  1.00  0.00           C
ATOM   4893  C34 POPEN 212      88.746  69.616  47.980  1.00  0.00           C
ATOM   4896  C35 POPEN 212      89.346  69.026  46.690  1.00  0.00           C
ATOM   4899  C36 POPEN 212      90.636  69.736  46.290  1.00  0.00           C
ATOM   4902  C37 POPEN 212      91.326  69.106  45.070  1.00  0.00           C
ATOM   4905  C38 POPEN 212      92.786  69.556  44.920  1.00  0.00           C
ATOM   4908  C39 POPEN 212      92.946  71.046  44.580  1.00  0.00           C
ATOM   4911 0C31 POPEN 212      92.876  71.336  43.080  1.00  0.00           C
ATOM   4914 1C31 POPEN 212      93.336  72.756  42.730  1.00  0.00           C
ATOM   4917 2C31 POPEN 212      93.276  73.036  41.220  1.00  0.00           C
ATOM   4920 3C31 POPEN 212      93.986  74.346  40.860  1.00  0.00           C
ATOM   4923 4C31 POPEN 212      93.996  74.616  39.360  1.00  0.00           C
ATOM   4926 5C31 POPEN 212      94.826  75.836  38.970  1.00  0.00           C
ATOM   4929 6C31 POPEN 212      94.646  76.246  37.500  1.00  0.00           C
ATOM   4933  NH3 POPEO 213     121.556  76.536  61.320  1.00  0.00           N
ATOM   4937  C12 POPEO 213     122.676  76.376  62.310  1.00  0.00           C
ATOM   4940  C11 POPEO 213     123.426  77.706  62.510  1.00  0.00           C
ATOM   4943  P   POPEO 213     125.766  77.796  63.700  1.00  0.00           P
ATOM   4944  O13 POPEO 213     126.276  77.576  65.080  1.00  0.00           O
ATOM   4945  O14 POPEO 213     126.326  76.956  62.610  1.00  0.00           O
ATOM   4946  O11 POPEO 213     125.946  79.326  63.310  1.00  0.00           O
ATOM   4947  O12 POPEO 213     124.196  77.666  63.710  1.00  0.00           O
ATOM   4948  C1  POPEO 213     126.086  79.766  61.940  1.00  0.00           C
ATOM   4951  C2  POPEO 213     124.876  80.666  61.510  1.00  0.00           C
ATOM   4953  O21 POPEO 213     124.256  80.276  60.270  1.00  0.00           O
ATOM   4954  C21 POPEO 213     124.996  80.316  59.170  1.00  0.00           C
ATOM   4955  O22 POPEO 213     126.186  80.596  59.140  1.00  0.00           O
ATOM   4956  C22 POPEO 213     124.166  79.966  57.930  1.00  0.00           C
ATOM   4959  C3  POPEO 213     125.206  82.176  61.580  1.00  0.00           C
ATOM   4962  O31 POPEO 213     123.996  82.966  61.620  1.00  0.00           O
ATOM   4963  C31 POPEO 213     123.776  83.766  60.580  1.00  0.00           C
ATOM   4964  O32 POPEO 213     124.496  83.886  59.610  1.00  0.00           O
ATOM   4965  C32 POPEO 213     122.526  84.606  60.830  1.00  0.00           C
ATOM   4968  C23 POPEO 213     124.416  80.926  56.740  1.00  0.00           C
ATOM   4971  C24 POPEO 213     123.656  80.516  55.470  1.00  0.00           C
ATOM   4974  C25 POPEO 213     124.456  80.786  54.190  1.00  0.00           C
ATOM   4977  C26 POPEO 213     124.946  82.226  53.970  1.00  0.00           C
ATOM   4980  C27 POPEO 213     125.656  82.336  52.620  1.00  0.00           C
ATOM   4983  C28 POPEO 213     126.316  83.696  52.370  1.00  0.00           C
ATOM   4986  C29 POPEO 213     127.046  83.706  51.050  1.00  0.00           C
ATOM   4988 0C21 POPEO 213     126.796  84.526  50.020  1.00  0.00           C
ATOM   4990 1C21 POPEO 213     125.766  85.626  50.030  1.00  0.00           C
ATOM   4993 2C21 POPEO 213     126.056  86.736  49.000  1.00  0.00           C
ATOM   4996 3C21 POPEO 213     125.806  86.316  47.560  1.00  0.00           C
ATOM   4999 4C21 POPEO 213     125.976  87.466  46.560  1.00  0.00           C
ATOM   5002 5C21 POPEO 213     125.396  87.156  45.170  1.00  0.00           C
ATOM   5005 6C21 POPEO 213     126.186  86.086  44.410  1.00  0.00           C
ATOM   5008 7C21 POPEO 213     125.666  85.916  42.970  1.00  0.00           C
ATOM   5011 8C21 POPEO 213     126.406  84.826  42.190  1.00  0.00           C
ATOM   5015  C33 POPEO 213     122.596  85.926  60.030  1.00  0.00           C
ATOM   5018  C34 POPEO 213     121.366  86.806  60.210  1.00  0.00           C
ATOM   5021  C35 POPEO 213     121.296  87.916  59.150  1.00  0.00           C
ATOM   5024  C36 POPEO 213     120.746  87.436  57.790  1.00  0.00           C
ATOM   5027  C37 POPEO 213     119.216  87.316  57.810  1.00  0.00           C
ATOM   5030  C38 POPEO 213     118.576  87.136  56.430  1.00  0.00           C
ATOM   5033  C39 POPEO 213     118.696  88.346  55.490  1.00  0.00           C
ATOM   5036 0C31 POPEO 213     118.036  88.006  54.150  1.00  0.00           C
ATOM   5039 1C31 POPEO 213     117.946  89.096  53.080  1.00  0.00           C
ATOM   5042 2C31 POPEO 213     117.326  88.526  51.790  1.00  0.00           C
ATOM   5045 3C31 POPEO 213     117.246  89.546  50.660  1.00  0.00           C
ATOM   5048 4C31 POPEO 213     116.556  89.006  49.400  1.00  0.00           C
ATOM   5051 5C31 POPEO 213     116.296  90.116  48.370  1.00  0.00           C
ATOM   5054 6C31 POPEO 213     115.856  89.586  47.000  1.00  0.00           C
ATOM   5058  NH3 POPEP 214      42.126  64.136  19.430  1.00  0.00           N
ATOM   5062  C12 POPEP 214      41.216  64.396  18.270  1.00  0.00           C
ATOM   5065  C11 POPEP 214      40.206  65.496  18.610  1.00  0.00           C
ATOM   5068  P   POPEP 214      37.876  66.386  17.900  1.00  0.00           P
ATOM   5069  O13 POPEP 214      38.196  67.706  17.330  1.00  0.00           O
ATOM   5070  O14 POPEP 214      36.656  65.736  17.370  1.00  0.00           O
ATOM   5071  O11 POPEP 214      37.756  66.546  19.470  1.00  0.00           O
ATOM   5072  O12 POPEP 214      39.096  65.376  17.730  1.00  0.00           O
ATOM   5073  C1  POPEP 214      36.806  67.436  20.050  1.00  0.00           C
ATOM   5076  C2  POPEP 214      37.406  68.026  21.340  1.00  0.00           C
ATOM   5078  O21 POPEP 214      36.556  69.066  21.840  1.00  0.00           O
ATOM   5079  C21 POPEP 214      35.446  68.866  22.570  1.00  0.00           C
ATOM   5080  O22 POPEP 214      34.476  69.606  22.490  1.00  0.00           O
ATOM   5081  C22 POPEP 214      35.526  67.786  23.640  1.00  0.00           C
ATOM   5084  C3  POPEP 214      38.836  68.616  21.060  1.00  0.00           C
ATOM   5087  O31 POPEP 214      39.226  69.716  21.890  1.00  0.00           O
ATOM   5088  C31 POPEP 214      39.426  69.636  23.200  1.00  0.00           C
ATOM   5089  O32 POPEP 214      39.576  70.626  23.910  1.00  0.00           O
ATOM   5090  C32 POPEP 214      39.456  68.216  23.780  1.00  0.00           C
ATOM   5093  C23 POPEP 214      35.176  68.416  25.010  1.00  0.00           C
ATOM   5096  C24 POPEP 214      35.276  67.426  26.180  1.00  0.00           C
ATOM   5099  C25 POPEP 214      34.656  67.956  27.480  1.00  0.00           C
ATOM   5102  C26 POPEP 214      35.536  68.976  28.210  1.00  0.00           C
ATOM   5105  C27 POPEP 214      34.816  69.536  29.450  1.00  0.00           C
ATOM   5108  C28 POPEP 214      35.456  70.816  30.010  1.00  0.00           C
ATOM   5111  C29 POPEP 214      36.796  70.556  30.640  1.00  0.00           C
ATOM   5113 0C21 POPEP 214      37.046  70.366  31.950  1.00  0.00           C
ATOM   5115 1C21 POPEP 214      36.036  70.396  33.080  1.00  0.00           C
ATOM   5118 2C21 POPEP 214      36.406  71.366  34.220  1.00  0.00           C
ATOM   5121 3C21 POPEP 214      37.416  70.776  35.210  1.00  0.00           C
ATOM   5124 4C21 POPEP 214      38.006  71.816  36.190  1.00  0.00           C
ATOM   5127 5C21 POPEP 214      38.866  72.916  35.540  1.00  0.00           C
ATOM   5130 6C21 POPEP 214      40.126  72.376  34.840  1.00  0.00           C
ATOM   5133 7C21 POPEP 214      40.786  73.396  33.910  1.00  0.00           C
ATOM   5136 8C21 POPEP 214      41.846  72.776  33.010  1.00  0.00           C
ATOM   5140  C33 POPEP 214      39.996  68.226  25.230  1.00  0.00           C
ATOM   5143  C34 POPEP 214      39.666  66.986  26.100  1.00  0.00           C
ATOM   5146  C35 POPEP 214      39.476  67.406  27.560  1.00  0.00           C
ATOM   5149  C36 POPEP 214      39.026  66.336  28.560  1.00  0.00           C
ATOM   5152  C37 POPEP 214      39.046  66.926  29.980  1.00  0.00           C
ATOM   5155  C38 POPEP 214      38.296  66.126  31.050  1.00  0.00           C
ATOM   5158  C39 POPEP 214      38.616  66.666  32.460  1.00  0.00           C
ATOM   5161 0C31 POPEP 214      37.726  66.086  33.560  1.00  0.00           C
ATOM   5164 1C31 POPEP 214      38.206  66.446  34.970  1.00  0.00           C
ATOM   5167 2C31 POPEP 214      37.286  65.886  36.060  1.00  0.00           C
ATOM   5170 3C31 POPEP 214      37.586  66.396  37.480  1.00  0.00           C
ATOM   5173 4C31 POPEP 214      39.026  66.156  37.960  1.00  0.00           C
ATOM   5176 5C31 POPEP 214      39.186  66.376  39.480  1.00  0.00           C
ATOM   5179 6C31 POPEP 214      40.636  66.616  39.910  1.00  0.00           C
ATOM   5183  NH3 POPEQ 215     124.616  49.806  60.230  1.00  0.00           N
ATOM   5187  C12 POPEQ 215     124.336  50.096  61.680  1.00  0.00           C
ATOM   5190  C11 POPEQ 215     123.246  51.166  61.800  1.00  0.00           C
ATOM   5193  P   POPEQ 215     123.606  53.766  61.600  1.00  0.00           P
ATOM   5194  O13 POPEQ 215     122.516  53.916  62.580  1.00  0.00           O
ATOM   5195  O14 POPEQ 215     124.976  54.156  62.010  1.00  0.00           O
ATOM   5196  O11 POPEQ 215     123.176  54.616  60.310  1.00  0.00           O
ATOM   5197  O12 POPEQ 215     123.616  52.296  61.010  1.00  0.00           O
ATOM   5198  C1  POPEQ 215     122.056  54.146  59.510  1.00  0.00           C
ATOM   5201  C2  POPEQ 215     122.406  54.066  57.990  1.00  0.00           C
ATOM   5203  O21 POPEQ 215     121.266  53.716  57.160  1.00  0.00           O
ATOM   5204  C21 POPEQ 215     120.856  52.466  57.210  1.00  0.00           C
ATOM   5205  O22 POPEQ 215     121.116  51.636  58.060  1.00  0.00           O
ATOM   5206  C22 POPEQ 215     119.966  52.166  55.980  1.00  0.00           C
ATOM   5209  C3  POPEQ 215     123.666  53.196  57.660  1.00  0.00           C
ATOM   5212  O31 POPEQ 215     123.956  53.166  56.240  1.00  0.00           O
ATOM   5213  C31 POPEQ 215     124.686  54.186  55.820  1.00  0.00           C
ATOM   5214  O32 POPEQ 215     125.066  55.126  56.500  1.00  0.00           O
ATOM   5215  C32 POPEQ 215     124.976  54.016  54.330  1.00  0.00           C
ATOM   5218  C23 POPEQ 215     120.756  52.056  54.650  1.00  0.00           C
ATOM   5221  C24 POPEQ 215     120.116  51.156  53.570  1.00  0.00           C
ATOM   5224  C25 POPEQ 215     119.116  51.866  52.630  1.00  0.00           C
ATOM   5227  C26 POPEQ 215     118.616  50.956  51.490  1.00  0.00           C
ATOM   5230  C27 POPEQ 215     117.706  51.676  50.480  1.00  0.00           C
ATOM   5233  C28 POPEQ 215     117.416  50.846  49.200  1.00  0.00           C
ATOM   5236  C29 POPEQ 215     118.576  50.856  48.220  1.00  0.00           C
ATOM   5238 0C21 POPEQ 215     118.656  51.566  47.080  1.00  0.00           C
ATOM   5240 1C21 POPEQ 215     117.586  52.476  46.530  1.00  0.00           C
ATOM   5243 2C21 POPEQ 215     117.646  52.626  44.990  1.00  0.00           C
ATOM   5246 3C21 POPEQ 215     118.896  53.386  44.510  1.00  0.00           C
ATOM   5249 4C21 POPEQ 215     118.726  53.976  43.100  1.00  0.00           C
ATOM   5252 5C21 POPEQ 215     119.856  54.946  42.740  1.00  0.00           C
ATOM   5255 6C21 POPEQ 215     119.536  55.806  41.500  1.00  0.00           C
ATOM   5258 7C21 POPEQ 215     120.136  57.216  41.560  1.00  0.00           C
ATOM   5261 8C21 POPEQ 215     119.536  58.156  40.510  1.00  0.00           C
ATOM   5265  C33 POPEQ 215     125.576  55.266  53.650  1.00  0.00           C
ATOM   5268  C34 POPEQ 215     125.656  55.036  52.140  1.00  0.00           C
ATOM   5271  C35 POPEQ 215     126.346  56.126  51.320  1.00  0.00           C
ATOM   5274  C36 POPEQ 215     125.956  55.996  49.840  1.00  0.00           C
ATOM   5277  C37 POPEQ 215     127.136  56.046  48.850  1.00  0.00           C
ATOM   5280  C38 POPEQ 215     126.686  55.706  47.410  1.00  0.00           C
ATOM   5283  C39 POPEQ 215     125.686  56.716  46.820  1.00  0.00           C
ATOM   5286 0C31 POPEQ 215     124.336  56.106  46.420  1.00  0.00           C
ATOM   5289 1C31 POPEQ 215     123.316  57.186  46.030  1.00  0.00           C
ATOM   5292 2C31 POPEQ 215     121.976  56.626  45.530  1.00  0.00           C
ATOM   5295 3C31 POPEQ 215     120.796  57.626  45.620  1.00  0.00           C
ATOM   5298 4C31 POPEQ 215     121.126  59.036  45.120  1.00  0.00           C
ATOM   5301 5C31 POPEQ 215     119.886  59.816  44.670  1.00  0.00           C
ATOM   5304 6C31 POPEQ 215     120.156  61.296  44.350  1.00  0.00           C
ATOM   5308  NH3 POPER 216      94.736  87.436  57.580  1.00  0.00           N
ATOM   5312  C12 POPER 216      94.496  86.956  56.180  1.00  0.00           C
ATOM   5315  C11 POPER 216      93.196  86.136  56.080  1.00  0.00           C
ATOM   5318  P   POPER 216      90.586  86.366  55.960  1.00  0.00           P
ATOM   5319  O13 POPER 216      90.056  85.976  57.270  1.00  0.00           O
ATOM   5320  O14 POPER 216      89.806  87.366  55.200  1.00  0.00           O
ATOM   5321  O11 POPER 216      90.776  85.066  55.030  1.00  0.00           O
ATOM   5322  O12 POPER 216      92.046  86.966  56.140  1.00  0.00           O
ATOM   5323  C1  POPER 216      90.636  85.226  53.610  1.00  0.00           C
ATOM   5326  C2  POPER 216      91.466  84.176  52.810  1.00  0.00           C
ATOM   5328  O21 POPER 216      91.886  84.736  51.550  1.00  0.00           O
ATOM   5329  C21 POPER 216      92.926  85.556  51.650  1.00  0.00           C
ATOM   5330  O22 POPER 216      93.476  85.856  52.700  1.00  0.00           O
ATOM   5331  C22 POPER 216      93.406  86.016  50.280  1.00  0.00           C
ATOM   5334  C3  POPER 216      90.636  82.866  52.590  1.00  0.00           C
ATOM   5337  O31 POPER 216      91.206  82.056  51.550  1.00  0.00           O
ATOM   5338  C31 POPER 216      90.426  81.016  51.250  1.00  0.00           C
ATOM   5339  O32 POPER 216      89.446  80.686  51.880  1.00  0.00           O
ATOM   5340  C32 POPER 216      90.866  80.386  49.920  1.00  0.00           C
ATOM   5343  C23 POPER 216      94.026  84.886  49.430  1.00  0.00           C
ATOM   5346  C24 POPER 216      92.996  84.216  48.530  1.00  0.00           C
ATOM   5349  C25 POPER 216      93.016  84.736  47.080  1.00  0.00           C
ATOM   5352  C26 POPER 216      91.986  83.986  46.240  1.00  0.00           C
ATOM   5355  C27 POPER 216      92.216  84.016  44.730  1.00  0.00           C
ATOM   5358  C28 POPER 216      91.566  82.816  44.010  1.00  0.00           C
ATOM   5361  C29 POPER 216      90.096  82.706  44.320  1.00  0.00           C
ATOM   5363 0C21 POPER 216      89.086  82.436  43.480  1.00  0.00           C
ATOM   5365 1C21 POPER 216      89.166  82.166  42.000  1.00  0.00           C
ATOM   5368 2C21 POPER 216      88.906  80.686  41.660  1.00  0.00           C
ATOM   5371 3C21 POPER 216      90.046  79.746  42.100  1.00  0.00           C
ATOM   5374 4C21 POPER 216      89.866  78.286  41.660  1.00  0.00           C
ATOM   5377 5C21 POPER 216      90.116  78.056  40.160  1.00  0.00           C
ATOM   5380 6C21 POPER 216      90.046  76.576  39.760  1.00  0.00           C
ATOM   5383 7C21 POPER 216      90.466  76.346  38.310  1.00  0.00           C
ATOM   5386 8C21 POPER 216      90.356  74.886  37.870  1.00  0.00           C
ATOM   5390  C33 POPER 216      89.706  80.276  48.910  1.00  0.00           C
ATOM   5393  C34 POPER 216      90.206  80.046  47.480  1.00  0.00           C
ATOM   5396  C35 POPER 216      89.126  79.526  46.510  1.00  0.00           C
ATOM   5399  C36 POPER 216      87.836  80.356  46.430  1.00  0.00           C
ATOM   5402  C37 POPER 216      86.926  79.846  45.290  1.00  0.00           C
ATOM   5405  C38 POPER 216      85.426  80.186  45.430  1.00  0.00           C
ATOM   5408  C39 POPER 216      85.016  81.596  45.000  1.00  0.00           C
ATOM   5411 0C31 POPER 216      85.166  81.916  43.500  1.00  0.00           C
ATOM   5414 1C31 POPER 216      84.526  80.896  42.540  1.00  0.00           C
ATOM   5417 2C31 POPER 216      84.366  81.456  41.110  1.00  0.00           C
ATOM   5420 3C31 POPER 216      83.196  82.446  40.960  1.00  0.00           C
ATOM   5423 4C31 POPER 216      81.816  81.776  41.060  1.00  0.00           C
ATOM   5426 5C31 POPER 216      80.886  82.146  39.900  1.00  0.00           C
ATOM   5429 6C31 POPER 216      79.556  81.376  39.920  1.00  0.00           C
ATOM   5433  NH3 POPES 217      25.516  86.516  19.270  1.00  0.00           N
ATOM   5437  C12 POPES 217      25.346  86.176  20.720  1.00  0.00           C
ATOM   5440  C11 POPES 217      24.546  84.876  20.840  1.00  0.00           C
ATOM   5443  P   POPES 217      25.326  82.416  20.720  1.00  0.00           P
ATOM   5444  O13 POPES 217      24.026  81.876  21.140  1.00  0.00           O
ATOM   5445  O14 POPES 217      26.166  81.566  19.860  1.00  0.00           O
ATOM   5446  O11 POPES 217      26.206  82.846  21.960  1.00  0.00           O
ATOM   5447  O12 POPES 217      25.126  83.836  20.040  1.00  0.00           O
ATOM   5448  C1  POPES 217      26.056  82.186  23.220  1.00  0.00           C
ATOM   5451  C2  POPES 217      26.696  83.016  24.360  1.00  0.00           C
ATOM   5453  O21 POPES 217      26.346  82.486  25.640  1.00  0.00           O
ATOM   5454  C21 POPES 217      26.536  81.186  25.840  1.00  0.00           C
ATOM   5455  O22 POPES 217      25.646  80.366  25.980  1.00  0.00           O
ATOM   5456  C22 POPES 217      28.016  80.896  26.100  1.00  0.00           C
ATOM   5459  C3  POPES 217      26.196  84.486  24.250  1.00  0.00           C
ATOM   5462  O31 POPES 217      26.536  85.276  25.400  1.00  0.00           O
ATOM   5463  C31 POPES 217      27.756  85.796  25.370  1.00  0.00           C
ATOM   5464  O32 POPES 217      28.586  85.596  24.500  1.00  0.00           O
ATOM   5465  C32 POPES 217      27.946  86.706  26.580  1.00  0.00           C
ATOM   5468  C23 POPES 217      28.206  79.616  26.950  1.00  0.00           C
ATOM   5471  C24 POPES 217      29.476  79.646  27.820  1.00  0.00           C
ATOM   5474  C25 POPES 217      29.686  78.386  28.670  1.00  0.00           C
ATOM   5477  C26 POPES 217      28.646  78.126  29.780  1.00  0.00           C
ATOM   5480  C27 POPES 217      28.986  76.906  30.650  1.00  0.00           C
ATOM   5483  C28 POPES 217      29.946  77.226  31.810  1.00  0.00           C
ATOM   5486  C29 POPES 217      30.476  75.986  32.500  1.00  0.00           C
ATOM   5488 0C21 POPES 217      30.456  75.696  33.810  1.00  0.00           C
ATOM   5490 1C21 POPES 217      29.886  76.546  34.920  1.00  0.00           C
ATOM   5493 2C21 POPES 217      28.726  75.876  35.700  1.00  0.00           C
ATOM   5496 3C21 POPES 217      27.546  76.846  35.890  1.00  0.00           C
ATOM   5499 4C21 POPES 217      26.456  76.306  36.810  1.00  0.00           C
ATOM   5502 5C21 POPES 217      25.186  77.166  36.760  1.00  0.00           C
ATOM   5505 6C21 POPES 217      24.406  77.126  38.080  1.00  0.00           C
ATOM   5508 7C21 POPES 217      23.016  77.766  37.980  1.00  0.00           C
ATOM   5511 8C21 POPES 217      22.286  77.816  39.320  1.00  0.00           C
ATOM   5515  C33 POPES 217      27.436  86.086  27.910  1.00  0.00           C
ATOM   5518  C34 POPES 217      27.286  87.116  29.040  1.00  0.00           C
ATOM   5521  C35 POPES 217      28.616  87.636  29.600  1.00  0.00           C
ATOM   5524  C36 POPES 217      28.466  88.906  30.450  1.00  0.00           C
ATOM   5527  C37 POPES 217      29.736  89.226  31.260  1.00  0.00           C
ATOM   5530  C38 POPES 217      29.656  90.556  32.030  1.00  0.00           C
ATOM   5533  C39 POPES 217      30.966  90.896  32.770  1.00  0.00           C
ATOM   5536 0C31 POPES 217      31.116  90.196  34.130  1.00  0.00           C
ATOM   5539 1C31 POPES 217      32.456  90.486  34.820  1.00  0.00           C
ATOM   5542 2C31 POPES 217      32.446  90.106  36.310  1.00  0.00           C
ATOM   5545 3C31 POPES 217      33.626  89.236  36.770  1.00  0.00           C
ATOM   5548 4C31 POPES 217      34.926  89.996  37.080  1.00  0.00           C
ATOM   5551 5C31 POPES 217      35.996  89.076  37.680  1.00  0.00           C
ATOM   5554 6C31 POPES 217      37.276  89.786  38.120  1.00  0.00           C
ATOM   5558  NH3 POPET 218      32.806  50.556  61.540  1.00  0.00           N
ATOM   5562  C12 POPET 218      33.236  49.346  62.330  1.00  0.00           C
ATOM   5565  C11 POPET 218      32.056  48.406  62.630  1.00  0.00           C
ATOM   5568  P   POPET 218      32.066  45.796  62.230  1.00  0.00           P
ATOM   5569  O13 POPET 218      33.046  44.726  62.510  1.00  0.00           O
ATOM   5570  O14 POPET 218      30.656  45.486  62.560  1.00  0.00           O
ATOM   5571  O11 POPET 218      32.146  46.196  60.710  1.00  0.00           O
ATOM   5572  O12 POPET 218      32.536  47.106  62.970  1.00  0.00           O
ATOM   5573  C1  POPET 218      33.076  45.546  59.860  1.00  0.00           C
ATOM   5576  C2  POPET 218      32.756  45.856  58.390  1.00  0.00           C
ATOM   5578  O21 POPET 218      33.886  45.466  57.590  1.00  0.00           O
ATOM   5579  C21 POPET 218      33.596  44.736  56.540  1.00  0.00           C
ATOM   5580  O22 POPET 218      33.396  43.536  56.510  1.00  0.00           O
ATOM   5581  C22 POPET 218      33.406  45.636  55.320  1.00  0.00           C
ATOM   5584  C3  POPET 218      32.486  47.376  58.200  1.00  0.00           C
ATOM   5587  O31 POPET 218      31.846  47.636  56.930  1.00  0.00           O
ATOM   5588  C31 POPET 218      31.456  48.916  56.850  1.00  0.00           C
ATOM   5589  O32 POPET 218      31.806  49.796  57.620  1.00  0.00           O
ATOM   5590  C32 POPET 218      30.496  49.056  55.670  1.00  0.00           C
ATOM   5593  C23 POPET 218      34.036  45.086  54.020  1.00  0.00           C
ATOM   5596  C24 POPET 218      33.656  45.966  52.810  1.00  0.00           C
ATOM   5599  C25 POPET 218      33.376  45.166  51.530  1.00  0.00           C
ATOM   5602  C26 POPET 218      34.576  45.076  50.580  1.00  0.00           C
ATOM   5605  C27 POPET 218      34.546  43.816  49.700  1.00  0.00           C
ATOM   5608  C28 POPET 218      35.616  43.836  48.600  1.00  0.00           C
ATOM   5611  C29 POPET 218      35.596  42.566  47.780  1.00  0.00           C
ATOM   5613 0C21 POPET 218      36.646  41.996  47.160  1.00  0.00           C
ATOM   5615 1C21 POPET 218      38.046  42.556  47.120  1.00  0.00           C
ATOM   5618 2C21 POPET 218      38.966  41.936  48.180  1.00  0.00           C
ATOM   5621 3C21 POPET 218      40.386  42.506  48.100  1.00  0.00           C
ATOM   5624 4C21 POPET 218      41.266  42.046  49.270  1.00  0.00           C
ATOM   5627 5C21 POPET 218      42.636  42.756  49.330  1.00  0.00           C
ATOM   5630 6C21 POPET 218      42.526  44.266  49.560  1.00  0.00           C
ATOM   5633 7C21 POPET 218      43.856  44.896  50.010  1.00  0.00           C
ATOM   5636 8C21 POPET 218      43.756  46.406  50.230  1.00  0.00           C
ATOM   5640  C33 POPET 218      29.836  50.456  55.560  1.00  0.00           C
ATOM   5643  C34 POPET 218      30.286  51.216  54.300  1.00  0.00           C
ATOM   5646  C35 POPET 218      31.766  51.616  54.360  1.00  0.00           C
ATOM   5649  C36 POPET 218      32.346  52.066  53.010  1.00  0.00           C
ATOM   5652  C37 POPET 218      32.226  53.586  52.770  1.00  0.00           C
ATOM   5655  C38 POPET 218      32.586  54.036  51.350  1.00  0.00           C
ATOM   5658  C39 POPET 218      31.716  53.326  50.300  1.00  0.00           C
ATOM   5661 0C31 POPET 218      31.456  54.126  49.020  1.00  0.00           C
ATOM   5664 1C31 POPET 218      29.966  54.106  48.680  1.00  0.00           C
ATOM   5667 2C31 POPET 218      29.596  54.856  47.400  1.00  0.00           C
ATOM   5670 3C31 POPET 218      28.076  54.826  47.180  1.00  0.00           C
ATOM   5673 4C31 POPET 218      27.676  55.306  45.780  1.00  0.00           C
ATOM   5676 5C31 POPET 218      26.396  54.656  45.250  1.00  0.00           C
ATOM   5679 6C31 POPET 218      26.426  54.436  43.740  1.00  0.00           C
ATOM   5683  NH3 POPEU 219     107.836 101.856  17.100  1.00  0.00           N
ATOM   5687  C12 POPEU 219     109.306 102.156  17.310  1.00  0.00           C
ATOM   5690  C11 POPEU 219     109.646 103.656  17.320  1.00  0.00           C
ATOM   5693  P   POPEU 219     111.976 103.466  18.520  1.00  0.00           P
ATOM   5694  O13 POPEU 219     112.986 104.526  18.740  1.00  0.00           O
ATOM   5695  O14 POPEU 219     112.496 102.106  18.250  1.00  0.00           O
ATOM   5696  O11 POPEU 219     110.936 103.416  19.690  1.00  0.00           O
ATOM   5697  O12 POPEU 219     111.066 103.876  17.300  1.00  0.00           O
ATOM   5698  C1  POPEU 219     111.046 102.586  20.840  1.00  0.00           C
ATOM   5701  C2  POPEU 219     111.336 103.466  22.090  1.00  0.00           C
ATOM   5703  O21 POPEU 219     111.866 102.666  23.160  1.00  0.00           O
ATOM   5704  C21 POPEU 219     113.096 102.226  22.990  1.00  0.00           C
ATOM   5705  O22 POPEU 219     113.806 102.466  22.020  1.00  0.00           O
ATOM   5706  C22 POPEU 219     113.536 101.376  24.180  1.00  0.00           C
ATOM   5709  C3  POPEU 219     110.066 104.266  22.550  1.00  0.00           C
ATOM   5712  O31 POPEU 219     109.616 103.896  23.880  1.00  0.00           O
ATOM   5713  C31 POPEU 219     108.936 102.756  23.920  1.00  0.00           C
ATOM   5714  O32 POPEU 219     108.656 102.066  22.960  1.00  0.00           O
ATOM   5715  C32 POPEU 219     108.636 102.386  25.380  1.00  0.00           C
ATOM   5718  C23 POPEU 219     112.996 101.816  25.560  1.00  0.00           C
ATOM   5721  C24 POPEU 219     112.336 100.646  26.300  1.00  0.00           C
ATOM   5724  C25 POPEU 219     111.466 101.056  27.490  1.00  0.00           C
ATOM   5727  C26 POPEU 219     112.256 101.466  28.730  1.00  0.00           C
ATOM   5730  C27 POPEU 219     112.476 102.976  28.860  1.00  0.00           C
ATOM   5733  C28 POPEU 219     113.606 103.326  29.840  1.00  0.00           C
ATOM   5736  C29 POPEU 219     114.956 102.956  29.270  1.00  0.00           C
ATOM   5738 0C21 POPEU 219     116.146 103.206  29.850  1.00  0.00           C
ATOM   5740 1C21 POPEU 219     116.346 103.906  31.170  1.00  0.00           C
ATOM   5743 2C21 POPEU 219     116.376 105.436  30.950  1.00  0.00           C
ATOM   5746 3C21 POPEU 219     116.736 106.256  32.200  1.00  0.00           C
ATOM   5749 4C21 POPEU 219     117.146 107.686  31.820  1.00  0.00           C
ATOM   5752 5C21 POPEU 219     117.316 108.626  33.030  1.00  0.00           C
ATOM   5755 6C21 POPEU 219     118.686 108.556  33.710  1.00  0.00           C
ATOM   5758 7C21 POPEU 219     118.746 109.426  34.970  1.00  0.00           C
ATOM   5761 8C21 POPEU 219     120.116 109.436  35.660  1.00  0.00           C
ATOM   5765  C33 POPEU 219     107.136 102.146  25.690  1.00  0.00           C
ATOM   5768  C34 POPEU 219     106.966 100.996  26.690  1.00  0.00           C
ATOM   5771  C35 POPEU 219     105.526 100.666  27.100  1.00  0.00           C
ATOM   5774  C36 POPEU 219     104.966 101.496  28.260  1.00  0.00           C
ATOM   5777  C37 POPEU 219     103.436 101.456  28.210  1.00  0.00           C
ATOM   5780  C38 POPEU 219     102.756 102.106  29.420  1.00  0.00           C
ATOM   5783  C39 POPEU 219     102.816 101.236  30.680  1.00  0.00           C
ATOM   5786 0C31 POPEU 219     102.756 102.086  31.950  1.00  0.00           C
ATOM   5789 1C31 POPEU 219     102.816 101.236  33.220  1.00  0.00           C
ATOM   5792 2C31 POPEU 219     103.106 102.066  34.470  1.00  0.00           C
ATOM   5795 3C31 POPEU 219     101.976 103.016  34.860  1.00  0.00           C
ATOM   5798 4C31 POPEU 219     102.286 103.726  36.180  1.00  0.00           C
ATOM   5801 5C31 POPEU 219     101.116 104.556  36.720  1.00  0.00           C
ATOM   5804 6C31 POPEU 219     101.366 105.066  38.140  1.00  0.00           C
ATOM   5808  NH3 POPEV 220     112.276   5.906  59.450  1.00  0.00           N
ATOM   5812  C12 POPEV 220     112.316   4.406  59.360  1.00  0.00           C
ATOM   5815  C11 POPEV 220     111.256   3.796  60.290  1.00  0.00           C
ATOM   5818  P   POPEV 220     110.416   1.316  59.840  1.00  0.00           P
ATOM   5819  O13 POPEV 220     111.226   0.116  59.530  1.00  0.00           O
ATOM   5820  O14 POPEV 220     109.286   1.176  60.790  1.00  0.00           O
ATOM   5821  O11 POPEV 220     109.906   2.026  58.530  1.00  0.00           O
ATOM   5822  O12 POPEV 220     111.426   2.396  60.350  1.00  0.00           O
ATOM   5823  C1  POPEV 220     108.986   1.396  57.620  1.00  0.00           C
ATOM   5826  C2  POPEV 220     107.846   2.396  57.270  1.00  0.00           C
ATOM   5828  O21 POPEV 220     107.196   2.216  55.990  1.00  0.00           O
ATOM   5829  C21 POPEV 220     106.726   1.026  55.680  1.00  0.00           C
ATOM   5830  O22 POPEV 220     107.036  -0.044  56.160  1.00  0.00           O
ATOM   5831  C22 POPEV 220     105.626   1.176  54.620  1.00  0.00           C
ATOM   5834  C3  POPEV 220     108.396   3.856  57.370  1.00  0.00           C
ATOM   5837  O31 POPEV 220     107.626   4.846  56.660  1.00  0.00           O
ATOM   5838  C31 POPEV 220     107.906   5.196  55.380  1.00  0.00           C
ATOM   5839  O32 POPEV 220     107.236   6.006  54.770  1.00  0.00           O
ATOM   5840  C32 POPEV 220     109.166   4.546  54.770  1.00  0.00           C
ATOM   5843  C23 POPEV 220     106.166   1.056  53.180  1.00  0.00           C
ATOM   5846  C24 POPEV 220     106.816   2.356  52.660  1.00  0.00           C
ATOM   5849  C25 POPEV 220     105.836   3.376  52.050  1.00  0.00           C
ATOM   5852  C26 POPEV 220     105.016   2.806  50.890  1.00  0.00           C
ATOM   5855  C27 POPEV 220     104.516   3.866  49.890  1.00  0.00           C
ATOM   5858  C28 POPEV 220     103.246   3.476  49.110  1.00  0.00           C
ATOM   5861  C29 POPEV 220     103.146   2.026  48.670  1.00  0.00           C
ATOM   5863 0C21 POPEV 220     103.956   1.376  47.830  1.00  0.00           C
ATOM   5865 1C21 POPEV 220     105.136   1.946  47.080  1.00  0.00           C
ATOM   5868 2C21 POPEV 220     105.296   1.346  45.670  1.00  0.00           C
ATOM   5871 3C21 POPEV 220     105.626  -0.164  45.660  1.00  0.00           C
ATOM   5874 4C21 POPEV 220     105.906  -0.704  44.250  1.00  0.00           C
ATOM   5877 5C21 POPEV 220     106.346  -2.174  44.250  1.00  0.00           C
ATOM   5880 6C21 POPEV 220     106.636  -2.674  42.830  1.00  0.00           C
ATOM   5883 7C21 POPEV 220     107.196  -4.104  42.810  1.00  0.00           C
ATOM   5886 8C21 POPEV 220     107.406  -4.674  41.400  1.00  0.00           C
ATOM   5890  C33 POPEV 220     109.426   5.056  53.330  1.00  0.00           C
ATOM   5893  C34 POPEV 220     110.296   4.126  52.460  1.00  0.00           C
ATOM   5896  C35 POPEV 220     110.396   4.676  51.020  1.00  0.00           C
ATOM   5899  C36 POPEV 220     110.556   3.596  49.940  1.00  0.00           C
ATOM   5902  C37 POPEV 220     110.046   4.066  48.570  1.00  0.00           C
ATOM   5905  C38 POPEV 220     109.676   2.896  47.640  1.00  0.00           C
ATOM   5908  C39 POPEV 220     109.456   3.316  46.180  1.00  0.00           C
ATOM   5911 0C31 POPEV 220     108.376   4.386  45.950  1.00  0.00           C
ATOM   5914 1C31 POPEV 220     108.396   4.886  44.500  1.00  0.00           C
ATOM   5917 2C31 POPEV 220     107.336   5.966  44.190  1.00  0.00           C
ATOM   5920 3C31 POPEV 220     105.906   5.436  44.020  1.00  0.00           C
ATOM   5923 4C31 POPEV 220     105.506   5.106  42.570  1.00  0.00           C
ATOM   5926 5C31 POPEV 220     106.306   3.956  41.940  1.00  0.00           C
ATOM   5929 6C31 POPEV 220     105.776   3.526  40.560  1.00  0.00           C
ATOM   5933  NH3 POPEW 221     120.266 129.818  62.240  1.00  0.00           N
ATOM   5937  C12 POPEW 221     120.426 129.298  60.840  1.00  0.00           C
ATOM   5940  C11 POPEW 221     121.386 128.098  60.710  1.00  0.00           C
ATOM   5943  P   POPEW 221     119.676 126.318  61.620  1.00  0.00           P
ATOM   5944  O13 POPEW 221     119.846 124.878  61.950  1.00  0.00           O
ATOM   5945  O14 POPEW 221     118.856 127.118  62.550  1.00  0.00           O
ATOM   5946  O11 POPEW 221     119.066 126.438  60.150  1.00  0.00           O
ATOM   5947  O12 POPEW 221     121.096 127.048  61.620  1.00  0.00           O
ATOM   5948  C1  POPEW 221     118.236 125.338  59.700  1.00  0.00           C
ATOM   5951  C2  POPEW 221     118.796 124.668  58.420  1.00  0.00           C
ATOM   5953  O21 POPEW 221     118.166 125.348  57.320  1.00  0.00           O
ATOM   5954  C21 POPEW 221     118.866 125.388  56.210  1.00  0.00           C
ATOM   5955  O22 POPEW 221     120.036 125.098  56.080  1.00  0.00           O
ATOM   5956  C22 POPEW 221     117.906 125.758  55.070  1.00  0.00           C
ATOM   5959  C3  POPEW 221     118.436 123.158  58.380  1.00  0.00           C
ATOM   5962  O31 POPEW 221     119.006 122.466  57.260  1.00  0.00           O
ATOM   5963  C31 POPEW 221     118.196 122.246  56.220  1.00  0.00           C
ATOM   5964  O32 POPEW 221     117.046 122.628  56.110  1.00  0.00           O
ATOM   5965  C32 POPEW 221     118.876 121.266  55.260  1.00  0.00           C
ATOM   5968  C23 POPEW 221     118.496 125.608  53.650  1.00  0.00           C
ATOM   5971  C24 POPEW 221     117.486 126.028  52.560  1.00  0.00           C
ATOM   5974  C25 POPEW 221     116.166 125.238  52.630  1.00  0.00           C
ATOM   5977  C26 POPEW 221     115.136 125.618  51.560  1.00  0.00           C
ATOM   5980  C27 POPEW 221     114.156 124.468  51.260  1.00  0.00           C
ATOM   5983  C28 POPEW 221     112.736 124.928  50.860  1.00  0.00           C
ATOM   5986  C29 POPEW 221     111.786 123.808  50.530  1.00  0.00           C
ATOM   5988 0C21 POPEW 221     110.926 123.238  51.390  1.00  0.00           C
ATOM   5990 1C21 POPEW 221     110.796 123.568  52.860  1.00  0.00           C
ATOM   5993 2C21 POPEW 221     109.536 124.388  53.190  1.00  0.00           C
ATOM   5996 3C21 POPEW 221     108.226 123.688  52.790  1.00  0.00           C
ATOM   5999 4C21 POPEW 221     106.986 124.298  53.460  1.00  0.00           C
ATOM   6002 5C21 POPEW 221     106.776 125.798  53.170  1.00  0.00           C
ATOM   6005 6C21 POPEW 221     106.526 126.088  51.680  1.00  0.00           C
ATOM   6008 7C21 POPEW 221     106.176 127.558  51.420  1.00  0.00           C
ATOM   6011 8C21 POPEW 221     105.706 127.808  49.990  1.00  0.00           C
ATOM   6015  C33 POPEW 221     118.936 121.666  53.760  1.00  0.00           C
ATOM   6018  C34 POPEW 221     119.046 120.396  52.900  1.00  0.00           C
ATOM   6021  C35 POPEW 221     119.766 120.576  51.560  1.00  0.00           C
ATOM   6024  C36 POPEW 221     118.956 121.346  50.510  1.00  0.00           C
ATOM   6027  C37 POPEW 221     119.596 121.196  49.130  1.00  0.00           C
ATOM   6030  C38 POPEW 221     118.826 121.936  48.020  1.00  0.00           C
ATOM   6033  C39 POPEW 221     119.266 121.466  46.630  1.00  0.00           C
ATOM   6036 0C31 POPEW 221     118.546 122.196  45.490  1.00  0.00           C
ATOM   6039 1C31 POPEW 221     118.926 121.626  44.120  1.00  0.00           C
ATOM   6042 2C31 POPEW 221     117.996 122.086  42.980  1.00  0.00           C
ATOM   6045 3C31 POPEW 221     117.766 123.598  42.910  1.00  0.00           C
ATOM   6048 4C31 POPEW 221     116.886 123.978  41.720  1.00  0.00           C
ATOM   6051 5C31 POPEW 221     116.546 125.468  41.690  1.00  0.00           C
ATOM   6054 6C31 POPEW 221     115.676 125.848  40.490  1.00  0.00           C
ATOM   6058  NH3 POPEX 222      40.976 134.218  61.030  1.00  0.00           N
ATOM   6062  C12 POPEX 222      40.126 134.308  62.250  1.00  0.00           C
ATOM   6065  C11 POPEX 222      38.956 133.358  61.990  1.00  0.00           C
ATOM   6068  P   POPEX 222      39.576 131.028  62.900  1.00  0.00           P
ATOM   6069  O13 POPEX 222      40.746 131.408  63.710  1.00  0.00           O
ATOM   6070  O14 POPEX 222      38.226 131.008  63.520  1.00  0.00           O
ATOM   6071  O11 POPEX 222      39.806 129.668  62.170  1.00  0.00           O
ATOM   6072  O12 POPEX 222      39.446 132.038  61.690  1.00  0.00           O
ATOM   6073  C1  POPEX 222      41.056 129.268  61.610  1.00  0.00           C
ATOM   6076  C2  POPEX 222      40.896 128.988  60.080  1.00  0.00           C
ATOM   6078  O21 POPEX 222      41.696 127.878  59.620  1.00  0.00           O
ATOM   6079  C21 POPEX 222      41.316 126.688  60.070  1.00  0.00           C
ATOM   6080  O22 POPEX 222      40.406 126.498  60.850  1.00  0.00           O
ATOM   6081  C22 POPEX 222      42.216 125.598  59.480  1.00  0.00           C
ATOM   6084  C3  POPEX 222      41.256 130.248  59.240  1.00  0.00           C
ATOM   6087  O31 POPEX 222      40.776 130.138  57.890  1.00  0.00           O
ATOM   6088  C31 POPEX 222      41.556 129.508  57.040  1.00  0.00           C
ATOM   6089  O32 POPEX 222      42.726 129.208  57.210  1.00  0.00           O
ATOM   6090  C32 POPEX 222      40.706 129.178  55.820  1.00  0.00           C
ATOM   6093  C23 POPEX 222      41.446 124.408  58.850  1.00  0.00           C
ATOM   6096  C24 POPEX 222      41.186 124.548  57.340  1.00  0.00           C
ATOM   6099  C25 POPEX 222      40.116 123.548  56.860  1.00  0.00           C
ATOM   6102  C26 POPEX 222      40.016 123.448  55.330  1.00  0.00           C
ATOM   6105  C27 POPEX 222      38.906 122.466  54.890  1.00  0.00           C
ATOM   6108  C28 POPEX 222      38.926 122.156  53.380  1.00  0.00           C
ATOM   6111  C29 POPEX 222      39.896 121.056  53.040  1.00  0.00           C
ATOM   6113 0C21 POPEX 222      39.566 119.786  52.720  1.00  0.00           C
ATOM   6115 1C21 POPEX 222      38.176 119.226  52.660  1.00  0.00           C
ATOM   6118 2C21 POPEX 222      37.446 119.516  51.340  1.00  0.00           C
ATOM   6121 3C21 POPEX 222      38.196 119.006  50.100  1.00  0.00           C
ATOM   6124 4C21 POPEX 222      37.376 119.156  48.810  1.00  0.00           C
ATOM   6127 5C21 POPEX 222      36.316 118.056  48.660  1.00  0.00           C
ATOM   6130 6C21 POPEX 222      35.436 118.226  47.410  1.00  0.00           C
ATOM   6133 7C21 POPEX 222      34.586 116.986  47.130  1.00  0.00           C
ATOM   6136 8C21 POPEX 222      33.526 117.206  46.040  1.00  0.00           C
ATOM   6140  C33 POPEX 222      41.446 128.188  54.910  1.00  0.00           C
ATOM   6143  C34 POPEX 222      40.586 127.598  53.800  1.00  0.00           C
ATOM   6146  C35 POPEX 222      41.366 126.598  52.960  1.00  0.00           C
ATOM   6149  C36 POPEX 222      40.526 126.098  51.780  1.00  0.00           C
ATOM   6152  C37 POPEX 222      41.306 125.178  50.840  1.00  0.00           C
ATOM   6155  C38 POPEX 222      40.526 124.858  49.570  1.00  0.00           C
ATOM   6158  C39 POPEX 222      39.996 126.108  48.860  1.00  0.00           C
ATOM   6161 0C31 POPEX 222      39.626 125.878  47.390  1.00  0.00           C
ATOM   6164 1C31 POPEX 222      40.856 125.888  46.490  1.00  0.00           C
ATOM   6167 2C31 POPEX 222      40.546 125.418  45.060  1.00  0.00           C
ATOM   6170 3C31 POPEX 222      41.776 125.508  44.150  1.00  0.00           C
ATOM   6173 4C31 POPEX 222      41.936 126.858  43.440  1.00  0.00           C
ATOM   6176 5C31 POPEX 222      43.166 126.858  42.530  1.00  0.00           C
ATOM   6179 6C31 POPEX 222      43.416 128.178  41.810  1.00  0.00           C
ATOM   6183  NH3 POPEY 223      72.526  91.726  14.950  1.00  0.00           N
ATOM   6187  C12 POPEY 223      73.946  91.916  14.510  1.00  0.00           C
ATOM   6190  C11 POPEY 223      74.636  93.176  15.040  1.00  0.00           C
ATOM   6193  P   POPEY 223      76.926  94.336  14.670  1.00  0.00           P
ATOM   6194  O13 POPEY 223      77.846  94.076  13.540  1.00  0.00           O
ATOM   6195  O14 POPEY 223      76.056  95.546  14.640  1.00  0.00           O
ATOM   6196  O11 POPEY 223      77.636  94.246  16.080  1.00  0.00           O
ATOM   6197  O12 POPEY 223      76.036  93.036  14.820  1.00  0.00           O
ATOM   6198  C1  POPEY 223      78.236  95.366  16.740  1.00  0.00           C
ATOM   6201  C2  POPEY 223      78.386  95.056  18.250  1.00  0.00           C
ATOM   6203  O21 POPEY 223      78.636  96.276  18.950  1.00  0.00           O
ATOM   6204  C21 POPEY 223      78.046  96.406  20.120  1.00  0.00           C
ATOM   6205  O22 POPEY 223      77.136  95.716  20.560  1.00  0.00           O
ATOM   6206  C22 POPEY 223      78.616  97.646  20.810  1.00  0.00           C
ATOM   6209  C3  POPEY 223      79.546  94.056  18.540  1.00  0.00           C
ATOM   6212  O31 POPEY 223      79.476  93.506  19.870  1.00  0.00           O
ATOM   6213  C31 POPEY 223      78.616  92.496  20.000  1.00  0.00           C
ATOM   6214  O32 POPEY 223      77.846  92.116  19.130  1.00  0.00           O
ATOM   6215  C32 POPEY 223      78.716  91.856  21.370  1.00  0.00           C
ATOM   6218  C23 POPEY 223      79.206  97.336  22.200  1.00  0.00           C
ATOM   6221  C24 POPEY 223      79.876  98.596  22.760  1.00  0.00           C
ATOM   6224  C25 POPEY 223      80.626  98.386  24.080  1.00  0.00           C
ATOM   6227  C26 POPEY 223      79.736  97.936  25.250  1.00  0.00           C
ATOM   6230  C27 POPEY 223      80.436  98.216  26.590  1.00  0.00           C
ATOM   6233  C28 POPEY 223      79.676  97.746  27.840  1.00  0.00           C
ATOM   6236  C29 POPEY 223      80.526  98.036  29.060  1.00  0.00           C
ATOM   6238 0C21 POPEY 223      80.096  98.486  30.250  1.00  0.00           C
ATOM   6240 1C21 POPEY 223      78.666  98.696  30.640  1.00  0.00           C
ATOM   6243 2C21 POPEY 223      78.376  98.386  32.120  1.00  0.00           C
ATOM   6246 3C21 POPEY 223      78.516  99.596  33.060  1.00  0.00           C
ATOM   6249 4C21 POPEY 223      78.236  99.176  34.510  1.00  0.00           C
ATOM   6252 5C21 POPEY 223      78.026 100.336  35.500  1.00  0.00           C
ATOM   6255 6C21 POPEY 223      79.306 101.106  35.830  1.00  0.00           C
ATOM   6258 7C21 POPEY 223      79.186 101.956  37.100  1.00  0.00           C
ATOM   6261 8C21 POPEY 223      80.526 102.526  37.580  1.00  0.00           C
ATOM   6265  C33 POPEY 223      77.536  92.216  22.290  1.00  0.00           C
ATOM   6268  C34 POPEY 223      77.736  93.486  23.120  1.00  0.00           C
ATOM   6271  C35 POPEY 223      76.776  93.506  24.300  1.00  0.00           C
ATOM   6274  C36 POPEY 223      77.006  94.646  25.310  1.00  0.00           C
ATOM   6277  C37 POPEY 223      75.766  94.926  26.200  1.00  0.00           C
ATOM   6280  C38 POPEY 223      75.596  94.016  27.430  1.00  0.00           C
ATOM   6283  C39 POPEY 223      75.516  92.516  27.110  1.00  0.00           C
ATOM   6286 0C31 POPEY 223      74.956  91.656  28.250  1.00  0.00           C
ATOM   6289 1C31 POPEY 223      75.296  90.176  28.030  1.00  0.00           C
ATOM   6292 2C31 POPEY 223      74.696  89.226  29.070  1.00  0.00           C
ATOM   6295 3C31 POPEY 223      75.306  89.316  30.480  1.00  0.00           C
ATOM   6298 4C31 POPEY 223      76.766  88.856  30.540  1.00  0.00           C
ATOM   6301 5C31 POPEY 223      77.246  88.696  31.980  1.00  0.00           C
ATOM   6304 6C31 POPEY 223      78.696  88.216  32.090  1.00  0.00           C
ATOM   6308  NH3 POPEZ 224       8.666  19.826  19.010  1.00  0.00           N
ATOM   6312  C12 POPEZ 224       9.776  20.606  18.370  1.00  0.00           C
ATOM   6315  C11 POPEZ 224      10.806  19.746  17.570  1.00  0.00           C
ATOM   6318  P   POPEZ 224      10.726  17.366  18.650  1.00  0.00           P
ATOM   6319  O13 POPEZ 224       9.586  17.256  17.730  1.00  0.00           O
ATOM   6320  O14 POPEZ 224      11.706  16.276  18.730  1.00  0.00           O
ATOM   6321  O11 POPEZ 224      10.156  17.666  20.100  1.00  0.00           O
ATOM   6322  O12 POPEZ 224      11.476  18.726  18.330  1.00  0.00           O
ATOM   6323  C1  POPEZ 224      10.246  16.776  21.200  1.00  0.00           C
ATOM   6326  C2  POPEZ 224      10.476  17.496  22.560  1.00  0.00           C
ATOM   6328  O21 POPEZ 224       9.256  17.926  23.160  1.00  0.00           O
ATOM   6329  C21 POPEZ 224       8.706  19.036  22.720  1.00  0.00           C
ATOM   6330  O22 POPEZ 224       8.986  19.656  21.700  1.00  0.00           O
ATOM   6331  C22 POPEZ 224       7.596  19.456  23.660  1.00  0.00           C
ATOM   6334  C3  POPEZ 224      11.606  18.556  22.530  1.00  0.00           C
ATOM   6337  O31 POPEZ 224      12.496  18.366  23.640  1.00  0.00           O
ATOM   6338  C31 POPEZ 224      13.726  18.006  23.300  1.00  0.00           C
ATOM   6339  O32 POPEZ 224      14.396  18.496  22.400  1.00  0.00           O
ATOM   6340  C32 POPEZ 224      14.016  16.686  24.010  1.00  0.00           C
ATOM   6343  C23 POPEZ 224       7.826  20.836  24.310  1.00  0.00           C
ATOM   6346  C24 POPEZ 224       6.586  21.226  25.110  1.00  0.00           C
ATOM   6349  C25 POPEZ 224       6.436  22.736  25.280  1.00  0.00           C
ATOM   6352  C26 POPEZ 224       7.186  23.276  26.490  1.00  0.00           C
ATOM   6355  C27 POPEZ 224       6.916  24.766  26.720  1.00  0.00           C
ATOM   6358  C28 POPEZ 224       7.426  25.236  28.090  1.00  0.00           C
ATOM   6361  C29 POPEZ 224       7.736  26.716  28.130  1.00  0.00           C
ATOM   6363 0C21 POPEZ 224       6.856  27.726  28.140  1.00  0.00           C
ATOM   6365 1C21 POPEZ 224       5.356  27.636  28.240  1.00  0.00           C
ATOM   6368 2C21 POPEZ 224       4.796  28.816  29.050  1.00  0.00           C
ATOM   6371 3C21 POPEZ 224       5.266  28.836  30.510  1.00  0.00           C
ATOM   6374 4C21 POPEZ 224       4.836  30.106  31.270  1.00  0.00           C
ATOM   6377 5C21 POPEZ 224       5.266  30.106  32.740  1.00  0.00           C
ATOM   6380 6C21 POPEZ 224       6.746  30.476  32.920  1.00  0.00           C
ATOM   6383 7C21 POPEZ 224       7.316  30.016  34.260  1.00  0.00           C
ATOM   6386 8C21 POPEZ 224       8.806  30.316  34.400  1.00  0.00           C
ATOM   6390  C33 POPEZ 224      13.146  16.436  25.270  1.00  0.00           C
ATOM   6393  C34 POPEZ 224      13.176  14.986  25.750  1.00  0.00           C
ATOM   6396  C35 POPEZ 224      14.586  14.556  26.110  1.00  0.00           C
ATOM   6399  C36 POPEZ 224      14.636  13.146  26.690  1.00  0.00           C
ATOM   6402  C37 POPEZ 224      16.076  12.646  26.770  1.00  0.00           C
ATOM   6405  C38 POPEZ 224      16.206  11.406  27.650  1.00  0.00           C
ATOM   6408  C39 POPEZ 224      15.786  11.686  29.100  1.00  0.00           C
ATOM   6411 0C31 POPEZ 224      16.816  11.236  30.130  1.00  0.00           C
ATOM   6414 1C31 POPEZ 224      16.466  11.736  31.540  1.00  0.00           C
ATOM   6417 2C31 POPEZ 224      17.336  11.106  32.620  1.00  0.00           C
ATOM   6420 3C31 POPEZ 224      16.866  11.446  34.040  1.00  0.00           C
ATOM   6423 4C31 POPEZ 224      16.816  12.946  34.340  1.00  0.00           C
ATOM   6426 5C31 POPEZ 224      16.726  13.226  35.840  1.00  0.00           C
ATOM   6429 6C31 POPEZ 224      16.646  14.716  36.200  1.00  0.00           C
ATOM   6433  NH3 POPEa 225     106.756  41.446  61.860  1.00  0.00           N
ATOM   6437  C12 POPEa 225     106.416  42.896  62.140  1.00  0.00           C
ATOM   6440  C11 POPEa 225     104.946  43.246  61.840  1.00  0.00           C
ATOM   6443  P   POPEa 225     104.356  45.796  61.490  1.00  0.00           P
ATOM   6444  O13 POPEa 225     102.946  45.866  61.080  1.00  0.00           O
ATOM   6445  O14 POPEa 225     104.846  47.016  62.190  1.00  0.00           O
ATOM   6446  O11 POPEa 225     105.246  45.526  60.220  1.00  0.00           O
ATOM   6447  O12 POPEa 225     104.626  44.526  62.390  1.00  0.00           O
ATOM   6448  C1  POPEa 225     105.956  46.576  59.570  1.00  0.00           C
ATOM   6451  C2  POPEa 225     105.396  46.886  58.160  1.00  0.00           C
ATOM   6453  O21 POPEa 225     106.396  47.666  57.470  1.00  0.00           O
ATOM   6454  C21 POPEa 225     106.636  47.306  56.220  1.00  0.00           C
ATOM   6455  O22 POPEa 225     106.126  46.366  55.630  1.00  0.00           O
ATOM   6456  C22 POPEa 225     107.746  48.186  55.670  1.00  0.00           C
ATOM   6459  C3  POPEa 225     104.066  47.676  58.180  1.00  0.00           C
ATOM   6462  O31 POPEa 225     103.476  47.776  56.860  1.00  0.00           O
ATOM   6463  C31 POPEa 225     103.756  48.906  56.200  1.00  0.00           C
ATOM   6464  O32 POPEa 225     104.456  49.816  56.610  1.00  0.00           O
ATOM   6465  C32 POPEa 225     103.116  48.846  54.820  1.00  0.00           C
ATOM   6468  C23 POPEa 225     108.216  47.736  54.280  1.00  0.00           C
ATOM   6471  C24 POPEa 225     109.526  48.426  53.870  1.00  0.00           C
ATOM   6474  C25 POPEa 225     109.966  48.016  52.470  1.00  0.00           C
ATOM   6477  C26 POPEa 225     109.256  48.836  51.390  1.00  0.00           C
ATOM   6480  C27 POPEa 225     109.246  48.156  50.020  1.00  0.00           C
ATOM   6483  C28 POPEa 225     108.426  48.936  48.980  1.00  0.00           C
ATOM   6486  C29 POPEa 225     109.076  50.236  48.590  1.00  0.00           C
ATOM   6488 0C21 POPEa 225     109.226  50.726  47.340  1.00  0.00           C
ATOM   6490 1C21 POPEa 225     108.766  50.106  46.050  1.00  0.00           C
ATOM   6493 2C21 POPEa 225     109.916  49.936  45.040  1.00  0.00           C
ATOM   6496 3C21 POPEa 225     110.406  51.256  44.420  1.00  0.00           C
ATOM   6499 4C21 POPEa 225     111.606  51.036  43.500  1.00  0.00           C
ATOM   6502 5C21 POPEa 225     112.066  52.296  42.770  1.00  0.00           C
ATOM   6505 6C21 POPEa 225     113.276  52.006  41.880  1.00  0.00           C
ATOM   6508 7C21 POPEa 225     113.666  53.186  40.990  1.00  0.00           C
ATOM   6511 8C21 POPEa 225     114.496  52.736  39.780  1.00  0.00           C
ATOM   6515  C33 POPEa 225     104.066  48.136  53.840  1.00  0.00           C
ATOM   6518  C34 POPEa 225     103.516  48.046  52.420  1.00  0.00           C
ATOM   6521  C35 POPEa 225     104.476  47.236  51.530  1.00  0.00           C
ATOM   6524  C36 POPEa 225     104.296  47.536  50.050  1.00  0.00           C
ATOM   6527  C37 POPEa 225     105.236  46.666  49.190  1.00  0.00           C
ATOM   6530  C38 POPEa 225     105.436  47.226  47.780  1.00  0.00           C
ATOM   6533  C39 POPEa 225     104.166  47.226  46.910  1.00  0.00           C
ATOM   6536 0C31 POPEa 225     104.416  47.996  45.610  1.00  0.00           C
ATOM   6539 1C31 POPEa 225     103.306  47.836  44.570  1.00  0.00           C
ATOM   6542 2C31 POPEa 225     103.506  48.746  43.340  1.00  0.00           C
ATOM   6545 3C31 POPEa 225     104.906  48.646  42.730  1.00  0.00           C
ATOM   6548 4C31 POPEa 225     105.056  49.466  41.440  1.00  0.00           C
ATOM   6551 5C31 POPEa 225     106.486  49.996  41.240  1.00  0.00           C
ATOM   6554 6C31 POPEa 225     106.696  50.706  39.910  1.00  0.00           C
ATOM   6558  NH3 POPEb 226      52.316  73.446  62.480  1.00  0.00           N
ATOM   6562  C12 POPEb 226      50.906  73.146  62.880  1.00  0.00           C
ATOM   6565  C11 POPEb 226      50.006  74.406  62.760  1.00  0.00           C
ATOM   6568  P   POPEb 226      47.956  73.166  64.010  1.00  0.00           P
ATOM   6569  O13 POPEb 226      46.506  73.456  63.980  1.00  0.00           O
ATOM   6570  O14 POPEb 226      48.546  72.626  65.250  1.00  0.00           O
ATOM   6571  O11 POPEb 226      48.236  72.086  62.900  1.00  0.00           O
ATOM   6572  O12 POPEb 226      48.816  74.406  63.550  1.00  0.00           O
ATOM   6573  C1  POPEb 226      47.456  72.106  61.690  1.00  0.00           C
ATOM   6576  C2  POPEb 226      48.336  72.196  60.440  1.00  0.00           C
ATOM   6578  O21 POPEb 226      47.406  72.306  59.370  1.00  0.00           O
ATOM   6579  C21 POPEb 226      47.696  73.136  58.410  1.00  0.00           C
ATOM   6580  O22 POPEb 226      48.656  73.886  58.350  1.00  0.00           O
ATOM   6581  C22 POPEb 226      46.546  73.136  57.400  1.00  0.00           C
ATOM   6584  C3  POPEb 226      49.186  70.926  60.240  1.00  0.00           C
ATOM   6587  O31 POPEb 226      50.416  71.176  59.530  1.00  0.00           O
ATOM   6588  C31 POPEb 226      50.416  70.906  58.230  1.00  0.00           C
ATOM   6589  O32 POPEb 226      49.436  70.606  57.570  1.00  0.00           O
ATOM   6590  C32 POPEb 226      51.876  70.856  57.760  1.00  0.00           C
ATOM   6593  C23 POPEb 226      45.466  72.056  57.620  1.00  0.00           C
ATOM   6596  C24 POPEb 226      44.126  72.406  56.960  1.00  0.00           C
ATOM   6599  C25 POPEb 226      43.836  71.596  55.690  1.00  0.00           C
ATOM   6602  C26 POPEb 226      44.376  72.196  54.390  1.00  0.00           C
ATOM   6605  C27 POPEb 226      44.366  71.176  53.250  1.00  0.00           C
ATOM   6608  C28 POPEb 226      45.386  71.466  52.140  1.00  0.00           C
ATOM   6611  C29 POPEb 226      45.136  72.796  51.490  1.00  0.00           C
ATOM   6613 0C21 POPEb 226      44.836  73.026  50.200  1.00  0.00           C
ATOM   6615 1C21 POPEb 226      44.666  71.986  49.130  1.00  0.00           C
ATOM   6618 2C21 POPEb 226      43.406  72.226  48.290  1.00  0.00           C
ATOM   6621 3C21 POPEb 226      43.496  73.456  47.400  1.00  0.00           C
ATOM   6624 4C21 POPEb 226      42.406  73.466  46.340  1.00  0.00           C
ATOM   6627 5C21 POPEb 226      42.356  74.786  45.560  1.00  0.00           C
ATOM   6630 6C21 POPEb 226      41.156  74.856  44.610  1.00  0.00           C
ATOM   6633 7C21 POPEb 226      40.846  76.306  44.230  1.00  0.00           C
ATOM   6636 8C21 POPEb 226      39.576  76.466  43.400  1.00  0.00           C
ATOM   6640  C33 POPEb 226      52.136  70.276  56.340  1.00  0.00           C
ATOM   6643  C34 POPEb 226      52.476  71.326  55.270  1.00  0.00           C
ATOM   6646  C35 POPEb 226      51.416  72.426  55.110  1.00  0.00           C
ATOM   6649  C36 POPEb 226      51.806  73.466  54.050  1.00  0.00           C
ATOM   6652  C37 POPEb 226      51.056  73.286  52.720  1.00  0.00           C
ATOM   6655  C38 POPEb 226      51.216  74.516  51.820  1.00  0.00           C
ATOM   6658  C39 POPEb 226      50.686  74.346  50.390  1.00  0.00           C
ATOM   6661 0C31 POPEb 226      49.256  73.776  50.290  1.00  0.00           C
ATOM   6664 1C31 POPEb 226      48.726  73.756  48.850  1.00  0.00           C
ATOM   6667 2C31 POPEb 226      48.426  75.166  48.310  1.00  0.00           C
ATOM   6670 3C31 POPEb 226      47.696  75.116  46.960  1.00  0.00           C
ATOM   6673 4C31 POPEb 226      47.376  76.496  46.390  1.00  0.00           C
ATOM   6676 5C31 POPEb 226      46.406  76.416  45.220  1.00  0.00           C
ATOM   6679 6C31 POPEb 226      46.236  77.746  44.490  1.00  0.00           C
ATOM   6683  NH3 POPEc 227      11.836   3.396  21.810  1.00  0.00           N
ATOM   6687  C12 POPEc 227      12.976   2.556  21.280  1.00  0.00           C
ATOM   6690  C11 POPEc 227      12.926   1.086  21.760  1.00  0.00           C
ATOM   6693  P   POPEc 227      10.476   0.516  22.700  1.00  0.00           P
ATOM   6694  O13 POPEc 227       9.326   1.156  22.020  1.00  0.00           O
ATOM   6695  O14 POPEc 227      10.266  -0.804  23.320  1.00  0.00           O
ATOM   6696  O11 POPEc 227      10.966   1.586  23.770  1.00  0.00           O
ATOM   6697  O12 POPEc 227      11.656   0.486  21.650  1.00  0.00           O
ATOM   6698  C1  POPEc 227      11.476   1.146  25.030  1.00  0.00           C
ATOM   6701  C2  POPEc 227      11.626   2.326  26.040  1.00  0.00           C
ATOM   6703  O21 POPEc 227      11.736   1.896  27.390  1.00  0.00           O
ATOM   6704  C21 POPEc 227      12.466   0.886  27.740  1.00  0.00           C
ATOM   6705  O22 POPEc 227      13.416   0.396  27.150  1.00  0.00           O
ATOM   6706  C22 POPEc 227      11.826   0.396  29.040  1.00  0.00           C
ATOM   6709  C3  POPEc 227      10.396   3.276  25.980  1.00  0.00           C
ATOM   6712  O31 POPEc 227      10.456   4.286  27.020  1.00  0.00           O
ATOM   6713  C31 POPEc 227       9.966   3.896  28.190  1.00  0.00           C
ATOM   6714  O32 POPEc 227       9.226   2.956  28.380  1.00  0.00           O
ATOM   6715  C32 POPEc 227      10.566   4.766  29.300  1.00  0.00           C
ATOM   6718  C23 POPEc 227      12.366  -0.944  29.560  1.00  0.00           C
ATOM   6721  C24 POPEc 227      11.196  -1.744  30.120  1.00  0.00           C
ATOM   6724  C25 POPEc 227      11.596  -3.114  30.650  1.00  0.00           C
ATOM   6727  C26 POPEc 227      12.376  -3.024  31.950  1.00  0.00           C
ATOM   6730  C27 POPEc 227      11.846  -4.044  32.950  1.00  0.00           C
ATOM   6733  C28 POPEc 227      12.696  -4.164  34.220  1.00  0.00           C
ATOM   6736  C29 POPEc 227      12.846  -2.904  35.030  1.00  0.00           C
ATOM   6738 0C21 POPEc 227      13.816  -2.694  35.940  1.00  0.00           C
ATOM   6740 1C21 POPEc 227      14.896  -3.684  36.290  1.00  0.00           C
ATOM   6743 2C21 POPEc 227      14.666  -4.414  37.630  1.00  0.00           C
ATOM   6746 3C21 POPEc 227      15.106  -3.554  38.830  1.00  0.00           C
ATOM   6749 4C21 POPEc 227      15.026  -4.294  40.170  1.00  0.00           C
ATOM   6752 5C21 POPEc 227      13.596  -4.614  40.640  1.00  0.00           C
ATOM   6755 6C21 POPEc 227      12.766  -3.374  41.000  1.00  0.00           C
ATOM   6758 7C21 POPEc 227      11.316  -3.724  41.350  1.00  0.00           C
ATOM   6761 8C21 POPEc 227      10.466  -2.504  41.710  1.00  0.00           C
ATOM   6765  C33 POPEc 227      10.526   4.056  30.670  1.00  0.00           C
ATOM   6768  C34 POPEc 227      10.816   4.986  31.870  1.00  0.00           C
ATOM   6771  C35 POPEc 227      10.186   4.436  33.160  1.00  0.00           C
ATOM   6774  C36 POPEc 227      10.736   5.046  34.450  1.00  0.00           C
ATOM   6777  C37 POPEc 227       9.976   4.516  35.680  1.00  0.00           C
ATOM   6780  C38 POPEc 227      10.766   4.596  37.000  1.00  0.00           C
ATOM   6783  C39 POPEc 227      11.236   6.006  37.390  1.00  0.00           C
ATOM   6786 0C31 POPEc 227      12.016   5.986  38.710  1.00  0.00           C
ATOM   6789 1C31 POPEc 227      12.746   7.306  38.970  1.00  0.00           C
ATOM   6792 2C31 POPEc 227      13.796   7.226  40.080  1.00  0.00           C
ATOM   6795 3C31 POPEc 227      14.746   8.436  40.100  1.00  0.00           C
ATOM   6798 4C31 POPEc 227      15.726   8.446  38.910  1.00  0.00           C
ATOM   6801 5C31 POPEc 227      16.516   9.746  38.770  1.00  0.00           C
ATOM   6804 6C31 POPEc 227      17.486   9.716  37.580  1.00  0.00           C
ATOM   6808  NH3 POPEd 228      79.036  52.216  17.530  1.00  0.00           N
ATOM   6812  C12 POPEd 228      80.396  51.606  17.340  1.00  0.00           C
ATOM   6815  C11 POPEd 228      80.336  50.266  16.610  1.00  0.00           C
ATOM   6818  P   POPEd 228      78.476  48.886  17.790  1.00  0.00           P
ATOM   6819  O13 POPEd 228      77.886  50.026  18.530  1.00  0.00           O
ATOM   6820  O14 POPEd 228      77.836  48.486  16.520  1.00  0.00           O
ATOM   6821  O11 POPEd 228      78.446  47.656  18.750  1.00  0.00           O
ATOM   6822  O12 POPEd 228      79.986  49.226  17.530  1.00  0.00           O
ATOM   6823  C1  POPEd 228      79.486  47.396  19.680  1.00  0.00           C
ATOM   6826  C2  POPEd 228      78.906  46.716  20.950  1.00  0.00           C
ATOM   6828  O21 POPEd 228      77.946  47.526  21.660  1.00  0.00           O
ATOM   6829  C21 POPEd 228      78.446  48.596  22.210  1.00  0.00           C
ATOM   6830  O22 POPEd 228      79.526  49.106  22.000  1.00  0.00           O
ATOM   6831  C22 POPEd 228      77.476  49.186  23.250  1.00  0.00           C
ATOM   6834  C3  POPEd 228      80.036  46.186  21.880  1.00  0.00           C
ATOM   6837  O31 POPEd 228      79.546  45.836  23.200  1.00  0.00           O
ATOM   6838  C31 POPEd 228      80.406  45.026  23.820  1.00  0.00           C
ATOM   6839  O32 POPEd 228      81.506  44.716  23.370  1.00  0.00           O
ATOM   6840  C32 POPEd 228      79.886  44.516  25.150  1.00  0.00           C
ATOM   6843  C23 POPEd 228      78.096  48.976  24.640  1.00  0.00           C
ATOM   6846  C24 POPEd 228      77.376  49.646  25.820  1.00  0.00           C
ATOM   6849  C25 POPEd 228      78.066  49.206  27.110  1.00  0.00           C
ATOM   6852  C26 POPEd 228      77.636  49.956  28.370  1.00  0.00           C
ATOM   6855  C27 POPEd 228      78.236  49.276  29.610  1.00  0.00           C
ATOM   6858  C28 POPEd 228      78.566  50.266  30.740  1.00  0.00           C
ATOM   6861  C29 POPEd 228      79.136  49.516  31.920  1.00  0.00           C
ATOM   6863 0C21 POPEd 228      78.666  49.546  33.180  1.00  0.00           C
ATOM   6865 1C21 POPEd 228      77.496  50.346  33.690  1.00  0.00           C
ATOM   6868 2C21 POPEd 228      77.996  51.606  34.400  1.00  0.00           C
ATOM   6871 3C21 POPEd 228      76.876  52.486  34.960  1.00  0.00           C
ATOM   6874 4C21 POPEd 228      77.446  53.696  35.690  1.00  0.00           C
ATOM   6877 5C21 POPEd 228      76.406  54.376  36.580  1.00  0.00           C
ATOM   6880 6C21 POPEd 228      77.016  55.466  37.470  1.00  0.00           C
ATOM   6883 7C21 POPEd 228      76.076  55.846  38.620  1.00  0.00           C
ATOM   6886 8C21 POPEd 228      76.596  57.016  39.460  1.00  0.00           C
ATOM   6890  C33 POPEd 228      79.096  45.526  26.020  1.00  0.00           C
ATOM   6893  C34 POPEd 228      78.936  44.966  27.440  1.00  0.00           C
ATOM   6896  C35 POPEd 228      77.556  45.176  28.070  1.00  0.00           C
ATOM   6899  C36 POPEd 228      77.506  44.646  29.510  1.00  0.00           C
ATOM   6902  C37 POPEd 228      76.146  44.086  29.950  1.00  0.00           C
ATOM   6905  C38 POPEd 228      74.946  44.976  29.640  1.00  0.00           C
ATOM   6908  C39 POPEd 228      75.016  46.396  30.210  1.00  0.00           C
ATOM   6911 0C31 POPEd 228      74.886  46.406  31.730  1.00  0.00           C
ATOM   6914 1C31 POPEd 228      74.856  47.816  32.330  1.00  0.00           C
ATOM   6917 2C31 POPEd 228      74.776  47.816  33.860  1.00  0.00           C
ATOM   6920 3C31 POPEd 228      76.016  47.186  34.510  1.00  0.00           C
ATOM   6923 4C31 POPEd 228      76.156  47.506  36.000  1.00  0.00           C
ATOM   6926 5C31 POPEd 228      77.626  47.466  36.460  1.00  0.00           C
ATOM   6929 6C31 POPEd 228      77.796  47.726  37.960  1.00  0.00           C
ATOM   6933  NH3 POPEe 229      87.716  36.436  21.360  1.00  0.00           N
ATOM   6937  C12 POPEe 229      86.966  37.736  21.240  1.00  0.00           C
ATOM   6940  C11 POPEe 229      85.436  37.576  21.040  1.00  0.00           C
ATOM   6943  P   POPEe 229      84.946  36.146  23.270  1.00  0.00           P
ATOM   6944  O13 POPEe 229      83.686  35.526  23.740  1.00  0.00           O
ATOM   6945  O14 POPEe 229      86.136  35.296  23.290  1.00  0.00           O
ATOM   6946  O11 POPEe 229      85.226  37.486  24.080  1.00  0.00           O
ATOM   6947  O12 POPEe 229      84.786  36.556  21.770  1.00  0.00           O
ATOM   6948  C1  POPEe 229      86.496  37.726  24.710  1.00  0.00           C
ATOM   6951  C2  POPEe 229      86.406  37.716  26.260  1.00  0.00           C
ATOM   6953  O21 POPEe 229      87.656  37.216  26.720  1.00  0.00           O
ATOM   6954  C21 POPEe 229      88.086  37.436  27.960  1.00  0.00           C
ATOM   6955  O22 POPEe 229      88.756  36.626  28.590  1.00  0.00           O
ATOM   6956  C22 POPEe 229      87.776  38.826  28.510  1.00  0.00           C
ATOM   6959  C3  POPEe 229      85.266  36.796  26.810  1.00  0.00           C
ATOM   6962  O31 POPEe 229      85.126  36.916  28.240  1.00  0.00           O
ATOM   6963  C31 POPEe 229      84.196  36.136  28.790  1.00  0.00           C
ATOM   6964  O32 POPEe 229      83.486  35.346  28.190  1.00  0.00           O
ATOM   6965  C32 POPEe 229      84.166  36.386  30.300  1.00  0.00           C
ATOM   6968  C23 POPEe 229      88.456  39.016  29.890  1.00  0.00           C
ATOM   6971  C24 POPEe 229      87.946  40.246  30.640  1.00  0.00           C
ATOM   6974  C25 POPEe 229      88.196  40.166  32.150  1.00  0.00           C
ATOM   6977  C26 POPEe 229      89.476  40.876  32.610  1.00  0.00           C
ATOM   6980  C27 POPEe 229      89.246  42.356  32.920  1.00  0.00           C
ATOM   6983  C28 POPEe 229      90.446  42.996  33.640  1.00  0.00           C
ATOM   6986  C29 POPEe 229      90.076  44.286  34.320  1.00  0.00           C
ATOM   6988 0C21 POPEe 229      89.666  44.396  35.600  1.00  0.00           C
ATOM   6990 1C21 POPEe 229      89.486  43.236  36.550  1.00  0.00           C
ATOM   6993 2C21 POPEe 229      90.806  42.866  37.250  1.00  0.00           C
ATOM   6996 3C21 POPEe 229      90.696  41.676  38.210  1.00  0.00           C
ATOM   6999 4C21 POPEe 229      92.046  41.336  38.860  1.00  0.00           C
ATOM   7002 5C21 POPEe 229      91.936  40.216  39.900  1.00  0.00           C
ATOM   7005 6C21 POPEe 229      93.286  39.936  40.580  1.00  0.00           C
ATOM   7008 7C21 POPEe 229      93.176  38.846  41.660  1.00  0.00           C
ATOM   7011 8C21 POPEe 229      94.486  38.556  42.390  1.00  0.00           C
ATOM   7015  C33 POPEe 229      85.566  36.426  30.980  1.00  0.00           C
ATOM   7018  C34 POPEe 229      85.586  37.096  32.370  1.00  0.00           C
ATOM   7021  C35 POPEe 229      84.766  36.366  33.440  1.00  0.00           C
ATOM   7024  C36 POPEe 229      84.546  37.186  34.720  1.00  0.00           C
ATOM   7027  C37 POPEe 229      83.886  36.316  35.800  1.00  0.00           C
ATOM   7030  C38 POPEe 229      83.006  37.096  36.790  1.00  0.00           C
ATOM   7033  C39 POPEe 229      83.626  37.316  38.170  1.00  0.00           C
ATOM   7036 0C31 POPEe 229      82.626  37.986  39.120  1.00  0.00           C
ATOM   7039 1C31 POPEe 229      83.156  38.146  40.550  1.00  0.00           C
ATOM   7042 2C31 POPEe 229      82.116  38.796  41.460  1.00  0.00           C
ATOM   7045 3C31 POPEe 229      82.616  39.036  42.890  1.00  0.00           C
ATOM   7048 4C31 POPEe 229      83.066  40.486  43.130  1.00  0.00           C
ATOM   7051 5C31 POPEe 229      83.396  40.766  44.600  1.00  0.00           C
ATOM   7054 6C31 POPEe 229      83.516  42.256  44.930  1.00  0.00           C
ATOM   7058  NH3 POPEf 230      57.546  50.746  17.790  1.00  0.00           N
ATOM   7062  C12 POPEf 230      58.486  51.896  17.890  1.00  0.00           C
ATOM   7065  C11 POPEf 230      57.856  53.096  18.600  1.00  0.00           C
ATOM   7068  P   POPEf 230      59.096  55.086  17.450  1.00  0.00           P
ATOM   7069  O13 POPEf 230      60.156  54.516  16.600  1.00  0.00           O
ATOM   7070  O14 POPEf 230      57.796  55.356  16.780  1.00  0.00           O
ATOM   7071  O11 POPEf 230      59.636  56.406  18.150  1.00  0.00           O
ATOM   7072  O12 POPEf 230      58.836  54.126  18.700  1.00  0.00           O
ATOM   7073  C1  POPEf 230      60.976  56.206  18.660  1.00  0.00           C
ATOM   7076  C2  POPEf 230      61.376  57.206  19.760  1.00  0.00           C
ATOM   7078  O21 POPEf 230      60.806  56.736  21.010  1.00  0.00           O
ATOM   7079  C21 POPEf 230      61.226  57.256  22.170  1.00  0.00           C
ATOM   7080  O22 POPEf 230      60.526  57.316  23.170  1.00  0.00           O
ATOM   7081  C22 POPEf 230      62.716  57.636  22.150  1.00  0.00           C
ATOM   7084  C3  POPEf 230      60.956  58.666  19.390  1.00  0.00           C
ATOM   7087  O31 POPEf 230      60.196  59.266  20.450  1.00  0.00           O
ATOM   7088  C31 POPEf 230      59.906  60.546  20.320  1.00  0.00           C
ATOM   7089  O32 POPEf 230      60.256  61.266  19.390  1.00  0.00           O
ATOM   7090  C32 POPEf 230      59.166  60.996  21.560  1.00  0.00           C
ATOM   7093  C23 POPEf 230      63.306  57.976  23.540  1.00  0.00           C
ATOM   7096  C24 POPEf 230      64.816  58.276  23.420  1.00  0.00           C
ATOM   7099  C25 POPEf 230      65.356  59.196  24.520  1.00  0.00           C
ATOM   7102  C26 POPEf 230      65.326  58.606  25.940  1.00  0.00           C
ATOM   7105  C27 POPEf 230      65.506  59.706  27.000  1.00  0.00           C
ATOM   7108  C28 POPEf 230      65.556  59.196  28.450  1.00  0.00           C
ATOM   7111  C29 POPEf 230      64.216  58.786  29.010  1.00  0.00           C
ATOM   7113 0C21 POPEf 230      63.726  57.536  29.080  1.00  0.00           C
ATOM   7115 1C21 POPEf 230      64.396  56.276  28.580  1.00  0.00           C
ATOM   7118 2C21 POPEf 230      64.266  55.096  29.550  1.00  0.00           C
ATOM   7121 3C21 POPEf 230      65.086  53.886  29.070  1.00  0.00           C
ATOM   7124 4C21 POPEf 230      64.896  52.656  29.960  1.00  0.00           C
ATOM   7127 5C21 POPEf 230      63.656  51.826  29.580  1.00  0.00           C
ATOM   7130 6C21 POPEf 230      63.356  50.726  30.600  1.00  0.00           C
ATOM   7133 7C21 POPEf 230      62.136  49.866  30.240  1.00  0.00           C
ATOM   7136 8C21 POPEf 230      61.646  49.006  31.400  1.00  0.00           C
ATOM   7140  C33 POPEf 230      60.116  61.796  22.460  1.00  0.00           C
ATOM   7143  C34 POPEf 230      59.406  62.476  23.630  1.00  0.00           C
ATOM   7146  C35 POPEf 230      59.006  61.536  24.770  1.00  0.00           C
ATOM   7149  C36 POPEf 230      59.726  61.916  26.070  1.00  0.00           C
ATOM   7152  C37 POPEf 230      59.376  61.016  27.260  1.00  0.00           C
ATOM   7155  C38 POPEf 230      60.256  61.366  28.470  1.00  0.00           C
ATOM   7158  C39 POPEf 230      60.126  60.386  29.650  1.00  0.00           C
ATOM   7161 0C31 POPEf 230      58.756  60.386  30.310  1.00  0.00           C
ATOM   7164 1C31 POPEf 230      58.666  59.376  31.460  1.00  0.00           C
ATOM   7167 2C31 POPEf 230      57.286  59.366  32.130  1.00  0.00           C
ATOM   7170 3C31 POPEf 230      57.006  58.086  32.930  1.00  0.00           C
ATOM   7173 4C31 POPEf 230      57.976  57.876  34.100  1.00  0.00           C
ATOM   7176 5C31 POPEf 230      57.746  56.536  34.810  1.00  0.00           C
ATOM   7179 6C31 POPEf 230      58.716  56.296  35.970  1.00  0.00           C
ATOM   7183  NH3 POPEg 231      98.636 102.726  57.520  1.00  0.00           N
ATOM   7187  C12 POPEg 231      99.906 103.286  58.090  1.00  0.00           C
ATOM   7190  C11 POPEg 231     100.146 104.726  57.640  1.00  0.00           C
ATOM   7193  P   POPEg 231      99.996 106.906  59.050  1.00  0.00           P
ATOM   7194  O13 POPEg 231      98.926 107.656  59.760  1.00  0.00           O
ATOM   7195  O14 POPEg 231     101.246 106.606  59.790  1.00  0.00           O
ATOM   7196  O11 POPEg 231     100.306 107.666  57.710  1.00  0.00           O
ATOM   7197  O12 POPEg 231      99.366 105.596  58.460  1.00  0.00           O
ATOM   7198  C1  POPEg 231     101.556 108.216  57.280  1.00  0.00           C
ATOM   7201  C2  POPEg 231     101.726 108.106  55.720  1.00  0.00           C
ATOM   7203  O21 POPEg 231     102.576 109.146  55.190  1.00  0.00           O
ATOM   7204  C21 POPEg 231     102.066 110.336  54.890  1.00  0.00           C
ATOM   7205  O22 POPEg 231     101.026 110.796  55.340  1.00  0.00           O
ATOM   7206  C22 POPEg 231     102.986 111.056  53.880  1.00  0.00           C
ATOM   7209  C3  POPEg 231     100.336 107.976  54.990  1.00  0.00           C
ATOM   7212  O31 POPEg 231     100.346 108.456  53.630  1.00  0.00           O
ATOM   7213  C31 POPEg 231     100.986 107.716  52.740  1.00  0.00           C
ATOM   7214  O32 POPEg 231     101.406 106.586  52.910  1.00  0.00           O
ATOM   7215  C32 POPEg 231     101.236 108.566  51.500  1.00  0.00           C
ATOM   7218  C23 POPEg 231     102.346 112.186  53.030  1.00  0.00           C
ATOM   7221  C24 POPEg 231     103.216 112.616  51.830  1.00  0.00           C
ATOM   7224  C25 POPEg 231     104.326 113.596  52.230  1.00  0.00           C
ATOM   7227  C26 POPEg 231     105.366 113.816  51.120  1.00  0.00           C
ATOM   7230  C27 POPEg 231     106.556 114.676  51.590  1.00  0.00           C
ATOM   7233  C28 POPEg 231     107.906 114.226  51.000  1.00  0.00           C
ATOM   7236  C29 POPEg 231     107.946 114.186  49.490  1.00  0.00           C
ATOM   7238 0C21 POPEg 231     108.716 114.946  48.680  1.00  0.00           C
ATOM   7240 1C21 POPEg 231     109.646 116.036  49.140  1.00  0.00           C
ATOM   7243 2C21 POPEg 231     111.126 115.606  49.260  1.00  0.00           C
ATOM   7246 3C21 POPEg 231     111.926 115.786  47.970  1.00  0.00           C
ATOM   7249 4C21 POPEg 231     113.426 115.496  48.160  1.00  0.00           C
ATOM   7252 5C21 POPEg 231     113.886 114.126  47.650  1.00  0.00           C
ATOM   7255 6C21 POPEg 231     115.426 114.016  47.620  1.00  0.00           C
ATOM   7258 7C21 POPEg 231     115.906 112.586  47.350  1.00  0.00           C
ATOM   7261 8C21 POPEg 231     117.416 112.406  47.520  1.00  0.00           C
ATOM   7265  C33 POPEg 231     101.266 107.746  50.190  1.00  0.00           C
ATOM   7268  C34 POPEg 231     101.556 108.636  48.980  1.00  0.00           C
ATOM   7271  C35 POPEg 231     101.586 107.826  47.680  1.00  0.00           C
ATOM   7274  C36 POPEg 231     101.896 108.706  46.460  1.00  0.00           C
ATOM   7277  C37 POPEg 231     101.896 107.916  45.150  1.00  0.00           C
ATOM   7280  C38 POPEg 231     102.276 108.766  43.930  1.00  0.00           C
ATOM   7283  C39 POPEg 231     101.476 110.066  43.810  1.00  0.00           C
ATOM   7286 0C31 POPEg 231     101.826 110.856  42.550  1.00  0.00           C
ATOM   7289 1C31 POPEg 231     101.266 112.286  42.570  1.00  0.00           C
ATOM   7292 2C31 POPEg 231     101.766 113.096  41.370  1.00  0.00           C
ATOM   7295 3C31 POPEg 231     101.226 114.526  41.340  1.00  0.00           C
ATOM   7298 4C31 POPEg 231     101.316 115.126  39.930  1.00  0.00           C
ATOM   7301 5C31 POPEg 231     101.096 116.636  39.900  1.00  0.00           C
ATOM   7304 6C31 POPEg 231     101.066 117.216  38.480  1.00  0.00           C
ATOM   7308  NH3 POPEh 232     127.196   4.786  62.940  1.00  0.00           N
ATOM   7312  C12 POPEh 232     125.916   4.016  62.780  1.00  0.00           C
ATOM   7315  C11 POPEh 232     125.616   3.686  61.300  1.00  0.00           C
ATOM   7318  P   POPEh 232     122.996   3.366  61.130  1.00  0.00           P
ATOM   7319  O13 POPEh 232     122.176   2.346  61.820  1.00  0.00           O
ATOM   7320  O14 POPEh 232     123.006   4.756  61.640  1.00  0.00           O
ATOM   7321  O11 POPEh 232     122.706   3.346  59.570  1.00  0.00           O
ATOM   7322  O12 POPEh 232     124.476   2.826  61.200  1.00  0.00           O
ATOM   7323  C1  POPEh 232     122.916   4.496  58.750  1.00  0.00           C
ATOM   7326  C2  POPEh 232     124.076   4.266  57.730  1.00  0.00           C
ATOM   7328  O21 POPEh 232     124.076   5.296  56.730  1.00  0.00           O
ATOM   7329  C21 POPEh 232     123.136   5.296  55.810  1.00  0.00           C
ATOM   7330  O22 POPEh 232     122.156   4.586  55.770  1.00  0.00           O
ATOM   7331  C22 POPEh 232     123.526   6.286  54.710  1.00  0.00           C
ATOM   7334  C3  POPEh 232     124.056   2.826  57.130  1.00  0.00           C
ATOM   7337  O31 POPEh 232     125.026   2.696  56.070  1.00  0.00           O
ATOM   7338  C31 POPEh 232     124.986   1.706  55.160  1.00  0.00           C
ATOM   7339  O32 POPEh 232     125.896   1.466  54.390  1.00  0.00           O
ATOM   7340  C32 POPEh 232     123.666   0.916  55.150  1.00  0.00           C
ATOM   7343  C23 POPEh 232     124.596   5.666  53.770  1.00  0.00           C
ATOM   7346  C24 POPEh 232     125.026   6.596  52.630  1.00  0.00           C
ATOM   7349  C25 POPEh 232     126.006   5.896  51.670  1.00  0.00           C
ATOM   7352  C26 POPEh 232     126.646   6.826  50.620  1.00  0.00           C
ATOM   7355  C27 POPEh 232     127.756   6.106  49.830  1.00  0.00           C
ATOM   7358  C28 POPEh 232     128.516   7.036  48.860  1.00  0.00           C
ATOM   7361  C29 POPEh 232     129.646   6.286  48.200  1.00  0.00           C
ATOM   7363 0C21 POPEh 232     130.056   6.336  46.920  1.00  0.00           C
ATOM   7365 1C21 POPEh 232     129.496   7.206  45.820  1.00  0.00           C
ATOM   7368 2C21 POPEh 232     129.046   6.396  44.590  1.00  0.00           C
ATOM   7371 3C21 POPEh 232     128.766   7.306  43.390  1.00  0.00           C
ATOM   7374 4C21 POPEh 232     128.376   6.556  42.110  1.00  0.00           C
ATOM   7377 5C21 POPEh 232     128.056   7.496  40.930  1.00  0.00           C
ATOM   7380 6C21 POPEh 232     126.836   8.386  41.180  1.00  0.00           C
ATOM   7383 7C21 POPEh 232     126.506   9.306  40.000  1.00  0.00           C
ATOM   7386 8C21 POPEh 232     125.316  10.226  40.310  1.00  0.00           C
ATOM   7390  C33 POPEh 232     123.656  -0.214  54.090  1.00  0.00           C
ATOM   7393  C34 POPEh 232     122.436  -1.144  54.190  1.00  0.00           C
ATOM   7396  C35 POPEh 232     121.126  -0.584  53.600  1.00  0.00           C
ATOM   7399  C36 POPEh 232     121.126  -0.534  52.060  1.00  0.00           C
ATOM   7402  C37 POPEh 232     119.726  -0.294  51.480  1.00  0.00           C
ATOM   7405  C38 POPEh 232     119.746   0.106  49.990  1.00  0.00           C
ATOM   7408  C39 POPEh 232     119.926  -1.084  49.050  1.00  0.00           C
ATOM   7411 0C31 POPEh 232     118.636  -1.894  48.830  1.00  0.00           C
ATOM   7414 1C31 POPEh 232     118.876  -3.124  47.940  1.00  0.00           C
ATOM   7417 2C31 POPEh 232     117.606  -3.944  47.650  1.00  0.00           C
ATOM   7420 3C31 POPEh 232     116.596  -3.244  46.730  1.00  0.00           C
ATOM   7423 4C31 POPEh 232     115.486  -4.204  46.270  1.00  0.00           C
ATOM   7426 5C31 POPEh 232     114.356  -3.524  45.490  1.00  0.00           C
ATOM   7429 6C31 POPEh 232     113.396  -4.524  44.850  1.00  0.00           C
ATOM   7433  NH3 POPEi 233     113.066  77.386  18.050  1.00  0.00           N
ATOM   7437  C12 POPEi 233     111.796  77.346  17.220  1.00  0.00           C
ATOM   7440  C11 POPEi 233     110.666  76.516  17.880  1.00  0.00           C
ATOM   7443  P   POPEi 233     110.336  74.076  18.960  1.00  0.00           P
ATOM   7444  O13 POPEi 233     109.926  73.246  17.810  1.00  0.00           O
ATOM   7445  O14 POPEi 233     111.166  73.406  19.990  1.00  0.00           O
ATOM   7446  O11 POPEi 233     109.026  74.636  19.650  1.00  0.00           O
ATOM   7447  O12 POPEi 233     111.166  75.316  18.450  1.00  0.00           O
ATOM   7448  C1  POPEi 233     108.966  75.676  20.610  1.00  0.00           C
ATOM   7451  C2  POPEi 233     108.596  75.136  22.030  1.00  0.00           C
ATOM   7453  O21 POPEi 233     108.386  76.236  22.940  1.00  0.00           O
ATOM   7454  C21 POPEi 233     109.426  76.716  23.590  1.00  0.00           C
ATOM   7455  O22 POPEi 233     110.596  76.656  23.260  1.00  0.00           O
ATOM   7456  C22 POPEi 233     108.936  77.326  24.900  1.00  0.00           C
ATOM   7459  C3  POPEi 233     109.536  74.026  22.610  1.00  0.00           C
ATOM   7462  O31 POPEi 233     109.396  73.806  24.030  1.00  0.00           O
ATOM   7463  C31 POPEi 233     108.226  73.426  24.530  1.00  0.00           C
ATOM   7464  O32 POPEi 233     107.206  73.226  23.890  1.00  0.00           O
ATOM   7465  C32 POPEi 233     108.346  73.166  26.030  1.00  0.00           C
ATOM   7468  C23 POPEi 233     110.156  77.586  25.820  1.00  0.00           C
ATOM   7471  C24 POPEi 233     109.836  78.276  27.150  1.00  0.00           C
ATOM   7474  C25 POPEi 233     109.486  77.306  28.280  1.00  0.00           C
ATOM   7477  C26 POPEi 233     109.936  77.806  29.660  1.00  0.00           C
ATOM   7480  C27 POPEi 233     109.566  76.826  30.780  1.00  0.00           C
ATOM   7483  C28 POPEi 233     110.106  77.206  32.180  1.00  0.00           C
ATOM   7486  C29 POPEi 233     109.016  77.486  33.180  1.00  0.00           C
ATOM   7488 0C21 POPEi 233     108.616  76.736  34.220  1.00  0.00           C
ATOM   7490 1C21 POPEi 233     109.166  75.396  34.680  1.00  0.00           C
ATOM   7493 2C21 POPEi 233     109.626  75.356  36.160  1.00  0.00           C
ATOM   7496 3C21 POPEi 233     108.536  74.966  37.180  1.00  0.00           C
ATOM   7499 4C21 POPEi 233     107.496  76.066  37.440  1.00  0.00           C
ATOM   7502 5C21 POPEi 233     106.386  75.646  38.410  1.00  0.00           C
ATOM   7505 6C21 POPEi 233     105.286  76.716  38.490  1.00  0.00           C
ATOM   7508 7C21 POPEi 233     103.986  76.236  39.140  1.00  0.00           C
ATOM   7511 8C21 POPEi 233     102.856  77.256  38.990  1.00  0.00           C
ATOM   7515  C33 POPEi 233     107.746  74.256  26.950  1.00  0.00           C
ATOM   7518  C34 POPEi 233     107.056  73.676  28.190  1.00  0.00           C
ATOM   7521  C35 POPEi 233     107.136  74.606  29.410  1.00  0.00           C
ATOM   7524  C36 POPEi 233     106.236  74.186  30.590  1.00  0.00           C
ATOM   7527  C37 POPEi 233     106.456  75.066  31.840  1.00  0.00           C
ATOM   7530  C38 POPEi 233     105.556  74.726  33.040  1.00  0.00           C
ATOM   7533  C39 POPEi 233     105.746  73.286  33.550  1.00  0.00           C
ATOM   7536 0C31 POPEi 233     104.896  72.976  34.800  1.00  0.00           C
ATOM   7539 1C31 POPEi 233     105.066  71.516  35.250  1.00  0.00           C
ATOM   7542 2C31 POPEi 233     104.376  71.176  36.580  1.00  0.00           C
ATOM   7545 3C31 POPEi 233     104.996  71.966  37.750  1.00  0.00           C
ATOM   7548 4C31 POPEi 233     104.806  71.306  39.120  1.00  0.00           C
ATOM   7551 5C31 POPEi 233     105.786  71.866  40.160  1.00  0.00           C
ATOM   7554 6C31 POPEi 233     106.006  70.926  41.340  1.00  0.00           C
ATOM   7558  NH3 POPEj 234      97.746 120.096  15.580  1.00  0.00           N
ATOM   7562  C12 POPEj 234      96.776 120.086  14.440  1.00  0.00           C
ATOM   7565  C11 POPEj 234      95.366 120.246  14.990  1.00  0.00           C
ATOM   7568  P   POPEj 234      94.196 122.046  16.510  1.00  0.00           P
ATOM   7569  O13 POPEj 234      93.716 123.428  16.290  1.00  0.00           O
ATOM   7570  O14 POPEj 234      93.126 121.066  16.760  1.00  0.00           O
ATOM   7571  O11 POPEj 234      95.216 122.056  17.710  1.00  0.00           O
ATOM   7572  O12 POPEj 234      95.166 121.616  15.340  1.00  0.00           O
ATOM   7573  C1  POPEj 234      95.226 120.996  18.670  1.00  0.00           C
ATOM   7576  C2  POPEj 234      95.276 121.606  20.080  1.00  0.00           C
ATOM   7578  O21 POPEj 234      96.156 120.826  20.910  1.00  0.00           O
ATOM   7579  C21 POPEj 234      95.776 119.596  21.190  1.00  0.00           C
ATOM   7580  O22 POPEj 234      94.706 119.086  20.930  1.00  0.00           O
ATOM   7581  C22 POPEj 234      96.986 118.846  21.720  1.00  0.00           C
ATOM   7584  C3  POPEj 234      93.866 121.886  20.700  1.00  0.00           C
ATOM   7587  O31 POPEj 234      93.856 122.016  22.130  1.00  0.00           O
ATOM   7588  C31 POPEj 234      94.616 122.988  22.610  1.00  0.00           C
ATOM   7589  O32 POPEj 234      95.256 123.788  21.960  1.00  0.00           O
ATOM   7590  C32 POPEj 234      94.546 122.988  24.120  1.00  0.00           C
ATOM   7593  C23 POPEj 234      97.016 118.726  23.260  1.00  0.00           C
ATOM   7596  C24 POPEj 234      97.976 117.636  23.750  1.00  0.00           C
ATOM   7599  C25 POPEj 234      97.346 116.236  23.840  1.00  0.00           C
ATOM   7602  C26 POPEj 234      97.166 115.566  22.470  1.00  0.00           C
ATOM   7605  C27 POPEj 234      97.006 114.046  22.590  1.00  0.00           C
ATOM   7608  C28 POPEj 234      96.496 113.406  21.290  1.00  0.00           C
ATOM   7611  C29 POPEj 234      95.056 113.746  21.000  1.00  0.00           C
ATOM   7613 0C21 POPEj 234      93.986 113.126  21.530  1.00  0.00           C
ATOM   7615 1C21 POPEj 234      93.956 111.996  22.530  1.00  0.00           C
ATOM   7618 2C21 POPEj 234      93.166 112.346  23.810  1.00  0.00           C
ATOM   7621 3C21 POPEj 234      91.646 112.476  23.620  1.00  0.00           C
ATOM   7624 4C21 POPEj 234      90.866 112.406  24.950  1.00  0.00           C
ATOM   7627 5C21 POPEj 234      91.136 113.596  25.890  1.00  0.00           C
ATOM   7630 6C21 POPEj 234      90.616 113.356  27.310  1.00  0.00           C
ATOM   7633 7C21 POPEj 234      91.096 114.426  28.300  1.00  0.00           C
ATOM   7636 8C21 POPEj 234      90.576 114.226  29.730  1.00  0.00           C
ATOM   7640  C33 POPEj 234      95.966 123.238  24.690  1.00  0.00           C
ATOM   7643  C34 POPEj 234      96.836 121.996  24.550  1.00  0.00           C
ATOM   7646  C35 POPEj 234      98.246 122.156  25.110  1.00  0.00           C
ATOM   7649  C36 POPEj 234      98.276 122.366  26.620  1.00  0.00           C
ATOM   7652  C37 POPEj 234      99.676 122.718  27.110  1.00  0.00           C
ATOM   7655  C38 POPEj 234      99.666 123.298  28.520  1.00  0.00           C
ATOM   7658  C39 POPEj 234     101.046 123.758  28.990  1.00  0.00           C
ATOM   7661 0C31 POPEj 234     100.906 124.528  30.310  1.00  0.00           C
ATOM   7664 1C31 POPEj 234     102.176 124.578  31.150  1.00  0.00           C
ATOM   7667 2C31 POPEj 234     101.936 125.138  32.570  1.00  0.00           C
ATOM   7670 3C31 POPEj 234     101.226 124.178  33.550  1.00  0.00           C
ATOM   7673 4C31 POPEj 234      99.696 124.298  33.600  1.00  0.00           C
ATOM   7676 5C31 POPEj 234      99.076 123.448  34.710  1.00  0.00           C
ATOM   7679 6C31 POPEj 234      97.546 123.468  34.700  1.00  0.00           C
ATOM   7683  NH3 POPEk 235      23.056 126.538  64.000  1.00  0.00           N
ATOM   7687  C12 POPEk 235      22.916 128.018  64.250  1.00  0.00           C
ATOM   7690  C11 POPEk 235      23.706 128.468  65.490  1.00  0.00           C
ATOM   7693  P   POPEk 235      24.266 130.668  66.790  1.00  0.00           P
ATOM   7694  O13 POPEk 235      23.596 131.988  66.920  1.00  0.00           O
ATOM   7695  O14 POPEk 235      24.566 129.948  68.040  1.00  0.00           O
ATOM   7696  O11 POPEk 235      25.576 130.838  65.900  1.00  0.00           O
ATOM   7697  O12 POPEk 235      23.366 129.798  65.820  1.00  0.00           O
ATOM   7698  C1  POPEk 235      26.836 130.248  66.260  1.00  0.00           C
ATOM   7701  C2  POPEk 235      27.646 129.928  64.970  1.00  0.00           C
ATOM   7703  O21 POPEk 235      28.926 129.348  65.320  1.00  0.00           O
ATOM   7704  C21 POPEk 235      29.556 128.438  64.540  1.00  0.00           C
ATOM   7705  O22 POPEk 235      30.106 127.458  65.000  1.00  0.00           O
ATOM   7706  C22 POPEk 235      29.606 128.798  63.060  1.00  0.00           C
ATOM   7709  C3  POPEk 235      27.706 131.198  64.060  1.00  0.00           C
ATOM   7712  O31 POPEk 235      27.776 130.828  62.660  1.00  0.00           O
ATOM   7713  C31 POPEk 235      27.166 131.598  61.780  1.00  0.00           C
ATOM   7714  O32 POPEk 235      26.496 132.578  62.020  1.00  0.00           O
ATOM   7715  C32 POPEk 235      27.436 131.028  60.400  1.00  0.00           C
ATOM   7718  C23 POPEk 235      30.696 128.038  62.270  1.00  0.00           C
ATOM   7721  C24 POPEk 235      30.766 128.448  60.790  1.00  0.00           C
ATOM   7724  C25 POPEk 235      29.646 127.838  59.930  1.00  0.00           C
ATOM   7727  C26 POPEk 235      29.396 128.618  58.630  1.00  0.00           C
ATOM   7730  C27 POPEk 235      29.936 127.938  57.370  1.00  0.00           C
ATOM   7733  C28 POPEk 235      29.516 128.698  56.100  1.00  0.00           C
ATOM   7736  C29 POPEk 235      29.886 127.968  54.830  1.00  0.00           C
ATOM   7738 0C21 POPEk 235      29.106 127.368  53.900  1.00  0.00           C
ATOM   7740 1C21 POPEk 235      27.606 127.178  53.780  1.00  0.00           C
ATOM   7743 2C21 POPEk 235      26.586 127.968  54.620  1.00  0.00           C
ATOM   7746 3C21 POPEk 235      26.556 129.478  54.310  1.00  0.00           C
ATOM   7749 4C21 POPEk 235      25.776 130.298  55.350  1.00  0.00           C
ATOM   7752 5C21 POPEk 235      24.256 130.078  55.310  1.00  0.00           C
ATOM   7755 6C21 POPEk 235      23.496 130.978  56.300  1.00  0.00           C
ATOM   7758 7C21 POPEk 235      22.026 130.578  56.410  1.00  0.00           C
ATOM   7761 8C21 POPEk 235      21.206 131.398  57.400  1.00  0.00           C
ATOM   7765  C33 POPEk 235      26.136 130.628  59.650  1.00  0.00           C
ATOM   7768  C34 POPEk 235      25.456 129.348  60.160  1.00  0.00           C
ATOM   7771  C35 POPEk 235      24.406 128.908  59.130  1.00  0.00           C
ATOM   7774  C36 POPEk 235      24.026 127.428  59.150  1.00  0.00           C
ATOM   7777  C37 POPEk 235      23.246 127.088  57.870  1.00  0.00           C
ATOM   7780  C38 POPEk 235      22.836 125.618  57.720  1.00  0.00           C
ATOM   7783  C39 POPEk 235      22.206 125.348  56.340  1.00  0.00           C
ATOM   7786 0C31 POPEk 235      20.776 125.868  56.180  1.00  0.00           C
ATOM   7789 1C31 POPEk 235      20.226 125.648  54.770  1.00  0.00           C
ATOM   7792 2C31 POPEk 235      18.746 126.068  54.650  1.00  0.00           C
ATOM   7795 3C31 POPEk 235      18.246 126.288  53.210  1.00  0.00           C
ATOM   7798 4C31 POPEk 235      18.276 125.058  52.300  1.00  0.00           C
ATOM   7801 5C31 POPEk 235      17.426 125.258  51.040  1.00  0.00           C
ATOM   7804 6C31 POPEk 235      17.616 124.178  49.980  1.00  0.00           C
ATOM   7808  NH3 POPEl 236      66.696  32.506  23.200  1.00  0.00           N
ATOM   7812  C12 POPEl 236      67.556  33.526  22.520  1.00  0.00           C
ATOM   7815  C11 POPEl 236      69.026  33.126  22.740  1.00  0.00           C
ATOM   7818  P   POPEl 236      70.736  32.776  24.640  1.00  0.00           P
ATOM   7819  O13 POPEl 236      71.216  31.476  24.120  1.00  0.00           O
ATOM   7820  O14 POPEl 236      71.566  33.966  24.350  1.00  0.00           O
ATOM   7821  O11 POPEl 236      70.566  32.576  26.180  1.00  0.00           O
ATOM   7822  O12 POPEl 236      69.266  33.016  24.150  1.00  0.00           O
ATOM   7823  C1  POPEl 236      71.596  32.876  27.130  1.00  0.00           C
ATOM   7826  C2  POPEl 236      71.376  32.066  28.440  1.00  0.00           C
ATOM   7828  O21 POPEl 236      72.436  32.346  29.380  1.00  0.00           O
ATOM   7829  C21 POPEl 236      72.276  33.446  30.090  1.00  0.00           C
ATOM   7830  O22 POPEl 236      71.326  34.216  30.000  1.00  0.00           O
ATOM   7831  C22 POPEl 236      73.436  33.556  31.070  1.00  0.00           C
ATOM   7834  C3  POPEl 236      71.346  30.536  28.210  1.00  0.00           C
ATOM   7837  O31 POPEl 236      70.476  29.916  29.180  1.00  0.00           O
ATOM   7838  C31 POPEl 236      71.066  29.456  30.270  1.00  0.00           C
ATOM   7839  O32 POPEl 236      72.266  29.446  30.490  1.00  0.00           O
ATOM   7840  C32 POPEl 236      70.016  29.016  31.280  1.00  0.00           C
ATOM   7843  C23 POPEl 236      73.366  34.826  31.950  1.00  0.00           C
ATOM   7846  C24 POPEl 236      72.216  34.856  32.970  1.00  0.00           C
ATOM   7849  C25 POPEl 236      72.116  33.626  33.880  1.00  0.00           C
ATOM   7852  C26 POPEl 236      71.046  33.836  34.970  1.00  0.00           C
ATOM   7855  C27 POPEl 236      70.976  32.686  35.990  1.00  0.00           C
ATOM   7858  C28 POPEl 236      69.966  32.946  37.120  1.00  0.00           C
ATOM   7861  C29 POPEl 236      70.356  34.136  37.950  1.00  0.00           C
ATOM   7863 0C21 POPEl 236      69.636  34.636  38.970  1.00  0.00           C
ATOM   7865 1C21 POPEl 236      68.356  34.016  39.480  1.00  0.00           C
ATOM   7868 2C21 POPEl 236      67.866  34.666  40.790  1.00  0.00           C
ATOM   7871 3C21 POPEl 236      66.946  33.716  41.570  1.00  0.00           C
ATOM   7874 4C21 POPEl 236      66.406  34.296  42.880  1.00  0.00           C
ATOM   7877 5C21 POPEl 236      65.626  35.606  42.710  1.00  0.00           C
ATOM   7880 6C21 POPEl 236      64.846  35.986  43.980  1.00  0.00           C
ATOM   7883 7C21 POPEl 236      64.266  37.406  43.910  1.00  0.00           C
ATOM   7886 8C21 POPEl 236      63.426  37.776  45.130  1.00  0.00           C
ATOM   7890  C33 POPEl 236      70.626  28.886  32.700  1.00  0.00           C
ATOM   7893  C34 POPEl 236      69.586  28.436  33.730  1.00  0.00           C
ATOM   7896  C35 POPEl 236      70.046  28.536  35.190  1.00  0.00           C
ATOM   7899  C36 POPEl 236      68.956  28.036  36.150  1.00  0.00           C
ATOM   7902  C37 POPEl 236      69.156  28.426  37.620  1.00  0.00           C
ATOM   7905  C38 POPEl 236      67.976  27.936  38.490  1.00  0.00           C
ATOM   7908  C39 POPEl 236      67.736  28.746  39.770  1.00  0.00           C
ATOM   7911 0C31 POPEl 236      68.706  28.436  40.910  1.00  0.00           C
ATOM   7914 1C31 POPEl 236      68.256  29.096  42.230  1.00  0.00           C
ATOM   7917 2C31 POPEl 236      69.366  29.166  43.290  1.00  0.00           C
ATOM   7920 3C31 POPEl 236      68.866  29.586  44.680  1.00  0.00           C
ATOM   7923 4C31 POPEl 236      68.206  30.976  44.720  1.00  0.00           C
ATOM   7926 5C31 POPEl 236      67.866  31.406  46.150  1.00  0.00           C
ATOM   7929 6C31 POPEl 236      67.396  32.856  46.250  1.00  0.00           C
ATOM   7933  NH3 POPEm 237      80.846  -0.024  62.530  1.00  0.00           N
ATOM   7937  C12 POPEm 237      82.106  -0.594  61.950  1.00  0.00           C
ATOM   7940  C11 POPEm 237      83.236  -0.424  62.960  1.00  0.00           C
ATOM   7943  P   POPEm 237      85.526  -0.534  61.690  1.00  0.00           P
ATOM   7944  O13 POPEm 237      86.036   0.666  62.390  1.00  0.00           O
ATOM   7945  O14 POPEm 237      86.496  -1.634  61.460  1.00  0.00           O
ATOM   7946  O11 POPEm 237      84.726  -0.264  60.360  1.00  0.00           O
ATOM   7947  O12 POPEm 237      84.386  -1.174  62.570  1.00  0.00           O
ATOM   7948  C1  POPEm 237      84.916   0.896  59.550  1.00  0.00           C
ATOM   7951  C2  POPEm 237      84.716   0.566  58.040  1.00  0.00           C
ATOM   7953  O21 POPEm 237      83.996   1.646  57.400  1.00  0.00           O
ATOM   7954  C21 POPEm 237      84.196   1.756  56.100  1.00  0.00           C
ATOM   7955  O22 POPEm 237      85.146   1.296  55.480  1.00  0.00           O
ATOM   7956  C22 POPEm 237      83.056   2.556  55.460  1.00  0.00           C
ATOM   7959  C3  POPEm 237      83.936  -0.764  57.870  1.00  0.00           C
ATOM   7962  O31 POPEm 237      83.786  -1.164  56.490  1.00  0.00           O
ATOM   7963  C31 POPEm 237      82.586  -1.014  55.950  1.00  0.00           C
ATOM   7964  O32 POPEm 237      81.666  -0.344  56.380  1.00  0.00           O
ATOM   7965  C32 POPEm 237      82.546  -1.904  54.720  1.00  0.00           C
ATOM   7968  C23 POPEm 237      83.276   2.746  53.940  1.00  0.00           C
ATOM   7971  C24 POPEm 237      81.976   3.026  53.180  1.00  0.00           C
ATOM   7974  C25 POPEm 237      82.156   3.206  51.670  1.00  0.00           C
ATOM   7977  C26 POPEm 237      80.836   3.336  50.890  1.00  0.00           C
ATOM   7980  C27 POPEm 237      80.896   2.516  49.590  1.00  0.00           C
ATOM   7983  C28 POPEm 237      79.696   2.726  48.660  1.00  0.00           C
ATOM   7986  C29 POPEm 237      79.856   1.876  47.420  1.00  0.00           C
ATOM   7988 0C21 POPEm 237      80.206   2.286  46.190  1.00  0.00           C
ATOM   7990 1C21 POPEm 237      80.536   3.696  45.750  1.00  0.00           C
ATOM   7993 2C21 POPEm 237      79.366   4.706  45.740  1.00  0.00           C
ATOM   7996 3C21 POPEm 237      78.026   4.136  45.250  1.00  0.00           C
ATOM   7999 4C21 POPEm 237      76.946   5.216  45.150  1.00  0.00           C
ATOM   8002 5C21 POPEm 237      75.526   4.656  45.080  1.00  0.00           C
ATOM   8005 6C21 POPEm 237      74.456   5.706  45.450  1.00  0.00           C
ATOM   8008 7C21 POPEm 237      73.086   5.066  45.670  1.00  0.00           C
ATOM   8011 8C21 POPEm 237      72.036   6.006  46.270  1.00  0.00           C
ATOM   8015  C33 POPEm 237      82.236  -1.164  53.420  1.00  0.00           C
ATOM   8018  C34 POPEm 237      82.306  -2.194  52.300  1.00  0.00           C
ATOM   8021  C35 POPEm 237      82.126  -1.644  50.890  1.00  0.00           C
ATOM   8024  C36 POPEm 237      83.436  -1.094  50.340  1.00  0.00           C
ATOM   8027  C37 POPEm 237      83.296  -0.674  48.880  1.00  0.00           C
ATOM   8030  C38 POPEm 237      84.646  -0.364  48.220  1.00  0.00           C
ATOM   8033  C39 POPEm 237      85.486  -1.594  47.840  1.00  0.00           C
ATOM   8036 0C31 POPEm 237      84.846  -2.484  46.760  1.00  0.00           C
ATOM   8039 1C31 POPEm 237      85.886  -3.424  46.120  1.00  0.00           C
ATOM   8042 2C31 POPEm 237      85.456  -4.044  44.780  1.00  0.00           C
ATOM   8045 3C31 POPEm 237      85.116  -2.994  43.710  1.00  0.00           C
ATOM   8048 4C31 POPEm 237      85.176  -3.524  42.270  1.00  0.00           C
ATOM   8051 5C31 POPEm 237      85.056  -2.414  41.230  1.00  0.00           C
ATOM   8054 6C31 POPEm 237      85.026  -2.944  39.790  1.00  0.00           C
ATOM   8058  NH3 POPEn 238      43.736  71.716  18.150  1.00  0.00           N
ATOM   8062  C12 POPEn 238      43.266  70.296  18.460  1.00  0.00           C
ATOM   8065  C11 POPEn 238      42.416  70.186  19.750  1.00  0.00           C
ATOM   8068  P   POPEn 238      43.126  67.806  20.740  1.00  0.00           P
ATOM   8069  O13 POPEn 238      42.776  67.626  22.170  1.00  0.00           O
ATOM   8070  O14 POPEn 238      43.036  66.566  19.950  1.00  0.00           O
ATOM   8071  O11 POPEn 238      44.536  68.496  20.600  1.00  0.00           O
ATOM   8072  O12 POPEn 238      42.126  68.836  20.100  1.00  0.00           O
ATOM   8073  C1  POPEn 238      45.006  69.426  21.580  1.00  0.00           C
ATOM   8076  C2  POPEn 238      45.946  68.736  22.600  1.00  0.00           C
ATOM   8078  O21 POPEn 238      46.456  69.766  23.460  1.00  0.00           O
ATOM   8079  C21 POPEn 238      46.496  69.446  24.740  1.00  0.00           C
ATOM   8080  O22 POPEn 238      46.036  68.426  25.230  1.00  0.00           O
ATOM   8081  C22 POPEn 238      47.196  70.546  25.520  1.00  0.00           C
ATOM   8084  C3  POPEn 238      47.156  68.036  21.930  1.00  0.00           C
ATOM   8087  O31 POPEn 238      47.856  67.176  22.870  1.00  0.00           O
ATOM   8088  C31 POPEn 238      49.146  66.956  22.570  1.00  0.00           C
ATOM   8089  O32 POPEn 238      49.816  67.626  21.810  1.00  0.00           O
ATOM   8090  C32 POPEn 238      49.556  65.606  23.180  1.00  0.00           C
ATOM   8093  C23 POPEn 238      48.596  70.126  25.990  1.00  0.00           C
ATOM   8096  C24 POPEn 238      49.406  71.306  26.530  1.00  0.00           C
ATOM   8099  C25 POPEn 238      48.756  72.136  27.660  1.00  0.00           C
ATOM   8102  C26 POPEn 238      49.836  72.966  28.360  1.00  0.00           C
ATOM   8105  C27 POPEn 238      49.306  74.116  29.240  1.00  0.00           C
ATOM   8108  C28 POPEn 238      50.346  75.256  29.370  1.00  0.00           C
ATOM   8111  C29 POPEn 238      49.736  76.626  29.410  1.00  0.00           C
ATOM   8113 0C21 POPEn 238      50.186  77.686  30.120  1.00  0.00           C
ATOM   8115 1C21 POPEn 238      51.426  77.696  30.980  1.00  0.00           C
ATOM   8118 2C21 POPEn 238      51.076  77.276  32.420  1.00  0.00           C
ATOM   8121 3C21 POPEn 238      52.316  77.236  33.330  1.00  0.00           C
ATOM   8124 4C21 POPEn 238      52.026  76.666  34.730  1.00  0.00           C
ATOM   8127 5C21 POPEn 238      50.826  77.316  35.430  1.00  0.00           C
ATOM   8130 6C21 POPEn 238      50.796  77.066  36.940  1.00  0.00           C
ATOM   8133 7C21 POPEn 238      49.576  77.736  37.590  1.00  0.00           C
ATOM   8136 8C21 POPEn 238      49.526  77.596  39.110  1.00  0.00           C
ATOM   8140  C33 POPEn 238      50.846  65.606  24.030  1.00  0.00           C
ATOM   8143  C34 POPEn 238      50.726  66.336  25.370  1.00  0.00           C
ATOM   8146  C35 POPEn 238      51.556  65.676  26.490  1.00  0.00           C
ATOM   8149  C36 POPEn 238      51.636  66.566  27.740  1.00  0.00           C
ATOM   8152  C37 POPEn 238      52.406  65.976  28.930  1.00  0.00           C
ATOM   8155  C38 POPEn 238      52.786  67.056  29.950  1.00  0.00           C
ATOM   8158  C39 POPEn 238      53.366  66.566  31.290  1.00  0.00           C
ATOM   8161 0C31 POPEn 238      52.306  66.406  32.390  1.00  0.00           C
ATOM   8164 1C31 POPEn 238      52.906  66.146  33.780  1.00  0.00           C
ATOM   8167 2C31 POPEn 238      51.816  65.906  34.840  1.00  0.00           C
ATOM   8170 3C31 POPEn 238      52.356  65.446  36.200  1.00  0.00           C
ATOM   8173 4C31 POPEn 238      52.736  66.576  37.170  1.00  0.00           C
ATOM   8176 5C31 POPEn 238      53.276  66.026  38.500  1.00  0.00           C
ATOM   8179 6C31 POPEn 238      53.586  67.096  39.550  1.00  0.00           C
ATOM   8183  NH3 POPEo 239      93.306 111.266  15.850  1.00  0.00           N
ATOM   8187  C12 POPEo 239      92.326 110.176  16.190  1.00  0.00           C
ATOM   8190  C11 POPEo 239      91.446 109.826  14.980  1.00  0.00           C
ATOM   8193  P   POPEo 239      90.836 107.326  15.560  1.00  0.00           P
ATOM   8194  O13 POPEo 239      91.976 106.906  14.710  1.00  0.00           O
ATOM   8195  O14 POPEo 239      89.566 106.566  15.470  1.00  0.00           O
ATOM   8196  O11 POPEo 239      91.306 107.406  17.060  1.00  0.00           O
ATOM   8197  O12 POPEo 239      90.456 108.846  15.280  1.00  0.00           O
ATOM   8198  C1  POPEo 239      90.386 107.246  18.140  1.00  0.00           C
ATOM   8201  C2  POPEo 239      89.646 108.576  18.500  1.00  0.00           C
ATOM   8203  O21 POPEo 239      89.916 109.076  19.830  1.00  0.00           O
ATOM   8204  C21 POPEo 239      89.696 108.266  20.860  1.00  0.00           C
ATOM   8205  O22 POPEo 239      89.516 107.056  20.820  1.00  0.00           O
ATOM   8206  C22 POPEo 239      89.666 109.066  22.160  1.00  0.00           C
ATOM   8209  C3  POPEo 239      88.106 108.596  18.210  1.00  0.00           C
ATOM   8212  O31 POPEo 239      87.346 107.946  19.250  1.00  0.00           O
ATOM   8213  C31 POPEo 239      86.546 106.956  18.920  1.00  0.00           C
ATOM   8214  O32 POPEo 239      86.226 106.636  17.780  1.00  0.00           O
ATOM   8215  C32 POPEo 239      86.156 106.196  20.170  1.00  0.00           C
ATOM   8218  C23 POPEo 239      88.386 108.706  22.950  1.00  0.00           C
ATOM   8221  C24 POPEo 239      88.366 109.246  24.380  1.00  0.00           C
ATOM   8224  C25 POPEo 239      89.406 108.586  25.290  1.00  0.00           C
ATOM   8227  C26 POPEo 239      89.176 108.876  26.780  1.00  0.00           C
ATOM   8230  C27 POPEo 239      90.196 108.156  27.680  1.00  0.00           C
ATOM   8233  C28 POPEo 239      90.086 108.576  29.160  1.00  0.00           C
ATOM   8236  C29 POPEo 239      91.226 108.026  29.990  1.00  0.00           C
ATOM   8238 0C21 POPEo 239      91.956 108.706  30.890  1.00  0.00           C
ATOM   8240 1C21 POPEo 239      91.746 110.136  31.310  1.00  0.00           C
ATOM   8243 2C21 POPEo 239      90.966 110.196  32.630  1.00  0.00           C
ATOM   8246 3C21 POPEo 239      90.316 111.566  32.860  1.00  0.00           C
ATOM   8249 4C21 POPEo 239      89.556 111.626  34.190  1.00  0.00           C
ATOM   8252 5C21 POPEo 239      90.286 112.446  35.260  1.00  0.00           C
ATOM   8255 6C21 POPEo 239      89.986 113.946  35.150  1.00  0.00           C
ATOM   8258 7C21 POPEo 239      90.596 114.766  36.300  1.00  0.00           C
ATOM   8261 8C21 POPEo 239      90.246 116.246  36.230  1.00  0.00           C
ATOM   8265  C33 POPEo 239      85.106 106.966  20.990  1.00  0.00           C
ATOM   8268  C34 POPEo 239      84.906 106.326  22.360  1.00  0.00           C
ATOM   8271  C35 POPEo 239      84.356 107.316  23.390  1.00  0.00           C
ATOM   8274  C36 POPEo 239      84.086 106.646  24.740  1.00  0.00           C
ATOM   8277  C37 POPEo 239      84.676 107.436  25.920  1.00  0.00           C
ATOM   8280  C38 POPEo 239      84.576 106.666  27.250  1.00  0.00           C
ATOM   8283  C39 POPEo 239      83.166 106.166  27.600  1.00  0.00           C
ATOM   8286 0C31 POPEo 239      82.106 107.286  27.730  1.00  0.00           C
ATOM   8289 1C31 POPEo 239      82.266 108.096  29.010  1.00  0.00           C
ATOM   8292 2C31 POPEo 239      81.416 109.376  29.060  1.00  0.00           C
ATOM   8295 3C31 POPEo 239      81.566 110.096  30.400  1.00  0.00           C
ATOM   8298 4C31 POPEo 239      80.506 111.176  30.650  1.00  0.00           C
ATOM   8301 5C31 POPEo 239      80.566 111.726  32.080  1.00  0.00           C
ATOM   8304 6C31 POPEo 239      79.686 112.956  32.310  1.00  0.00           C
ATOM   8308  NH3 POPEp 240     122.376  60.676  17.870  1.00  0.00           N
ATOM   8312  C12 POPEp 240     121.496  61.846  17.520  1.00  0.00           C
ATOM   8315  C11 POPEp 240     120.796  62.406  18.760  1.00  0.00           C
ATOM   8318  P   POPEp 240     118.176  62.446  19.040  1.00  0.00           P
ATOM   8319  O13 POPEp 240     117.746  62.776  17.660  1.00  0.00           O
ATOM   8320  O14 POPEp 240     117.226  61.636  19.810  1.00  0.00           O
ATOM   8321  O11 POPEp 240     118.476  63.786  19.840  1.00  0.00           O
ATOM   8322  O12 POPEp 240     119.576  61.696  19.000  1.00  0.00           O
ATOM   8323  C1  POPEp 240     119.196  63.846  21.090  1.00  0.00           C
ATOM   8326  C2  POPEp 240     118.326  63.636  22.380  1.00  0.00           C
ATOM   8328  O21 POPEp 240     118.816  64.416  23.480  1.00  0.00           O
ATOM   8329  C21 POPEp 240     118.456  65.686  23.530  1.00  0.00           C
ATOM   8330  O22 POPEp 240     117.926  66.336  22.650  1.00  0.00           O
ATOM   8331  C22 POPEp 240     118.796  66.246  24.910  1.00  0.00           C
ATOM   8334  C3  POPEp 240     118.206  62.146  22.840  1.00  0.00           C
ATOM   8337  O31 POPEp 240     117.666  61.976  24.180  1.00  0.00           O
ATOM   8338  C31 POPEp 240     118.366  61.636  25.280  1.00  0.00           C
ATOM   8339  O32 POPEp 240     117.866  61.466  26.370  1.00  0.00           O
ATOM   8340  C32 POPEp 240     119.876  61.436  25.030  1.00  0.00           C
ATOM   8343  C23 POPEp 240     117.786  65.756  25.950  1.00  0.00           C
ATOM   8346  C24 POPEp 240     118.126  66.186  27.380  1.00  0.00           C
ATOM   8349  C25 POPEp 240     117.066  65.786  28.410  1.00  0.00           C
ATOM   8352  C26 POPEp 240     117.056  64.286  28.750  1.00  0.00           C
ATOM   8355  C27 POPEp 240     115.946  63.906  29.760  1.00  0.00           C
ATOM   8358  C28 POPEp 240     115.836  62.396  30.050  1.00  0.00           C
ATOM   8361  C29 POPEp 240     115.396  61.616  28.840  1.00  0.00           C
ATOM   8363 0C21 POPEp 240     114.386  60.736  28.720  1.00  0.00           C
ATOM   8365 1C21 POPEp 240     113.436  60.246  29.790  1.00  0.00           C
ATOM   8368 2C21 POPEp 240     113.246  58.706  29.730  1.00  0.00           C
ATOM   8371 3C21 POPEp 240     111.776  58.266  29.850  1.00  0.00           C
ATOM   8374 4C21 POPEp 240     111.546  57.146  30.870  1.00  0.00           C
ATOM   8377 5C21 POPEp 240     111.696  57.616  32.330  1.00  0.00           C
ATOM   8380 6C21 POPEp 240     111.246  56.566  33.360  1.00  0.00           C
ATOM   8383 7C21 POPEp 240     112.086  55.286  33.330  1.00  0.00           C
ATOM   8386 8C21 POPEp 240     111.606  54.206  34.320  1.00  0.00           C
ATOM   8390  C33 POPEp 240     120.696  61.106  26.310  1.00  0.00           C
ATOM   8393  C34 POPEp 240     122.156  60.706  26.030  1.00  0.00           C
ATOM   8396  C35 POPEp 240     122.746  59.746  27.090  1.00  0.00           C
ATOM   8399  C36 POPEp 240     122.956  60.386  28.470  1.00  0.00           C
ATOM   8402  C37 POPEp 240     122.916  59.356  29.610  1.00  0.00           C
ATOM   8405  C38 POPEp 240     123.076  60.046  30.970  1.00  0.00           C
ATOM   8408  C39 POPEp 240     122.586  59.256  32.190  1.00  0.00           C
ATOM   8411 0C31 POPEp 240     122.096  60.246  33.260  1.00  0.00           C
ATOM   8414 1C31 POPEp 240     122.176  59.776  34.710  1.00  0.00           C
ATOM   8417 2C31 POPEp 240     121.796  60.946  35.630  1.00  0.00           C
ATOM   8420 3C31 POPEp 240     121.846  60.646  37.130  1.00  0.00           C
ATOM   8423 4C31 POPEp 240     121.476  61.886  37.940  1.00  0.00           C
ATOM   8426 5C31 POPEp 240     121.596  61.686  39.460  1.00  0.00           C
ATOM   8429 6C31 POPEp 240     121.316  62.976  40.230  1.00  0.00           C
ATOM   8433  NH3 POPEq 241      55.736 115.476  20.930  1.00  0.00           N
ATOM   8437  C12 POPEq 241      54.906 115.316  19.690  1.00  0.00           C
ATOM   8440  C11 POPEq 241      53.406 115.216  20.010  1.00  0.00           C
ATOM   8443  P   POPEq 241      52.756 115.716  22.480  1.00  0.00           P
ATOM   8444  O13 POPEq 241      51.536 116.306  23.080  1.00  0.00           O
ATOM   8445  O14 POPEq 241      52.876 114.246  22.550  1.00  0.00           O
ATOM   8446  O11 POPEq 241      54.036 116.236  23.260  1.00  0.00           O
ATOM   8447  O12 POPEq 241      52.996 116.186  20.980  1.00  0.00           O
ATOM   8448  C1  POPEq 241      54.166 115.976  24.670  1.00  0.00           C
ATOM   8451  C2  POPEq 241      55.646 115.666  25.040  1.00  0.00           C
ATOM   8453  O21 POPEq 241      55.856 115.316  26.420  1.00  0.00           O
ATOM   8454  C21 POPEq 241      55.606 116.216  27.370  1.00  0.00           C
ATOM   8455  O22 POPEq 241      55.226 117.356  27.180  1.00  0.00           O
ATOM   8456  C22 POPEq 241      55.966 115.636  28.750  1.00  0.00           C
ATOM   8459  C3  POPEq 241      56.566 116.816  24.540  1.00  0.00           C
ATOM   8462  O31 POPEq 241      57.966 116.536  24.630  1.00  0.00           O
ATOM   8463  C31 POPEq 241      58.456 115.736  23.690  1.00  0.00           C
ATOM   8464  O32 POPEq 241      57.806 115.056  22.910  1.00  0.00           O
ATOM   8465  C32 POPEq 241      59.976 115.946  23.650  1.00  0.00           C
ATOM   8468  C23 POPEq 241      56.776 116.636  29.620  1.00  0.00           C
ATOM   8471  C24 POPEq 241      56.896 116.226  31.110  1.00  0.00           C
ATOM   8474  C25 POPEq 241      55.666 116.636  31.920  1.00  0.00           C
ATOM   8477  C26 POPEq 241      55.776 116.406  33.440  1.00  0.00           C
ATOM   8480  C27 POPEq 241      54.506 116.916  34.150  1.00  0.00           C
ATOM   8483  C28 POPEq 241      54.496 116.726  35.680  1.00  0.00           C
ATOM   8486  C29 POPEq 241      53.106 116.996  36.210  1.00  0.00           C
ATOM   8488 0C21 POPEq 241      52.716 118.006  37.010  1.00  0.00           C
ATOM   8490 1C21 POPEq 241      53.586 119.086  37.590  1.00  0.00           C
ATOM   8493 2C21 POPEq 241      53.946 118.766  39.060  1.00  0.00           C
ATOM   8496 3C21 POPEq 241      52.736 118.776  40.000  1.00  0.00           C
ATOM   8499 4C21 POPEq 241      53.136 118.486  41.460  1.00  0.00           C
ATOM   8502 5C21 POPEq 241      51.986 118.656  42.460  1.00  0.00           C
ATOM   8505 6C21 POPEq 241      51.586 120.126  42.680  1.00  0.00           C
ATOM   8508 7C21 POPEq 241      50.576 120.306  43.820  1.00  0.00           C
ATOM   8511 8C21 POPEq 241      49.996 121.716  43.900  1.00  0.00           C
ATOM   8515  C33 POPEq 241      60.806 114.676  23.900  1.00  0.00           C
ATOM   8518  C34 POPEq 241      60.666 114.136  25.330  1.00  0.00           C
ATOM   8521  C35 POPEq 241      61.766 113.126  25.690  1.00  0.00           C
ATOM   8524  C36 POPEq 241      61.586 112.516  27.090  1.00  0.00           C
ATOM   8527  C37 POPEq 241      62.776 111.636  27.520  1.00  0.00           C
ATOM   8530  C38 POPEq 241      62.526 110.876  28.840  1.00  0.00           C
ATOM   8533  C39 POPEq 241      63.296 111.446  30.030  1.00  0.00           C
ATOM   8536 0C31 POPEq 241      63.046 110.656  31.330  1.00  0.00           C
ATOM   8539 1C31 POPEq 241      63.666 111.316  32.560  1.00  0.00           C
ATOM   8542 2C31 POPEq 241      63.206 110.686  33.880  1.00  0.00           C
ATOM   8545 3C31 POPEq 241      63.846 111.346  35.110  1.00  0.00           C
ATOM   8548 4C31 POPEq 241      63.276 112.736  35.440  1.00  0.00           C
ATOM   8551 5C31 POPEq 241      64.056 113.426  36.570  1.00  0.00           C
ATOM   8554 6C31 POPEq 241      63.566 114.836  36.890  1.00  0.00           C
ATOM   8558  NH3 POPEr 242      16.806 120.876  22.890  1.00  0.00           N
ATOM   8562  C12 POPEr 242      17.366 120.206  21.680  1.00  0.00           C
ATOM   8565  C11 POPEr 242      17.986 118.856  22.070  1.00  0.00           C
ATOM   8568  P   POPEr 242      20.596 118.806  21.850  1.00  0.00           P
ATOM   8569  O13 POPEr 242      20.256 118.876  20.400  1.00  0.00           O
ATOM   8570  O14 POPEr 242      21.316 117.626  22.360  1.00  0.00           O
ATOM   8571  O11 POPEr 242      21.476 120.056  22.260  1.00  0.00           O
ATOM   8572  O12 POPEr 242      19.266 119.036  22.680  1.00  0.00           O
ATOM   8573  C1  POPEr 242      20.916 121.126  23.030  1.00  0.00           C
ATOM   8576  C2  POPEr 242      20.876 120.806  24.560  1.00  0.00           C
ATOM   8578  O21 POPEr 242      20.046 121.736  25.300  1.00  0.00           O
ATOM   8579  C21 POPEr 242      20.436 122.998  25.290  1.00  0.00           C
ATOM   8580  O22 POPEr 242      21.316 123.478  24.610  1.00  0.00           O
ATOM   8581  C22 POPEr 242      19.576 123.838  26.230  1.00  0.00           C
ATOM   8584  C3  POPEr 242      22.316 120.686  25.150  1.00  0.00           C
ATOM   8587  O31 POPEr 242      22.346 120.646  26.580  1.00  0.00           O
ATOM   8588  C31 POPEr 242      21.926 119.616  27.330  1.00  0.00           C
ATOM   8589  O32 POPEr 242      21.796 119.696  28.540  1.00  0.00           O
ATOM   8590  C32 POPEr 242      21.696 118.286  26.620  1.00  0.00           C
ATOM   8593  C23 POPEr 242      20.106 123.948  27.670  1.00  0.00           C
ATOM   8596  C24 POPEr 242      19.046 123.598  28.710  1.00  0.00           C
ATOM   8599  C25 POPEr 242      19.136 122.126  29.100  1.00  0.00           C
ATOM   8602  C26 POPEr 242      18.266 121.816  30.320  1.00  0.00           C
ATOM   8605  C27 POPEr 242      18.546 120.436  30.900  1.00  0.00           C
ATOM   8608  C28 POPEr 242      18.016 120.296  32.330  1.00  0.00           C
ATOM   8611  C29 POPEr 242      17.966 118.876  32.840  1.00  0.00           C
ATOM   8613 0C21 POPEr 242      18.436 118.416  34.020  1.00  0.00           C
ATOM   8615 1C21 POPEr 242      19.136 119.196  35.100  1.00  0.00           C
ATOM   8618 2C21 POPEr 242      18.286 119.276  36.380  1.00  0.00           C
ATOM   8621 3C21 POPEr 242      18.986 120.016  37.530  1.00  0.00           C
ATOM   8624 4C21 POPEr 242      18.076 120.066  38.770  1.00  0.00           C
ATOM   8627 5C21 POPEr 242      18.696 120.696  40.030  1.00  0.00           C
ATOM   8630 6C21 POPEr 242      17.626 120.836  41.120  1.00  0.00           C
ATOM   8633 7C21 POPEr 242      18.186 121.266  42.480  1.00  0.00           C
ATOM   8636 8C21 POPEr 242      17.086 121.446  43.530  1.00  0.00           C
ATOM   8640  C33 POPEr 242      20.246 117.816  26.830  1.00  0.00           C
ATOM   8643  C34 POPEr 242      20.026 116.366  26.380  1.00  0.00           C
ATOM   8646  C35 POPEr 242      20.746 115.266  27.200  1.00  0.00           C
ATOM   8649  C36 POPEr 242      20.336 115.246  28.680  1.00  0.00           C
ATOM   8652  C37 POPEr 242      20.606 113.916  29.410  1.00  0.00           C
ATOM   8655  C38 POPEr 242      19.756 113.666  30.680  1.00  0.00           C
ATOM   8658  C39 POPEr 242      19.866 114.746  31.770  1.00  0.00           C
ATOM   8661 0C31 POPEr 242      19.076 114.406  33.050  1.00  0.00           C
ATOM   8664 1C31 POPEr 242      19.746 113.376  33.980  1.00  0.00           C
ATOM   8667 2C31 POPEr 242      20.526 113.966  35.170  1.00  0.00           C
ATOM   8670 3C31 POPEr 242      21.736 114.836  34.770  1.00  0.00           C
ATOM   8673 4C31 POPEr 242      22.836 114.836  35.840  1.00  0.00           C
ATOM   8676 5C31 POPEr 242      23.946 115.856  35.550  1.00  0.00           C
ATOM   8679 6C31 POPEr 242      25.136 115.756  36.510  1.00  0.00           C
ATOM   8683  NH3 POPEs 243     103.906  33.676  64.590  1.00  0.00           N
ATOM   8687  C12 POPEs 243     104.796  34.756  64.040  1.00  0.00           C
ATOM   8690  C11 POPEs 243     103.986  36.046  63.860  1.00  0.00           C
ATOM   8693  P   POPEs 243     105.176  37.996  62.590  1.00  0.00           P
ATOM   8694  O13 POPEs 243     105.406  39.426  62.920  1.00  0.00           O
ATOM   8695  O14 POPEs 243     106.196  37.246  61.850  1.00  0.00           O
ATOM   8696  O11 POPEs 243     103.796  38.006  61.810  1.00  0.00           O
ATOM   8697  O12 POPEs 243     104.806  37.206  63.910  1.00  0.00           O
ATOM   8698  C1  POPEs 243     103.826  38.256  60.390  1.00  0.00           C
ATOM   8701  C2  POPEs 243     102.596  37.566  59.750  1.00  0.00           C
ATOM   8703  O21 POPEs 243     103.016  36.726  58.660  1.00  0.00           O
ATOM   8704  C21 POPEs 243     102.346  36.726  57.530  1.00  0.00           C
ATOM   8705  O22 POPEs 243     101.946  37.686  56.900  1.00  0.00           O
ATOM   8706  C22 POPEs 243     102.086  35.276  57.160  1.00  0.00           C
ATOM   8709  C3  POPEs 243     101.406  38.536  59.520  1.00  0.00           C
ATOM   8712  O31 POPEs 243     100.226  37.736  59.330  1.00  0.00           O
ATOM   8713  C31 POPEs 243      99.106  38.316  59.750  1.00  0.00           C
ATOM   8714  O32 POPEs 243      99.016  39.436  60.230  1.00  0.00           O
ATOM   8715  C32 POPEs 243      97.936  37.336  59.610  1.00  0.00           C
ATOM   8718  C23 POPEs 243     101.046  35.116  56.020  1.00  0.00           C
ATOM   8721  C24 POPEs 243     100.616  33.646  55.880  1.00  0.00           C
ATOM   8724  C25 POPEs 243      99.526  33.416  54.820  1.00  0.00           C
ATOM   8727  C26 POPEs 243      99.996  33.706  53.390  1.00  0.00           C
ATOM   8730  C27 POPEs 243      98.966  33.236  52.350  1.00  0.00           C
ATOM   8733  C28 POPEs 243      99.496  33.396  50.920  1.00  0.00           C
ATOM   8736  C29 POPEs 243      98.456  33.016  49.890  1.00  0.00           C
ATOM   8738 0C21 POPEs 243      97.506  33.836  49.410  1.00  0.00           C
ATOM   8740 1C21 POPEs 243      97.276  35.256  49.850  1.00  0.00           C
ATOM   8743 2C21 POPEs 243      95.856  35.746  49.540  1.00  0.00           C
ATOM   8746 3C21 POPEs 243      95.746  36.316  48.120  1.00  0.00           C
ATOM   8749 4C21 POPEs 243      94.306  36.546  47.660  1.00  0.00           C
ATOM   8752 5C21 POPEs 243      93.596  35.256  47.210  1.00  0.00           C
ATOM   8755 6C21 POPEs 243      92.326  35.546  46.420  1.00  0.00           C
ATOM   8758 7C21 POPEs 243      91.746  34.316  45.720  1.00  0.00           C
ATOM   8761 8C21 POPEs 243      90.746  34.676  44.620  1.00  0.00           C
ATOM   8765  C33 POPEs 243      98.036  36.386  58.390  1.00  0.00           C
ATOM   8768  C34 POPEs 243      96.676  35.796  58.010  1.00  0.00           C
ATOM   8771  C35 POPEs 243      96.696  35.036  56.670  1.00  0.00           C
ATOM   8774  C36 POPEs 243      95.296  34.836  56.090  1.00  0.00           C
ATOM   8777  C37 POPEs 243      95.276  34.316  54.650  1.00  0.00           C
ATOM   8780  C38 POPEs 243      93.826  34.226  54.140  1.00  0.00           C
ATOM   8783  C39 POPEs 243      93.706  33.846  52.660  1.00  0.00           C
ATOM   8786 0C31 POPEs 243      94.506  32.596  52.280  1.00  0.00           C
ATOM   8789 1C31 POPEs 243      93.906  31.876  51.080  1.00  0.00           C
ATOM   8792 2C31 POPEs 243      94.796  30.746  50.550  1.00  0.00           C
ATOM   8795 3C31 POPEs 243      93.976  29.626  49.880  1.00  0.00           C
ATOM   8798 4C31 POPEs 243      94.596  29.106  48.590  1.00  0.00           C
ATOM   8801 5C31 POPEs 243      93.766  27.996  47.950  1.00  0.00           C
ATOM   8804 6C31 POPEs 243      94.016  27.816  46.460  1.00  0.00           C
ATOM   8808  NH3 POPEt 244      78.606 119.666  15.260  1.00  0.00           N
ATOM   8812  C12 POPEt 244      77.356 119.476  16.060  1.00  0.00           C
ATOM   8815  C11 POPEt 244      76.326 118.786  15.150  1.00  0.00           C
ATOM   8818  P   POPEt 244      77.476 116.466  14.650  1.00  0.00           P
ATOM   8819  O13 POPEt 244      78.656 116.746  15.490  1.00  0.00           O
ATOM   8820  O14 POPEt 244      77.706 115.626  13.450  1.00  0.00           O
ATOM   8821  O11 POPEt 244      76.296 115.886  15.490  1.00  0.00           O
ATOM   8822  O12 POPEt 244      76.916 117.876  14.200  1.00  0.00           O
ATOM   8823  C1  POPEt 244      76.316 114.676  16.240  1.00  0.00           C
ATOM   8826  C2  POPEt 244      75.896 114.926  17.720  1.00  0.00           C
ATOM   8828  O21 POPEt 244      74.726 115.766  17.720  1.00  0.00           O
ATOM   8829  C21 POPEt 244      73.756 115.736  18.620  1.00  0.00           C
ATOM   8830  O22 POPEt 244      72.906 116.616  18.730  1.00  0.00           O
ATOM   8831  C22 POPEt 244      73.686 114.486  19.480  1.00  0.00           C
ATOM   8834  C3  POPEt 244      77.086 115.556  18.540  1.00  0.00           C
ATOM   8837  O31 POPEt 244      76.636 116.396  19.610  1.00  0.00           O
ATOM   8838  C31 POPEt 244      77.396 116.716  20.670  1.00  0.00           C
ATOM   8839  O32 POPEt 244      77.016 117.496  21.530  1.00  0.00           O
ATOM   8840  C32 POPEt 244      78.736 115.986  20.800  1.00  0.00           C
ATOM   8843  C23 POPEt 244      74.526 114.576  20.760  1.00  0.00           C
ATOM   8846  C24 POPEt 244      74.106 113.526  21.770  1.00  0.00           C
ATOM   8849  C25 POPEt 244      74.926 113.606  23.060  1.00  0.00           C
ATOM   8852  C26 POPEt 244      75.706 112.356  23.420  1.00  0.00           C
ATOM   8855  C27 POPEt 244      76.396 112.526  24.770  1.00  0.00           C
ATOM   8858  C28 POPEt 244      77.026 111.226  25.280  1.00  0.00           C
ATOM   8861  C29 POPEt 244      77.686 111.456  26.620  1.00  0.00           C
ATOM   8863 0C21 POPEt 244      77.646 110.616  27.670  1.00  0.00           C
ATOM   8865 1C21 POPEt 244      77.006 109.256  27.680  1.00  0.00           C
ATOM   8868 2C21 POPEt 244      77.166 108.516  29.020  1.00  0.00           C
ATOM   8871 3C21 POPEt 244      76.356 109.116  30.180  1.00  0.00           C
ATOM   8874 4C21 POPEt 244      76.466 108.246  31.450  1.00  0.00           C
ATOM   8877 5C21 POPEt 244      75.616 108.736  32.630  1.00  0.00           C
ATOM   8880 6C21 POPEt 244      74.316 107.956  32.820  1.00  0.00           C
ATOM   8883 7C21 POPEt 244      73.656 108.226  34.180  1.00  0.00           C
ATOM   8886 8C21 POPEt 244      72.256 107.626  34.330  1.00  0.00           C
ATOM   8890  C33 POPEt 244      79.426 116.426  22.120  1.00  0.00           C
ATOM   8893  C34 POPEt 244      80.576 115.536  22.620  1.00  0.00           C
ATOM   8896  C35 POPEt 244      80.716 115.686  24.140  1.00  0.00           C
ATOM   8899  C36 POPEt 244      81.816 114.846  24.790  1.00  0.00           C
ATOM   8902  C37 POPEt 244      81.686 114.826  26.320  1.00  0.00           C
ATOM   8905  C38 POPEt 244      82.886 114.186  27.030  1.00  0.00           C
ATOM   8908  C39 POPEt 244      82.586 113.826  28.500  1.00  0.00           C
ATOM   8911 0C31 POPEt 244      83.606 114.376  29.500  1.00  0.00           C
ATOM   8914 1C31 POPEt 244      83.246 113.996  30.950  1.00  0.00           C
ATOM   8917 2C31 POPEt 244      84.226 114.566  31.980  1.00  0.00           C
ATOM   8920 3C31 POPEt 244      83.926 114.086  33.410  1.00  0.00           C
ATOM   8923 4C31 POPEt 244      84.896 114.676  34.430  1.00  0.00           C
ATOM   8926 5C31 POPEt 244      84.636 114.226  35.870  1.00  0.00           C
ATOM   8929 6C31 POPEt 244      85.736 114.666  36.850  1.00  0.00           C
ATOM   8933  NH3 POPEu 245      21.146  71.166  19.130  1.00  0.00           N
ATOM   8937  C12 POPEu 245      21.076  71.586  17.690  1.00  0.00           C
ATOM   8940  C11 POPEu 245      20.926  73.116  17.530  1.00  0.00           C
ATOM   8943  P   POPEu 245      21.786  75.476  18.080  1.00  0.00           P
ATOM   8944  O13 POPEu 245      22.906  76.266  18.660  1.00  0.00           O
ATOM   8945  O14 POPEu 245      21.356  75.836  16.720  1.00  0.00           O
ATOM   8946  O11 POPEu 245      20.576  75.686  19.090  1.00  0.00           O
ATOM   8947  O12 POPEu 245      21.986  73.886  18.160  1.00  0.00           O
ATOM   8948  C1  POPEu 245      20.906  75.506  20.490  1.00  0.00           C
ATOM   8951  C2  POPEu 245      19.736  75.946  21.400  1.00  0.00           C
ATOM   8953  O21 POPEu 245      20.276  76.406  22.670  1.00  0.00           O
ATOM   8954  C21 POPEu 245      19.356  76.986  23.430  1.00  0.00           C
ATOM   8955  O22 POPEu 245      18.226  77.266  23.090  1.00  0.00           O
ATOM   8956  C22 POPEu 245      19.966  77.276  24.790  1.00  0.00           C
ATOM   8959  C3  POPEu 245      18.666  74.826  21.560  1.00  0.00           C
ATOM   8962  O31 POPEu 245      18.776  74.086  22.800  1.00  0.00           O
ATOM   8963  C31 POPEu 245      18.866  72.786  22.700  1.00  0.00           C
ATOM   8964  O32 POPEu 245      19.076  72.176  21.660  1.00  0.00           O
ATOM   8965  C32 POPEu 245      18.616  72.136  24.060  1.00  0.00           C
ATOM   8968  C23 POPEu 245      18.876  77.256  25.880  1.00  0.00           C
ATOM   8971  C24 POPEu 245      19.326  77.996  27.140  1.00  0.00           C
ATOM   8974  C25 POPEu 245      20.456  77.286  27.890  1.00  0.00           C
ATOM   8977  C26 POPEu 245      20.926  78.116  29.090  1.00  0.00           C
ATOM   8980  C27 POPEu 245      22.046  77.456  29.890  1.00  0.00           C
ATOM   8983  C28 POPEu 245      22.376  78.206  31.200  1.00  0.00           C
ATOM   8986  C29 POPEu 245      22.796  79.626  30.930  1.00  0.00           C
ATOM   8988 0C21 POPEu 245      22.956  80.606  31.830  1.00  0.00           C
ATOM   8990 1C21 POPEu 245      22.806  80.496  33.320  1.00  0.00           C
ATOM   8993 2C21 POPEu 245      24.086  80.976  34.040  1.00  0.00           C
ATOM   8996 3C21 POPEu 245      23.776  81.776  35.320  1.00  0.00           C
ATOM   8999 4C21 POPEu 245      25.036  82.296  36.010  1.00  0.00           C
ATOM   9002 5C21 POPEu 245      24.716  83.026  37.320  1.00  0.00           C
ATOM   9005 6C21 POPEu 245      25.956  83.436  38.120  1.00  0.00           C
ATOM   9008 7C21 POPEu 245      25.616  83.706  39.590  1.00  0.00           C
ATOM   9011 8C21 POPEu 245      26.746  84.356  40.390  1.00  0.00           C
ATOM   9015  C33 POPEu 245      17.466  72.796  24.880  1.00  0.00           C
ATOM   9018  C34 POPEu 245      17.016  71.876  26.020  1.00  0.00           C
ATOM   9021  C35 POPEu 245      15.776  72.356  26.790  1.00  0.00           C
ATOM   9024  C36 POPEu 245      15.206  71.216  27.650  1.00  0.00           C
ATOM   9027  C37 POPEu 245      14.006  71.636  28.510  1.00  0.00           C
ATOM   9030  C38 POPEu 245      13.266  70.426  29.100  1.00  0.00           C
ATOM   9033  C39 POPEu 245      11.976  70.816  29.830  1.00  0.00           C
ATOM   9036 0C31 POPEu 245      11.096  69.586  30.110  1.00  0.00           C
ATOM   9039 1C31 POPEu 245       9.616  69.936  30.340  1.00  0.00           C
ATOM   9042 2C31 POPEu 245       9.266  70.366  31.770  1.00  0.00           C
ATOM   9045 3C31 POPEu 245       7.746  70.526  31.940  1.00  0.00           C
ATOM   9048 4C31 POPEu 245       7.236  70.166  33.340  1.00  0.00           C
ATOM   9051 5C31 POPEu 245       5.726  69.926  33.360  1.00  0.00           C
ATOM   9054 6C31 POPEu 245       5.196  69.416  34.700  1.00  0.00           C
ATOM   9058  NH3 POPEv 246       3.104 109.116  63.230  1.00  0.00           N
ATOM   9062  C12 POPEv 246       3.176 110.266  64.180  1.00  0.00           C
ATOM   9065  C11 POPEv 246       4.536 110.996  64.160  1.00  0.00           C
ATOM   9068  P   POPEv 246       6.636 111.256  65.680  1.00  0.00           P
ATOM   9069  O13 POPEv 246       6.216 112.666  65.780  1.00  0.00           O
ATOM   9070  O14 POPEv 246       7.056 110.546  66.900  1.00  0.00           O
ATOM   9071  O11 POPEv 246       7.916 111.166  64.750  1.00  0.00           O
ATOM   9072  O12 POPEv 246       5.546 110.336  64.960  1.00  0.00           O
ATOM   9073  C1  POPEv 246       7.946 110.546  63.470  1.00  0.00           C
ATOM   9076  C2  POPEv 246       7.936 111.626  62.350  1.00  0.00           C
ATOM   9078  O21 POPEv 246       8.166 111.026  61.070  1.00  0.00           O
ATOM   9079  C21 POPEv 246       7.226 110.176  60.650  1.00  0.00           C
ATOM   9080  O22 POPEv 246       6.146 109.986  61.170  1.00  0.00           O
ATOM   9081  C22 POPEv 246       7.746 109.406  59.440  1.00  0.00           C
ATOM   9084  C3  POPEv 246       9.036 112.716  62.670  1.00  0.00           C
ATOM   9087  O31 POPEv 246       9.146 113.766  61.690  1.00  0.00           O
ATOM   9088  C31 POPEv 246      10.206 114.616  61.660  1.00  0.00           C
ATOM   9089  O32 POPEv 246      10.236 115.576  60.910  1.00  0.00           O
ATOM   9090  C32 POPEv 246      11.366 114.276  62.610  1.00  0.00           C
ATOM   9093  C23 POPEv 246       6.776 109.466  58.240  1.00  0.00           C
ATOM   9096  C24 POPEv 246       6.886 108.236  57.330  1.00  0.00           C
ATOM   9099  C25 POPEv 246       8.296 107.976  56.780  1.00  0.00           C
ATOM   9102  C26 POPEv 246       8.786 109.036  55.780  1.00  0.00           C
ATOM   9105  C27 POPEv 246      10.146 108.666  55.170  1.00  0.00           C
ATOM   9108  C28 POPEv 246      10.486 109.436  53.880  1.00  0.00           C
ATOM   9111  C29 POPEv 246      10.816 110.886  54.130  1.00  0.00           C
ATOM   9113 0C21 POPEv 246      12.006 111.486  53.910  1.00  0.00           C
ATOM   9115 1C21 POPEv 246      13.266 110.836  53.380  1.00  0.00           C
ATOM   9118 2C21 POPEv 246      13.406 110.976  51.850  1.00  0.00           C
ATOM   9121 3C21 POPEv 246      13.686 112.406  51.390  1.00  0.00           C
ATOM   9124 4C21 POPEv 246      13.436 112.636  49.890  1.00  0.00           C
ATOM   9127 5C21 POPEv 246      11.936 112.706  49.570  1.00  0.00           C
ATOM   9130 6C21 POPEv 246      11.616 113.356  48.220  1.00  0.00           C
ATOM   9133 7C21 POPEv 246      10.296 114.146  48.250  1.00  0.00           C
ATOM   9136 8C21 POPEv 246      10.076 114.986  46.990  1.00  0.00           C
ATOM   9140  C33 POPEv 246      12.496 115.356  62.580  1.00  0.00           C
ATOM   9143  C34 POPEv 246      13.346 115.406  61.290  1.00  0.00           C
ATOM   9146  C35 POPEv 246      14.236 114.176  61.090  1.00  0.00           C
ATOM   9149  C36 POPEv 246      15.206 114.236  59.890  1.00  0.00           C
ATOM   9152  C37 POPEv 246      16.136 113.006  59.890  1.00  0.00           C
ATOM   9155  C38 POPEv 246      17.126 112.936  58.720  1.00  0.00           C
ATOM   9158  C39 POPEv 246      16.466 112.496  57.400  1.00  0.00           C
ATOM   9161 0C31 POPEv 246      17.496 112.126  56.320  1.00  0.00           C
ATOM   9164 1C31 POPEv 246      16.826 111.616  55.040  1.00  0.00           C
ATOM   9167 2C31 POPEv 246      17.806 111.276  53.910  1.00  0.00           C
ATOM   9170 3C31 POPEv 246      17.086 110.766  52.660  1.00  0.00           C
ATOM   9173 4C31 POPEv 246      18.016 110.366  51.510  1.00  0.00           C
ATOM   9176 5C31 POPEv 246      17.246 109.956  50.250  1.00  0.00           C
ATOM   9179 6C31 POPEv 246      18.146 109.656  49.050  1.00  0.00           C
ATOM   9183  NH3 POPEw 247      98.916 120.416  59.060  1.00  0.00           N
ATOM   9187  C12 POPEw 247      97.986 119.346  58.540  1.00  0.00           C
ATOM   9190  C11 POPEw 247      97.716 119.396  57.030  1.00  0.00           C
ATOM   9193  P   POPEw 247      95.566 117.846  56.880  1.00  0.00           P
ATOM   9194  O13 POPEw 247      95.446 117.076  58.140  1.00  0.00           O
ATOM   9195  O14 POPEw 247      94.796 119.106  56.820  1.00  0.00           O
ATOM   9196  O11 POPEw 247      95.196 116.896  55.690  1.00  0.00           O
ATOM   9197  O12 POPEw 247      97.086 118.176  56.640  1.00  0.00           O
ATOM   9198  C1  POPEw 247      95.296 117.346  54.340  1.00  0.00           C
ATOM   9201  C2  POPEw 247      94.136 116.716  53.530  1.00  0.00           C
ATOM   9203  O21 POPEw 247      94.176 116.836  52.090  1.00  0.00           O
ATOM   9204  C21 POPEw 247      94.976 117.666  51.430  1.00  0.00           C
ATOM   9205  O22 POPEw 247      95.716 118.516  51.900  1.00  0.00           O
ATOM   9206  C22 POPEw 247      94.956 117.296  49.930  1.00  0.00           C
ATOM   9209  C3  POPEw 247      92.776 117.176  54.160  1.00  0.00           C
ATOM   9212  O31 POPEw 247      91.596 116.776  53.430  1.00  0.00           O
ATOM   9213  C31 POPEw 247      91.136 115.566  53.740  1.00  0.00           C
ATOM   9214  O32 POPEw 247      91.766 114.686  54.310  1.00  0.00           O
ATOM   9215  C32 POPEw 247      89.746 115.446  53.110  1.00  0.00           C
ATOM   9218  C23 POPEw 247      93.596 117.486  49.210  1.00  0.00           C
ATOM   9221  C24 POPEw 247      93.696 117.616  47.680  1.00  0.00           C
ATOM   9224  C25 POPEw 247      94.396 118.916  47.250  1.00  0.00           C
ATOM   9227  C26 POPEw 247      93.866 119.496  45.930  1.00  0.00           C
ATOM   9230  C27 POPEw 247      94.496 120.866  45.610  1.00  0.00           C
ATOM   9233  C28 POPEw 247      93.896 121.496  44.340  1.00  0.00           C
ATOM   9236  C29 POPEw 247      94.386 122.908  44.100  1.00  0.00           C
ATOM   9238 0C21 POPEw 247      95.266 123.308  43.170  1.00  0.00           C
ATOM   9240 1C21 POPEw 247      95.976 122.426  42.160  1.00  0.00           C
ATOM   9243 2C21 POPEw 247      97.406 122.086  42.610  1.00  0.00           C
ATOM   9246 3C21 POPEw 247      98.086 121.106  41.640  1.00  0.00           C
ATOM   9249 4C21 POPEw 247      99.626 121.156  41.690  1.00  0.00           C
ATOM   9252 5C21 POPEw 247     100.256 121.456  40.320  1.00  0.00           C
ATOM   9255 6C21 POPEw 247     100.056 122.908  39.880  1.00  0.00           C
ATOM   9258 7C21 POPEw 247     100.566 123.218  38.470  1.00  0.00           C
ATOM   9261 8C21 POPEw 247     100.456 124.708  38.090  1.00  0.00           C
ATOM   9265  C33 POPEw 247      89.846 115.276  51.580  1.00  0.00           C
ATOM   9268  C34 POPEw 247      88.646 115.846  50.800  1.00  0.00           C
ATOM   9271  C35 POPEw 247      88.486 115.146  49.440  1.00  0.00           C
ATOM   9274  C36 POPEw 247      87.566 115.856  48.440  1.00  0.00           C
ATOM   9277  C37 POPEw 247      87.656 115.206  47.050  1.00  0.00           C
ATOM   9280  C38 POPEw 247      86.556 115.636  46.060  1.00  0.00           C
ATOM   9283  C39 POPEw 247      86.616 117.096  45.590  1.00  0.00           C
ATOM   9286 0C31 POPEw 247      87.966 117.476  44.950  1.00  0.00           C
ATOM   9289 1C31 POPEw 247      87.896 118.716  44.040  1.00  0.00           C
ATOM   9292 2C31 POPEw 247      89.286 119.226  43.660  1.00  0.00           C
ATOM   9295 3C31 POPEw 247      89.246 120.436  42.700  1.00  0.00           C
ATOM   9298 4C31 POPEw 247      90.646 120.896  42.280  1.00  0.00           C
ATOM   9301 5C31 POPEw 247      90.646 122.056  41.280  1.00  0.00           C
ATOM   9304 6C31 POPEw 247      92.046 122.476  40.830  1.00  0.00           C
ATOM   9308  NH3 POPEx 248      54.116   9.216  62.660  1.00  0.00           N
ATOM   9312  C12 POPEx 248      53.056   9.146  61.610  1.00  0.00           C
ATOM   9315  C11 POPEx 248      51.916  10.076  61.980  1.00  0.00           C
ATOM   9318  P   POPEx 248      49.666   9.816  60.730  1.00  0.00           P
ATOM   9319  O13 POPEx 248      49.046   9.886  62.080  1.00  0.00           O
ATOM   9320  O14 POPEx 248      48.976  10.616  59.700  1.00  0.00           O
ATOM   9321  O11 POPEx 248      49.796   8.326  60.260  1.00  0.00           O
ATOM   9322  O12 POPEx 248      51.136  10.296  60.830  1.00  0.00           O
ATOM   9323  C1  POPEx 248      49.796   8.106  58.840  1.00  0.00           C
ATOM   9326  C2  POPEx 248      49.636   6.626  58.480  1.00  0.00           C
ATOM   9328  O21 POPEx 248      49.556   6.536  57.040  1.00  0.00           O
ATOM   9329  C21 POPEx 248      48.396   6.576  56.410  1.00  0.00           C
ATOM   9330  O22 POPEx 248      47.286   6.736  56.870  1.00  0.00           O
ATOM   9331  C22 POPEx 248      48.736   6.596  54.920  1.00  0.00           C
ATOM   9334  C3  POPEx 248      48.526   5.876  59.270  1.00  0.00           C
ATOM   9337  O31 POPEx 248      48.366   4.586  58.670  1.00  0.00           O
ATOM   9338  C31 POPEx 248      48.196   3.546  59.450  1.00  0.00           C
ATOM   9339  O32 POPEx 248      47.986   3.576  60.650  1.00  0.00           O
ATOM   9340  C32 POPEx 248      48.356   2.266  58.620  1.00  0.00           C
ATOM   9343  C23 POPEx 248      47.596   6.206  53.970  1.00  0.00           C
ATOM   9346  C24 POPEx 248      47.736   6.976  52.650  1.00  0.00           C
ATOM   9349  C25 POPEx 248      47.036   6.296  51.470  1.00  0.00           C
ATOM   9352  C26 POPEx 248      47.186   7.126  50.200  1.00  0.00           C
ATOM   9355  C27 POPEx 248      46.506   6.486  48.980  1.00  0.00           C
ATOM   9358  C28 POPEx 248      46.476   7.486  47.810  1.00  0.00           C
ATOM   9361  C29 POPEx 248      45.876   6.936  46.540  1.00  0.00           C
ATOM   9363 0C21 POPEx 248      45.606   7.676  45.460  1.00  0.00           C
ATOM   9365 1C21 POPEx 248      45.836   9.166  45.340  1.00  0.00           C
ATOM   9368 2C21 POPEx 248      44.526   9.946  45.090  1.00  0.00           C
ATOM   9371 3C21 POPEx 248      43.896   9.676  43.720  1.00  0.00           C
ATOM   9374 4C21 POPEx 248      42.646  10.526  43.460  1.00  0.00           C
ATOM   9377 5C21 POPEx 248      42.116  10.376  42.020  1.00  0.00           C
ATOM   9380 6C21 POPEx 248      40.986  11.366  41.720  1.00  0.00           C
ATOM   9383 7C21 POPEx 248      40.736  11.556  40.220  1.00  0.00           C
ATOM   9386 8C21 POPEx 248      39.566  12.496  39.930  1.00  0.00           C
ATOM   9390  C33 POPEx 248      48.286   2.516  57.100  1.00  0.00           C
ATOM   9393  C34 POPEx 248      48.876   1.376  56.260  1.00  0.00           C
ATOM   9396  C35 POPEx 248      48.896   1.736  54.770  1.00  0.00           C
ATOM   9399  C36 POPEx 248      47.566   1.486  54.060  1.00  0.00           C
ATOM   9402  C37 POPEx 248      47.316  -0.014  53.840  1.00  0.00           C
ATOM   9405  C38 POPEx 248      46.306  -0.284  52.720  1.00  0.00           C
ATOM   9408  C39 POPEx 248      46.326  -1.704  52.130  1.00  0.00           C
ATOM   9411 0C31 POPEx 248      45.506  -1.764  50.840  1.00  0.00           C
ATOM   9414 1C31 POPEx 248      45.746  -3.024  49.990  1.00  0.00           C
ATOM   9417 2C31 POPEx 248      45.556  -4.344  50.750  1.00  0.00           C
ATOM   9420 3C31 POPEx 248      45.126  -5.504  49.840  1.00  0.00           C
ATOM   9423 4C31 POPEx 248      45.986  -5.654  48.570  1.00  0.00           C
ATOM   9426 5C31 POPEx 248      45.556  -6.844  47.700  1.00  0.00           C
ATOM   9429 6C31 POPEx 248      46.386  -6.946  46.430  1.00  0.00           C
ATOM   9433  NH3 POPEy 249     123.946  31.216  60.890  1.00  0.00           N
ATOM   9437  C12 POPEy 249     124.046  32.666  61.250  1.00  0.00           C
ATOM   9440  C11 POPEy 249     125.036  33.416  60.340  1.00  0.00           C
ATOM   9443  P   POPEy 249     126.346  35.656  60.250  1.00  0.00           P
ATOM   9444  O13 POPEy 249     126.426  36.926  61.020  1.00  0.00           O
ATOM   9445  O14 POPEy 249     127.536  34.776  60.190  1.00  0.00           O
ATOM   9446  O11 POPEy 249     125.906  35.976  58.780  1.00  0.00           O
ATOM   9447  O12 POPEy 249     125.096  34.786  60.740  1.00  0.00           O
ATOM   9448  C1  POPEy 249     126.886  36.076  57.740  1.00  0.00           C
ATOM   9451  C2  POPEy 249     126.146  36.156  56.390  1.00  0.00           C
ATOM   9453  O21 POPEy 249     127.036  35.866  55.300  1.00  0.00           O
ATOM   9454  C21 POPEy 249     127.026  34.596  54.920  1.00  0.00           C
ATOM   9455  O22 POPEy 249     126.596  33.666  55.580  1.00  0.00           O
ATOM   9456  C22 POPEy 249     127.626  34.476  53.520  1.00  0.00           C
ATOM   9459  C3  POPEy 249     125.506  37.546  56.170  1.00  0.00           C
ATOM   9462  O31 POPEy 249     124.546  37.446  55.090  1.00  0.00           O
ATOM   9463  C31 POPEy 249     123.576  38.346  55.130  1.00  0.00           C
ATOM   9464  O32 POPEy 249     123.596  39.386  55.760  1.00  0.00           O
ATOM   9465  C32 POPEy 249     122.416  37.846  54.260  1.00  0.00           C
ATOM   9468  C23 POPEy 249     126.496  34.386  52.460  1.00  0.00           C
ATOM   9471  C24 POPEy 249     126.976  34.566  51.010  1.00  0.00           C
ATOM   9474  C25 POPEy 249     125.826  34.506  49.990  1.00  0.00           C
ATOM   9477  C26 POPEy 249     126.076  35.396  48.760  1.00  0.00           C
ATOM   9480  C27 POPEy 249     124.996  35.216  47.670  1.00  0.00           C
ATOM   9483  C28 POPEy 249     125.056  36.286  46.550  1.00  0.00           C
ATOM   9486  C29 POPEy 249     124.316  37.566  46.880  1.00  0.00           C
ATOM   9488 0C21 POPEy 249     123.706  38.366  45.990  1.00  0.00           C
ATOM   9490 1C21 POPEy 249     123.726  38.196  44.480  1.00  0.00           C
ATOM   9493 2C21 POPEy 249     122.486  37.456  43.910  1.00  0.00           C
ATOM   9496 3C21 POPEy 249     121.246  38.346  43.770  1.00  0.00           C
ATOM   9499 4C21 POPEy 249     119.966  37.566  43.410  1.00  0.00           C
ATOM   9502 5C21 POPEy 249     119.976  36.926  42.010  1.00  0.00           C
ATOM   9505 6C21 POPEy 249     120.546  35.496  41.980  1.00  0.00           C
ATOM   9508 7C21 POPEy 249     121.486  35.276  40.790  1.00  0.00           C
ATOM   9511 8C21 POPEy 249     122.166  33.916  40.760  1.00  0.00           C
ATOM   9515  C33 POPEy 249     121.036  38.256  54.820  1.00  0.00           C
ATOM   9518  C34 POPEy 249     119.886  37.626  54.030  1.00  0.00           C
ATOM   9521  C35 POPEy 249     118.536  37.666  54.760  1.00  0.00           C
ATOM   9524  C36 POPEy 249     117.436  36.926  53.980  1.00  0.00           C
ATOM   9527  C37 POPEy 249     116.196  36.626  54.840  1.00  0.00           C
ATOM   9530  C38 POPEy 249     115.126  35.796  54.110  1.00  0.00           C
ATOM   9533  C39 POPEy 249     114.006  35.406  55.070  1.00  0.00           C
ATOM   9536 0C31 POPEy 249     112.796  34.736  54.400  1.00  0.00           C
ATOM   9539 1C31 POPEy 249     111.576  34.786  55.350  1.00  0.00           C
ATOM   9542 2C31 POPEy 249     110.266  34.386  54.680  1.00  0.00           C
ATOM   9545 3C31 POPEy 249     109.056  34.426  55.620  1.00  0.00           C
ATOM   9548 4C31 POPEy 249     107.756  34.256  54.840  1.00  0.00           C
ATOM   9551 5C31 POPEy 249     106.536  34.126  55.760  1.00  0.00           C
ATOM   9554 6C31 POPEy 249     105.236  33.846  54.990  1.00  0.00           C
ATOM   9558  NH3 POPEz 250     123.016 112.456  62.170  1.00  0.00           N
ATOM   9562  C12 POPEz 250     124.426 112.496  61.610  1.00  0.00           C
ATOM   9565  C11 POPEz 250     124.876 113.926  61.240  1.00  0.00           C
ATOM   9568  P   POPEz 250     123.196 115.936  60.950  1.00  0.00           P
ATOM   9569  O13 POPEz 250     121.976 116.306  61.670  1.00  0.00           O
ATOM   9570  O14 POPEz 250     124.076 117.046  60.530  1.00  0.00           O
ATOM   9571  O11 POPEz 250     122.756 115.066  59.710  1.00  0.00           O
ATOM   9572  O12 POPEz 250     124.026 114.926  61.800  1.00  0.00           O
ATOM   9573  C1  POPEz 250     123.256 115.456  58.430  1.00  0.00           C
ATOM   9576  C2  POPEz 250     123.246 114.266  57.450  1.00  0.00           C
ATOM   9578  O21 POPEz 250     123.526 114.846  56.160  1.00  0.00           O
ATOM   9579  C21 POPEz 250     123.856 113.966  55.240  1.00  0.00           C
ATOM   9580  O22 POPEz 250     124.056 112.776  55.410  1.00  0.00           O
ATOM   9581  C22 POPEz 250     123.916 114.656  53.880  1.00  0.00           C
ATOM   9584  C3  POPEz 250     121.896 113.486  57.520  1.00  0.00           C
ATOM   9587  O31 POPEz 250     121.366 113.146  56.220  1.00  0.00           O
ATOM   9588  C31 POPEz 250     120.096 112.806  56.180  1.00  0.00           C
ATOM   9589  O32 POPEz 250     119.296 112.826  57.100  1.00  0.00           O
ATOM   9590  C32 POPEz 250     119.826 112.366  54.740  1.00  0.00           C
ATOM   9593  C23 POPEz 250     124.326 113.656  52.790  1.00  0.00           C
ATOM   9596  C24 POPEz 250     124.026 114.146  51.370  1.00  0.00           C
ATOM   9599  C25 POPEz 250     124.006 112.956  50.400  1.00  0.00           C
ATOM   9602  C26 POPEz 250     123.886 113.356  48.930  1.00  0.00           C
ATOM   9605  C27 POPEz 250     124.056 112.146  48.010  1.00  0.00           C
ATOM   9608  C28 POPEz 250     123.326 112.296  46.660  1.00  0.00           C
ATOM   9611  C29 POPEz 250     121.846 112.056  46.790  1.00  0.00           C
ATOM   9613 0C21 POPEz 250     121.056 111.586  45.810  1.00  0.00           C
ATOM   9615 1C21 POPEz 250     121.526 111.276  44.420  1.00  0.00           C
ATOM   9618 2C21 POPEz 250     121.686 112.536  43.550  1.00  0.00           C
ATOM   9621 3C21 POPEz 250     122.606 112.336  42.340  1.00  0.00           C
ATOM   9624 4C21 POPEz 250     122.256 111.116  41.480  1.00  0.00           C
ATOM   9627 5C21 POPEz 250     123.026 111.056  40.150  1.00  0.00           C
ATOM   9630 6C21 POPEz 250     124.546 110.856  40.320  1.00  0.00           C
ATOM   9633 7C21 POPEz 250     125.276 110.766  38.980  1.00  0.00           C
ATOM   9636 8C21 POPEz 250     126.796 110.776  39.110  1.00  0.00           C
ATOM   9640  C33 POPEz 250     118.386 112.036  54.300  1.00  0.00           C
ATOM   9643  C34 POPEz 250     118.356 111.976  52.760  1.00  0.00           C
ATOM   9646  C35 POPEz 250     117.146 111.286  52.120  1.00  0.00           C
ATOM   9649  C36 POPEz 250     117.136 109.776  52.360  1.00  0.00           C
ATOM   9652  C37 POPEz 250     115.936 109.056  51.720  1.00  0.00           C
ATOM   9655  C38 POPEz 250     115.706 107.666  52.330  1.00  0.00           C
ATOM   9658  C39 POPEz 250     116.196 106.506  51.450  1.00  0.00           C
ATOM   9661 0C31 POPEz 250     115.186 106.126  50.350  1.00  0.00           C
ATOM   9664 1C31 POPEz 250     115.196 104.616  50.040  1.00  0.00           C
ATOM   9667 2C31 POPEz 250     113.916 104.156  49.330  1.00  0.00           C
ATOM   9670 3C31 POPEz 250     113.806 104.636  47.880  1.00  0.00           C
ATOM   9673 4C31 POPEz 250     112.446 104.256  47.270  1.00  0.00           C
ATOM   9676 5C31 POPEz 250     112.346 104.576  45.770  1.00  0.00           C
ATOM   9679 6C31 POPEz 250     111.036 105.256  45.370  1.00  0.00           C
ATOM   9683  NH3 POPE0 251      29.646   1.636  21.030  1.00  0.00           N
ATOM   9687  C12 POPE0 251      29.566   0.426  21.900  1.00  0.00           C
ATOM   9690  C11 POPE0 251      29.966  -0.834  21.100  1.00  0.00           C
ATOM   9693  P   POPE0 251      28.276  -2.654  21.890  1.00  0.00           P
ATOM   9694  O13 POPE0 251      28.276  -3.974  21.250  1.00  0.00           O
ATOM   9695  O14 POPE0 251      27.296  -1.644  21.400  1.00  0.00           O
ATOM   9696  O11 POPE0 251      28.046  -2.824  23.440  1.00  0.00           O
ATOM   9697  O12 POPE0 251      29.726  -2.014  21.860  1.00  0.00           O
ATOM   9698  C1  POPE0 251      28.026  -1.754  24.370  1.00  0.00           C
ATOM   9701  C2  POPE0 251      26.656  -1.024  24.430  1.00  0.00           C
ATOM   9703  O21 POPE0 251      26.536  -0.324  25.670  1.00  0.00           O
ATOM   9704  C21 POPE0 251      27.166   0.836  25.800  1.00  0.00           C
ATOM   9705  O22 POPE0 251      27.886   1.336  24.940  1.00  0.00           O
ATOM   9706  C22 POPE0 251      26.776   1.456  27.140  1.00  0.00           C
ATOM   9709  C3  POPE0 251      25.466  -2.024  24.330  1.00  0.00           C
ATOM   9712  O31 POPE0 251      25.466  -2.944  25.450  1.00  0.00           O
ATOM   9713  C31 POPE0 251      24.556  -2.704  26.380  1.00  0.00           C
ATOM   9714  O32 POPE0 251      23.506  -2.094  26.220  1.00  0.00           O
ATOM   9715  C32 POPE0 251      25.086  -3.354  27.660  1.00  0.00           C
ATOM   9718  C23 POPE0 251      26.626   0.466  28.340  1.00  0.00           C
ATOM   9721  C24 POPE0 251      25.686   1.026  29.410  1.00  0.00           C
ATOM   9724  C25 POPE0 251      26.226   1.056  30.840  1.00  0.00           C
ATOM   9727  C26 POPE0 251      25.376   1.986  31.710  1.00  0.00           C
ATOM   9730  C27 POPE0 251      25.996   2.256  33.090  1.00  0.00           C
ATOM   9733  C28 POPE0 251      25.276   3.396  33.820  1.00  0.00           C
ATOM   9736  C29 POPE0 251      26.116   3.976  34.940  1.00  0.00           C
ATOM   9738 0C21 POPE0 251      25.806   4.036  36.250  1.00  0.00           C
ATOM   9740 1C21 POPE0 251      24.566   3.526  36.930  1.00  0.00           C
ATOM   9743 2C21 POPE0 251      23.676   4.646  37.490  1.00  0.00           C
ATOM   9746 3C21 POPE0 251      24.306   5.456  38.640  1.00  0.00           C
ATOM   9749 4C21 POPE0 251      23.286   6.426  39.260  1.00  0.00           C
ATOM   9752 5C21 POPE0 251      23.906   7.726  39.790  1.00  0.00           C
ATOM   9755 6C21 POPE0 251      22.826   8.696  40.300  1.00  0.00           C
ATOM   9758 7C21 POPE0 251      23.356  10.106  40.610  1.00  0.00           C
ATOM   9761 8C21 POPE0 251      22.226  11.136  40.760  1.00  0.00           C
ATOM   9765  C33 POPE0 251      24.136  -3.244  28.870  1.00  0.00           C
ATOM   9768  C34 POPE0 251      24.416  -4.334  29.910  1.00  0.00           C
ATOM   9771  C35 POPE0 251      23.676  -4.094  31.220  1.00  0.00           C
ATOM   9774  C36 POPE0 251      24.346  -2.974  32.040  1.00  0.00           C
ATOM   9777  C37 POPE0 251      23.446  -2.374  33.110  1.00  0.00           C
ATOM   9780  C38 POPE0 251      23.956  -0.974  33.490  1.00  0.00           C
ATOM   9783  C39 POPE0 251      23.136  -0.314  34.600  1.00  0.00           C
ATOM   9786 0C31 POPE0 251      23.716  -0.594  35.990  1.00  0.00           C
ATOM   9789 1C31 POPE0 251      22.876   0.066  37.080  1.00  0.00           C
ATOM   9792 2C31 POPE0 251      23.556  -0.014  38.450  1.00  0.00           C
ATOM   9795 3C31 POPE0 251      22.806   0.756  39.540  1.00  0.00           C
ATOM   9798 4C31 POPE0 251      21.446   0.136  39.890  1.00  0.00           C
ATOM   9801 5C31 POPE0 251      20.746   0.836  41.060  1.00  0.00           C
ATOM   9804 6C31 POPE0 251      19.426   0.156  41.450  1.00  0.00           C
ATOM   9808  NH3 POPE1 252      99.616 125.608  16.500  1.00  0.00           N
ATOM   9812  C12 POPE1 252      99.836 125.738  15.010  1.00  0.00           C
ATOM   9815  C11 POPE1 252      99.366 124.468  14.260  1.00  0.00           C
ATOM   9818  P   POPE1 252     100.806 122.578  15.320  1.00  0.00           P
ATOM   9819  O13 POPE1 252     101.426 123.498  16.300  1.00  0.00           O
ATOM   9820  O14 POPE1 252      99.596 121.866  15.780  1.00  0.00           O
ATOM   9821  O11 POPE1 252     101.826 121.516  14.770  1.00  0.00           O
ATOM   9822  O12 POPE1 252     100.366 123.448  14.070  1.00  0.00           O
ATOM   9823  C1  POPE1 252     103.016 121.226  15.520  1.00  0.00           C
ATOM   9826  C2  POPE1 252     102.756 120.396  16.820  1.00  0.00           C
ATOM   9828  O21 POPE1 252     103.336 121.036  17.960  1.00  0.00           O
ATOM   9829  C21 POPE1 252     104.656 121.086  18.010  1.00  0.00           C
ATOM   9830  O22 POPE1 252     105.426 120.686  17.160  1.00  0.00           O
ATOM   9831  C22 POPE1 252     105.066 121.646  19.360  1.00  0.00           C
ATOM   9834  C3  POPE1 252     103.146 118.886  16.700  1.00  0.00           C
ATOM   9837  O31 POPE1 252     102.916 118.106  17.900  1.00  0.00           O
ATOM   9838  C31 POPE1 252     101.746 117.486  17.930  1.00  0.00           C
ATOM   9839  O32 POPE1 252     100.826 117.716  17.160  1.00  0.00           O
ATOM   9840  C32 POPE1 252     101.636 116.446  19.050  1.00  0.00           C
ATOM   9843  C23 POPE1 252     105.356 120.446  20.270  1.00  0.00           C
ATOM   9846  C24 POPE1 252     105.716 120.796  21.710  1.00  0.00           C
ATOM   9849  C25 POPE1 252     105.946 119.496  22.490  1.00  0.00           C
ATOM   9852  C26 POPE1 252     106.666 119.686  23.820  1.00  0.00           C
ATOM   9855  C27 POPE1 252     106.976 118.316  24.430  1.00  0.00           C
ATOM   9858  C28 POPE1 252     107.666 118.406  25.790  1.00  0.00           C
ATOM   9861  C29 POPE1 252     107.976 116.996  26.250  1.00  0.00           C
ATOM   9863 0C21 POPE1 252     107.856 116.536  27.490  1.00  0.00           C
ATOM   9865 1C21 POPE1 252     107.426 117.316  28.700  1.00  0.00           C
ATOM   9868 2C21 POPE1 252     107.026 116.326  29.790  1.00  0.00           C
ATOM   9871 3C21 POPE1 252     106.476 116.986  31.050  1.00  0.00           C
ATOM   9874 4C21 POPE1 252     106.126 115.916  32.080  1.00  0.00           C
ATOM   9877 5C21 POPE1 252     105.216 116.406  33.190  1.00  0.00           C
ATOM   9880 6C21 POPE1 252     104.726 115.236  34.050  1.00  0.00           C
ATOM   9883 7C21 POPE1 252     103.826 115.686  35.200  1.00  0.00           C
ATOM   9886 8C21 POPE1 252     103.126 114.516  35.870  1.00  0.00           C
ATOM   9890  C33 POPE1 252     101.956 116.926  20.490  1.00  0.00           C
ATOM   9893  C34 POPE1 252     101.596 115.846  21.520  1.00  0.00           C
ATOM   9896  C35 POPE1 252     101.636 116.296  22.990  1.00  0.00           C
ATOM   9899  C36 POPE1 252     101.056 115.206  23.910  1.00  0.00           C
ATOM   9902  C37 POPE1 252     101.046 115.606  25.390  1.00  0.00           C
ATOM   9905  C38 POPE1 252     100.276 114.616  26.290  1.00  0.00           C
ATOM   9908  C39 POPE1 252     100.986 113.276  26.520  1.00  0.00           C
ATOM   9911 0C31 POPE1 252     100.186 112.346  27.440  1.00  0.00           C
ATOM   9914 1C31 POPE1 252     100.956 111.066  27.800  1.00  0.00           C
ATOM   9917 2C31 POPE1 252     100.076 109.916  28.310  1.00  0.00           C
ATOM   9920 3C31 POPE1 252      99.286 110.216  29.600  1.00  0.00           C
ATOM   9923 4C31 POPE1 252     100.156 110.256  30.870  1.00  0.00           C
ATOM   9926 5C31 POPE1 252      99.296 110.356  32.130  1.00  0.00           C
ATOM   9929 6C31 POPE1 252     100.096 110.266  33.440  1.00  0.00           C
ATOM   9933  NH3 POPE2 253      74.996 119.796  57.490  1.00  0.00           N
ATOM   9937  C12 POPE2 253      74.996 121.296  57.330  1.00  0.00           C
ATOM   9940  C11 POPE2 253      73.656 121.826  56.800  1.00  0.00           C
ATOM   9943  P   POPE2 253      73.406 124.148  55.590  1.00  0.00           P
ATOM   9944  O13 POPE2 253      71.986 123.998  55.200  1.00  0.00           O
ATOM   9945  O14 POPE2 253      73.886 125.518  55.820  1.00  0.00           O
ATOM   9946  O11 POPE2 253      74.346 123.458  54.510  1.00  0.00           O
ATOM   9947  O12 POPE2 253      73.656 123.248  56.870  1.00  0.00           O
ATOM   9948  C1  POPE2 253      73.956 123.498  53.140  1.00  0.00           C
ATOM   9951  C2  POPE2 253      75.076 122.868  52.270  1.00  0.00           C
ATOM   9953  O21 POPE2 253      74.966 123.238  50.880  1.00  0.00           O
ATOM   9954  C21 POPE2 253      73.976 122.728  50.180  1.00  0.00           C
ATOM   9955  O22 POPE2 253      72.996 122.146  50.600  1.00  0.00           O
ATOM   9956  C22 POPE2 253      74.246 122.968  48.700  1.00  0.00           C
ATOM   9959  C3  POPE2 253      75.236 121.336  52.530  1.00  0.00           C
ATOM   9962  O31 POPE2 253      76.266 120.766  51.690  1.00  0.00           O
ATOM   9963  C31 POPE2 253      77.436 120.466  52.260  1.00  0.00           C
ATOM   9964  O32 POPE2 253      77.686 120.546  53.450  1.00  0.00           O
ATOM   9965  C32 POPE2 253      78.396 119.956  51.180  1.00  0.00           C
ATOM   9968  C23 POPE2 253      73.646 121.856  47.810  1.00  0.00           C
ATOM   9971  C24 POPE2 253      72.246 122.136  47.260  1.00  0.00           C
ATOM   9974  C25 POPE2 253      72.216 121.906  45.740  1.00  0.00           C
ATOM   9977  C26 POPE2 253      70.806 121.896  45.150  1.00  0.00           C
ATOM   9980  C27 POPE2 253      70.876 121.926  43.620  1.00  0.00           C
ATOM   9983  C28 POPE2 253      69.566 121.596  42.890  1.00  0.00           C
ATOM   9986  C29 POPE2 253      68.346 122.346  43.370  1.00  0.00           C
ATOM   9988 0C21 POPE2 253      67.396 122.868  42.590  1.00  0.00           C
ATOM   9990 1C21 POPE2 253      67.406 122.838  41.080  1.00  0.00           C
ATOM   9993 2C21 POPE2 253      67.256 121.456  40.410  1.00  0.00           C
ATOM   9996 3C21 POPE2 253      68.146 121.346  39.170  1.00  0.00           C
ATOM   9999 4C21 POPE2 253      67.936 120.056  38.360  1.00  0.00           C
ATOM  10002 5C21 POPE2 253      68.586 120.176  36.970  1.00  0.00           C
ATOM  10005 6C21 POPE2 253      68.456 118.926  36.090  1.00  0.00           C
ATOM  10008 7C21 POPE2 253      69.086 119.156  34.710  1.00  0.00           C
ATOM  10011 8C21 POPE2 253      68.946 117.956  33.770  1.00  0.00           C
ATOM  10015  C33 POPE2 253      79.786 119.586  51.750  1.00  0.00           C
ATOM  10018  C34 POPE2 253      80.776 119.126  50.670  1.00  0.00           C
ATOM  10021  C35 POPE2 253      80.466 117.726  50.110  1.00  0.00           C
ATOM  10024  C36 POPE2 253      81.556 117.216  49.170  1.00  0.00           C
ATOM  10027  C37 POPE2 253      81.186 115.876  48.510  1.00  0.00           C
ATOM  10030  C38 POPE2 253      81.956 115.596  47.210  1.00  0.00           C
ATOM  10033  C39 POPE2 253      81.496 114.346  46.470  1.00  0.00           C
ATOM  10036 0C31 POPE2 253      81.506 113.016  47.250  1.00  0.00           C
ATOM  10039 1C31 POPE2 253      80.856 111.926  46.380  1.00  0.00           C
ATOM  10042 2C31 POPE2 253      80.866 110.486  46.900  1.00  0.00           C
ATOM  10045 3C31 POPE2 253      80.056 109.606  45.920  1.00  0.00           C
ATOM  10048 4C31 POPE2 253      80.526 108.156  45.760  1.00  0.00           C
ATOM  10051 5C31 POPE2 253      79.836 107.476  44.570  1.00  0.00           C
ATOM  10054 6C31 POPE2 253      80.416 106.116  44.190  1.00  0.00           C
ATOM  10058  NH3 POPE3 254      23.646  22.176  62.600  1.00  0.00           N
ATOM  10062  C12 POPE3 254      24.196  23.516  62.200  1.00  0.00           C
ATOM  10065  C11 POPE3 254      25.426  23.846  63.050  1.00  0.00           C
ATOM  10068  P   POPE3 254      27.746  22.986  63.750  1.00  0.00           P
ATOM  10069  O13 POPE3 254      28.576  23.796  62.820  1.00  0.00           O
ATOM  10070  O14 POPE3 254      27.476  23.536  65.100  1.00  0.00           O
ATOM  10071  O11 POPE3 254      28.296  21.486  63.820  1.00  0.00           O
ATOM  10072  O12 POPE3 254      26.336  22.746  63.070  1.00  0.00           O
ATOM  10073  C1  POPE3 254      29.426  21.126  63.000  1.00  0.00           C
ATOM  10076  C2  POPE3 254      28.976  20.786  61.550  1.00  0.00           C
ATOM  10078  O21 POPE3 254      29.266  19.406  61.240  1.00  0.00           O
ATOM  10079  C21 POPE3 254      28.196  18.696  60.890  1.00  0.00           C
ATOM  10080  O22 POPE3 254      27.036  19.016  61.070  1.00  0.00           O
ATOM  10081  C22 POPE3 254      28.636  17.406  60.190  1.00  0.00           C
ATOM  10084  C3  POPE3 254      29.686  21.686  60.500  1.00  0.00           C
ATOM  10087  O31 POPE3 254      29.296  21.336  59.170  1.00  0.00           O
ATOM  10088  C31 POPE3 254      29.856  21.966  58.130  1.00  0.00           C
ATOM  10089  O32 POPE3 254      29.696  21.596  56.980  1.00  0.00           O
ATOM  10090  C32 POPE3 254      30.596  23.266  58.490  1.00  0.00           C
ATOM  10093  C23 POPE3 254      27.766  17.106  58.950  1.00  0.00           C
ATOM  10096  C24 POPE3 254      28.056  15.756  58.280  1.00  0.00           C
ATOM  10099  C25 POPE3 254      27.166  15.516  57.060  1.00  0.00           C
ATOM  10102  C26 POPE3 254      27.466  14.176  56.380  1.00  0.00           C
ATOM  10105  C27 POPE3 254      26.446  13.836  55.280  1.00  0.00           C
ATOM  10108  C28 POPE3 254      26.886  12.606  54.460  1.00  0.00           C
ATOM  10111  C29 POPE3 254      25.866  12.116  53.470  1.00  0.00           C
ATOM  10113 0C21 POPE3 254      25.686  10.836  53.100  1.00  0.00           C
ATOM  10115 1C21 POPE3 254      26.476   9.626  53.510  1.00  0.00           C
ATOM  10118 2C21 POPE3 254      26.516   8.556  52.390  1.00  0.00           C
ATOM  10121 3C21 POPE3 254      27.056   9.046  51.030  1.00  0.00           C
ATOM  10124 4C21 POPE3 254      26.366   8.396  49.830  1.00  0.00           C
ATOM  10127 5C21 POPE3 254      26.946   7.046  49.400  1.00  0.00           C
ATOM  10130 6C21 POPE3 254      26.136   6.426  48.250  1.00  0.00           C
ATOM  10133 7C21 POPE3 254      26.776   5.156  47.680  1.00  0.00           C
ATOM  10136 8C21 POPE3 254      25.986   4.566  46.510  1.00  0.00           C
ATOM  10140  C33 POPE3 254      31.346  23.906  57.300  1.00  0.00           C
ATOM  10143  C34 POPE3 254      30.476  24.376  56.120  1.00  0.00           C
ATOM  10146  C35 POPE3 254      30.706  23.546  54.840  1.00  0.00           C
ATOM  10149  C36 POPE3 254      30.206  24.166  53.530  1.00  0.00           C
ATOM  10152  C37 POPE3 254      30.346  23.176  52.370  1.00  0.00           C
ATOM  10155  C38 POPE3 254      29.696  23.666  51.070  1.00  0.00           C
ATOM  10158  C39 POPE3 254      30.676  23.566  49.890  1.00  0.00           C
ATOM  10161 0C31 POPE3 254      30.006  23.826  48.540  1.00  0.00           C
ATOM  10164 1C31 POPE3 254      31.046  24.106  47.450  1.00  0.00           C
ATOM  10167 2C31 POPE3 254      30.446  24.286  46.050  1.00  0.00           C
ATOM  10170 3C31 POPE3 254      29.696  23.056  45.510  1.00  0.00           C
ATOM  10173 4C31 POPE3 254      30.566  21.796  45.390  1.00  0.00           C
ATOM  10176 5C31 POPE3 254      29.736  20.586  44.930  1.00  0.00           C
ATOM  10179 6C31 POPE3 254      30.556  19.306  44.760  1.00  0.00           C
ATOM  10183  NH3 POPE4 255      90.886  43.186  61.440  1.00  0.00           N
ATOM  10187  C12 POPE4 255      91.306  44.536  61.910  1.00  0.00           C
ATOM  10190  C11 POPE4 255      90.106  45.486  62.040  1.00  0.00           C
ATOM  10193  P   POPE4 255      91.516  47.666  61.990  1.00  0.00           P
ATOM  10194  O13 POPE4 255      91.186  49.046  62.420  1.00  0.00           O
ATOM  10195  O14 POPE4 255      92.846  47.126  62.360  1.00  0.00           O
ATOM  10196  O11 POPE4 255      91.236  47.446  60.450  1.00  0.00           O
ATOM  10197  O12 POPE4 255      90.476  46.696  62.680  1.00  0.00           O
ATOM  10198  C1  POPE4 255      92.216  47.176  59.430  1.00  0.00           C
ATOM  10201  C2  POPE4 255      91.516  46.646  58.130  1.00  0.00           C
ATOM  10203  O21 POPE4 255      92.446  46.196  57.110  1.00  0.00           O
ATOM  10204  C21 POPE4 255      92.926  44.966  57.290  1.00  0.00           C
ATOM  10205  O22 POPE4 255      92.826  44.346  58.330  1.00  0.00           O
ATOM  10206  C22 POPE4 255      93.506  44.406  55.960  1.00  0.00           C
ATOM  10209  C3  POPE4 255      90.576  47.746  57.520  1.00  0.00           C
ATOM  10212  O31 POPE4 255      90.986  48.106  56.180  1.00  0.00           O
ATOM  10213  C31 POPE4 255      90.386  47.456  55.200  1.00  0.00           C
ATOM  10214  O32 POPE4 255      89.286  46.926  55.260  1.00  0.00           O
ATOM  10215  C32 POPE4 255      91.306  47.486  53.970  1.00  0.00           C
ATOM  10218  C23 POPE4 255      94.846  45.006  55.470  1.00  0.00           C
ATOM  10221  C24 POPE4 255      95.666  44.086  54.540  1.00  0.00           C
ATOM  10224  C25 POPE4 255      97.126  44.566  54.380  1.00  0.00           C
ATOM  10227  C26 POPE4 255      98.006  43.626  53.550  1.00  0.00           C
ATOM  10230  C27 POPE4 255      99.506  43.986  53.630  1.00  0.00           C
ATOM  10233  C28 POPE4 255     100.426  43.136  52.720  1.00  0.00           C
ATOM  10236  C29 POPE4 255     100.116  43.356  51.260  1.00  0.00           C
ATOM  10238 0C21 POPE4 255     100.946  43.746  50.280  1.00  0.00           C
ATOM  10240 1C21 POPE4 255     102.426  44.026  50.380  1.00  0.00           C
ATOM  10243 2C21 POPE4 255     103.236  42.816  49.860  1.00  0.00           C
ATOM  10246 3C21 POPE4 255     103.036  42.526  48.350  1.00  0.00           C
ATOM  10249 4C21 POPE4 255     103.246  41.046  48.000  1.00  0.00           C
ATOM  10252 5C21 POPE4 255     104.676  40.546  48.240  1.00  0.00           C
ATOM  10255 6C21 POPE4 255     104.786  39.026  48.110  1.00  0.00           C
ATOM  10258 7C21 POPE4 255     105.936  38.446  48.940  1.00  0.00           C
ATOM  10261 8C21 POPE4 255     105.886  36.926  49.090  1.00  0.00           C
ATOM  10265  C33 POPE4 255      90.776  46.656  52.780  1.00  0.00           C
ATOM  10268  C34 POPE4 255      91.916  45.976  51.990  1.00  0.00           C
ATOM  10271  C35 POPE4 255      91.386  44.966  50.960  1.00  0.00           C
ATOM  10274  C36 POPE4 255      91.156  45.556  49.550  1.00  0.00           C
ATOM  10277  C37 POPE4 255      92.206  45.046  48.550  1.00  0.00           C
ATOM  10280  C38 POPE4 255      91.926  45.436  47.090  1.00  0.00           C
ATOM  10283  C39 POPE4 255      92.676  44.526  46.110  1.00  0.00           C
ATOM  10286 0C31 POPE4 255      92.316  44.766  44.640  1.00  0.00           C
ATOM  10289 1C31 POPE4 255      92.906  43.676  43.730  1.00  0.00           C
ATOM  10292 2C31 POPE4 255      92.556  43.836  42.240  1.00  0.00           C
ATOM  10295 3C31 POPE4 255      93.156  45.076  41.560  1.00  0.00           C
ATOM  10298 4C31 POPE4 255      94.676  45.196  41.790  1.00  0.00           C
ATOM  10301 5C31 POPE4 255      95.396  46.096  40.780  1.00  0.00           C
ATOM  10304 6C31 POPE4 255      96.916  46.046  40.970  1.00  0.00           C
ATOM  10308  NH3 POPE5 256      -3.426  62.696  59.390  1.00  0.00           N
ATOM  10312  C12 POPE5 256      -2.086  63.236  58.970  1.00  0.00           C
ATOM  10315  C11 POPE5 256      -1.666  64.506  59.780  1.00  0.00           C
ATOM  10318  P   POPE5 256      -1.976  67.116  59.790  1.00  0.00           P
ATOM  10319  O13 POPE5 256      -2.996  68.176  59.700  1.00  0.00           O
ATOM  10320  O14 POPE5 256      -0.976  67.226  60.870  1.00  0.00           O
ATOM  10321  O11 POPE5 256      -1.106  67.246  58.480  1.00  0.00           O
ATOM  10322  O12 POPE5 256      -2.556  65.636  59.670  1.00  0.00           O
ATOM  10323  C1  POPE5 256      -1.566  66.686  57.250  1.00  0.00           C
ATOM  10326  C2  POPE5 256      -0.406  66.766  56.260  1.00  0.00           C
ATOM  10328  O21 POPE5 256      -0.796  66.176  55.000  1.00  0.00           O
ATOM  10329  C21 POPE5 256      -0.506  64.906  54.800  1.00  0.00           C
ATOM  10330  O22 POPE5 256      -0.296  64.066  55.660  1.00  0.00           O
ATOM  10331  C22 POPE5 256      -0.186  64.736  53.300  1.00  0.00           C
ATOM  10334  C3  POPE5 256       0.964  66.276  56.870  1.00  0.00           C
ATOM  10337  O31 POPE5 256       1.984  66.326  55.850  1.00  0.00           O
ATOM  10338  C31 POPE5 256       3.074  65.586  55.980  1.00  0.00           C
ATOM  10339  O32 POPE5 256       3.526  65.156  57.030  1.00  0.00           O
ATOM  10340  C32 POPE5 256       3.566  65.286  54.560  1.00  0.00           C
ATOM  10343  C23 POPE5 256      -1.356  64.366  52.370  1.00  0.00           C
ATOM  10346  C24 POPE5 256      -0.886  63.946  50.960  1.00  0.00           C
ATOM  10349  C25 POPE5 256      -0.076  65.016  50.210  1.00  0.00           C
ATOM  10352  C26 POPE5 256       0.674  64.476  48.970  1.00  0.00           C
ATOM  10355  C27 POPE5 256       1.764  65.436  48.460  1.00  0.00           C
ATOM  10358  C28 POPE5 256       2.644  64.786  47.380  1.00  0.00           C
ATOM  10361  C29 POPE5 256       3.826  65.636  46.960  1.00  0.00           C
ATOM  10363 0C21 POPE5 256       3.926  66.326  45.820  1.00  0.00           C
ATOM  10365 1C21 POPE5 256       2.864  66.436  44.760  1.00  0.00           C
ATOM  10368 2C21 POPE5 256       2.984  67.726  43.940  1.00  0.00           C
ATOM  10371 3C21 POPE5 256       1.874  67.846  42.890  1.00  0.00           C
ATOM  10374 4C21 POPE5 256       1.974  69.146  42.100  1.00  0.00           C
ATOM  10377 5C21 POPE5 256       0.814  69.366  41.120  1.00  0.00           C
ATOM  10380 6C21 POPE5 256       1.094  68.816  39.710  1.00  0.00           C
ATOM  10383 7C21 POPE5 256       0.004  69.226  38.710  1.00  0.00           C
ATOM  10386 8C21 POPE5 256       0.334  68.886  37.250  1.00  0.00           C
ATOM  10390  C33 POPE5 256       4.856  66.016  54.150  1.00  0.00           C
ATOM  10393  C34 POPE5 256       5.086  65.866  52.630  1.00  0.00           C
ATOM  10396  C35 POPE5 256       4.586  67.046  51.780  1.00  0.00           C
ATOM  10399  C36 POPE5 256       3.074  67.336  51.880  1.00  0.00           C
ATOM  10402  C37 POPE5 256       2.584  68.446  50.940  1.00  0.00           C
ATOM  10405  C38 POPE5 256       1.054  68.596  50.890  1.00  0.00           C
ATOM  10408  C39 POPE5 256       0.614  69.786  50.010  1.00  0.00           C
ATOM  10411 0C31 POPE5 256       0.754  69.506  48.510  1.00  0.00           C
ATOM  10414 1C31 POPE5 256       0.634  70.776  47.660  1.00  0.00           C
ATOM  10417 2C31 POPE5 256       1.074  70.546  46.210  1.00  0.00           C
ATOM  10420 3C31 POPE5 256       1.464  71.836  45.470  1.00  0.00           C
ATOM  10423 4C31 POPE5 256       2.734  72.486  46.050  1.00  0.00           C
ATOM  10426 5C31 POPE5 256       3.226  73.676  45.220  1.00  0.00           C
ATOM  10429 6C31 POPE5 256       4.336  74.466  45.890  1.00  0.00           C
ATOM  10433  NH3 POPE6 257      37.156  44.536  18.960  1.00  0.00           N
ATOM  10437  C12 POPE6 257      38.356  45.116  18.260  1.00  0.00           C
ATOM  10440  C11 POPE6 257      39.116  46.066  19.210  1.00  0.00           C
ATOM  10443  P   POPE6 257      38.696  48.456  20.280  1.00  0.00           P
ATOM  10444  O13 POPE6 257      39.776  48.986  19.410  1.00  0.00           O
ATOM  10445  O14 POPE6 257      37.526  49.326  20.490  1.00  0.00           O
ATOM  10446  O11 POPE6 257      39.386  48.146  21.660  1.00  0.00           O
ATOM  10447  O12 POPE6 257      38.226  47.036  19.750  1.00  0.00           O
ATOM  10448  C1  POPE6 257      39.006  47.136  22.590  1.00  0.00           C
ATOM  10451  C2  POPE6 257      38.936  47.636  24.080  1.00  0.00           C
ATOM  10453  O21 POPE6 257      37.606  48.076  24.400  1.00  0.00           O
ATOM  10454  C21 POPE6 257      37.276  49.266  23.990  1.00  0.00           C
ATOM  10455  O22 POPE6 257      37.916  50.036  23.290  1.00  0.00           O
ATOM  10456  C22 POPE6 257      35.906  49.616  24.510  1.00  0.00           C
ATOM  10459  C3  POPE6 257      40.076  48.656  24.460  1.00  0.00           C
ATOM  10462  O31 POPE6 257      39.756  49.596  25.510  1.00  0.00           O
ATOM  10463  C31 POPE6 257      39.986  49.196  26.740  1.00  0.00           C
ATOM  10464  O32 POPE6 257      40.046  48.036  27.110  1.00  0.00           O
ATOM  10465  C32 POPE6 257      40.336  50.436  27.580  1.00  0.00           C
ATOM  10468  C23 POPE6 257      35.626  51.076  24.150  1.00  0.00           C
ATOM  10471  C24 POPE6 257      34.206  51.526  24.480  1.00  0.00           C
ATOM  10474  C25 POPE6 257      33.806  51.226  25.910  1.00  0.00           C
ATOM  10477  C26 POPE6 257      34.516  52.106  26.930  1.00  0.00           C
ATOM  10480  C27 POPE6 257      34.056  51.776  28.340  1.00  0.00           C
ATOM  10483  C28 POPE6 257      35.086  52.206  29.390  1.00  0.00           C
ATOM  10486  C29 POPE6 257      34.906  51.436  30.670  1.00  0.00           C
ATOM  10488 0C21 POPE6 257      34.446  51.956  31.810  1.00  0.00           C
ATOM  10490 1C21 POPE6 257      33.966  53.366  31.930  1.00  0.00           C
ATOM  10493 2C21 POPE6 257      33.186  53.646  33.220  1.00  0.00           C
ATOM  10496 3C21 POPE6 257      34.096  53.796  34.430  1.00  0.00           C
ATOM  10499 4C21 POPE6 257      33.356  54.446  35.600  1.00  0.00           C
ATOM  10502 5C21 POPE6 257      34.196  54.496  36.870  1.00  0.00           C
ATOM  10505 6C21 POPE6 257      33.326  54.326  38.120  1.00  0.00           C
ATOM  10508 7C21 POPE6 257      34.146  54.226  39.410  1.00  0.00           C
ATOM  10511 8C21 POPE6 257      33.266  53.896  40.610  1.00  0.00           C
ATOM  10515  C33 POPE6 257      39.196  51.036  28.440  1.00  0.00           C
ATOM  10518  C34 POPE6 257      39.416  50.786  29.940  1.00  0.00           C
ATOM  10521  C35 POPE6 257      38.566  51.686  30.850  1.00  0.00           C
ATOM  10524  C36 POPE6 257      39.206  51.886  32.230  1.00  0.00           C
ATOM  10527  C37 POPE6 257      38.396  52.796  33.160  1.00  0.00           C
ATOM  10530  C38 POPE6 257      39.126  53.176  34.460  1.00  0.00           C
ATOM  10533  C39 POPE6 257      40.046  52.076  35.030  1.00  0.00           C
ATOM  10536 0C31 POPE6 257      40.596  52.416  36.430  1.00  0.00           C
ATOM  10539 1C31 POPE6 257      41.726  51.476  36.870  1.00  0.00           C
ATOM  10542 2C31 POPE6 257      42.076  51.666  38.350  1.00  0.00           C
ATOM  10545 3C31 POPE6 257      43.366  50.966  38.800  1.00  0.00           C
ATOM  10548 4C31 POPE6 257      43.566  51.116  40.310  1.00  0.00           C
ATOM  10551 5C31 POPE6 257      44.906  50.586  40.830  1.00  0.00           C
ATOM  10554 6C31 POPE6 257      45.046  50.746  42.350  1.00  0.00           C
ATOM  10558  NH3 POPE7 258     123.346  57.356  60.390  1.00  0.00           N
ATOM  10562  C12 POPE7 258     122.036  57.816  61.020  1.00  0.00           C
ATOM  10565  C11 POPE7 258     121.196  58.766  60.140  1.00  0.00           C
ATOM  10568  P   POPE7 258     118.676  59.656  60.320  1.00  0.00           P
ATOM  10569  O13 POPE7 258     117.756  58.566  60.680  1.00  0.00           O
ATOM  10570  O14 POPE7 258     118.286  61.026  60.730  1.00  0.00           O
ATOM  10571  O11 POPE7 258     118.856  59.626  58.750  1.00  0.00           O
ATOM  10572  O12 POPE7 258     120.106  59.276  60.910  1.00  0.00           O
ATOM  10573  C1  POPE7 258     118.376  58.476  58.040  1.00  0.00           C
ATOM  10576  C2  POPE7 258     118.806  58.486  56.550  1.00  0.00           C
ATOM  10578  O21 POPE7 258     118.856  57.146  56.000  1.00  0.00           O
ATOM  10579  C21 POPE7 258     117.716  56.546  55.830  1.00  0.00           C
ATOM  10580  O22 POPE7 258     116.676  56.766  56.430  1.00  0.00           O
ATOM  10581  C22 POPE7 258     117.886  55.506  54.710  1.00  0.00           C
ATOM  10584  C3  POPE7 258     120.196  59.166  56.360  1.00  0.00           C
ATOM  10587  O31 POPE7 258     121.086  58.426  55.500  1.00  0.00           O
ATOM  10588  C31 POPE7 258     120.746  58.426  54.230  1.00  0.00           C
ATOM  10589  O32 POPE7 258     119.806  59.016  53.730  1.00  0.00           O
ATOM  10590  C32 POPE7 258     121.726  57.576  53.450  1.00  0.00           C
ATOM  10593  C23 POPE7 258     117.456  56.086  53.340  1.00  0.00           C
ATOM  10596  C24 POPE7 258     117.416  55.016  52.230  1.00  0.00           C
ATOM  10599  C25 POPE7 258     116.756  55.506  50.940  1.00  0.00           C
ATOM  10602  C26 POPE7 258     117.616  56.466  50.100  1.00  0.00           C
ATOM  10605  C27 POPE7 258     116.786  57.556  49.410  1.00  0.00           C
ATOM  10608  C28 POPE7 258     117.596  58.306  48.330  1.00  0.00           C
ATOM  10611  C29 POPE7 258     116.976  59.606  47.880  1.00  0.00           C
ATOM  10613 0C21 POPE7 258     116.066  59.756  46.900  1.00  0.00           C
ATOM  10615 1C21 POPE7 258     115.456  58.636  46.090  1.00  0.00           C
ATOM  10618 2C21 POPE7 258     116.106  58.456  44.710  1.00  0.00           C
ATOM  10621 3C21 POPE7 258     115.336  57.416  43.870  1.00  0.00           C
ATOM  10624 4C21 POPE7 258     116.066  56.986  42.600  1.00  0.00           C
ATOM  10627 5C21 POPE7 258     115.586  57.656  41.300  1.00  0.00           C
ATOM  10630 6C21 POPE7 258     115.776  59.176  41.240  1.00  0.00           C
ATOM  10633 7C21 POPE7 258     115.556  59.716  39.830  1.00  0.00           C
ATOM  10636 8C21 POPE7 258     115.506  61.236  39.740  1.00  0.00           C
ATOM  10640  C33 POPE7 258     121.256  57.376  52.000  1.00  0.00           C
ATOM  10643  C34 POPE7 258     122.366  56.816  51.100  1.00  0.00           C
ATOM  10646  C35 POPE7 258     121.816  56.176  49.820  1.00  0.00           C
ATOM  10649  C36 POPE7 258     121.266  54.766  50.080  1.00  0.00           C
ATOM  10652  C37 POPE7 258     122.266  53.676  49.680  1.00  0.00           C
ATOM  10655  C38 POPE7 258     121.776  52.286  50.070  1.00  0.00           C
ATOM  10658  C39 POPE7 258     122.646  51.136  49.530  1.00  0.00           C
ATOM  10661 0C31 POPE7 258     122.786  51.176  48.000  1.00  0.00           C
ATOM  10664 1C31 POPE7 258     123.306  49.856  47.420  1.00  0.00           C
ATOM  10667 2C31 POPE7 258     123.586  49.956  45.920  1.00  0.00           C
ATOM  10670 3C31 POPE7 258     125.006  50.446  45.630  1.00  0.00           C
ATOM  10673 4C31 POPE7 258     125.316  50.536  44.140  1.00  0.00           C
ATOM  10676 5C31 POPE7 258     126.756  50.976  43.870  1.00  0.00           C
ATOM  10679 6C31 POPE7 258     127.036  51.286  42.400  1.00  0.00           C
ATOM  10683  NH3 POPE8 259      75.276  48.936  16.590  1.00  0.00           N
ATOM  10687  C12 POPE8 259      74.446  48.776  15.360  1.00  0.00           C
ATOM  10690  C11 POPE8 259      73.116  49.506  15.540  1.00  0.00           C
ATOM  10693  P   POPE8 259      70.756  48.896  16.420  1.00  0.00           P
ATOM  10694  O13 POPE8 259      70.396  50.316  16.210  1.00  0.00           O
ATOM  10695  O14 POPE8 259      70.296  47.926  15.400  1.00  0.00           O
ATOM  10696  O11 POPE8 259      70.316  48.476  17.890  1.00  0.00           O
ATOM  10697  O12 POPE8 259      72.336  48.826  16.520  1.00  0.00           O
ATOM  10698  C1  POPE8 259      70.676  47.126  18.210  1.00  0.00           C
ATOM  10701  C2  POPE8 259      70.156  46.646  19.600  1.00  0.00           C
ATOM  10703  O21 POPE8 259      70.776  47.386  20.660  1.00  0.00           O
ATOM  10704  C21 POPE8 259      69.966  48.086  21.420  1.00  0.00           C
ATOM  10705  O22 POPE8 259      68.886  48.556  21.100  1.00  0.00           O
ATOM  10706  C22 POPE8 259      70.636  48.206  22.790  1.00  0.00           C
ATOM  10709  C3  POPE8 259      70.576  45.156  19.760  1.00  0.00           C
ATOM  10712  O31 POPE8 259      70.616  44.666  21.120  1.00  0.00           O
ATOM  10713  C31 POPE8 259      69.456  44.236  21.570  1.00  0.00           C
ATOM  10714  O32 POPE8 259      68.356  44.576  21.170  1.00  0.00           O
ATOM  10715  C32 POPE8 259      69.706  43.146  22.600  1.00  0.00           C
ATOM  10718  C23 POPE8 259      71.486  49.496  22.920  1.00  0.00           C
ATOM  10721  C24 POPE8 259      71.616  49.936  24.390  1.00  0.00           C
ATOM  10724  C25 POPE8 259      72.596  49.076  25.190  1.00  0.00           C
ATOM  10727  C26 POPE8 259      72.786  49.576  26.630  1.00  0.00           C
ATOM  10730  C27 POPE8 259      71.826  48.876  27.590  1.00  0.00           C
ATOM  10733  C28 POPE8 259      72.086  49.166  29.080  1.00  0.00           C
ATOM  10736  C29 POPE8 259      71.386  50.426  29.510  1.00  0.00           C
ATOM  10738 0C21 POPE8 259      70.636  50.616  30.610  1.00  0.00           C
ATOM  10740 1C21 POPE8 259      70.406  49.586  31.690  1.00  0.00           C
ATOM  10743 2C21 POPE8 259      71.526  49.636  32.760  1.00  0.00           C
ATOM  10746 3C21 POPE8 259      71.316  50.726  33.810  1.00  0.00           C
ATOM  10749 4C21 POPE8 259      72.506  50.816  34.780  1.00  0.00           C
ATOM  10752 5C21 POPE8 259      72.316  51.896  35.870  1.00  0.00           C
ATOM  10755 6C21 POPE8 259      72.626  53.306  35.370  1.00  0.00           C
ATOM  10758 7C21 POPE8 259      72.106  54.376  36.340  1.00  0.00           C
ATOM  10761 8C21 POPE8 259      72.466  55.796  35.910  1.00  0.00           C
ATOM  10765  C33 POPE8 259      68.686  43.186  23.760  1.00  0.00           C
ATOM  10768  C34 POPE8 259      67.966  41.846  23.970  1.00  0.00           C
ATOM  10771  C35 POPE8 259      66.776  41.976  24.930  1.00  0.00           C
ATOM  10774  C36 POPE8 259      67.196  42.226  26.390  1.00  0.00           C
ATOM  10777  C37 POPE8 259      66.016  42.456  27.330  1.00  0.00           C
ATOM  10780  C38 POPE8 259      66.466  42.786  28.760  1.00  0.00           C
ATOM  10783  C39 POPE8 259      65.286  42.996  29.710  1.00  0.00           C
ATOM  10786 0C31 POPE8 259      65.736  43.156  31.170  1.00  0.00           C
ATOM  10789 1C31 POPE8 259      64.586  43.006  32.170  1.00  0.00           C
ATOM  10792 2C31 POPE8 259      65.036  42.816  33.620  1.00  0.00           C
ATOM  10795 3C31 POPE8 259      65.756  44.036  34.210  1.00  0.00           C
ATOM  10798 4C31 POPE8 259      65.986  43.936  35.720  1.00  0.00           C
ATOM  10801 5C31 POPE8 259      66.826  45.096  36.260  1.00  0.00           C
ATOM  10804 6C31 POPE8 259      66.896  45.156  37.790  1.00  0.00           C
ATOM  10808  NH3 POPE9 260      49.046  24.826  62.580  1.00  0.00           N
ATOM  10812  C12 POPE9 260      49.876  23.876  61.730  1.00  0.00           C
ATOM  10815  C11 POPE9 260      51.356  23.786  62.120  1.00  0.00           C
ATOM  10818  P   POPE9 260      52.486  22.396  60.130  1.00  0.00           P
ATOM  10819  O13 POPE9 260      53.466  23.456  59.810  1.00  0.00           O
ATOM  10820  O14 POPE9 260      52.906  20.996  60.010  1.00  0.00           O
ATOM  10821  O11 POPE9 260      51.226  22.666  59.220  1.00  0.00           O
ATOM  10822  O12 POPE9 260      51.916  22.586  61.590  1.00  0.00           O
ATOM  10823  C1  POPE9 260      51.136  21.926  57.990  1.00  0.00           C
ATOM  10826  C2  POPE9 260      50.316  20.616  58.180  1.00  0.00           C
ATOM  10828  O21 POPE9 260      49.646  20.216  56.990  1.00  0.00           O
ATOM  10829  C21 POPE9 260      50.296  20.016  55.870  1.00  0.00           C
ATOM  10830  O22 POPE9 260      51.476  20.256  55.650  1.00  0.00           O
ATOM  10831  C22 POPE9 260      49.326  19.336  54.890  1.00  0.00           C
ATOM  10834  C3  POPE9 260      49.266  20.826  59.310  1.00  0.00           C
ATOM  10837  O31 POPE9 260      48.196  19.866  59.330  1.00  0.00           O
ATOM  10838  C31 POPE9 260      47.006  20.066  58.740  1.00  0.00           C
ATOM  10839  O32 POPE9 260      46.046  19.346  58.980  1.00  0.00           O
ATOM  10840  C32 POPE9 260      46.906  21.296  57.850  1.00  0.00           C
ATOM  10843  C23 POPE9 260      48.826  20.186  53.710  1.00  0.00           C
ATOM  10846  C24 POPE9 260      47.916  19.356  52.800  1.00  0.00           C
ATOM  10849  C25 POPE9 260      47.216  20.186  51.710  1.00  0.00           C
ATOM  10852  C26 POPE9 260      46.346  19.346  50.770  1.00  0.00           C
ATOM  10855  C27 POPE9 260      45.396  20.166  49.870  1.00  0.00           C
ATOM  10858  C28 POPE9 260      46.086  21.086  48.850  1.00  0.00           C
ATOM  10861  C29 POPE9 260      46.506  22.436  49.380  1.00  0.00           C
ATOM  10863 0C21 POPE9 260      46.346  23.626  48.780  1.00  0.00           C
ATOM  10865 1C21 POPE9 260      45.736  23.866  47.420  1.00  0.00           C
ATOM  10868 2C21 POPE9 260      46.256  25.126  46.700  1.00  0.00           C
ATOM  10871 3C21 POPE9 260      45.806  26.436  47.380  1.00  0.00           C
ATOM  10874 4C21 POPE9 260      46.266  27.706  46.650  1.00  0.00           C
ATOM  10877 5C21 POPE9 260      45.506  28.036  45.360  1.00  0.00           C
ATOM  10880 6C21 POPE9 260      45.876  29.436  44.840  1.00  0.00           C
ATOM  10883 7C21 POPE9 260      45.096  29.886  43.600  1.00  0.00           C
ATOM  10886 8C21 POPE9 260      45.536  31.266  43.110  1.00  0.00           C
ATOM  10890  C33 POPE9 260      45.666  21.406  56.940  1.00  0.00           C
ATOM  10893  C34 POPE9 260      45.616  22.856  56.430  1.00  0.00           C
ATOM  10896  C35 POPE9 260      44.556  23.156  55.370  1.00  0.00           C
ATOM  10899  C36 POPE9 260      44.696  22.276  54.130  1.00  0.00           C
ATOM  10902  C37 POPE9 260      43.886  22.786  52.920  1.00  0.00           C
ATOM  10905  C38 POPE9 260      44.336  24.156  52.380  1.00  0.00           C
ATOM  10908  C39 POPE9 260      43.436  25.336  52.830  1.00  0.00           C
ATOM  10911 0C31 POPE9 260      42.476  25.826  51.730  1.00  0.00           C
ATOM  10914 1C31 POPE9 260      43.006  26.996  50.890  1.00  0.00           C
ATOM  10917 2C31 POPE9 260      42.076  27.356  49.720  1.00  0.00           C
ATOM  10920 3C31 POPE9 260      42.666  28.466  48.830  1.00  0.00           C
ATOM  10923 4C31 POPE9 260      42.506  29.876  49.400  1.00  0.00           C
ATOM  10926 5C31 POPE9 260      43.316  30.916  48.600  1.00  0.00           C
ATOM  10929 6C31 POPE9 260      43.196  32.336  49.140  1.00  0.00           C
ATOM  10933  NH3 POPE  261      46.146  43.236  62.630  1.00  0.00           N
ATOM  10937  C12 POPE  261      45.946  43.096  64.110  1.00  0.00           C
ATOM  10940  C11 POPE  261      44.456  42.956  64.440  1.00  0.00           C
ATOM  10943  P   POPE  261      42.236  44.196  63.880  1.00  0.00           P
ATOM  10944  O13 POPE  261      42.246  45.396  64.760  1.00  0.00           O
ATOM  10945  O14 POPE  261      41.546  42.986  64.400  1.00  0.00           O
ATOM  10946  O11 POPE  261      41.706  44.586  62.450  1.00  0.00           O
ATOM  10947  O12 POPE  261      43.736  43.876  63.630  1.00  0.00           O
ATOM  10948  C1  POPE  261      42.636  45.016  61.440  1.00  0.00           C
ATOM  10951  C2  POPE  261      41.866  45.606  60.230  1.00  0.00           C
ATOM  10953  O21 POPE  261      42.676  45.446  59.050  1.00  0.00           O
ATOM  10954  C21 POPE  261      42.266  44.536  58.170  1.00  0.00           C
ATOM  10955  O22 POPE  261      41.306  43.806  58.290  1.00  0.00           O
ATOM  10956  C22 POPE  261      43.096  44.656  56.890  1.00  0.00           C
ATOM  10959  C3  POPE  261      41.576  47.116  60.450  1.00  0.00           C
ATOM  10962  O31 POPE  261      40.716  47.686  59.430  1.00  0.00           O
ATOM  10963  C31 POPE  261      41.236  47.826  58.210  1.00  0.00           C
ATOM  10964  O32 POPE  261      40.876  47.146  57.240  1.00  0.00           O
ATOM  10965  C32 POPE  261      42.206  49.016  58.140  1.00  0.00           C
ATOM  10968  C23 POPE  261      42.276  44.216  55.650  1.00  0.00           C
ATOM  10971  C24 POPE  261      42.876  44.686  54.320  1.00  0.00           C
ATOM  10974  C25 POPE  261      44.156  43.946  53.920  1.00  0.00           C
ATOM  10977  C26 POPE  261      43.916  42.646  53.140  1.00  0.00           C
ATOM  10980  C27 POPE  261      45.236  42.086  52.590  1.00  0.00           C
ATOM  10983  C28 POPE  261      45.126  40.756  51.810  1.00  0.00           C
ATOM  10986  C29 POPE  261      46.516  40.236  51.500  1.00  0.00           C
ATOM  10988 0C21 POPE  261      46.856  39.426  50.490  1.00  0.00           C
ATOM  10990 1C21 POPE  261      45.906  38.816  49.500  1.00  0.00           C
ATOM  10993 2C21 POPE  261      45.346  39.766  48.420  1.00  0.00           C
ATOM  10996 3C21 POPE  261      45.606  39.256  47.000  1.00  0.00           C
ATOM  10999 4C21 POPE  261      44.976  40.176  45.950  1.00  0.00           C
ATOM  11002 5C21 POPE  261      45.346  39.796  44.500  1.00  0.00           C
ATOM  11005 6C21 POPE  261      44.796  40.826  43.510  1.00  0.00           C
ATOM  11008 7C21 POPE  261      45.196  40.556  42.060  1.00  0.00           C
ATOM  11011 8C21 POPE  261      44.586  41.566  41.090  1.00  0.00           C
ATOM  11015  C33 POPE  261      43.086  49.056  56.860  1.00  0.00           C
ATOM  11018  C34 POPE  261      43.316  50.496  56.370  1.00  0.00           C
ATOM  11021  C35 POPE  261      42.086  51.106  55.660  1.00  0.00           C
ATOM  11024  C36 POPE  261      42.046  50.876  54.140  1.00  0.00           C
ATOM  11027  C37 POPE  261      41.066  51.846  53.460  1.00  0.00           C
ATOM  11030  C38 POPE  261      41.066  51.716  51.930  1.00  0.00           C
ATOM  11033  C39 POPE  261      40.146  52.746  51.240  1.00  0.00           C
ATOM  11036 0C31 POPE  261      40.236  52.686  49.710  1.00  0.00           C
ATOM  11039 1C31 POPE  261      39.026  53.326  49.020  1.00  0.00           C
ATOM  11042 2C31 POPE  261      39.356  53.856  47.610  1.00  0.00           C
ATOM  11045 3C31 POPE  261      38.096  54.226  46.810  1.00  0.00           C
ATOM  11048 4C31 POPE  261      37.366  52.996  46.240  1.00  0.00           C
ATOM  11051 5C31 POPE  261      36.056  53.366  45.530  1.00  0.00           C
ATOM  11054 6C31 POPE  261      35.276  52.146  45.070  1.00  0.00           C
ATOM  11058  NH3 POPE  262      87.696  22.656  24.700  1.00  0.00           N
ATOM  11062  C12 POPE  262      88.706  23.696  24.290  1.00  0.00           C
ATOM  11065  C11 POPE  262      90.126  23.356  24.730  1.00  0.00           C
ATOM  11068  P   POPE  262      91.116  21.366  23.320  1.00  0.00           P
ATOM  11069  O13 POPE  262      89.886  20.736  22.800  1.00  0.00           O
ATOM  11070  O14 POPE  262      92.356  21.326  22.530  1.00  0.00           O
ATOM  11071  O11 POPE  262      91.476  20.806  24.740  1.00  0.00           O
ATOM  11072  O12 POPE  262      90.846  22.886  23.600  1.00  0.00           O
ATOM  11073  C1  POPE  262      91.816  19.416  24.850  1.00  0.00           C
ATOM  11076  C2  POPE  262      92.466  19.036  26.220  1.00  0.00           C
ATOM  11078  O21 POPE  262      92.766  20.186  27.020  1.00  0.00           O
ATOM  11079  C21 POPE  262      91.746  20.766  27.620  1.00  0.00           C
ATOM  11080  O22 POPE  262      90.576  20.446  27.550  1.00  0.00           O
ATOM  11081  C22 POPE  262      92.316  21.846  28.540  1.00  0.00           C
ATOM  11084  C3  POPE  262      93.796  18.246  26.030  1.00  0.00           C
ATOM  11087  O31 POPE  262      94.466  18.006  27.290  1.00  0.00           O
ATOM  11088  C31 POPE  262      93.886  17.106  28.070  1.00  0.00           C
ATOM  11089  O32 POPE  262      92.986  16.346  27.750  1.00  0.00           O
ATOM  11090  C32 POPE  262      94.466  17.186  29.480  1.00  0.00           C
ATOM  11093  C23 POPE  262      91.446  22.146  29.780  1.00  0.00           C
ATOM  11096  C24 POPE  262      92.296  22.586  30.980  1.00  0.00           C
ATOM  11099  C25 POPE  262      92.996  21.426  31.700  1.00  0.00           C
ATOM  11102  C26 POPE  262      93.666  21.876  33.010  1.00  0.00           C
ATOM  11105  C27 POPE  262      93.746  20.746  34.050  1.00  0.00           C
ATOM  11108  C28 POPE  262      94.406  21.146  35.390  1.00  0.00           C
ATOM  11111  C29 POPE  262      93.646  22.196  36.160  1.00  0.00           C
ATOM  11113 0C21 POPE  262      92.536  21.996  36.900  1.00  0.00           C
ATOM  11115 1C21 POPE  262      91.836  20.676  37.100  1.00  0.00           C
ATOM  11118 2C21 POPE  262      90.856  20.696  38.290  1.00  0.00           C
ATOM  11121 3C21 POPE  262      91.556  20.846  39.650  1.00  0.00           C
ATOM  11124 4C21 POPE  262      90.576  20.836  40.830  1.00  0.00           C
ATOM  11127 5C21 POPE  262      91.316  20.806  42.180  1.00  0.00           C
ATOM  11130 6C21 POPE  262      91.886  19.416  42.520  1.00  0.00           C
ATOM  11133 7C21 POPE  262      90.976  18.616  43.460  1.00  0.00           C
ATOM  11136 8C21 POPE  262      91.526  17.226  43.770  1.00  0.00           C
ATOM  11140  C33 POPE  262      93.326  17.456  30.480  1.00  0.00           C
ATOM  11143  C34 POPE  262      93.606  16.936  31.890  1.00  0.00           C
ATOM  11146  C35 POPE  262      92.346  17.046  32.740  1.00  0.00           C
ATOM  11149  C36 POPE  262      92.506  16.506  34.160  1.00  0.00           C
ATOM  11152  C37 POPE  262      91.216  16.696  34.970  1.00  0.00           C
ATOM  11155  C38 POPE  262      91.366  16.376  36.460  1.00  0.00           C
ATOM  11158  C39 POPE  262      90.026  16.496  37.190  1.00  0.00           C
ATOM  11161 0C31 POPE  262      90.126  16.446  38.720  1.00  0.00           C
ATOM  11164 1C31 POPE  262      88.726  16.506  39.360  1.00  0.00           C
ATOM  11167 2C31 POPE  262      88.726  16.766  40.870  1.00  0.00           C
ATOM  11170 3C31 POPE  262      87.296  17.046  41.370  1.00  0.00           C
ATOM  11173 4C31 POPE  262      87.196  17.366  42.870  1.00  0.00           C
ATOM  11176 5C31 POPE  262      85.756  17.716  43.290  1.00  0.00           C
ATOM  11179 6C31 POPE  262      85.596  18.026  44.780  1.00  0.00           C
ATOM  11183  NH3 POPE  263      39.676 119.806  20.770  1.00  0.00           N
ATOM  11187  C12 POPE  263      40.636 119.156  21.720  1.00  0.00           C
ATOM  11190  C11 POPE  263      40.216 117.706  22.100  1.00  0.00           C
ATOM  11193  P   POPE  263      38.076 118.436  23.520  1.00  0.00           P
ATOM  11194  O13 POPE  263      37.546 118.856  22.200  1.00  0.00           O
ATOM  11195  O14 POPE  263      37.146 117.796  24.460  1.00  0.00           O
ATOM  11196  O11 POPE  263      38.766 119.676  24.230  1.00  0.00           O
ATOM  11197  O12 POPE  263      39.316 117.556  23.200  1.00  0.00           O
ATOM  11198  C1  POPE  263      39.776 119.366  25.220  1.00  0.00           C
ATOM  11201  C2  POPE  263      39.546 120.176  26.510  1.00  0.00           C
ATOM  11203  O21 POPE  263      40.526 119.716  27.440  1.00  0.00           O
ATOM  11204  C21 POPE  263      40.926 120.546  28.360  1.00  0.00           C
ATOM  11205  O22 POPE  263      40.526 121.686  28.540  1.00  0.00           O
ATOM  11206  C22 POPE  263      41.986 119.826  29.200  1.00  0.00           C
ATOM  11209  C3  POPE  263      38.126 119.916  27.070  1.00  0.00           C
ATOM  11212  O31 POPE  263      37.626 121.066  27.790  1.00  0.00           O
ATOM  11213  C31 POPE  263      36.956 121.926  27.040  1.00  0.00           C
ATOM  11214  O32 POPE  263      36.606 121.736  25.880  1.00  0.00           O
ATOM  11215  C32 POPE  263      36.646 123.168  27.860  1.00  0.00           C
ATOM  11218  C23 POPE  263      42.896 120.726  30.060  1.00  0.00           C
ATOM  11221  C24 POPE  263      43.376 119.986  31.310  1.00  0.00           C
ATOM  11224  C25 POPE  263      42.296 119.926  32.390  1.00  0.00           C
ATOM  11227  C26 POPE  263      42.636 119.006  33.570  1.00  0.00           C
ATOM  11230  C27 POPE  263      41.456 118.906  34.540  1.00  0.00           C
ATOM  11233  C28 POPE  263      41.476 117.686  35.490  1.00  0.00           C
ATOM  11236  C29 POPE  263      42.696 117.566  36.370  1.00  0.00           C
ATOM  11238 0C21 POPE  263      42.746 116.826  37.500  1.00  0.00           C
ATOM  11240 1C21 POPE  263      41.626 115.976  38.060  1.00  0.00           C
ATOM  11243 2C21 POPE  263      41.156 116.386  39.470  1.00  0.00           C
ATOM  11246 3C21 POPE  263      40.576 117.816  39.530  1.00  0.00           C
ATOM  11249 4C21 POPE  263      39.956 118.166  40.890  1.00  0.00           C
ATOM  11252 5C21 POPE  263      39.406 119.606  40.900  1.00  0.00           C
ATOM  11255 6C21 POPE  263      38.856 120.066  42.250  1.00  0.00           C
ATOM  11258 7C21 POPE  263      38.406 121.536  42.200  1.00  0.00           C
ATOM  11261 8C21 POPE  263      38.216 122.136  43.590  1.00  0.00           C
ATOM  11265  C33 POPE  263      36.606 124.428  26.970  1.00  0.00           C
ATOM  11268  C34 POPE  263      36.326 125.728  27.740  1.00  0.00           C
ATOM  11271  C35 POPE  263      37.406 126.148  28.760  1.00  0.00           C
ATOM  11274  C36 POPE  263      36.766 126.828  29.970  1.00  0.00           C
ATOM  11277  C37 POPE  263      37.736 127.618  30.860  1.00  0.00           C
ATOM  11280  C38 POPE  263      36.996 128.588  31.800  1.00  0.00           C
ATOM  11283  C39 POPE  263      36.576 127.958  33.140  1.00  0.00           C
ATOM  11286 0C31 POPE  263      35.516 128.808  33.850  1.00  0.00           C
ATOM  11289 1C31 POPE  263      34.856 128.118  35.060  1.00  0.00           C
ATOM  11292 2C31 POPE  263      35.866 127.728  36.140  1.00  0.00           C
ATOM  11295 3C31 POPE  263      35.216 127.508  37.510  1.00  0.00           C
ATOM  11298 4C31 POPE  263      36.246 127.418  38.640  1.00  0.00           C
ATOM  11301 5C31 POPE  263      35.616 127.558  40.030  1.00  0.00           C
ATOM  11304 6C31 POPE  263      36.646 127.808  41.140  1.00  0.00           C
ATOM  11308  NH3 POPE  264     115.286  61.316  60.220  1.00  0.00           N
ATOM  11312  C12 POPE  264     115.036  60.146  61.130  1.00  0.00           C
ATOM  11315  C11 POPE  264     113.536  60.036  61.470  1.00  0.00           C
ATOM  11318  P   POPE  264     112.646  57.596  61.230  1.00  0.00           P
ATOM  11319  O13 POPE  264     112.806  56.336  61.980  1.00  0.00           O
ATOM  11320  O14 POPE  264     111.296  57.876  60.730  1.00  0.00           O
ATOM  11321  O11 POPE  264     113.686  57.486  60.050  1.00  0.00           O
ATOM  11322  O12 POPE  264     113.206  58.786  62.100  1.00  0.00           O
ATOM  11323  C1  POPE  264     113.286  57.086  58.740  1.00  0.00           C
ATOM  11326  C2  POPE  264     113.086  58.336  57.850  1.00  0.00           C
ATOM  11328  O21 POPE  264     111.766  58.266  57.270  1.00  0.00           O
ATOM  11329  C21 POPE  264     111.226  59.476  57.150  1.00  0.00           C
ATOM  11330  O22 POPE  264     111.786  60.516  57.440  1.00  0.00           O
ATOM  11331  C22 POPE  264     109.796  59.376  56.620  1.00  0.00           C
ATOM  11334  C3  POPE  264     114.186  58.466  56.770  1.00  0.00           C
ATOM  11337  O31 POPE  264     113.786  59.326  55.700  1.00  0.00           O
ATOM  11338  C31 POPE  264     114.726  59.706  54.870  1.00  0.00           C
ATOM  11339  O32 POPE  264     115.926  59.716  55.090  1.00  0.00           O
ATOM  11340  C32 POPE  264     114.086  59.886  53.510  1.00  0.00           C
ATOM  11343  C23 POPE  264     109.046  60.736  56.710  1.00  0.00           C
ATOM  11346  C24 POPE  264     108.936  61.536  55.390  1.00  0.00           C
ATOM  11349  C25 POPE  264     108.116  60.776  54.350  1.00  0.00           C
ATOM  11352  C26 POPE  264     107.686  61.576  53.120  1.00  0.00           C
ATOM  11355  C27 POPE  264     107.056  60.626  52.100  1.00  0.00           C
ATOM  11358  C28 POPE  264     106.936  61.206  50.690  1.00  0.00           C
ATOM  11361  C29 POPE  264     106.506  60.106  49.750  1.00  0.00           C
ATOM  11363 0C21 POPE  264     106.616  60.106  48.410  1.00  0.00           C
ATOM  11365 1C21 POPE  264     107.136  61.236  47.570  1.00  0.00           C
ATOM  11368 2C21 POPE  264     106.076  62.356  47.470  1.00  0.00           C
ATOM  11371 3C21 POPE  264     106.586  63.566  46.670  1.00  0.00           C
ATOM  11374 4C21 POPE  264     105.646  64.776  46.730  1.00  0.00           C
ATOM  11377 5C21 POPE  264     104.296  64.516  46.070  1.00  0.00           C
ATOM  11380 6C21 POPE  264     103.366  65.746  46.040  1.00  0.00           C
ATOM  11383 7C21 POPE  264     102.206  65.536  45.060  1.00  0.00           C
ATOM  11386 8C21 POPE  264     101.166  66.656  45.020  1.00  0.00           C
ATOM  11390  C33 POPE  264     113.366  58.566  53.160  1.00  0.00           C
ATOM  11393  C34 POPE  264     112.756  58.546  51.770  1.00  0.00           C
ATOM  11396  C35 POPE  264     111.876  57.296  51.570  1.00  0.00           C
ATOM  11399  C36 POPE  264     112.746  56.036  51.460  1.00  0.00           C
ATOM  11402  C37 POPE  264     111.986  54.716  51.530  1.00  0.00           C
ATOM  11405  C38 POPE  264     112.996  53.566  51.450  1.00  0.00           C
ATOM  11408  C39 POPE  264     112.386  52.196  51.180  1.00  0.00           C
ATOM  11411 0C31 POPE  264     113.416  51.276  50.510  1.00  0.00           C
ATOM  11414 1C31 POPE  264     112.846  49.926  50.090  1.00  0.00           C
ATOM  11417 2C31 POPE  264     113.806  49.106  49.220  1.00  0.00           C
ATOM  11420 3C31 POPE  264     113.956  49.646  47.790  1.00  0.00           C
ATOM  11423 4C31 POPE  264     114.966  48.836  46.960  1.00  0.00           C
ATOM  11426 5C31 POPE  264     115.196  49.416  45.560  1.00  0.00           C
ATOM  11429 6C31 POPE  264     116.396  48.776  44.860  1.00  0.00           C
ATOM  11433  NH3 POPE  265      77.046  73.336  57.380  1.00  0.00           N
ATOM  11437  C12 POPE  265      76.146  72.136  57.400  1.00  0.00           C
ATOM  11440  C11 POPE  265      74.906  72.376  56.490  1.00  0.00           C
ATOM  11443  P   POPE  265      73.306  73.456  58.320  1.00  0.00           P
ATOM  11444  O13 POPE  265      72.856  72.756  59.550  1.00  0.00           O
ATOM  11445  O14 POPE  265      74.426  74.426  58.440  1.00  0.00           O
ATOM  11446  O11 POPE  265      72.046  74.176  57.750  1.00  0.00           O
ATOM  11447  O12 POPE  265      73.666  72.386  57.200  1.00  0.00           O
ATOM  11448  C1  POPE  265      71.916  74.776  56.470  1.00  0.00           C
ATOM  11451  C2  POPE  265      70.446  74.676  56.010  1.00  0.00           C
ATOM  11453  O21 POPE  265      70.376  74.576  54.570  1.00  0.00           O
ATOM  11454  C21 POPE  265      70.596  73.356  54.160  1.00  0.00           C
ATOM  11455  O22 POPE  265      71.696  72.906  53.840  1.00  0.00           O
ATOM  11456  C22 POPE  265      69.316  72.516  54.210  1.00  0.00           C
ATOM  11459  C3  POPE  265      69.536  75.826  56.530  1.00  0.00           C
ATOM  11462  O31 POPE  265      68.246  75.696  55.890  1.00  0.00           O
ATOM  11463  C31 POPE  265      67.786  76.716  55.210  1.00  0.00           C
ATOM  11464  O32 POPE  265      68.246  77.846  55.210  1.00  0.00           O
ATOM  11465  C32 POPE  265      66.646  76.226  54.310  1.00  0.00           C
ATOM  11468  C23 POPE  265      69.396  71.286  53.270  1.00  0.00           C
ATOM  11471  C24 POPE  265      68.446  70.136  53.630  1.00  0.00           C
ATOM  11474  C25 POPE  265      68.686  68.886  52.770  1.00  0.00           C
ATOM  11477  C26 POPE  265      67.846  68.856  51.490  1.00  0.00           C
ATOM  11480  C27 POPE  265      68.116  67.626  50.600  1.00  0.00           C
ATOM  11483  C28 POPE  265      68.806  67.956  49.260  1.00  0.00           C
ATOM  11486  C29 POPE  265      70.206  68.476  49.430  1.00  0.00           C
ATOM  11488 0C21 POPE  265      71.296  68.206  48.690  1.00  0.00           C
ATOM  11490 1C21 POPE  265      71.376  67.306  47.480  1.00  0.00           C
ATOM  11493 2C21 POPE  265      71.166  68.076  46.170  1.00  0.00           C
ATOM  11496 3C21 POPE  265      71.486  67.226  44.930  1.00  0.00           C
ATOM  11499 4C21 POPE  265      71.016  67.896  43.620  1.00  0.00           C
ATOM  11502 5C21 POPE  265      71.506  67.156  42.370  1.00  0.00           C
ATOM  11505 6C21 POPE  265      71.186  67.906  41.080  1.00  0.00           C
ATOM  11508 7C21 POPE  265      71.726  67.206  39.830  1.00  0.00           C
ATOM  11511 8C21 POPE  265      71.576  68.026  38.550  1.00  0.00           C
ATOM  11515  C33 POPE  265      66.906  76.556  52.830  1.00  0.00           C
ATOM  11518  C34 POPE  265      65.636  76.496  51.950  1.00  0.00           C
ATOM  11521  C35 POPE  265      65.216  75.076  51.520  1.00  0.00           C
ATOM  11524  C36 POPE  265      66.266  74.376  50.650  1.00  0.00           C
ATOM  11527  C37 POPE  265      65.796  73.056  50.030  1.00  0.00           C
ATOM  11530  C38 POPE  265      64.926  73.256  48.780  1.00  0.00           C
ATOM  11533  C39 POPE  265      65.016  72.106  47.760  1.00  0.00           C
ATOM  11536 0C31 POPE  265      64.446  72.516  46.400  1.00  0.00           C
ATOM  11539 1C31 POPE  265      64.776  71.536  45.260  1.00  0.00           C
ATOM  11542 2C31 POPE  265      64.256  72.066  43.910  1.00  0.00           C
ATOM  11545 3C31 POPE  265      64.536  71.146  42.710  1.00  0.00           C
ATOM  11548 4C31 POPE  265      66.036  70.976  42.420  1.00  0.00           C
ATOM  11551 5C31 POPE  265      66.296  70.346  41.050  1.00  0.00           C
ATOM  11554 6C31 POPE  265      67.796  70.126  40.790  1.00  0.00           C
ATOM  11558  NH3 POPE  266      45.676  80.156  16.110  1.00  0.00           N
ATOM  11562  C12 POPE  266      45.906  81.176  17.200  1.00  0.00           C
ATOM  11565  C11 POPE  266      47.136  82.076  16.940  1.00  0.00           C
ATOM  11568  P   POPE  266      49.696  82.096  17.440  1.00  0.00           P
ATOM  11569  O13 POPE  266      50.776  81.116  17.720  1.00  0.00           O
ATOM  11570  O14 POPE  266      50.046  83.216  16.550  1.00  0.00           O
ATOM  11571  O11 POPE  266      49.246  82.736  18.800  1.00  0.00           O
ATOM  11572  O12 POPE  266      48.366  81.336  17.000  1.00  0.00           O
ATOM  11573  C1  POPE  266      49.486  82.116  20.060  1.00  0.00           C
ATOM  11576  C2  POPE  266      49.326  83.166  21.180  1.00  0.00           C
ATOM  11578  O21 POPE  266      49.816  82.516  22.360  1.00  0.00           O
ATOM  11579  C21 POPE  266      50.356  83.306  23.260  1.00  0.00           C
ATOM  11580  O22 POPE  266      50.496  84.516  23.190  1.00  0.00           O
ATOM  11581  C22 POPE  266      50.836  82.416  24.410  1.00  0.00           C
ATOM  11584  C3  POPE  266      47.826  83.606  21.310  1.00  0.00           C
ATOM  11587  O31 POPE  266      47.456  84.026  22.640  1.00  0.00           O
ATOM  11588  C31 POPE  266      47.646  85.326  22.910  1.00  0.00           C
ATOM  11589  O32 POPE  266      48.046  86.156  22.120  1.00  0.00           O
ATOM  11590  C32 POPE  266      47.296  85.556  24.390  1.00  0.00           C
ATOM  11593  C23 POPE  266      51.506  83.186  25.550  1.00  0.00           C
ATOM  11596  C24 POPE  266      52.056  82.256  26.640  1.00  0.00           C
ATOM  11599  C25 POPE  266      52.366  83.056  27.910  1.00  0.00           C
ATOM  11602  C26 POPE  266      52.906  82.226  29.090  1.00  0.00           C
ATOM  11605  C27 POPE  266      52.416  82.816  30.420  1.00  0.00           C
ATOM  11608  C28 POPE  266      53.116  82.246  31.660  1.00  0.00           C
ATOM  11611  C29 POPE  266      52.676  83.036  32.870  1.00  0.00           C
ATOM  11613 0C21 POPE  266      52.146  82.576  34.020  1.00  0.00           C
ATOM  11615 1C21 POPE  266      51.916  81.136  34.410  1.00  0.00           C
ATOM  11618 2C21 POPE  266      52.446  80.816  35.810  1.00  0.00           C
ATOM  11621 3C21 POPE  266      51.616  81.406  36.960  1.00  0.00           C
ATOM  11624 4C21 POPE  266      52.106  80.906  38.330  1.00  0.00           C
ATOM  11627 5C21 POPE  266      51.426  81.566  39.530  1.00  0.00           C
ATOM  11630 6C21 POPE  266      52.256  81.406  40.810  1.00  0.00           C
ATOM  11633 7C21 POPE  266      51.566  81.946  42.070  1.00  0.00           C
ATOM  11636 8C21 POPE  266      52.426  81.856  43.330  1.00  0.00           C
ATOM  11640  C33 POPE  266      48.446  86.146  25.260  1.00  0.00           C
ATOM  11643  C34 POPE  266      48.306  85.786  26.750  1.00  0.00           C
ATOM  11646  C35 POPE  266      49.316  86.466  27.690  1.00  0.00           C
ATOM  11649  C36 POPE  266      49.226  85.956  29.150  1.00  0.00           C
ATOM  11652  C37 POPE  266      49.796  86.976  30.160  1.00  0.00           C
ATOM  11655  C38 POPE  266      50.286  86.346  31.470  1.00  0.00           C
ATOM  11658  C39 POPE  266      50.966  87.376  32.390  1.00  0.00           C
ATOM  11661 0C31 POPE  266      52.146  86.776  33.160  1.00  0.00           C
ATOM  11664 1C31 POPE  266      52.906  87.796  34.020  1.00  0.00           C
ATOM  11667 2C31 POPE  266      54.126  87.196  34.730  1.00  0.00           C
ATOM  11670 3C31 POPE  266      53.756  86.026  35.650  1.00  0.00           C
ATOM  11673 4C31 POPE  266      54.896  85.566  36.560  1.00  0.00           C
ATOM  11676 5C31 POPE  266      54.436  84.466  37.520  1.00  0.00           C
ATOM  11679 6C31 POPE  266      55.406  84.216  38.670  1.00  0.00           C
ATOM  11683  NH3 POPE  267     109.676  34.816  63.010  1.00  0.00           N
ATOM  11687  C12 POPE  267     110.126  36.186  62.580  1.00  0.00           C
ATOM  11690  C11 POPE  267     109.336  37.286  63.300  1.00  0.00           C
ATOM  11693  P   POPE  267     110.746  39.466  63.040  1.00  0.00           P
ATOM  11694  O13 POPE  267     111.906  38.646  63.490  1.00  0.00           O
ATOM  11695  O14 POPE  267     110.176  40.486  63.940  1.00  0.00           O
ATOM  11696  O11 POPE  267     111.126  40.146  61.650  1.00  0.00           O
ATOM  11697  O12 POPE  267     109.566  38.516  62.620  1.00  0.00           O
ATOM  11698  C1  POPE  267     110.666  39.586  60.420  1.00  0.00           C
ATOM  11701  C2  POPE  267     109.276  40.136  60.010  1.00  0.00           C
ATOM  11703  O21 POPE  267     108.866  39.396  58.860  1.00  0.00           O
ATOM  11704  C21 POPE  267     107.546  39.266  58.740  1.00  0.00           C
ATOM  11705  O22 POPE  267     106.726  39.866  59.420  1.00  0.00           O
ATOM  11706  C22 POPE  267     107.216  38.216  57.680  1.00  0.00           C
ATOM  11709  C3  POPE  267     109.286  41.686  59.770  1.00  0.00           C
ATOM  11712  O31 POPE  267     108.056  42.186  59.170  1.00  0.00           O
ATOM  11713  C31 POPE  267     108.156  42.486  57.850  1.00  0.00           C
ATOM  11714  O32 POPE  267     109.216  42.656  57.270  1.00  0.00           O
ATOM  11715  C32 POPE  267     106.806  42.706  57.200  1.00  0.00           C
ATOM  11718  C23 POPE  267     106.526  38.826  56.440  1.00  0.00           C
ATOM  11721  C24 POPE  267     105.946  37.746  55.510  1.00  0.00           C
ATOM  11724  C25 POPE  267     105.416  38.276  54.170  1.00  0.00           C
ATOM  11727  C26 POPE  267     103.896  38.086  53.960  1.00  0.00           C
ATOM  11730  C27 POPE  267     103.476  38.536  52.560  1.00  0.00           C
ATOM  11733  C28 POPE  267     101.966  38.426  52.260  1.00  0.00           C
ATOM  11736  C29 POPE  267     101.746  38.496  50.770  1.00  0.00           C
ATOM  11738 0C21 POPE  267     100.576  38.566  50.120  1.00  0.00           C
ATOM  11740 1C21 POPE  267      99.196  38.556  50.720  1.00  0.00           C
ATOM  11743 2C21 POPE  267      98.466  39.916  50.610  1.00  0.00           C
ATOM  11746 3C21 POPE  267      98.566  40.566  49.220  1.00  0.00           C
ATOM  11749 4C21 POPE  267      97.406  41.526  48.910  1.00  0.00           C
ATOM  11752 5C21 POPE  267      97.806  42.726  48.020  1.00  0.00           C
ATOM  11755 6C21 POPE  267      98.586  42.356  46.750  1.00  0.00           C
ATOM  11758 7C21 POPE  267      99.126  43.596  46.020  1.00  0.00           C
ATOM  11761 8C21 POPE  267     100.136  43.256  44.920  1.00  0.00           C
ATOM  11765  C33 POPE  267     107.006  42.886  55.670  1.00  0.00           C
ATOM  11768  C34 POPE  267     105.726  43.206  54.880  1.00  0.00           C
ATOM  11771  C35 POPE  267     105.916  43.296  53.360  1.00  0.00           C
ATOM  11774  C36 POPE  267     106.966  44.316  52.910  1.00  0.00           C
ATOM  11777  C37 POPE  267     107.286  44.236  51.420  1.00  0.00           C
ATOM  11780  C38 POPE  267     107.636  42.816  50.960  1.00  0.00           C
ATOM  11783  C39 POPE  267     108.596  42.766  49.770  1.00  0.00           C
ATOM  11786 0C31 POPE  267     108.166  43.646  48.590  1.00  0.00           C
ATOM  11789 1C31 POPE  267     109.216  43.626  47.490  1.00  0.00           C
ATOM  11792 2C31 POPE  267     109.136  44.836  46.560  1.00  0.00           C
ATOM  11795 3C31 POPE  267     110.456  45.076  45.830  1.00  0.00           C
ATOM  11798 4C31 POPE  267     110.346  46.136  44.740  1.00  0.00           C
ATOM  11801 5C31 POPE  267     111.706  46.476  44.120  1.00  0.00           C
ATOM  11804 6C31 POPE  267     111.576  47.306  42.850  1.00  0.00           C
ATOM  11808  NH3 POPE  268      46.996  90.936  66.930  1.00  0.00           N
ATOM  11812  C12 POPE  268      45.686  90.276  66.560  1.00  0.00           C
ATOM  11815  C11 POPE  268      45.776  88.736  66.520  1.00  0.00           C
ATOM  11818  P   POPE  268      43.296  87.896  66.710  1.00  0.00           P
ATOM  11819  O13 POPE  268      43.456  86.636  67.450  1.00  0.00           O
ATOM  11820  O14 POPE  268      42.946  89.116  67.460  1.00  0.00           O
ATOM  11821  O11 POPE  268      42.196  87.676  65.600  1.00  0.00           O
ATOM  11822  O12 POPE  268      44.616  88.196  65.870  1.00  0.00           O
ATOM  11823  C1  POPE  268      42.336  88.366  64.360  1.00  0.00           C
ATOM  11826  C2  POPE  268      41.316  87.876  63.310  1.00  0.00           C
ATOM  11828  O21 POPE  268      41.926  87.946  62.010  1.00  0.00           O
ATOM  11829  C21 POPE  268      41.966  89.136  61.460  1.00  0.00           C
ATOM  11830  O22 POPE  268      41.766  90.206  62.010  1.00  0.00           O
ATOM  11831  C22 POPE  268      42.286  88.926  59.980  1.00  0.00           C
ATOM  11834  C3  POPE  268      39.906  88.566  63.430  1.00  0.00           C
ATOM  11837  O31 POPE  268      39.286  88.806  62.140  1.00  0.00           O
ATOM  11838  C31 POPE  268      38.776  90.026  61.970  1.00  0.00           C
ATOM  11839  O32 POPE  268      38.646  90.876  62.830  1.00  0.00           O
ATOM  11840  C32 POPE  268      38.486  90.286  60.490  1.00  0.00           C
ATOM  11843  C23 POPE  268      42.456  90.216  59.180  1.00  0.00           C
ATOM  11846  C24 POPE  268      43.176  89.946  57.850  1.00  0.00           C
ATOM  11849  C25 POPE  268      42.266  89.196  56.870  1.00  0.00           C
ATOM  11852  C26 POPE  268      42.826  89.176  55.450  1.00  0.00           C
ATOM  11855  C27 POPE  268      41.846  88.516  54.470  1.00  0.00           C
ATOM  11858  C28 POPE  268      42.446  88.386  53.070  1.00  0.00           C
ATOM  11861  C29 POPE  268      41.576  87.596  52.130  1.00  0.00           C
ATOM  11863 0C21 POPE  268      41.566  87.716  50.790  1.00  0.00           C
ATOM  11865 1C21 POPE  268      42.436  88.656  50.000  1.00  0.00           C
ATOM  11868 2C21 POPE  268      43.886  88.166  49.830  1.00  0.00           C
ATOM  11871 3C21 POPE  268      44.026  86.936  48.930  1.00  0.00           C
ATOM  11874 4C21 POPE  268      45.486  86.456  48.800  1.00  0.00           C
ATOM  11877 5C21 POPE  268      45.906  86.136  47.360  1.00  0.00           C
ATOM  11880 6C21 POPE  268      45.016  85.096  46.670  1.00  0.00           C
ATOM  11883 7C21 POPE  268      45.526  84.716  45.270  1.00  0.00           C
ATOM  11886 8C21 POPE  268      44.576  83.766  44.540  1.00  0.00           C
ATOM  11890  C33 POPE  268      37.006  90.106  60.080  1.00  0.00           C
ATOM  11893  C34 POPE  268      36.676  90.846  58.770  1.00  0.00           C
ATOM  11896  C35 POPE  268      37.536  90.426  57.570  1.00  0.00           C
ATOM  11899  C36 POPE  268      37.246  91.276  56.330  1.00  0.00           C
ATOM  11902  C37 POPE  268      38.376  91.206  55.290  1.00  0.00           C
ATOM  11905  C38 POPE  268      38.266  92.346  54.250  1.00  0.00           C
ATOM  11908  C39 POPE  268      39.326  92.276  53.140  1.00  0.00           C
ATOM  11911 0C31 POPE  268      40.766  92.466  53.620  1.00  0.00           C
ATOM  11914 1C31 POPE  268      41.756  92.596  52.450  1.00  0.00           C
ATOM  11917 2C31 POPE  268      43.176  92.966  52.920  1.00  0.00           C
ATOM  11920 3C31 POPE  268      44.196  93.006  51.780  1.00  0.00           C
ATOM  11923 4C31 POPE  268      44.086  94.266  50.900  1.00  0.00           C
ATOM  11926 5C31 POPE  268      44.616  94.046  49.480  1.00  0.00           C
ATOM  11929 6C31 POPE  268      44.546  95.306  48.620  1.00  0.00           C
ATOM  11933  NH3 POPE  269      49.956  95.446  18.700  1.00  0.00           N
ATOM  11937  C12 POPE  269      48.906  94.396  18.490  1.00  0.00           C
ATOM  11940  C11 POPE  269      47.586  94.966  17.950  1.00  0.00           C
ATOM  11943  P   POPE  269      45.276  93.756  17.520  1.00  0.00           P
ATOM  11944  O13 POPE  269      45.046  94.756  16.470  1.00  0.00           O
ATOM  11945  O14 POPE  269      45.236  92.316  17.160  1.00  0.00           O
ATOM  11946  O11 POPE  269      44.166  93.976  18.630  1.00  0.00           O
ATOM  11947  O12 POPE  269      46.596  94.036  18.330  1.00  0.00           O
ATOM  11948  C1  POPE  269      44.546  93.986  20.010  1.00  0.00           C
ATOM  11951  C2  POPE  269      43.336  93.726  20.950  1.00  0.00           C
ATOM  11953  O21 POPE  269      43.906  93.466  22.250  1.00  0.00           O
ATOM  11954  C21 POPE  269      43.656  94.336  23.190  1.00  0.00           C
ATOM  11955  O22 POPE  269      43.196  95.446  23.050  1.00  0.00           O
ATOM  11956  C22 POPE  269      44.026  93.636  24.490  1.00  0.00           C
ATOM  11959  C3  POPE  269      42.486  92.486  20.520  1.00  0.00           C
ATOM  11962  O31 POPE  269      42.416  91.466  21.550  1.00  0.00           O
ATOM  11963  C31 POPE  269      43.516  90.716  21.620  1.00  0.00           C
ATOM  11964  O32 POPE  269      44.416  90.726  20.800  1.00  0.00           O
ATOM  11965  C32 POPE  269      43.526  89.866  22.890  1.00  0.00           C
ATOM  11968  C23 POPE  269      43.726  94.436  25.770  1.00  0.00           C
ATOM  11971  C24 POPE  269      44.006  93.536  26.970  1.00  0.00           C
ATOM  11974  C25 POPE  269      43.716  94.216  28.310  1.00  0.00           C
ATOM  11977  C26 POPE  269      44.036  93.276  29.460  1.00  0.00           C
ATOM  11980  C27 POPE  269      43.806  93.916  30.830  1.00  0.00           C
ATOM  11983  C28 POPE  269      44.246  92.996  31.970  1.00  0.00           C
ATOM  11986  C29 POPE  269      44.476  93.766  33.240  1.00  0.00           C
ATOM  11988 0C21 POPE  269      45.236  93.366  34.270  1.00  0.00           C
ATOM  11990 1C21 POPE  269      45.996  92.076  34.380  1.00  0.00           C
ATOM  11993 2C21 POPE  269      47.266  92.216  35.240  1.00  0.00           C
ATOM  11996 3C21 POPE  269      46.966  92.486  36.720  1.00  0.00           C
[truncated: 1,771,982 more chars]
