# Supplementary material for: Characterizing Membrane Association and Periplasmic Transfer of Bacterial Lipoproteins through Molecular Dynamics Simulations
Source: Structure. 2020 Apr 7;28(4):475–487.e3. doi: 10.1016/j.str.2020.01.012 (PMC7139219; doi:10.1016/j.str.2020.01.012)
Supplement: Data S2. Final Coordinates from Simulations (A–L), Related to Figure 3 [file mmc4.zip › A-L/GFCE-1-atomistic.pdb]

TITLE     Protein
REMARK    THIS IS A SIMULATION BOX
CRYST1  136.398  136.398  150.768  90.00  90.00  90.00 P 1           1
MODEL        1
ATOM      1  N   CYSTA   1      40.484  91.594  77.099  1.00  0.00           N
ATOM      3  CA  CYSTA   1      40.994  91.134  78.379  1.00  0.00           C
ATOM      5  C   CYSTA   1      40.124  91.334  79.649  1.00  0.00           C
ATOM      6  O   CYSTA   1      39.104  92.024  79.709  1.00  0.00           O
ATOM      7  CB  CYSTA   1      41.844  89.814  78.319  1.00  0.00           C
ATOM     10  SG  CYSTA   1      43.584  89.994  77.749  1.00  0.00           S
ATOM     11  C1  CYSTA   1      43.384  89.504  76.009  1.00  0.00           C
ATOM     14  CA1 CYSTA   1      39.174  91.794  76.859  1.00  0.00           C
ATOM     15  OA1 CYSTA   1      38.324  90.934  77.069  1.00  0.00           O
ATOM     16  CA2 CYSTA   1      38.744  93.134  76.429  1.00  0.00           C
ATOM     19  C11 CYSTA   1      44.624  88.864  75.329  1.00  0.00           C
ATOM     21  O11 CYSTA   1      44.874  87.564  75.899  1.00  0.00           O
ATOM     22  CX1 CYSTA   1      44.884  86.554  75.049  1.00  0.00           C
ATOM     23  OX1 CYSTA   1      43.994  85.734  74.919  1.00  0.00           O
ATOM     24  CX2 CYSTA   1      46.184  86.524  74.229  1.00  0.00           C
ATOM     27  C12 CYSTA   1      45.924  89.724  75.319  1.00  0.00           C
ATOM     30  O12 CYSTA   1      46.674  89.764  76.539  1.00  0.00           O
ATOM     31  CD1 CYSTA   1      47.874  90.384  76.589  1.00  0.00           C
ATOM     32  OD1 CYSTA   1      48.484  90.574  77.629  1.00  0.00           O
ATOM     33  CD2 CYSTA   1      48.494  90.784  75.239  1.00  0.00           C
ATOM     36  CA3 CYSTA   1      38.794  93.244  74.909  1.00  0.00           C
ATOM     39  CA4 CYSTA   1      39.244  94.644  74.489  1.00  0.00           C
ATOM     42  CA5 CYSTA   1      40.734  94.664  74.169  1.00  0.00           C
ATOM     45  CA6 CYSTA   1      41.124  95.974  73.489  1.00  0.00           C
ATOM     48  CA7 CYSTA   1      42.594  96.344  73.699  1.00  0.00           C
ATOM     51  CA8 CYSTA   1      43.114  97.084  72.479  1.00  0.00           C
ATOM     54  CA9 CYSTA   1      44.584  97.474  72.549  1.00  0.00           C
ATOM     57 0CA1 CYSTA   1      45.084  98.074  71.219  1.00  0.00           C
ATOM     60 1CA1 CYSTA   1      44.014  98.774  70.379  1.00  0.00           C
ATOM     63 2CA1 CYSTA   1      44.594  99.324  69.069  1.00  0.00           C
ATOM     66 3CA1 CYSTA   1      43.554 100.104  68.269  1.00  0.00           C
ATOM     69 4CA1 CYSTA   1      43.534 101.604  68.599  1.00  0.00           C
ATOM     72 5CA1 CYSTA   1      42.714 102.404  67.579  1.00  0.00           C
ATOM     75 6CA1 CYSTA   1      42.764 103.914  67.799  1.00  0.00           C
ATOM     79  CD3 CYSTA   1      48.014  92.144  74.649  1.00  0.00           C
ATOM     82  CD4 CYSTA   1      47.114  92.054  73.409  1.00  0.00           C
ATOM     85  CD5 CYSTA   1      45.714  92.694  73.589  1.00  0.00           C
ATOM     88  CD6 CYSTA   1      45.394  93.724  72.509  1.00  0.00           C
ATOM     91  CD7 CYSTA   1      45.294  93.094  71.119  1.00  0.00           C
ATOM     94  CD8 CYSTA   1      45.924  93.984  70.049  1.00  0.00           C
ATOM     97  CD9 CYSTA   1      46.234  93.184  68.779  1.00  0.00           C
ATOM    100 0CD1 CYSTA   1      46.824  94.044  67.669  1.00  0.00           C
ATOM    103 1CD1 CYSTA   1      45.744  94.774  66.869  1.00  0.00           C
ATOM    106 2CD1 CYSTA   1      46.324  95.554  65.689  1.00  0.00           C
ATOM    109 3CD1 CYSTA   1      45.234  96.184  64.809  1.00  0.00           C
ATOM    112 4CD1 CYSTA   1      44.774  97.564  65.299  1.00  0.00           C
ATOM    115 5CD1 CYSTA   1      45.124  98.664  64.279  1.00  0.00           C
ATOM    118 6CD1 CYSTA   1      44.734 100.084  64.709  1.00  0.00           C
ATOM    122  CX3 CYSTA   1      46.034  86.994  72.759  1.00  0.00           C
ATOM    125  CX4 CYSTA   1      47.384  87.434  72.169  1.00  0.00           C
ATOM    128  CX5 CYSTA   1      47.284  88.554  71.119  1.00  0.00           C
ATOM    131  CX6 CYSTA   1      47.114  88.094  69.659  1.00  0.00           C
ATOM    134  CX7 CYSTA   1      47.524  89.254  68.729  1.00  0.00           C
ATOM    137  CX8 CYSTA   1      47.334  89.014  67.219  1.00  0.00           C
ATOM    140  CX9 CYSTA   1      47.804  90.244  66.479  1.00  0.00           C
ATOM    142 0CX1 CYSTA   1      47.574  90.584  65.199  1.00  0.00           C
ATOM    144 1CX1 CYSTA   1      46.824  89.774  64.169  1.00  0.00           C
ATOM    147 2CX1 CYSTA   1      47.494  89.804  62.789  1.00  0.00           C
ATOM    150 3CX1 CYSTA   1      46.614  89.134  61.699  1.00  0.00           C
ATOM    153 4CX1 CYSTA   1      47.274  89.214  60.319  1.00  0.00           C
ATOM    156 5CX1 CYSTA   1      46.474  88.564  59.179  1.00  0.00           C
ATOM    159 6CX1 CYSTA   1      45.314  89.414  58.669  1.00  0.00           C
ATOM    162 7CX1 CYSTA   1      44.814  88.944  57.289  1.00  0.00           C
ATOM    165 8CX1 CYSTA   1      43.634  89.764  56.749  1.00  0.00           C
ATOM    169  N   THR A   2      40.654  90.914  80.799  1.00  0.00           N
ATOM    171  CA  THR A   2      41.014  91.834  81.889  1.00  0.00           C
ATOM    173  CB  THR A   2      42.044  91.124  82.779  1.00  0.00           C
ATOM    175  OG1 THR A   2      41.454  90.804  84.029  1.00  0.00           O
ATOM    177  CG2 THR A   2      43.394  91.834  82.959  1.00  0.00           C
ATOM    181  C   THR A   2      41.474  93.224  81.409  1.00  0.00           C
ATOM    182  O   THR A   2      41.994  93.364  80.309  1.00  0.00           O
ATOM    183  N   LEU A   3      41.294  94.324  82.159  1.00  0.00           N
ATOM    185  CA  LEU A   3      41.754  95.644  81.709  1.00  0.00           C
ATOM    187  CB  LEU A   3      40.674  96.744  81.699  1.00  0.00           C
ATOM    190  CG  LEU A   3      40.224  97.074  80.269  1.00  0.00           C
ATOM    192  CD1 LEU A   3      39.284  98.284  80.239  1.00  0.00           C
ATOM    196  CD2 LEU A   3      39.574  95.884  79.539  1.00  0.00           C
ATOM    200  C   LEU A   3      43.014  96.084  82.429  1.00  0.00           C
ATOM    201  O   LEU A   3      43.174  95.814  83.619  1.00  0.00           O
ATOM    202  N   VAL A   4      43.954  96.704  81.659  1.00  0.00           N
ATOM    204  CA  VAL A   4      45.404  96.864  81.879  1.00  0.00           C
ATOM    206  CB  VAL A   4      45.774  97.094  83.369  1.00  0.00           C
ATOM    208  CG1 VAL A   4      47.274  97.324  83.579  1.00  0.00           C
ATOM    212  CG2 VAL A   4      45.044  98.344  83.899  1.00  0.00           C
ATOM    216  C   VAL A   4      46.394  95.914  81.089  1.00  0.00           C
ATOM    217  O   VAL A   4      47.554  96.304  80.939  1.00  0.00           O
ATOM    218  N   PRO A   5      46.104  94.724  80.499  1.00  0.00           N
ATOM    219  CD  PRO A   5      44.784  94.384  80.009  1.00  0.00           C
ATOM    222  CA  PRO A   5      47.004  93.564  80.369  1.00  0.00           C
ATOM    224  CB  PRO A   5      46.164  92.504  79.599  1.00  0.00           C
ATOM    227  CG  PRO A   5      44.994  93.274  78.999  1.00  0.00           C
ATOM    230  C   PRO A   5      48.404  93.664  79.769  1.00  0.00           C
ATOM    231  O   PRO A   5      48.764  94.644  79.109  1.00  0.00           O
ATOM    232  N   GLY A   6      49.284  92.654  79.939  1.00  0.00           N
ATOM    234  CA  GLY A   6      49.124  91.414  80.719  1.00  0.00           C
ATOM    237  C   GLY A   6      50.204  91.294  81.749  1.00  0.00           C
ATOM    238  O   GLY A   6      50.284  92.104  82.669  1.00  0.00           O
ATOM    239  N   GLN A   7      51.104  90.284  81.709  1.00  0.00           N
ATOM    241  CA  GLN A   7      51.424  89.394  80.609  1.00  0.00           C
ATOM    243  CB  GLN A   7      52.944  89.384  80.289  1.00  0.00           C
ATOM    246  CG  GLN A   7      53.984  88.944  81.359  1.00  0.00           C
ATOM    249  CD  GLN A   7      53.734  89.434  82.769  1.00  0.00           C
ATOM    250  OE1 GLN A   7      53.334  88.724  83.699  1.00  0.00           O
ATOM    251  NE2 GLN A   7      53.854  90.774  82.889  1.00  0.00           N
ATOM    254  C   GLN A   7      50.924  87.954  80.739  1.00  0.00           C
ATOM    255  O   GLN A   7      49.954  87.564  80.099  1.00  0.00           O
ATOM    256  N   ASN A   8      51.604  87.084  81.509  1.00  0.00           N
ATOM    258  CA  ASN A   8      51.594  85.644  81.289  1.00  0.00           C
ATOM    260  CB  ASN A   8      53.034  85.084  80.979  1.00  0.00           C
ATOM    263  CG  ASN A   8      54.194  85.424  81.929  1.00  0.00           C
ATOM    264  OD1 ASN A   8      55.254  85.854  81.469  1.00  0.00           O
ATOM    265  ND2 ASN A   8      54.004  85.344  83.259  1.00  0.00           N
ATOM    268  C   ASN A   8      50.914  84.964  82.449  1.00  0.00           C
ATOM    269  O   ASN A   8      51.094  83.774  82.669  1.00  0.00           O
ATOM    270  N   LEU A   9      50.084  85.744  83.179  1.00  0.00           N
ATOM    272  CA  LEU A   9      50.174  86.044  84.609  1.00  0.00           C
ATOM    274  CB  LEU A   9      49.004  85.444  85.469  1.00  0.00           C
ATOM    277  CG  LEU A   9      49.144  83.994  86.019  1.00  0.00           C
ATOM    279  CD1 LEU A   9      47.754  83.394  86.299  1.00  0.00           C
ATOM    283  CD2 LEU A   9      49.914  83.864  87.339  1.00  0.00           C
ATOM    287  C   LEU A   9      51.494  85.774  85.299  1.00  0.00           C
ATOM    288  O   LEU A   9      52.064  84.704  85.189  1.00  0.00           O
ATOM    289  N   SER A  10      51.994  86.774  86.049  1.00  0.00           N
ATOM    291  CA  SER A  10      52.804  86.654  87.269  1.00  0.00           C
ATOM    293  CB  SER A  10      51.924  86.594  88.559  1.00  0.00           C
ATOM    296  OG  SER A  10      52.544  87.234  89.679  1.00  0.00           O
ATOM    298  C   SER A  10      53.914  85.614  87.209  1.00  0.00           C
ATOM    299  O   SER A  10      55.014  85.934  86.759  1.00  0.00           O
ATOM    300  N   THR A  11      53.664  84.344  87.579  1.00  0.00           N
ATOM    302  CA  THR A  11      54.494  83.254  87.069  1.00  0.00           C
ATOM    304  CB  THR A  11      55.834  83.084  87.829  1.00  0.00           C
ATOM    306  OG1 THR A  11      56.784  82.344  87.089  1.00  0.00           O
ATOM    308  CG2 THR A  11      55.724  82.484  89.249  1.00  0.00           C
ATOM    312  C   THR A  11      53.604  82.014  86.939  1.00  0.00           C
ATOM    313  O   THR A  11      52.564  82.084  86.299  1.00  0.00           O
ATOM    314  N   SER A  12      53.974  80.864  87.539  1.00  0.00           N
ATOM    316  CA  SER A  12      53.354  79.534  87.519  1.00  0.00           C
ATOM    318  CB  SER A  12      51.984  79.284  86.789  1.00  0.00           C
ATOM    321  OG  SER A  12      50.864  79.764  87.549  1.00  0.00           O
ATOM    323  C   SER A  12      54.424  78.614  86.979  1.00  0.00           C
ATOM    324  O   SER A  12      55.514  79.054  86.619  1.00  0.00           O
ATOM    325  N   ASN A  13      54.164  77.294  86.889  1.00  0.00           N
ATOM    327  CA  ASN A  13      54.804  76.484  85.869  1.00  0.00           C
ATOM    329  CB  ASN A  13      54.774  74.954  86.189  1.00  0.00           C
ATOM    332  CG  ASN A  13      53.424  74.204  86.119  1.00  0.00           C
ATOM    333  OD1 ASN A  13      52.934  73.714  87.139  1.00  0.00           O
ATOM    334  ND2 ASN A  13      52.794  74.084  84.939  1.00  0.00           N
ATOM    337  C   ASN A  13      54.184  76.844  84.539  1.00  0.00           C
ATOM    338  O   ASN A  13      52.964  76.804  84.389  1.00  0.00           O
ATOM    339  N   LYS A  14      55.004  77.184  83.529  1.00  0.00           N
ATOM    341  CA  LYS A  14      54.524  77.164  82.179  1.00  0.00           C
ATOM    343  CB  LYS A  14      53.504  78.294  81.829  1.00  0.00           C
ATOM    346  CG  LYS A  14      53.924  79.724  82.189  1.00  0.00           C
ATOM    349  CD  LYS A  14      52.764  80.724  81.979  1.00  0.00           C
ATOM    352  CE  LYS A  14      51.704  80.664  83.079  1.00  0.00           C
ATOM    355  NZ  LYS A  14      50.424  81.174  82.579  1.00  0.00           N
ATOM    359  C   LYS A  14      55.654  77.094  81.179  1.00  0.00           C
ATOM    360  O   LYS A  14      56.794  77.504  81.419  1.00  0.00           O
ATOM    361  N   ASP A  15      55.304  76.504  80.019  1.00  0.00           N
ATOM    363  CA  ASP A  15      56.054  76.584  78.779  1.00  0.00           C
ATOM    365  CB  ASP A  15      56.494  75.134  78.349  1.00  0.00           C
ATOM    368  CG  ASP A  15      57.504  75.004  77.199  1.00  0.00           C
ATOM    369  OD1 ASP A  15      57.784  73.844  76.779  1.00  0.00           O
ATOM    370  OD2 ASP A  15      58.064  76.024  76.729  1.00  0.00           O
ATOM    371  C   ASP A  15      55.134  77.344  77.809  1.00  0.00           C
ATOM    372  O   ASP A  15      55.614  78.264  77.149  1.00  0.00           O
ATOM    373  N   VAL A  16      53.784  77.064  77.739  1.00  0.00           N
ATOM    375  CA  VAL A  16      52.804  77.804  76.899  1.00  0.00           C
ATOM    377  CB  VAL A  16      52.814  77.184  75.469  1.00  0.00           C
ATOM    379  CG1 VAL A  16      52.114  78.104  74.469  1.00  0.00           C
ATOM    383  CG2 VAL A  16      54.224  76.974  74.889  1.00  0.00           C
ATOM    387  C   VAL A  16      51.304  77.864  77.499  1.00  0.00           C
ATOM    388  O   VAL A  16      50.764  76.794  77.789  1.00  0.00           O
ATOM    389  N   ILE A  17      50.574  79.064  77.669  1.00  0.00           N
ATOM    391  CA  ILE A  17      49.074  79.354  77.469  1.00  0.00           C
ATOM    393  CB  ILE A  17      48.664  78.774  76.089  1.00  0.00           C
ATOM    395  CG2 ILE A  17      47.204  78.294  75.979  1.00  0.00           C
ATOM    399  CG1 ILE A  17      49.024  79.774  74.969  1.00  0.00           C
ATOM    402  CD  ILE A  17      48.894  79.214  73.539  1.00  0.00           C
ATOM    406  C   ILE A  17      47.894  79.124  78.559  1.00  0.00           C
ATOM    407  O   ILE A  17      47.844  77.994  79.009  1.00  0.00           O
ATOM    408  N   GLU A  18      46.884  80.104  78.939  1.00  0.00           N
ATOM    410  CA  GLU A  18      45.744  79.984  79.999  1.00  0.00           C
ATOM    412  CB  GLU A  18      46.534  79.654  81.319  1.00  0.00           C
ATOM    415  CG  GLU A  18      46.884  78.174  81.649  1.00  0.00           C
ATOM    418  CD  GLU A  18      48.344  77.964  82.059  1.00  0.00           C
ATOM    419  OE1 GLU A  18      48.584  76.964  82.799  1.00  0.00           O
ATOM    420  OE2 GLU A  18      49.214  78.854  81.849  1.00  0.00           O
ATOM    421  C   GLU A  18      44.704  81.174  80.589  1.00  0.00           C
ATOM    422  O   GLU A  18      45.204  81.994  81.339  1.00  0.00           O
ATOM    423  N   LEU A  19      43.274  81.314  80.449  1.00  0.00           N
ATOM    425  CA  LEU A  19      42.344  82.464  81.029  1.00  0.00           C
ATOM    427  CB  LEU A  19      42.374  83.814  80.119  1.00  0.00           C
ATOM    430  CG  LEU A  19      43.544  84.644  79.389  1.00  0.00           C
ATOM    432  CD1 LEU A  19      43.684  84.364  77.879  1.00  0.00           C
ATOM    436  CD2 LEU A  19      44.964  84.604  79.989  1.00  0.00           C
ATOM    440  C   LEU A  19      40.714  82.324  81.329  1.00  0.00           C
ATOM    441  O   LEU A  19      40.274  81.214  81.059  1.00  0.00           O
ATOM    442  N   PRO A  20      39.704  83.304  81.789  1.00  0.00           N
ATOM    443  CD  PRO A  20      38.824  83.654  80.659  1.00  0.00           C
ATOM    446  CA  PRO A  20      38.644  83.124  82.889  1.00  0.00           C
ATOM    448  CB  PRO A  20      37.634  82.214  82.179  1.00  0.00           C
ATOM    451  CG  PRO A  20      37.444  82.964  80.869  1.00  0.00           C
ATOM    454  C   PRO A  20      37.714  84.384  83.369  1.00  0.00           C
ATOM    455  O   PRO A  20      38.024  85.524  83.039  1.00  0.00           O
ATOM    456  N   ASP A  21      36.524  84.114  84.069  1.00  0.00           N
ATOM    458  CA  ASP A  21      35.304  84.844  84.609  1.00  0.00           C
ATOM    460  CB  ASP A  21      35.194  84.524  86.159  1.00  0.00           C
ATOM    463  CG  ASP A  21      33.834  84.644  86.859  1.00  0.00           C
ATOM    464  OD1 ASP A  21      32.994  85.474  86.429  1.00  0.00           O
ATOM    465  OD2 ASP A  21      33.614  83.964  87.899  1.00  0.00           O
ATOM    466  C   ASP A  21      34.934  86.344  84.299  1.00  0.00           C
ATOM    467  O   ASP A  21      35.614  87.274  84.729  1.00  0.00           O
ATOM    468  N   ASN A  22      33.824  86.644  83.529  1.00  0.00           N
ATOM    470  CA  ASN A  22      33.564  88.004  82.999  1.00  0.00           C
ATOM    472  CB  ASN A  22      32.844  88.034  81.609  1.00  0.00           C
ATOM    475  CG  ASN A  22      31.324  88.254  81.559  1.00  0.00           C
ATOM    476  OD1 ASN A  22      30.554  88.024  82.489  1.00  0.00           O
ATOM    477  ND2 ASN A  22      30.874  88.764  80.379  1.00  0.00           N
ATOM    480  C   ASN A  22      33.094  89.224  83.809  1.00  0.00           C
ATOM    481  O   ASN A  22      33.654  90.274  83.539  1.00  0.00           O
ATOM    482  N   GLN A  23      32.084  89.264  84.709  1.00  0.00           N
ATOM    484  CA  GLN A  23      31.504  90.584  85.079  1.00  0.00           C
ATOM    486  CB  GLN A  23      30.034  90.484  85.589  1.00  0.00           C
ATOM    489  CG  GLN A  23      29.454  91.634  86.479  1.00  0.00           C
ATOM    492  CD  GLN A  23      29.874  91.534  87.949  1.00  0.00           C
ATOM    493  OE1 GLN A  23      29.794  90.454  88.539  1.00  0.00           O
ATOM    494  NE2 GLN A  23      30.264  92.654  88.609  1.00  0.00           N
ATOM    497  C   GLN A  23      32.264  91.434  86.079  1.00  0.00           C
ATOM    498  O   GLN A  23      32.194  92.664  86.059  1.00  0.00           O
ATOM    499  N   TYR A  24      32.964  90.754  86.989  1.00  0.00           N
ATOM    501  CA  TYR A  24      33.514  91.214  88.259  1.00  0.00           C
ATOM    503  CB  TYR A  24      34.654  90.244  88.659  1.00  0.00           C
ATOM    506  CG  TYR A  24      35.904  90.504  87.859  1.00  0.00           C
ATOM    507  CD1 TYR A  24      36.824  91.434  88.359  1.00  0.00           C
ATOM    509  CE1 TYR A  24      37.934  91.804  87.609  1.00  0.00           C
ATOM    511  CZ  TYR A  24      38.154  91.234  86.359  1.00  0.00           C
ATOM    512  OH  TYR A  24      39.254  91.684  85.609  1.00  0.00           O
ATOM    514  CD2 TYR A  24      36.144  89.894  86.619  1.00  0.00           C
ATOM    516  CE2 TYR A  24      37.274  90.264  85.859  1.00  0.00           C
ATOM    518  C   TYR A  24      33.934  92.704  88.369  1.00  0.00           C
ATOM    519  O   TYR A  24      34.564  93.264  87.469  1.00  0.00           O
ATOM    520  N   ASP A  25      33.664  93.354  89.509  1.00  0.00           N
ATOM    522  CA  ASP A  25      34.414  94.534  89.909  1.00  0.00           C
ATOM    524  CB  ASP A  25      33.624  95.314  90.979  1.00  0.00           C
ATOM    527  CG  ASP A  25      32.414  95.994  90.379  1.00  0.00           C
ATOM    528  OD1 ASP A  25      32.594  96.854  89.479  1.00  0.00           O
ATOM    529  OD2 ASP A  25      31.294  95.734  90.889  1.00  0.00           O
ATOM    530  C   ASP A  25      35.754  94.124  90.509  1.00  0.00           C
ATOM    531  O   ASP A  25      35.804  93.254  91.379  1.00  0.00           O
ATOM    532  N   LEU A  26      36.884  94.764  90.109  1.00  0.00           N
ATOM    534  CA  LEU A  26      38.194  94.504  90.689  1.00  0.00           C
ATOM    536  CB  LEU A  26      39.284  95.394  90.029  1.00  0.00           C
ATOM    539  CG  LEU A  26      40.724  95.174  90.559  1.00  0.00           C
ATOM    541  CD1 LEU A  26      41.284  93.794  90.159  1.00  0.00           C
ATOM    545  CD2 LEU A  26      41.654  96.254  90.019  1.00  0.00           C
ATOM    549  C   LEU A  26      38.234  94.724  92.199  1.00  0.00           C
ATOM    550  O   LEU A  26      38.844  93.964  92.949  1.00  0.00           O
ATOM    551  N   ASP A  27      37.484  95.734  92.689  1.00  0.00           N
ATOM    553  CA  ASP A  27      37.224  95.994  94.079  1.00  0.00           C
ATOM    555  CB  ASP A  27      36.144  97.114  94.189  1.00  0.00           C
ATOM    558  CG  ASP A  27      36.634  98.464  93.679  1.00  0.00           C
ATOM    559  OD1 ASP A  27      37.814  98.814  93.919  1.00  0.00           O
ATOM    560  OD2 ASP A  27      35.754  99.234  93.209  1.00  0.00           O
ATOM    561  C   ASP A  27      36.734  94.784  94.889  1.00  0.00           C
ATOM    562  O   ASP A  27      37.024  94.664  96.069  1.00  0.00           O
ATOM    563  N   LYS A  28      35.994  93.834  94.269  1.00  0.00           N
ATOM    565  CA  LYS A  28      35.604  92.604  94.919  1.00  0.00           C
ATOM    567  CB  LYS A  28      34.434  91.954  94.129  1.00  0.00           C
ATOM    570  CG  LYS A  28      33.144  92.784  94.059  1.00  0.00           C
ATOM    573  CD  LYS A  28      32.384  92.814  95.399  1.00  0.00           C
ATOM    576  CE  LYS A  28      31.084  93.624  95.379  1.00  0.00           C
ATOM    579  NZ  LYS A  28      31.304  95.014  94.939  1.00  0.00           N
ATOM    583  C   LYS A  28      36.704  91.554  95.029  1.00  0.00           C
ATOM    584  O   LYS A  28      36.614  90.634  95.849  1.00  0.00           O
ATOM    585  N   MET A  29      37.764  91.654  94.199  1.00  0.00           N
ATOM    587  CA  MET A  29      38.684  90.554  93.969  1.00  0.00           C
ATOM    589  CB  MET A  29      39.224  90.514  92.519  1.00  0.00           C
ATOM    592  CG  MET A  29      38.184  90.184  91.449  1.00  0.00           C
ATOM    595  SD  MET A  29      38.974  89.624  89.909  1.00  0.00           S
ATOM    596  CE  MET A  29      39.164  87.874  90.329  1.00  0.00           C
ATOM    600  C   MET A  29      39.904  90.654  94.849  1.00  0.00           C
ATOM    601  O   MET A  29      40.804  89.824  94.799  1.00  0.00           O
ATOM    602  N   VAL A  30      39.944  91.674  95.699  1.00  0.00           N
ATOM    604  CA  VAL A  30      41.004  91.834  96.649  1.00  0.00           C
ATOM    606  CB  VAL A  30      42.034  92.914  96.299  1.00  0.00           C
ATOM    608  CG1 VAL A  30      42.644  92.594  94.919  1.00  0.00           C
ATOM    612  CG2 VAL A  30      41.434  94.334  96.299  1.00  0.00           C
ATOM    616  C   VAL A  30      40.304  92.044  97.969  1.00  0.00           C
ATOM    617  O   VAL A  30      39.114  92.364  98.049  1.00  0.00           O
ATOM    618  N   ASN A  31      41.044  91.764  99.039  1.00  0.00           N
ATOM    620  CA  ASN A  31      40.614  92.014 100.389  1.00  0.00           C
ATOM    622  CB  ASN A  31      40.594  90.724 101.259  1.00  0.00           C
ATOM    625  CG  ASN A  31      39.514  89.734 100.829  1.00  0.00           C
ATOM    626  OD1 ASN A  31      38.524  90.014 100.149  1.00  0.00           O
ATOM    627  ND2 ASN A  31      39.704  88.464 101.279  1.00  0.00           N
ATOM    630  C   ASN A  31      41.624  92.964 100.979  1.00  0.00           C
ATOM    631  O   ASN A  31      42.834  92.794 100.799  1.00  0.00           O
ATOM    632  N   ILE A  32      41.164  93.974 101.729  1.00  0.00           N
ATOM    634  CA  ILE A  32      42.034  94.824 102.519  1.00  0.00           C
ATOM    636  CB  ILE A  32      41.844  96.314 102.249  1.00  0.00           C
ATOM    638  CG2 ILE A  32      42.704  97.154 103.219  1.00  0.00           C
ATOM    642  CG1 ILE A  32      42.184  96.624 100.769  1.00  0.00           C
ATOM    645  CD  ILE A  32      41.444  97.854 100.229  1.00  0.00           C
ATOM    649  C   ILE A  32      41.744  94.464 103.949  1.00  0.00           C
ATOM    650  O   ILE A  32      40.594  94.224 104.319  1.00  0.00           O
ATOM    651  N   TYR A  33      42.804  94.354 104.749  1.00  0.00           N
ATOM    653  CA  TYR A  33      42.714  94.134 106.169  1.00  0.00           C
ATOM    655  CB  TYR A  33      43.214  92.724 106.539  1.00  0.00           C
ATOM    658  CG  TYR A  33      42.334  91.694 105.889  1.00  0.00           C
ATOM    659  CD1 TYR A  33      41.024  91.474 106.359  1.00  0.00           C
ATOM    661  CE1 TYR A  33      40.224  90.464 105.809  1.00  0.00           C
ATOM    663  CZ  TYR A  33      40.744  89.654 104.789  1.00  0.00           C
ATOM    664  OH  TYR A  33      39.984  88.604 104.249  1.00  0.00           O
ATOM    666  CD2 TYR A  33      42.814  90.914 104.829  1.00  0.00           C
ATOM    668  CE2 TYR A  33      42.014  89.904 104.269  1.00  0.00           C
ATOM    670  C   TYR A  33      43.584  95.164 106.889  1.00  0.00           C
ATOM    671  O   TYR A  33      44.724  95.374 106.479  1.00  0.00           O
ATOM    672  N   PRO A  34      43.134  95.854 107.929  1.00  0.00           N
ATOM    673  CD  PRO A  34      41.724  96.134 108.179  1.00  0.00           C
ATOM    676  CA  PRO A  34      43.984  96.364 108.999  1.00  0.00           C
ATOM    678  CB  PRO A  34      42.974  96.834 110.059  1.00  0.00           C
ATOM    681  CG  PRO A  34      41.754  97.234 109.239  1.00  0.00           C
ATOM    684  C   PRO A  34      44.944  95.344 109.579  1.00  0.00           C
ATOM    685  O   PRO A  34      44.564  94.194 109.779  1.00  0.00           O
ATOM    686  N   VAL A  35      46.184  95.754 109.929  1.00  0.00           N
ATOM    688  CA  VAL A  35      47.074  94.904 110.709  1.00  0.00           C
ATOM    690  CB  VAL A  35      48.554  95.154 110.469  1.00  0.00           C
ATOM    692  CG1 VAL A  35      48.864  94.854 108.979  1.00  0.00           C
ATOM    696  CG2 VAL A  35      48.934  96.584 110.829  1.00  0.00           C
ATOM    700  C   VAL A  35      46.684  94.984 112.179  1.00  0.00           C
ATOM    701  O   VAL A  35      47.164  95.754 113.009  1.00  0.00           O
ATOM    702  N   THR A  36      45.714  94.154 112.519  1.00  0.00           N
ATOM    704  CA  THR A  36      45.214  93.984 113.869  1.00  0.00           C
ATOM    706  CB  THR A  36      43.704  93.694 113.929  1.00  0.00           C
ATOM    708  OG1 THR A  36      43.264  93.074 115.139  1.00  0.00           O
ATOM    710  CG2 THR A  36      43.254  92.744 112.819  1.00  0.00           C
ATOM    714  C   THR A  36      46.084  92.934 114.559  1.00  0.00           C
ATOM    715  O   THR A  36      46.434  91.944 113.909  1.00  0.00           O
ATOM    716  N   PRO A  37      46.434  93.064 115.839  1.00  0.00           N
ATOM    717  CD  PRO A  37      46.324  94.324 116.589  1.00  0.00           C
ATOM    720  CA  PRO A  37      46.994  91.994 116.669  1.00  0.00           C
ATOM    722  CB  PRO A  37      46.864  92.554 118.099  1.00  0.00           C
ATOM    725  CG  PRO A  37      47.034  94.064 117.909  1.00  0.00           C
ATOM    728  C   PRO A  37      46.364  90.614 116.459  1.00  0.00           C
ATOM    729  O   PRO A  37      47.074  89.634 116.289  1.00  0.00           O
ATOM    730  N   GLY A  38      45.014  90.534 116.399  1.00  0.00           N
ATOM    732  CA  GLY A  38      44.314  89.284 116.129  1.00  0.00           C
ATOM    735  C   GLY A  38      44.614  88.654 114.789  1.00  0.00           C
ATOM    736  O   GLY A  38      44.744  87.434 114.669  1.00  0.00           O
ATOM    737  N   LEU A  39      44.754  89.464 113.719  1.00  0.00           N
ATOM    739  CA  LEU A  39      45.214  89.004 112.419  1.00  0.00           C
ATOM    741  CB  LEU A  39      45.244  90.154 111.379  1.00  0.00           C
ATOM    744  CG  LEU A  39      45.854  89.804 110.009  1.00  0.00           C
ATOM    746  CD1 LEU A  39      44.954  88.814 109.259  1.00  0.00           C
ATOM    750  CD2 LEU A  39      46.114  91.074 109.189  1.00  0.00           C
ATOM    754  C   LEU A  39      46.604  88.414 112.479  1.00  0.00           C
ATOM    755  O   LEU A  39      46.884  87.374 111.899  1.00  0.00           O
ATOM    756  N   ILE A  40      47.504  89.074 113.209  1.00  0.00           N
ATOM    758  CA  ILE A  40      48.864  88.614 113.419  1.00  0.00           C
ATOM    760  CB  ILE A  40      49.694  89.694 114.079  1.00  0.00           C
ATOM    762  CG2 ILE A  40      51.064  89.174 114.549  1.00  0.00           C
ATOM    766  CG1 ILE A  40      49.884  90.874 113.089  1.00  0.00           C
ATOM    769  CD  ILE A  40      50.634  92.054 113.679  1.00  0.00           C
ATOM    773  C   ILE A  40      48.974  87.274 114.109  1.00  0.00           C
ATOM    774  O   ILE A  40      49.724  86.404 113.659  1.00  0.00           O
ATOM    775  N   ASP A  41      48.174  87.054 115.169  1.00  0.00           N
ATOM    777  CA  ASP A  41      47.984  85.794 115.859  1.00  0.00           C
ATOM    779  CB  ASP A  41      47.044  86.004 117.069  1.00  0.00           C
ATOM    782  CG  ASP A  41      47.684  86.814 118.189  1.00  0.00           C
ATOM    783  OD1 ASP A  41      48.934  86.804 118.339  1.00  0.00           O
ATOM    784  OD2 ASP A  41      46.864  87.334 118.999  1.00  0.00           O
ATOM    785  C   ASP A  41      47.424  84.674 114.979  1.00  0.00           C
ATOM    786  O   ASP A  41      47.894  83.534 115.039  1.00  0.00           O
ATOM    787  N   GLN A  42      46.424  84.944 114.109  1.00  0.00           N
ATOM    789  CA  GLN A  42      45.954  83.954 113.139  1.00  0.00           C
ATOM    791  CB  GLN A  42      44.534  84.354 112.609  1.00  0.00           C
ATOM    794  CG  GLN A  42      43.834  83.274 111.719  1.00  0.00           C
ATOM    797  CD  GLN A  42      42.614  83.794 110.949  1.00  0.00           C
ATOM    798  OE1 GLN A  42      41.494  83.284 110.959  1.00  0.00           O
ATOM    799  NE2 GLN A  42      42.894  84.854 110.159  1.00  0.00           N
ATOM    802  C   GLN A  42      46.904  83.734 111.949  1.00  0.00           C
ATOM    803  O   GLN A  42      46.994  82.634 111.409  1.00  0.00           O
ATOM    804  N   LEU A  43      47.654  84.774 111.499  1.00  0.00           N
ATOM    806  CA  LEU A  43      48.644  84.704 110.429  1.00  0.00           C
ATOM    808  CB  LEU A  43      48.964  86.124 109.869  1.00  0.00           C
ATOM    811  CG  LEU A  43      49.774  86.164 108.539  1.00  0.00           C
ATOM    813  CD1 LEU A  43      48.864  86.034 107.319  1.00  0.00           C
ATOM    817  CD2 LEU A  43      50.644  87.424 108.419  1.00  0.00           C
ATOM    821  C   LEU A  43      49.954  84.074 110.899  1.00  0.00           C
ATOM    822  O   LEU A  43      50.764  83.594 110.109  1.00  0.00           O
ATOM    823  N   ARG A  44      50.194  84.014 112.229  1.00  0.00           N
ATOM    825  CA  ARG A  44      51.304  83.324 112.839  1.00  0.00           C
ATOM    827  CB  ARG A  44      51.114  83.294 114.379  1.00  0.00           C
ATOM    830  CG  ARG A  44      52.324  82.834 115.209  1.00  0.00           C
ATOM    833  CD  ARG A  44      53.344  83.944 115.509  1.00  0.00           C
ATOM    836  NE  ARG A  44      52.694  84.874 116.479  1.00  0.00           N
ATOM    838  CZ  ARG A  44      52.694  86.204 116.409  1.00  0.00           C
ATOM    839  NH1 ARG A  44      53.524  86.864 115.629  1.00  0.00           N
ATOM    842  NH2 ARG A  44      51.854  86.904 117.159  1.00  0.00           N
ATOM    845  C   ARG A  44      51.424  81.884 112.339  1.00  0.00           C
ATOM    846  O   ARG A  44      50.534  81.054 112.559  1.00  0.00           O
ATOM    847  N   ALA A  45      52.534  81.534 111.659  1.00  0.00           N
ATOM    849  CA  ALA A  45      52.824  80.154 111.359  1.00  0.00           C
ATOM    851  CB  ALA A  45      54.054  80.024 110.439  1.00  0.00           C
ATOM    855  C   ALA A  45      52.964  79.304 112.629  1.00  0.00           C
ATOM    856  O   ALA A  45      53.374  79.784 113.689  1.00  0.00           O
ATOM    857  N   LYS A  46      52.554  78.014 112.559  1.00  0.00           N
ATOM    859  CA  LYS A  46      52.514  77.134 113.699  1.00  0.00           C
ATOM    861  CB  LYS A  46      52.014  75.694 113.369  1.00  0.00           C
ATOM    864  CG  LYS A  46      50.524  75.514 113.009  1.00  0.00           C
ATOM    867  CD  LYS A  46      49.554  75.894 114.139  1.00  0.00           C
ATOM    870  CE  LYS A  46      48.084  75.834 113.689  1.00  0.00           C
ATOM    873  NZ  LYS A  46      47.204  76.404 114.739  1.00  0.00           N
ATOM    877  C   LYS A  46      53.884  77.034 114.349  1.00  0.00           C
ATOM    878  O   LYS A  46      54.894  77.144 113.669  1.00  0.00           O
ATOM    879  N   PRO A  47      54.044  76.864 115.639  1.00  0.00           N
ATOM    880  CD  PRO A  47      52.964  76.784 116.619  1.00  0.00           C
ATOM    883  CA  PRO A  47      55.324  76.434 116.179  1.00  0.00           C
ATOM    885  CB  PRO A  47      55.104  76.384 117.699  1.00  0.00           C
ATOM    888  CG  PRO A  47      53.694  76.944 117.949  1.00  0.00           C
ATOM    891  C   PRO A  47      55.754  75.104 115.599  1.00  0.00           C
ATOM    892  O   PRO A  47      55.064  74.104 115.779  1.00  0.00           O
ATOM    893  N   ILE A  48      56.894  75.044 114.879  1.00  0.00           N
ATOM    895  CA  ILE A  48      57.474  73.784 114.469  1.00  0.00           C
ATOM    897  CB  ILE A  48      58.414  73.814 113.249  1.00  0.00           C
ATOM    899  CG2 ILE A  48      58.934  72.384 112.959  1.00  0.00           C
ATOM    903  CG1 ILE A  48      57.754  74.314 111.929  1.00  0.00           C
ATOM    906  CD  ILE A  48      57.444  75.814 111.839  1.00  0.00           C
ATOM    910  C   ILE A  48      58.224  73.254 115.689  1.00  0.00           C
ATOM    911  O   ILE A  48      59.184  73.854 116.169  1.00  0.00           O
ATOM    912  N   MET A  49      57.754  72.124 116.219  1.00  0.00           N
ATOM    914  CA  MET A  49      58.374  71.414 117.309  1.00  0.00           C
ATOM    916  CB  MET A  49      57.324  71.014 118.379  1.00  0.00           C
ATOM    919  CG  MET A  49      56.744  72.244 119.119  1.00  0.00           C
ATOM    922  SD  MET A  49      55.774  71.874 120.609  1.00  0.00           S
ATOM    923  CE  MET A  49      57.184  71.464 121.679  1.00  0.00           C
ATOM    927  C   MET A  49      59.144  70.234 116.739  1.00  0.00           C
ATOM    928  O   MET A  49      59.214  70.094 115.529  1.00  0.00           O
ATOM    929  N   SER A  50      59.724  69.354 117.579  1.00  0.00           N
ATOM    931  CA  SER A  50      60.374  68.134 117.109  1.00  0.00           C
ATOM    933  CB  SER A  50      61.514  67.674 118.059  1.00  0.00           C
ATOM    936  OG  SER A  50      61.074  67.624 119.419  1.00  0.00           O
ATOM    938  C   SER A  50      59.404  66.964 116.979  1.00  0.00           C
ATOM    939  O   SER A  50      58.534  66.774 117.829  1.00  0.00           O
ATOM    940  N   GLN A  51      59.544  66.144 115.939  1.00  0.00           N
ATOM    942  CA  GLN A  51      58.674  65.014 115.679  1.00  0.00           C
ATOM    944  CB  GLN A  51      57.544  65.294 114.649  1.00  0.00           C
ATOM    947  CG  GLN A  51      56.524  66.344 115.119  1.00  0.00           C
ATOM    950  CD  GLN A  51      55.504  66.714 114.029  1.00  0.00           C
ATOM    951  OE1 GLN A  51      55.774  66.914 112.839  1.00  0.00           O
ATOM    952  NE2 GLN A  51      54.234  66.824 114.469  1.00  0.00           N
ATOM    955  C   GLN A  51      59.544  63.924 115.129  1.00  0.00           C
ATOM    956  O   GLN A  51      60.424  64.154 114.299  1.00  0.00           O
ATOM    957  N   ALA A  52      59.284  62.694 115.579  1.00  0.00           N
ATOM    959  CA  ALA A  52      59.804  61.484 114.969  1.00  0.00           C
ATOM    961  CB  ALA A  52      59.744  60.334 115.969  1.00  0.00           C
ATOM    965  C   ALA A  52      59.014  61.084 113.739  1.00  0.00           C
ATOM    966  O   ALA A  52      57.834  61.414 113.619  1.00  0.00           O
ATOM    967  N   ASN A  53      59.644  60.384 112.769  1.00  0.00           N
ATOM    969  CA  ASN A  53      58.914  59.934 111.589  1.00  0.00           C
ATOM    971  CB  ASN A  53      59.504  60.544 110.289  1.00  0.00           C
ATOM    974  CG  ASN A  53      58.584  60.314 109.089  1.00  0.00           C
ATOM    975  OD1 ASN A  53      57.464  59.824 109.249  1.00  0.00           O
ATOM    976  ND2 ASN A  53      59.084  60.614 107.869  1.00  0.00           N
ATOM    979  C   ASN A  53      58.874  58.404 111.489  1.00  0.00           C
ATOM    980  O   ASN A  53      59.784  57.794 110.929  1.00  0.00           O
ATOM    981  N   PRO A  54      57.774  57.784 111.909  1.00  0.00           N
ATOM    982  CD  PRO A  54      56.964  58.324 113.009  1.00  0.00           C
ATOM    985  CA  PRO A  54      57.644  56.334 111.859  1.00  0.00           C
ATOM    987  CB  PRO A  54      56.334  56.064 112.619  1.00  0.00           C
ATOM    990  CG  PRO A  54      56.344  57.124 113.709  1.00  0.00           C
ATOM    993  C   PRO A  54      57.564  55.774 110.469  1.00  0.00           C
ATOM    994  O   PRO A  54      57.994  54.634 110.269  1.00  0.00           O
ATOM    995  N   GLU A  55      56.984  56.484 109.479  1.00  0.00           N
ATOM    997  CA  GLU A  55      56.944  55.944 108.129  1.00  0.00           C
ATOM    999  CB  GLU A  55      56.044  56.814 107.209  1.00  0.00           C
ATOM   1002  CG  GLU A  55      56.754  57.924 106.389  1.00  0.00           C
ATOM   1005  CD  GLU A  55      55.814  58.684 105.479  1.00  0.00           C
ATOM   1006  OE1 GLU A  55      54.614  58.324 105.379  1.00  0.00           O
ATOM   1007  OE2 GLU A  55      56.324  59.644 104.859  1.00  0.00           O
ATOM   1008  C   GLU A  55      58.334  55.794 107.539  1.00  0.00           C
ATOM   1009  O   GLU A  55      58.654  54.784 106.919  1.00  0.00           O
ATOM   1010  N   LEU A  56      59.224  56.784 107.729  1.00  0.00           N
ATOM   1012  CA  LEU A  56      60.614  56.664 107.319  1.00  0.00           C
ATOM   1014  CB  LEU A  56      61.394  57.994 107.409  1.00  0.00           C
ATOM   1017  CG  LEU A  56      62.844  57.924 106.879  1.00  0.00           C
ATOM   1019  CD1 LEU A  56      62.914  57.464 105.419  1.00  0.00           C
ATOM   1023  CD2 LEU A  56      63.534  59.294 107.019  1.00  0.00           C
ATOM   1027  C   LEU A  56      61.344  55.574 108.079  1.00  0.00           C
ATOM   1028  O   LEU A  56      62.004  54.734 107.479  1.00  0.00           O
ATOM   1029  N   GLU A  57      61.194  55.494 109.409  1.00  0.00           N
ATOM   1031  CA  GLU A  57      61.854  54.474 110.219  1.00  0.00           C
ATOM   1033  CB  GLU A  57      61.454  54.644 111.699  1.00  0.00           C
ATOM   1036  CG  GLU A  57      62.114  53.624 112.669  1.00  0.00           C
ATOM   1039  CD  GLU A  57      61.594  53.854 114.069  1.00  0.00           C
ATOM   1040  OE1 GLU A  57      61.814  54.964 114.619  1.00  0.00           O
ATOM   1041  OE2 GLU A  57      60.924  52.944 114.619  1.00  0.00           O
ATOM   1042  C   GLU A  57      61.544  53.044 109.779  1.00  0.00           C
ATOM   1043  O   GLU A  57      62.434  52.184 109.689  1.00  0.00           O
ATOM   1044  N   GLN A  58      60.274  52.764 109.429  1.00  0.00           N
ATOM   1046  CA  GLN A  58      59.934  51.524 108.759  1.00  0.00           C
ATOM   1048  CB  GLN A  58      58.404  51.364 108.589  1.00  0.00           C
ATOM   1051  CG  GLN A  58      58.054  50.034 107.879  1.00  0.00           C
ATOM   1054  CD  GLN A  58      56.574  49.784 107.629  1.00  0.00           C
ATOM   1055  OE1 GLN A  58      55.904  50.604 106.999  1.00  0.00           O
ATOM   1056  NE2 GLN A  58      56.064  48.584 108.019  1.00  0.00           N
ATOM   1059  C   GLN A  58      60.674  51.324 107.419  1.00  0.00           C
ATOM   1060  O   GLN A  58      61.264  50.274 107.199  1.00  0.00           O
ATOM   1061  N   GLN A  59      60.754  52.334 106.529  1.00  0.00           N
ATOM   1063  CA  GLN A  59      61.444  52.214 105.239  1.00  0.00           C
ATOM   1065  CB  GLN A  59      61.384  53.534 104.399  1.00  0.00           C
ATOM   1068  CG  GLN A  59      59.974  53.914 103.879  1.00  0.00           C
ATOM   1071  CD  GLN A  59      59.954  55.264 103.149  1.00  0.00           C
ATOM   1072  OE1 GLN A  59      60.604  55.474 102.119  1.00  0.00           O
ATOM   1073  NE2 GLN A  59      59.174  56.244 103.669  1.00  0.00           N
ATOM   1076  C   GLN A  59      62.904  51.824 105.389  1.00  0.00           C
ATOM   1077  O   GLN A  59      63.404  50.954 104.689  1.00  0.00           O
ATOM   1078  N   ILE A  60      63.584  52.444 106.369  1.00  0.00           N
ATOM   1080  CA  ILE A  60      64.934  52.124 106.799  1.00  0.00           C
ATOM   1082  CB  ILE A  60      65.364  53.174 107.829  1.00  0.00           C
ATOM   1084  CG2 ILE A  60      66.754  52.864 108.419  1.00  0.00           C
ATOM   1088  CG1 ILE A  60      65.294  54.624 107.269  1.00  0.00           C
ATOM   1091  CD  ILE A  60      66.044  54.874 105.969  1.00  0.00           C
ATOM   1095  C   ILE A  60      65.104  50.704 107.349  1.00  0.00           C
ATOM   1096  O   ILE A  60      66.074  50.014 107.039  1.00  0.00           O
ATOM   1097  N   ALA A  61      64.164  50.214 108.179  1.00  0.00           N
ATOM   1099  CA  ALA A  61      64.174  48.914 108.839  1.00  0.00           C
ATOM   1101  CB  ALA A  61      62.984  48.864 109.809  1.00  0.00           C
ATOM   1105  C   ALA A  61      64.154  47.674 107.929  1.00  0.00           C
ATOM   1106  O   ALA A  61      64.744  46.644 108.259  1.00  0.00           O
ATOM   1107  N   ASN A  62      63.434  47.754 106.789  1.00  0.00           N
ATOM   1109  CA  ASN A  62      63.464  46.754 105.729  1.00  0.00           C
ATOM   1111  CB  ASN A  62      62.064  46.204 105.309  1.00  0.00           C
ATOM   1114  CG  ASN A  62      61.404  45.364 106.399  1.00  0.00           C
ATOM   1115  OD1 ASN A  62      62.034  44.794 107.289  1.00  0.00           O
ATOM   1116  ND2 ASN A  62      60.074  45.214 106.309  1.00  0.00           N
ATOM   1119  C   ASN A  62      64.104  47.344 104.479  1.00  0.00           C
ATOM   1120  O   ASN A  62      63.774  46.964 103.359  1.00  0.00           O
ATOM   1121  N   TYR A  63      65.044  48.304 104.629  1.00  0.00           N
ATOM   1123  CA  TYR A  63      65.854  48.724 103.509  1.00  0.00           C
ATOM   1125  CB  TYR A  63      66.714  49.974 103.879  1.00  0.00           C
ATOM   1128  CG  TYR A  63      67.414  50.524 102.669  1.00  0.00           C
ATOM   1129  CD1 TYR A  63      66.734  51.354 101.749  1.00  0.00           C
ATOM   1131  CE1 TYR A  63      67.354  51.754 100.559  1.00  0.00           C
ATOM   1133  CZ  TYR A  63      68.664  51.354 100.289  1.00  0.00           C
ATOM   1134  OH  TYR A  63      69.294  51.674  99.069  1.00  0.00           O
ATOM   1136  CD2 TYR A  63      68.754  50.184 102.409  1.00  0.00           C
ATOM   1138  CE2 TYR A  63      69.374  50.594 101.229  1.00  0.00           C
ATOM   1140  C   TYR A  63      66.684  47.574 102.949  1.00  0.00           C
ATOM   1141  O   TYR A  63      67.184  46.704 103.669  1.00  0.00           O
ATOM   1142  N   GLU A  64      66.854  47.514 101.619  1.00  0.00           N
ATOM   1144  CA  GLU A  64      67.684  46.534 100.979  1.00  0.00           C
ATOM   1146  CB  GLU A  64      66.894  45.354 100.349  1.00  0.00           C
ATOM   1149  CG  GLU A  64      66.354  44.274 101.339  1.00  0.00           C
ATOM   1152  CD  GLU A  64      65.564  43.204 100.599  1.00  0.00           C
ATOM   1153  OE1 GLU A  64      65.384  43.354  99.359  1.00  0.00           O
ATOM   1154  OE2 GLU A  64      65.114  42.204 101.219  1.00  0.00           O
ATOM   1155  C   GLU A  64      68.344  47.264  99.849  1.00  0.00           C
ATOM   1156  O   GLU A  64      67.714  48.104  99.219  1.00  0.00           O
ATOM   1157  N   TYR A  65      69.604  46.924  99.529  1.00  0.00           N
ATOM   1159  CA  TYR A  65      70.174  47.284  98.249  1.00  0.00           C
ATOM   1161  CB  TYR A  65      71.654  47.704  98.409  1.00  0.00           C
ATOM   1164  CG  TYR A  65      72.224  48.144  97.079  1.00  0.00           C
ATOM   1165  CD1 TYR A  65      71.964  49.434  96.599  1.00  0.00           C
ATOM   1167  CE1 TYR A  65      72.444  49.834  95.349  1.00  0.00           C
ATOM   1169  CZ  TYR A  65      73.164  48.944  94.549  1.00  0.00           C
ATOM   1170  OH  TYR A  65      73.604  49.354  93.269  1.00  0.00           O
ATOM   1172  CD2 TYR A  65      72.974  47.254  96.289  1.00  0.00           C
ATOM   1174  CE2 TYR A  65      73.414  47.644  95.019  1.00  0.00           C
ATOM   1176  C   TYR A  65      70.014  46.094  97.319  1.00  0.00           C
ATOM   1177  O   TYR A  65      70.224  44.944  97.709  1.00  0.00           O
ATOM   1178  N   ARG A  66      69.624  46.374  96.069  1.00  0.00           N
ATOM   1180  CA  ARG A  66      69.604  45.384  95.019  1.00  0.00           C
ATOM   1182  CB  ARG A  66      68.174  45.154  94.489  1.00  0.00           C
ATOM   1185  CG  ARG A  66      67.354  44.334  95.479  1.00  0.00           C
ATOM   1188  CD  ARG A  66      65.864  44.264  95.159  1.00  0.00           C
ATOM   1191  NE  ARG A  66      65.294  43.384  96.229  1.00  0.00           N
ATOM   1193  CZ  ARG A  66      65.024  42.094  96.119  1.00  0.00           C
ATOM   1194  NH1 ARG A  66      65.084  41.434  94.979  1.00  0.00           N
ATOM   1197  NH2 ARG A  66      64.594  41.554  97.239  1.00  0.00           N
ATOM   1200  C   ARG A  66      70.594  45.734  93.919  1.00  0.00           C
ATOM   1201  O   ARG A  66      70.694  46.874  93.479  1.00  0.00           O
ATOM   1202  N   ILE A  67      71.384  44.734  93.489  1.00  0.00           N
ATOM   1204  CA  ILE A  67      72.444  44.884  92.499  1.00  0.00           C
ATOM   1206  CB  ILE A  67      73.204  43.564  92.279  1.00  0.00           C
ATOM   1208  CG2 ILE A  67      74.334  43.774  91.239  1.00  0.00           C
ATOM   1212  CG1 ILE A  67      73.794  42.974  93.579  1.00  0.00           C
ATOM   1215  CD  ILE A  67      74.744  43.924  94.319  1.00  0.00           C
ATOM   1219  C   ILE A  67      71.884  45.354  91.179  1.00  0.00           C
ATOM   1220  O   ILE A  67      70.884  44.834  90.689  1.00  0.00           O
ATOM   1221  N   GLY A  68      72.524  46.344  90.519  1.00  0.00           N
ATOM   1223  CA  GLY A  68      72.134  46.704  89.169  1.00  0.00           C
ATOM   1226  C   GLY A  68      73.304  46.714  88.239  1.00  0.00           C
ATOM   1227  O   GLY A  68      74.374  46.214  88.539  1.00  0.00           O
ATOM   1228  N   ILE A  69      73.094  47.284  87.049  1.00  0.00           N
ATOM   1230  CA  ILE A  69      74.044  47.234  85.969  1.00  0.00           C
ATOM   1232  CB  ILE A  69      73.364  47.504  84.629  1.00  0.00           C
ATOM   1234  CG2 ILE A  69      74.364  47.174  83.499  1.00  0.00           C
ATOM   1238  CG1 ILE A  69      72.044  46.694  84.469  1.00  0.00           C
ATOM   1241  CD  ILE A  69      72.214  45.174  84.559  1.00  0.00           C
ATOM   1245  C   ILE A  69      75.224  48.154  86.189  1.00  0.00           C
ATOM   1246  O   ILE A  69      75.094  49.334  86.529  1.00  0.00           O
ATOM   1247  N   GLY A  70      76.444  47.604  86.029  1.00  0.00           N
ATOM   1249  CA  GLY A  70      77.724  48.284  86.129  1.00  0.00           C
ATOM   1252  C   GLY A  70      78.324  48.264  87.509  1.00  0.00           C
ATOM   1253  O   GLY A  70      79.464  48.684  87.689  1.00  0.00           O
ATOM   1254  N   ASP A  71      77.614  47.734  88.519  1.00  0.00           N
ATOM   1256  CA  ASP A  71      78.174  47.504  89.839  1.00  0.00           C
ATOM   1258  CB  ASP A  71      77.124  46.944  90.829  1.00  0.00           C
ATOM   1261  CG  ASP A  71      76.204  48.034  91.299  1.00  0.00           C
ATOM   1262  OD1 ASP A  71      76.634  49.224  91.339  1.00  0.00           O
ATOM   1263  OD2 ASP A  71      75.094  47.704  91.819  1.00  0.00           O
ATOM   1264  C   ASP A  71      79.374  46.584  89.809  1.00  0.00           C
ATOM   1265  O   ASP A  71      79.514  45.704  88.949  1.00  0.00           O
ATOM   1266  N   VAL A  72      80.304  46.774  90.749  1.00  0.00           N
ATOM   1268  CA  VAL A  72      81.444  45.874  90.879  1.00  0.00           C
ATOM   1270  CB  VAL A  72      82.774  46.594  90.949  1.00  0.00           C
ATOM   1272  CG1 VAL A  72      83.914  45.564  90.859  1.00  0.00           C
ATOM   1276  CG2 VAL A  72      82.844  47.574  89.769  1.00  0.00           C
ATOM   1280  C   VAL A  72      81.234  45.064  92.119  1.00  0.00           C
ATOM   1281  O   VAL A  72      80.834  45.614  93.149  1.00  0.00           O
ATOM   1282  N   LEU A  73      81.484  43.754  92.069  1.00  0.00           N
ATOM   1284  CA  LEU A  73      81.284  42.864  93.199  1.00  0.00           C
ATOM   1286  CB  LEU A  73      80.414  41.634  92.849  1.00  0.00           C
ATOM   1289  CG  LEU A  73      78.974  41.924  92.349  1.00  0.00           C
ATOM   1291  CD1 LEU A  73      78.244  43.054  93.079  1.00  0.00           C
ATOM   1295  CD2 LEU A  73      78.954  42.194  90.849  1.00  0.00           C
ATOM   1299  C   LEU A  73      82.594  42.334  93.739  1.00  0.00           C
ATOM   1300  O   LEU A  73      83.504  41.984  92.999  1.00  0.00           O
ATOM   1301  N   MET A  74      82.694  42.204  95.079  1.00  0.00           N
ATOM   1303  CA  MET A  74      83.634  41.324  95.729  1.00  0.00           C
ATOM   1305  CB  MET A  74      84.024  41.804  97.149  1.00  0.00           C
ATOM   1308  CG  MET A  74      84.634  43.204  97.169  1.00  0.00           C
ATOM   1311  SD  MET A  74      85.164  43.714  98.829  1.00  0.00           S
ATOM   1312  CE  MET A  74      83.574  44.444  99.249  1.00  0.00           C
ATOM   1316  C   MET A  74      82.984  39.964  95.899  1.00  0.00           C
ATOM   1317  O   MET A  74      81.904  39.854  96.479  1.00  0.00           O
ATOM   1318  N   VAL A  75      83.664  38.904  95.439  1.00  0.00           N
ATOM   1320  CA  VAL A  75      83.334  37.554  95.859  1.00  0.00           C
ATOM   1322  CB  VAL A  75      83.034  36.624  94.689  1.00  0.00           C
ATOM   1324  CG1 VAL A  75      82.624  35.234  95.219  1.00  0.00           C
ATOM   1328  CG2 VAL A  75      81.914  37.224  93.829  1.00  0.00           C
ATOM   1332  C   VAL A  75      84.524  37.044  96.629  1.00  0.00           C
ATOM   1333  O   VAL A  75      85.634  36.974  96.109  1.00  0.00           O
ATOM   1334  N   THR A  76      84.324  36.684  97.899  1.00  0.00           N
ATOM   1336  CA  THR A  76      85.404  36.264  98.789  1.00  0.00           C
ATOM   1338  CB  THR A  76      85.464  37.034 100.119  1.00  0.00           C
ATOM   1340  OG1 THR A  76      85.734  38.414  99.909  1.00  0.00           O
ATOM   1342  CG2 THR A  76      86.614  36.504 100.999  1.00  0.00           C
ATOM   1346  C   THR A  76      85.164  34.814  99.089  1.00  0.00           C
ATOM   1347  O   THR A  76      84.094  34.434  99.559  1.00  0.00           O
ATOM   1348  N   VAL A  77      86.164  33.954  98.839  1.00  0.00           N
ATOM   1350  CA  VAL A  77      86.134  32.544  99.179  1.00  0.00           C
ATOM   1352  CB  VAL A  77      86.104  31.614  97.969  1.00  0.00           C
ATOM   1354  CG1 VAL A  77      84.734  31.734  97.279  1.00  0.00           C
ATOM   1358  CG2 VAL A  77      87.204  31.964  96.949  1.00  0.00           C
ATOM   1362  C   VAL A  77      87.294  32.204 100.099  1.00  0.00           C
ATOM   1363  O   VAL A  77      88.414  32.674  99.939  1.00  0.00           O
ATOM   1364  N   TRP A  78      87.034  31.384 101.129  1.00  0.00           N
ATOM   1366  CA  TRP A  78      88.034  30.994 102.099  1.00  0.00           C
ATOM   1368  CB  TRP A  78      87.414  30.574 103.469  1.00  0.00           C
ATOM   1371  CG  TRP A  78      86.844  31.694 104.279  1.00  0.00           C
ATOM   1372  CD1 TRP A  78      87.434  32.234 105.389  1.00  0.00           C
ATOM   1374  NE1 TRP A  78      86.764  33.374 105.769  1.00  0.00           N
ATOM   1376  CE2 TRP A  78      85.744  33.604 104.909  1.00  0.00           C
ATOM   1377  CD2 TRP A  78      85.724  32.554 103.969  1.00  0.00           C
ATOM   1378  CE3 TRP A  78      84.754  32.564 102.969  1.00  0.00           C
ATOM   1380  CZ3 TRP A  78      83.934  33.674 102.849  1.00  0.00           C
ATOM   1382  CZ2 TRP A  78      84.914  34.684 104.809  1.00  0.00           C
ATOM   1384  CH2 TRP A  78      84.044  34.744 103.729  1.00  0.00           C
ATOM   1386  C   TRP A  78      88.844  29.864 101.519  1.00  0.00           C
ATOM   1387  O   TRP A  78      88.294  29.024 100.809  1.00  0.00           O
ATOM   1388  N   ASP A  79      90.164  29.814 101.769  1.00  0.00           N
ATOM   1390  CA  ASP A  79      91.044  28.714 101.369  1.00  0.00           C
ATOM   1392  CB  ASP A  79      90.664  27.394 102.109  1.00  0.00           C
ATOM   1395  CG  ASP A  79      90.644  27.514 103.619  1.00  0.00           C
ATOM   1396  OD1 ASP A  79      91.134  28.524 104.209  1.00  0.00           O
ATOM   1397  OD2 ASP A  79      90.144  26.544 104.249  1.00  0.00           O
ATOM   1398  C   ASP A  79      91.224  28.574  99.839  1.00  0.00           C
ATOM   1399  O   ASP A  79      91.894  27.674  99.329  1.00  0.00           O
ATOM   1400  N   HIS A  80      90.704  29.544  99.069  1.00  0.00           N
ATOM   1402  CA  HIS A  80      90.894  29.654  97.629  1.00  0.00           C
ATOM   1404  CB  HIS A  80      89.624  29.224  96.869  1.00  0.00           C
ATOM   1407  ND1 HIS A  80      88.434  27.314  97.889  1.00  0.00           N
ATOM   1408  CG  HIS A  80      89.384  27.764  96.989  1.00  0.00           C
ATOM   1409  CE1 HIS A  80      88.394  26.004  97.709  1.00  0.00           C
ATOM   1411  NE2 HIS A  80      89.244  25.594  96.749  1.00  0.00           N
ATOM   1413  CD2 HIS A  80      89.884  26.724  96.269  1.00  0.00           C
ATOM   1415  C   HIS A  80      91.324  31.054  97.199  1.00  0.00           C
ATOM   1416  O   HIS A  80      90.584  31.754  96.509  1.00  0.00           O
ATOM   1417  N   PRO A  81      92.514  31.524  97.579  1.00  0.00           N
ATOM   1418  CD  PRO A  81      93.444  30.794  98.449  1.00  0.00           C
ATOM   1421  CA  PRO A  81      93.084  32.794  97.119  1.00  0.00           C
ATOM   1423  CB  PRO A  81      94.454  32.884  97.829  1.00  0.00           C
ATOM   1426  CG  PRO A  81      94.794  31.424  98.139  1.00  0.00           C
ATOM   1429  C   PRO A  81      93.194  32.924  95.609  1.00  0.00           C
ATOM   1430  O   PRO A  81      93.084  34.054  95.149  1.00  0.00           O
ATOM   1431  N   GLU A  82      93.344  31.824  94.839  1.00  0.00           N
ATOM   1433  CA  GLU A  82      93.334  31.804  93.379  1.00  0.00           C
ATOM   1435  CB  GLU A  82      93.414  30.354  92.829  1.00  0.00           C
ATOM   1438  CG  GLU A  82      94.374  29.394  93.589  1.00  0.00           C
ATOM   1441  CD  GLU A  82      93.714  28.784  94.809  1.00  0.00           C
ATOM   1442  OE1 GLU A  82      92.604  28.204  94.709  1.00  0.00           O
ATOM   1443  OE2 GLU A  82      94.304  28.924  95.909  1.00  0.00           O
ATOM   1444  C   GLU A  82      92.084  32.444  92.789  1.00  0.00           C
ATOM   1445  O   GLU A  82      92.074  33.034  91.709  1.00  0.00           O
ATOM   1446  N   LEU A  83      90.964  32.294  93.529  1.00  0.00           N
ATOM   1448  CA  LEU A  83      89.654  32.824  93.229  1.00  0.00           C
ATOM   1450  CB  LEU A  83      88.554  31.874  93.789  1.00  0.00           C
ATOM   1453  CG  LEU A  83      88.254  30.574  93.019  1.00  0.00           C
ATOM   1455  CD1 LEU A  83      87.514  30.864  91.719  1.00  0.00           C
ATOM   1459  CD2 LEU A  83      89.484  29.714  92.729  1.00  0.00           C
ATOM   1463  C   LEU A  83      89.444  34.184  93.869  1.00  0.00           C
ATOM   1464  O   LEU A  83      88.984  35.114  93.209  1.00  0.00           O
ATOM   1465  N   THR A  84      89.754  34.324  95.179  1.00  0.00           N
ATOM   1467  CA  THR A  84      89.604  35.574  95.929  1.00  0.00           C
ATOM   1469  CB  THR A  84      89.794  35.404  97.439  1.00  0.00           C
ATOM   1471  OG1 THR A  84      88.824  34.484  97.919  1.00  0.00           O
ATOM   1473  CG2 THR A  84      89.524  36.694  98.209  1.00  0.00           C
ATOM   1477  C   THR A  84      90.464  36.724  95.449  1.00  0.00           C
ATOM   1478  O   THR A  84      89.994  37.864  95.329  1.00  0.00           O
ATOM   1479  N   THR A  85      91.754  36.484  95.119  1.00  0.00           N
ATOM   1481  CA  THR A  85      92.664  37.544  94.649  1.00  0.00           C
ATOM   1483  CB  THR A  85      93.544  38.194  95.729  1.00  0.00           C
ATOM   1485  OG1 THR A  85      94.444  37.284  96.329  1.00  0.00           O
ATOM   1487  CG2 THR A  85      92.694  38.794  96.859  1.00  0.00           C
ATOM   1491  C   THR A  85      93.554  37.194  93.449  1.00  0.00           C
ATOM   1492  O   THR A  85      94.784  37.254  93.539  1.00  0.00           O
ATOM   1493  N   PRO A  86      93.024  36.924  92.249  1.00  0.00           N
ATOM   1494  CD  PRO A  86      91.594  36.894  91.949  1.00  0.00           C
ATOM   1497  CA  PRO A  86      93.844  36.624  91.059  1.00  0.00           C
ATOM   1499  CB  PRO A  86      92.784  36.124  90.059  1.00  0.00           C
ATOM   1502  CG  PRO A  86      91.524  36.914  90.429  1.00  0.00           C
ATOM   1505  C   PRO A  86      94.514  37.864  90.469  1.00  0.00           C
ATOM   1506  O   PRO A  86      95.154  37.784  89.419  1.00  0.00           O
ATOM   1507  N   ALA A  87      94.334  39.034  91.089  1.00  0.00           N
ATOM   1509  CA  ALA A  87      95.024  40.264  90.779  1.00  0.00           C
ATOM   1511  CB  ALA A  87      93.984  41.304  90.329  1.00  0.00           C
ATOM   1515  C   ALA A  87      95.794  40.754  91.999  1.00  0.00           C
ATOM   1516  O   ALA A  87      96.304  41.864  92.059  1.00  0.00           O
ATOM   1517  N   GLY A  88      95.924  39.844  92.999  1.00  0.00           N
ATOM   1519  CA  GLY A  88      96.644  40.064  94.249  1.00  0.00           C
ATOM   1522  C   GLY A  88      96.074  41.064  95.209  1.00  0.00           C
ATOM   1523  O   GLY A  88      95.064  41.724  94.969  1.00  0.00           O
ATOM   1524  N   GLN A  89      96.704  41.134  96.379  1.00  0.00           N
ATOM   1526  CA  GLN A  89      96.234  41.854  97.559  1.00  0.00           C
ATOM   1528  CB  GLN A  89      97.144  41.454  98.749  1.00  0.00           C
ATOM   1531  CG  GLN A  89      96.864  40.084  99.409  1.00  0.00           C
ATOM   1534  CD  GLN A  89      96.384  38.894  98.559  1.00  0.00           C
ATOM   1535  OE1 GLN A  89      95.264  38.454  98.789  1.00  0.00           O
ATOM   1536  NE2 GLN A  89      97.244  38.294  97.699  1.00  0.00           N
ATOM   1539  C   GLN A  89      96.224  43.374  97.469  1.00  0.00           C
ATOM   1540  O   GLN A  89      95.454  44.084  98.129  1.00  0.00           O
ATOM   1541  N   TYR A  90      97.154  43.914  96.679  1.00  0.00           N
ATOM   1543  CA  TYR A  90      97.574  45.294  96.759  1.00  0.00           C
ATOM   1545  CB  TYR A  90      99.004  45.414  96.179  1.00  0.00           C
ATOM   1548  CG  TYR A  90      99.894  44.414  96.869  1.00  0.00           C
ATOM   1549  CD1 TYR A  90     100.304  44.644  98.189  1.00  0.00           C
ATOM   1551  CE1 TYR A  90     101.024  43.674  98.889  1.00  0.00           C
ATOM   1553  CZ  TYR A  90     101.344  42.464  98.279  1.00  0.00           C
ATOM   1554  OH  TYR A  90     102.054  41.474  98.979  1.00  0.00           O
ATOM   1556  CD2 TYR A  90     100.264  43.214  96.239  1.00  0.00           C
ATOM   1558  CE2 TYR A  90     100.994  42.244  96.939  1.00  0.00           C
ATOM   1560  C   TYR A  90      96.644  46.204  95.989  1.00  0.00           C
ATOM   1561  O   TYR A  90      96.524  47.384  96.289  1.00  0.00           O
ATOM   1562  N   ARG A  91      95.894  45.634  95.029  1.00  0.00           N
ATOM   1564  CA  ARG A  91      94.864  46.304  94.269  1.00  0.00           C
ATOM   1566  CB  ARG A  91      94.694  45.674  92.859  1.00  0.00           C
ATOM   1569  CG  ARG A  91      95.834  46.024  91.879  1.00  0.00           C
ATOM   1572  CD  ARG A  91      95.784  45.294  90.529  1.00  0.00           C
ATOM   1575  NE  ARG A  91      94.564  45.724  89.769  1.00  0.00           N
ATOM   1577  CZ  ARG A  91      94.384  45.434  88.489  1.00  0.00           C
ATOM   1578  NH1 ARG A  91      95.264  44.774  87.789  1.00  0.00           N
ATOM   1581  NH2 ARG A  91      93.304  45.854  87.859  1.00  0.00           N
ATOM   1584  C   ARG A  91      93.554  46.364  95.029  1.00  0.00           C
ATOM   1585  O   ARG A  91      93.174  45.444  95.739  1.00  0.00           O
ATOM   1586  N   SER A  92      92.834  47.494  94.889  1.00  0.00           N
ATOM   1588  CA  SER A  92      91.544  47.754  95.489  1.00  0.00           C
ATOM   1590  CB  SER A  92      91.014  49.204  95.329  1.00  0.00           C
ATOM   1593  OG  SER A  92      90.814  49.594  93.969  1.00  0.00           O
ATOM   1595  C   SER A  92      90.484  46.804  94.999  1.00  0.00           C
ATOM   1596  O   SER A  92      90.534  46.304  93.879  1.00  0.00           O
ATOM   1597  N   ALA A  93      89.484  46.544  95.859  1.00  0.00           N
ATOM   1599  CA  ALA A  93      88.424  45.594  95.629  1.00  0.00           C
ATOM   1601  CB  ALA A  93      87.514  45.604  96.879  1.00  0.00           C
ATOM   1605  C   ALA A  93      87.604  45.894  94.389  1.00  0.00           C
ATOM   1606  O   ALA A  93      87.174  45.014  93.659  1.00  0.00           O
ATOM   1607  N   SER A  94      87.374  47.184  94.089  1.00  0.00           N
ATOM   1609  CA  SER A  94      86.804  47.654  92.839  1.00  0.00           C
ATOM   1611  CB  SER A  94      86.614  49.184  92.909  1.00  0.00           C
ATOM   1614  OG  SER A  94      87.824  49.764  93.399  1.00  0.00           O
ATOM   1616  C   SER A  94      87.614  47.354  91.589  1.00  0.00           C
ATOM   1617  O   SER A  94      87.054  47.034  90.539  1.00  0.00           O
ATOM   1618  N   ASP A  95      88.954  47.464  91.619  1.00  0.00           N
ATOM   1620  CA  ASP A  95      89.794  47.124  90.489  1.00  0.00           C
ATOM   1622  CB  ASP A  95      91.174  47.844  90.609  1.00  0.00           C
ATOM   1625  CG  ASP A  95      91.104  49.314  90.219  1.00  0.00           C
ATOM   1626  OD1 ASP A  95      90.024  49.834  89.839  1.00  0.00           O
ATOM   1627  OD2 ASP A  95      92.204  49.944  90.239  1.00  0.00           O
ATOM   1628  C   ASP A  95      89.954  45.614  90.339  1.00  0.00           C
ATOM   1629  O   ASP A  95      90.384  45.114  89.299  1.00  0.00           O
ATOM   1630  N   THR A  96      89.624  44.824  91.379  1.00  0.00           N
ATOM   1632  CA  THR A  96      89.784  43.374  91.319  1.00  0.00           C
ATOM   1634  CB  THR A  96      90.774  42.874  92.359  1.00  0.00           C
ATOM   1636  OG1 THR A  96      90.344  43.174  93.679  1.00  0.00           O
ATOM   1638  CG2 THR A  96      92.114  43.594  92.169  1.00  0.00           C
ATOM   1642  C   THR A  96      88.474  42.634  91.499  1.00  0.00           C
ATOM   1643  O   THR A  96      88.474  41.424  91.759  1.00  0.00           O
ATOM   1644  N   GLY A  97      87.334  43.314  91.349  1.00  0.00           N
ATOM   1646  CA  GLY A  97      86.014  42.704  91.519  1.00  0.00           C
ATOM   1649  C   GLY A  97      85.324  42.484  90.199  1.00  0.00           C
ATOM   1650  O   GLY A  97      85.724  43.024  89.179  1.00  0.00           O
ATOM   1651  N   ASN A  98      84.244  41.684  90.199  1.00  0.00           N
ATOM   1653  CA  ASN A  98      83.494  41.354  88.999  1.00  0.00           C
ATOM   1655  CB  ASN A  98      82.564  40.114  89.169  1.00  0.00           C
ATOM   1658  CG  ASN A  98      83.274  39.064  89.979  1.00  0.00           C
ATOM   1659  OD1 ASN A  98      82.944  38.874  91.159  1.00  0.00           O
ATOM   1660  ND2 ASN A  98      84.274  38.394  89.379  1.00  0.00           N
ATOM   1663  C   ASN A  98      82.584  42.484  88.599  1.00  0.00           C
ATOM   1664  O   ASN A  98      81.774  42.944  89.399  1.00  0.00           O
ATOM   1665  N   TRP A  99      82.674  42.984  87.369  1.00  0.00           N
ATOM   1667  CA  TRP A  99      81.654  43.904  86.869  1.00  0.00           C
ATOM   1669  CB  TRP A  99      82.164  44.704  85.649  1.00  0.00           C
ATOM   1672  CG  TRP A  99      83.374  45.574  85.839  1.00  0.00           C
ATOM   1673  CD1 TRP A  99      84.014  45.914  86.999  1.00  0.00           C
ATOM   1675  NE1 TRP A  99      85.054  46.784  86.719  1.00  0.00           N
ATOM   1677  CE2 TRP A  99      85.074  47.014  85.379  1.00  0.00           C
ATOM   1678  CD2 TRP A  99      84.074  46.224  84.769  1.00  0.00           C
ATOM   1679  CE3 TRP A  99      83.954  46.204  83.379  1.00  0.00           C
ATOM   1681  CZ3 TRP A  99      84.764  47.064  82.639  1.00  0.00           C
ATOM   1683  CZ2 TRP A  99      85.844  47.904  84.639  1.00  0.00           C
ATOM   1685  CH2 TRP A  99      85.674  47.914  83.259  1.00  0.00           C
ATOM   1687  C   TRP A  99      80.344  43.184  86.529  1.00  0.00           C
ATOM   1688  O   TRP A  99      80.334  42.124  85.909  1.00  0.00           O
ATOM   1689  N   VAL A 100      79.194  43.784  86.899  1.00  0.00           N
ATOM   1691  CA  VAL A 100      77.894  43.454  86.339  1.00  0.00           C
ATOM   1693  CB  VAL A 100      76.734  44.064  87.139  1.00  0.00           C
ATOM   1695  CG1 VAL A 100      75.374  43.584  86.589  1.00  0.00           C
ATOM   1699  CG2 VAL A 100      76.864  43.654  88.609  1.00  0.00           C
ATOM   1703  C   VAL A 100      77.764  43.954  84.909  1.00  0.00           C
ATOM   1704  O   VAL A 100      77.724  45.164  84.669  1.00  0.00           O
ATOM   1705  N   ASN A 101      77.644  43.034  83.929  1.00  0.00           N
ATOM   1707  CA  ASN A 101      77.494  43.364  82.519  1.00  0.00           C
ATOM   1709  CB  ASN A 101      78.064  42.214  81.639  1.00  0.00           C
ATOM   1712  CG  ASN A 101      79.574  42.084  81.809  1.00  0.00           C
ATOM   1713  OD1 ASN A 101      80.124  41.034  82.149  1.00  0.00           O
ATOM   1714  ND2 ASN A 101      80.314  43.204  81.559  1.00  0.00           N
ATOM   1717  C   ASN A 101      76.054  43.724  82.149  1.00  0.00           C
ATOM   1718  O   ASN A 101      75.154  43.754  82.979  1.00  0.00           O
ATOM   1719  N   ALA A 102      75.824  44.084  80.869  1.00  0.00           N
ATOM   1721  CA  ALA A 102      74.584  44.634  80.349  1.00  0.00           C
ATOM   1723  CB  ALA A 102      74.824  44.954  78.859  1.00  0.00           C
ATOM   1727  C   ALA A 102      73.364  43.714  80.449  1.00  0.00           C
ATOM   1728  O   ALA A 102      72.214  44.154  80.479  1.00  0.00           O
ATOM   1729  N   ASP A 103      73.604  42.404  80.499  1.00  0.00           N
ATOM   1731  CA  ASP A 103      72.624  41.364  80.699  1.00  0.00           C
ATOM   1733  CB  ASP A 103      73.284  40.034  80.209  1.00  0.00           C
ATOM   1736  CG  ASP A 103      74.604  39.684  80.899  1.00  0.00           C
ATOM   1737  OD1 ASP A 103      75.084  40.484  81.739  1.00  0.00           O
ATOM   1738  OD2 ASP A 103      75.154  38.604  80.559  1.00  0.00           O
ATOM   1739  C   ASP A 103      72.134  41.304  82.159  1.00  0.00           C
ATOM   1740  O   ASP A 103      71.014  40.894  82.469  1.00  0.00           O
ATOM   1741  N   GLY A 104      72.964  41.804  83.109  1.00  0.00           N
ATOM   1743  CA  GLY A 104      72.724  41.744  84.539  1.00  0.00           C
ATOM   1746  C   GLY A 104      73.464  40.614  85.179  1.00  0.00           C
ATOM   1747  O   GLY A 104      73.204  40.264  86.339  1.00  0.00           O
ATOM   1748  N   ALA A 105      74.404  40.014  84.449  1.00  0.00           N
ATOM   1750  CA  ALA A 105      75.194  38.914  84.909  1.00  0.00           C
ATOM   1752  CB  ALA A 105      75.194  37.764  83.879  1.00  0.00           C
ATOM   1756  C   ALA A 105      76.614  39.324  85.249  1.00  0.00           C
ATOM   1757  O   ALA A 105      77.124  40.374  84.849  1.00  0.00           O
ATOM   1758  N   ILE A 106      77.294  38.454  86.019  1.00  0.00           N
ATOM   1760  CA  ILE A 106      78.714  38.524  86.259  1.00  0.00           C
ATOM   1762  CB  ILE A 106      79.084  38.694  87.739  1.00  0.00           C
ATOM   1764  CG2 ILE A 106      78.404  39.974  88.239  1.00  0.00           C
ATOM   1768  CG1 ILE A 106      78.764  37.484  88.659  1.00  0.00           C
ATOM   1771  CD  ILE A 106      79.424  37.574  90.049  1.00  0.00           C
ATOM   1775  C   ILE A 106      79.294  37.244  85.729  1.00  0.00           C
ATOM   1776  O   ILE A 106      78.624  36.204  85.749  1.00  0.00           O
ATOM   1777  N   PHE A 107      80.564  37.254  85.259  1.00  0.00           N
ATOM   1779  CA  PHE A 107      81.294  36.024  85.039  1.00  0.00           C
ATOM   1781  CB  PHE A 107      82.274  36.134  83.839  1.00  0.00           C
ATOM   1784  CG  PHE A 107      82.914  34.794  83.519  1.00  0.00           C
ATOM   1785  CD1 PHE A 107      82.234  33.854  82.739  1.00  0.00           C
ATOM   1787  CE1 PHE A 107      82.814  32.614  82.449  1.00  0.00           C
ATOM   1789  CZ  PHE A 107      84.074  32.294  82.969  1.00  0.00           C
ATOM   1791  CD2 PHE A 107      84.184  34.474  84.019  1.00  0.00           C
ATOM   1793  CE2 PHE A 107      84.754  33.224  83.759  1.00  0.00           C
ATOM   1795  C   PHE A 107      82.024  35.664  86.329  1.00  0.00           C
ATOM   1796  O   PHE A 107      82.594  36.504  87.009  1.00  0.00           O
ATOM   1797  N   TYR A 108      82.034  34.374  86.679  1.00  0.00           N
ATOM   1799  CA  TYR A 108      82.874  33.874  87.739  1.00  0.00           C
ATOM   1801  CB  TYR A 108      82.024  33.674  89.019  1.00  0.00           C
ATOM   1804  CG  TYR A 108      82.824  33.334  90.259  1.00  0.00           C
ATOM   1805  CD1 TYR A 108      83.324  34.374  91.059  1.00  0.00           C
ATOM   1807  CE1 TYR A 108      84.044  34.084  92.229  1.00  0.00           C
ATOM   1809  CZ  TYR A 108      84.234  32.754  92.629  1.00  0.00           C
ATOM   1810  OH  TYR A 108      84.954  32.504  93.809  1.00  0.00           O
ATOM   1812  CD2 TYR A 108      83.034  32.004  90.669  1.00  0.00           C
ATOM   1814  CE2 TYR A 108      83.724  31.714  91.849  1.00  0.00           C
ATOM   1816  C   TYR A 108      83.434  32.564  87.189  1.00  0.00           C
ATOM   1817  O   TYR A 108      82.664  31.814  86.559  1.00  0.00           O
ATOM   1818  N   PRO A 109      84.734  32.284  87.309  1.00  0.00           N
ATOM   1819  CD  PRO A 109      85.664  33.044  88.149  1.00  0.00           C
ATOM   1822  CA  PRO A 109      85.344  31.024  86.879  1.00  0.00           C
ATOM   1824  CB  PRO A 109      86.764  31.044  87.459  1.00  0.00           C
ATOM   1827  CG  PRO A 109      86.624  31.974  88.669  1.00  0.00           C
ATOM   1830  C   PRO A 109      84.574  29.774  87.269  1.00  0.00           C
ATOM   1831  O   PRO A 109      83.954  29.724  88.329  1.00  0.00           O
ATOM   1832  N   TYR A 110      84.574  28.764  86.379  1.00  0.00           N
ATOM   1834  CA  TYR A 110      83.994  27.444  86.589  1.00  0.00           C
ATOM   1836  CB  TYR A 110      84.324  26.784  87.959  1.00  0.00           C
ATOM   1839  CG  TYR A 110      85.784  26.834  88.249  1.00  0.00           C
ATOM   1840  CD1 TYR A 110      86.664  26.094  87.449  1.00  0.00           C
ATOM   1842  CE1 TYR A 110      88.024  26.044  87.749  1.00  0.00           C
ATOM   1844  CZ  TYR A 110      88.534  26.784  88.819  1.00  0.00           C
ATOM   1845  OH  TYR A 110      89.904  26.744  89.099  1.00  0.00           O
ATOM   1847  CD2 TYR A 110      86.294  27.574  89.329  1.00  0.00           C
ATOM   1849  CE2 TYR A 110      87.664  27.544  89.609  1.00  0.00           C
ATOM   1851  C   TYR A 110      82.504  27.404  86.399  1.00  0.00           C
ATOM   1852  O   TYR A 110      81.974  26.564  85.679  1.00  0.00           O
ATOM   1853  N   ILE A 111      81.774  28.324  87.069  1.00  0.00           N
ATOM   1855  CA  ILE A 111      80.324  28.274  87.219  1.00  0.00           C
ATOM   1857  CB  ILE A 111      79.914  28.794  88.589  1.00  0.00           C
ATOM   1859  CG2 ILE A 111      80.634  27.924  89.649  1.00  0.00           C
ATOM   1863  CG1 ILE A 111      80.184  30.314  88.789  1.00  0.00           C
ATOM   1866  CD  ILE A 111      79.614  30.894  90.089  1.00  0.00           C
ATOM   1870  C   ILE A 111      79.644  29.134  86.169  1.00  0.00           C
ATOM   1871  O   ILE A 111      78.414  29.284  86.139  1.00  0.00           O
ATOM   1872  N   GLY A 112      80.474  29.714  85.279  1.00  0.00           N
ATOM   1874  CA  GLY A 112      80.104  30.634  84.219  1.00  0.00           C
ATOM   1877  C   GLY A 112      79.414  31.884  84.669  1.00  0.00           C
ATOM   1878  O   GLY A 112      79.674  32.454  85.729  1.00  0.00           O
ATOM   1879  N   ARG A 113      78.514  32.394  83.819  1.00  0.00           N
ATOM   1881  CA  ARG A 113      77.654  33.514  84.139  1.00  0.00           C
ATOM   1883  CB  ARG A 113      76.904  34.044  82.899  1.00  0.00           C
ATOM   1886  CG  ARG A 113      77.764  34.744  81.819  1.00  0.00           C
ATOM   1889  CD  ARG A 113      78.444  33.794  80.819  1.00  0.00           C
ATOM   1892  NE  ARG A 113      78.724  34.554  79.559  1.00  0.00           N
ATOM   1894  CZ  ARG A 113      77.864  34.654  78.549  1.00  0.00           C
ATOM   1895  NH1 ARG A 113      76.654  34.134  78.599  1.00  0.00           N
ATOM   1898  NH2 ARG A 113      78.124  35.384  77.489  1.00  0.00           N
ATOM   1901  C   ARG A 113      76.634  33.234  85.249  1.00  0.00           C
ATOM   1902  O   ARG A 113      76.034  32.164  85.299  1.00  0.00           O
ATOM   1903  N   LEU A 114      76.394  34.224  86.129  1.00  0.00           N
ATOM   1905  CA  LEU A 114      75.314  34.204  87.099  1.00  0.00           C
ATOM   1907  CB  LEU A 114      75.884  34.104  88.539  1.00  0.00           C
ATOM   1910  CG  LEU A 114      74.864  34.184  89.689  1.00  0.00           C
ATOM   1912  CD1 LEU A 114      73.874  33.014  89.669  1.00  0.00           C
ATOM   1916  CD2 LEU A 114      75.604  34.234  91.029  1.00  0.00           C
ATOM   1920  C   LEU A 114      74.534  35.504  86.979  1.00  0.00           C
ATOM   1921  O   LEU A 114      75.144  36.564  86.959  1.00  0.00           O
ATOM   1922  N   LYS A 115      73.184  35.484  86.939  1.00  0.00           N
ATOM   1924  CA  LYS A 115      72.414  36.724  86.939  1.00  0.00           C
ATOM   1926  CB  LYS A 115      70.974  36.474  86.419  1.00  0.00           C
ATOM   1929  CG  LYS A 115      70.054  37.704  86.329  1.00  0.00           C
ATOM   1932  CD  LYS A 115      68.734  37.364  85.619  1.00  0.00           C
ATOM   1935  CE  LYS A 115      67.864  38.594  85.299  1.00  0.00           C
ATOM   1938  NZ  LYS A 115      66.744  38.274  84.389  1.00  0.00           N
ATOM   1942  C   LYS A 115      72.324  37.304  88.339  1.00  0.00           C
ATOM   1943  O   LYS A 115      71.744  36.694  89.239  1.00  0.00           O
ATOM   1944  N   VAL A 116      72.904  38.484  88.579  1.00  0.00           N
ATOM   1946  CA  VAL A 116      72.894  39.114  89.889  1.00  0.00           C
ATOM   1948  CB  VAL A 116      74.274  39.634  90.269  1.00  0.00           C
ATOM   1950  CG1 VAL A 116      75.264  38.454  90.339  1.00  0.00           C
ATOM   1954  CG2 VAL A 116      74.784  40.694  89.269  1.00  0.00           C
ATOM   1958  C   VAL A 116      71.894  40.254  89.939  1.00  0.00           C
ATOM   1959  O   VAL A 116      71.454  40.654  91.019  1.00  0.00           O
ATOM   1960  N   ALA A 117      71.504  40.794  88.769  1.00  0.00           N
ATOM   1962  CA  ALA A 117      70.724  42.004  88.689  1.00  0.00           C
ATOM   1964  CB  ALA A 117      70.684  42.564  87.249  1.00  0.00           C
ATOM   1968  C   ALA A 117      69.324  41.894  89.269  1.00  0.00           C
ATOM   1969  O   ALA A 117      68.544  40.994  88.959  1.00  0.00           O
ATOM   1970  N   GLY A 118      69.024  42.834  90.179  1.00  0.00           N
ATOM   1972  CA  GLY A 118      67.784  42.934  90.899  1.00  0.00           C
ATOM   1975  C   GLY A 118      67.784  42.164  92.179  1.00  0.00           C
ATOM   1976  O   GLY A 118      66.794  42.164  92.919  1.00  0.00           O
ATOM   1977  N   LYS A 119      68.894  41.494  92.489  1.00  0.00           N
ATOM   1979  CA  LYS A 119      68.984  40.624  93.629  1.00  0.00           C
ATOM   1981  CB  LYS A 119      69.594  39.274  93.229  1.00  0.00           C
ATOM   1984  CG  LYS A 119      68.884  38.584  92.039  1.00  0.00           C
ATOM   1987  CD  LYS A 119      69.494  37.194  91.889  1.00  0.00           C
ATOM   1990  CE  LYS A 119      68.994  36.294  90.759  1.00  0.00           C
ATOM   1993  NZ  LYS A 119      69.914  35.144  90.689  1.00  0.00           N
ATOM   1997  C   LYS A 119      69.794  41.294  94.729  1.00  0.00           C
ATOM   1998  O   LYS A 119      70.534  42.254  94.499  1.00  0.00           O
ATOM   1999  N   THR A 120      69.664  40.804  95.969  1.00  0.00           N
ATOM   2001  CA  THR A 120      70.444  41.274  97.109  1.00  0.00           C
ATOM   2003  CB  THR A 120      69.724  41.104  98.449  1.00  0.00           C
ATOM   2005  OG1 THR A 120      69.514  39.744  98.809  1.00  0.00           O
ATOM   2007  CG2 THR A 120      68.344  41.764  98.369  1.00  0.00           C
ATOM   2011  C   THR A 120      71.764  40.534  97.169  1.00  0.00           C
ATOM   2012  O   THR A 120      71.944  39.504  96.509  1.00  0.00           O
ATOM   2013  N   LEU A 121      72.734  41.004  97.979  1.00  0.00           N
ATOM   2015  CA  LEU A 121      73.984  40.294  98.209  1.00  0.00           C
ATOM   2017  CB  LEU A 121      74.874  41.064  99.219  1.00  0.00           C
ATOM   2020  CG  LEU A 121      75.394  42.424  98.709  1.00  0.00           C
ATOM   2022  CD1 LEU A 121      76.104  43.174  99.839  1.00  0.00           C
ATOM   2026  CD2 LEU A 121      76.344  42.234  97.529  1.00  0.00           C
ATOM   2030  C   LEU A 121      73.794  38.894  98.749  1.00  0.00           C
ATOM   2031  O   LEU A 121      74.394  37.934  98.259  1.00  0.00           O
ATOM   2032  N   THR A 122      72.914  38.704  99.749  1.00  0.00           N
ATOM   2034  CA  THR A 122      72.654  37.394 100.319  1.00  0.00           C
ATOM   2036  CB  THR A 122      71.874  37.444 101.619  1.00  0.00           C
ATOM   2038  OG1 THR A 122      72.054  36.274 102.399  1.00  0.00           O
ATOM   2040  CG2 THR A 122      70.374  37.704 101.459  1.00  0.00           C
ATOM   2044  C   THR A 122      72.074  36.394  99.339  1.00  0.00           C
ATOM   2045  O   THR A 122      72.504  35.234  99.319  1.00  0.00           O
ATOM   2046  N   GLN A 123      71.164  36.814  98.439  1.00  0.00           N
ATOM   2048  CA  GLN A 123      70.734  35.974  97.339  1.00  0.00           C
ATOM   2050  CB  GLN A 123      69.644  36.674  96.489  1.00  0.00           C
ATOM   2053  CG  GLN A 123      68.274  36.584  97.199  1.00  0.00           C
ATOM   2056  CD  GLN A 123      67.114  37.304  96.519  1.00  0.00           C
ATOM   2057  OE1 GLN A 123      67.214  38.074  95.559  1.00  0.00           O
ATOM   2058  NE2 GLN A 123      65.904  37.044  97.079  1.00  0.00           N
ATOM   2061  C   GLN A 123      71.874  35.524  96.439  1.00  0.00           C
ATOM   2062  O   GLN A 123      72.034  34.334  96.169  1.00  0.00           O
ATOM   2063  N   VAL A 124      72.734  36.464  95.999  1.00  0.00           N
ATOM   2065  CA  VAL A 124      73.884  36.194  95.149  1.00  0.00           C
ATOM   2067  CB  VAL A 124      74.544  37.474  94.689  1.00  0.00           C
ATOM   2069  CG1 VAL A 124      75.804  37.184  93.849  1.00  0.00           C
ATOM   2073  CG2 VAL A 124      73.544  38.284  93.839  1.00  0.00           C
ATOM   2077  C   VAL A 124      74.894  35.264  95.789  1.00  0.00           C
ATOM   2078  O   VAL A 124      75.394  34.354  95.139  1.00  0.00           O
ATOM   2079  N   ARG A 125      75.174  35.424  97.089  1.00  0.00           N
ATOM   2081  CA  ARG A 125      76.084  34.574  97.829  1.00  0.00           C
ATOM   2083  CB  ARG A 125      76.044  34.984  99.309  1.00  0.00           C
ATOM   2086  CG  ARG A 125      77.294  34.514 100.069  1.00  0.00           C
ATOM   2089  CD  ARG A 125      77.164  34.654 101.589  1.00  0.00           C
ATOM   2092  NE  ARG A 125      77.084  36.104 101.909  1.00  0.00           N
ATOM   2094  CZ  ARG A 125      75.974  36.754 102.219  1.00  0.00           C
ATOM   2095  NH1 ARG A 125      74.884  36.084 102.509  1.00  0.00           N
ATOM   2098  NH2 ARG A 125      76.024  38.064 102.229  1.00  0.00           N
ATOM   2101  C   ARG A 125      75.684  33.114  97.779  1.00  0.00           C
ATOM   2102  O   ARG A 125      76.454  32.254  97.369  1.00  0.00           O
ATOM   2103  N   ASN A 126      74.414  32.824  98.109  1.00  0.00           N
ATOM   2105  CA  ASN A 126      73.844  31.494  98.099  1.00  0.00           C
ATOM   2107  CB  ASN A 126      72.424  31.514  98.689  1.00  0.00           C
ATOM   2110  CG  ASN A 126      72.414  32.094 100.109  1.00  0.00           C
ATOM   2111  OD1 ASN A 126      73.404  32.104 100.849  1.00  0.00           O
ATOM   2112  ND2 ASN A 126      71.224  32.624 100.499  1.00  0.00           N
ATOM   2115  C   ASN A 126      73.814  30.844  96.719  1.00  0.00           C
ATOM   2116  O   ASN A 126      74.134  29.674  96.559  1.00  0.00           O
ATOM   2117  N   GLU A 127      73.474  31.634  95.659  1.00  0.00           N
ATOM   2119  CA  GLU A 127      73.604  31.194  94.279  1.00  0.00           C
ATOM   2121  CB  GLU A 127      73.214  32.334  93.309  1.00  0.00           C
ATOM   2124  CG  GLU A 127      71.694  32.464  93.089  1.00  0.00           C
ATOM   2127  CD  GLU A 127      71.094  31.334  92.289  1.00  0.00           C
ATOM   2128  OE1 GLU A 127      71.824  30.674  91.509  1.00  0.00           O
ATOM   2129  OE2 GLU A 127      69.844  31.174  92.399  1.00  0.00           O
ATOM   2130  C   GLU A 127      75.004  30.764  93.889  1.00  0.00           C
ATOM   2131  O   GLU A 127      75.194  29.684  93.329  1.00  0.00           O
ATOM   2132  N   ILE A 128      76.034  31.584  94.229  1.00  0.00           N
ATOM   2134  CA  ILE A 128      77.434  31.234  93.979  1.00  0.00           C
ATOM   2136  CB  ILE A 128      78.414  32.394  94.219  1.00  0.00           C
ATOM   2138  CG2 ILE A 128      79.874  31.914  94.009  1.00  0.00           C
ATOM   2142  CG1 ILE A 128      78.104  33.574  93.259  1.00  0.00           C
ATOM   2145  CD  ILE A 128      78.924  34.844  93.549  1.00  0.00           C
ATOM   2149  C   ILE A 128      77.834  30.004  94.759  1.00  0.00           C
ATOM   2150  O   ILE A 128      78.394  29.064  94.199  1.00  0.00           O
ATOM   2151  N   THR A 129      77.474  29.934  96.059  1.00  0.00           N
ATOM   2153  CA  THR A 129      77.784  28.794  96.919  1.00  0.00           C
ATOM   2155  CB  THR A 129      77.224  28.964  98.329  1.00  0.00           C
ATOM   2157  OG1 THR A 129      77.714  30.164  98.889  1.00  0.00           O
ATOM   2159  CG2 THR A 129      77.684  27.824  99.249  1.00  0.00           C
ATOM   2163  C   THR A 129      77.244  27.494  96.369  1.00  0.00           C
ATOM   2164  O   THR A 129      77.964  26.504  96.279  1.00  0.00           O
ATOM   2165  N   ALA A 130      75.974  27.474  95.909  1.00  0.00           N
ATOM   2167  CA  ALA A 130      75.344  26.294  95.359  1.00  0.00           C
ATOM   2169  CB  ALA A 130      73.864  26.624  95.189  1.00  0.00           C
ATOM   2173  C   ALA A 130      75.944  25.724  94.069  1.00  0.00           C
ATOM   2174  O   ALA A 130      76.134  24.514  93.939  1.00  0.00           O
ATOM   2175  N   ARG A 131      76.304  26.594  93.099  1.00  0.00           N
ATOM   2177  CA  ARG A 131      76.924  26.194  91.839  1.00  0.00           C
ATOM   2179  CB  ARG A 131      76.564  27.194  90.699  1.00  0.00           C
ATOM   2182  CG  ARG A 131      76.954  28.674  90.939  1.00  0.00           C
ATOM   2185  CD  ARG A 131      76.004  29.704  90.299  1.00  0.00           C
ATOM   2188  NE  ARG A 131      76.204  29.674  88.809  1.00  0.00           N
ATOM   2190  CZ  ARG A 131      75.254  29.624  87.879  1.00  0.00           C
ATOM   2191  NH1 ARG A 131      73.974  29.784  88.099  1.00  0.00           N
ATOM   2194  NH2 ARG A 131      75.644  29.364  86.639  1.00  0.00           N
ATOM   2197  C   ARG A 131      78.444  25.944  91.939  1.00  0.00           C
ATOM   2198  O   ARG A 131      79.084  25.284  91.119  1.00  0.00           O
ATOM   2199  N   LEU A 132      79.084  26.444  93.009  1.00  0.00           N
ATOM   2201  CA  LEU A 132      80.494  26.224  93.269  1.00  0.00           C
ATOM   2203  CB  LEU A 132      81.004  27.414  94.129  1.00  0.00           C
ATOM   2206  CG  LEU A 132      82.524  27.504  94.349  1.00  0.00           C
ATOM   2208  CD1 LEU A 132      83.314  27.554  93.029  1.00  0.00           C
ATOM   2212  CD2 LEU A 132      82.874  28.734  95.199  1.00  0.00           C
ATOM   2216  C   LEU A 132      80.774  24.844  93.889  1.00  0.00           C
ATOM   2217  O   LEU A 132      81.904  24.354  93.899  1.00  0.00           O
ATOM   2218  N   ASP A 133      79.714  24.144  94.329  1.00  0.00           N
ATOM   2220  CA  ASP A 133      79.724  22.834  94.969  1.00  0.00           C
ATOM   2222  CB  ASP A 133      78.274  22.614  95.499  1.00  0.00           C
ATOM   2225  CG  ASP A 133      78.064  21.424  96.429  1.00  0.00           C
ATOM   2226  OD1 ASP A 133      79.044  20.764  96.859  1.00  0.00           O
ATOM   2227  OD2 ASP A 133      76.874  21.184  96.769  1.00  0.00           O
ATOM   2228  C   ASP A 133      80.184  21.714  94.019  1.00  0.00           C
ATOM   2229  O   ASP A 133      80.724  20.674  94.389  1.00  0.00           O
ATOM   2230  N   SER A 134      80.004  21.934  92.699  1.00  0.00           N
ATOM   2232  CA  SER A 134      80.424  20.984  91.669  1.00  0.00           C
ATOM   2234  CB  SER A 134      79.634  21.244  90.359  1.00  0.00           C
ATOM   2237  OG  SER A 134      79.824  20.244  89.359  1.00  0.00           O
ATOM   2239  C   SER A 134      81.924  21.074  91.409  1.00  0.00           C
ATOM   2240  O   SER A 134      82.524  20.214  90.759  1.00  0.00           O
ATOM   2241  N   VAL A 135      82.564  22.144  91.929  1.00  0.00           N
ATOM   2243  CA  VAL A 135      83.954  22.484  91.699  1.00  0.00           C
ATOM   2245  CB  VAL A 135      84.094  23.984  91.439  1.00  0.00           C
ATOM   2247  CG1 VAL A 135      85.544  24.374  91.079  1.00  0.00           C
ATOM   2251  CG2 VAL A 135      83.154  24.394  90.289  1.00  0.00           C
ATOM   2255  C   VAL A 135      84.774  22.114  92.939  1.00  0.00           C
ATOM   2256  O   VAL A 135      85.824  21.474  92.849  1.00  0.00           O
ATOM   2257  N   ILE A 136      84.314  22.514  94.139  1.00  0.00           N
ATOM   2259  CA  ILE A 136      85.034  22.334  95.379  1.00  0.00           C
ATOM   2261  CB  ILE A 136      85.754  23.594  95.879  1.00  0.00           C
ATOM   2263  CG2 ILE A 136      86.874  23.914  94.869  1.00  0.00           C
ATOM   2267  CG1 ILE A 136      84.774  24.784  96.069  1.00  0.00           C
ATOM   2270  CD  ILE A 136      85.424  26.044  96.659  1.00  0.00           C
ATOM   2274  C   ILE A 136      84.054  21.854  96.419  1.00  0.00           C
ATOM   2275  O   ILE A 136      82.884  22.204  96.409  1.00  0.00           O
ATOM   2276  N   GLU A 137      84.524  21.004  97.349  1.00  0.00           N
ATOM   2278  CA  GLU A 137      83.794  20.574  98.509  1.00  0.00           C
ATOM   2280  CB  GLU A 137      84.544  19.414  99.219  1.00  0.00           C
ATOM   2283  CG  GLU A 137      86.014  19.714  99.649  1.00  0.00           C
ATOM   2286  CD  GLU A 137      87.074  19.514  98.569  1.00  0.00           C
ATOM   2287  OE1 GLU A 137      87.864  18.544  98.679  1.00  0.00           O
ATOM   2288  OE2 GLU A 137      87.134  20.334  97.609  1.00  0.00           O
ATOM   2289  C   GLU A 137      83.494  21.724  99.469  1.00  0.00           C
ATOM   2290  O   GLU A 137      84.294  22.654  99.609  1.00  0.00           O
ATOM   2291  N   SER A 138      82.314  21.694 100.129  1.00  0.00           N
ATOM   2293  CA  SER A 138      81.914  22.674 101.159  1.00  0.00           C
ATOM   2295  CB  SER A 138      82.424  22.234 102.569  1.00  0.00           C
ATOM   2298  OG  SER A 138      83.834  21.994 102.509  1.00  0.00           O
ATOM   2300  C   SER A 138      82.194  24.164 100.949  1.00  0.00           C
ATOM   2301  O   SER A 138      82.694  24.814 101.879  1.00  0.00           O
ATOM   2302  N   PRO A 139      81.924  24.794  99.789  1.00  0.00           N
ATOM   2303  CD  PRO A 139      81.124  24.214  98.709  1.00  0.00           C
ATOM   2306  CA  PRO A 139      82.324  26.164  99.479  1.00  0.00           C
ATOM   2308  CB  PRO A 139      81.754  26.424  98.079  1.00  0.00           C
ATOM   2311  CG  PRO A 139      80.614  25.424  97.939  1.00  0.00           C
ATOM   2314  C   PRO A 139      81.884  27.224 100.479  1.00  0.00           C
ATOM   2315  O   PRO A 139      80.684  27.454 100.669  1.00  0.00           O
ATOM   2316  N   GLN A 140      82.844  27.954 101.059  1.00  0.00           N
ATOM   2318  CA  GLN A 140      82.564  29.114 101.859  1.00  0.00           C
ATOM   2320  CB  GLN A 140      83.584  29.254 103.019  1.00  0.00           C
ATOM   2323  CG  GLN A 140      83.674  28.024 103.959  1.00  0.00           C
ATOM   2326  CD  GLN A 140      82.284  27.524 104.389  1.00  0.00           C
ATOM   2327  OE1 GLN A 140      81.394  28.314 104.699  1.00  0.00           O
ATOM   2328  NE2 GLN A 140      82.114  26.174 104.409  1.00  0.00           N
ATOM   2331  C   GLN A 140      82.664  30.304 100.919  1.00  0.00           C
ATOM   2332  O   GLN A 140      83.734  30.554 100.349  1.00  0.00           O
ATOM   2333  N   VAL A 141      81.554  31.034 100.709  1.00  0.00           N
ATOM   2335  CA  VAL A 141      81.504  32.144  99.769  1.00  0.00           C
ATOM   2337  CB  VAL A 141      80.684  31.874  98.509  1.00  0.00           C
ATOM   2339  CG1 VAL A 141      80.874  33.034  97.519  1.00  0.00           C
ATOM   2343  CG2 VAL A 141      81.084  30.524  97.879  1.00  0.00           C
ATOM   2347  C   VAL A 141      80.824  33.264 100.509  1.00  0.00           C
ATOM   2348  O   VAL A 141      79.784  33.054 101.119  1.00  0.00           O
ATOM   2349  N   ASP A 142      81.384  34.484 100.469  1.00  0.00           N
ATOM   2351  CA  ASP A 142      80.724  35.684 100.919  1.00  0.00           C
ATOM   2353  CB  ASP A 142      81.304  36.184 102.259  1.00  0.00           C
ATOM   2356  CG  ASP A 142      80.484  37.304 102.879  1.00  0.00           C
ATOM   2357  OD1 ASP A 142      79.314  37.484 102.479  1.00  0.00           O
ATOM   2358  OD2 ASP A 142      81.004  37.934 103.839  1.00  0.00           O
ATOM   2359  C   ASP A 142      80.844  36.744  99.849  1.00  0.00           C
ATOM   2360  O   ASP A 142      81.774  36.734  99.039  1.00  0.00           O
ATOM   2361  N   VAL A 143      79.894  37.674  99.809  1.00  0.00           N
ATOM   2363  CA  VAL A 143      79.804  38.634  98.729  1.00  0.00           C
ATOM   2365  CB  VAL A 143      78.914  38.214  97.559  1.00  0.00           C
ATOM   2367  CG1 VAL A 143      79.444  36.944  96.869  1.00  0.00           C
ATOM   2371  CG2 VAL A 143      77.464  38.014  98.019  1.00  0.00           C
ATOM   2375  C   VAL A 143      79.354  39.954  99.299  1.00  0.00           C
ATOM   2376  O   VAL A 143      78.534  40.044 100.209  1.00  0.00           O
ATOM   2377  N   SER A 144      79.944  41.024  98.749  1.00  0.00           N
ATOM   2379  CA  SER A 144      79.664  42.394  99.089  1.00  0.00           C
ATOM   2381  CB  SER A 144      80.494  42.944 100.279  1.00  0.00           C
ATOM   2384  OG  SER A 144      80.134  42.304 101.509  1.00  0.00           O
ATOM   2386  C   SER A 144      79.964  43.194  97.849  1.00  0.00           C
ATOM   2387  O   SER A 144      80.804  42.824  97.029  1.00  0.00           O
ATOM   2388  N   VAL A 145      79.294  44.344  97.659  1.00  0.00           N
ATOM   2390  CA  VAL A 145      79.624  45.274  96.589  1.00  0.00           C
ATOM   2392  CB  VAL A 145      78.634  46.424  96.579  1.00  0.00           C
ATOM   2394  CG1 VAL A 145      78.964  47.414  95.449  1.00  0.00           C
ATOM   2398  CG2 VAL A 145      77.204  45.864  96.449  1.00  0.00           C
ATOM   2402  C   VAL A 145      81.044  45.814  96.709  1.00  0.00           C
ATOM   2403  O   VAL A 145      81.514  46.144  97.789  1.00  0.00           O
ATOM   2404  N   ALA A 146      81.804  45.914  95.609  1.00  0.00           N
ATOM   2406  CA  ALA A 146      83.104  46.554  95.599  1.00  0.00           C
ATOM   2408  CB  ALA A 146      84.014  45.794  94.629  1.00  0.00           C
ATOM   2412  C   ALA A 146      83.044  48.004  95.139  1.00  0.00           C
ATOM   2413  O   ALA A 146      83.824  48.844  95.589  1.00  0.00           O
ATOM   2414  N   ALA A 147      82.104  48.344  94.239  1.00  0.00           N
ATOM   2416  CA  ALA A 147      81.854  49.714  93.849  1.00  0.00           C
ATOM   2418  CB  ALA A 147      82.774  50.124  92.679  1.00  0.00           C
ATOM   2422  C   ALA A 147      80.414  49.874  93.419  1.00  0.00           C
ATOM   2423  O   ALA A 147      79.924  49.124  92.579  1.00  0.00           O
ATOM   2424  N   PHE A 148      79.714  50.884  93.989  1.00  0.00           N
ATOM   2426  CA  PHE A 148      78.334  51.214  93.689  1.00  0.00           C
ATOM   2428  CB  PHE A 148      77.644  51.834  94.939  1.00  0.00           C
ATOM   2431  CG  PHE A 148      77.574  50.884  96.109  1.00  0.00           C
ATOM   2432  CD1 PHE A 148      76.414  50.104  96.329  1.00  0.00           C
ATOM   2434  CE1 PHE A 148      76.304  49.264  97.449  1.00  0.00           C
ATOM   2436  CZ  PHE A 148      77.354  49.214  98.379  1.00  0.00           C
ATOM   2438  CD2 PHE A 148      78.604  50.824  97.069  1.00  0.00           C
ATOM   2440  CE2 PHE A 148      78.494  49.994  98.179  1.00  0.00           C
ATOM   2442  C   PHE A 148      78.324  52.204  92.519  1.00  0.00           C
ATOM   2443  O   PHE A 148      78.564  53.404  92.699  1.00  0.00           O
ATOM   2444  N   ARG A 149      78.114  51.714  91.279  1.00  0.00           N
ATOM   2446  CA  ARG A 149      78.144  52.534  90.079  1.00  0.00           C
ATOM   2448  CB  ARG A 149      79.124  51.984  89.009  1.00  0.00           C
ATOM   2451  CG  ARG A 149      80.574  51.764  89.459  1.00  0.00           C
ATOM   2454  CD  ARG A 149      81.444  51.344  88.269  1.00  0.00           C
ATOM   2457  NE  ARG A 149      82.834  51.144  88.779  1.00  0.00           N
ATOM   2459  CZ  ARG A 149      83.734  50.354  88.219  1.00  0.00           C
ATOM   2460  NH1 ARG A 149      83.484  49.554  87.209  1.00  0.00           N
ATOM   2463  NH2 ARG A 149      84.944  50.374  88.739  1.00  0.00           N
ATOM   2466  C   ARG A 149      76.784  52.534  89.389  1.00  0.00           C
ATOM   2467  O   ARG A 149      76.574  53.234  88.409  1.00  0.00           O
ATOM   2468  N   SER A 150      75.864  51.704  89.889  1.00  0.00           N
ATOM   2470  CA  SER A 150      74.584  51.434  89.279  1.00  0.00           C
ATOM   2472  CB  SER A 150      74.114  50.094  89.899  1.00  0.00           C
ATOM   2475  OG  SER A 150      72.774  49.744  89.629  1.00  0.00           O
ATOM   2477  C   SER A 150      73.584  52.554  89.509  1.00  0.00           C
ATOM   2478  O   SER A 150      72.934  53.064  88.599  1.00  0.00           O
ATOM   2479  N   GLN A 151      73.474  52.974  90.769  1.00  0.00           N
ATOM   2481  CA  GLN A 151      72.354  53.724  91.279  1.00  0.00           C
ATOM   2483  CB  GLN A 151      71.544  52.854  92.239  1.00  0.00           C
ATOM   2486  CG  GLN A 151      70.684  51.814  91.509  1.00  0.00           C
ATOM   2489  CD  GLN A 151      70.214  50.774  92.519  1.00  0.00           C
ATOM   2490  OE1 GLN A 151      69.464  51.084  93.449  1.00  0.00           O
ATOM   2491  NE2 GLN A 151      70.644  49.504  92.329  1.00  0.00           N
ATOM   2494  C   GLN A 151      72.784  54.964  92.009  1.00  0.00           C
ATOM   2495  O   GLN A 151      73.654  54.934  92.889  1.00  0.00           O
ATOM   2496  N   LYS A 152      72.194  56.114  91.659  1.00  0.00           N
ATOM   2498  CA  LYS A 152      72.684  57.374  92.149  1.00  0.00           C
ATOM   2500  CB  LYS A 152      73.644  58.104  91.159  1.00  0.00           C
ATOM   2503  CG  LYS A 152      74.584  57.204  90.339  1.00  0.00           C
ATOM   2506  CD  LYS A 152      73.974  56.654  89.029  1.00  0.00           C
ATOM   2509  CE  LYS A 152      74.984  55.964  88.109  1.00  0.00           C
ATOM   2512  NZ  LYS A 152      75.694  56.944  87.249  1.00  0.00           N
ATOM   2516  C   LYS A 152      71.484  58.254  92.379  1.00  0.00           C
ATOM   2517  O   LYS A 152      70.534  58.264  91.599  1.00  0.00           O
ATOM   2518  N   ALA A 153      71.534  59.064  93.449  1.00  0.00           N
ATOM   2520  CA  ALA A 153      70.704  60.224  93.569  1.00  0.00           C
ATOM   2522  CB  ALA A 153      70.104  60.334  94.979  1.00  0.00           C
ATOM   2526  C   ALA A 153      71.564  61.424  93.209  1.00  0.00           C
ATOM   2527  O   ALA A 153      72.774  61.434  93.409  1.00  0.00           O
ATOM   2528  N   TYR A 154      70.944  62.434  92.599  1.00  0.00           N
ATOM   2530  CA  TYR A 154      71.604  63.634  92.159  1.00  0.00           C
ATOM   2532  CB  TYR A 154      71.104  64.094  90.769  1.00  0.00           C
ATOM   2535  CG  TYR A 154      71.664  63.184  89.719  1.00  0.00           C
ATOM   2536  CD1 TYR A 154      72.984  63.374  89.289  1.00  0.00           C
ATOM   2538  CE1 TYR A 154      73.504  62.624  88.239  1.00  0.00           C
ATOM   2540  CZ  TYR A 154      72.744  61.624  87.639  1.00  0.00           C
ATOM   2541  OH  TYR A 154      73.304  60.884  86.589  1.00  0.00           O
ATOM   2543  CD2 TYR A 154      70.884  62.194  89.099  1.00  0.00           C
ATOM   2545  CE2 TYR A 154      71.424  61.404  88.069  1.00  0.00           C
ATOM   2547  C   TYR A 154      71.374  64.754  93.139  1.00  0.00           C
ATOM   2548  O   TYR A 154      70.234  65.014  93.519  1.00  0.00           O
ATOM   2549  N   VAL A 155      72.444  65.434  93.559  1.00  0.00           N
ATOM   2551  CA  VAL A 155      72.344  66.484  94.529  1.00  0.00           C
ATOM   2553  CB  VAL A 155      72.994  66.064  95.829  1.00  0.00           C
ATOM   2555  CG1 VAL A 155      72.884  67.224  96.819  1.00  0.00           C
ATOM   2559  CG2 VAL A 155      72.254  64.824  96.379  1.00  0.00           C
ATOM   2563  C   VAL A 155      72.964  67.744  93.949  1.00  0.00           C
ATOM   2564  O   VAL A 155      74.164  67.794  93.639  1.00  0.00           O
ATOM   2565  N   THR A 156      72.114  68.774  93.709  1.00  0.00           N
ATOM   2567  CA  THR A 156      72.484  69.944  92.939  1.00  0.00           C
ATOM   2569  CB  THR A 156      72.154  69.914  91.429  1.00  0.00           C
ATOM   2571  OG1 THR A 156      70.764  69.934  91.119  1.00  0.00           O
ATOM   2573  CG2 THR A 156      72.714  68.654  90.769  1.00  0.00           C
ATOM   2577  C   THR A 156      71.904  71.214  93.519  1.00  0.00           C
ATOM   2578  O   THR A 156      70.854  71.234  94.169  1.00  0.00           O
ATOM   2579  N   GLY A 157      72.594  72.344  93.269  1.00  0.00           N
ATOM   2581  CA  GLY A 157      72.224  73.674  93.749  1.00  0.00           C
ATOM   2584  C   GLY A 157      72.594  73.874  95.189  1.00  0.00           C
ATOM   2585  O   GLY A 157      72.444  72.984  96.009  1.00  0.00           O
ATOM   2586  N   GLU A 158      73.134  75.064  95.519  1.00  0.00           N
ATOM   2588  CA  GLU A 158      73.394  75.584  96.849  1.00  0.00           C
ATOM   2590  CB  GLU A 158      72.294  76.604  97.219  1.00  0.00           C
ATOM   2593  CG  GLU A 158      72.274  77.844  96.279  1.00  0.00           C
ATOM   2596  CD  GLU A 158      73.664  78.234  95.799  1.00  0.00           C
ATOM   2597  OE1 GLU A 158      74.374  78.964  96.539  1.00  0.00           O
ATOM   2598  OE2 GLU A 158      74.104  77.734  94.729  1.00  0.00           O
ATOM   2599  C   GLU A 158      73.884  74.694  97.989  1.00  0.00           C
ATOM   2600  O   GLU A 158      73.634  74.924  99.169  1.00  0.00           O
ATOM   2601  N   VAL A 159      74.754  73.734  97.639  1.00  0.00           N
ATOM   2603  CA  VAL A 159      75.464  72.854  98.539  1.00  0.00           C
ATOM   2605  CB  VAL A 159      74.944  71.424  98.469  1.00  0.00           C
ATOM   2607  CG1 VAL A 159      73.484  71.404  98.929  1.00  0.00           C
ATOM   2611  CG2 VAL A 159      75.044  70.854  97.029  1.00  0.00           C
ATOM   2615  C   VAL A 159      76.944  72.884  98.199  1.00  0.00           C
ATOM   2616  O   VAL A 159      77.334  73.214  97.079  1.00  0.00           O
ATOM   2617  N   SER A 160      77.834  72.584  99.189  1.00  0.00           N
ATOM   2619  CA  SER A 160      79.264  72.934  99.029  1.00  0.00           C
ATOM   2621  CB  SER A 160      80.144  72.894 100.339  1.00  0.00           C
ATOM   2624  OG  SER A 160      80.704  71.614 100.679  1.00  0.00           O
ATOM   2626  C   SER A 160      79.914  72.104  97.949  1.00  0.00           C
ATOM   2627  O   SER A 160      80.814  72.544  97.229  1.00  0.00           O
ATOM   2628  N   LYS A 161      79.414  70.884  97.789  1.00  0.00           N
ATOM   2630  CA  LYS A 161      79.834  69.954  96.779  1.00  0.00           C
ATOM   2632  CB  LYS A 161      80.634  68.814  97.459  1.00  0.00           C
ATOM   2635  CG  LYS A 161      82.034  69.304  97.839  1.00  0.00           C
ATOM   2638  CD  LYS A 161      82.774  68.374  98.799  1.00  0.00           C
ATOM   2641  CE  LYS A 161      84.004  69.054  99.419  1.00  0.00           C
ATOM   2644  NZ  LYS A 161      84.444  68.254 100.569  1.00  0.00           N
ATOM   2648  C   LYS A 161      78.634  69.394  96.069  1.00  0.00           C
ATOM   2649  O   LYS A 161      78.054  68.404  96.479  1.00  0.00           O
ATOM   2650  N   SER A 162      78.274  69.984  94.909  1.00  0.00           N
ATOM   2652  CA  SER A 162      77.324  69.394  93.989  1.00  0.00           C
ATOM   2654  CB  SER A 162      76.714  70.474  93.059  1.00  0.00           C
ATOM   2657  OG  SER A 162      75.914  69.984  91.979  1.00  0.00           O
ATOM   2659  C   SER A 162      77.914  68.204  93.259  1.00  0.00           C
ATOM   2660  O   SER A 162      79.124  68.174  92.959  1.00  0.00           O
ATOM   2661  N   GLY A 163      77.084  67.164  92.989  1.00  0.00           N
ATOM   2663  CA  GLY A 163      77.574  65.904  92.439  1.00  0.00           C
ATOM   2666  C   GLY A 163      76.584  64.764  92.429  1.00  0.00           C
ATOM   2667  O   GLY A 163      75.374  64.924  92.629  1.00  0.00           O
ATOM   2668  N   GLN A 164      77.094  63.534  92.189  1.00  0.00           N
ATOM   2670  CA  GLN A 164      76.334  62.294  92.289  1.00  0.00           C
ATOM   2672  CB  GLN A 164      76.744  61.214  91.229  1.00  0.00           C
ATOM   2675  CG  GLN A 164      76.454  61.634  89.759  1.00  0.00           C
ATOM   2678  CD  GLN A 164      76.714  60.554  88.679  1.00  0.00           C
ATOM   2679  OE1 GLN A 164      76.804  59.344  88.889  1.00  0.00           O
ATOM   2680  NE2 GLN A 164      76.814  61.044  87.419  1.00  0.00           N
ATOM   2683  C   GLN A 164      76.564  61.704  93.659  1.00  0.00           C
ATOM   2684  O   GLN A 164      77.684  61.664  94.149  1.00  0.00           O
ATOM   2685  N   GLN A 165      75.504  61.204  94.309  1.00  0.00           N
ATOM   2687  CA  GLN A 165      75.684  60.344  95.459  1.00  0.00           C
ATOM   2689  CB  GLN A 165      74.954  60.904  96.689  1.00  0.00           C
ATOM   2692  CG  GLN A 165      75.664  62.204  97.129  1.00  0.00           C
ATOM   2695  CD  GLN A 165      75.044  62.754  98.399  1.00  0.00           C
ATOM   2696  OE1 GLN A 165      74.684  61.994  99.299  1.00  0.00           O
ATOM   2697  NE2 GLN A 165      74.984  64.094  98.489  1.00  0.00           N
ATOM   2700  C   GLN A 165      75.214  58.954  95.099  1.00  0.00           C
ATOM   2701  O   GLN A 165      74.054  58.794  94.729  1.00  0.00           O
ATOM   2702  N   PRO A 166      76.044  57.914  95.129  1.00  0.00           N
ATOM   2703  CD  PRO A 166      77.444  57.944  95.549  1.00  0.00           C
ATOM   2706  CA  PRO A 166      75.564  56.554  94.969  1.00  0.00           C
ATOM   2708  CB  PRO A 166      76.834  55.694  94.939  1.00  0.00           C
ATOM   2711  CG  PRO A 166      77.804  56.474  95.809  1.00  0.00           C
ATOM   2714  C   PRO A 166      74.604  56.134  96.069  1.00  0.00           C
ATOM   2715  O   PRO A 166      74.854  56.394  97.249  1.00  0.00           O
ATOM   2716  N   ILE A 167      73.524  55.464  95.669  1.00  0.00           N
ATOM   2718  CA  ILE A 167      72.674  54.654  96.519  1.00  0.00           C
ATOM   2720  CB  ILE A 167      71.344  54.334  95.849  1.00  0.00           C
ATOM   2722  CG2 ILE A 167      70.484  53.414  96.729  1.00  0.00           C
ATOM   2726  CG1 ILE A 167      70.564  55.614  95.449  1.00  0.00           C
ATOM   2729  CD  ILE A 167      70.154  56.504  96.629  1.00  0.00           C
ATOM   2733  C   ILE A 167      73.424  53.374  96.839  1.00  0.00           C
ATOM   2734  O   ILE A 167      74.034  52.774  95.949  1.00  0.00           O
ATOM   2735  N   THR A 168      73.424  52.944  98.109  1.00  0.00           N
ATOM   2737  CA  THR A 168      74.264  51.854  98.569  1.00  0.00           C
ATOM   2739  CB  THR A 168      75.544  52.334  99.289  1.00  0.00           C
ATOM   2741  OG1 THR A 168      75.284  52.944 100.549  1.00  0.00           O
ATOM   2743  CG2 THR A 168      76.304  53.354  98.429  1.00  0.00           C
ATOM   2747  C   THR A 168      73.444  50.914  99.439  1.00  0.00           C
ATOM   2748  O   THR A 168      72.214  50.954  99.439  1.00  0.00           O
ATOM   2749  N   ASN A 169      74.134  50.044 100.199  1.00  0.00           N
ATOM   2751  CA  ASN A 169      73.624  49.174 101.239  1.00  0.00           C
ATOM   2753  CB  ASN A 169      74.764  48.204 101.679  1.00  0.00           C
ATOM   2756  CG  ASN A 169      75.994  48.954 102.209  1.00  0.00           C
ATOM   2757  OD1 ASN A 169      76.594  49.804 101.539  1.00  0.00           O
ATOM   2758  ND2 ASN A 169      76.324  48.724 103.499  1.00  0.00           N
ATOM   2761  C   ASN A 169      73.174  49.964 102.469  1.00  0.00           C
ATOM   2762  O   ASN A 169      72.394  49.484 103.279  1.00  0.00           O
ATOM   2763  N   ILE A 170      73.724  51.184 102.619  1.00  0.00           N
ATOM   2765  CA  ILE A 170      73.314  52.174 103.579  1.00  0.00           C
ATOM   2767  CB  ILE A 170      74.464  53.114 103.929  1.00  0.00           C
ATOM   2769  CG2 ILE A 170      74.004  54.224 104.909  1.00  0.00           C
ATOM   2773  CG1 ILE A 170      75.644  52.274 104.479  1.00  0.00           C
ATOM   2776  CD  ILE A 170      76.914  53.074 104.739  1.00  0.00           C
ATOM   2780  C   ILE A 170      72.134  52.934 102.969  1.00  0.00           C
ATOM   2781  O   ILE A 170      72.284  53.434 101.859  1.00  0.00           O
ATOM   2782  N   PRO A 171      70.954  53.004 103.579  1.00  0.00           N
ATOM   2783  CD  PRO A 171      70.664  52.364 104.849  1.00  0.00           C
ATOM   2786  CA  PRO A 171      69.934  53.994 103.229  1.00  0.00           C
ATOM   2788  CB  PRO A 171      68.954  53.984 104.409  1.00  0.00           C
ATOM   2791  CG  PRO A 171      69.194  52.664 105.129  1.00  0.00           C
ATOM   2794  C   PRO A 171      70.454  55.394 102.979  1.00  0.00           C
ATOM   2795  O   PRO A 171      71.214  55.914 103.789  1.00  0.00           O
ATOM   2796  N   LEU A 172      70.024  56.044 101.899  1.00  0.00           N
ATOM   2798  CA  LEU A 172      70.424  57.404 101.639  1.00  0.00           C
ATOM   2800  CB  LEU A 172      70.884  57.494 100.159  1.00  0.00           C
ATOM   2803  CG  LEU A 172      71.764  58.704  99.769  1.00  0.00           C
ATOM   2805  CD1 LEU A 172      71.134  60.044 100.129  1.00  0.00           C
ATOM   2809  CD2 LEU A 172      73.174  58.634 100.379  1.00  0.00           C
ATOM   2813  C   LEU A 172      69.164  58.194 101.929  1.00  0.00           C
ATOM   2814  O   LEU A 172      68.194  58.094 101.189  1.00  0.00           O
ATOM   2815  N   THR A 173      69.124  58.974 103.029  1.00  0.00           N
ATOM   2817  CA  THR A 173      68.034  59.924 103.259  1.00  0.00           C
ATOM   2819  CB  THR A 173      67.524  59.924 104.699  1.00  0.00           C
ATOM   2821  OG1 THR A 173      68.414  60.524 105.629  1.00  0.00           O
ATOM   2823  CG2 THR A 173      67.244  58.484 105.129  1.00  0.00           C
ATOM   2827  C   THR A 173      68.464  61.314 102.849  1.00  0.00           C
ATOM   2828  O   THR A 173      69.634  61.564 102.579  1.00  0.00           O
ATOM   2829  N   ILE A 174      67.524  62.294 102.759  1.00  0.00           N
ATOM   2831  CA  ILE A 174      67.914  63.674 102.499  1.00  0.00           C
ATOM   2833  CB  ILE A 174      66.744  64.634 102.299  1.00  0.00           C
ATOM   2835  CG2 ILE A 174      65.934  64.184 101.069  1.00  0.00           C
ATOM   2839  CG1 ILE A 174      65.844  64.784 103.539  1.00  0.00           C
ATOM   2842  CD  ILE A 174      65.034  66.064 103.519  1.00  0.00           C
ATOM   2846  C   ILE A 174      68.884  64.224 103.549  1.00  0.00           C
ATOM   2847  O   ILE A 174      69.804  64.964 103.219  1.00  0.00           O
ATOM   2848  N   MET A 175      68.744  63.864 104.839  1.00  0.00           N
ATOM   2850  CA  MET A 175      69.694  64.284 105.859  1.00  0.00           C
ATOM   2852  CB  MET A 175      69.224  63.774 107.239  1.00  0.00           C
ATOM   2855  CG  MET A 175      70.084  64.274 108.419  1.00  0.00           C
ATOM   2858  SD  MET A 175      70.264  66.084 108.539  1.00  0.00           S
ATOM   2859  CE  MET A 175      68.494  66.434 108.429  1.00  0.00           C
ATOM   2863  C   MET A 175      71.114  63.804 105.619  1.00  0.00           C
ATOM   2864  O   MET A 175      72.084  64.564 105.729  1.00  0.00           O
ATOM   2865  N   ASP A 176      71.254  62.534 105.229  1.00  0.00           N
ATOM   2867  CA  ASP A 176      72.514  61.954 104.799  1.00  0.00           C
ATOM   2869  CB  ASP A 176      72.304  60.444 104.539  1.00  0.00           C
ATOM   2872  CG  ASP A 176      71.634  59.814 105.739  1.00  0.00           C
ATOM   2873  OD1 ASP A 176      72.074  60.024 106.889  1.00  0.00           O
ATOM   2874  OD2 ASP A 176      70.654  59.054 105.529  1.00  0.00           O
ATOM   2875  C   ASP A 176      73.094  62.644 103.569  1.00  0.00           C
ATOM   2876  O   ASP A 176      74.274  62.984 103.549  1.00  0.00           O
ATOM   2877  N   ALA A 177      72.234  62.934 102.569  1.00  0.00           N
ATOM   2879  CA  ALA A 177      72.614  63.624 101.349  1.00  0.00           C
ATOM   2881  CB  ALA A 177      71.384  63.794 100.419  1.00  0.00           C
ATOM   2885  C   ALA A 177      73.234  64.994 101.569  1.00  0.00           C
ATOM   2886  O   ALA A 177      74.324  65.284 101.069  1.00  0.00           O
ATOM   2887  N   ILE A 178      72.604  65.834 102.409  1.00  0.00           N
ATOM   2889  CA  ILE A 178      73.014  67.194 102.759  1.00  0.00           C
ATOM   2891  CB  ILE A 178      71.984  67.874 103.689  1.00  0.00           C
ATOM   2893  CG2 ILE A 178      72.464  69.274 104.139  1.00  0.00           C
ATOM   2897  CG1 ILE A 178      70.614  68.014 102.999  1.00  0.00           C
ATOM   2900  CD  ILE A 178      69.444  68.094 103.989  1.00  0.00           C
ATOM   2904  C   ILE A 178      74.374  67.244 103.389  1.00  0.00           C
ATOM   2905  O   ILE A 178      75.224  68.094 103.109  1.00  0.00           O
ATOM   2906  N   ASN A 179      74.634  66.284 104.279  1.00  0.00           N
ATOM   2908  CA  ASN A 179      75.894  66.134 104.949  1.00  0.00           C
ATOM   2910  CB  ASN A 179      75.674  65.254 106.189  1.00  0.00           C
ATOM   2913  CG  ASN A 179      74.734  66.014 107.139  1.00  0.00           C
ATOM   2914  OD1 ASN A 179      74.784  67.254 107.199  1.00  0.00           O
ATOM   2915  ND2 ASN A 179      73.864  65.324 107.899  1.00  0.00           N
ATOM   2918  C   ASN A 179      76.974  65.604 103.999  1.00  0.00           C
ATOM   2919  O   ASN A 179      78.124  66.014 104.049  1.00  0.00           O
ATOM   2920  N   ALA A 180      76.604  64.744 103.029  1.00  0.00           N
ATOM   2922  CA  ALA A 180      77.494  64.264 102.009  1.00  0.00           C
ATOM   2924  CB  ALA A 180      76.834  63.034 101.369  1.00  0.00           C
ATOM   2928  C   ALA A 180      77.814  65.284 100.919  1.00  0.00           C
ATOM   2929  O   ALA A 180      78.844  65.194 100.249  1.00  0.00           O
ATOM   2930  N   ALA A 181      76.964  66.314 100.759  1.00  0.00           N
ATOM   2932  CA  ALA A 181      77.154  67.424  99.849  1.00  0.00           C
ATOM   2934  CB  ALA A 181      75.754  67.894  99.389  1.00  0.00           C
ATOM   2938  C   ALA A 181      77.904  68.554 100.549  1.00  0.00           C
ATOM   2939  O   ALA A 181      78.154  69.634  99.999  1.00  0.00           O
ATOM   2940  N   GLY A 182      78.354  68.284 101.789  1.00  0.00           N
ATOM   2942  CA  GLY A 182      79.184  69.154 102.599  1.00  0.00           C
ATOM   2945  C   GLY A 182      78.494  70.384 103.109  1.00  0.00           C
ATOM   2946  O   GLY A 182      79.094  71.444 103.209  1.00  0.00           O
ATOM   2947  N   GLY A 183      77.194  70.244 103.409  1.00  0.00           N
ATOM   2949  CA  GLY A 183      76.334  71.334 103.849  1.00  0.00           C
ATOM   2952  C   GLY A 183      75.994  72.394 102.829  1.00  0.00           C
ATOM   2953  O   GLY A 183      76.624  72.614 101.799  1.00  0.00           O
ATOM   2954  N   LEU A 184      74.904  73.124 103.139  1.00  0.00           N
ATOM   2956  CA  LEU A 184      74.364  74.234 102.379  1.00  0.00           C
ATOM   2958  CB  LEU A 184      73.004  74.714 102.939  1.00  0.00           C
ATOM   2961  CG  LEU A 184      71.914  73.644 103.099  1.00  0.00           C
ATOM   2963  CD1 LEU A 184      71.994  72.894 104.439  1.00  0.00           C
ATOM   2967  CD2 LEU A 184      70.574  74.354 103.009  1.00  0.00           C
ATOM   2971  C   LEU A 184      75.244  75.464 102.289  1.00  0.00           C
ATOM   2972  O   LEU A 184      75.974  75.814 103.219  1.00  0.00           O
ATOM   2973  N   THR A 185      75.174  76.194 101.149  1.00  0.00           N
ATOM   2975  CA  THR A 185      75.814  77.504 100.939  1.00  0.00           C
ATOM   2977  CB  THR A 185      75.834  77.994  99.489  1.00  0.00           C
ATOM   2979  OG1 THR A 185      74.524  78.254  99.029  1.00  0.00           O
ATOM   2981  CG2 THR A 185      76.504  76.964  98.569  1.00  0.00           C
ATOM   2985  C   THR A 185      75.154  78.584 101.779  1.00  0.00           C
ATOM   2986  O   THR A 185      74.104  78.404 102.409  1.00  0.00           O
ATOM   2987  N   ALA A 186      75.754  79.784 101.829  1.00  0.00           N
ATOM   2989  CA  ALA A 186      75.244  80.924 102.539  1.00  0.00           C
ATOM   2991  CB  ALA A 186      76.404  81.914 102.759  1.00  0.00           C
ATOM   2995  C   ALA A 186      74.084  81.604 101.819  1.00  0.00           C
ATOM   2996  O   ALA A 186      73.334  82.354 102.449  1.00  0.00           O
ATOM   2997  N   ASP A 187      73.904  81.314 100.519  1.00  0.00           N
ATOM   2999  CA  ASP A 187      72.864  81.844  99.649  1.00  0.00           C
ATOM   3001  CB  ASP A 187      73.464  82.424  98.319  1.00  0.00           C
ATOM   3004  CG  ASP A 187      74.214  83.744  98.439  1.00  0.00           C
ATOM   3005  OD1 ASP A 187      74.024  84.474  99.439  1.00  0.00           O
ATOM   3006  OD2 ASP A 187      74.844  84.134  97.419  1.00  0.00           O
ATOM   3007  C   ASP A 187      71.844  80.754  99.289  1.00  0.00           C
ATOM   3008  O   ASP A 187      71.054  80.894  98.359  1.00  0.00           O
ATOM   3009  N   ALA A 188      71.814  79.624 100.039  1.00  0.00           N
ATOM   3011  CA  ALA A 188      70.764  78.634  99.909  1.00  0.00           C
ATOM   3013  CB  ALA A 188      71.154  77.364 100.709  1.00  0.00           C
ATOM   3017  C   ALA A 188      69.404  79.074 100.419  1.00  0.00           C
ATOM   3018  O   ALA A 188      69.284  79.504 101.569  1.00  0.00           O
ATOM   3019  N   ASP A 189      68.324  78.844  99.639  1.00  0.00           N
ATOM   3021  CA  ASP A 189      67.014  78.684 100.249  1.00  0.00           C
ATOM   3023  CB  ASP A 189      65.804  79.184  99.429  1.00  0.00           C
ATOM   3026  CG  ASP A 189      64.574  79.314 100.329  1.00  0.00           C
ATOM   3027  OD1 ASP A 189      64.634  78.894 101.519  1.00  0.00           O
ATOM   3028  OD2 ASP A 189      63.514  79.794  99.869  1.00  0.00           O
ATOM   3029  C   ASP A 189      66.824  77.244 100.689  1.00  0.00           C
ATOM   3030  O   ASP A 189      66.544  76.304  99.939  1.00  0.00           O
ATOM   3031  N   TRP A 190      66.924  77.094 102.009  1.00  0.00           N
ATOM   3033  CA  TRP A 190      66.794  75.864 102.729  1.00  0.00           C
ATOM   3035  CB  TRP A 190      67.744  76.024 103.949  1.00  0.00           C
ATOM   3038  CG  TRP A 190      67.374  77.004 105.029  1.00  0.00           C
ATOM   3039  CD1 TRP A 190      66.814  78.254 104.909  1.00  0.00           C
ATOM   3041  NE1 TRP A 190      66.814  78.864 106.139  1.00  0.00           N
ATOM   3043  CE2 TRP A 190      67.364  78.024 107.069  1.00  0.00           C
ATOM   3044  CD2 TRP A 190      67.714  76.834 106.409  1.00  0.00           C
ATOM   3045  CE3 TRP A 190      68.274  75.784 107.139  1.00  0.00           C
ATOM   3047  CZ3 TRP A 190      68.444  75.944 108.519  1.00  0.00           C
ATOM   3049  CZ2 TRP A 190      67.594  78.214 108.419  1.00  0.00           C
ATOM   3051  CH2 TRP A 190      68.124  77.144 109.149  1.00  0.00           C
ATOM   3053  C   TRP A 190      65.354  75.604 103.179  1.00  0.00           C
ATOM   3054  O   TRP A 190      65.044  74.534 103.689  1.00  0.00           O
ATOM   3055  N   ARG A 191      64.404  76.534 102.979  1.00  0.00           N
ATOM   3057  CA  ARG A 191      63.014  76.314 103.339  1.00  0.00           C
ATOM   3059  CB  ARG A 191      62.304  77.664 103.589  1.00  0.00           C
ATOM   3062  CG  ARG A 191      62.844  78.424 104.809  1.00  0.00           C
ATOM   3065  CD  ARG A 191      62.334  79.874 104.859  1.00  0.00           C
ATOM   3068  NE  ARG A 191      62.764  80.454 106.169  1.00  0.00           N
ATOM   3070  CZ  ARG A 191      62.014  80.444 107.259  1.00  0.00           C
ATOM   3071  NH1 ARG A 191      60.854  79.824 107.369  1.00  0.00           N
ATOM   3074  NH2 ARG A 191      62.464  81.074 108.329  1.00  0.00           N
ATOM   3077  C   ARG A 191      62.254  75.594 102.239  1.00  0.00           C
ATOM   3078  O   ARG A 191      61.154  75.074 102.439  1.00  0.00           O
ATOM   3079  N   ASN A 192      62.844  75.604 101.039  1.00  0.00           N
ATOM   3081  CA  ASN A 192      62.124  75.424  99.799  1.00  0.00           C
ATOM   3083  CB  ASN A 192      62.124  76.794  99.079  1.00  0.00           C
ATOM   3086  CG  ASN A 192      60.904  77.534  99.609  1.00  0.00           C
ATOM   3087  OD1 ASN A 192      59.834  76.904  99.569  1.00  0.00           O
ATOM   3088  ND2 ASN A 192      61.034  78.784 100.069  1.00  0.00           N
ATOM   3091  C   ASN A 192      62.714  74.364  98.919  1.00  0.00           C
ATOM   3092  O   ASN A 192      62.364  74.294  97.739  1.00  0.00           O
ATOM   3093  N   VAL A 193      63.564  73.504  99.509  1.00  0.00           N
ATOM   3095  CA  VAL A 193      64.244  72.414  98.849  1.00  0.00           C
ATOM   3097  CB  VAL A 193      65.134  71.664  99.839  1.00  0.00           C
ATOM   3099  CG1 VAL A 193      65.844  70.444  99.209  1.00  0.00           C
ATOM   3103  CG2 VAL A 193      66.154  72.684 100.369  1.00  0.00           C
ATOM   3107  C   VAL A 193      63.294  71.514  98.099  1.00  0.00           C
ATOM   3108  O   VAL A 193      62.224  71.114  98.579  1.00  0.00           O
ATOM   3109  N   VAL A 194      63.644  71.214  96.849  1.00  0.00           N
ATOM   3111  CA  VAL A 194      62.784  70.494  95.939  1.00  0.00           C
ATOM   3113  CB  VAL A 194      62.714  71.134  94.559  1.00  0.00           C
ATOM   3115  CG1 VAL A 194      61.754  70.314  93.659  1.00  0.00           C
ATOM   3119  CG2 VAL A 194      62.244  72.594  94.699  1.00  0.00           C
ATOM   3123  C   VAL A 194      63.354  69.114  95.839  1.00  0.00           C
ATOM   3124  O   VAL A 194      64.434  68.904  95.289  1.00  0.00           O
ATOM   3125  N   LEU A 195      62.604  68.134  96.359  1.00  0.00           N
ATOM   3127  CA  LEU A 195      62.874  66.754  96.069  1.00  0.00           C
ATOM   3129  CB  LEU A 195      62.684  65.884  97.339  1.00  0.00           C
ATOM   3132  CG  LEU A 195      62.814  64.364  97.129  1.00  0.00           C
ATOM   3134  CD1 LEU A 195      64.154  63.954  96.509  1.00  0.00           C
ATOM   3138  CD2 LEU A 195      62.614  63.624  98.449  1.00  0.00           C
ATOM   3142  C   LEU A 195      61.934  66.314  94.969  1.00  0.00           C
ATOM   3143  O   LEU A 195      60.714  66.434  95.099  1.00  0.00           O
ATOM   3144  N   THR A 196      62.494  65.814  93.859  1.00  0.00           N
ATOM   3146  CA  THR A 196      61.714  65.084  92.869  1.00  0.00           C
ATOM   3148  CB  THR A 196      61.994  65.414  91.399  1.00  0.00           C
ATOM   3150  OG1 THR A 196      63.234  64.894  90.929  1.00  0.00           O
ATOM   3152  CG2 THR A 196      62.014  66.934  91.189  1.00  0.00           C
ATOM   3156  C   THR A 196      61.894  63.614  93.139  1.00  0.00           C
ATOM   3157  O   THR A 196      62.994  63.124  93.389  1.00  0.00           O
ATOM   3158  N   GLN A 197      60.784  62.874  93.079  1.00  0.00           N
ATOM   3160  CA  GLN A 197      60.764  61.444  93.039  1.00  0.00           C
ATOM   3162  CB  GLN A 197      60.324  60.794  94.369  1.00  0.00           C
ATOM   3165  CG  GLN A 197      61.274  61.044  95.569  1.00  0.00           C
ATOM   3168  CD  GLN A 197      60.754  60.504  96.909  1.00  0.00           C
ATOM   3169  OE1 GLN A 197      61.424  60.524  97.939  1.00  0.00           O
ATOM   3170  NE2 GLN A 197      59.494  60.024  96.939  1.00  0.00           N
ATOM   3173  C   GLN A 197      59.664  61.214  92.039  1.00  0.00           C
ATOM   3174  O   GLN A 197      58.724  61.994  92.009  1.00  0.00           O
ATOM   3175  N   ASN A 198      59.734  60.144  91.239  1.00  0.00           N
ATOM   3177  CA  ASN A 198      58.684  59.664  90.359  1.00  0.00           C
ATOM   3179  CB  ASN A 198      57.754  58.654  91.089  1.00  0.00           C
ATOM   3182  CG  ASN A 198      57.024  59.244  92.289  1.00  0.00           C
ATOM   3183  OD1 ASN A 198      55.944  59.834  92.199  1.00  0.00           O
ATOM   3184  ND2 ASN A 198      57.564  58.974  93.509  1.00  0.00           N
ATOM   3187  C   ASN A 198      57.894  60.684  89.529  1.00  0.00           C
ATOM   3188  O   ASN A 198      56.734  60.474  89.189  1.00  0.00           O
ATOM   3189  N   GLY A 199      58.534  61.774  89.079  1.00  0.00           N
ATOM   3191  CA  GLY A 199      57.894  62.804  88.279  1.00  0.00           C
ATOM   3194  C   GLY A 199      56.954  63.694  89.059  1.00  0.00           C
ATOM   3195  O   GLY A 199      56.204  64.474  88.469  1.00  0.00           O
ATOM   3196  N   VAL A 200      56.994  63.664  90.399  1.00  0.00           N
ATOM   3198  CA  VAL A 200      56.274  64.584  91.269  1.00  0.00           C
ATOM   3200  CB  VAL A 200      55.294  63.944  92.279  1.00  0.00           C
ATOM   3202  CG1 VAL A 200      54.284  63.054  91.529  1.00  0.00           C
ATOM   3206  CG2 VAL A 200      56.014  63.144  93.389  1.00  0.00           C
ATOM   3210  C   VAL A 200      57.274  65.434  92.019  1.00  0.00           C
ATOM   3211  O   VAL A 200      58.384  65.004  92.339  1.00  0.00           O
ATOM   3212  N   LYS A 201      56.884  66.664  92.359  1.00  0.00           N
ATOM   3214  CA  LYS A 201      57.714  67.524  93.169  1.00  0.00           C
ATOM   3216  CB  LYS A 201      57.754  69.004  92.689  1.00  0.00           C
ATOM   3219  CG  LYS A 201      56.454  69.804  92.919  1.00  0.00           C
ATOM   3222  CD  LYS A 201      56.644  71.324  92.809  1.00  0.00           C
ATOM   3225  CE  LYS A 201      56.804  72.054  94.159  1.00  0.00           C
ATOM   3228  NZ  LYS A 201      58.044  71.624  94.819  1.00  0.00           N
ATOM   3232  C   LYS A 201      57.194  67.524  94.579  1.00  0.00           C
ATOM   3233  O   LYS A 201      56.004  67.324  94.839  1.00  0.00           O
ATOM   3234  N   THR A 202      58.094  67.804  95.509  1.00  0.00           N
ATOM   3236  CA  THR A 202      57.784  67.834  96.919  1.00  0.00           C
ATOM   3238  CB  THR A 202      58.254  66.534  97.549  1.00  0.00           C
ATOM   3240  OG1 THR A 202      57.584  65.474  96.879  1.00  0.00           O
ATOM   3242  CG2 THR A 202      57.904  66.364  99.019  1.00  0.00           C
ATOM   3246  C   THR A 202      58.474  69.044  97.489  1.00  0.00           C
ATOM   3247  O   THR A 202      59.434  69.544  96.899  1.00  0.00           O
ATOM   3248  N   LYS A 203      57.984  69.604  98.609  1.00  0.00           N
ATOM   3250  CA  LYS A 203      58.634  70.684  99.319  1.00  0.00           C
ATOM   3252  CB  LYS A 203      57.714  71.904  99.609  1.00  0.00           C
ATOM   3255  CG  LYS A 203      57.514  72.904  98.449  1.00  0.00           C
ATOM   3258  CD  LYS A 203      58.824  73.624  98.019  1.00  0.00           C
ATOM   3261  CE  LYS A 203      58.604  74.894  97.159  1.00  0.00           C
ATOM   3264  NZ  LYS A 203      59.864  75.654  96.949  1.00  0.00           N
ATOM   3268  C   LYS A 203      59.224  70.154 100.619  1.00  0.00           C
ATOM   3269  O   LYS A 203      58.574  69.444 101.379  1.00  0.00           O
ATOM   3270  N   VAL A 204      60.494  70.484 100.859  1.00  0.00           N
ATOM   3272  CA  VAL A 204      61.224  70.084 102.019  1.00  0.00           C
ATOM   3274  CB  VAL A 204      62.364  69.134 101.669  1.00  0.00           C
ATOM   3276  CG1 VAL A 204      63.234  68.854 102.909  1.00  0.00           C
ATOM   3280  CG2 VAL A 204      61.804  67.814 101.109  1.00  0.00           C
ATOM   3284  C   VAL A 204      61.784  71.324 102.669  1.00  0.00           C
ATOM   3285  O   VAL A 204      62.514  72.104 102.049  1.00  0.00           O
ATOM   3286  N   ASN A 205      61.464  71.514 103.949  1.00  0.00           N
ATOM   3288  CA  ASN A 205      61.924  72.644 104.719  1.00  0.00           C
ATOM   3290  CB  ASN A 205      60.794  73.214 105.639  1.00  0.00           C
ATOM   3293  CG  ASN A 205      59.474  73.524 104.929  1.00  0.00           C
ATOM   3294  OD1 ASN A 205      59.164  73.144 103.809  1.00  0.00           O
ATOM   3295  ND2 ASN A 205      58.624  74.274 105.679  1.00  0.00           N
ATOM   3298  C   ASN A 205      63.084  72.174 105.589  1.00  0.00           C
ATOM   3299  O   ASN A 205      62.884  71.544 106.629  1.00  0.00           O
ATOM   3300  N   LEU A 206      64.334  72.484 105.229  1.00  0.00           N
ATOM   3302  CA  LEU A 206      65.524  72.094 105.959  1.00  0.00           C
ATOM   3304  CB  LEU A 206      66.794  72.214 105.089  1.00  0.00           C
ATOM   3307  CG  LEU A 206      66.804  71.374 103.799  1.00  0.00           C
ATOM   3309  CD1 LEU A 206      68.144  71.524 103.079  1.00  0.00           C
ATOM   3313  CD2 LEU A 206      66.544  69.884 104.049  1.00  0.00           C
ATOM   3317  C   LEU A 206      65.704  72.874 107.259  1.00  0.00           C
ATOM   3318  O   LEU A 206      66.354  72.444 108.209  1.00  0.00           O
ATOM   3319  N   TYR A 207      65.024  74.034 107.359  1.00  0.00           N
ATOM   3321  CA  TYR A 207      64.694  74.704 108.599  1.00  0.00           C
ATOM   3323  CB  TYR A 207      63.874  75.974 108.229  1.00  0.00           C
ATOM   3326  CG  TYR A 207      63.204  76.634 109.419  1.00  0.00           C
ATOM   3327  CD1 TYR A 207      63.974  77.334 110.349  1.00  0.00           C
ATOM   3329  CE1 TYR A 207      63.364  77.924 111.469  1.00  0.00           C
ATOM   3331  CZ  TYR A 207      61.994  77.794 111.669  1.00  0.00           C
ATOM   3332  OH  TYR A 207      61.364  78.384 112.779  1.00  0.00           O
ATOM   3334  CD2 TYR A 207      61.824  76.504 109.629  1.00  0.00           C
ATOM   3336  CE2 TYR A 207      61.224  77.074 110.759  1.00  0.00           C
ATOM   3338  C   TYR A 207      63.924  73.824 109.579  1.00  0.00           C
ATOM   3339  O   TYR A 207      64.234  73.744 110.759  1.00  0.00           O
ATOM   3340  N   ALA A 208      62.884  73.124 109.089  1.00  0.00           N
ATOM   3342  CA  ALA A 208      62.154  72.184 109.899  1.00  0.00           C
ATOM   3344  CB  ALA A 208      60.794  71.884 109.269  1.00  0.00           C
ATOM   3348  C   ALA A 208      62.974  70.954 110.249  1.00  0.00           C
ATOM   3349  O   ALA A 208      63.004  70.564 111.409  1.00  0.00           O
ATOM   3350  N   LEU A 209      63.724  70.344 109.289  1.00  0.00           N
ATOM   3352  CA  LEU A 209      64.734  69.314 109.569  1.00  0.00           C
ATOM   3354  CB  LEU A 209      65.684  69.004 108.359  1.00  0.00           C
ATOM   3357  CG  LEU A 209      65.214  68.024 107.279  1.00  0.00           C
ATOM   3359  CD1 LEU A 209      64.814  66.674 107.879  1.00  0.00           C
ATOM   3363  CD2 LEU A 209      64.084  68.604 106.449  1.00  0.00           C
ATOM   3367  C   LEU A 209      65.674  69.674 110.699  1.00  0.00           C
ATOM   3368  O   LEU A 209      65.624  69.134 111.799  1.00  0.00           O
ATOM   3369  N   MET A 210      66.574  70.624 110.409  1.00  0.00           N
ATOM   3371  CA  MET A 210      67.804  70.764 111.149  1.00  0.00           C
ATOM   3373  CB  MET A 210      68.914  71.324 110.209  1.00  0.00           C
ATOM   3376  CG  MET A 210      69.234  70.384 109.019  1.00  0.00           C
ATOM   3379  SD  MET A 210      70.574  70.924 107.909  1.00  0.00           S
ATOM   3380  CE  MET A 210      70.014  72.624 107.629  1.00  0.00           C
ATOM   3384  C   MET A 210      67.624  71.644 112.349  1.00  0.00           C
ATOM   3385  O   MET A 210      68.054  71.314 113.449  1.00  0.00           O
ATOM   3386  N   GLN A 211      66.964  72.804 112.199  1.00  0.00           N
ATOM   3388  CA  GLN A 211      66.814  73.724 113.319  1.00  0.00           C
ATOM   3390  CB  GLN A 211      66.534  75.164 112.799  1.00  0.00           C
ATOM   3393  CG  GLN A 211      66.424  76.204 113.939  1.00  0.00           C
ATOM   3396  CD  GLN A 211      66.534  77.654 113.459  1.00  0.00           C
ATOM   3397  OE1 GLN A 211      65.724  78.544 113.749  1.00  0.00           O
ATOM   3398  NE2 GLN A 211      67.644  77.934 112.729  1.00  0.00           N
ATOM   3401  C   GLN A 211      65.744  73.274 114.279  1.00  0.00           C
ATOM   3402  O   GLN A 211      65.844  73.464 115.489  1.00  0.00           O
ATOM   3403  N   ARG A 212      64.674  72.644 113.749  1.00  0.00           N
ATOM   3405  CA  ARG A 212      63.534  72.334 114.589  1.00  0.00           C
ATOM   3407  CB  ARG A 212      62.254  72.854 113.899  1.00  0.00           C
ATOM   3410  CG  ARG A 212      62.274  74.394 113.749  1.00  0.00           C
ATOM   3413  CD  ARG A 212      62.334  75.044 115.129  1.00  0.00           C
ATOM   3416  NE  ARG A 212      62.244  76.534 114.999  1.00  0.00           N
ATOM   3418  CZ  ARG A 212      62.064  77.314 116.049  1.00  0.00           C
ATOM   3419  NH1 ARG A 212      61.914  76.814 117.249  1.00  0.00           N
ATOM   3422  NH2 ARG A 212      61.994  78.624 115.899  1.00  0.00           N
ATOM   3425  C   ARG A 212      63.414  70.884 114.999  1.00  0.00           C
ATOM   3426  O   ARG A 212      62.824  70.594 116.039  1.00  0.00           O
ATOM   3427  N   GLY A 213      64.034  69.954 114.239  1.00  0.00           N
ATOM   3429  CA  GLY A 213      64.014  68.534 114.569  1.00  0.00           C
ATOM   3432  C   GLY A 213      62.824  67.794 114.049  1.00  0.00           C
ATOM   3433  O   GLY A 213      62.384  66.794 114.629  1.00  0.00           O
ATOM   3434  N   ASP A 214      62.274  68.284 112.919  1.00  0.00           N
ATOM   3436  CA  ASP A 214      61.174  67.694 112.209  1.00  0.00           C
ATOM   3438  CB  ASP A 214      60.384  68.824 111.459  1.00  0.00           C
ATOM   3441  CG  ASP A 214      59.054  68.404 110.879  1.00  0.00           C
ATOM   3442  OD1 ASP A 214      58.654  67.234 111.089  1.00  0.00           O
ATOM   3443  OD2 ASP A 214      58.364  69.264 110.259  1.00  0.00           O
ATOM   3444  C   ASP A 214      61.674  66.664 111.209  1.00  0.00           C
ATOM   3445  O   ASP A 214      62.264  67.004 110.189  1.00  0.00           O
ATOM   3446  N   LEU A 215      61.444  65.364 111.469  1.00  0.00           N
ATOM   3448  CA  LEU A 215      61.934  64.324 110.589  1.00  0.00           C
ATOM   3450  CB  LEU A 215      62.444  63.114 111.409  1.00  0.00           C
ATOM   3453  CG  LEU A 215      63.374  63.454 112.589  1.00  0.00           C
ATOM   3455  CD1 LEU A 215      63.724  62.154 113.329  1.00  0.00           C
ATOM   3459  CD2 LEU A 215      64.664  64.184 112.159  1.00  0.00           C
ATOM   3463  C   LEU A 215      60.884  63.844 109.579  1.00  0.00           C
ATOM   3464  O   LEU A 215      61.134  62.924 108.799  1.00  0.00           O
ATOM   3465  N   ARG A 216      59.674  64.454 109.519  1.00  0.00           N
ATOM   3467  CA  ARG A 216      58.664  64.254 108.489  1.00  0.00           C
ATOM   3469  CB  ARG A 216      57.414  65.124 108.779  1.00  0.00           C
ATOM   3472  CG  ARG A 216      56.344  65.114 107.669  1.00  0.00           C
ATOM   3475  CD  ARG A 216      55.064  65.834 108.099  1.00  0.00           C
ATOM   3478  NE  ARG A 216      54.074  65.704 106.979  1.00  0.00           N
ATOM   3480  CZ  ARG A 216      53.464  64.564 106.649  1.00  0.00           C
ATOM   3481  NH1 ARG A 216      53.434  63.554 107.499  1.00  0.00           N
ATOM   3484  NH2 ARG A 216      52.904  64.434 105.469  1.00  0.00           N
ATOM   3487  C   ARG A 216      59.154  64.674 107.129  1.00  0.00           C
ATOM   3488  O   ARG A 216      58.844  64.134 106.069  1.00  0.00           O
ATOM   3489  N   GLN A 217      59.954  65.724 107.189  1.00  0.00           N
ATOM   3491  CA  GLN A 217      60.574  66.344 106.079  1.00  0.00           C
ATOM   3493  CB  GLN A 217      61.074  67.704 106.579  1.00  0.00           C
ATOM   3496  CG  GLN A 217      60.084  68.594 107.379  1.00  0.00           C
ATOM   3499  CD  GLN A 217      58.884  69.064 106.569  1.00  0.00           C
ATOM   3500  OE1 GLN A 217      58.744  68.804 105.379  1.00  0.00           O
ATOM   3501  NE2 GLN A 217      57.964  69.804 107.239  1.00  0.00           N
ATOM   3504  C   GLN A 217      61.764  65.494 105.629  1.00  0.00           C
ATOM   3505  O   GLN A 217      62.174  65.594 104.479  1.00  0.00           O
ATOM   3506  N   ASN A 218      62.304  64.614 106.519  1.00  0.00           N
ATOM   3508  CA  ASN A 218      63.334  63.644 106.179  1.00  0.00           C
ATOM   3510  CB  ASN A 218      64.174  63.114 107.399  1.00  0.00           C
ATOM   3513  CG  ASN A 218      65.514  62.544 106.939  1.00  0.00           C
ATOM   3514  OD1 ASN A 218      65.874  62.724 105.769  1.00  0.00           O
ATOM   3515  ND2 ASN A 218      66.284  61.854 107.809  1.00  0.00           N
ATOM   3518  C   ASN A 218      62.684  62.494 105.429  1.00  0.00           C
ATOM   3519  O   ASN A 218      61.584  62.054 105.759  1.00  0.00           O
ATOM   3520  N   LYS A 219      63.354  62.034 104.369  1.00  0.00           N
ATOM   3522  CA  LYS A 219      62.784  61.174 103.359  1.00  0.00           C
ATOM   3524  CB  LYS A 219      62.194  61.984 102.169  1.00  0.00           C
ATOM   3527  CG  LYS A 219      60.984  62.804 102.609  1.00  0.00           C
ATOM   3530  CD  LYS A 219      60.384  63.744 101.559  1.00  0.00           C
ATOM   3533  CE  LYS A 219      59.204  64.514 102.159  1.00  0.00           C
ATOM   3536  NZ  LYS A 219      58.164  63.534 102.479  1.00  0.00           N
ATOM   3540  C   LYS A 219      63.904  60.304 102.859  1.00  0.00           C
ATOM   3541  O   LYS A 219      65.044  60.754 102.799  1.00  0.00           O
ATOM   3542  N   LEU A 220      63.604  59.044 102.489  1.00  0.00           N
ATOM   3544  CA  LEU A 220      64.484  58.184 101.719  1.00  0.00           C
ATOM   3546  CB  LEU A 220      63.844  56.774 101.599  1.00  0.00           C
ATOM   3549  CG  LEU A 220      64.734  55.644 101.029  1.00  0.00           C
ATOM   3551  CD1 LEU A 220      65.974  55.394 101.909  1.00  0.00           C
ATOM   3555  CD2 LEU A 220      63.934  54.344 100.889  1.00  0.00           C
ATOM   3559  C   LEU A 220      64.754  58.814 100.349  1.00  0.00           C
ATOM   3560  O   LEU A 220      63.944  59.604  99.859  1.00  0.00           O
ATOM   3561  N   LEU A 221      65.904  58.524  99.719  1.00  0.00           N
ATOM   3563  CA  LEU A 221      66.194  58.864  98.329  1.00  0.00           C
ATOM   3565  CB  LEU A 221      67.464  59.744  98.179  1.00  0.00           C
ATOM   3568  CG  LEU A 221      67.334  61.164  98.759  1.00  0.00           C
ATOM   3570  CD1 LEU A 221      68.514  62.054  98.339  1.00  0.00           C
ATOM   3574  CD2 LEU A 221      66.044  61.834  98.289  1.00  0.00           C
ATOM   3578  C   LEU A 221      66.394  57.604  97.509  1.00  0.00           C
ATOM   3579  O   LEU A 221      67.034  56.644  97.949  1.00  0.00           O
ATOM   3580  N   HIS A 222      65.814  57.574  96.299  1.00  0.00           N
ATOM   3582  CA  HIS A 222      65.854  56.464  95.369  1.00  0.00           C
ATOM   3584  CB  HIS A 222      64.424  56.124  94.869  1.00  0.00           C
ATOM   3587  ND1 HIS A 222      63.644  54.654  96.759  1.00  0.00           N
ATOM   3588  CG  HIS A 222      63.464  55.774  95.959  1.00  0.00           C
ATOM   3589  CE1 HIS A 222      62.544  54.564  97.479  1.00  0.00           C
ATOM   3591  NE2 HIS A 222      61.654  55.524  97.159  1.00  0.00           N
ATOM   3593  CD2 HIS A 222      62.244  56.314  96.189  1.00  0.00           C
ATOM   3595  C   HIS A 222      66.734  56.824  94.159  1.00  0.00           C
ATOM   3596  O   HIS A 222      67.154  57.964  93.989  1.00  0.00           O
ATOM   3597  N   PRO A 223      67.084  55.864  93.289  1.00  0.00           N
ATOM   3598  CD  PRO A 223      66.894  54.434  93.499  1.00  0.00           C
ATOM   3601  CA  PRO A 223      67.714  56.134  92.009  1.00  0.00           C
ATOM   3603  CB  PRO A 223      67.974  54.744  91.389  1.00  0.00           C
ATOM   3606  CG  PRO A 223      67.924  53.794  92.589  1.00  0.00           C
ATOM   3609  C   PRO A 223      66.914  57.004  91.059  1.00  0.00           C
ATOM   3610  O   PRO A 223      65.774  56.684  90.699  1.00  0.00           O
ATOM   3611  N   GLY A 224      67.544  58.094  90.589  1.00  0.00           N
ATOM   3613  CA  GLY A 224      66.954  59.034  89.639  1.00  0.00           C
ATOM   3616  C   GLY A 224      66.384  60.234  90.319  1.00  0.00           C
ATOM   3617  O   GLY A 224      66.074  61.224  89.659  1.00  0.00           O
ATOM   3618  N   ASP A 225      66.294  60.204  91.659  1.00  0.00           N
ATOM   3620  CA  ASP A 225      65.834  61.314  92.449  1.00  0.00           C
ATOM   3622  CB  ASP A 225      65.564  60.904  93.919  1.00  0.00           C
ATOM   3625  CG  ASP A 225      64.454  59.874  94.059  1.00  0.00           C
ATOM   3626  OD1 ASP A 225      63.764  59.494  93.079  1.00  0.00           O
ATOM   3627  OD2 ASP A 225      64.264  59.454  95.229  1.00  0.00           O
ATOM   3628  C   ASP A 225      66.794  62.494  92.369  1.00  0.00           C
ATOM   3629  O   ASP A 225      68.024  62.364  92.469  1.00  0.00           O
ATOM   3630  N   ILE A 226      66.234  63.694  92.189  1.00  0.00           N
ATOM   3632  CA  ILE A 226      66.994  64.934  92.229  1.00  0.00           C
ATOM   3634  CB  ILE A 226      66.724  65.884  91.039  1.00  0.00           C
ATOM   3636  CG2 ILE A 226      65.784  67.074  91.339  1.00  0.00           C
ATOM   3640  CG1 ILE A 226      68.044  66.414  90.419  1.00  0.00           C
ATOM   3643  CD  ILE A 226      68.904  67.264  91.349  1.00  0.00           C
ATOM   3647  C   ILE A 226      66.614  65.534  93.549  1.00  0.00           C
ATOM   3648  O   ILE A 226      65.434  65.684  93.879  1.00  0.00           O
ATOM   3649  N   LEU A 227      67.614  65.894  94.359  1.00  0.00           N
ATOM   3651  CA  LEU A 227      67.434  66.804  95.449  1.00  0.00           C
ATOM   3653  CB  LEU A 227      68.134  66.244  96.709  1.00  0.00           C
ATOM   3656  CG  LEU A 227      67.834  66.984  98.029  1.00  0.00           C
ATOM   3658  CD1 LEU A 227      66.334  66.944  98.399  1.00  0.00           C
ATOM   3662  CD2 LEU A 227      68.664  66.374  99.169  1.00  0.00           C
ATOM   3666  C   LEU A 227      68.044  68.114  94.989  1.00  0.00           C
ATOM   3667  O   LEU A 227      69.224  68.174  94.639  1.00  0.00           O
ATOM   3668  N   PHE A 228      67.234  69.184  94.869  1.00  0.00           N
ATOM   3670  CA  PHE A 228      67.704  70.474  94.379  1.00  0.00           C
ATOM   3672  CB  PHE A 228      66.934  70.934  93.099  1.00  0.00           C
ATOM   3675  CG  PHE A 228      67.374  72.304  92.619  1.00  0.00           C
ATOM   3676  CD1 PHE A 228      68.654  72.464  92.069  1.00  0.00           C
ATOM   3678  CE1 PHE A 228      69.134  73.724  91.699  1.00  0.00           C
ATOM   3680  CZ  PHE A 228      68.324  74.854  91.899  1.00  0.00           C
ATOM   3682  CD2 PHE A 228      66.554  73.434  92.759  1.00  0.00           C
ATOM   3684  CE2 PHE A 228      67.034  74.714  92.429  1.00  0.00           C
ATOM   3686  C   PHE A 228      67.514  71.504  95.459  1.00  0.00           C
ATOM   3687  O   PHE A 228      66.434  71.594  96.049  1.00  0.00           O
ATOM   3688  N   ILE A 229      68.544  72.324  95.729  1.00  0.00           N
ATOM   3690  CA  ILE A 229      68.444  73.384  96.729  1.00  0.00           C
ATOM   3692  CB  ILE A 229      69.554  73.354  97.789  1.00  0.00           C
ATOM   3694  CG2 ILE A 229      69.414  74.554  98.769  1.00  0.00           C
ATOM   3698  CG1 ILE A 229      69.544  72.054  98.649  1.00  0.00           C
ATOM   3701  CD  ILE A 229      69.824  70.734  97.929  1.00  0.00           C
ATOM   3705  C   ILE A 229      68.414  74.724  95.969  1.00  0.00           C
ATOM   3706  O   ILE A 229      69.404  75.104  95.339  1.00  0.00           O
ATOM   3707  N   PRO A 230      67.304  75.464  95.949  1.00  0.00           N
ATOM   3708  CD  PRO A 230      66.014  75.024  96.459  1.00  0.00           C
ATOM   3711  CA  PRO A 230      67.234  76.814  95.399  1.00  0.00           C
ATOM   3713  CB  PRO A 230      65.764  77.224  95.599  1.00  0.00           C
ATOM   3716  CG  PRO A 230      65.004  75.904  95.759  1.00  0.00           C
ATOM   3719  C   PRO A 230      68.204  77.844  95.979  1.00  0.00           C
ATOM   3720  O   PRO A 230      68.664  77.714  97.109  1.00  0.00           O
ATOM   3721  N   ARG A 231      68.524  78.894  95.209  1.00  0.00           N
ATOM   3723  CA  ARG A 231      69.214  80.084  95.689  1.00  0.00           C
ATOM   3725  CB  ARG A 231      69.814  80.894  94.509  1.00  0.00           C
ATOM   3728  CG  ARG A 231      71.154  80.324  93.989  1.00  0.00           C
ATOM   3731  CD  ARG A 231      71.794  81.114  92.839  1.00  0.00           C
ATOM   3734  NE  ARG A 231      72.064  82.514  93.289  1.00  0.00           N
ATOM   3736  CZ  ARG A 231      73.224  83.004  93.699  1.00  0.00           C
ATOM   3737  NH1 ARG A 231      74.374  82.374  93.639  1.00  0.00           N
ATOM   3740  NH2 ARG A 231      73.194  84.184  94.269  1.00  0.00           N
ATOM   3743  C   ARG A 231      68.354  80.994  96.569  1.00  0.00           C
ATOM   3744  O   ARG A 231      67.154  80.774  96.729  1.00  0.00           O
ATOM   3745  N   ASN A 232      68.914  82.104  97.089  1.00  0.00           N
ATOM   3747  CA  ASN A 232      68.154  83.264  97.529  1.00  0.00           C
ATOM   3749  CB  ASN A 232      69.114  84.364  98.069  1.00  0.00           C
ATOM   3752  CG  ASN A 232      69.844  83.924  99.329  1.00  0.00           C
ATOM   3753  OD1 ASN A 232      69.464  82.994 100.039  1.00  0.00           O
ATOM   3754  ND2 ASN A 232      70.984  84.584  99.629  1.00  0.00           N
ATOM   3757  C   ASN A 232      67.284  83.914  96.439  1.00  0.00           C
ATOM   3758  O   ASN A 232      66.384  84.704  96.719  1.00  0.00           O
ATOM   3759  N   ASP A 233      67.554  83.664  95.159  1.00  0.00           N
ATOM   3761  CA  ASP A 233      67.074  84.414  94.019  1.00  0.00           C
ATOM   3763  CB  ASP A 233      67.714  83.844  92.729  1.00  0.00           C
ATOM   3766  CG  ASP A 233      69.224  83.944  92.699  1.00  0.00           C
ATOM   3767  OD1 ASP A 233      69.894  84.544  93.589  1.00  0.00           O
ATOM   3768  OD2 ASP A 233      69.784  83.424  91.709  1.00  0.00           O
ATOM   3769  C   ASP A 233      65.544  84.484  93.829  1.00  0.00           C
ATOM   3770  O   ASP A 233      65.034  85.474  93.279  1.00  0.00           O
ATOM   3771  N   ASP A 234      64.784  83.434  94.209  1.00  0.00           N
ATOM   3773  CA  ASP A 234      63.364  83.344  93.999  1.00  0.00           C
ATOM   3775  CB  ASP A 234      63.004  81.864  93.669  1.00  0.00           C
ATOM   3778  CG  ASP A 234      62.834  80.974  94.879  1.00  0.00           C
ATOM   3779  OD1 ASP A 234      63.834  80.904  95.639  1.00  0.00           O
ATOM   3780  OD2 ASP A 234      61.754  80.334  95.029  1.00  0.00           O
ATOM   3781  C   ASP A 234      62.594  83.894  95.209  1.00  0.00           C
ATOM   3782  O   ASP A 234      61.394  84.174  95.129  1.00  0.00           O
ATOM   3783  N   LEU A 235      63.264  84.124  96.349  1.00  0.00           N
ATOM   3785  CA  LEU A 235      62.744  84.904  97.449  1.00  0.00           C
ATOM   3787  CB  LEU A 235      63.344  84.564  98.839  1.00  0.00           C
ATOM   3790  CG  LEU A 235      63.374  83.074  99.199  1.00  0.00           C
ATOM   3792  CD1 LEU A 235      64.554  82.344  98.549  1.00  0.00           C
ATOM   3796  CD2 LEU A 235      63.434  82.914 100.729  1.00  0.00           C
ATOM   3800  C   LEU A 235      63.024  86.364  97.169  1.00  0.00           C
ATOM   3801  O   LEU A 235      64.094  86.884  97.459  1.00  0.00           O
ATOM   3802  N   LYS A 236      62.064  87.084  96.599  1.00  0.00           N
ATOM   3804  CA  LYS A 236      62.234  88.484  96.319  1.00  0.00           C
ATOM   3806  CB  LYS A 236      62.104  88.804  94.819  1.00  0.00           C
ATOM   3809  CG  LYS A 236      63.244  88.204  93.979  1.00  0.00           C
ATOM   3812  CD  LYS A 236      63.244  88.764  92.549  1.00  0.00           C
ATOM   3815  CE  LYS A 236      64.484  88.404  91.709  1.00  0.00           C
ATOM   3818  NZ  LYS A 236      64.364  87.064  91.089  1.00  0.00           N
ATOM   3822  C   LYS A 236      61.244  89.284  97.119  1.00  0.00           C
ATOM   3823  O   LYS A 236      60.054  88.974  97.139  1.00  0.00           O
ATOM   3824  N   VAL A 237      61.714  90.334  97.799  1.00  0.00           N
ATOM   3826  CA  VAL A 237      60.844  91.264  98.479  1.00  0.00           C
ATOM   3828  CB  VAL A 237      61.054  91.334  99.989  1.00  0.00           C
ATOM   3830  CG1 VAL A 237      60.144  92.394 100.649  1.00  0.00           C
ATOM   3834  CG2 VAL A 237      60.754  89.954 100.599  1.00  0.00           C
ATOM   3838  C   VAL A 237      61.144  92.584  97.829  1.00  0.00           C
ATOM   3839  O   VAL A 237      62.294  92.854  97.479  1.00  0.00           O
ATOM   3840  N   PHE A 238      60.124  93.414  97.609  1.00  0.00           N
ATOM   3842  CA  PHE A 238      60.314  94.684  96.929  1.00  0.00           C
ATOM   3844  CB  PHE A 238      59.514  94.714  95.619  1.00  0.00           C
ATOM   3847  CG  PHE A 238      59.924  93.534  94.789  1.00  0.00           C
ATOM   3848  CD1 PHE A 238      61.114  93.584  94.049  1.00  0.00           C
ATOM   3850  CE1 PHE A 238      61.454  92.554  93.159  1.00  0.00           C
ATOM   3852  CZ  PHE A 238      60.614  91.444  93.039  1.00  0.00           C
ATOM   3854  CD2 PHE A 238      59.104  92.394  94.689  1.00  0.00           C
ATOM   3856  CE2 PHE A 238      59.454  91.344  93.829  1.00  0.00           C
ATOM   3858  C   PHE A 238      59.844  95.794  97.819  1.00  0.00           C
ATOM   3859  O   PHE A 238      58.734  95.754  98.339  1.00  0.00           O
ATOM   3860  N   VAL A 239      60.684  96.824  98.029  1.00  0.00           N
ATOM   3862  CA  VAL A 239      60.304  97.954  98.849  1.00  0.00           C
ATOM   3864  CB  VAL A 239      61.264  98.214  99.999  1.00  0.00           C
ATOM   3866  CG1 VAL A 239      60.664  99.344 100.849  1.00  0.00           C
ATOM   3870  CG2 VAL A 239      61.394  96.944 100.859  1.00  0.00           C
ATOM   3874  C   VAL A 239      60.184  99.164  97.959  1.00  0.00           C
ATOM   3875  O   VAL A 239      61.094  99.504  97.199  1.00  0.00           O
ATOM   3876  N   MET A 240      59.004  99.784  97.989  1.00  0.00           N
ATOM   3878  CA  MET A 240      58.564 100.764  97.039  1.00  0.00           C
ATOM   3880  CB  MET A 240      57.524 100.184  96.049  1.00  0.00           C
ATOM   3883  CG  MET A 240      57.974  98.934  95.279  1.00  0.00           C
ATOM   3886  SD  MET A 240      56.664  98.204  94.249  1.00  0.00           S
ATOM   3887  CE  MET A 240      56.364  99.594  93.129  1.00  0.00           C
ATOM   3891  C   MET A 240      57.824 101.814  97.819  1.00  0.00           C
ATOM   3892  O   MET A 240      57.284 101.544  98.879  1.00  0.00           O
ATOM   3893  N   GLY A 241      57.754 103.054  97.299  1.00  0.00           N
ATOM   3895  CA  GLY A 241      57.014 104.124  97.959  1.00  0.00           C
ATOM   3898  C   GLY A 241      57.714 104.644  99.189  1.00  0.00           C
ATOM   3899  O   GLY A 241      58.204 103.894 100.009  1.00  0.00           O
ATOM   3900  N   GLU A 242      57.784 105.974  99.309  1.00  0.00           N
ATOM   3902  CA  GLU A 242      58.354 106.794 100.369  1.00  0.00           C
ATOM   3904  CB  GLU A 242      57.244 107.764 100.849  1.00  0.00           C
ATOM   3907  CG  GLU A 242      57.704 109.234 100.959  1.00  0.00           C
ATOM   3910  CD  GLU A 242      58.584 109.664  99.789  1.00  0.00           C
ATOM   3911  OE1 GLU A 242      58.074 109.844  98.639  1.00  0.00           O
ATOM   3912  OE2 GLU A 242      59.824 109.684 100.009  1.00  0.00           O
ATOM   3913  C   GLU A 242      59.234 106.184 101.489  1.00  0.00           C
ATOM   3914  O   GLU A 242      58.934 106.244 102.689  1.00  0.00           O
ATOM   3915  N   VAL A 243      60.414 105.674 101.099  1.00  0.00           N
ATOM   3917  CA  VAL A 243      61.434 105.084 101.949  1.00  0.00           C
ATOM   3919  CB  VAL A 243      61.564 103.564 101.849  1.00  0.00           C
ATOM   3921  CG1 VAL A 243      60.314 102.874 102.439  1.00  0.00           C
ATOM   3925  CG2 VAL A 243      61.784 103.114 100.389  1.00  0.00           C
ATOM   3929  C   VAL A 243      62.724 105.734 101.529  1.00  0.00           C
ATOM   3930  O   VAL A 243      62.764 106.404 100.499  1.00  0.00           O
ATOM   3931  N   GLY A 244      63.824 105.584 102.299  1.00  0.00           N
ATOM   3933  CA  GLY A 244      65.124 106.154 101.959  1.00  0.00           C
ATOM   3936  C   GLY A 244      65.694 105.734 100.619  1.00  0.00           C
ATOM   3937  O   GLY A 244      66.164 106.554  99.819  1.00  0.00           O
ATOM   3938  N   LYS A 245      65.624 104.434 100.309  1.00  0.00           N
ATOM   3940  CA  LYS A 245      65.864 103.984  98.959  1.00  0.00           C
ATOM   3942  CB  LYS A 245      67.364 103.694  98.749  1.00  0.00           C
ATOM   3945  CG  LYS A 245      67.754 103.264  97.319  1.00  0.00           C
ATOM   3948  CD  LYS A 245      69.274 103.234  97.149  1.00  0.00           C
ATOM   3951  CE  LYS A 245      69.954 102.114  97.939  1.00  0.00           C
ATOM   3954  NZ  LYS A 245      71.424 102.254  97.889  1.00  0.00           N
ATOM   3958  C   LYS A 245      65.034 102.754  98.639  1.00  0.00           C
ATOM   3959  O   LYS A 245      65.214 101.694  99.229  1.00  0.00           O
ATOM   3960  N   GLN A 246      64.144 102.884  97.649  1.00  0.00           N
ATOM   3962  CA  GLN A 246      63.554 101.774  96.929  1.00  0.00           C
ATOM   3964  CB  GLN A 246      62.704 102.214  95.709  1.00  0.00           C
ATOM   3967  CG  GLN A 246      61.544 103.184  96.019  1.00  0.00           C
ATOM   3970  CD  GLN A 246      60.594 103.284  94.829  1.00  0.00           C
ATOM   3971  OE1 GLN A 246      59.424 102.894  94.899  1.00  0.00           O
ATOM   3972  NE2 GLN A 246      61.114 103.754  93.679  1.00  0.00           N
ATOM   3975  C   GLN A 246      64.614 100.824  96.409  1.00  0.00           C
ATOM   3976  O   GLN A 246      65.434 101.164  95.559  1.00  0.00           O
ATOM   3977  N   SER A 247      64.554  99.584  96.899  1.00  0.00           N
ATOM   3979  CA  SER A 247      65.454  98.554  96.449  1.00  0.00           C
ATOM   3981  CB  SER A 247      66.574  98.204  97.459  1.00  0.00           C
ATOM   3984  OG  SER A 247      67.594  99.194  97.459  1.00  0.00           O
ATOM   3986  C   SER A 247      64.624  97.334  96.199  1.00  0.00           C
ATOM   3987  O   SER A 247      63.494  97.194  96.679  1.00  0.00           O
ATOM   3988  N   THR A 248      65.214  96.394  95.449  1.00  0.00           N
ATOM   3990  CA  THR A 248      64.824  95.004  95.529  1.00  0.00           C
ATOM   3992  CB  THR A 248      64.934  94.254  94.199  1.00  0.00           C
ATOM   3994  OG1 THR A 248      66.244  93.854  93.839  1.00  0.00           O
ATOM   3996  CG2 THR A 248      64.394  95.144  93.079  1.00  0.00           C
ATOM   4000  C   THR A 248      65.644  94.344  96.609  1.00  0.00           C
ATOM   4001  O   THR A 248      66.804  94.694  96.869  1.00  0.00           O
ATOM   4002  N   LEU A 249      65.034  93.384  97.309  1.00  0.00           N
ATOM   4004  CA  LEU A 249      65.704  92.684  98.379  1.00  0.00           C
ATOM   4006  CB  LEU A 249      65.114  93.054  99.779  1.00  0.00           C
ATOM   4009  CG  LEU A 249      64.994  94.564 100.099  1.00  0.00           C
ATOM   4011  CD1 LEU A 249      64.194  94.744 101.399  1.00  0.00           C
ATOM   4015  CD2 LEU A 249      66.354  95.274 100.219  1.00  0.00           C
ATOM   4019  C   LEU A 249      65.524  91.204  98.119  1.00  0.00           C
ATOM   4020  O   LEU A 249      64.664  90.784  97.339  1.00  0.00           O
ATOM   4021  N   LYS A 250      66.334  90.394  98.789  1.00  0.00           N
ATOM   4023  CA  LYS A 250      66.164  88.974  98.919  1.00  0.00           C
ATOM   4025  CB  LYS A 250      67.294  88.144  98.259  1.00  0.00           C
ATOM   4028  CG  LYS A 250      67.394  88.324  96.729  1.00  0.00           C
ATOM   4031  CD  LYS A 250      68.474  87.464  96.039  1.00  0.00           C
ATOM   4034  CE  LYS A 250      69.904  87.754  96.509  1.00  0.00           C
ATOM   4037  NZ  LYS A 250      70.924  87.044  95.699  1.00  0.00           N
ATOM   4041  C   LYS A 250      66.174  88.784 100.409  1.00  0.00           C
ATOM   4042  O   LYS A 250      66.694  89.644 101.129  1.00  0.00           O
ATOM   4043  N   MET A 251      65.604  87.674 100.889  1.00  0.00           N
ATOM   4045  CA  MET A 251      65.614  87.284 102.279  1.00  0.00           C
ATOM   4047  CB  MET A 251      64.474  86.264 102.529  1.00  0.00           C
ATOM   4050  CG  MET A 251      63.074  86.784 102.129  1.00  0.00           C
ATOM   4053  SD  MET A 251      61.714  85.694 102.669  1.00  0.00           S
ATOM   4054  CE  MET A 251      60.364  86.724 102.009  1.00  0.00           C
ATOM   4058  C   MET A 251      66.984  86.724 102.639  1.00  0.00           C
ATOM   4059  O   MET A 251      67.844  86.484 101.789  1.00  0.00           O
ATOM   4060  N   ASP A 252      67.244  86.474 103.939  1.00  0.00           N
ATOM   4062  CA  ASP A 252      68.304  85.564 104.329  1.00  0.00           C
ATOM   4064  CB  ASP A 252      69.244  86.194 105.419  1.00  0.00           C
ATOM   4067  CG  ASP A 252      68.794  86.204 106.879  1.00  0.00           C
ATOM   4068  OD1 ASP A 252      67.634  85.834 107.139  1.00  0.00           O
ATOM   4069  OD2 ASP A 252      69.644  86.474 107.769  1.00  0.00           O
ATOM   4070  C   ASP A 252      67.704  84.204 104.659  1.00  0.00           C
ATOM   4071  O   ASP A 252      66.704  83.744 104.089  1.00  0.00           O
ATOM   4072  N   ARG A 253      68.334  83.474 105.599  1.00  0.00           N
ATOM   4074  CA  ARG A 253      67.844  82.214 106.059  1.00  0.00           C
ATOM   4076  CB  ARG A 253      69.004  81.454 106.729  1.00  0.00           C
ATOM   4079  CG  ARG A 253      69.534  82.104 108.019  1.00  0.00           C
ATOM   4082  CD  ARG A 253      70.564  81.234 108.719  1.00  0.00           C
ATOM   4085  NE  ARG A 253      71.784  81.204 107.849  1.00  0.00           N
ATOM   4087  CZ  ARG A 253      72.594  80.164 107.789  1.00  0.00           C
ATOM   4088  NH1 ARG A 253      72.384  79.074 108.479  1.00  0.00           N
ATOM   4091  NH2 ARG A 253      73.624  80.184 106.969  1.00  0.00           N
ATOM   4094  C   ARG A 253      66.714  82.364 107.059  1.00  0.00           C
ATOM   4095  O   ARG A 253      65.934  81.424 107.239  1.00  0.00           O
ATOM   4096  N   SER A 254      66.584  83.514 107.759  1.00  0.00           N
ATOM   4098  CA  SER A 254      65.664  83.674 108.879  1.00  0.00           C
ATOM   4100  CB  SER A 254      66.164  84.694 109.979  1.00  0.00           C
ATOM   4103  OG  SER A 254      65.794  86.054 109.769  1.00  0.00           O
ATOM   4105  C   SER A 254      64.314  84.074 108.339  1.00  0.00           C
ATOM   4106  O   SER A 254      63.304  83.914 109.029  1.00  0.00           O
ATOM   4107  N   GLY A 255      64.264  84.494 107.069  1.00  0.00           N
ATOM   4109  CA  GLY A 255      63.064  84.884 106.339  1.00  0.00           C
ATOM   4112  C   GLY A 255      63.134  86.354 106.069  1.00  0.00           C
ATOM   4113  O   GLY A 255      64.204  86.904 105.849  1.00  0.00           O
ATOM   4114  N   MET A 256      61.984  87.034 106.049  1.00  0.00           N
ATOM   4116  CA  MET A 256      61.994  88.474 106.189  1.00  0.00           C
ATOM   4118  CB  MET A 256      62.194  89.214 104.829  1.00  0.00           C
ATOM   4121  CG  MET A 256      62.284  90.754 104.939  1.00  0.00           C
ATOM   4124  SD  MET A 256      62.684  91.634 103.389  1.00  0.00           S
ATOM   4125  CE  MET A 256      64.374  91.004 103.239  1.00  0.00           C
ATOM   4129  C   MET A 256      60.714  88.884 106.879  1.00  0.00           C
ATOM   4130  O   MET A 256      59.634  88.354 106.609  1.00  0.00           O
ATOM   4131  N   THR A 257      60.824  89.834 107.819  1.00  0.00           N
ATOM   4133  CA  THR A 257      59.674  90.394 108.529  1.00  0.00           C
ATOM   4135  CB  THR A 257      59.884  90.334 110.049  1.00  0.00           C
ATOM   4137  OG1 THR A 257      58.674  90.534 110.749  1.00  0.00           O
ATOM   4139  CG2 THR A 257      60.904  91.364 110.559  1.00  0.00           C
ATOM   4143  C   THR A 257      59.444  91.804 108.029  1.00  0.00           C
ATOM   4144  O   THR A 257      60.364  92.434 107.489  1.00  0.00           O
ATOM   4145  N   LEU A 258      58.224  92.374 108.139  1.00  0.00           N
ATOM   4147  CA  LEU A 258      57.904  93.694 107.589  1.00  0.00           C
ATOM   4149  CB  LEU A 258      56.424  94.074 107.909  1.00  0.00           C
ATOM   4152  CG  LEU A 258      55.984  95.524 107.569  1.00  0.00           C
ATOM   4154  CD1 LEU A 258      56.104  95.814 106.069  1.00  0.00           C
ATOM   4158  CD2 LEU A 258      54.544  95.794 108.039  1.00  0.00           C
ATOM   4162  C   LEU A 258      58.844  94.784 108.069  1.00  0.00           C
ATOM   4163  O   LEU A 258      59.384  95.544 107.269  1.00  0.00           O
ATOM   4164  N   ALA A 259      59.134  94.824 109.389  1.00  0.00           N
ATOM   4166  CA  ALA A 259      60.024  95.784 110.009  1.00  0.00           C
ATOM   4168  CB  ALA A 259      60.054  95.594 111.539  1.00  0.00           C
ATOM   4172  C   ALA A 259      61.444  95.724 109.479  1.00  0.00           C
ATOM   4173  O   ALA A 259      62.124  96.744 109.349  1.00  0.00           O
ATOM   4174  N   GLU A 260      61.924  94.514 109.149  1.00  0.00           N
ATOM   4176  CA  GLU A 260      63.194  94.334 108.479  1.00  0.00           C
ATOM   4178  CB  GLU A 260      63.564  92.844 108.459  1.00  0.00           C
ATOM   4181  CG  GLU A 260      64.814  92.474 107.639  1.00  0.00           C
ATOM   4184  CD  GLU A 260      64.944  90.964 107.499  1.00  0.00           C
ATOM   4185  OE1 GLU A 260      64.164  90.234 108.159  1.00  0.00           O
ATOM   4186  OE2 GLU A 260      65.814  90.554 106.679  1.00  0.00           O
ATOM   4187  C   GLU A 260      63.294  94.944 107.069  1.00  0.00           C
ATOM   4188  O   GLU A 260      64.274  95.604 106.729  1.00  0.00           O
ATOM   4189  N   ALA A 261      62.254  94.764 106.229  1.00  0.00           N
ATOM   4191  CA  ALA A 261      62.184  95.324 104.889  1.00  0.00           C
ATOM   4193  CB  ALA A 261      60.854  94.894 104.249  1.00  0.00           C
ATOM   4197  C   ALA A 261      62.314  96.844 104.849  1.00  0.00           C
ATOM   4198  O   ALA A 261      63.044  97.404 104.049  1.00  0.00           O
ATOM   4199  N   LEU A 262      61.644  97.534 105.799  1.00  0.00           N
ATOM   4201  CA  LEU A 262      61.804  98.974 106.009  1.00  0.00           C
ATOM   4203  CB  LEU A 262      60.894  99.504 107.159  1.00  0.00           C
ATOM   4206  CG  LEU A 262      59.404  99.674 106.799  1.00  0.00           C
ATOM   4208  CD1 LEU A 262      58.604  98.364 106.789  1.00  0.00           C
ATOM   4212  CD2 LEU A 262      58.724 100.654 107.749  1.00  0.00           C
ATOM   4216  C   LEU A 262      63.244  99.364 106.349  1.00  0.00           C
ATOM   4217  O   LEU A 262      63.804 100.294 105.769  1.00  0.00           O
ATOM   4218  N   GLY A 263      63.904  98.624 107.259  1.00  0.00           N
ATOM   4220  CA  GLY A 263      65.254  98.924 107.729  1.00  0.00           C
ATOM   4223  C   GLY A 263      66.304  98.814 106.659  1.00  0.00           C
ATOM   4224  O   GLY A 263      67.224  99.624 106.569  1.00  0.00           O
ATOM   4225  N   ASN A 264      66.114  97.814 105.769  1.00  0.00           N
ATOM   4227  CA  ASN A 264      66.944  97.494 104.609  1.00  0.00           C
ATOM   4229  CB  ASN A 264      66.584  96.094 104.039  1.00  0.00           C
ATOM   4232  CG  ASN A 264      66.884  94.984 105.049  1.00  0.00           C
ATOM   4233  OD1 ASN A 264      67.374  95.234 106.159  1.00  0.00           O
ATOM   4234  ND2 ASN A 264      66.544  93.724 104.689  1.00  0.00           N
ATOM   4237  C   ASN A 264      66.794  98.514 103.479  1.00  0.00           C
ATOM   4238  O   ASN A 264      67.654  98.664 102.609  1.00  0.00           O
ATOM   4239  N   ALA A 265      65.694  99.274 103.499  1.00  0.00           N
ATOM   4241  CA  ALA A 265      65.364 100.304 102.519  1.00  0.00           C
ATOM   4243  CB  ALA A 265      63.844 100.284 102.279  1.00  0.00           C
ATOM   4247  C   ALA A 265      65.794 101.674 103.019  1.00  0.00           C
ATOM   4248  O   ALA A 265      65.364 102.724 102.539  1.00  0.00           O
ATOM   4249  N   GLU A 266      66.654 101.664 104.069  1.00  0.00           N
ATOM   4251  CA  GLU A 266      67.314 102.794 104.679  1.00  0.00           C
ATOM   4253  CB  GLU A 266      68.034 103.734 103.679  1.00  0.00           C
ATOM   4256  CG  GLU A 266      69.154 102.984 102.919  1.00  0.00           C
ATOM   4259  CD  GLU A 266      69.944 103.824 101.909  1.00  0.00           C
ATOM   4260  OE1 GLU A 266      69.944 105.084 101.999  1.00  0.00           O
ATOM   4261  OE2 GLU A 266      70.614 103.204 101.049  1.00  0.00           O
ATOM   4262  C   GLU A 266      66.404 103.484 105.679  1.00  0.00           C
ATOM   4263  O   GLU A 266      66.684 104.584 106.159  1.00  0.00           O
ATOM   4264  N   GLY A 267      65.344 102.764 106.099  1.00  0.00           N
ATOM   4266  CA  GLY A 267      64.224 103.244 106.909  1.00  0.00           C
ATOM   4269  C   GLY A 267      63.234 104.064 106.129  1.00  0.00           C
ATOM   4270  O   GLY A 267      63.554 104.664 105.099  1.00  0.00           O
ATOM   4271  N   MET A 268      61.964 104.154 106.589  1.00  0.00           N
ATOM   4273  CA  MET A 268      61.014 105.074 105.969  1.00  0.00           C
ATOM   4275  CB  MET A 268      59.634 104.924 106.639  1.00  0.00           C
ATOM   4278  CG  MET A 268      58.524 105.824 106.059  1.00  0.00           C
ATOM   4281  SD  MET A 268      56.944 105.754 106.939  1.00  0.00           S
ATOM   4282  CE  MET A 268      57.544 106.464 108.499  1.00  0.00           C
ATOM   4286  C   MET A 268      61.464 106.544 105.989  1.00  0.00           C
ATOM   4287  O   MET A 268      62.074 107.014 106.949  1.00  0.00           O
ATOM   4288  N   ASN A 269      61.184 107.324 104.909  1.00  0.00           N
ATOM   4290  CA  ASN A 269      61.504 108.744 104.889  1.00  0.00           C
ATOM   4292  CB  ASN A 269      61.554 109.364 103.449  1.00  0.00           C
ATOM   4295  CG  ASN A 269      62.174 110.774 103.469  1.00  0.00           C
ATOM   4296  OD1 ASN A 269      62.034 111.534 104.439  1.00  0.00           O
ATOM   4297  ND2 ASN A 269      62.984 111.094 102.429  1.00  0.00           N
ATOM   4300  C   ASN A 269      60.614 109.524 105.859  1.00  0.00           C
ATOM   4301  O   ASN A 269      59.434 109.784 105.619  1.00  0.00           O
ATOM   4302  N   GLN A 270      61.234 109.914 106.999  1.00  0.00           N
ATOM   4304  CA  GLN A 270      60.614 110.584 108.109  1.00  0.00           C
ATOM   4306  CB  GLN A 270      61.674 110.904 109.199  1.00  0.00           C
ATOM   4309  CG  GLN A 270      62.334 109.674 109.849  1.00  0.00           C
ATOM   4312  CD  GLN A 270      61.344 108.724 110.499  1.00  0.00           C
ATOM   4313  OE1 GLN A 270      60.144 108.984 110.669  1.00  0.00           O
ATOM   4314  NE2 GLN A 270      61.854 107.534 110.869  1.00  0.00           N
ATOM   4317  C   GLN A 270      59.984 111.894 107.749  1.00  0.00           C
ATOM   4318  O   GLN A 270      58.904 112.224 108.229  1.00  0.00           O
ATOM   4319  N   ASP A 271      60.664 112.664 106.889  1.00  0.00           N
ATOM   4321  CA  ASP A 271      60.404 114.064 106.679  1.00  0.00           C
ATOM   4323  CB  ASP A 271      61.644 114.654 105.939  1.00  0.00           C
ATOM   4326  CG  ASP A 271      62.844 114.774 106.849  1.00  0.00           C
ATOM   4327  OD1 ASP A 271      62.674 115.174 108.029  1.00  0.00           O
ATOM   4328  OD2 ASP A 271      63.994 114.654 106.339  1.00  0.00           O
ATOM   4329  C   ASP A 271      59.144 114.294 105.859  1.00  0.00           C
ATOM   4330  O   ASP A 271      58.584 115.384 105.889  1.00  0.00           O
ATOM   4331  N   VAL A 272      58.664 113.274 105.109  1.00  0.00           N
ATOM   4333  CA  VAL A 272      57.584 113.454 104.159  1.00  0.00           C
ATOM   4335  CB  VAL A 272      58.104 113.624 102.729  1.00  0.00           C
ATOM   4337  CG1 VAL A 272      58.784 112.344 102.199  1.00  0.00           C
ATOM   4341  CG2 VAL A 272      56.994 114.104 101.789  1.00  0.00           C
ATOM   4345  C   VAL A 272      56.504 112.374 104.209  1.00  0.00           C
ATOM   4346  O   VAL A 272      55.334 112.644 103.919  1.00  0.00           O
ATOM   4347  N   ALA A 273      56.804 111.124 104.599  1.00  0.00           N
ATOM   4349  CA  ALA A 273      55.874 110.024 104.449  1.00  0.00           C
ATOM   4351  CB  ALA A 273      56.564 108.684 104.769  1.00  0.00           C
ATOM   4355  C   ALA A 273      54.534 110.134 105.199  1.00  0.00           C
ATOM   4356  O   ALA A 273      54.454 110.674 106.309  1.00  0.00           O
ATOM   4357  N   ASP A 274      53.454 109.574 104.629  1.00  0.00           N
ATOM   4359  CA  ASP A 274      52.204 109.384 105.339  1.00  0.00           C
ATOM   4361  CB  ASP A 274      50.974 109.264 104.379  1.00  0.00           C
ATOM   4364  CG  ASP A 274      49.634 108.994 105.069  1.00  0.00           C
ATOM   4365  OD1 ASP A 274      49.464 109.374 106.259  1.00  0.00           O
ATOM   4366  OD2 ASP A 274      48.714 108.444 104.409  1.00  0.00           O
ATOM   4367  C   ASP A 274      52.374 108.154 106.239  1.00  0.00           C
ATOM   4368  O   ASP A 274      52.494 107.024 105.779  1.00  0.00           O
ATOM   4369  N   ALA A 275      52.394 108.344 107.569  1.00  0.00           N
ATOM   4371  CA  ALA A 275      52.684 107.254 108.469  1.00  0.00           C
ATOM   4373  CB  ALA A 275      53.104 107.824 109.829  1.00  0.00           C
ATOM   4377  C   ALA A 275      51.464 106.354 108.599  1.00  0.00           C
ATOM   4378  O   ALA A 275      51.534 105.184 108.949  1.00  0.00           O
ATOM   4379  N   THR A 276      50.294 106.894 108.199  1.00  0.00           N
ATOM   4381  CA  THR A 276      49.034 106.194 108.039  1.00  0.00           C
ATOM   4383  CB  THR A 276      47.924 107.124 107.549  1.00  0.00           C
ATOM   4385  OG1 THR A 276      48.004 108.394 108.179  1.00  0.00           O
ATOM   4387  CG2 THR A 276      46.524 106.544 107.779  1.00  0.00           C
ATOM   4391  C   THR A 276      49.114 105.074 107.039  1.00  0.00           C
ATOM   4392  O   THR A 276      48.394 104.074 107.139  1.00  0.00           O
ATOM   4393  N   GLY A 277      49.954 105.264 105.999  1.00  0.00           N
ATOM   4395  CA  GLY A 277      49.994 104.484 104.769  1.00  0.00           C
ATOM   4398  C   GLY A 277      51.184 103.594 104.579  1.00  0.00           C
ATOM   4399  O   GLY A 277      51.884 103.714 103.579  1.00  0.00           O
ATOM   4400  N   ILE A 278      51.394 102.634 105.489  1.00  0.00           N
ATOM   4402  CA  ILE A 278      52.214 101.464 105.229  1.00  0.00           C
ATOM   4404  CB  ILE A 278      52.914 100.934 106.479  1.00  0.00           C
ATOM   4406  CG2 ILE A 278      53.694  99.644 106.169  1.00  0.00           C
ATOM   4410  CG1 ILE A 278      53.784 102.004 107.199  1.00  0.00           C
ATOM   4413  CD  ILE A 278      54.914 102.564 106.349  1.00  0.00           C
ATOM   4417  C   ILE A 278      51.304 100.374 104.669  1.00  0.00           C
ATOM   4418  O   ILE A 278      50.234 100.114 105.209  1.00  0.00           O
ATOM   4419  N   PHE A 279      51.704  99.694 103.569  1.00  0.00           N
ATOM   4421  CA  PHE A 279      50.914  98.634 102.949  1.00  0.00           C
ATOM   4423  CB  PHE A 279      50.184  99.114 101.669  1.00  0.00           C
ATOM   4426  CG  PHE A 279      49.214 100.204 102.019  1.00  0.00           C
ATOM   4427  CD1 PHE A 279      47.914  99.884 102.429  1.00  0.00           C
ATOM   4429  CE1 PHE A 279      47.014 100.904 102.759  1.00  0.00           C
ATOM   4431  CZ  PHE A 279      47.404 102.244 102.689  1.00  0.00           C
ATOM   4433  CD2 PHE A 279      49.594 101.544 101.909  1.00  0.00           C
ATOM   4435  CE2 PHE A 279      48.694 102.564 102.249  1.00  0.00           C
ATOM   4437  C   PHE A 279      51.774  97.454 102.529  1.00  0.00           C
ATOM   4438  O   PHE A 279      52.824  97.624 101.909  1.00  0.00           O
ATOM   4439  N   VAL A 280      51.314  96.224 102.819  1.00  0.00           N
ATOM   4441  CA  VAL A 280      51.844  95.024 102.179  1.00  0.00           C
ATOM   4443  CB  VAL A 280      52.144  93.884 103.159  1.00  0.00           C
ATOM   4445  CG1 VAL A 280      52.844  92.714 102.419  1.00  0.00           C
ATOM   4449  CG2 VAL A 280      53.064  94.404 104.279  1.00  0.00           C
ATOM   4453  C   VAL A 280      50.864  94.544 101.129  1.00  0.00           C
ATOM   4454  O   VAL A 280      49.674  94.364 101.419  1.00  0.00           O
ATOM   4455  N   ILE A 281      51.344  94.284  99.899  1.00  0.00           N
ATOM   4457  CA  ILE A 281      50.584  93.644  98.839  1.00  0.00           C
ATOM   4459  CB  ILE A 281      50.634  94.344  97.469  1.00  0.00           C
ATOM   4461  CG2 ILE A 281      49.744  93.574  96.459  1.00  0.00           C
ATOM   4465  CG1 ILE A 281      50.274  95.854  97.569  1.00  0.00           C
ATOM   4468  CD  ILE A 281      50.774  96.684  96.369  1.00  0.00           C
ATOM   4472  C   ILE A 281      51.144  92.254  98.669  1.00  0.00           C
ATOM   4473  O   ILE A 281      52.274  92.084  98.219  1.00  0.00           O
ATOM   4474  N   ARG A 282      50.334  91.244  99.009  1.00  0.00           N
ATOM   4476  CA  ARG A 282      50.694  89.864  98.829  1.00  0.00           C
ATOM   4478  CB  ARG A 282      50.854  89.134 100.179  1.00  0.00           C
ATOM   4481  CG  ARG A 282      51.124  87.614 100.049  1.00  0.00           C
ATOM   4484  CD  ARG A 282      51.924  87.004 101.209  1.00  0.00           C
ATOM   4487  NE  ARG A 282      51.274  87.374 102.509  1.00  0.00           N
ATOM   4489  CZ  ARG A 282      51.944  87.614 103.629  1.00  0.00           C
ATOM   4490  NH1 ARG A 282      53.224  87.884 103.709  1.00  0.00           N
ATOM   4493  NH2 ARG A 282      51.254  87.744 104.729  1.00  0.00           N
ATOM   4496  C   ARG A 282      49.674  89.174  97.949  1.00  0.00           C
ATOM   4497  O   ARG A 282      48.494  89.064  98.269  1.00  0.00           O
ATOM   4498  N   ALA A 283      50.164  88.674  96.789  1.00  0.00           N
ATOM   4500  CA  ALA A 283      49.444  87.784  95.909  1.00  0.00           C
ATOM   4502  CB  ALA A 283      50.294  87.474  94.659  1.00  0.00           C
ATOM   4506  C   ALA A 283      49.074  86.494  96.609  1.00  0.00           C
ATOM   4507  O   ALA A 283      49.874  85.894  97.319  1.00  0.00           O
ATOM   4508  N   THR A 284      47.844  86.034  96.429  1.00  0.00           N
ATOM   4510  CA  THR A 284      47.374  84.844  97.109  1.00  0.00           C
ATOM   4512  CB  THR A 284      46.064  85.014  97.869  1.00  0.00           C
ATOM   4514  OG1 THR A 284      44.984  85.374  97.019  1.00  0.00           O
ATOM   4516  CG2 THR A 284      46.204  86.104  98.939  1.00  0.00           C
ATOM   4520  C   THR A 284      47.254  83.754  96.089  1.00  0.00           C
ATOM   4521  O   THR A 284      47.164  84.004  94.889  1.00  0.00           O
ATOM   4522  N   GLN A 285      47.214  82.494  96.539  1.00  0.00           N
ATOM   4524  CA  GLN A 285      46.854  81.404  95.689  1.00  0.00           C
ATOM   4526  CB  GLN A 285      48.094  80.524  95.399  1.00  0.00           C
ATOM   4529  CG  GLN A 285      48.614  79.744  96.629  1.00  0.00           C
ATOM   4532  CD  GLN A 285      49.944  79.064  96.289  1.00  0.00           C
ATOM   4533  OE1 GLN A 285      49.984  78.144  95.469  1.00  0.00           O
ATOM   4534  NE2 GLN A 285      51.044  79.524  96.899  1.00  0.00           N
ATOM   4537  C   GLN A 285      45.744  80.614  96.329  1.00  0.00           C
ATOM   4538  O   GLN A 285      45.414  80.784  97.499  1.00  0.00           O
ATOM   4539  N   ASN A 286      45.104  79.754  95.509  1.00  0.00           N
ATOM   4541  CA  ASN A 286      44.064  78.794  95.829  1.00  0.00           C
ATOM   4543  CB  ASN A 286      44.714  77.494  96.379  1.00  0.00           C
ATOM   4546  CG  ASN A 286      43.884  76.254  96.069  1.00  0.00           C
ATOM   4547  OD1 ASN A 286      42.734  76.084  96.489  1.00  0.00           O
ATOM   4548  ND2 ASN A 286      44.464  75.334  95.259  1.00  0.00           N
ATOM   4551  C   ASN A 286      42.884  79.324  96.659  1.00  0.00           C
ATOM   4552  O   ASN A 286      42.604  78.874  97.769  1.00  0.00           O
ATOM   4553  N   LYS A 287      42.134  80.294  96.089  1.00  0.00           N
ATOM   4555  CA  LYS A 287      40.944  80.824  96.709  1.00  0.00           C
ATOM   4557  CB  LYS A 287      41.054  82.324  97.019  1.00  0.00           C
ATOM   4560  CG  LYS A 287      41.864  82.564  98.289  1.00  0.00           C
ATOM   4563  CD  LYS A 287      42.424  83.984  98.309  1.00  0.00           C
ATOM   4566  CE  LYS A 287      42.674  84.644  99.659  1.00  0.00           C
ATOM   4569  NZ  LYS A 287      41.404  84.804 100.399  1.00  0.00           N
ATOM   4573  C   LYS A 287      39.674  80.554  95.979  1.00  0.00           C
ATOM   4574  O   LYS A 287      39.334  81.174  94.969  1.00  0.00           O
ATOM   4575  N   GLN A 288      38.834  79.724  96.619  1.00  0.00           N
ATOM   4577  CA  GLN A 288      37.474  79.444  96.229  1.00  0.00           C
ATOM   4579  CB  GLN A 288      36.884  78.464  97.269  1.00  0.00           C
ATOM   4582  CG  GLN A 288      37.654  77.154  97.509  1.00  0.00           C
ATOM   4585  CD  GLN A 288      36.964  76.424  98.659  1.00  0.00           C
ATOM   4586  OE1 GLN A 288      37.104  76.844  99.809  1.00  0.00           O
ATOM   4587  NE2 GLN A 288      36.184  75.364  98.359  1.00  0.00           N
ATOM   4590  C   GLN A 288      36.554  80.674  96.229  1.00  0.00           C
ATOM   4591  O   GLN A 288      35.424  80.584  95.749  1.00  0.00           O
ATOM   4592  N   ASN A 289      36.994  81.804  96.799  1.00  0.00           N
ATOM   4594  CA  ASN A 289      36.204  83.024  96.939  1.00  0.00           C
ATOM   4596  CB  ASN A 289      36.454  83.694  98.319  1.00  0.00           C
ATOM   4599  CG  ASN A 289      35.984  82.754  99.409  1.00  0.00           C
ATOM   4600  OD1 ASN A 289      34.964  82.084  99.249  1.00  0.00           O
ATOM   4601  ND2 ASN A 289      36.744  82.634 100.519  1.00  0.00           N
ATOM   4604  C   ASN A 289      36.554  84.034  95.859  1.00  0.00           C
ATOM   4605  O   ASN A 289      35.924  85.104  95.809  1.00  0.00           O
ATOM   4606  N   GLY A 290      37.524  83.704  94.969  1.00  0.00           N
ATOM   4608  CA  GLY A 290      37.874  84.524  93.819  1.00  0.00           C
ATOM   4611  C   GLY A 290      38.644  85.774  94.159  1.00  0.00           C
ATOM   4612  O   GLY A 290      38.504  86.814  93.519  1.00  0.00           O
ATOM   4613  N   LYS A 291      39.484  85.714  95.209  1.00  0.00           N
ATOM   4615  CA  LYS A 291      40.344  86.834  95.549  1.00  0.00           C
ATOM   4617  CB  LYS A 291      40.414  87.224  97.059  1.00  0.00           C
ATOM   4620  CG  LYS A 291      39.164  87.914  97.619  1.00  0.00           C
ATOM   4623  CD  LYS A 291      37.984  86.964  97.859  1.00  0.00           C
ATOM   4626  CE  LYS A 291      36.874  87.514  98.759  1.00  0.00           C
ATOM   4629  NZ  LYS A 291      36.304  88.774  98.239  1.00  0.00           N
ATOM   4633  C   LYS A 291      41.744  86.584  95.029  1.00  0.00           C
ATOM   4634  O   LYS A 291      42.344  85.574  95.349  1.00  0.00           O
ATOM   4635  N   ILE A 292      42.264  87.514  94.199  1.00  0.00           N
ATOM   4637  CA  ILE A 292      43.614  87.544  93.689  1.00  0.00           C
ATOM   4639  CB  ILE A 292      43.754  88.674  92.659  1.00  0.00           C
ATOM   4641  CG2 ILE A 292      45.174  88.644  92.039  1.00  0.00           C
ATOM   4645  CG1 ILE A 292      42.654  88.604  91.569  1.00  0.00           C
ATOM   4648  CD  ILE A 292      42.574  89.884  90.729  1.00  0.00           C
ATOM   4652  C   ILE A 292      44.654  87.754  94.779  1.00  0.00           C
ATOM   4653  O   ILE A 292      45.684  87.094  94.859  1.00  0.00           O
ATOM   4654  N   ALA A 293      44.394  88.714  95.679  1.00  0.00           N
ATOM   4656  CA  ALA A 293      45.424  89.294  96.499  1.00  0.00           C
ATOM   4658  CB  ALA A 293      46.084  90.494  95.789  1.00  0.00           C
ATOM   4662  C   ALA A 293      44.794  89.754  97.779  1.00  0.00           C
ATOM   4663  O   ALA A 293      43.604  90.064  97.829  1.00  0.00           O
ATOM   4664  N   ASN A 294      45.594  89.814  98.849  1.00  0.00           N
ATOM   4666  CA  ASN A 294      45.184  90.444 100.079  1.00  0.00           C
ATOM   4668  CB  ASN A 294      45.234  89.544 101.329  1.00  0.00           C
ATOM   4671  CG  ASN A 294      44.304  88.334 101.309  1.00  0.00           C
ATOM   4672  OD1 ASN A 294      43.474  88.054 100.439  1.00  0.00           O
ATOM   4673  ND2 ASN A 294      44.444  87.544 102.399  1.00  0.00           N
ATOM   4676  C   ASN A 294      46.174  91.564 100.289  1.00  0.00           C
ATOM   4677  O   ASN A 294      47.374  91.424 100.069  1.00  0.00           O
ATOM   4678  N   ILE A 295      45.654  92.714 100.749  1.00  0.00           N
ATOM   4680  CA  ILE A 295      46.434  93.874 101.069  1.00  0.00           C
ATOM   4682  CB  ILE A 295      46.044  95.064 100.219  1.00  0.00           C
ATOM   4684  CG2 ILE A 295      46.864  96.314 100.619  1.00  0.00           C
ATOM   4688  CG1 ILE A 295      46.234  94.754  98.719  1.00  0.00           C
ATOM   4691  CD  ILE A 295      45.574  95.784  97.799  1.00  0.00           C
ATOM   4695  C   ILE A 295      46.274  94.144 102.559  1.00  0.00           C
ATOM   4696  O   ILE A 295      45.204  93.974 103.139  1.00  0.00           O
ATOM   4697  N   TYR A 296      47.364  94.534 103.229  1.00  0.00           N
ATOM   4699  CA  TYR A 296      47.374  94.674 104.669  1.00  0.00           C
ATOM   4701  CB  TYR A 296      48.264  93.614 105.359  1.00  0.00           C
ATOM   4704  CG  TYR A 296      47.804  92.234 104.949  1.00  0.00           C
ATOM   4705  CD1 TYR A 296      46.874  91.534 105.729  1.00  0.00           C
ATOM   4707  CE1 TYR A 296      46.514  90.214 105.399  1.00  0.00           C
ATOM   4709  CZ  TYR A 296      47.074  89.604 104.269  1.00  0.00           C
ATOM   4710  OH  TYR A 296      46.764  88.264 103.939  1.00  0.00           O
ATOM   4712  CD2 TYR A 296      48.314  91.624 103.799  1.00  0.00           C
ATOM   4714  CE2 TYR A 296      47.944  90.314 103.459  1.00  0.00           C
ATOM   4716  C   TYR A 296      47.854  96.054 104.999  1.00  0.00           C
ATOM   4717  O   TYR A 296      49.004  96.404 104.719  1.00  0.00           O
ATOM   4718  N   GLN A 297      46.964  96.894 105.579  1.00  0.00           N
ATOM   4720  CA  GLN A 297      47.294  98.264 105.909  1.00  0.00           C
ATOM   4722  CB  GLN A 297      46.084  99.244 105.779  1.00  0.00           C
ATOM   4725  CG  GLN A 297      46.474 100.684 106.189  1.00  0.00           C
ATOM   4728  CD  GLN A 297      45.394 101.734 105.919  1.00  0.00           C
ATOM   4729  OE1 GLN A 297      44.244 101.474 105.559  1.00  0.00           O
ATOM   4730  NE2 GLN A 297      45.784 103.014 106.139  1.00  0.00           N
ATOM   4733  C   GLN A 297      47.824  98.374 107.319  1.00  0.00           C
ATOM   4734  O   GLN A 297      47.174  97.994 108.289  1.00  0.00           O
ATOM   4735  N   LEU A 298      49.024  98.964 107.479  1.00  0.00           N
ATOM   4737  CA  LEU A 298      49.574  99.334 108.769  1.00  0.00           C
ATOM   4739  CB  LEU A 298      51.014  98.774 108.959  1.00  0.00           C
ATOM   4742  CG  LEU A 298      51.834  99.324 110.149  1.00  0.00           C
ATOM   4744  CD1 LEU A 298      51.284  98.904 111.519  1.00  0.00           C
ATOM   4748  CD2 LEU A 298      53.314  98.904 110.059  1.00  0.00           C
ATOM   4752  C   LEU A 298      49.544 100.844 108.919  1.00  0.00           C
ATOM   4753  O   LEU A 298      50.224 101.584 108.219  1.00  0.00           O
ATOM   4754  N   ASN A 299      48.774 101.354 109.899  1.00  0.00           N
ATOM   4756  CA  ASN A 299      49.014 102.684 110.409  1.00  0.00           C
ATOM   4758  CB  ASN A 299      47.734 103.204 111.099  1.00  0.00           C
ATOM   4761  CG  ASN A 299      47.814 104.704 111.319  1.00  0.00           C
ATOM   4762  OD1 ASN A 299      48.864 105.314 111.469  1.00  0.00           O
ATOM   4763  ND2 ASN A 299      46.644 105.374 111.229  1.00  0.00           N
ATOM   4766  C   ASN A 299      50.214 102.674 111.339  1.00  0.00           C
ATOM   4767  O   ASN A 299      50.244 102.004 112.369  1.00  0.00           O
ATOM   4768  N   ALA A 300      51.234 103.454 110.969  1.00  0.00           N
ATOM   4770  CA  ALA A 300      52.484 103.574 111.639  1.00  0.00           C
ATOM   4772  CB  ALA A 300      53.604 103.174 110.659  1.00  0.00           C
ATOM   4776  C   ALA A 300      52.694 104.994 112.139  1.00  0.00           C
ATOM   4777  O   ALA A 300      53.824 105.394 112.449  1.00  0.00           O
ATOM   4778  N   LYS A 301      51.614 105.814 112.279  1.00  0.00           N
ATOM   4780  CA  LYS A 301      51.644 107.114 112.929  1.00  0.00           C
ATOM   4782  CB  LYS A 301      50.254 107.804 113.009  1.00  0.00           C
ATOM   4785  CG  LYS A 301      49.614 108.344 111.719  1.00  0.00           C
ATOM   4788  CD  LYS A 301      48.244 108.954 112.109  1.00  0.00           C
ATOM   4791  CE  LYS A 301      47.304 109.354 110.979  1.00  0.00           C
ATOM   4794  NZ  LYS A 301      46.104 110.024 111.539  1.00  0.00           N
ATOM   4798  C   LYS A 301      52.154 107.054 114.369  1.00  0.00           C
ATOM   4799  O   LYS A 301      52.894 107.924 114.829  1.00  0.00           O
ATOM   4800  N   ASP A 302      51.734 106.014 115.109  1.00  0.00           N
ATOM   4802  CA  ASP A 302      52.384 105.694 116.339  1.00  0.00           C
ATOM   4804  CB  ASP A 302      51.324 105.214 117.359  1.00  0.00           C
ATOM   4807  CG  ASP A 302      51.864 105.134 118.759  1.00  0.00           C
ATOM   4808  OD1 ASP A 302      53.084 105.334 118.949  1.00  0.00           O
ATOM   4809  OD2 ASP A 302      51.094 104.774 119.689  1.00  0.00           O
ATOM   4810  C   ASP A 302      53.494 104.684 116.049  1.00  0.00           C
ATOM   4811  O   ASP A 302      53.324 103.734 115.279  1.00  0.00           O
ATOM   4812  N   ALA A 303      54.694 104.874 116.649  1.00  0.00           N
ATOM   4814  CA  ALA A 303      55.824 103.984 116.469  1.00  0.00           C
ATOM   4816  CB  ALA A 303      57.144 104.644 116.909  1.00  0.00           C
ATOM   4820  C   ALA A 303      55.614 102.694 117.229  1.00  0.00           C
ATOM   4821  O   ALA A 303      56.204 101.664 116.909  1.00  0.00           O
ATOM   4822  N   SER A 304      54.674 102.684 118.189  1.00  0.00           N
ATOM   4824  CA  SER A 304      54.254 101.494 118.899  1.00  0.00           C
ATOM   4826  CB  SER A 304      53.164 101.814 119.939  1.00  0.00           C
ATOM   4829  OG  SER A 304      51.974 102.304 119.339  1.00  0.00           O
ATOM   4831  C   SER A 304      53.764 100.414 117.949  1.00  0.00           C
ATOM   4832  O   SER A 304      54.154  99.254 118.059  1.00  0.00           O
ATOM   4833  N   ALA A 305      53.004 100.814 116.919  1.00  0.00           N
ATOM   4835  CA  ALA A 305      52.484  99.984 115.849  1.00  0.00           C
ATOM   4837  CB  ALA A 305      51.574 100.844 114.959  1.00  0.00           C
ATOM   4841  C   ALA A 305      53.544  99.284 114.989  1.00  0.00           C
ATOM   4842  O   ALA A 305      53.264  98.334 114.259  1.00  0.00           O
ATOM   4843  N   MET A 306      54.824  99.684 115.079  1.00  0.00           N
ATOM   4845  CA  MET A 306      55.934  99.024 114.409  1.00  0.00           C
ATOM   4847  CB  MET A 306      57.184  99.944 114.359  1.00  0.00           C
ATOM   4850  CG  MET A 306      58.424  99.464 113.569  1.00  0.00           C
ATOM   4853  SD  MET A 306      58.474  99.754 111.759  1.00  0.00           S
ATOM   4854  CE  MET A 306      56.944  98.994 111.149  1.00  0.00           C
ATOM   4858  C   MET A 306      56.274  97.674 115.059  1.00  0.00           C
ATOM   4859  O   MET A 306      56.944  96.834 114.459  1.00  0.00           O
ATOM   4860  N   ILE A 307      55.744  97.424 116.279  1.00  0.00           N
ATOM   4862  CA  ILE A 307      55.744  96.134 116.979  1.00  0.00           C
ATOM   4864  CB  ILE A 307      55.074  96.264 118.359  1.00  0.00           C
ATOM   4866  CG2 ILE A 307      53.524  96.374 118.299  1.00  0.00           C
ATOM   4870  CG1 ILE A 307      55.524  95.184 119.379  1.00  0.00           C
ATOM   4873  CD  ILE A 307      54.794  93.834 119.319  1.00  0.00           C
ATOM   4877  C   ILE A 307      55.094  95.064 116.119  1.00  0.00           C
ATOM   4878  O   ILE A 307      55.594  93.954 115.969  1.00  0.00           O
ATOM   4879  N   LEU A 308      53.994  95.434 115.429  1.00  0.00           N
ATOM   4881  CA  LEU A 308      53.264  94.604 114.509  1.00  0.00           C
ATOM   4883  CB  LEU A 308      51.984  95.364 114.079  1.00  0.00           C
ATOM   4886  CG  LEU A 308      51.104  95.884 115.249  1.00  0.00           C
ATOM   4888  CD1 LEU A 308      49.824  96.514 114.699  1.00  0.00           C
ATOM   4892  CD2 LEU A 308      50.744  94.794 116.269  1.00  0.00           C
ATOM   4896  C   LEU A 308      54.084  94.264 113.279  1.00  0.00           C
ATOM   4897  O   LEU A 308      53.884  93.224 112.649  1.00  0.00           O
ATOM   4898  N   GLY A 309      55.094  95.094 112.949  1.00  0.00           N
ATOM   4900  CA  GLY A 309      55.994  94.914 111.829  1.00  0.00           C
ATOM   4903  C   GLY A 309      57.044  93.854 112.019  1.00  0.00           C
ATOM   4904  O   GLY A 309      57.434  93.224 111.049  1.00  0.00           O
ATOM   4905  N   THR A 310      57.554  93.614 113.249  1.00  0.00           N
ATOM   4907  CA  THR A 310      58.444  92.464 113.509  1.00  0.00           C
ATOM   4909  CB  THR A 310      59.414  92.664 114.679  1.00  0.00           C
ATOM   4911  OG1 THR A 310      60.424  91.664 114.709  1.00  0.00           O
ATOM   4913  CG2 THR A 310      58.734  92.654 116.049  1.00  0.00           C
ATOM   4917  C   THR A 310      57.654  91.174 113.679  1.00  0.00           C
ATOM   4918  O   THR A 310      58.144  90.054 113.479  1.00  0.00           O
ATOM   4919  N   GLU A 311      56.344  91.304 113.959  1.00  0.00           N
ATOM   4921  CA  GLU A 311      55.444  90.184 114.009  1.00  0.00           C
ATOM   4923  CB  GLU A 311      54.284  90.414 115.029  1.00  0.00           C
ATOM   4926  CG  GLU A 311      54.704  90.514 116.509  1.00  0.00           C
ATOM   4929  CD  GLU A 311      53.664  89.954 117.459  1.00  0.00           C
ATOM   4930  OE1 GLU A 311      52.604  90.574 117.719  1.00  0.00           O
ATOM   4931  OE2 GLU A 311      53.934  88.844 118.009  1.00  0.00           O
ATOM   4932  C   GLU A 311      54.794  89.844 112.669  1.00  0.00           C
ATOM   4933  O   GLU A 311      54.014  88.894 112.599  1.00  0.00           O
ATOM   4934  N   PHE A 312      55.124  90.524 111.559  1.00  0.00           N
ATOM   4936  CA  PHE A 312      54.474  90.254 110.279  1.00  0.00           C
ATOM   4938  CB  PHE A 312      53.854  91.564 109.719  1.00  0.00           C
ATOM   4941  CG  PHE A 312      52.944  91.304 108.539  1.00  0.00           C
ATOM   4942  CD1 PHE A 312      51.564  91.164 108.749  1.00  0.00           C
ATOM   4944  CE1 PHE A 312      50.704  90.924 107.669  1.00  0.00           C
ATOM   4946  CZ  PHE A 312      51.224  90.814 106.379  1.00  0.00           C
ATOM   4948  CD2 PHE A 312      53.454  91.224 107.229  1.00  0.00           C
ATOM   4950  CE2 PHE A 312      52.594  90.954 106.159  1.00  0.00           C
ATOM   4952  C   PHE A 312      55.464  89.654 109.289  1.00  0.00           C
ATOM   4953  O   PHE A 312      56.294  90.364 108.729  1.00  0.00           O
ATOM   4954  N   GLN A 313      55.384  88.324 109.009  1.00  0.00           N
ATOM   4956  CA  GLN A 313      56.144  87.704 107.939  1.00  0.00           C
ATOM   4958  CB  GLN A 313      56.154  86.144 107.989  1.00  0.00           C
ATOM   4961  CG  GLN A 313      56.864  85.494 109.209  1.00  0.00           C
ATOM   4964  CD  GLN A 313      58.254  86.044 109.559  1.00  0.00           C
ATOM   4965  OE1 GLN A 313      59.274  85.484 109.159  1.00  0.00           O
ATOM   4966  NE2 GLN A 313      58.324  87.104 110.389  1.00  0.00           N
ATOM   4969  C   GLN A 313      55.764  88.154 106.529  1.00  0.00           C
ATOM   4970  O   GLN A 313      54.594  88.184 106.119  1.00  0.00           O
ATOM   4971  N   LEU A 314      56.794  88.454 105.739  1.00  0.00           N
ATOM   4973  CA  LEU A 314      56.694  88.644 104.319  1.00  0.00           C
ATOM   4975  CB  LEU A 314      57.704  89.704 103.839  1.00  0.00           C
ATOM   4978  CG  LEU A 314      57.554  91.054 104.559  1.00  0.00           C
ATOM   4980  CD1 LEU A 314      58.594  92.044 104.019  1.00  0.00           C
ATOM   4984  CD2 LEU A 314      56.144  91.644 104.399  1.00  0.00           C
ATOM   4988  C   LEU A 314      56.934  87.314 103.629  1.00  0.00           C
ATOM   4989  O   LEU A 314      57.634  86.444 104.159  1.00  0.00           O
ATOM   4990  N   GLU A 315      56.334  87.114 102.439  1.00  0.00           N
ATOM   4992  CA  GLU A 315      56.524  85.914 101.659  1.00  0.00           C
ATOM   4994  CB  GLU A 315      55.194  85.184 101.319  1.00  0.00           C
ATOM   4997  CG  GLU A 315      54.414  84.654 102.559  1.00  0.00           C
ATOM   5000  CD  GLU A 315      53.104  83.954 102.219  1.00  0.00           C
ATOM   5001  OE1 GLU A 315      52.874  83.554 101.039  1.00  0.00           O
ATOM   5002  OE2 GLU A 315      52.254  83.844 103.139  1.00  0.00           O
ATOM   5003  C   GLU A 315      57.234  86.314 100.369  1.00  0.00           C
ATOM   5004  O   GLU A 315      57.244  87.504 100.029  1.00  0.00           O
ATOM   5005  N   PRO A 316      57.904  85.414  99.649  1.00  0.00           N
ATOM   5006  CD  PRO A 316      58.264  84.064 100.099  1.00  0.00           C
ATOM   5009  CA  PRO A 316      58.344  85.654  98.279  1.00  0.00           C
ATOM   5011  CB  PRO A 316      58.784  84.284  97.789  1.00  0.00           C
ATOM   5014  CG  PRO A 316      59.294  83.594  99.059  1.00  0.00           C
ATOM   5017  C   PRO A 316      57.354  86.374  97.369  1.00  0.00           C
ATOM   5018  O   PRO A 316      56.204  85.964  97.219  1.00  0.00           O
ATOM   5019  N   TYR A 317      57.824  87.454  96.749  1.00  0.00           N
ATOM   5021  CA  TYR A 317      57.134  88.324  95.819  1.00  0.00           C
ATOM   5023  CB  TYR A 317      56.544  87.614  94.559  1.00  0.00           C
ATOM   5026  CG  TYR A 317      57.664  87.154  93.659  1.00  0.00           C
ATOM   5027  CD1 TYR A 317      58.214  88.024  92.699  1.00  0.00           C
ATOM   5029  CE1 TYR A 317      59.324  87.624  91.939  1.00  0.00           C
ATOM   5031  CZ  TYR A 317      59.854  86.344  92.119  1.00  0.00           C
ATOM   5032  OH  TYR A 317      60.994  85.954  91.389  1.00  0.00           O
ATOM   5034  CD2 TYR A 317      58.164  85.854  93.779  1.00  0.00           C
ATOM   5036  CE2 TYR A 317      59.264  85.454  93.009  1.00  0.00           C
ATOM   5038  C   TYR A 317      56.214  89.344  96.459  1.00  0.00           C
ATOM   5039  O   TYR A 317      55.574  90.104  95.739  1.00  0.00           O
ATOM   5040  N   ASP A 318      56.204  89.484  97.799  1.00  0.00           N
ATOM   5042  CA  ASP A 318      55.574  90.624  98.469  1.00  0.00           C
ATOM   5044  CB  ASP A 318      55.624  90.494 100.019  1.00  0.00           C
ATOM   5047  CG  ASP A 318      54.624  89.474 100.509  1.00  0.00           C
ATOM   5048  OD1 ASP A 318      53.884  88.924  99.659  1.00  0.00           O
ATOM   5049  OD2 ASP A 318      54.554  89.244 101.749  1.00  0.00           O
ATOM   5050  C   ASP A 318      56.084  92.014  98.079  1.00  0.00           C
ATOM   5051  O   ASP A 318      57.274  92.294  97.909  1.00  0.00           O
ATOM   5052  N   ILE A 319      55.134  92.954  97.969  1.00  0.00           N
ATOM   5054  CA  ILE A 319      55.424  94.364  97.859  1.00  0.00           C
ATOM   5056  CB  ILE A 319      54.494  95.094  96.889  1.00  0.00           C
ATOM   5058  CG2 ILE A 319      54.934  96.564  96.729  1.00  0.00           C
ATOM   5062  CG1 ILE A 319      54.384  94.334  95.539  1.00  0.00           C
ATOM   5065  CD  ILE A 319      55.694  94.254  94.749  1.00  0.00           C
ATOM   5069  C   ILE A 319      55.244  94.954  99.229  1.00  0.00           C
ATOM   5070  O   ILE A 319      54.244  94.714  99.899  1.00  0.00           O
ATOM   5071  N   VAL A 320      56.194  95.774  99.649  1.00  0.00           N
ATOM   5073  CA  VAL A 320      56.024  96.674 100.759  1.00  0.00           C
ATOM   5075  CB  VAL A 320      57.164  96.494 101.749  1.00  0.00           C
ATOM   5077  CG1 VAL A 320      57.024  97.504 102.889  1.00  0.00           C
ATOM   5081  CG2 VAL A 320      57.124  95.064 102.329  1.00  0.00           C
ATOM   5085  C   VAL A 320      55.974  98.074 100.189  1.00  0.00           C
ATOM   5086  O   VAL A 320      56.894  98.504  99.489  1.00  0.00           O
ATOM   5087  N   TYR A 321      54.864  98.804 100.419  1.00  0.00           N
ATOM   5089  CA  TYR A 321      54.624 100.144  99.909  1.00  0.00           C
ATOM   5091  CB  TYR A 321      53.454 100.204  98.879  1.00  0.00           C
ATOM   5094  CG  TYR A 321      53.214 101.594  98.309  1.00  0.00           C
ATOM   5095  CD1 TYR A 321      53.914 102.044  97.169  1.00  0.00           C
ATOM   5097  CE1 TYR A 321      53.664 103.314  96.629  1.00  0.00           C
ATOM   5099  CZ  TYR A 321      52.724 104.154  97.229  1.00  0.00           C
ATOM   5100  OH  TYR A 321      52.484 105.464  96.739  1.00  0.00           O
ATOM   5102  CD2 TYR A 321      52.254 102.444  98.879  1.00  0.00           C
ATOM   5104  CE2 TYR A 321      52.004 103.714  98.339  1.00  0.00           C
ATOM   5106  C   TYR A 321      54.464 101.114 101.069  1.00  0.00           C
ATOM   5107  O   TYR A 321      53.844 100.794 102.089  1.00  0.00           O
ATOM   5108  N   VAL A 322      55.044 102.324 100.929  1.00  0.00           N
ATOM   5110  CA  VAL A 322      54.764 103.474 101.789  1.00  0.00           C
ATOM   5112  CB  VAL A 322      55.974 103.974 102.569  1.00  0.00           C
ATOM   5114  CG1 VAL A 322      55.534 105.044 103.589  1.00  0.00           C
ATOM   5118  CG2 VAL A 322      56.654 102.784 103.269  1.00  0.00           C
ATOM   5122  C   VAL A 322      54.194 104.634 100.989  1.00  0.00           C
ATOM   5123  O   VAL A 322      54.704 105.004  99.929  1.00  0.00           O
ATOM   5124  N   THR A 323      53.104 105.254 101.479  1.00  0.00           N
ATOM   5126  CA  THR A 323      52.484 106.444 100.879  1.00  0.00           C
ATOM   5128  CB  THR A 323      50.984 106.524 101.189  1.00  0.00           C
ATOM   5130  OG1 THR A 323      50.324 105.314 100.829  1.00  0.00           O
ATOM   5132  CG2 THR A 323      50.234 107.624 100.409  1.00  0.00           C
ATOM   5136  C   THR A 323      53.144 107.774 101.269  1.00  0.00           C
ATOM   5137  O   THR A 323      53.754 107.934 102.329  1.00  0.00           O
ATOM   5138  N   THR A 324      53.044 108.794 100.399  1.00  0.00           N
ATOM   5140  CA  THR A 324      53.554 110.144 100.619  1.00  0.00           C
ATOM   5142  CB  THR A 324      54.084 110.744  99.329  1.00  0.00           C
ATOM   5144  OG1 THR A 324      54.954 109.804  98.729  1.00  0.00           O
ATOM   5146  CG2 THR A 324      54.904 112.004  99.579  1.00  0.00           C
ATOM   5150  C   THR A 324      52.444 111.054 101.109  1.00  0.00           C
ATOM   5151  O   THR A 324      51.314 110.954 100.629  1.00  0.00           O
ATOM   5152  N   ALA A 325      52.734 111.964 102.069  1.00  0.00           N
ATOM   5154  CA  ALA A 325      51.754 112.884 102.589  1.00  0.00           C
ATOM   5156  CB  ALA A 325      52.164 113.314 104.009  1.00  0.00           C
ATOM   5160  C   ALA A 325      51.464 114.154 101.739  1.00  0.00           C
ATOM   5161  OT1 ALA A 325      52.144 114.524 100.739  1.00  0.00           O
ATOM   5162  OT2 ALA A 325      50.454 114.814 102.109  1.00  0.00           O
ATOM   5163  NH3 POPEB 326     132.464   6.514  88.519  1.00  0.00           N
ATOM   5167  C12 POPEB 326     132.874   7.004  89.869  1.00  0.00           C
ATOM   5170  C11 POPEB 326     134.304   6.554  90.149  1.00  0.00           C
ATOM   5173  P   POPEB 326     136.162   6.374  88.239  1.00  0.00           P
ATOM   5174  O13 POPEB 326     137.522   6.904  88.449  1.00  0.00           O
ATOM   5175  O14 POPEB 326     135.992   4.914  88.319  1.00  0.00           O
ATOM   5176  O11 POPEB 326     135.554   6.934  86.889  1.00  0.00           O
ATOM   5177  O12 POPEB 326     135.184   7.134  89.209  1.00  0.00           O
ATOM   5178  C1  POPEB 326     136.452   7.494  85.919  1.00  0.00           C
ATOM   5181  C2  POPEB 326     136.172   9.004  85.629  1.00  0.00           C
ATOM   5183  O21 POPEB 326     135.204   9.194  84.559  1.00  0.00           O
ATOM   5184  C21 POPEB 326     135.534   8.744  83.359  1.00  0.00           C
ATOM   5185  O22 POPEB 326     136.522   8.094  83.079  1.00  0.00           O
ATOM   5186  C22 POPEB 326     134.504   9.184  82.319  1.00  0.00           C
ATOM   5189  C3  POPEB 326     137.492   9.814  85.379  1.00  0.00           C
ATOM   5192  O31 POPEB 326     137.232  11.224  85.219  1.00  0.00           O
ATOM   5193  C31 POPEB 326     137.802  11.864  84.209  1.00  0.00           C
ATOM   5194  O32 POPEB 326     138.402  11.374  83.269  1.00  0.00           O
ATOM   5195  C32 POPEB 326     137.562  13.364  84.339  1.00  0.00           C
ATOM   5198  C23 POPEB 326     134.994  10.414  81.519  1.00  0.00           C
ATOM   5201  C24 POPEB 326     134.114  10.764  80.299  1.00  0.00           C
ATOM   5204  C25 POPEB 326     134.384   9.924  79.039  1.00  0.00           C
ATOM   5207  C26 POPEB 326     133.734  10.504  77.769  1.00  0.00           C
ATOM   5210  C27 POPEB 326     133.894   9.594  76.529  1.00  0.00           C
ATOM   5213  C28 POPEB 326     133.344  10.184  75.209  1.00  0.00           C
ATOM   5216  C29 POPEB 326     134.294  11.194  74.609  1.00  0.00           C
ATOM   5218 0C21 POPEB 326     134.324  11.644  73.339  1.00  0.00           C
ATOM   5220 1C21 POPEB 326     133.384  11.284  72.209  1.00  0.00           C
ATOM   5223 2C21 POPEB 326     134.124  11.284  70.869  1.00  0.00           C
ATOM   5226 3C21 POPEB 326     133.194  11.244  69.649  1.00  0.00           C
ATOM   5229 4C21 POPEB 326     133.974  11.244  68.319  1.00  0.00           C
ATOM   5232 5C21 POPEB 326     133.094  11.424  67.079  1.00  0.00           C
ATOM   5235 6C21 POPEB 326     132.364  10.144  66.639  1.00  0.00           C
ATOM   5238 7C21 POPEB 326     131.464  10.364  65.419  1.00  0.00           C
ATOM   5241 8C21 POPEB 326     130.704   9.104  64.969  1.00  0.00           C
ATOM   5245  C33 POPEB 326     136.352  13.784  83.499  1.00  0.00           C
ATOM   5248  C34 POPEB 326     136.302  15.294  83.259  1.00  0.00           C
ATOM   5251  C35 POPEB 326     134.944  15.744  82.709  1.00  0.00           C
ATOM   5254  C36 POPEB 326     134.604  15.164  81.319  1.00  0.00           C
ATOM   5257  C37 POPEB 326     133.174  15.534  80.919  1.00  0.00           C
ATOM   5260  C38 POPEB 326     132.934  15.614  79.399  1.00  0.00           C
ATOM   5263  C39 POPEB 326     133.574  16.864  78.799  1.00  0.00           C
ATOM   5266 0C31 POPEB 326     133.094  17.184  77.379  1.00  0.00           C
ATOM   5269 1C31 POPEB 326     133.604  18.564  76.969  1.00  0.00           C
ATOM   5272 2C31 POPEB 326     133.254  18.984  75.539  1.00  0.00           C
ATOM   5275 3C31 POPEB 326     131.754  19.194  75.269  1.00  0.00           C
ATOM   5278 4C31 POPEB 326     131.544  20.404  74.339  1.00  0.00           C
ATOM   5281 5C31 POPEB 326     130.084  20.694  73.979  1.00  0.00           C
ATOM   5284 6C31 POPEB 326     129.904  21.884  73.039  1.00  0.00           C
ATOM   5288  NH3 POPEC 327      69.704  48.854  77.409  1.00  0.00           N
ATOM   5292  C12 POPEC 327      70.584  47.744  76.879  1.00  0.00           C
ATOM   5295  C11 POPEC 327      71.904  47.634  77.659  1.00  0.00           C
ATOM   5298  P   POPEC 327      74.304  48.624  77.779  1.00  0.00           P
ATOM   5299  O13 POPEC 327      74.884  49.964  77.579  1.00  0.00           O
ATOM   5300  O14 POPEC 327      74.274  48.124  79.169  1.00  0.00           O
ATOM   5301  O11 POPEC 327      75.304  47.674  77.009  1.00  0.00           O
ATOM   5302  O12 POPEC 327      72.944  48.374  76.999  1.00  0.00           O
ATOM   5303  C1  POPEC 327      75.434  47.754  75.579  1.00  0.00           C
ATOM   5306  C2  POPEC 327      75.444  46.314  75.029  1.00  0.00           C
ATOM   5308  O21 POPEC 327      76.814  45.974  74.739  1.00  0.00           O
ATOM   5309  C21 POPEC 327      77.064  44.714  74.389  1.00  0.00           C
ATOM   5310  O22 POPEC 327      77.194  44.324  73.239  1.00  0.00           O
ATOM   5311  C22 POPEC 327      77.164  43.854  75.649  1.00  0.00           C
ATOM   5314  C3  POPEC 327      74.504  46.084  73.809  1.00  0.00           C
ATOM   5317  O31 POPEC 327      74.044  44.724  73.799  1.00  0.00           O
ATOM   5318  C31 POPEC 327      72.984  44.354  73.059  1.00  0.00           C
ATOM   5319  O32 POPEC 327      72.384  43.304  73.219  1.00  0.00           O
ATOM   5320  C32 POPEC 327      72.564  45.394  72.029  1.00  0.00           C
ATOM   5323  C23 POPEC 327      77.574  42.384  75.369  1.00  0.00           C
ATOM   5326  C24 POPEC 327      77.994  41.674  76.659  1.00  0.00           C
ATOM   5329  C25 POPEC 327      77.984  40.134  76.549  1.00  0.00           C
ATOM   5332  C26 POPEC 327      78.864  39.524  75.449  1.00  0.00           C
ATOM   5335  C27 POPEC 327      80.374  39.844  75.559  1.00  0.00           C
ATOM   5338  C28 POPEC 327      81.254  38.674  75.069  1.00  0.00           C
ATOM   5341  C29 POPEC 327      82.704  39.044  74.879  1.00  0.00           C
ATOM   5343 0C21 POPEC 327      83.754  38.204  74.939  1.00  0.00           C
ATOM   5345 1C21 POPEC 327      83.724  36.714  75.229  1.00  0.00           C
ATOM   5348 2C21 POPEC 327      83.954  35.854  73.969  1.00  0.00           C
ATOM   5351 3C21 POPEC 327      83.994  34.354  74.279  1.00  0.00           C
ATOM   5354 4C21 POPEC 327      84.234  33.474  73.039  1.00  0.00           C
ATOM   5357 5C21 POPEC 327      84.034  31.964  73.299  1.00  0.00           C
ATOM   5360 6C21 POPEC 327      85.054  31.344  74.259  1.00  0.00           C
ATOM   5363 7C21 POPEC 327      84.744  29.864  74.559  1.00  0.00           C
ATOM   5366 8C21 POPEC 327      85.654  29.224  75.609  1.00  0.00           C
ATOM   5370  C33 POPEC 327      71.394  44.904  71.139  1.00  0.00           C
ATOM   5373  C34 POPEC 327      70.964  45.994  70.139  1.00  0.00           C
ATOM   5376  C35 POPEC 327      69.684  45.674  69.339  1.00  0.00           C
ATOM   5379  C36 POPEC 327      69.794  44.374  68.539  1.00  0.00           C
ATOM   5382  C37 POPEC 327      68.734  44.244  67.429  1.00  0.00           C
ATOM   5385  C38 POPEC 327      68.924  43.014  66.529  1.00  0.00           C
ATOM   5388  C39 POPEC 327      68.324  41.724  67.119  1.00  0.00           C
ATOM   5391 0C31 POPEC 327      68.724  40.484  66.319  1.00  0.00           C
ATOM   5394 1C31 POPEC 327      68.044  39.204  66.819  1.00  0.00           C
ATOM   5397 2C31 POPEC 327      68.474  37.934  66.059  1.00  0.00           C
ATOM   5400 3C31 POPEC 327      68.304  38.034  64.539  1.00  0.00           C
ATOM   5403 4C31 POPEC 327      68.344  36.664  63.859  1.00  0.00           C
ATOM   5406 5C31 POPEC 327      68.294  36.734  62.329  1.00  0.00           C
ATOM   5409 6C31 POPEC 327      68.424  35.354  61.669  1.00  0.00           C
ATOM   5413  NH3 POPED 328      31.144   3.924  40.449  1.00  0.00           N
ATOM   5417  C12 POPED 328      31.714   5.244  40.889  1.00  0.00           C
ATOM   5420  C11 POPED 328      33.224   5.364  40.659  1.00  0.00           C
ATOM   5423  P   POPED 328      34.804   7.534  40.299  1.00  0.00           P
ATOM   5424  O13 POPED 328      35.884   6.674  39.729  1.00  0.00           O
ATOM   5425  O14 POPED 328      34.414   8.784  39.609  1.00  0.00           O
ATOM   5426  O11 POPED 328      35.124   7.824  41.809  1.00  0.00           O
ATOM   5427  O12 POPED 328      33.464   6.724  40.389  1.00  0.00           O
ATOM   5428  C1  POPED 328      35.554   6.804  42.699  1.00  0.00           C
ATOM   5431  C2  POPED 328      34.534   6.624  43.859  1.00  0.00           C
ATOM   5433  O21 POPED 328      34.414   7.824  44.639  1.00  0.00           O
ATOM   5434  C21 POPED 328      35.394   8.044  45.489  1.00  0.00           C
ATOM   5435  O22 POPED 328      36.494   7.524  45.519  1.00  0.00           O
ATOM   5436  C22 POPED 328      34.874   9.004  46.529  1.00  0.00           C
ATOM   5439  C3  POPED 328      34.844   5.354  44.719  1.00  0.00           C
ATOM   5442  O31 POPED 328      34.204   5.434  46.009  1.00  0.00           O
ATOM   5443  C31 POPED 328      34.264   4.314  46.719  1.00  0.00           C
ATOM   5444  O32 POPED 328      34.654   3.244  46.279  1.00  0.00           O
ATOM   5445  C32 POPED 328      33.834   4.604  48.159  1.00  0.00           C
ATOM   5448  C23 POPED 328      35.934   9.194  47.619  1.00  0.00           C
ATOM   5451  C24 POPED 328      35.374  10.104  48.689  1.00  0.00           C
ATOM   5454  C25 POPED 328      35.424   9.504  50.089  1.00  0.00           C
ATOM   5457  C26 POPED 328      34.594  10.324  51.079  1.00  0.00           C
ATOM   5460  C27 POPED 328      34.484   9.654  52.449  1.00  0.00           C
ATOM   5463  C28 POPED 328      33.174  10.024  53.159  1.00  0.00           C
ATOM   5466  C29 POPED 328      32.994   9.174  54.389  1.00  0.00           C
ATOM   5468 0C21 POPED 328      32.794   9.614  55.639  1.00  0.00           C
ATOM   5470 1C21 POPED 328      32.654  11.054  56.069  1.00  0.00           C
ATOM   5473 2C21 POPED 328      31.814  11.194  57.359  1.00  0.00           C
ATOM   5476 3C21 POPED 328      32.554  10.694  58.619  1.00  0.00           C
ATOM   5479 4C21 POPED 328      32.024   9.364  59.189  1.00  0.00           C
ATOM   5482 5C21 POPED 328      30.684   9.514  59.919  1.00  0.00           C
ATOM   5485 6C21 POPED 328      30.164   8.194  60.519  1.00  0.00           C
ATOM   5488 7C21 POPED 328      30.084   8.224  62.049  1.00  0.00           C
ATOM   5491 8C21 POPED 328      29.304   7.054  62.639  1.00  0.00           C
ATOM   5495  C33 POPED 328      34.974   4.364  49.179  1.00  0.00           C
ATOM   5498  C34 POPED 328      34.614   4.824  50.599  1.00  0.00           C
ATOM   5501  C35 POPED 328      35.774   4.614  51.579  1.00  0.00           C
ATOM   5504  C36 POPED 328      35.444   5.104  52.989  1.00  0.00           C
ATOM   5507  C37 POPED 328      36.644   4.984  53.949  1.00  0.00           C
ATOM   5510  C38 POPED 328      36.364   5.594  55.329  1.00  0.00           C
ATOM   5513  C39 POPED 328      36.284   7.134  55.299  1.00  0.00           C
ATOM   5516 0C31 POPED 328      36.094   7.744  56.689  1.00  0.00           C
ATOM   5519 1C31 POPED 328      36.964   8.994  56.899  1.00  0.00           C
ATOM   5522 2C31 POPED 328      36.864   9.574  58.309  1.00  0.00           C
ATOM   5525 3C31 POPED 328      37.974  10.584  58.589  1.00  0.00           C
ATOM   5528 4C31 POPED 328      37.804  11.304  59.929  1.00  0.00           C
ATOM   5531 5C31 POPED 328      39.024  12.184  60.269  1.00  0.00           C
ATOM   5534 6C31 POPED 328      38.754  13.194  61.389  1.00  0.00           C
ATOM   5538  NH3 POPEE 329      49.394  15.764  82.849  1.00  0.00           N
ATOM   5542  C12 POPEE 329      50.574  15.394  81.999  1.00  0.00           C
ATOM   5545  C11 POPEE 329      51.854  15.494  82.819  1.00  0.00           C
ATOM   5548  P   POPEE 329      53.254  13.294  82.819  1.00  0.00           P
ATOM   5549  O13 POPEE 329      53.854  13.564  84.139  1.00  0.00           O
ATOM   5550  O14 POPEE 329      52.094  12.384  82.779  1.00  0.00           O
ATOM   5551  O11 POPEE 329      54.374  12.814  81.819  1.00  0.00           O
ATOM   5552  O12 POPEE 329      52.834  14.674  82.199  1.00  0.00           O
ATOM   5553  C1  POPEE 329      54.134  12.704  80.419  1.00  0.00           C
ATOM   5556  C2  POPEE 329      55.394  12.174  79.689  1.00  0.00           C
ATOM   5558  O21 POPEE 329      55.034  11.514  78.469  1.00  0.00           O
ATOM   5559  C21 POPEE 329      54.954  12.294  77.399  1.00  0.00           C
ATOM   5560  O22 POPEE 329      53.914  12.804  77.009  1.00  0.00           O
ATOM   5561  C22 POPEE 329      56.324  12.454  76.749  1.00  0.00           C
ATOM   5564  C3  POPEE 329      56.144  11.134  80.569  1.00  0.00           C
ATOM   5567  O31 POPEE 329      57.344  10.634  79.929  1.00  0.00           O
ATOM   5568  C31 POPEE 329      57.184   9.594  79.129  1.00  0.00           C
ATOM   5569  O32 POPEE 329      56.124   9.024  78.899  1.00  0.00           O
ATOM   5570  C32 POPEE 329      58.524   9.164  78.549  1.00  0.00           C
ATOM   5573  C23 POPEE 329      56.254  12.544  75.199  1.00  0.00           C
ATOM   5576  C24 POPEE 329      57.634  12.774  74.589  1.00  0.00           C
ATOM   5579  C25 POPEE 329      57.704  12.464  73.079  1.00  0.00           C
ATOM   5582  C26 POPEE 329      57.354  13.624  72.139  1.00  0.00           C
ATOM   5585  C27 POPEE 329      58.464  14.694  72.029  1.00  0.00           C
ATOM   5588  C28 POPEE 329      58.104  15.874  71.099  1.00  0.00           C
ATOM   5591  C29 POPEE 329      58.094  15.444  69.659  1.00  0.00           C
ATOM   5593 0C21 POPEE 329      58.414  16.154  68.569  1.00  0.00           C
ATOM   5595 1C21 POPEE 329      58.794  17.614  68.459  1.00  0.00           C
ATOM   5598 2C21 POPEE 329      57.834  18.354  67.509  1.00  0.00           C
ATOM   5601 3C21 POPEE 329      57.854  17.844  66.049  1.00  0.00           C
ATOM   5604 4C21 POPEE 329      56.824  18.524  65.139  1.00  0.00           C
ATOM   5607 5C21 POPEE 329      55.354  18.124  65.399  1.00  0.00           C
ATOM   5610 6C21 POPEE 329      55.034  16.644  65.109  1.00  0.00           C
ATOM   5613 7C21 POPEE 329      53.524  16.374  65.089  1.00  0.00           C
ATOM   5616 8C21 POPEE 329      53.164  14.914  64.799  1.00  0.00           C
ATOM   5620  C33 POPEE 329      58.574   9.404  77.029  1.00  0.00           C
ATOM   5623  C34 POPEE 329      59.824   8.844  76.339  1.00  0.00           C
ATOM   5626  C35 POPEE 329      59.774   9.174  74.849  1.00  0.00           C
ATOM   5629  C36 POPEE 329      61.154   9.174  74.179  1.00  0.00           C
ATOM   5632  C37 POPEE 329      61.074   9.554  72.699  1.00  0.00           C
ATOM   5635  C38 POPEE 329      62.474   9.724  72.099  1.00  0.00           C
ATOM   5638  C39 POPEE 329      62.524   9.924  70.579  1.00  0.00           C
ATOM   5641 0C31 POPEE 329      61.904   8.774  69.789  1.00  0.00           C
ATOM   5644 1C31 POPEE 329      62.304   8.824  68.309  1.00  0.00           C
ATOM   5647 2C31 POPEE 329      61.434   7.924  67.429  1.00  0.00           C
ATOM   5650 3C31 POPEE 329      61.794   8.014  65.939  1.00  0.00           C
ATOM   5653 4C31 POPEE 329      61.464   9.384  65.319  1.00  0.00           C
ATOM   5656 5C31 POPEE 329      61.734   9.434  63.809  1.00  0.00           C
ATOM   5659 6C31 POPEE 329      61.344  10.764  63.169  1.00  0.00           C
ATOM   5663  NH3 POPEF 330     102.474  78.604  80.059  1.00  0.00           N
ATOM   5667  C12 POPEF 330     102.024  77.984  81.359  1.00  0.00           C
ATOM   5670  C11 POPEF 330     102.954  76.834  81.819  1.00  0.00           C
ATOM   5673  P   POPEF 330     101.854  74.514  81.529  1.00  0.00           P
ATOM   5674  O13 POPEF 330     103.024  73.604  81.489  1.00  0.00           O
ATOM   5675  O14 POPEF 330     100.574  74.034  82.049  1.00  0.00           O
ATOM   5676  O11 POPEF 330     101.694  75.134  80.089  1.00  0.00           O
ATOM   5677  O12 POPEF 330     102.244  75.764  82.439  1.00  0.00           O
ATOM   5678  C1  POPEF 330     100.814  74.544  79.139  1.00  0.00           C
ATOM   5681  C2  POPEF 330     100.684  75.484  77.899  1.00  0.00           C
ATOM   5683  O21 POPEF 330     101.934  75.754  77.219  1.00  0.00           O
ATOM   5684  C21 POPEF 330     102.504  74.714  76.639  1.00  0.00           C
ATOM   5685  O22 POPEF 330     102.464  73.564  77.039  1.00  0.00           O
ATOM   5686  C22 POPEF 330     103.254  75.104  75.389  1.00  0.00           C
ATOM   5689  C3  POPEF 330     100.024  76.824  78.379  1.00  0.00           C
ATOM   5692  O31 POPEF 330     100.694  78.024  77.909  1.00  0.00           O
ATOM   5693  C31 POPEF 330     100.374  78.294  76.639  1.00  0.00           C
ATOM   5694  O32 POPEF 330      99.724  77.564  75.909  1.00  0.00           O
ATOM   5695  C32 POPEF 330     100.904  79.674  76.259  1.00  0.00           C
ATOM   5698  C23 POPEF 330     102.544  74.344  74.249  1.00  0.00           C
ATOM   5701  C24 POPEF 330     103.334  74.204  72.959  1.00  0.00           C
ATOM   5704  C25 POPEF 330     102.454  73.474  71.939  1.00  0.00           C
ATOM   5707  C26 POPEF 330     101.474  74.424  71.239  1.00  0.00           C
ATOM   5710  C27 POPEF 330     100.564  73.714  70.219  1.00  0.00           C
ATOM   5713  C28 POPEF 330      99.684  74.704  69.439  1.00  0.00           C
ATOM   5716  C29 POPEF 330      98.964  74.064  68.279  1.00  0.00           C
ATOM   5718 0C21 POPEF 330      97.644  73.964  68.099  1.00  0.00           C
ATOM   5720 1C21 POPEF 330      96.594  74.444  69.059  1.00  0.00           C
ATOM   5723 2C21 POPEF 330      95.164  73.994  68.709  1.00  0.00           C
ATOM   5726 3C21 POPEF 330      94.594  74.514  67.379  1.00  0.00           C
ATOM   5729 4C21 POPEF 330      94.704  76.034  67.169  1.00  0.00           C
ATOM   5732 5C21 POPEF 330      94.094  76.904  68.279  1.00  0.00           C
ATOM   5735 6C21 POPEF 330      92.554  76.984  68.259  1.00  0.00           C
ATOM   5738 7C21 POPEF 330      92.024  78.034  69.239  1.00  0.00           C
ATOM   5741 8C21 POPEF 330      90.534  78.344  69.079  1.00  0.00           C
ATOM   5745  C33 POPEF 330     101.094  79.874  74.739  1.00  0.00           C
ATOM   5748  C34 POPEF 330      99.764  79.924  73.969  1.00  0.00           C
ATOM   5751  C35 POPEF 330      99.944  80.264  72.479  1.00  0.00           C
ATOM   5754  C36 POPEF 330     100.714  79.224  71.689  1.00  0.00           C
ATOM   5757  C37 POPEF 330     100.514  79.364  70.169  1.00  0.00           C
ATOM   5760  C38 POPEF 330     101.284  78.254  69.449  1.00  0.00           C
ATOM   5763  C39 POPEF 330     101.264  78.304  67.919  1.00  0.00           C
ATOM   5766 0C31 POPEF 330      99.934  77.984  67.239  1.00  0.00           C
ATOM   5769 1C31 POPEF 330     100.164  77.794  65.729  1.00  0.00           C
ATOM   5772 2C31 POPEF 330      98.914  77.574  64.879  1.00  0.00           C
ATOM   5775 3C31 POPEF 330      98.314  76.164  64.949  1.00  0.00           C
ATOM   5778 4C31 POPEF 330      97.494  75.874  63.679  1.00  0.00           C
ATOM   5781 5C31 POPEF 330      96.414  74.794  63.839  1.00  0.00           C
ATOM   5784 6C31 POPEF 330      95.554  74.644  62.589  1.00  0.00           C
ATOM   5788  NH3 POPEG 331     129.554  33.074  82.149  1.00  0.00           N
ATOM   5792  C12 POPEG 331     128.854  32.254  83.189  1.00  0.00           C
ATOM   5795  C11 POPEG 331     128.474  33.154  84.379  1.00  0.00           C
ATOM   5798  P   POPEG 331     126.234  34.534  84.159  1.00  0.00           P
ATOM   5799  O13 POPEG 331     125.824  35.724  83.379  1.00  0.00           O
ATOM   5800  O14 POPEG 331     125.974  34.564  85.619  1.00  0.00           O
ATOM   5801  O11 POPEG 331     125.654  33.224  83.519  1.00  0.00           O
ATOM   5802  O12 POPEG 331     127.774  34.314  83.939  1.00  0.00           O
ATOM   5803  C1  POPEG 331     124.344  33.164  82.919  1.00  0.00           C
ATOM   5806  C2  POPEG 331     124.394  33.354  81.359  1.00  0.00           C
ATOM   5808  O21 POPEG 331     123.314  32.624  80.719  1.00  0.00           O
ATOM   5809  C21 POPEG 331     123.484  31.364  80.329  1.00  0.00           C
ATOM   5810  O22 POPEG 331     124.494  30.684  80.459  1.00  0.00           O
ATOM   5811  C22 POPEG 331     122.204  30.844  79.659  1.00  0.00           C
ATOM   5814  C3  POPEG 331     125.834  33.074  80.819  1.00  0.00           C
ATOM   5817  O31 POPEG 331     125.894  32.884  79.379  1.00  0.00           O
ATOM   5818  C31 POPEG 331     127.124  32.434  79.069  1.00  0.00           C
ATOM   5819  O32 POPEG 331     128.064  32.494  79.849  1.00  0.00           O
ATOM   5820  C32 POPEG 331     127.174  31.844  77.669  1.00  0.00           C
ATOM   5823  C23 POPEG 331     121.814  31.604  78.359  1.00  0.00           C
ATOM   5826  C24 POPEG 331     120.484  31.164  77.709  1.00  0.00           C
ATOM   5829  C25 POPEG 331     120.354  29.654  77.459  1.00  0.00           C
ATOM   5832  C26 POPEG 331     119.044  29.254  76.739  1.00  0.00           C
ATOM   5835  C27 POPEG 331     118.654  27.784  76.989  1.00  0.00           C
ATOM   5838  C28 POPEG 331     117.414  27.314  76.189  1.00  0.00           C
ATOM   5841  C29 POPEG 331     116.814  26.044  76.729  1.00  0.00           C
ATOM   5843 0C21 POPEG 331     117.054  24.764  76.359  1.00  0.00           C
ATOM   5845 1C21 POPEG 331     118.004  24.274  75.289  1.00  0.00           C
ATOM   5848 2C21 POPEG 331     117.374  23.244  74.319  1.00  0.00           C
ATOM   5851 3C21 POPEG 331     116.464  23.894  73.249  1.00  0.00           C
ATOM   5854 4C21 POPEG 331     115.624  22.924  72.389  1.00  0.00           C
ATOM   5857 5C21 POPEG 331     116.374  21.874  71.559  1.00  0.00           C
ATOM   5860 6C21 POPEG 331     115.394  20.964  70.789  1.00  0.00           C
ATOM   5863 7C21 POPEG 331     116.034  19.704  70.169  1.00  0.00           C
ATOM   5866 8C21 POPEG 331     114.994  18.714  69.629  1.00  0.00           C
ATOM   5870  C33 POPEG 331     127.644  30.364  77.689  1.00  0.00           C
ATOM   5873  C34 POPEG 331     128.574  30.004  76.529  1.00  0.00           C
ATOM   5876  C35 POPEG 331     127.884  29.784  75.179  1.00  0.00           C
ATOM   5879  C36 POPEG 331     127.174  28.434  75.069  1.00  0.00           C
ATOM   5882  C37 POPEG 331     126.224  28.344  73.859  1.00  0.00           C
ATOM   5885  C38 POPEG 331     126.884  28.634  72.499  1.00  0.00           C
ATOM   5888  C39 POPEG 331     127.954  27.604  72.109  1.00  0.00           C
ATOM   5891 0C31 POPEG 331     128.234  27.654  70.599  1.00  0.00           C
ATOM   5894 1C31 POPEG 331     129.344  26.704  70.129  1.00  0.00           C
ATOM   5897 2C31 POPEG 331     129.324  26.454  68.609  1.00  0.00           C
ATOM   5900 3C31 POPEG 331     129.234  27.744  67.769  1.00  0.00           C
ATOM   5903 4C31 POPEG 331     129.064  27.434  66.269  1.00  0.00           C
ATOM   5906 5C31 POPEG 331     128.104  28.404  65.569  1.00  0.00           C
ATOM   5909 6C31 POPEG 331     127.894  28.054  64.099  1.00  0.00           C
ATOM   5913  NH3 POPEH 332      83.234   3.674  42.959  1.00  0.00           N
ATOM   5917  C12 POPEH 332      82.864   4.154  41.589  1.00  0.00           C
ATOM   5920  C11 POPEH 332      83.174   3.084  40.519  1.00  0.00           C
ATOM   5923  P   POPEH 332      85.704   2.364  40.709  1.00  0.00           P
ATOM   5924  O13 POPEH 332      85.764   1.074  39.979  1.00  0.00           O
ATOM   5925  O14 POPEH 332      86.914   3.214  40.699  1.00  0.00           O
ATOM   5926  O11 POPEH 332      85.214   2.094  42.189  1.00  0.00           O
ATOM   5927  O12 POPEH 332      84.524   3.194  40.069  1.00  0.00           O
ATOM   5928  C1  POPEH 332      85.964   1.214  43.049  1.00  0.00           C
ATOM   5931  C2  POPEH 332      85.214   1.124  44.409  1.00  0.00           C
ATOM   5933  O21 POPEH 332      86.044   0.764  45.529  1.00  0.00           O
ATOM   5934  C21 POPEH 332      86.984   1.654  45.869  1.00  0.00           C
ATOM   5935  O22 POPEH 332      87.194   2.704  45.289  1.00  0.00           O
ATOM   5936  C22 POPEH 332      87.624   1.244  47.189  1.00  0.00           C
ATOM   5939  C3  POPEH 332      83.994   0.144  44.279  1.00  0.00           C
ATOM   5942  O31 POPEH 332      83.164   0.084  45.459  1.00  0.00           O
ATOM   5943  C31 POPEH 332      82.194   0.984  45.559  1.00  0.00           C
ATOM   5944  O32 POPEH 332      81.994   1.884  44.749  1.00  0.00           O
ATOM   5945  C32 POPEH 332      81.394   0.804  46.879  1.00  0.00           C
ATOM   5948  C23 POPEH 332      87.424   2.324  48.279  1.00  0.00           C
ATOM   5951  C24 POPEH 332      87.664   1.764  49.689  1.00  0.00           C
ATOM   5954  C25 POPEH 332      86.864   2.524  50.749  1.00  0.00           C
ATOM   5957  C26 POPEH 332      87.484   2.344  52.139  1.00  0.00           C
ATOM   5960  C27 POPEH 332      86.714   3.044  53.259  1.00  0.00           C
ATOM   5963  C28 POPEH 332      87.534   3.074  54.559  1.00  0.00           C
ATOM   5966  C29 POPEH 332      86.794   3.794  55.659  1.00  0.00           C
ATOM   5968 0C21 POPEH 332      87.014   3.644  56.969  1.00  0.00           C
ATOM   5970 1C21 POPEH 332      88.074   2.774  57.599  1.00  0.00           C
ATOM   5973 2C21 POPEH 332      87.494   1.554  58.329  1.00  0.00           C
ATOM   5976 3C21 POPEH 332      88.194   1.304  59.679  1.00  0.00           C
ATOM   5979 4C21 POPEH 332      87.554   0.164  60.489  1.00  0.00           C
ATOM   5982 5C21 POPEH 332      87.954   0.164  61.969  1.00  0.00           C
ATOM   5985 6C21 POPEH 332      87.374   1.344  62.769  1.00  0.00           C
ATOM   5988 7C21 POPEH 332      87.744   1.304  64.249  1.00  0.00           C
ATOM   5991 8C21 POPEH 332      87.034   2.394  65.049  1.00  0.00           C
ATOM   5995  C33 POPEH 332      81.844  -0.344  47.859  1.00  0.00           C
ATOM   5998  C34 POPEH 332      81.294  -0.186  49.299  1.00  0.00           C
ATOM   6001  C35 POPEH 332      81.544  -1.404  50.229  1.00  0.00           C
ATOM   6004  C36 POPEH 332      81.064  -1.204  51.689  1.00  0.00           C
ATOM   6007  C37 POPEH 332      81.304  -2.434  52.589  1.00  0.00           C
ATOM   6010  C38 POPEH 332      80.704  -2.294  53.999  1.00  0.00           C
ATOM   6013  C39 POPEH 332      80.934  -3.514  54.919  1.00  0.00           C
ATOM   6016 0C31 POPEH 332      80.284  -3.324  56.309  1.00  0.00           C
ATOM   6019 1C31 POPEH 332      80.304  -4.574  57.219  1.00  0.00           C
ATOM   6022 2C31 POPEH 332      79.674  -4.264  58.589  1.00  0.00           C
ATOM   6025 3C31 POPEH 332      79.314  -5.454  59.479  1.00  0.00           C
ATOM   6028 4C31 POPEH 332      80.474  -6.384  59.859  1.00  0.00           C
ATOM   6031 5C31 POPEH 332      80.024  -7.454  60.869  1.00  0.00           C
ATOM   6034 6C31 POPEH 332      81.134  -8.394  61.329  1.00  0.00           C
ATOM   6038  NH3 POPEI 333      34.634  17.014  78.729  1.00  0.00           N
ATOM   6042  C12 POPEI 333      35.144  18.364  79.159  1.00  0.00           C
ATOM   6045  C11 POPEI 333      35.834  19.114  78.019  1.00  0.00           C
ATOM   6048  P   POPEI 333      34.494  21.014  76.769  1.00  0.00           P
ATOM   6049  O13 POPEI 333      33.094  21.194  77.209  1.00  0.00           O
ATOM   6050  O14 POPEI 333      35.494  21.884  77.409  1.00  0.00           O
ATOM   6051  O11 POPEI 333      34.564  21.124  75.199  1.00  0.00           O
ATOM   6052  O12 POPEI 333      34.894  19.474  76.989  1.00  0.00           O
ATOM   6053  C1  POPEI 333      33.634  20.344  74.419  1.00  0.00           C
ATOM   6056  C2  POPEI 333      34.304  19.924  73.099  1.00  0.00           C
ATOM   6058  O21 POPEI 333      33.604  18.764  72.569  1.00  0.00           O
ATOM   6059  C21 POPEI 333      33.174  18.964  71.329  1.00  0.00           C
ATOM   6060  O22 POPEI 333      32.984  20.054  70.819  1.00  0.00           O
ATOM   6061  C22 POPEI 333      33.034  17.634  70.599  1.00  0.00           C
ATOM   6064  C3  POPEI 333      35.804  19.564  73.299  1.00  0.00           C
ATOM   6067  O31 POPEI 333      36.184  18.434  72.479  1.00  0.00           O
ATOM   6068  C31 POPEI 333      37.484  18.354  72.269  1.00  0.00           C
ATOM   6069  O32 POPEI 333      38.324  19.124  72.689  1.00  0.00           O
ATOM   6070  C32 POPEI 333      37.804  17.094  71.449  1.00  0.00           C
ATOM   6073  C23 POPEI 333      33.254  17.844  69.089  1.00  0.00           C
ATOM   6076  C24 POPEI 333      33.264  16.544  68.279  1.00  0.00           C
ATOM   6079  C25 POPEI 333      33.654  16.774  66.809  1.00  0.00           C
ATOM   6082  C26 POPEI 333      32.624  17.614  66.029  1.00  0.00           C
ATOM   6085  C27 POPEI 333      33.044  17.894  64.579  1.00  0.00           C
ATOM   6088  C28 POPEI 333      32.064  18.804  63.819  1.00  0.00           C
ATOM   6091  C29 POPEI 333      30.724  18.134  63.599  1.00  0.00           C
ATOM   6093 0C21 POPEI 333      29.974  18.144  62.489  1.00  0.00           C
ATOM   6095 1C21 POPEI 333      30.234  18.914  61.209  1.00  0.00           C
ATOM   6098 2C21 POPEI 333      28.884  19.424  60.649  1.00  0.00           C
ATOM   6101 3C21 POPEI 333      29.024  20.094  59.269  1.00  0.00           C
ATOM   6104 4C21 POPEI 333      27.804  20.944  58.859  1.00  0.00           C
ATOM   6107 5C21 POPEI 333      26.704  20.204  58.089  1.00  0.00           C
ATOM   6110 6C21 POPEI 333      25.734  19.364  58.929  1.00  0.00           C
ATOM   6113 7C21 POPEI 333      24.644  18.714  58.069  1.00  0.00           C
ATOM   6116 8C21 POPEI 333      23.494  18.084  58.869  1.00  0.00           C
ATOM   6120  C33 POPEI 333      37.544  17.234  69.919  1.00  0.00           C
ATOM   6123  C34 POPEI 333      38.304  16.124  69.169  1.00  0.00           C
ATOM   6126  C35 POPEI 333      38.014  16.004  67.669  1.00  0.00           C
ATOM   6129  C36 POPEI 333      38.364  17.244  66.829  1.00  0.00           C
ATOM   6132  C37 POPEI 333      38.464  16.884  65.329  1.00  0.00           C
ATOM   6135  C38 POPEI 333      38.584  18.104  64.399  1.00  0.00           C
ATOM   6138  C39 POPEI 333      38.574  17.734  62.899  1.00  0.00           C
ATOM   6141 0C31 POPEI 333      39.764  16.894  62.429  1.00  0.00           C
ATOM   6144 1C31 POPEI 333      41.074  17.694  62.289  1.00  0.00           C
ATOM   6147 2C31 POPEI 333      42.314  16.784  62.219  1.00  0.00           C
ATOM   6150 3C31 POPEI 333      43.614  17.524  61.859  1.00  0.00           C
ATOM   6153 4C31 POPEI 333      44.014  18.614  62.859  1.00  0.00           C
ATOM   6156 5C31 POPEI 333      45.354  19.284  62.509  1.00  0.00           C
ATOM   6159 6C31 POPEI 333      45.734  20.434  63.449  1.00  0.00           C
ATOM   6163  NH3 POPEJ 334      45.404  27.944  78.499  1.00  0.00           N
ATOM   6167  C12 POPEJ 334      45.924  29.354  78.609  1.00  0.00           C
ATOM   6170  C11 POPEJ 334      45.714  29.924  80.039  1.00  0.00           C
ATOM   6173  P   POPEJ 334      43.344  29.074  80.839  1.00  0.00           P
ATOM   6174  O13 POPEJ 334      44.094  27.824  81.019  1.00  0.00           O
ATOM   6175  O14 POPEJ 334      42.494  29.524  81.969  1.00  0.00           O
ATOM   6176  O11 POPEJ 334      42.464  28.904  79.539  1.00  0.00           O
ATOM   6177  O12 POPEJ 334      44.334  30.184  80.339  1.00  0.00           O
ATOM   6178  C1  POPEJ 334      41.504  29.934  79.239  1.00  0.00           C
ATOM   6181  C2  POPEJ 334      41.284  30.154  77.709  1.00  0.00           C
ATOM   6183  O21 POPEJ 334      41.234  28.864  77.059  1.00  0.00           O
ATOM   6184  C21 POPEJ 334      40.214  28.694  76.219  1.00  0.00           C
ATOM   6185  O22 POPEJ 334      39.374  29.524  75.939  1.00  0.00           O
ATOM   6186  C22 POPEJ 334      40.304  27.284  75.629  1.00  0.00           C
ATOM   6189  C3  POPEJ 334      42.444  31.034  77.159  1.00  0.00           C
ATOM   6192  O31 POPEJ 334      42.564  30.974  75.719  1.00  0.00           O
ATOM   6193  C31 POPEJ 334      43.404  30.094  75.249  1.00  0.00           C
ATOM   6194  O32 POPEJ 334      44.054  29.294  75.909  1.00  0.00           O
ATOM   6195  C32 POPEJ 334      43.384  30.134  73.719  1.00  0.00           C
ATOM   6198  C23 POPEJ 334      39.194  26.974  74.599  1.00  0.00           C
ATOM   6201  C24 POPEJ 334      39.424  25.644  73.879  1.00  0.00           C
ATOM   6204  C25 POPEJ 334      38.224  25.194  73.049  1.00  0.00           C
ATOM   6207  C26 POPEJ 334      38.454  23.824  72.389  1.00  0.00           C
ATOM   6210  C27 POPEJ 334      37.174  23.244  71.769  1.00  0.00           C
ATOM   6213  C28 POPEJ 334      37.434  22.304  70.579  1.00  0.00           C
ATOM   6216  C29 POPEJ 334      37.914  23.084  69.379  1.00  0.00           C
ATOM   6218 0C21 POPEJ 334      38.094  22.584  68.139  1.00  0.00           C
ATOM   6220 1C21 POPEJ 334      37.884  21.154  67.719  1.00  0.00           C
ATOM   6223 2C21 POPEJ 334      36.704  20.994  66.739  1.00  0.00           C
ATOM   6226 3C21 POPEJ 334      36.944  21.684  65.389  1.00  0.00           C
ATOM   6229 4C21 POPEJ 334      36.034  21.184  64.249  1.00  0.00           C
ATOM   6232 5C21 POPEJ 334      34.634  21.824  64.239  1.00  0.00           C
ATOM   6235 6C21 POPEJ 334      34.044  21.854  62.819  1.00  0.00           C
ATOM   6238 7C21 POPEJ 334      32.674  22.554  62.739  1.00  0.00           C
ATOM   6241 8C21 POPEJ 334      32.284  22.954  61.309  1.00  0.00           C
ATOM   6245  C33 POPEJ 334      42.604  28.924  73.159  1.00  0.00           C
ATOM   6248  C34 POPEJ 334      42.144  29.074  71.709  1.00  0.00           C
ATOM   6251  C35 POPEJ 334      41.584  27.734  71.199  1.00  0.00           C
ATOM   6254  C36 POPEJ 334      41.094  27.774  69.759  1.00  0.00           C
ATOM   6257  C37 POPEJ 334      40.884  26.354  69.209  1.00  0.00           C
ATOM   6260  C38 POPEJ 334      40.284  26.304  67.789  1.00  0.00           C
ATOM   6263  C39 POPEJ 334      41.114  27.064  66.739  1.00  0.00           C
ATOM   6266 0C31 POPEJ 334      40.524  28.434  66.369  1.00  0.00           C
ATOM   6269 1C31 POPEJ 334      41.404  29.214  65.379  1.00  0.00           C
ATOM   6272 2C31 POPEJ 334      40.604  30.064  64.369  1.00  0.00           C
ATOM   6275 3C31 POPEJ 334      39.994  29.214  63.249  1.00  0.00           C
ATOM   6278 4C31 POPEJ 334      39.304  30.074  62.179  1.00  0.00           C
ATOM   6281 5C31 POPEJ 334      38.534  29.234  61.149  1.00  0.00           C
ATOM   6284 6C31 POPEJ 334      37.784  30.094  60.129  1.00  0.00           C
ATOM   6288  NH3 POPEK 335      -0.754  77.814  34.859  1.00  0.00           N
ATOM   6292  C12 POPEK 335       0.454  78.084  35.729  1.00  0.00           C
ATOM   6295  C11 POPEK 335       1.334  79.164  35.079  1.00  0.00           C
ATOM   6298  P   POPEK 335       2.934  79.104  32.969  1.00  0.00           P
ATOM   6299  O13 POPEK 335       3.144  78.114  31.899  1.00  0.00           O
ATOM   6300  O14 POPEK 335       2.904  80.524  32.569  1.00  0.00           O
ATOM   6301  O11 POPEK 335       4.044  78.874  34.049  1.00  0.00           O
ATOM   6302  O12 POPEK 335       1.584  78.794  33.729  1.00  0.00           O
ATOM   6303  C1  POPEK 335       4.264  77.534  34.529  1.00  0.00           C
ATOM   6306  C2  POPEK 335       5.224  77.544  35.749  1.00  0.00           C
ATOM   6308  O21 POPEK 335       4.574  78.274  36.809  1.00  0.00           O
ATOM   6309  C21 POPEK 335       4.944  77.924  38.019  1.00  0.00           C
ATOM   6310  O22 POPEK 335       5.674  76.994  38.309  1.00  0.00           O
ATOM   6311  C22 POPEK 335       4.384  78.914  39.029  1.00  0.00           C
ATOM   6314  C3  POPEK 335       6.574  78.234  35.369  1.00  0.00           C
ATOM   6317  O31 POPEK 335       7.564  78.254  36.419  1.00  0.00           O
ATOM   6318  C31 POPEK 335       8.224  77.124  36.629  1.00  0.00           C
ATOM   6319  O32 POPEK 335       8.014  76.054  36.059  1.00  0.00           O
ATOM   6320  C32 POPEK 335       9.354  77.414  37.609  1.00  0.00           C
ATOM   6323  C23 POPEK 335       2.974  78.484  39.499  1.00  0.00           C
ATOM   6326  C24 POPEK 335       2.384  79.444  40.539  1.00  0.00           C
ATOM   6329  C25 POPEK 335       3.224  79.544  41.819  1.00  0.00           C
ATOM   6332  C26 POPEK 335       2.414  80.034  43.019  1.00  0.00           C
ATOM   6335  C27 POPEK 335       3.304  80.174  44.259  1.00  0.00           C
ATOM   6338  C28 POPEK 335       2.604  80.764  45.489  1.00  0.00           C
ATOM   6341  C29 POPEK 335       2.094  79.724  46.449  1.00  0.00           C
ATOM   6343 0C21 POPEK 335       2.454  79.584  47.729  1.00  0.00           C
ATOM   6345 1C21 POPEK 335       3.464  80.424  48.479  1.00  0.00           C
ATOM   6348 2C21 POPEK 335       4.194  79.624  49.579  1.00  0.00           C
ATOM   6351 3C21 POPEK 335       5.104  78.514  49.039  1.00  0.00           C
ATOM   6354 4C21 POPEK 335       5.934  77.844  50.149  1.00  0.00           C
ATOM   6357 5C21 POPEK 335       6.734  76.624  49.689  1.00  0.00           C
ATOM   6360 6C21 POPEK 335       5.844  75.434  49.299  1.00  0.00           C
ATOM   6363 7C21 POPEK 335       6.594  74.114  49.139  1.00  0.00           C
ATOM   6366 8C21 POPEK 335       5.654  72.914  49.039  1.00  0.00           C
ATOM   6370  C33 POPEK 335       9.974  76.144  38.199  1.00  0.00           C
ATOM   6373  C34 POPEK 335       9.094  75.534  39.299  1.00  0.00           C
ATOM   6376  C35 POPEK 335       9.734  74.264  39.869  1.00  0.00           C
ATOM   6379  C36 POPEK 335       8.804  73.474  40.799  1.00  0.00           C
ATOM   6382  C37 POPEK 335       9.384  72.094  41.129  1.00  0.00           C
ATOM   6385  C38 POPEK 335       8.314  71.044  41.439  1.00  0.00           C
ATOM   6388  C39 POPEK 335       8.924  69.644  41.579  1.00  0.00           C
ATOM   6391 0C31 POPEK 335       7.884  68.504  41.579  1.00  0.00           C
ATOM   6394 1C31 POPEK 335       8.574  67.134  41.589  1.00  0.00           C
ATOM   6397 2C31 POPEK 335       7.624  65.924  41.559  1.00  0.00           C
ATOM   6400 3C31 POPEK 335       6.664  65.814  42.759  1.00  0.00           C
ATOM   6403 4C31 POPEK 335       7.364  65.904  44.119  1.00  0.00           C
ATOM   6406 5C31 POPEK 335       6.464  65.434  45.269  1.00  0.00           C
ATOM   6409 6C31 POPEK 335       7.074  65.674  46.659  1.00  0.00           C
ATOM   6413  NH3 POPEL 336      14.504 126.484  42.969  1.00  0.00           N
ATOM   6417  C12 POPEL 336      15.664 127.264  43.539  1.00  0.00           C
ATOM   6420  C11 POPEL 336      16.554 127.894  42.449  1.00  0.00           C
ATOM   6423  P   POPEL 336      19.054 128.764  42.769  1.00  0.00           P
ATOM   6424  O13 POPEL 336      19.914 128.374  41.629  1.00  0.00           O
ATOM   6425  O14 POPEL 336      18.584 130.164  42.699  1.00  0.00           O
ATOM   6426  O11 POPEL 336      19.724 128.624  44.189  1.00  0.00           O
ATOM   6427  O12 POPEL 336      17.884 127.744  42.889  1.00  0.00           O
ATOM   6428  C1  POPEL 336      20.964 128.024  44.499  1.00  0.00           C
ATOM   6431  C2  POPEL 336      20.794 126.674  45.229  1.00  0.00           C
ATOM   6433  O21 POPEL 336      19.774 126.814  46.249  1.00  0.00           O
ATOM   6434  C21 POPEL 336      19.574 125.774  47.029  1.00  0.00           C
ATOM   6435  O22 POPEL 336      19.864 124.614  46.769  1.00  0.00           O
ATOM   6436  C22 POPEL 336      18.934 126.224  48.359  1.00  0.00           C
ATOM   6439  C3  POPEL 336      22.154 126.204  45.829  1.00  0.00           C
ATOM   6442  O31 POPEL 336      22.354 126.814  47.119  1.00  0.00           O
ATOM   6443  C31 POPEL 336      23.404 126.334  47.779  1.00  0.00           C
ATOM   6444  O32 POPEL 336      24.274 125.614  47.309  1.00  0.00           O
ATOM   6445  C32 POPEL 336      23.244 126.734  49.249  1.00  0.00           C
ATOM   6448  C23 POPEL 336      19.354 125.374  49.599  1.00  0.00           C
ATOM   6451  C24 POPEL 336      18.194 124.624  50.269  1.00  0.00           C
ATOM   6454  C25 POPEL 336      18.634 123.374  51.049  1.00  0.00           C
ATOM   6457  C26 POPEL 336      19.524 123.614  52.279  1.00  0.00           C
ATOM   6460  C27 POPEL 336      18.744 123.794  53.599  1.00  0.00           C
ATOM   6463  C28 POPEL 336      19.674 123.814  54.839  1.00  0.00           C
ATOM   6466  C29 POPEL 336      18.934 123.984  56.139  1.00  0.00           C
ATOM   6468 0C21 POPEL 336      18.764 123.064  57.109  1.00  0.00           C
ATOM   6470 1C21 POPEL 336      19.254 121.644  57.109  1.00  0.00           C
ATOM   6473 2C21 POPEL 336      19.634 121.104  58.509  1.00  0.00           C
ATOM   6476 3C21 POPEL 336      20.844 121.814  59.139  1.00  0.00           C
ATOM   6479 4C21 POPEL 336      21.424 121.104  60.369  1.00  0.00           C
ATOM   6482 5C21 POPEL 336      22.094 119.764  60.049  1.00  0.00           C
ATOM   6485 6C21 POPEL 336      22.934 119.234  61.229  1.00  0.00           C
ATOM   6488 7C21 POPEL 336      23.654 117.914  60.919  1.00  0.00           C
ATOM   6491 8C21 POPEL 336      24.444 117.354  62.109  1.00  0.00           C
ATOM   6495  C33 POPEL 336      23.644 125.594  50.209  1.00  0.00           C
ATOM   6498  C34 POPEL 336      23.414 125.934  51.689  1.00  0.00           C
ATOM   6501  C35 POPEL 336      23.724 124.744  52.599  1.00  0.00           C
ATOM   6504  C36 POPEL 336      23.454 125.034  54.089  1.00  0.00           C
ATOM   6507  C37 POPEL 336      23.574 123.754  54.939  1.00  0.00           C
ATOM   6510  C38 POPEL 336      23.074 123.934  56.389  1.00  0.00           C
ATOM   6513  C39 POPEL 336      24.064 124.654  57.309  1.00  0.00           C
ATOM   6516 0C31 POPEL 336      23.584 124.694  58.769  1.00  0.00           C
ATOM   6519 1C31 POPEL 336      24.654 125.184  59.739  1.00  0.00           C
ATOM   6522 2C31 POPEL 336      24.144 125.284  61.189  1.00  0.00           C
ATOM   6525 3C31 POPEL 336      25.224 125.624  62.219  1.00  0.00           C
ATOM   6528 4C31 POPEL 336      26.314 124.554  62.359  1.00  0.00           C
ATOM   6531 5C31 POPEL 336      27.274 124.824  63.529  1.00  0.00           C
ATOM   6534 6C31 POPEL 336      28.524 123.934  63.559  1.00  0.00           C
ATOM   6538  NH3 POPEM 337      25.814  57.124  32.929  1.00  0.00           N
ATOM   6542  C12 POPEM 337      27.224  57.474  32.559  1.00  0.00           C
ATOM   6545  C11 POPEM 337      27.754  58.364  33.689  1.00  0.00           C
ATOM   6548  P   POPEM 337      29.184  60.324  34.359  1.00  0.00           P
ATOM   6549  O13 POPEM 337      30.124  59.604  35.219  1.00  0.00           O
ATOM   6550  O14 POPEM 337      29.674  61.574  33.749  1.00  0.00           O
ATOM   6551  O11 POPEM 337      27.834  60.644  35.109  1.00  0.00           O
ATOM   6552  O12 POPEM 337      28.754  59.294  33.229  1.00  0.00           O
ATOM   6553  C1  POPEM 337      27.704  60.684  36.519  1.00  0.00           C
ATOM   6556  C2  POPEM 337      26.374  60.034  36.959  1.00  0.00           C
ATOM   6558  O21 POPEM 337      25.784  60.704  38.079  1.00  0.00           O
ATOM   6559  C21 POPEM 337      26.324  60.554  39.279  1.00  0.00           C
ATOM   6560  O22 POPEM 337      27.424  60.094  39.519  1.00  0.00           O
ATOM   6561  C22 POPEM 337      25.374  61.174  40.309  1.00  0.00           C
ATOM   6564  C3  POPEM 337      26.504  58.514  37.159  1.00  0.00           C
ATOM   6567  O31 POPEM 337      25.264  58.004  37.679  1.00  0.00           O
ATOM   6568  C31 POPEM 337      24.644  57.104  36.949  1.00  0.00           C
ATOM   6569  O32 POPEM 337      25.004  56.694  35.859  1.00  0.00           O
ATOM   6570  C32 POPEM 337      23.374  56.624  37.669  1.00  0.00           C
ATOM   6573  C23 POPEM 337      25.264  60.434  41.669  1.00  0.00           C
ATOM   6576  C24 POPEM 337      25.104  61.444  42.829  1.00  0.00           C
ATOM   6579  C25 POPEM 337      24.704  60.824  44.179  1.00  0.00           C
ATOM   6582  C26 POPEM 337      25.644  59.704  44.669  1.00  0.00           C
ATOM   6585  C27 POPEM 337      25.224  59.154  46.039  1.00  0.00           C
ATOM   6588  C28 POPEM 337      25.544  60.094  47.229  1.00  0.00           C
ATOM   6591  C29 POPEM 337      26.904  59.854  47.839  1.00  0.00           C
ATOM   6593 0C21 POPEM 337      27.154  59.654  49.149  1.00  0.00           C
ATOM   6595 1C21 POPEM 337      26.134  59.684  50.259  1.00  0.00           C
ATOM   6598 2C21 POPEM 337      26.674  60.174  51.619  1.00  0.00           C
ATOM   6601 3C21 POPEM 337      27.644  59.184  52.289  1.00  0.00           C
ATOM   6604 4C21 POPEM 337      27.604  59.244  53.829  1.00  0.00           C
ATOM   6607 5C21 POPEM 337      28.314  60.454  54.449  1.00  0.00           C
ATOM   6610 6C21 POPEM 337      29.844  60.364  54.489  1.00  0.00           C
ATOM   6613 7C21 POPEM 337      30.374  59.174  55.309  1.00  0.00           C
ATOM   6616 8C21 POPEM 337      31.884  59.254  55.589  1.00  0.00           C
ATOM   6620  C33 POPEM 337      23.414  56.664  39.219  1.00  0.00           C
ATOM   6623  C34 POPEM 337      22.014  56.464  39.819  1.00  0.00           C
ATOM   6626  C35 POPEM 337      21.884  56.854  41.309  1.00  0.00           C
ATOM   6629  C36 POPEM 337      22.684  55.954  42.249  1.00  0.00           C
ATOM   6632  C37 POPEM 337      22.554  56.364  43.719  1.00  0.00           C
ATOM   6635  C38 POPEM 337      22.914  55.204  44.649  1.00  0.00           C
ATOM   6638  C39 POPEM 337      23.424  55.604  46.039  1.00  0.00           C
ATOM   6641 0C31 POPEM 337      22.414  56.304  46.959  1.00  0.00           C
ATOM   6644 1C31 POPEM 337      22.984  56.474  48.389  1.00  0.00           C
ATOM   6647 2C31 POPEM 337      22.164  57.384  49.309  1.00  0.00           C
ATOM   6650 3C31 POPEM 337      20.734  56.904  49.609  1.00  0.00           C
ATOM   6653 4C31 POPEM 337      20.634  55.894  50.759  1.00  0.00           C
ATOM   6656 5C31 POPEM 337      19.194  55.384  50.959  1.00  0.00           C
ATOM   6659 6C31 POPEM 337      19.024  54.474  52.179  1.00  0.00           C
ATOM   6663  NH3 POPEN 338       9.244  46.994  35.149  1.00  0.00           N
ATOM   6667  C12 POPEN 338       8.884  47.694  33.869  1.00  0.00           C
ATOM   6670  C11 POPEN 338       9.464  46.944  32.649  1.00  0.00           C
ATOM   6673  P   POPEN 338      10.534  48.924  31.239  1.00  0.00           P
ATOM   6674  O13 POPEN 338      11.514  48.404  30.269  1.00  0.00           O
ATOM   6675  O14 POPEN 338       9.774  50.124  30.859  1.00  0.00           O
ATOM   6676  O11 POPEN 338      11.284  49.154  32.619  1.00  0.00           O
ATOM   6677  O12 POPEN 338       9.464  47.774  31.499  1.00  0.00           O
ATOM   6678  C1  POPEN 338      12.424  48.424  33.079  1.00  0.00           C
ATOM   6681  C2  POPEN 338      12.304  48.184  34.609  1.00  0.00           C
ATOM   6683  O21 POPEN 338      12.994  49.204  35.369  1.00  0.00           O
ATOM   6684  C21 POPEN 338      12.394  49.494  36.519  1.00  0.00           C
ATOM   6685  O22 POPEN 338      11.254  49.164  36.819  1.00  0.00           O
ATOM   6686  C22 POPEN 338      13.374  50.244  37.409  1.00  0.00           C
ATOM   6689  C3  POPEN 338      12.704  46.754  35.089  1.00  0.00           C
ATOM   6692  O31 POPEN 338      12.214  46.514  36.429  1.00  0.00           O
ATOM   6693  C31 POPEN 338      13.124  46.294  37.389  1.00  0.00           C
ATOM   6694  O32 POPEN 338      14.314  46.174  37.239  1.00  0.00           O
ATOM   6695  C32 POPEN 338      12.374  46.244  38.729  1.00  0.00           C
ATOM   6698  C23 POPEN 338      12.824  50.374  38.849  1.00  0.00           C
ATOM   6701  C24 POPEN 338      13.884  50.624  39.919  1.00  0.00           C
ATOM   6704  C25 POPEN 338      13.304  50.394  41.329  1.00  0.00           C
ATOM   6707  C26 POPEN 338      14.374  50.334  42.419  1.00  0.00           C
ATOM   6710  C27 POPEN 338      13.814  50.074  43.819  1.00  0.00           C
ATOM   6713  C28 POPEN 338      14.924  50.164  44.889  1.00  0.00           C
ATOM   6716  C29 POPEN 338      14.694  49.594  46.269  1.00  0.00           C
ATOM   6718 0C21 POPEN 338      13.584  49.604  47.029  1.00  0.00           C
ATOM   6720 1C21 POPEN 338      12.264  50.244  46.699  1.00  0.00           C
ATOM   6723 2C21 POPEN 338      11.294  50.254  47.899  1.00  0.00           C
ATOM   6726 3C21 POPEN 338      11.794  51.054  49.109  1.00  0.00           C
ATOM   6729 4C21 POPEN 338      10.704  51.214  50.169  1.00  0.00           C
ATOM   6732 5C21 POPEN 338      11.074  52.194  51.299  1.00  0.00           C
ATOM   6735 6C21 POPEN 338       9.854  52.514  52.179  1.00  0.00           C
ATOM   6738 7C21 POPEN 338      10.064  53.724  53.109  1.00  0.00           C
ATOM   6741 8C21 POPEN 338       8.754  54.164  53.779  1.00  0.00           C
ATOM   6745  C33 POPEN 338      13.224  46.274  40.029  1.00  0.00           C
ATOM   6748  C34 POPEN 338      13.204  44.944  40.809  1.00  0.00           C
ATOM   6751  C35 POPEN 338      12.114  44.824  41.899  1.00  0.00           C
ATOM   6754  C36 POPEN 338      12.384  45.614  43.199  1.00  0.00           C
ATOM   6757  C37 POPEN 338      11.184  45.574  44.179  1.00  0.00           C
ATOM   6760  C38 POPEN 338      11.504  45.044  45.589  1.00  0.00           C
ATOM   6763  C39 POPEN 338      11.714  46.134  46.649  1.00  0.00           C
ATOM   6766 0C31 POPEN 338      11.934  45.564  48.059  1.00  0.00           C
ATOM   6769 1C31 POPEN 338      12.004  46.664  49.129  1.00  0.00           C
ATOM   6772 2C31 POPEN 338      12.764  46.264  50.399  1.00  0.00           C
ATOM   6775 3C31 POPEN 338      13.044  47.454  51.339  1.00  0.00           C
ATOM   6778 4C31 POPEN 338      11.824  47.924  52.139  1.00  0.00           C
ATOM   6781 5C31 POPEN 338      11.404  46.934  53.229  1.00  0.00           C
ATOM   6784 6C31 POPEN 338      10.214  47.414  54.059  1.00  0.00           C
ATOM   6788  NH3 POPEO 339      21.174  79.744  77.299  1.00  0.00           N
ATOM   6792  C12 POPEO 339      21.754  78.434  77.759  1.00  0.00           C
ATOM   6795  C11 POPEO 339      22.354  78.564  79.179  1.00  0.00           C
ATOM   6798  P   POPEO 339      24.744  79.514  78.769  1.00  0.00           P
ATOM   6799  O13 POPEO 339      25.654  80.544  79.339  1.00  0.00           O
ATOM   6800  O14 POPEO 339      25.124  78.084  78.889  1.00  0.00           O
ATOM   6801  O11 POPEO 339      24.474  79.834  77.249  1.00  0.00           O
ATOM   6802  O12 POPEO 339      23.274  79.664  79.309  1.00  0.00           O
ATOM   6803  C1  POPEO 339      25.584  80.014  76.349  1.00  0.00           C
ATOM   6806  C2  POPEO 339      26.014  81.504  76.209  1.00  0.00           C
ATOM   6808  O21 POPEO 339      25.184  82.144  75.229  1.00  0.00           O
ATOM   6809  C21 POPEO 339      23.964  82.514  75.629  1.00  0.00           C
ATOM   6810  O22 POPEO 339      23.584  82.654  76.769  1.00  0.00           O
ATOM   6811  C22 POPEO 339      23.074  82.654  74.399  1.00  0.00           C
ATOM   6814  C3  POPEO 339      27.524  81.564  75.769  1.00  0.00           C
ATOM   6817  O31 POPEO 339      28.064  82.904  75.789  1.00  0.00           O
ATOM   6818  C31 POPEO 339      28.054  83.734  74.739  1.00  0.00           C
ATOM   6819  O32 POPEO 339      28.294  84.924  74.849  1.00  0.00           O
ATOM   6820  C32 POPEO 339      27.744  83.064  73.389  1.00  0.00           C
ATOM   6823  C23 POPEO 339      21.914  83.664  74.559  1.00  0.00           C
ATOM   6826  C24 POPEO 339      20.994  83.634  73.329  1.00  0.00           C
ATOM   6829  C25 POPEO 339      19.884  84.704  73.389  1.00  0.00           C
ATOM   6832  C26 POPEO 339      19.204  84.954  72.039  1.00  0.00           C
ATOM   6835  C27 POPEO 339      18.444  86.294  72.009  1.00  0.00           C
ATOM   6838  C28 POPEO 339      17.424  86.414  70.859  1.00  0.00           C
ATOM   6841  C29 POPEO 339      18.014  86.284  69.479  1.00  0.00           C
ATOM   6843 0C21 POPEO 339      17.304  86.414  68.339  1.00  0.00           C
ATOM   6845 1C21 POPEO 339      15.824  86.694  68.249  1.00  0.00           C
ATOM   6848 2C21 POPEO 339      15.544  88.194  68.029  1.00  0.00           C
ATOM   6851 3C21 POPEO 339      15.954  88.714  66.649  1.00  0.00           C
ATOM   6854 4C21 POPEO 339      15.894  90.254  66.559  1.00  0.00           C
ATOM   6857 5C21 POPEO 339      16.614  90.814  65.319  1.00  0.00           C
ATOM   6860 6C21 POPEO 339      17.024  92.284  65.479  1.00  0.00           C
ATOM   6863 7C21 POPEO 339      15.844  93.254  65.589  1.00  0.00           C
ATOM   6866 8C21 POPEO 339      16.284  94.714  65.789  1.00  0.00           C
ATOM   6870  C33 POPEO 339      27.874  84.034  72.189  1.00  0.00           C
ATOM   6873  C34 POPEO 339      27.484  83.404  70.839  1.00  0.00           C
ATOM   6876  C35 POPEO 339      27.914  84.274  69.629  1.00  0.00           C
ATOM   6879  C36 POPEO 339      27.364  83.804  68.269  1.00  0.00           C
ATOM   6882  C37 POPEO 339      28.404  83.754  67.139  1.00  0.00           C
ATOM   6885  C38 POPEO 339      28.094  84.674  65.949  1.00  0.00           C
ATOM   6888  C39 POPEO 339      29.034  84.414  64.759  1.00  0.00           C
ATOM   6891 0C31 POPEO 339      28.884  85.464  63.649  1.00  0.00           C
ATOM   6894 1C31 POPEO 339      29.864  85.264  62.489  1.00  0.00           C
ATOM   6897 2C31 POPEO 339      29.884  86.484  61.549  1.00  0.00           C
ATOM   6900 3C31 POPEO 339      30.844  86.354  60.359  1.00  0.00           C
ATOM   6903 4C31 POPEO 339      30.774  87.594  59.459  1.00  0.00           C
ATOM   6906 5C31 POPEO 339      31.914  87.694  58.439  1.00  0.00           C
ATOM   6909 6C31 POPEO 339      31.854  88.984  57.609  1.00  0.00           C
ATOM   6913  NH3 POPEP 340      46.334  47.834  74.879  1.00  0.00           N
ATOM   6917  C12 POPEP 340      47.664  48.524  74.829  1.00  0.00           C
ATOM   6920  C11 POPEP 340      48.714  47.834  75.719  1.00  0.00           C
ATOM   6923  P   POPEP 340      49.854  45.554  76.239  1.00  0.00           P
ATOM   6924  O13 POPEP 340      51.134  45.434  75.509  1.00  0.00           O
ATOM   6925  O14 POPEP 340      49.994  46.034  77.629  1.00  0.00           O
ATOM   6926  O11 POPEP 340      49.104  44.164  76.259  1.00  0.00           O
ATOM   6927  O12 POPEP 340      48.804  46.444  75.439  1.00  0.00           O
ATOM   6928  C1  POPEP 340      49.204  43.294  75.129  1.00  0.00           C
ATOM   6931  C2  POPEP 340      48.024  42.294  75.099  1.00  0.00           C
ATOM   6933  O21 POPEP 340      47.784  41.904  73.729  1.00  0.00           O
ATOM   6934  C21 POPEP 340      48.594  40.924  73.339  1.00  0.00           C
ATOM   6935  O22 POPEP 340      49.314  40.264  74.079  1.00  0.00           O
ATOM   6936  C22 POPEP 340      48.484  40.724  71.819  1.00  0.00           C
ATOM   6939  C3  POPEP 340      46.744  42.934  75.699  1.00  0.00           C
ATOM   6942  O31 POPEP 340      45.564  42.154  75.459  1.00  0.00           O
ATOM   6943  C31 POPEP 340      44.614  42.454  74.559  1.00  0.00           C
ATOM   6944  O32 POPEP 340      43.574  41.824  74.429  1.00  0.00           O
ATOM   6945  C32 POPEP 340      44.904  43.704  73.729  1.00  0.00           C
ATOM   6948  C23 POPEP 340      48.634  39.234  71.429  1.00  0.00           C
ATOM   6951  C24 POPEP 340      48.444  38.964  69.929  1.00  0.00           C
ATOM   6954  C25 POPEP 340      47.044  39.304  69.389  1.00  0.00           C
ATOM   6957  C26 POPEP 340      47.084  40.324  68.229  1.00  0.00           C
ATOM   6960  C27 POPEP 340      45.704  40.744  67.699  1.00  0.00           C
ATOM   6963  C28 POPEP 340      45.814  41.414  66.319  1.00  0.00           C
ATOM   6966  C29 POPEP 340      44.534  42.084  65.879  1.00  0.00           C
ATOM   6968 0C21 POPEP 340      43.944  42.034  64.659  1.00  0.00           C
ATOM   6970 1C21 POPEP 340      44.434  41.294  63.439  1.00  0.00           C
ATOM   6973 2C21 POPEP 340      44.834  42.214  62.269  1.00  0.00           C
ATOM   6976 3C21 POPEP 340      43.654  42.764  61.439  1.00  0.00           C
ATOM   6979 4C21 POPEP 340      44.134  43.524  60.189  1.00  0.00           C
ATOM   6982 5C21 POPEP 340      43.074  43.664  59.079  1.00  0.00           C
ATOM   6985 6C21 POPEP 340      41.934  44.644  59.369  1.00  0.00           C
ATOM   6988 7C21 POPEP 340      42.384  46.104  59.449  1.00  0.00           C
ATOM   6991 8C21 POPEP 340      41.224  47.094  59.599  1.00  0.00           C
ATOM   6995  C33 POPEP 340      43.764  44.094  72.749  1.00  0.00           C
ATOM   6998  C34 POPEP 340      44.124  45.394  71.999  1.00  0.00           C
ATOM   7001  C35 POPEP 340      43.014  46.464  71.959  1.00  0.00           C
ATOM   7004  C36 POPEP 340      43.614  47.864  71.729  1.00  0.00           C
ATOM   7007  C37 POPEP 340      42.564  48.954  71.419  1.00  0.00           C
ATOM   7010  C38 POPEP 340      42.664  49.484  69.979  1.00  0.00           C
ATOM   7013  C39 POPEP 340      42.394  48.394  68.929  1.00  0.00           C
ATOM   7016 0C31 POPEP 340      42.364  48.914  67.479  1.00  0.00           C
ATOM   7019 1C31 POPEP 340      41.934  47.804  66.509  1.00  0.00           C
ATOM   7022 2C31 POPEP 340      41.994  48.204  65.029  1.00  0.00           C
ATOM   7025 3C31 POPEP 340      43.424  48.094  64.449  1.00  0.00           C
ATOM   7028 4C31 POPEP 340      43.504  48.444  62.959  1.00  0.00           C
ATOM   7031 5C31 POPEP 340      44.844  48.034  62.329  1.00  0.00           C
ATOM   7034 6C31 POPEP 340      45.044  48.564  60.909  1.00  0.00           C
ATOM   7038  NH3 POPEQ 341      80.734  17.334  41.749  1.00  0.00           N
ATOM   7042  C12 POPEQ 341      81.884  16.694  42.429  1.00  0.00           C
ATOM   7045  C11 POPEQ 341      81.624  15.204  42.669  1.00  0.00           C
ATOM   7048  P   POPEQ 341      83.384  13.274  43.289  1.00  0.00           P
ATOM   7049  O13 POPEQ 341      82.304  12.294  43.519  1.00  0.00           O
ATOM   7050  O14 POPEQ 341      84.234  13.004  42.119  1.00  0.00           O
ATOM   7051  O11 POPEQ 341      84.294  13.394  44.579  1.00  0.00           O
ATOM   7052  O12 POPEQ 341      82.844  14.714  43.149  1.00  0.00           O
ATOM   7053  C1  POPEQ 341      84.584  14.654  45.199  1.00  0.00           C
ATOM   7056  C2  POPEQ 341      84.154  14.624  46.679  1.00  0.00           C
ATOM   7058  O21 POPEQ 341      84.454  15.874  47.309  1.00  0.00           O
ATOM   7059  C21 POPEQ 341      83.724  16.924  46.969  1.00  0.00           C
ATOM   7060  O22 POPEQ 341      82.824  16.944  46.159  1.00  0.00           O
ATOM   7061  C22 POPEQ 341      84.284  18.124  47.729  1.00  0.00           C
ATOM   7064  C3  POPEQ 341      84.934  13.464  47.369  1.00  0.00           C
ATOM   7067  O31 POPEQ 341      85.014  13.584  48.809  1.00  0.00           O
ATOM   7068  C31 POPEQ 341      83.834  13.454  49.389  1.00  0.00           C
ATOM   7069  O32 POPEQ 341      82.834  13.014  48.869  1.00  0.00           O
ATOM   7070  C32 POPEQ 341      83.934  14.034  50.799  1.00  0.00           C
ATOM   7073  C23 POPEQ 341      83.294  19.124  48.359  1.00  0.00           C
ATOM   7076  C24 POPEQ 341      84.004  19.784  49.549  1.00  0.00           C
ATOM   7079  C25 POPEQ 341      83.204  20.834  50.319  1.00  0.00           C
ATOM   7082  C26 POPEQ 341      84.174  21.664  51.169  1.00  0.00           C
ATOM   7085  C27 POPEQ 341      83.554  22.394  52.359  1.00  0.00           C
ATOM   7088  C28 POPEQ 341      84.634  23.174  53.149  1.00  0.00           C
ATOM   7091  C29 POPEQ 341      84.034  24.134  54.129  1.00  0.00           C
ATOM   7093 0C21 POPEQ 341      84.454  24.394  55.379  1.00  0.00           C
ATOM   7095 1C21 POPEQ 341      85.624  23.764  56.079  1.00  0.00           C
ATOM   7098 2C21 POPEQ 341      85.314  23.564  57.569  1.00  0.00           C
ATOM   7101 3C21 POPEQ 341      86.494  22.944  58.299  1.00  0.00           C
ATOM   7104 4C21 POPEQ 341      86.264  22.864  59.809  1.00  0.00           C
ATOM   7107 5C21 POPEQ 341      87.374  22.064  60.489  1.00  0.00           C
ATOM   7110 6C21 POPEQ 341      87.254  22.094  62.019  1.00  0.00           C
ATOM   7113 7C21 POPEQ 341      88.324  21.234  62.679  1.00  0.00           C
ATOM   7116 8C21 POPEQ 341      88.514  21.584  64.149  1.00  0.00           C
ATOM   7120  C33 POPEQ 341      82.634  14.794  51.129  1.00  0.00           C
ATOM   7123  C34 POPEQ 341      82.754  15.544  52.459  1.00  0.00           C
ATOM   7126  C35 POPEQ 341      82.604  14.584  53.639  1.00  0.00           C
ATOM   7129  C36 POPEQ 341      83.064  15.194  54.959  1.00  0.00           C
ATOM   7132  C37 POPEQ 341      82.704  14.284  56.129  1.00  0.00           C
ATOM   7135  C38 POPEQ 341      83.154  14.844  57.479  1.00  0.00           C
ATOM   7138  C39 POPEQ 341      82.404  14.194  58.629  1.00  0.00           C
ATOM   7141 0C31 POPEQ 341      82.774  14.784  59.989  1.00  0.00           C
ATOM   7144 1C31 POPEQ 341      81.714  14.464  61.049  1.00  0.00           C
ATOM   7147 2C31 POPEQ 341      81.994  15.144  62.389  1.00  0.00           C
ATOM   7150 3C31 POPEQ 341      80.824  14.994  63.379  1.00  0.00           C
ATOM   7153 4C31 POPEQ 341      80.584  13.564  63.859  1.00  0.00           C
ATOM   7156 5C31 POPEQ 341      79.274  13.444  64.669  1.00  0.00           C
ATOM   7159 6C31 POPEQ 341      78.974  12.014  65.109  1.00  0.00           C
ATOM   7163  NH3 POPER 342      98.884   6.864  42.669  1.00  0.00           N
ATOM   7167  C12 POPER 342     100.224   7.514  42.889  1.00  0.00           C
ATOM   7170  C11 POPER 342     101.134   7.324  41.669  1.00  0.00           C
ATOM   7173  P   POPER 342     103.614   7.314  42.489  1.00  0.00           P
ATOM   7174  O13 POPER 342     103.764   5.934  41.969  1.00  0.00           O
ATOM   7175  O14 POPER 342     104.774   8.214  42.359  1.00  0.00           O
ATOM   7176  O11 POPER 342     103.184   7.214  43.999  1.00  0.00           O
ATOM   7177  O12 POPER 342     102.374   8.014  41.809  1.00  0.00           O
ATOM   7178  C1  POPER 342     103.854   7.994  44.999  1.00  0.00           C
ATOM   7181  C2  POPER 342     103.314   7.614  46.409  1.00  0.00           C
ATOM   7183  O21 POPER 342     104.034   8.354  47.409  1.00  0.00           O
ATOM   7184  C21 POPER 342     103.654   8.424  48.689  1.00  0.00           C
ATOM   7185  O22 POPER 342     104.434   8.664  49.609  1.00  0.00           O
ATOM   7186  C22 POPER 342     102.194   8.064  49.039  1.00  0.00           C
ATOM   7189  C3  POPER 342     103.454   6.074  46.609  1.00  0.00           C
ATOM   7192  O31 POPER 342     102.654   5.604  47.719  1.00  0.00           O
ATOM   7193  C31 POPER 342     102.234   4.354  47.609  1.00  0.00           C
ATOM   7194  O32 POPER 342     102.674   3.504  46.849  1.00  0.00           O
ATOM   7195  C32 POPER 342     101.004   4.174  48.529  1.00  0.00           C
ATOM   7198  C23 POPER 342     101.504   9.114  49.939  1.00  0.00           C
ATOM   7201  C24 POPER 342     100.134   8.604  50.409  1.00  0.00           C
ATOM   7204  C25 POPER 342     100.104   7.994  51.819  1.00  0.00           C
ATOM   7207  C26 POPER 342     100.454   9.014  52.909  1.00  0.00           C
ATOM   7210  C27 POPER 342     100.044   8.554  54.319  1.00  0.00           C
ATOM   7213  C28 POPER 342     100.364   9.614  55.379  1.00  0.00           C
ATOM   7216  C29 POPER 342      99.804   9.274  56.729  1.00  0.00           C
ATOM   7218 0C21 POPER 342     100.454   8.624  57.709  1.00  0.00           C
ATOM   7220 1C21 POPER 342     101.864   8.084  57.599  1.00  0.00           C
ATOM   7223 2C21 POPER 342     102.924   9.104  58.029  1.00  0.00           C
ATOM   7226 3C21 POPER 342     102.854   9.514  59.509  1.00  0.00           C
ATOM   7229 4C21 POPER 342     103.114   8.374  60.519  1.00  0.00           C
ATOM   7232 5C21 POPER 342     104.504   7.724  60.389  1.00  0.00           C
ATOM   7235 6C21 POPER 342     105.654   8.734  60.359  1.00  0.00           C
ATOM   7238 7C21 POPER 342     107.034   8.104  60.599  1.00  0.00           C
ATOM   7241 8C21 POPER 342     108.164   9.134  60.499  1.00  0.00           C
ATOM   7245  C33 POPER 342     101.164   3.104  49.629  1.00  0.00           C
ATOM   7248  C34 POPER 342      99.984   2.144  49.719  1.00  0.00           C
ATOM   7251  C35 POPER 342     100.294   0.914  50.589  1.00  0.00           C
ATOM   7254  C36 POPER 342     100.074   1.024  52.089  1.00  0.00           C
ATOM   7257  C37 POPER 342      99.764  -0.374  52.649  1.00  0.00           C
ATOM   7260  C38 POPER 342      99.554  -0.404  54.169  1.00  0.00           C
ATOM   7263  C39 POPER 342      98.834  -1.674  54.659  1.00  0.00           C
ATOM   7266 0C31 POPER 342      97.334  -1.714  54.309  1.00  0.00           C
ATOM   7269 1C31 POPER 342      96.614  -2.914  54.919  1.00  0.00           C
ATOM   7272 2C31 POPER 342      95.104  -2.904  54.649  1.00  0.00           C
ATOM   7275 3C31 POPER 342      94.434  -4.254  54.959  1.00  0.00           C
ATOM   7278 4C31 POPER 342      94.494  -4.644  56.449  1.00  0.00           C
ATOM   7281 5C31 POPER 342      94.074  -6.094  56.689  1.00  0.00           C
ATOM   7284 6C31 POPER 342      94.214  -6.524  58.149  1.00  0.00           C
ATOM   7288  NH3 POPES 343      33.544  43.064  31.129  1.00  0.00           N
ATOM   7292  C12 POPES 343      32.644  41.884  31.479  1.00  0.00           C
ATOM   7295  C11 POPES 343      32.024  41.994  32.899  1.00  0.00           C
ATOM   7298  P   POPES 343      30.404  39.984  33.089  1.00  0.00           P
ATOM   7299  O13 POPES 343      29.314  40.974  33.109  1.00  0.00           O
ATOM   7300  O14 POPES 343      30.684  39.314  31.809  1.00  0.00           O
ATOM   7301  O11 POPES 343      30.214  38.974  34.289  1.00  0.00           O
ATOM   7302  O12 POPES 343      31.774  40.714  33.499  1.00  0.00           O
ATOM   7303  C1  POPES 343      28.964  38.954  35.019  1.00  0.00           C
ATOM   7306  C2  POPES 343      28.994  39.864  36.289  1.00  0.00           C
ATOM   7308  O21 POPES 343      28.574  39.144  37.469  1.00  0.00           O
ATOM   7309  C21 POPES 343      27.284  39.074  37.749  1.00  0.00           C
ATOM   7310  O22 POPES 343      26.354  39.334  36.989  1.00  0.00           O
ATOM   7311  C22 POPES 343      27.124  38.794  39.249  1.00  0.00           C
ATOM   7314  C3  POPES 343      28.334  41.274  36.129  1.00  0.00           C
ATOM   7317  O31 POPES 343      28.514  42.064  37.319  1.00  0.00           O
ATOM   7318  C31 POPES 343      28.674  43.364  37.109  1.00  0.00           C
ATOM   7319  O32 POPES 343      28.524  43.954  36.049  1.00  0.00           O
ATOM   7320  C32 POPES 343      29.304  44.024  38.329  1.00  0.00           C
ATOM   7323  C23 POPES 343      25.754  39.254  39.819  1.00  0.00           C
ATOM   7326  C24 POPES 343      25.694  39.074  41.339  1.00  0.00           C
ATOM   7329  C25 POPES 343      25.234  37.684  41.799  1.00  0.00           C
ATOM   7332  C26 POPES 343      25.794  37.324  43.179  1.00  0.00           C
ATOM   7335  C27 POPES 343      25.124  36.114  43.839  1.00  0.00           C
ATOM   7338  C28 POPES 343      25.544  35.954  45.309  1.00  0.00           C
ATOM   7341  C29 POPES 343      25.014  34.674  45.919  1.00  0.00           C
ATOM   7343 0C21 POPES 343      23.904  34.524  46.659  1.00  0.00           C
ATOM   7345 1C21 POPES 343      22.904  35.594  47.049  1.00  0.00           C
ATOM   7348 2C21 POPES 343      22.404  35.424  48.499  1.00  0.00           C
ATOM   7351 3C21 POPES 343      23.424  35.824  49.569  1.00  0.00           C
ATOM   7354 4C21 POPES 343      22.944  35.504  50.989  1.00  0.00           C
ATOM   7357 5C21 POPES 343      23.994  35.834  52.069  1.00  0.00           C
ATOM   7360 6C21 POPES 343      23.914  37.264  52.599  1.00  0.00           C
ATOM   7363 7C21 POPES 343      22.944  37.384  53.779  1.00  0.00           C
ATOM   7366 8C21 POPES 343      22.914  38.754  54.459  1.00  0.00           C
ATOM   7370  C33 POPES 343      28.244  44.504  39.329  1.00  0.00           C
ATOM   7373  C34 POPES 343      27.654  43.324  40.109  1.00  0.00           C
ATOM   7376  C35 POPES 343      26.764  43.804  41.259  1.00  0.00           C
ATOM   7379  C36 POPES 343      25.304  43.974  40.849  1.00  0.00           C
ATOM   7382  C37 POPES 343      24.504  44.744  41.899  1.00  0.00           C
ATOM   7385  C38 POPES 343      23.014  44.824  41.539  1.00  0.00           C
ATOM   7388  C39 POPES 343      22.234  45.864  42.339  1.00  0.00           C
ATOM   7391 0C31 POPES 343      22.324  45.704  43.869  1.00  0.00           C
ATOM   7394 1C31 POPES 343      21.324  46.634  44.569  1.00  0.00           C
ATOM   7397 2C31 POPES 343      21.124  46.354  46.059  1.00  0.00           C
ATOM   7400 3C31 POPES 343      22.274  46.824  46.959  1.00  0.00           C
ATOM   7403 4C31 POPES 343      21.804  47.074  48.399  1.00  0.00           C
ATOM   7406 5C31 POPES 343      22.934  47.224  49.409  1.00  0.00           C
ATOM   7409 6C31 POPES 343      22.474  47.884  50.719  1.00  0.00           C
ATOM   7413  NH3 POPET 344      93.584 123.194  85.049  1.00  0.00           N
ATOM   7417  C12 POPET 344      94.604 122.174  85.459  1.00  0.00           C
ATOM   7420  C11 POPET 344      95.594 121.894  84.309  1.00  0.00           C
ATOM   7423  P   POPET 344      94.504 122.384  81.889  1.00  0.00           P
ATOM   7424  O13 POPET 344      94.394 121.594  80.659  1.00  0.00           O
ATOM   7425  O14 POPET 344      95.384 123.574  81.839  1.00  0.00           O
ATOM   7426  O11 POPET 344      93.074 122.844  82.439  1.00  0.00           O
ATOM   7427  O12 POPET 344      94.954 121.484  83.109  1.00  0.00           O
ATOM   7428  C1  POPET 344      92.434 124.014  81.909  1.00  0.00           C
ATOM   7431  C2  POPET 344      91.334 123.634  80.889  1.00  0.00           C
ATOM   7433  O21 POPET 344      90.784 124.814  80.309  1.00  0.00           O
ATOM   7434  C21 POPET 344      91.094 125.244  79.079  1.00  0.00           C
ATOM   7435  O22 POPET 344      90.374 126.034  78.469  1.00  0.00           O
ATOM   7436  C22 POPET 344      92.424 124.744  78.539  1.00  0.00           C
ATOM   7439  C3  POPET 344      90.184 122.844  81.589  1.00  0.00           C
ATOM   7442  O31 POPET 344      89.024 122.704  80.759  1.00  0.00           O
ATOM   7443  C31 POPET 344      89.164 121.854  79.749  1.00  0.00           C
ATOM   7444  O32 POPET 344      90.134 121.174  79.499  1.00  0.00           O
ATOM   7445  C32 POPET 344      87.914 121.934  78.879  1.00  0.00           C
ATOM   7448  C23 POPET 344      92.744 125.304  77.129  1.00  0.00           C
ATOM   7451  C24 POPET 344      94.254 125.314  76.839  1.00  0.00           C
ATOM   7454  C25 POPET 344      94.624 125.254  75.349  1.00  0.00           C
ATOM   7457  C26 POPET 344      93.844 126.224  74.429  1.00  0.00           C
ATOM   7460  C27 POPET 344      94.314 126.114  72.969  1.00  0.00           C
ATOM   7463  C28 POPET 344      93.424 126.894  71.989  1.00  0.00           C
ATOM   7466  C29 POPET 344      93.834 126.654  70.549  1.00  0.00           C
ATOM   7468 0C21 POPET 344      93.784 127.534  69.539  1.00  0.00           C
ATOM   7470 1C21 POPET 344      93.254 128.954  69.599  1.00  0.00           C
ATOM   7473 2C21 POPET 344      92.094 129.184  68.609  1.00  0.00           C
ATOM   7476 3C21 POPET 344      90.884 128.274  68.869  1.00  0.00           C
ATOM   7479 4C21 POPET 344      89.574 128.774  68.239  1.00  0.00           C
ATOM   7482 5C21 POPET 344      88.964 129.954  69.009  1.00  0.00           C
ATOM   7485 6C21 POPET 344      87.644 130.454  68.399  1.00  0.00           C
ATOM   7488 7C21 POPET 344      87.014 131.584  69.219  1.00  0.00           C
ATOM   7491 8C21 POPET 344      85.744 132.154  68.579  1.00  0.00           C
ATOM   7495  C33 POPET 344      87.834 123.244  78.039  1.00  0.00           C
ATOM   7498  C34 POPET 344      86.434 123.474  77.469  1.00  0.00           C
ATOM   7501  C35 POPET 344      85.944 122.334  76.569  1.00  0.00           C
ATOM   7504  C36 POPET 344      84.424 122.234  76.519  1.00  0.00           C
ATOM   7507  C37 POPET 344      83.994 120.844  76.019  1.00  0.00           C
ATOM   7510  C38 POPET 344      82.524 120.814  75.619  1.00  0.00           C
ATOM   7513  C39 POPET 344      82.334 121.134  74.139  1.00  0.00           C
ATOM   7516 0C31 POPET 344      80.854 121.294  73.769  1.00  0.00           C
ATOM   7519 1C31 POPET 344      80.664 121.604  72.289  1.00  0.00           C
ATOM   7522 2C31 POPET 344      79.194 121.794  71.909  1.00  0.00           C
ATOM   7525 3C31 POPET 344      79.004 122.084  70.409  1.00  0.00           C
ATOM   7528 4C31 POPET 344      79.584 123.434  69.979  1.00  0.00           C
ATOM   7531 5C31 POPET 344      79.454 123.654  68.469  1.00  0.00           C
ATOM   7534 6C31 POPET 344      79.694 125.104  68.029  1.00  0.00           C
ATOM   7538  NH3 POPEU 345      51.614  36.904  81.579  1.00  0.00           N
ATOM   7542  C12 POPEU 345      52.374  35.654  81.259  1.00  0.00           C
ATOM   7545  C11 POPEU 345      52.974  35.034  82.519  1.00  0.00           C
ATOM   7548  P   POPEU 345      54.484  33.064  83.249  1.00  0.00           P
ATOM   7549  O13 POPEU 345      55.644  33.864  83.659  1.00  0.00           O
ATOM   7550  O14 POPEU 345      53.554  32.604  84.299  1.00  0.00           O
ATOM   7551  O11 POPEU 345      54.984  31.824  82.409  1.00  0.00           O
ATOM   7552  O12 POPEU 345      53.694  33.864  82.129  1.00  0.00           O
ATOM   7553  C1  POPEU 345      54.164  31.214  81.399  1.00  0.00           C
ATOM   7556  C2  POPEU 345      54.474  31.814  80.009  1.00  0.00           C
ATOM   7558  O21 POPEU 345      53.304  31.894  79.149  1.00  0.00           O
ATOM   7559  C21 POPEU 345      52.944  30.814  78.429  1.00  0.00           C
ATOM   7560  O22 POPEU 345      53.544  29.774  78.339  1.00  0.00           O
ATOM   7561  C22 POPEU 345      51.714  31.194  77.589  1.00  0.00           C
ATOM   7564  C3  POPEU 345      55.764  31.244  79.349  1.00  0.00           C
ATOM   7567  O31 POPEU 345      55.974  31.984  78.119  1.00  0.00           O
ATOM   7568  C31 POPEU 345      56.144  31.184  77.059  1.00  0.00           C
ATOM   7569  O32 POPEU 345      56.654  30.094  77.059  1.00  0.00           O
ATOM   7570  C32 POPEU 345      55.514  31.844  75.829  1.00  0.00           C
ATOM   7573  C23 POPEU 345      51.034  29.964  76.919  1.00  0.00           C
ATOM   7576  C24 POPEU 345      49.984  30.364  75.869  1.00  0.00           C
ATOM   7579  C25 POPEU 345      50.574  30.734  74.499  1.00  0.00           C
ATOM   7582  C26 POPEU 345      49.504  31.224  73.509  1.00  0.00           C
ATOM   7585  C27 POPEU 345      50.054  31.434  72.089  1.00  0.00           C
ATOM   7588  C28 POPEU 345      49.114  32.204  71.129  1.00  0.00           C
ATOM   7591  C29 POPEU 345      47.704  31.684  71.119  1.00  0.00           C
ATOM   7593 0C21 POPEU 345      46.614  32.354  70.709  1.00  0.00           C
ATOM   7595 1C21 POPEU 345      46.594  33.744  70.119  1.00  0.00           C
ATOM   7598 2C21 POPEU 345      47.194  33.814  68.699  1.00  0.00           C
ATOM   7601 3C21 POPEU 345      46.844  35.124  67.969  1.00  0.00           C
ATOM   7604 4C21 POPEU 345      47.694  35.344  66.709  1.00  0.00           C
ATOM   7607 5C21 POPEU 345      49.014  36.064  67.039  1.00  0.00           C
ATOM   7610 6C21 POPEU 345      50.004  36.124  65.869  1.00  0.00           C
ATOM   7613 7C21 POPEU 345      51.314  36.794  66.289  1.00  0.00           C
ATOM   7616 8C21 POPEU 345      52.404  36.804  65.219  1.00  0.00           C
ATOM   7620  C33 POPEU 345      54.574  30.894  75.069  1.00  0.00           C
ATOM   7623  C34 POPEU 345      54.594  31.134  73.559  1.00  0.00           C
ATOM   7626  C35 POPEU 345      53.624  30.194  72.829  1.00  0.00           C
ATOM   7629  C36 POPEU 345      54.204  29.614  71.539  1.00  0.00           C
ATOM   7632  C37 POPEU 345      53.214  28.694  70.829  1.00  0.00           C
ATOM   7635  C38 POPEU 345      53.824  28.054  69.579  1.00  0.00           C
ATOM   7638  C39 POPEU 345      52.784  27.244  68.799  1.00  0.00           C
ATOM   7641 0C31 POPEU 345      53.364  26.594  67.539  1.00  0.00           C
ATOM   7644 1C31 POPEU 345      52.274  25.914  66.699  1.00  0.00           C
ATOM   7647 2C31 POPEU 345      52.664  25.774  65.219  1.00  0.00           C
ATOM   7650 3C31 POPEU 345      51.474  25.584  64.279  1.00  0.00           C
ATOM   7653 4C31 POPEU 345      50.454  26.724  64.359  1.00  0.00           C
ATOM   7656 5C31 POPEU 345      49.424  26.724  63.219  1.00  0.00           C
ATOM   7659 6C31 POPEU 345      48.314  27.754  63.449  1.00  0.00           C
ATOM   7663  NH3 POPEV 346     119.674  90.034  80.019  1.00  0.00           N
ATOM   7667  C12 POPEV 346     118.404  89.234  80.199  1.00  0.00           C
ATOM   7670  C11 POPEV 346     117.294  90.044  80.919  1.00  0.00           C
ATOM   7673  P   POPEV 346     114.624  90.054  81.009  1.00  0.00           P
ATOM   7674  O13 POPEV 346     114.144  88.944  81.859  1.00  0.00           O
ATOM   7675  O14 POPEV 346     114.664  91.414  81.609  1.00  0.00           O
ATOM   7676  O11 POPEV 346     113.684  90.124  79.759  1.00  0.00           O
ATOM   7677  O12 POPEV 346     116.024  89.694  80.389  1.00  0.00           O
ATOM   7678  C1  POPEV 346     113.914  89.314  78.609  1.00  0.00           C
ATOM   7681  C2  POPEV 346     114.164  90.234  77.389  1.00  0.00           C
ATOM   7683  O21 POPEV 346     113.394  89.804  76.249  1.00  0.00           O
ATOM   7684  C21 POPEV 346     113.574  88.534  75.879  1.00  0.00           C
ATOM   7685  O22 POPEV 346     114.524  87.834  76.209  1.00  0.00           O
ATOM   7686  C22 POPEV 346     112.444  88.104  74.959  1.00  0.00           C
ATOM   7689  C3  POPEV 346     115.674  90.444  77.089  1.00  0.00           C
ATOM   7692  O31 POPEV 346     115.934  91.784  76.649  1.00  0.00           O
ATOM   7693  C31 POPEV 346     116.234  92.104  75.379  1.00  0.00           C
ATOM   7694  O32 POPEV 346     116.704  93.184  75.069  1.00  0.00           O
ATOM   7695  C32 POPEV 346     115.854  91.034  74.359  1.00  0.00           C
ATOM   7698  C23 POPEV 346     112.924  87.774  73.529  1.00  0.00           C
ATOM   7701  C24 POPEV 346     112.084  86.674  72.859  1.00  0.00           C
ATOM   7704  C25 POPEV 346     112.584  86.364  71.439  1.00  0.00           C
ATOM   7707  C26 POPEV 346     112.204  87.444  70.409  1.00  0.00           C
ATOM   7710  C27 POPEV 346     113.164  87.464  69.209  1.00  0.00           C
ATOM   7713  C28 POPEV 346     112.834  88.504  68.129  1.00  0.00           C
ATOM   7716  C29 POPEV 346     111.654  88.064  67.309  1.00  0.00           C
ATOM   7718 0C21 POPEV 346     110.454  88.674  67.229  1.00  0.00           C
ATOM   7720 1C21 POPEV 346     110.084  89.944  67.939  1.00  0.00           C
ATOM   7723 2C21 POPEV 346     108.804  90.604  67.399  1.00  0.00           C
ATOM   7726 3C21 POPEV 346     108.974  91.354  66.069  1.00  0.00           C
ATOM   7729 4C21 POPEV 346     108.994  90.464  64.809  1.00  0.00           C
ATOM   7732 5C21 POPEV 346     108.674  91.264  63.539  1.00  0.00           C
ATOM   7735 6C21 POPEV 346     108.444  90.384  62.309  1.00  0.00           C
ATOM   7738 7C21 POPEV 346     107.814  91.154  61.159  1.00  0.00           C
ATOM   7741 8C21 POPEV 346     107.464  90.264  59.959  1.00  0.00           C
ATOM   7745  C33 POPEV 346     115.894  91.534  72.889  1.00  0.00           C
ATOM   7748  C34 POPEV 346     115.334  90.464  71.959  1.00  0.00           C
ATOM   7751  C35 POPEV 346     115.284  90.854  70.479  1.00  0.00           C
ATOM   7754  C36 POPEV 346     116.624  90.734  69.739  1.00  0.00           C
ATOM   7757  C37 POPEV 346     116.424  90.684  68.219  1.00  0.00           C
ATOM   7760  C38 POPEV 346     117.704  90.454  67.409  1.00  0.00           C
ATOM   7763  C39 POPEV 346     117.364  90.364  65.919  1.00  0.00           C
ATOM   7766 0C31 POPEV 346     118.524  89.924  65.019  1.00  0.00           C
ATOM   7769 1C31 POPEV 346     118.034  89.704  63.589  1.00  0.00           C
ATOM   7772 2C31 POPEV 346     119.094  89.034  62.699  1.00  0.00           C
ATOM   7775 3C31 POPEV 346     118.534  88.644  61.329  1.00  0.00           C
ATOM   7778 4C31 POPEV 346     117.784  87.304  61.339  1.00  0.00           C
ATOM   7781 5C31 POPEV 346     117.384  86.844  59.929  1.00  0.00           C
ATOM   7784 6C31 POPEV 346     116.654  85.504  59.909  1.00  0.00           C
ATOM   7788  NH3 POPEW 347     124.434  61.184  79.989  1.00  0.00           N
ATOM   7792  C12 POPEW 347     125.634  60.324  80.249  1.00  0.00           C
ATOM   7795  C11 POPEW 347     126.274  59.894  78.919  1.00  0.00           C
ATOM   7798  P   POPEW 347     128.324  58.394  78.119  1.00  0.00           P
ATOM   7799  O13 POPEW 347     129.724  58.414  78.579  1.00  0.00           O
ATOM   7800  O14 POPEW 347     127.754  57.044  77.919  1.00  0.00           O
ATOM   7801  O11 POPEW 347     128.234  59.214  76.769  1.00  0.00           O
ATOM   7802  O12 POPEW 347     127.504  59.244  79.169  1.00  0.00           O
ATOM   7803  C1  POPEW 347     127.074  59.394  75.969  1.00  0.00           C
ATOM   7806  C2  POPEW 347     127.274  58.784  74.569  1.00  0.00           C
ATOM   7808  O21 POPEW 347     126.194  59.134  73.689  1.00  0.00           O
ATOM   7809  C21 POPEW 347     126.314  60.314  73.129  1.00  0.00           C
ATOM   7810  O22 POPEW 347     126.924  61.284  73.549  1.00  0.00           O
ATOM   7811  C22 POPEW 347     125.754  60.204  71.709  1.00  0.00           C
ATOM   7814  C3  POPEW 347     127.344  57.244  74.659  1.00  0.00           C
ATOM   7817  O31 POPEW 347     127.504  56.644  73.359  1.00  0.00           O
ATOM   7818  C31 POPEW 347     128.714  56.234  73.039  1.00  0.00           C
ATOM   7819  O32 POPEW 347     129.714  56.354  73.719  1.00  0.00           O
ATOM   7820  C32 POPEW 347     128.684  55.644  71.629  1.00  0.00           C
ATOM   7823  C23 POPEW 347     126.894  59.714  70.779  1.00  0.00           C
ATOM   7826  C24 POPEW 347     126.524  59.704  69.299  1.00  0.00           C
ATOM   7829  C25 POPEW 347     127.764  59.724  68.399  1.00  0.00           C
ATOM   7832  C26 POPEW 347     128.544  58.404  68.459  1.00  0.00           C
ATOM   7835  C27 POPEW 347     129.694  58.334  67.449  1.00  0.00           C
ATOM   7838  C28 POPEW 347     130.344  56.944  67.369  1.00  0.00           C
ATOM   7841  C29 POPEW 347     129.354  55.894  66.939  1.00  0.00           C
ATOM   7843 0C21 POPEW 347     129.134  55.454  65.689  1.00  0.00           C
ATOM   7845 1C21 POPEW 347     129.874  55.884  64.449  1.00  0.00           C
ATOM   7848 2C21 POPEW 347     129.094  56.914  63.609  1.00  0.00           C
ATOM   7851 3C21 POPEW 347     129.894  57.334  62.359  1.00  0.00           C
ATOM   7854 4C21 POPEW 347     129.184  58.364  61.469  1.00  0.00           C
ATOM   7857 5C21 POPEW 347     128.004  57.794  60.679  1.00  0.00           C
ATOM   7860 6C21 POPEW 347     127.454  58.804  59.669  1.00  0.00           C
ATOM   7863 7C21 POPEW 347     126.284  58.264  58.839  1.00  0.00           C
ATOM   7866 8C21 POPEW 347     125.714  59.294  57.869  1.00  0.00           C
ATOM   7870  C33 POPEW 347     129.514  54.354  71.509  1.00  0.00           C
ATOM   7873  C34 POPEW 347     129.734  53.964  70.049  1.00  0.00           C
ATOM   7876  C35 POPEW 347     130.514  52.664  69.889  1.00  0.00           C
ATOM   7879  C36 POPEW 347     130.824  52.314  68.429  1.00  0.00           C
ATOM   7882  C37 POPEW 347     131.234  50.844  68.309  1.00  0.00           C
ATOM   7885  C38 POPEW 347     131.624  50.404  66.899  1.00  0.00           C
ATOM   7888  C39 POPEW 347     130.464  50.504  65.899  1.00  0.00           C
ATOM   7891 0C31 POPEW 347     130.544  49.424  64.819  1.00  0.00           C
ATOM   7894 1C31 POPEW 347     129.344  49.424  63.859  1.00  0.00           C
ATOM   7897 2C31 POPEW 347     129.374  48.184  62.959  1.00  0.00           C
ATOM   7900 3C31 POPEW 347     128.334  48.194  61.829  1.00  0.00           C
ATOM   7903 4C31 POPEW 347     126.884  48.034  62.319  1.00  0.00           C
ATOM   7906 5C31 POPEW 347     125.914  47.804  61.159  1.00  0.00           C
ATOM   7909 6C31 POPEW 347     124.464  47.584  61.589  1.00  0.00           C
ATOM   7913  NH3 POPEX 348      95.114  39.974  37.609  1.00  0.00           N
ATOM   7917  C12 POPEX 348      95.464  41.414  37.849  1.00  0.00           C
ATOM   7920  C11 POPEX 348      94.214  42.334  37.749  1.00  0.00           C
ATOM   7923  P   POPEX 348      95.744  44.494  38.219  1.00  0.00           P
ATOM   7924  O13 POPEX 348      95.474  45.874  38.669  1.00  0.00           O
ATOM   7925  O14 POPEX 348      96.744  44.364  37.129  1.00  0.00           O
ATOM   7926  O11 POPEX 348      96.214  43.634  39.449  1.00  0.00           O
ATOM   7927  O12 POPEX 348      94.394  43.754  37.829  1.00  0.00           O
ATOM   7928  C1  POPEX 348      96.614  44.144  40.719  1.00  0.00           C
ATOM   7931  C2  POPEX 348      95.524  43.944  41.809  1.00  0.00           C
ATOM   7933  O21 POPEX 348      95.864  42.814  42.639  1.00  0.00           O
ATOM   7934  C21 POPEX 348      96.474  43.114  43.799  1.00  0.00           C
ATOM   7935  O22 POPEX 348      97.604  42.754  44.079  1.00  0.00           O
ATOM   7936  C22 POPEX 348      95.564  43.864  44.759  1.00  0.00           C
ATOM   7939  C3  POPEX 348      94.104  43.734  41.209  1.00  0.00           C
ATOM   7942  O31 POPEX 348      93.154  43.414  42.249  1.00  0.00           O
ATOM   7943  C31 POPEX 348      92.924  42.104  42.399  1.00  0.00           C
ATOM   7944  O32 POPEX 348      93.304  41.214  41.659  1.00  0.00           O
ATOM   7945  C32 POPEX 348      92.224  41.894  43.739  1.00  0.00           C
ATOM   7948  C23 POPEX 348      95.784  43.384  46.219  1.00  0.00           C
ATOM   7951  C24 POPEX 348      95.134  44.274  47.279  1.00  0.00           C
ATOM   7954  C25 POPEX 348      95.884  44.184  48.609  1.00  0.00           C
ATOM   7957  C26 POPEX 348      95.204  44.954  49.739  1.00  0.00           C
ATOM   7960  C27 POPEX 348      96.114  45.104  50.959  1.00  0.00           C
ATOM   7963  C28 POPEX 348      95.464  45.884  52.119  1.00  0.00           C
ATOM   7966  C29 POPEX 348      94.324  45.114  52.739  1.00  0.00           C
ATOM   7968 0C21 POPEX 348      94.294  44.604  53.989  1.00  0.00           C
ATOM   7970 1C21 POPEX 348      95.414  44.694  54.999  1.00  0.00           C
ATOM   7973 2C21 POPEX 348      95.404  46.054  55.709  1.00  0.00           C
ATOM   7976 3C21 POPEX 348      94.184  46.254  56.609  1.00  0.00           C
ATOM   7979 4C21 POPEX 348      93.994  47.714  57.029  1.00  0.00           C
ATOM   7982 5C21 POPEX 348      93.234  47.874  58.359  1.00  0.00           C
ATOM   7985 6C21 POPEX 348      91.944  47.054  58.449  1.00  0.00           C
ATOM   7988 7C21 POPEX 348      91.224  47.244  59.789  1.00  0.00           C
ATOM   7991 8C21 POPEX 348      89.934  46.434  59.919  1.00  0.00           C
ATOM   7995  C33 POPEX 348      93.014  40.964  44.669  1.00  0.00           C
ATOM   7998  C34 POPEX 348      92.344  40.864  46.029  1.00  0.00           C
ATOM   8001  C35 POPEX 348      92.894  39.684  46.839  1.00  0.00           C
ATOM   8004  C36 POPEX 348      92.404  39.674  48.279  1.00  0.00           C
ATOM   8007  C37 POPEX 348      93.144  40.684  49.169  1.00  0.00           C
ATOM   8010  C38 POPEX 348      93.994  40.004  50.249  1.00  0.00           C
ATOM   8013  C39 POPEX 348      94.514  40.994  51.299  1.00  0.00           C
ATOM   8016 0C31 POPEX 348      95.024  40.324  52.589  1.00  0.00           C
ATOM   8019 1C31 POPEX 348      95.264  41.364  53.689  1.00  0.00           C
ATOM   8022 2C31 POPEX 348      95.654  40.814  55.069  1.00  0.00           C
ATOM   8025 3C31 POPEX 348      97.144  40.984  55.429  1.00  0.00           C
ATOM   8028 4C31 POPEX 348      97.934  39.674  55.399  1.00  0.00           C
ATOM   8031 5C31 POPEX 348      99.414  39.834  55.769  1.00  0.00           C
ATOM   8034 6C31 POPEX 348      99.674  40.534  57.099  1.00  0.00           C
ATOM   8038  NH3 POPEY 349     127.544  32.994  41.709  1.00  0.00           N
ATOM   8042  C12 POPEY 349     126.254  33.284  42.419  1.00  0.00           C
ATOM   8045  C11 POPEY 349     125.384  34.284  41.629  1.00  0.00           C
ATOM   8048  P   POPEY 349     126.864  36.444  41.299  1.00  0.00           P
ATOM   8049  O13 POPEY 349     128.034  35.544  41.329  1.00  0.00           O
ATOM   8050  O14 POPEY 349     126.484  36.994  39.979  1.00  0.00           O
ATOM   8051  O11 POPEY 349     127.144  37.674  42.239  1.00  0.00           O
ATOM   8052  O12 POPEY 349     125.674  35.654  41.949  1.00  0.00           O
ATOM   8053  C1  POPEY 349     128.414  38.344  42.099  1.00  0.00           C
ATOM   8056  C2  POPEY 349     129.374  37.914  43.239  1.00  0.00           C
ATOM   8058  O21 POPEY 349     128.834  38.344  44.499  1.00  0.00           O
ATOM   8059  C21 POPEY 349     128.844  39.624  44.769  1.00  0.00           C
ATOM   8060  O22 POPEY 349     129.214  40.534  44.049  1.00  0.00           O
ATOM   8061  C22 POPEY 349     128.244  39.854  46.169  1.00  0.00           C
ATOM   8064  C3  POPEY 349     130.844  38.354  42.959  1.00  0.00           C
ATOM   8067  O31 POPEY 349     131.894  37.784  43.779  1.00  0.00           O
ATOM   8068  C31 POPEY 349     131.844  37.984  45.099  1.00  0.00           C
ATOM   8069  O32 POPEY 349     130.964  37.614  45.849  1.00  0.00           O
ATOM   8070  C32 POPEY 349     133.074  38.744  45.579  1.00  0.00           C
ATOM   8073  C23 POPEY 349     128.644  41.194  46.829  1.00  0.00           C
ATOM   8076  C24 POPEY 349     127.534  41.824  47.679  1.00  0.00           C
ATOM   8079  C25 POPEY 349     127.484  41.344  49.139  1.00  0.00           C
ATOM   8082  C26 POPEY 349     126.814  39.974  49.339  1.00  0.00           C
ATOM   8085  C27 POPEY 349     126.484  39.704  50.819  1.00  0.00           C
ATOM   8088  C28 POPEY 349     125.484  38.554  51.039  1.00  0.00           C
ATOM   8091  C29 POPEY 349     126.054  37.194  50.759  1.00  0.00           C
ATOM   8093 0C21 POPEY 349     125.324  36.104  50.459  1.00  0.00           C
ATOM   8095 1C21 POPEY 349     123.824  36.074  50.379  1.00  0.00           C
ATOM   8098 2C21 POPEY 349     123.234  34.674  50.089  1.00  0.00           C
ATOM   8101 3C21 POPEY 349     123.624  33.614  51.129  1.00  0.00           C
ATOM   8104 4C21 POPEY 349     122.854  32.294  50.959  1.00  0.00           C
ATOM   8107 5C21 POPEY 349     122.884  31.394  52.199  1.00  0.00           C
ATOM   8110 6C21 POPEY 349     124.274  30.904  52.619  1.00  0.00           C
ATOM   8113 7C21 POPEY 349     124.194  30.134  53.949  1.00  0.00           C
ATOM   8116 8C21 POPEY 349     125.504  29.514  54.419  1.00  0.00           C
ATOM   8120  C33 POPEY 349     132.644  39.924  46.489  1.00  0.00           C
ATOM   8123  C34 POPEY 349     133.464  40.024  47.779  1.00  0.00           C
ATOM   8126  C35 POPEY 349     132.774  40.914  48.829  1.00  0.00           C
ATOM   8129  C36 POPEY 349     132.644  40.224  50.189  1.00  0.00           C
ATOM   8132  C37 POPEY 349     131.924  41.114  51.219  1.00  0.00           C
ATOM   8135  C38 POPEY 349     131.904  40.514  52.629  1.00  0.00           C
ATOM   8138  C39 POPEY 349     130.854  39.404  52.789  1.00  0.00           C
ATOM   8141 0C31 POPEY 349     131.094  38.504  54.009  1.00  0.00           C
ATOM   8144 1C31 POPEY 349     131.164  39.264  55.339  1.00  0.00           C
ATOM   8147 2C31 POPEY 349     131.324  38.344  56.559  1.00  0.00           C
ATOM   8150 3C31 POPEY 349     130.074  37.504  56.859  1.00  0.00           C
ATOM   8153 4C31 POPEY 349     130.204  36.744  58.189  1.00  0.00           C
ATOM   8156 5C31 POPEY 349     128.964  35.914  58.529  1.00  0.00           C
ATOM   8159 6C31 POPEY 349     128.974  35.424  59.979  1.00  0.00           C
ATOM   8163  NH3 POPEZ 350      23.574  38.514  34.789  1.00  0.00           N
ATOM   8167  C12 POPEZ 350      22.114  38.294  34.549  1.00  0.00           C
ATOM   8170  C11 POPEZ 350      21.664  38.924  33.249  1.00  0.00           C
ATOM   8173  P   POPEZ 350      20.324  41.004  32.719  1.00  0.00           P
ATOM   8174  O13 POPEZ 350      20.384  42.474  32.809  1.00  0.00           O
ATOM   8175  O14 POPEZ 350      20.204  40.374  31.379  1.00  0.00           O
ATOM   8176  O11 POPEZ 350      19.164  40.504  33.659  1.00  0.00           O
ATOM   8177  O12 POPEZ 350      21.594  40.344  33.389  1.00  0.00           O
ATOM   8178  C1  POPEZ 350      19.164  40.964  35.009  1.00  0.00           C
ATOM   8181  C2  POPEZ 350      18.164  40.134  35.849  1.00  0.00           C
ATOM   8183  O21 POPEZ 350      17.844  40.784  37.099  1.00  0.00           O
ATOM   8184  C21 POPEZ 350      18.814  40.994  37.969  1.00  0.00           C
ATOM   8185  O22 POPEZ 350      19.974  40.634  37.869  1.00  0.00           O
ATOM   8186  C22 POPEZ 350      18.274  41.884  39.109  1.00  0.00           C
ATOM   8189  C3  POPEZ 350      18.634  38.654  35.979  1.00  0.00           C
ATOM   8192  O31 POPEZ 350      17.594  37.804  36.499  1.00  0.00           O
ATOM   8193  C31 POPEZ 350      17.864  37.184  37.629  1.00  0.00           C
ATOM   8194  O32 POPEZ 350      18.864  37.334  38.309  1.00  0.00           O
ATOM   8195  C32 POPEZ 350      16.744  36.184  37.919  1.00  0.00           C
ATOM   8198  C23 POPEZ 350      19.374  42.484  40.009  1.00  0.00           C
ATOM   8201  C24 POPEZ 350      18.994  43.804  40.709  1.00  0.00           C
ATOM   8204  C25 POPEZ 350      17.734  43.754  41.589  1.00  0.00           C
ATOM   8207  C26 POPEZ 350      17.724  44.924  42.589  1.00  0.00           C
ATOM   8210  C27 POPEZ 350      16.464  45.034  43.449  1.00  0.00           C
ATOM   8213  C28 POPEZ 350      16.524  46.284  44.349  1.00  0.00           C
ATOM   8216  C29 POPEZ 350      15.374  46.334  45.319  1.00  0.00           C
ATOM   8218 0C21 POPEZ 350      15.444  46.154  46.649  1.00  0.00           C
ATOM   8220 1C21 POPEZ 350      16.684  45.894  47.459  1.00  0.00           C
ATOM   8223 2C21 POPEZ 350      16.444  46.364  48.899  1.00  0.00           C
ATOM   8226 3C21 POPEZ 350      17.694  46.344  49.799  1.00  0.00           C
ATOM   8229 4C21 POPEZ 350      17.304  46.544  51.269  1.00  0.00           C
ATOM   8232 5C21 POPEZ 350      18.474  46.984  52.179  1.00  0.00           C
ATOM   8235 6C21 POPEZ 350      18.724  48.494  52.119  1.00  0.00           C
ATOM   8238 7C21 POPEZ 350      19.724  48.994  53.169  1.00  0.00           C
ATOM   8241 8C21 POPEZ 350      19.764  50.514  53.279  1.00  0.00           C
ATOM   8245  C33 POPEZ 350      16.974  35.504  39.289  1.00  0.00           C
ATOM   8248  C34 POPEZ 350      18.064  34.434  39.269  1.00  0.00           C
ATOM   8251  C35 POPEZ 350      17.614  33.134  38.589  1.00  0.00           C
ATOM   8254  C36 POPEZ 350      18.064  31.864  39.309  1.00  0.00           C
ATOM   8257  C37 POPEZ 350      17.414  31.644  40.689  1.00  0.00           C
ATOM   8260  C38 POPEZ 350      17.864  30.344  41.369  1.00  0.00           C
ATOM   8263  C39 POPEZ 350      16.954  29.164  41.049  1.00  0.00           C
ATOM   8266 0C31 POPEZ 350      17.584  27.784  41.269  1.00  0.00           C
ATOM   8269 1C31 POPEZ 350      16.544  26.664  41.099  1.00  0.00           C
ATOM   8272 2C31 POPEZ 350      17.124  25.324  40.619  1.00  0.00           C
ATOM   8275 3C31 POPEZ 350      17.734  24.464  41.739  1.00  0.00           C
ATOM   8278 4C31 POPEZ 350      16.684  24.014  42.759  1.00  0.00           C
ATOM   8281 5C31 POPEZ 350      17.174  22.894  43.689  1.00  0.00           C
ATOM   8284 6C31 POPEZ 350      16.224  22.634  44.849  1.00  0.00           C
ATOM   8288  NH3 POPEa 351     131.204 134.374  44.039  1.00  0.00           N
ATOM   8292  C12 POPEa 351     132.714 134.304  43.989  1.00  0.00           C
ATOM   8295  C11 POPEa 351     133.364 135.684  44.169  1.00  0.00           C
ATOM   8298  P   POPEa 351     134.824 136.462  46.229  1.00  0.00           P
ATOM   8299  O13 POPEa 351     134.844 137.912  46.509  1.00  0.00           O
ATOM   8300  O14 POPEa 351     135.942 135.924  45.419  1.00  0.00           O
ATOM   8301  O11 POPEa 351     134.764 135.674  47.599  1.00  0.00           O
ATOM   8302  O12 POPEa 351     133.434 136.054  45.549  1.00  0.00           O
ATOM   8303  C1  POPEa 351     133.684 135.804  48.529  1.00  0.00           C
ATOM   8306  C2  POPEa 351     132.664 134.624  48.419  1.00  0.00           C
ATOM   8308  O21 POPEa 351     132.004 134.394  49.689  1.00  0.00           O
ATOM   8309  C21 POPEa 351     132.644 133.824  50.709  1.00  0.00           C
ATOM   8310  O22 POPEa 351     133.784 133.404  50.689  1.00  0.00           O
ATOM   8311  C22 POPEa 351     131.694 133.694  51.909  1.00  0.00           C
ATOM   8314  C3  POPEa 351     133.254 133.344  47.729  1.00  0.00           C
ATOM   8317  O31 POPEa 351     132.224 132.634  47.009  1.00  0.00           O
ATOM   8318  C31 POPEa 351     131.334 131.894  47.669  1.00  0.00           C
ATOM   8319  O32 POPEa 351     130.144 131.874  47.359  1.00  0.00           O
ATOM   8320  C32 POPEa 351     131.974 130.964  48.709  1.00  0.00           C
ATOM   8323  C23 POPEa 351     132.414 133.334  53.249  1.00  0.00           C
ATOM   8326  C24 POPEa 351     131.494 133.464  54.479  1.00  0.00           C
ATOM   8329  C25 POPEa 351     132.144 132.944  55.779  1.00  0.00           C
ATOM   8332  C26 POPEa 351     131.144 132.844  56.939  1.00  0.00           C
ATOM   8335  C27 POPEa 351     131.714 132.174  58.199  1.00  0.00           C
ATOM   8338  C28 POPEa 351     130.664 132.114  59.329  1.00  0.00           C
ATOM   8341  C29 POPEa 351     131.044 131.194  60.459  1.00  0.00           C
ATOM   8343 0C21 POPEa 351     130.344 131.044  61.599  1.00  0.00           C
ATOM   8345 1C21 POPEa 351     129.084 131.804  61.959  1.00  0.00           C
ATOM   8348 2C21 POPEa 351     127.804 130.954  61.919  1.00  0.00           C
ATOM   8351 3C21 POPEa 351     127.734 129.884  63.019  1.00  0.00           C
ATOM   8354 4C21 POPEa 351     126.304 129.354  63.229  1.00  0.00           C
ATOM   8357 5C21 POPEa 351     126.194 128.234  64.279  1.00  0.00           C
ATOM   8360 6C21 POPEa 351     126.794 128.614  65.649  1.00  0.00           C
ATOM   8363 7C21 POPEa 351     126.594 127.524  66.709  1.00  0.00           C
ATOM   8366 8C21 POPEa 351     127.234 127.884  68.049  1.00  0.00           C
ATOM   8370  C33 POPEa 351     131.004 130.144  49.599  1.00  0.00           C
ATOM   8373  C34 POPEa 351     131.724 129.644  50.859  1.00  0.00           C
ATOM   8376  C35 POPEa 351     130.864 128.764  51.769  1.00  0.00           C
ATOM   8379  C36 POPEa 351     131.494 128.514  53.149  1.00  0.00           C
ATOM   8382  C37 POPEa 351     132.644 127.494  53.149  1.00  0.00           C
ATOM   8385  C38 POPEa 351     133.904 127.974  53.889  1.00  0.00           C
ATOM   8388  C39 POPEa 351     134.914 126.834  54.129  1.00  0.00           C
ATOM   8391 0C31 POPEa 351     136.362 127.324  54.269  1.00  0.00           C
ATOM   8394 1C31 POPEa 351     137.372 126.174  54.389  1.00  0.00           C
ATOM   8397 2C31 POPEa 351     137.402 125.524  55.779  1.00  0.00           C
ATOM   8400 3C31 POPEa 351     138.362 124.334  55.819  1.00  0.00           C
ATOM   8403 4C31 POPEa 351     138.622 123.834  57.239  1.00  0.00           C
ATOM   8406 5C31 POPEa 351     139.642 122.694  57.269  1.00  0.00           C
ATOM   8409 6C31 POPEa 351     140.082 122.344  58.689  1.00  0.00           C
ATOM   8413  NH3 POPEb 352       9.944   8.714  84.869  1.00  0.00           N
ATOM   8417  C12 POPEb 352       8.984   7.594  84.559  1.00  0.00           C
ATOM   8420  C11 POPEb 352       7.884   7.474  85.639  1.00  0.00           C
ATOM   8423  P   POPEb 352       5.314   8.004  85.409  1.00  0.00           P
ATOM   8424  O13 POPEb 352       5.524   8.784  86.639  1.00  0.00           O
ATOM   8425  O14 POPEb 352       4.154   7.084  85.379  1.00  0.00           O
ATOM   8426  O11 POPEb 352       5.234   9.024  84.199  1.00  0.00           O
ATOM   8427  O12 POPEb 352       6.634   7.194  85.039  1.00  0.00           O
ATOM   8428  C1  POPEb 352       4.274   8.814  83.169  1.00  0.00           C
ATOM   8431  C2  POPEb 352       4.694   9.604  81.929  1.00  0.00           C
ATOM   8433  O21 POPEb 352       3.694   9.344  80.929  1.00  0.00           O
ATOM   8434  C21 POPEb 352       3.524  10.284  80.029  1.00  0.00           C
ATOM   8435  O22 POPEb 352       4.114  11.364  79.999  1.00  0.00           O
ATOM   8436  C22 POPEb 352       2.554   9.784  78.959  1.00  0.00           C
ATOM   8439  C3  POPEb 352       6.124   9.134  81.519  1.00  0.00           C
ATOM   8442  O31 POPEb 352       6.684   9.884  80.419  1.00  0.00           O
ATOM   8443  C31 POPEb 352       6.364   9.404  79.219  1.00  0.00           C
ATOM   8444  O32 POPEb 352       5.764   8.364  78.999  1.00  0.00           O
ATOM   8445  C32 POPEb 352       6.794  10.414  78.179  1.00  0.00           C
ATOM   8448  C23 POPEb 352       2.344  10.744  77.759  1.00  0.00           C
ATOM   8451  C24 POPEb 352       1.614  10.014  76.619  1.00  0.00           C
ATOM   8454  C25 POPEb 352       1.384  10.814  75.329  1.00  0.00           C
ATOM   8457  C26 POPEb 352       2.614  10.894  74.429  1.00  0.00           C
ATOM   8460  C27 POPEb 352       2.304  10.794  72.919  1.00  0.00           C
ATOM   8463  C28 POPEb 352       2.384   9.354  72.369  1.00  0.00           C
ATOM   8466  C29 POPEb 352       2.544   9.324  70.869  1.00  0.00           C
ATOM   8468 0C21 POPEb 352       1.644   8.914  69.949  1.00  0.00           C
ATOM   8470 1C21 POPEb 352       0.244   8.424  70.209  1.00  0.00           C
ATOM   8473 2C21 POPEb 352       0.064   6.914  69.999  1.00  0.00           C
ATOM   8476 3C21 POPEb 352      -1.414   6.504  70.069  1.00  0.00           C
ATOM   8479 4C21 POPEb 352      -1.634   5.004  69.839  1.00  0.00           C
ATOM   8482 5C21 POPEb 352      -3.074   4.664  69.459  1.00  0.00           C
ATOM   8485 6C21 POPEb 352      -3.294   3.174  69.189  1.00  0.00           C
ATOM   8488 7C21 POPEb 352      -4.044   2.884  67.889  1.00  0.00           C
ATOM   8491 8C21 POPEb 352      -4.364   1.394  67.739  1.00  0.00           C
ATOM   8495  C33 POPEb 352       6.194  10.044  76.819  1.00  0.00           C
ATOM   8498  C34 POPEb 352       6.854  10.764  75.639  1.00  0.00           C
ATOM   8501  C35 POPEb 352       6.174  10.294  74.359  1.00  0.00           C
ATOM   8504  C36 POPEb 352       7.044  10.354  73.099  1.00  0.00           C
ATOM   8507  C37 POPEb 352       6.444   9.464  72.009  1.00  0.00           C
ATOM   8510  C38 POPEb 352       7.304   9.424  70.739  1.00  0.00           C
ATOM   8513  C39 POPEb 352       7.254  10.724  69.929  1.00  0.00           C
ATOM   8516 0C31 POPEb 352       5.824  11.044  69.469  1.00  0.00           C
ATOM   8519 1C31 POPEb 352       5.754  11.824  68.149  1.00  0.00           C
ATOM   8522 2C31 POPEb 352       4.554  11.374  67.299  1.00  0.00           C
ATOM   8525 3C31 POPEb 352       4.644  11.864  65.849  1.00  0.00           C
ATOM   8528 4C31 POPEb 352       3.594  11.224  64.939  1.00  0.00           C
ATOM   8531 5C31 POPEb 352       3.754  11.654  63.479  1.00  0.00           C
ATOM   8534 6C31 POPEb 352       2.604  11.224  62.569  1.00  0.00           C
ATOM   8538  NH3 POPEc 353      -0.336  64.904  33.479  1.00  0.00           N
ATOM   8542  C12 POPEc 353       0.554  65.914  32.829  1.00  0.00           C
ATOM   8545  C11 POPEc 353       0.674  65.554  31.339  1.00  0.00           C
ATOM   8548  P   POPEc 353       2.394  63.574  31.299  1.00  0.00           P
ATOM   8549  O13 POPEc 353       2.484  62.314  30.539  1.00  0.00           O
ATOM   8550  O14 POPEc 353       3.384  64.644  31.039  1.00  0.00           O
ATOM   8551  O11 POPEc 353       2.414  63.294  32.849  1.00  0.00           O
ATOM   8552  O12 POPEc 353       0.934  64.164  31.149  1.00  0.00           O
ATOM   8553  C1  POPEc 353       2.374  61.994  33.429  1.00  0.00           C
ATOM   8556  C2  POPEc 353       1.754  62.124  34.849  1.00  0.00           C
ATOM   8558  O21 POPEc 353       2.504  61.464  35.879  1.00  0.00           O
ATOM   8559  C21 POPEc 353       2.424  60.154  35.899  1.00  0.00           C
ATOM   8560  O22 POPEc 353       2.424  59.414  34.929  1.00  0.00           O
ATOM   8561  C22 POPEc 353       2.404  59.684  37.359  1.00  0.00           C
ATOM   8564  C3  POPEc 353       0.254  61.734  34.889  1.00  0.00           C
ATOM   8567  O31 POPEc 353      -0.266  61.824  36.229  1.00  0.00           O
ATOM   8568  C31 POPEc 353      -0.436  63.044  36.709  1.00  0.00           C
ATOM   8569  O32 POPEc 353      -0.216  64.094  36.109  1.00  0.00           O
ATOM   8570  C32 POPEc 353      -0.964  62.894  38.139  1.00  0.00           C
ATOM   8573  C23 POPEc 353       1.164  58.894  37.829  1.00  0.00           C
ATOM   8576  C24 POPEc 353       0.884  59.094  39.329  1.00  0.00           C
ATOM   8579  C25 POPEc 353       0.014  57.994  39.949  1.00  0.00           C
ATOM   8582  C26 POPEc 353       0.834  56.784  40.419  1.00  0.00           C
ATOM   8585  C27 POPEc 353       0.044  55.474  40.519  1.00  0.00           C
ATOM   8588  C28 POPEc 353       0.914  54.334  41.079  1.00  0.00           C
ATOM   8591  C29 POPEc 353       0.314  52.974  40.839  1.00  0.00           C
ATOM   8593 0C21 POPEc 353       0.924  51.814  41.119  1.00  0.00           C
ATOM   8595 1C21 POPEc 353       2.284  51.654  41.739  1.00  0.00           C
ATOM   8598 2C21 POPEc 353       2.274  50.744  42.989  1.00  0.00           C
ATOM   8601 3C21 POPEc 353       1.634  51.424  44.209  1.00  0.00           C
ATOM   8604 4C21 POPEc 353       1.794  50.634  45.519  1.00  0.00           C
ATOM   8607 5C21 POPEc 353       3.254  50.434  45.929  1.00  0.00           C
ATOM   8610 6C21 POPEc 353       3.434  49.794  47.309  1.00  0.00           C
ATOM   8613 7C21 POPEc 353       4.904  49.824  47.759  1.00  0.00           C
ATOM   8616 8C21 POPEc 353       5.144  49.184  49.119  1.00  0.00           C
ATOM   8620  C33 POPEc 353      -0.814  64.144  39.029  1.00  0.00           C
ATOM   8623  C34 POPEc 353      -0.366  63.764  40.439  1.00  0.00           C
ATOM   8626  C35 POPEc 353      -0.246  64.974  41.369  1.00  0.00           C
ATOM   8629  C36 POPEc 353       0.984  64.914  42.289  1.00  0.00           C
ATOM   8632  C37 POPEc 353       0.664  65.114  43.769  1.00  0.00           C
ATOM   8635  C38 POPEc 353       1.914  65.404  44.599  1.00  0.00           C
ATOM   8638  C39 POPEc 353       1.644  65.374  46.109  1.00  0.00           C
ATOM   8641 0C31 POPEc 353       2.864  65.744  46.959  1.00  0.00           C
ATOM   8644 1C31 POPEc 353       2.594  65.534  48.459  1.00  0.00           C
ATOM   8647 2C31 POPEc 353       3.834  65.734  49.339  1.00  0.00           C
ATOM   8650 3C31 POPEc 353       4.274  67.194  49.469  1.00  0.00           C
ATOM   8653 4C31 POPEc 353       5.434  67.354  50.459  1.00  0.00           C
ATOM   8656 5C31 POPEc 353       5.854  68.814  50.659  1.00  0.00           C
ATOM   8659 6C31 POPEc 353       6.894  68.994  51.779  1.00  0.00           C
ATOM   8663  NH3 POPEd 354     101.664 112.784  38.189  1.00  0.00           N
ATOM   8667  C12 POPEd 354     101.004 112.104  39.369  1.00  0.00           C
ATOM   8670  C11 POPEd 354      99.444 112.084  39.279  1.00  0.00           C
ATOM   8673  P   POPEd 354      98.984 114.764  39.109  1.00  0.00           P
ATOM   8674  O13 POPEd 354      97.814 115.524  38.609  1.00  0.00           O
ATOM   8675  O14 POPEd 354     100.334 115.164  38.689  1.00  0.00           O
ATOM   8676  O11 POPEd 354      98.974 114.834  40.669  1.00  0.00           O
ATOM   8677  O12 POPEd 354      98.834 113.244  38.729  1.00  0.00           O
ATOM   8678  C1  POPEd 354      97.814 114.774  41.489  1.00  0.00           C
ATOM   8681  C2  POPEd 354      98.064 113.814  42.689  1.00  0.00           C
ATOM   8683  O21 POPEd 354      97.624 114.424  43.909  1.00  0.00           O
ATOM   8684  C21 POPEd 354      96.294 114.464  44.039  1.00  0.00           C
ATOM   8685  O22 POPEd 354      95.494 114.114  43.189  1.00  0.00           O
ATOM   8686  C22 POPEd 354      95.974 114.724  45.509  1.00  0.00           C
ATOM   8689  C3  POPEd 354      99.584 113.504  42.819  1.00  0.00           C
ATOM   8692  O31 POPEd 354      99.894 112.654  43.949  1.00  0.00           O
ATOM   8693  C31 POPEd 354      99.994 111.364  43.689  1.00  0.00           C
ATOM   8694  O32 POPEd 354      99.834 110.844  42.599  1.00  0.00           O
ATOM   8695  C32 POPEd 354     100.424 110.654  44.969  1.00  0.00           C
ATOM   8698  C23 POPEd 354      94.564 114.234  45.959  1.00  0.00           C
ATOM   8701  C24 POPEd 354      94.544 113.774  47.419  1.00  0.00           C
ATOM   8704  C25 POPEd 354      94.614 112.254  47.599  1.00  0.00           C
ATOM   8707  C26 POPEd 354      95.014 111.844  49.029  1.00  0.00           C
ATOM   8710  C27 POPEd 354      94.324 110.554  49.519  1.00  0.00           C
ATOM   8713  C28 POPEd 354      93.454 110.714  50.789  1.00  0.00           C
ATOM   8716  C29 POPEd 354      92.484 111.864  50.679  1.00  0.00           C
ATOM   8718 0C21 POPEd 354      91.724 112.374  51.669  1.00  0.00           C
ATOM   8720 1C21 POPEd 354      91.634 111.844  53.079  1.00  0.00           C
ATOM   8723 2C21 POPEd 354      92.664 112.454  54.049  1.00  0.00           C
ATOM   8726 3C21 POPEd 354      92.034 112.934  55.369  1.00  0.00           C
ATOM   8729 4C21 POPEd 354      93.034 112.964  56.529  1.00  0.00           C
ATOM   8732 5C21 POPEd 354      92.374 113.344  57.859  1.00  0.00           C
ATOM   8735 6C21 POPEd 354      93.284 113.064  59.059  1.00  0.00           C
ATOM   8738 7C21 POPEd 354      92.604 113.354  60.399  1.00  0.00           C
ATOM   8741 8C21 POPEd 354      93.454 112.904  61.599  1.00  0.00           C
ATOM   8745  C33 POPEd 354     100.044 109.154  45.099  1.00  0.00           C
ATOM   8748  C34 POPEd 354     100.204 108.744  46.569  1.00  0.00           C
ATOM   8751  C35 POPEd 354      99.864 107.294  46.929  1.00  0.00           C
ATOM   8754  C36 POPEd 354      99.974 107.114  48.449  1.00  0.00           C
ATOM   8757  C37 POPEd 354      99.414 105.794  48.999  1.00  0.00           C
ATOM   8760  C38 POPEd 354      99.134 105.844  50.509  1.00  0.00           C
ATOM   8763  C39 POPEd 354     100.344 106.274  51.359  1.00  0.00           C
ATOM   8766 0C31 POPEd 354     100.024 106.534  52.829  1.00  0.00           C
ATOM   8769 1C31 POPEd 354      99.674 105.284  53.649  1.00  0.00           C
ATOM   8772 2C31 POPEd 354      99.834 105.554  55.159  1.00  0.00           C
ATOM   8775 3C31 POPEd 354     101.274 105.324  55.639  1.00  0.00           C
ATOM   8778 4C31 POPEd 354     101.624 106.094  56.919  1.00  0.00           C
ATOM   8781 5C31 POPEd 354     102.994 105.704  57.489  1.00  0.00           C
ATOM   8784 6C31 POPEd 354     103.494 106.644  58.589  1.00  0.00           C
ATOM   8788  NH3 POPEe 355      45.114 105.544  38.759  1.00  0.00           N
ATOM   8792  C12 POPEe 355      46.564 105.354  39.059  1.00  0.00           C
ATOM   8795  C11 POPEe 355      47.014 106.134  40.299  1.00  0.00           C
ATOM   8798  P   POPEe 355      49.344 106.874  41.259  1.00  0.00           P
ATOM   8799  O13 POPEe 355      49.644 108.224  40.729  1.00  0.00           O
ATOM   8800  O14 POPEe 355      48.804 106.794  42.639  1.00  0.00           O
ATOM   8801  O11 POPEe 355      50.604 105.934  41.089  1.00  0.00           O
ATOM   8802  O12 POPEe 355      48.424 106.134  40.249  1.00  0.00           O
ATOM   8803  C1  POPEe 355      50.754 104.844  42.009  1.00  0.00           C
ATOM   8806  C2  POPEe 355      51.694 103.734  41.439  1.00  0.00           C
ATOM   8808  O21 POPEe 355      51.894 102.594  42.299  1.00  0.00           O
ATOM   8809  C21 POPEe 355      51.984 102.704  43.619  1.00  0.00           C
ATOM   8810  O22 POPEe 355      52.054 103.714  44.289  1.00  0.00           O
ATOM   8811  C22 POPEe 355      51.954 101.274  44.179  1.00  0.00           C
ATOM   8814  C3  POPEe 355      53.044 104.274  40.879  1.00  0.00           C
ATOM   8817  O31 POPEe 355      53.814 105.024  41.829  1.00  0.00           O
ATOM   8818  C31 POPEe 355      54.774 104.374  42.489  1.00  0.00           C
ATOM   8819  O32 POPEe 355      55.004 103.174  42.429  1.00  0.00           O
ATOM   8820  C32 POPEe 355      55.594 105.394  43.279  1.00  0.00           C
ATOM   8823  C23 POPEe 355      51.904 101.234  45.729  1.00  0.00           C
ATOM   8826  C24 POPEe 355      51.634  99.824  46.269  1.00  0.00           C
ATOM   8829  C25 POPEe 355      50.864  99.814  47.589  1.00  0.00           C
ATOM   8832  C26 POPEe 355      51.734  99.494  48.809  1.00  0.00           C
ATOM   8835  C27 POPEe 355      51.104 100.054  50.099  1.00  0.00           C
ATOM   8838  C28 POPEe 355      51.704  99.474  51.389  1.00  0.00           C
ATOM   8841  C29 POPEe 355      50.894  99.914  52.579  1.00  0.00           C
ATOM   8843 0C21 POPEe 355      51.344 100.314  53.789  1.00  0.00           C
ATOM   8845 1C21 POPEe 355      52.784 100.374  54.239  1.00  0.00           C
ATOM   8848 2C21 POPEe 355      53.174  99.144  55.069  1.00  0.00           C
ATOM   8851 3C21 POPEe 355      52.434  99.034  56.409  1.00  0.00           C
ATOM   8854 4C21 POPEe 355      52.874  97.844  57.259  1.00  0.00           C
ATOM   8857 5C21 POPEe 355      52.154  97.784  58.619  1.00  0.00           C
ATOM   8860 6C21 POPEe 355      52.444  96.504  59.419  1.00  0.00           C
ATOM   8863 7C21 POPEe 355      51.944  96.604  60.869  1.00  0.00           C
ATOM   8866 8C21 POPEe 355      52.044  95.284  61.639  1.00  0.00           C
ATOM   8870  C33 POPEe 355      55.604 105.084  44.789  1.00  0.00           C
ATOM   8873  C34 POPEe 355      55.634 106.344  45.659  1.00  0.00           C
ATOM   8876  C35 POPEe 355      55.454 106.044  47.159  1.00  0.00           C
ATOM   8879  C36 POPEe 355      54.034 105.624  47.549  1.00  0.00           C
ATOM   8882  C37 POPEe 355      53.904 105.274  49.039  1.00  0.00           C
ATOM   8885  C38 POPEe 355      52.454 105.024  49.459  1.00  0.00           C
ATOM   8888  C39 POPEe 355      52.284 104.804  50.979  1.00  0.00           C
ATOM   8891 0C31 POPEe 355      50.814 104.854  51.439  1.00  0.00           C
ATOM   8894 1C31 POPEe 355      50.694 104.924  52.969  1.00  0.00           C
ATOM   8897 2C31 POPEe 355      49.284 105.314  53.449  1.00  0.00           C
ATOM   8900 3C31 POPEe 355      49.184 105.504  54.979  1.00  0.00           C
ATOM   8903 4C31 POPEe 355      49.944 106.734  55.489  1.00  0.00           C
ATOM   8906 5C31 POPEe 355      49.784 106.954  56.999  1.00  0.00           C
ATOM   8909 6C31 POPEe 355      50.474 108.234  57.499  1.00  0.00           C
ATOM   8913  NH3 POPEf 356     106.004   4.554  42.839  1.00  0.00           N
ATOM   8917  C12 POPEf 356     107.394   4.974  42.449  1.00  0.00           C
ATOM   8920  C11 POPEf 356     108.254   3.764  42.059  1.00  0.00           C
ATOM   8923  P   POPEf 356     110.784   3.884  42.789  1.00  0.00           P
ATOM   8924  O13 POPEf 356     110.504   2.624  43.519  1.00  0.00           O
ATOM   8925  O14 POPEf 356     112.064   3.824  42.039  1.00  0.00           O
ATOM   8926  O11 POPEf 356     110.744   5.094  43.789  1.00  0.00           O
ATOM   8927  O12 POPEf 356     109.594   4.174  41.809  1.00  0.00           O
ATOM   8928  C1  POPEf 356     110.154   4.864  45.079  1.00  0.00           C
ATOM   8931  C2  POPEf 356     110.354   6.104  45.959  1.00  0.00           C
ATOM   8933  O21 POPEf 356     110.244   5.784  47.349  1.00  0.00           O
ATOM   8934  C21 POPEf 356     109.034   5.634  47.809  1.00  0.00           C
ATOM   8935  O22 POPEf 356     108.024   5.404  47.169  1.00  0.00           O
ATOM   8936  C22 POPEf 356     109.084   5.774  49.329  1.00  0.00           C
ATOM   8939  C3  POPEf 356     109.484   7.324  45.509  1.00  0.00           C
ATOM   8942  O31 POPEf 356     109.374   8.254  46.609  1.00  0.00           O
ATOM   8943  C31 POPEf 356     110.204   9.274  46.579  1.00  0.00           C
ATOM   8944  O32 POPEf 356     110.284  10.104  45.679  1.00  0.00           O
ATOM   8945  C32 POPEf 356     111.054   9.194  47.849  1.00  0.00           C
ATOM   8948  C23 POPEf 356     107.974   6.714  49.849  1.00  0.00           C
ATOM   8951  C24 POPEf 356     108.044   6.894  51.369  1.00  0.00           C
ATOM   8954  C25 POPEf 356     107.584   5.644  52.139  1.00  0.00           C
ATOM   8957  C26 POPEf 356     108.484   5.274  53.329  1.00  0.00           C
ATOM   8960  C27 POPEf 356     107.834   4.234  54.239  1.00  0.00           C
ATOM   8963  C28 POPEf 356     108.844   3.544  55.179  1.00  0.00           C
ATOM   8966  C29 POPEf 356     108.174   2.444  55.959  1.00  0.00           C
ATOM   8968 0C21 POPEf 356     108.014   2.344  57.289  1.00  0.00           C
ATOM   8970 1C21 POPEf 356     108.504   3.314  58.339  1.00  0.00           C
ATOM   8973 2C21 POPEf 356     109.364   2.574  59.379  1.00  0.00           C
ATOM   8976 3C21 POPEf 356     109.974   3.524  60.419  1.00  0.00           C
ATOM   8979 4C21 POPEf 356     110.864   2.804  61.439  1.00  0.00           C
ATOM   8982 5C21 POPEf 356     110.114   1.734  62.239  1.00  0.00           C
ATOM   8985 6C21 POPEf 356     110.934   1.154  63.409  1.00  0.00           C
ATOM   8988 7C21 POPEf 356     110.104   0.234  64.309  1.00  0.00           C
ATOM   8991 8C21 POPEf 356     109.394  -0.904  63.579  1.00  0.00           C
ATOM   8995  C33 POPEf 356     111.074  10.494  48.669  1.00  0.00           C
ATOM   8998  C34 POPEf 356     111.304  10.194  50.159  1.00  0.00           C
ATOM   9001  C35 POPEf 356     111.494  11.484  50.949  1.00  0.00           C
ATOM   9004  C36 POPEf 356     111.754  11.244  52.439  1.00  0.00           C
ATOM   9007  C37 POPEf 356     111.854  12.574  53.189  1.00  0.00           C
ATOM   9010  C38 POPEf 356     112.064  12.444  54.689  1.00  0.00           C
ATOM   9013  C39 POPEf 356     110.734  12.294  55.449  1.00  0.00           C
ATOM   9016 0C31 POPEf 356     110.904  12.674  56.919  1.00  0.00           C
ATOM   9019 1C31 POPEf 356     109.594  12.644  57.709  1.00  0.00           C
ATOM   9022 2C31 POPEf 356     109.754  13.334  59.069  1.00  0.00           C
ATOM   9025 3C31 POPEf 356     109.324  12.474  60.259  1.00  0.00           C
ATOM   9028 4C31 POPEf 356     109.534  13.214  61.579  1.00  0.00           C
ATOM   9031 5C31 POPEf 356     109.054  12.404  62.789  1.00  0.00           C
ATOM   9034 6C31 POPEf 356     109.274  13.124  64.129  1.00  0.00           C
ATOM   9038  NH3 POPEg 357      27.324 126.464  39.669  1.00  0.00           N
ATOM   9042  C12 POPEg 357      28.084 127.594  40.299  1.00  0.00           C
ATOM   9045  C11 POPEg 357      27.594 127.854  41.729  1.00  0.00           C
ATOM   9048  P   POPEg 357      28.984 128.304  43.909  1.00  0.00           P
ATOM   9049  O13 POPEg 357      29.944 127.184  43.809  1.00  0.00           O
ATOM   9050  O14 POPEg 357      29.414 129.554  44.559  1.00  0.00           O
ATOM   9051  O11 POPEg 357      27.644 127.784  44.589  1.00  0.00           O
ATOM   9052  O12 POPEg 357      28.534 128.664  42.439  1.00  0.00           O
ATOM   9053  C1  POPEg 357      27.714 127.034  45.809  1.00  0.00           C
ATOM   9056  C2  POPEg 357      27.854 127.934  47.079  1.00  0.00           C
ATOM   9058  O21 POPEg 357      27.624 127.124  48.239  1.00  0.00           O
ATOM   9059  C21 POPEg 357      28.594 126.304  48.549  1.00  0.00           C
ATOM   9060  O22 POPEg 357      29.714 126.314  48.079  1.00  0.00           O
ATOM   9061  C22 POPEg 357      28.084 125.284  49.559  1.00  0.00           C
ATOM   9064  C3  POPEg 357      26.824 129.094  47.109  1.00  0.00           C
ATOM   9067  O31 POPEg 357      27.064 130.034  48.179  1.00  0.00           O
ATOM   9068  C31 POPEg 357      26.384 129.874  49.319  1.00  0.00           C
ATOM   9069  O32 POPEg 357      25.804 128.874  49.669  1.00  0.00           O
ATOM   9070  C32 POPEg 357      26.384 131.204  50.079  1.00  0.00           C
ATOM   9073  C23 POPEg 357      29.234 124.504  50.219  1.00  0.00           C
ATOM   9076  C24 POPEg 357      28.754 123.274  50.999  1.00  0.00           C
ATOM   9079  C25 POPEg 357      27.924 123.604  52.259  1.00  0.00           C
ATOM   9082  C26 POPEg 357      28.754 124.134  53.429  1.00  0.00           C
ATOM   9085  C27 POPEg 357      27.884 124.384  54.669  1.00  0.00           C
ATOM   9088  C28 POPEg 357      28.674 124.874  55.899  1.00  0.00           C
ATOM   9091  C29 POPEg 357      29.634 123.824  56.409  1.00  0.00           C
ATOM   9093 0C21 POPEg 357      30.614 124.034  57.309  1.00  0.00           C
ATOM   9095 1C21 POPEg 357      30.924 125.354  57.969  1.00  0.00           C
ATOM   9098 2C21 POPEg 357      30.154 125.514  59.299  1.00  0.00           C
ATOM   9101 3C21 POPEg 357      30.584 126.764  60.069  1.00  0.00           C
ATOM   9104 4C21 POPEg 357      29.754 126.974  61.349  1.00  0.00           C
ATOM   9107 5C21 POPEg 357      30.354 128.014  62.309  1.00  0.00           C
ATOM   9110 6C21 POPEg 357      30.614 129.384  61.649  1.00  0.00           C
ATOM   9113 7C21 POPEg 357      30.854 130.494  62.669  1.00  0.00           C
ATOM   9116 8C21 POPEg 357      30.984 131.884  62.029  1.00  0.00           C
ATOM   9120  C33 POPEg 357      25.914 131.084  51.549  1.00  0.00           C
ATOM   9123  C34 POPEg 357      25.374 132.384  52.159  1.00  0.00           C
ATOM   9126  C35 POPEg 357      23.994 132.804  51.599  1.00  0.00           C
ATOM   9129  C36 POPEg 357      23.204 133.694  52.569  1.00  0.00           C
ATOM   9132  C37 POPEg 357      21.794 134.054  52.069  1.00  0.00           C
ATOM   9135  C38 POPEg 357      20.804 134.424  53.189  1.00  0.00           C
ATOM   9138  C39 POPEg 357      21.244 135.594  54.089  1.00  0.00           C
ATOM   9141 0C31 POPEg 357      21.134 136.972  53.429  1.00  0.00           C
ATOM   9144 1C31 POPEg 357      21.704 138.072  54.349  1.00  0.00           C
ATOM   9147 2C31 POPEg 357      21.144 139.472  54.079  1.00  0.00           C
ATOM   9150 3C31 POPEg 357      21.664 140.512  55.089  1.00  0.00           C
ATOM   9153 4C31 POPEg 357      21.084 140.322  56.499  1.00  0.00           C
ATOM   9156 5C31 POPEg 357      21.664 141.292  57.529  1.00  0.00           C
ATOM   9159 6C31 POPEg 357      21.134 141.022  58.949  1.00  0.00           C
ATOM   9163  NH3 POPEh 358      89.154  47.344  83.529  1.00  0.00           N
ATOM   9167  C12 POPEh 358      89.194  47.404  85.039  1.00  0.00           C
ATOM   9170  C11 POPEh 358      90.224  46.424  85.649  1.00  0.00           C
ATOM   9173  P   POPEh 358      90.234  44.124  84.389  1.00  0.00           P
ATOM   9174  O13 POPEh 358      91.674  44.364  84.129  1.00  0.00           O
ATOM   9175  O14 POPEh 358      89.854  42.724  84.679  1.00  0.00           O
ATOM   9176  O11 POPEh 358      89.414  44.714  83.159  1.00  0.00           O
ATOM   9177  O12 POPEh 358      89.784  45.064  85.579  1.00  0.00           O
ATOM   9178  C1  POPEh 358      88.434  43.954  82.429  1.00  0.00           C
ATOM   9181  C2  POPEh 358      88.664  43.984  80.869  1.00  0.00           C
ATOM   9183  O21 POPEh 358      87.534  44.614  80.239  1.00  0.00           O
ATOM   9184  C21 POPEh 358      87.724  44.914  78.949  1.00  0.00           C
ATOM   9185  O22 POPEh 358      88.774  44.734  78.349  1.00  0.00           O
ATOM   9186  C22 POPEh 358      86.404  45.354  78.319  1.00  0.00           C
ATOM   9189  C3  POPEh 358      88.924  42.554  80.279  1.00  0.00           C
ATOM   9192  O31 POPEh 358      90.334  42.264  80.209  1.00  0.00           O
ATOM   9193  C31 POPEh 358      91.024  42.074  79.059  1.00  0.00           C
ATOM   9194  O32 POPEh 358      92.244  42.124  79.029  1.00  0.00           O
ATOM   9195  C32 POPEh 358      90.174  41.674  77.839  1.00  0.00           C
ATOM   9198  C23 POPEh 358      86.544  45.734  76.819  1.00  0.00           C
ATOM   9201  C24 POPEh 358      85.204  45.594  76.069  1.00  0.00           C
ATOM   9204  C25 POPEh 358      84.954  44.174  75.519  1.00  0.00           C
ATOM   9207  C26 POPEh 358      84.984  44.134  73.979  1.00  0.00           C
ATOM   9210  C27 POPEh 358      84.744  42.734  73.389  1.00  0.00           C
ATOM   9213  C28 POPEh 358      85.054  42.694  71.869  1.00  0.00           C
ATOM   9216  C29 POPEh 358      84.564  41.474  71.139  1.00  0.00           C
ATOM   9218 0C21 POPEh 358      85.094  40.944  70.019  1.00  0.00           C
ATOM   9220 1C21 POPEh 358      86.294  41.444  69.249  1.00  0.00           C
ATOM   9223 2C21 POPEh 358      85.904  42.194  67.959  1.00  0.00           C
ATOM   9226 3C21 POPEh 358      87.114  42.884  67.299  1.00  0.00           C
ATOM   9229 4C21 POPEh 358      86.734  43.764  66.089  1.00  0.00           C
ATOM   9232 5C21 POPEh 358      86.884  43.064  64.729  1.00  0.00           C
ATOM   9235 6C21 POPEh 358      88.344  43.004  64.249  1.00  0.00           C
ATOM   9238 7C21 POPEh 358      88.504  42.404  62.849  1.00  0.00           C
ATOM   9241 8C21 POPEh 358      89.914  42.564  62.269  1.00  0.00           C
ATOM   9245  C33 POPEh 358      91.044  41.154  76.659  1.00  0.00           C
ATOM   9248  C34 POPEh 358      90.414  41.334  75.269  1.00  0.00           C
ATOM   9251  C35 POPEh 358      89.304  40.324  74.939  1.00  0.00           C
ATOM   9254  C36 POPEh 358      88.664  40.584  73.559  1.00  0.00           C
ATOM   9257  C37 POPEh 358      87.424  39.714  73.289  1.00  0.00           C
ATOM   9260  C38 POPEh 358      87.644  38.534  72.329  1.00  0.00           C
ATOM   9263  C39 POPEh 358      88.584  37.424  72.829  1.00  0.00           C
ATOM   9266 0C31 POPEh 358      88.164  36.794  74.159  1.00  0.00           C
ATOM   9269 1C31 POPEh 358      88.894  35.464  74.429  1.00  0.00           C
ATOM   9272 2C31 POPEh 358      88.114  34.244  73.919  1.00  0.00           C
ATOM   9275 3C31 POPEh 358      89.004  33.004  73.689  1.00  0.00           C
ATOM   9278 4C31 POPEh 358      89.604  32.394  74.969  1.00  0.00           C
ATOM   9281 5C31 POPEh 358      88.824  31.164  75.459  1.00  0.00           C
ATOM   9284 6C31 POPEh 358      89.454  30.474  76.669  1.00  0.00           C
ATOM   9288  NH3 POPEi 359      46.254 121.334  83.819  1.00  0.00           N
ATOM   9292  C12 POPEi 359      46.384 121.774  85.249  1.00  0.00           C
ATOM   9295  C11 POPEi 359      47.144 120.714  86.049  1.00  0.00           C
ATOM   9298  P   POPEi 359      48.904 119.144  84.889  1.00  0.00           P
ATOM   9299  O13 POPEi 359      50.124 119.274  84.079  1.00  0.00           O
ATOM   9300  O14 POPEi 359      48.854 118.034  85.859  1.00  0.00           O
ATOM   9301  O11 POPEi 359      47.694 118.954  83.879  1.00  0.00           O
ATOM   9302  O12 POPEi 359      48.454 120.514  85.499  1.00  0.00           O
ATOM   9303  C1  POPEi 359      47.564 117.734  83.149  1.00  0.00           C
ATOM   9306  C2  POPEi 359      47.244 118.114  81.699  1.00  0.00           C
ATOM   9308  O21 POPEi 359      46.814 117.004  80.889  1.00  0.00           O
ATOM   9309  C21 POPEi 359      45.604 116.534  81.149  1.00  0.00           C
ATOM   9310  O22 POPEi 359      45.074 116.444  82.239  1.00  0.00           O
ATOM   9311  C22 POPEi 359      44.914 116.234  79.809  1.00  0.00           C
ATOM   9314  C3  POPEi 359      48.474 118.864  81.059  1.00  0.00           C
ATOM   9317  O31 POPEi 359      48.424 118.934  79.609  1.00  0.00           O
ATOM   9318  C31 POPEi 359      48.824 117.824  79.009  1.00  0.00           C
ATOM   9319  O32 POPEi 359      49.344 116.854  79.559  1.00  0.00           O
ATOM   9320  C32 POPEi 359      48.444 117.854  77.539  1.00  0.00           C
ATOM   9323  C23 POPEi 359      44.054 114.944  79.799  1.00  0.00           C
ATOM   9326  C24 POPEi 359      44.114 114.344  78.389  1.00  0.00           C
ATOM   9329  C25 POPEi 359      43.294 113.064  78.119  1.00  0.00           C
ATOM   9332  C26 POPEi 359      43.864 112.454  76.829  1.00  0.00           C
ATOM   9335  C27 POPEi 359      43.034 111.424  76.069  1.00  0.00           C
ATOM   9338  C28 POPEi 359      43.834 111.044  74.809  1.00  0.00           C
ATOM   9341  C29 POPEi 359      43.224 110.044  73.879  1.00  0.00           C
ATOM   9343 0C21 POPEi 359      43.334 108.714  73.979  1.00  0.00           C
ATOM   9345 1C21 POPEi 359      44.034 107.944  75.079  1.00  0.00           C
ATOM   9348 2C21 POPEi 359      43.014 107.184  75.949  1.00  0.00           C
ATOM   9351 3C21 POPEi 359      42.054 106.304  75.149  1.00  0.00           C
ATOM   9354 4C21 POPEi 359      41.274 105.304  76.009  1.00  0.00           C
ATOM   9357 5C21 POPEi 359      39.854 105.014  75.479  1.00  0.00           C
ATOM   9360 6C21 POPEi 359      39.814 104.664  73.989  1.00  0.00           C
ATOM   9363 7C21 POPEi 359      38.484 104.054  73.539  1.00  0.00           C
ATOM   9366 8C21 POPEi 359      38.524 103.574  72.089  1.00  0.00           C
ATOM   9370  C33 POPEi 359      49.464 118.614  76.659  1.00  0.00           C
ATOM   9373  C34 POPEi 359      48.824 119.074  75.339  1.00  0.00           C
ATOM   9376  C35 POPEi 359      49.004 118.054  74.209  1.00  0.00           C
ATOM   9379  C36 POPEi 359      50.364 118.244  73.539  1.00  0.00           C
ATOM   9382  C37 POPEi 359      50.624 117.304  72.369  1.00  0.00           C
ATOM   9385  C38 POPEi 359      51.764 117.824  71.499  1.00  0.00           C
ATOM   9388  C39 POPEi 359      52.314 116.774  70.539  1.00  0.00           C
ATOM   9391 0C31 POPEi 359      51.544 116.644  69.219  1.00  0.00           C
ATOM   9394 1C31 POPEi 359      52.344 115.834  68.199  1.00  0.00           C
ATOM   9397 2C31 POPEi 359      51.864 116.044  66.759  1.00  0.00           C
ATOM   9400 3C31 POPEi 359      52.754 115.324  65.749  1.00  0.00           C
ATOM   9403 4C31 POPEi 359      52.374 115.654  64.309  1.00  0.00           C
ATOM   9406 5C31 POPEi 359      53.444 115.214  63.309  1.00  0.00           C
ATOM   9409 6C31 POPEi 359      53.144 115.664  61.879  1.00  0.00           C
ATOM   9413  NH3 POPEj 360      77.194  47.904  79.029  1.00  0.00           N
ATOM   9417  C12 POPEj 360      78.424  47.434  79.709  1.00  0.00           C
ATOM   9420  C11 POPEj 360      79.644  48.034  79.059  1.00  0.00           C
ATOM   9423  P   POPEj 360      82.034  47.254  78.729  1.00  0.00           P
ATOM   9424  O13 POPEj 360      83.244  46.994  79.539  1.00  0.00           O
ATOM   9425  O14 POPEj 360      81.674  46.164  77.789  1.00  0.00           O
ATOM   9426  O11 POPEj 360      82.134  48.634  77.959  1.00  0.00           O
ATOM   9427  O12 POPEj 360      80.784  47.434  79.669  1.00  0.00           O
ATOM   9428  C1  POPEj 360      83.064  48.744  76.879  1.00  0.00           C
ATOM   9431  C2  POPEj 360      82.724  49.974  75.989  1.00  0.00           C
ATOM   9433  O21 POPEj 360      82.624  49.634  74.599  1.00  0.00           O
ATOM   9434  C21 POPEj 360      83.714  49.114  74.079  1.00  0.00           C
ATOM   9435  O22 POPEj 360      84.784  48.944  74.639  1.00  0.00           O
ATOM   9436  C22 POPEj 360      83.374  48.704  72.649  1.00  0.00           C
ATOM   9439  C3  POPEj 360      83.654  51.204  76.239  1.00  0.00           C
ATOM   9442  O31 POPEj 360      83.204  52.364  75.509  1.00  0.00           O
ATOM   9443  C31 POPEj 360      83.704  52.564  74.289  1.00  0.00           C
ATOM   9444  O32 POPEj 360      84.554  51.884  73.749  1.00  0.00           O
ATOM   9445  C32 POPEj 360      83.144  53.854  73.709  1.00  0.00           C
ATOM   9448  C23 POPEj 360      84.594  48.274  71.789  1.00  0.00           C
ATOM   9451  C24 POPEj 360      84.194  48.184  70.309  1.00  0.00           C
ATOM   9454  C25 POPEj 360      85.374  47.984  69.349  1.00  0.00           C
ATOM   9457  C26 POPEj 360      84.934  48.144  67.889  1.00  0.00           C
ATOM   9460  C27 POPEj 360      86.094  48.234  66.899  1.00  0.00           C
ATOM   9463  C28 POPEj 360      85.604  48.524  65.469  1.00  0.00           C
ATOM   9466  C29 POPEj 360      86.724  48.844  64.509  1.00  0.00           C
ATOM   9468 0C21 POPEj 360      87.294  48.004  63.629  1.00  0.00           C
ATOM   9470 1C21 POPEj 360      86.944  46.554  63.399  1.00  0.00           C
ATOM   9473 2C21 POPEj 360      86.484  46.274  61.959  1.00  0.00           C
ATOM   9476 3C21 POPEj 360      85.154  46.934  61.569  1.00  0.00           C
ATOM   9479 4C21 POPEj 360      84.884  46.834  60.059  1.00  0.00           C
ATOM   9482 5C21 POPEj 360      83.504  47.354  59.619  1.00  0.00           C
ATOM   9485 6C21 POPEj 360      83.164  48.754  60.139  1.00  0.00           C
ATOM   9488 7C21 POPEj 360      81.934  49.354  59.449  1.00  0.00           C
ATOM   9491 8C21 POPEj 360      81.484  50.684  60.069  1.00  0.00           C
ATOM   9495  C33 POPEj 360      81.614  54.004  73.849  1.00  0.00           C
ATOM   9498  C34 POPEj 360      81.204  55.474  73.739  1.00  0.00           C
ATOM   9501  C35 POPEj 360      81.374  56.044  72.329  1.00  0.00           C
ATOM   9504  C36 POPEj 360      81.634  57.554  72.339  1.00  0.00           C
ATOM   9507  C37 POPEj 360      82.034  58.084  70.969  1.00  0.00           C
ATOM   9510  C38 POPEj 360      82.524  59.544  71.029  1.00  0.00           C
ATOM   9513  C39 POPEj 360      82.884  60.084  69.639  1.00  0.00           C
ATOM   9516 0C31 POPEj 360      81.734  60.814  68.949  1.00  0.00           C
ATOM   9519 1C31 POPEj 360      81.664  60.544  67.439  1.00  0.00           C
ATOM   9522 2C31 POPEj 360      80.574  61.384  66.759  1.00  0.00           C
ATOM   9525 3C31 POPEj 360      80.364  61.044  65.279  1.00  0.00           C
ATOM   9528 4C31 POPEj 360      79.464  62.064  64.579  1.00  0.00           C
ATOM   9531 5C31 POPEj 360      78.854  61.574  63.269  1.00  0.00           C
ATOM   9534 6C31 POPEj 360      78.144  62.694  62.509  1.00  0.00           C
ATOM   9538  NH3 POPEk 361     123.094 105.944  41.689  1.00  0.00           N
ATOM   9542  C12 POPEk 361     124.564 105.634  41.789  1.00  0.00           C
ATOM   9545  C11 POPEk 361     124.904 104.244  41.229  1.00  0.00           C
ATOM   9548  P   POPEk 361     127.484 104.044  40.759  1.00  0.00           P
ATOM   9549  O13 POPEk 361     127.454 103.014  41.819  1.00  0.00           O
ATOM   9550  O14 POPEk 361     128.294 103.654  39.579  1.00  0.00           O
ATOM   9551  O11 POPEk 361     127.924 105.444  41.339  1.00  0.00           O
ATOM   9552  O12 POPEk 361     126.004 104.344  40.309  1.00  0.00           O
ATOM   9553  C1  POPEk 361     129.054 105.604  42.199  1.00  0.00           C
ATOM   9556  C2  POPEk 361     128.644 106.234  43.559  1.00  0.00           C
ATOM   9558  O21 POPEk 361     129.694 106.404  44.539  1.00  0.00           O
ATOM   9559  C21 POPEk 361     130.984 106.394  44.309  1.00  0.00           C
ATOM   9560  O22 POPEk 361     131.564 106.154  43.259  1.00  0.00           O
ATOM   9561  C22 POPEk 361     131.714 106.714  45.619  1.00  0.00           C
ATOM   9564  C3  POPEk 361     127.524 105.394  44.209  1.00  0.00           C
ATOM   9567  O31 POPEk 361     126.764 106.134  45.189  1.00  0.00           O
ATOM   9568  C31 POPEk 361     126.704 105.584  46.399  1.00  0.00           C
ATOM   9569  O32 POPEk 361     127.404 104.674  46.809  1.00  0.00           O
ATOM   9570  C32 POPEk 361     125.594 106.244  47.199  1.00  0.00           C
ATOM   9573  C23 POPEk 361     130.934 107.684  46.559  1.00  0.00           C
ATOM   9576  C24 POPEk 361     130.124 106.964  47.649  1.00  0.00           C
ATOM   9579  C25 POPEk 361     130.864 106.864  48.999  1.00  0.00           C
ATOM   9582  C26 POPEk 361     130.054 106.164  50.099  1.00  0.00           C
ATOM   9585  C27 POPEk 361     130.844 105.964  51.399  1.00  0.00           C
ATOM   9588  C28 POPEk 361     130.034 105.224  52.479  1.00  0.00           C
ATOM   9591  C29 POPEk 361     130.844 104.874  53.709  1.00  0.00           C
ATOM   9593 0C21 POPEk 361     130.434 104.934  54.989  1.00  0.00           C
ATOM   9595 1C21 POPEk 361     129.074 105.334  55.509  1.00  0.00           C
ATOM   9598 2C21 POPEk 361     128.494 104.354  56.549  1.00  0.00           C
ATOM   9601 3C21 POPEk 361     129.244 104.334  57.899  1.00  0.00           C
ATOM   9604 4C21 POPEk 361     128.494 103.494  58.949  1.00  0.00           C
ATOM   9607 5C21 POPEk 361     129.144 103.464  60.339  1.00  0.00           C
ATOM   9610 6C21 POPEk 361     130.514 102.774  60.349  1.00  0.00           C
ATOM   9613 7C21 POPEk 361     130.824 102.054  61.669  1.00  0.00           C
ATOM   9616 8C21 POPEk 361     132.134 101.284  61.629  1.00  0.00           C
ATOM   9620  C33 POPEk 361     125.414 105.544  48.559  1.00  0.00           C
ATOM   9623  C34 POPEk 361     124.264 106.124  49.399  1.00  0.00           C
ATOM   9626  C35 POPEk 361     124.534 107.564  49.849  1.00  0.00           C
ATOM   9629  C36 POPEk 361     123.644 108.604  49.159  1.00  0.00           C
ATOM   9632  C37 POPEk 361     124.234 110.014  49.319  1.00  0.00           C
ATOM   9635  C38 POPEk 361     123.294 111.164  48.949  1.00  0.00           C
ATOM   9638  C39 POPEk 361     123.014 112.094  50.149  1.00  0.00           C
ATOM   9641 0C31 POPEk 361     122.074 111.454  51.179  1.00  0.00           C
ATOM   9644 1C31 POPEk 361     122.034 112.194  52.519  1.00  0.00           C
ATOM   9647 2C31 POPEk 361     121.074 111.534  53.519  1.00  0.00           C
ATOM   9650 3C31 POPEk 361     120.894 112.314  54.829  1.00  0.00           C
ATOM   9653 4C31 POPEk 361     122.044 112.154  55.829  1.00  0.00           C
ATOM   9656 5C31 POPEk 361     121.904 113.084  57.049  1.00  0.00           C
ATOM   9659 6C31 POPEk 361     122.994 112.884  58.099  1.00  0.00           C
ATOM   9663  NH3 POPEl 362      91.164  15.614  86.749  1.00  0.00           N
ATOM   9667  C12 POPEl 362      90.004  16.574  86.739  1.00  0.00           C
ATOM   9670  C11 POPEl 362      90.074  17.664  87.829  1.00  0.00           C
ATOM   9673  P   POPEl 362      87.834  19.014  87.409  1.00  0.00           P
ATOM   9674  O13 POPEl 362      87.254  17.874  86.649  1.00  0.00           O
ATOM   9675  O14 POPEl 362      87.414  19.174  88.829  1.00  0.00           O
ATOM   9676  O11 POPEl 362      87.604  20.374  86.609  1.00  0.00           O
ATOM   9677  O12 POPEl 362      89.424  18.844  87.379  1.00  0.00           O
ATOM   9678  C1  POPEl 362      88.564  20.684  85.589  1.00  0.00           C
ATOM   9681  C2  POPEl 362      88.434  22.104  84.989  1.00  0.00           C
ATOM   9683  O21 POPEl 362      87.204  22.204  84.249  1.00  0.00           O
ATOM   9684  C21 POPEl 362      86.734  23.424  84.219  1.00  0.00           C
ATOM   9685  O22 POPEl 362      87.234  24.424  84.699  1.00  0.00           O
ATOM   9686  C22 POPEl 362      85.404  23.434  83.479  1.00  0.00           C
ATOM   9689  C3  POPEl 362      89.684  22.414  84.089  1.00  0.00           C
ATOM   9692  O31 POPEl 362      89.914  23.804  83.759  1.00  0.00           O
ATOM   9693  C31 POPEl 362      90.324  24.554  84.779  1.00  0.00           C
ATOM   9694  O32 POPEl 362      90.424  24.164  85.939  1.00  0.00           O
ATOM   9695  C32 POPEl 362      90.714  25.944  84.259  1.00  0.00           C
ATOM   9698  C23 POPEl 362      85.054  24.884  83.059  1.00  0.00           C
ATOM   9701  C24 POPEl 362      83.634  24.984  82.479  1.00  0.00           C
ATOM   9704  C25 POPEl 362      83.594  25.614  81.079  1.00  0.00           C
ATOM   9707  C26 POPEl 362      84.004  27.094  81.069  1.00  0.00           C
ATOM   9710  C27 POPEl 362      83.434  27.824  79.839  1.00  0.00           C
ATOM   9713  C28 POPEl 362      83.404  29.354  79.999  1.00  0.00           C
ATOM   9716  C29 POPEl 362      82.684  29.964  78.829  1.00  0.00           C
ATOM   9718 0C21 POPEl 362      83.074  31.014  78.089  1.00  0.00           C
ATOM   9720 1C21 POPEl 362      84.294  31.884  78.299  1.00  0.00           C
ATOM   9723 2C21 POPEl 362      83.994  33.364  78.029  1.00  0.00           C
ATOM   9726 3C21 POPEl 362      83.134  34.004  79.129  1.00  0.00           C
ATOM   9729 4C21 POPEl 362      82.574  35.384  78.749  1.00  0.00           C
ATOM   9732 5C21 POPEl 362      81.864  36.034  79.929  1.00  0.00           C
ATOM   9735 6C21 POPEl 362      80.954  37.214  79.549  1.00  0.00           C
ATOM   9738 7C21 POPEl 362      80.164  37.724  80.759  1.00  0.00           C
ATOM   9741 8C21 POPEl 362      78.864  38.454  80.399  1.00  0.00           C
ATOM   9745  C33 POPEl 362      90.134  27.124  85.069  1.00  0.00           C
ATOM   9748  C34 POPEl 362      88.814  27.694  84.499  1.00  0.00           C
ATOM   9751  C35 POPEl 362      89.034  28.414  83.159  1.00  0.00           C
ATOM   9754  C36 POPEl 362      88.014  29.524  82.869  1.00  0.00           C
ATOM   9757  C37 POPEl 362      88.284  30.204  81.519  1.00  0.00           C
ATOM   9760  C38 POPEl 362      88.024  31.724  81.509  1.00  0.00           C
ATOM   9763  C39 POPEl 362      88.254  32.314  80.109  1.00  0.00           C
ATOM   9766 0C31 POPEl 362      88.314  33.844  80.069  1.00  0.00           C
ATOM   9769 1C31 POPEl 362      88.654  34.344  78.649  1.00  0.00           C
ATOM   9772 2C31 POPEl 362      88.894  35.854  78.549  1.00  0.00           C
ATOM   9775 3C31 POPEl 362      87.594  36.644  78.399  1.00  0.00           C
ATOM   9778 4C31 POPEl 362      87.804  38.164  78.309  1.00  0.00           C
ATOM   9781 5C31 POPEl 362      86.484  38.894  78.009  1.00  0.00           C
ATOM   9784 6C31 POPEl 362      86.574  40.414  78.159  1.00  0.00           C
ATOM   9788  NH3 POPEm 363      67.294  14.294  39.459  1.00  0.00           N
ATOM   9792  C12 POPEm 363      67.404  15.604  40.209  1.00  0.00           C
ATOM   9795  C11 POPEm 363      66.204  16.524  39.899  1.00  0.00           C
ATOM   9798  P   POPEm 363      66.744  19.074  40.059  1.00  0.00           P
ATOM   9799  O13 POPEm 363      68.104  18.874  39.509  1.00  0.00           O
ATOM   9800  O14 POPEm 363      65.694  19.544  39.149  1.00  0.00           O
ATOM   9801  O11 POPEm 363      66.844  20.094  41.259  1.00  0.00           O
ATOM   9802  O12 POPEm 363      66.264  17.714  40.699  1.00  0.00           O
ATOM   9803  C1  POPEm 363      66.734  19.794  42.649  1.00  0.00           C
ATOM   9806  C2  POPEm 363      65.984  20.954  43.359  1.00  0.00           C
ATOM   9808  O21 POPEm 363      66.204  20.924  44.789  1.00  0.00           O
ATOM   9809  C21 POPEm 363      66.884  21.954  45.289  1.00  0.00           C
ATOM   9810  O22 POPEm 363      67.564  22.724  44.629  1.00  0.00           O
ATOM   9811  C22 POPEm 363      66.544  22.134  46.789  1.00  0.00           C
ATOM   9814  C3  POPEm 363      64.454  20.884  43.049  1.00  0.00           C
ATOM   9817  O31 POPEm 363      63.754  22.024  43.579  1.00  0.00           O
ATOM   9818  C31 POPEm 363      63.214  22.074  44.809  1.00  0.00           C
ATOM   9819  O32 POPEm 363      62.804  23.094  45.319  1.00  0.00           O
ATOM   9820  C32 POPEm 363      63.134  20.734  45.529  1.00  0.00           C
ATOM   9823  C23 POPEm 363      67.704  22.614  47.709  1.00  0.00           C
ATOM   9826  C24 POPEm 363      68.274  24.014  47.429  1.00  0.00           C
ATOM   9829  C25 POPEm 363      67.364  25.214  47.739  1.00  0.00           C
ATOM   9832  C26 POPEm 363      67.314  25.634  49.229  1.00  0.00           C
ATOM   9835  C27 POPEm 363      67.094  27.154  49.399  1.00  0.00           C
ATOM   9838  C28 POPEm 363      66.694  27.584  50.829  1.00  0.00           C
ATOM   9841  C29 POPEm 363      65.274  27.204  51.149  1.00  0.00           C
ATOM   9843 0C21 POPEm 363      64.654  27.274  52.339  1.00  0.00           C
ATOM   9845 1C21 POPEm 363      65.234  27.734  53.659  1.00  0.00           C
ATOM   9848 2C21 POPEm 363      65.284  26.584  54.689  1.00  0.00           C
ATOM   9851 3C21 POPEm 363      63.914  26.084  55.169  1.00  0.00           C
ATOM   9854 4C21 POPEm 363      64.014  24.824  56.049  1.00  0.00           C
ATOM   9857 5C21 POPEm 363      62.644  24.364  56.579  1.00  0.00           C
ATOM   9860 6C21 POPEm 363      62.524  24.384  58.109  1.00  0.00           C
ATOM   9863 7C21 POPEm 363      61.084  24.214  58.589  1.00  0.00           C
ATOM   9866 8C21 POPEm 363      60.954  23.964  60.099  1.00  0.00           C
ATOM   9870  C33 POPEm 363      62.744  20.854  47.019  1.00  0.00           C
ATOM   9873  C34 POPEm 363      62.914  19.484  47.699  1.00  0.00           C
ATOM   9876  C35 POPEm 363      62.934  19.534  49.229  1.00  0.00           C
ATOM   9879  C36 POPEm 363      61.704  20.214  49.839  1.00  0.00           C
ATOM   9882  C37 POPEm 363      61.404  19.694  51.249  1.00  0.00           C
ATOM   9885  C38 POPEm 363      60.244  20.414  51.949  1.00  0.00           C
ATOM   9888  C39 POPEm 363      59.744  19.684  53.199  1.00  0.00           C
ATOM   9891 0C31 POPEm 363      60.564  19.944  54.469  1.00  0.00           C
ATOM   9894 1C31 POPEm 363      60.004  19.154  55.659  1.00  0.00           C
ATOM   9897 2C31 POPEm 363      60.344  19.724  57.039  1.00  0.00           C
ATOM   9900 3C31 POPEm 363      59.534  19.034  58.139  1.00  0.00           C
ATOM   9903 4C31 POPEm 363      59.744  19.654  59.529  1.00  0.00           C
ATOM   9906 5C31 POPEm 363      59.114  18.824  60.649  1.00  0.00           C
ATOM   9909 6C31 POPEm 363      59.264  19.474  62.029  1.00  0.00           C
ATOM   9913  NH3 POPEn 364      95.384  28.244  44.329  1.00  0.00           N
ATOM   9917  C12 POPEn 364      94.454  29.184  43.609  1.00  0.00           C
ATOM   9920  C11 POPEn 364      93.124  28.494  43.319  1.00  0.00           C
ATOM   9923  P   POPEn 364      90.844  28.964  42.259  1.00  0.00           P
ATOM   9924  O13 POPEn 364      90.604  29.034  40.809  1.00  0.00           O
ATOM   9925  O14 POPEn 364      90.584  27.664  42.919  1.00  0.00           O
ATOM   9926  O11 POPEn 364      89.974  30.134  42.879  1.00  0.00           O
ATOM   9927  O12 POPEn 364      92.314  29.404  42.579  1.00  0.00           O
ATOM   9928  C1  POPEn 364      89.294  30.044  44.129  1.00  0.00           C
ATOM   9931  C2  POPEn 364      90.264  30.394  45.279  1.00  0.00           C
ATOM   9933  O21 POPEn 364      89.874  29.714  46.479  1.00  0.00           O
ATOM   9934  C21 POPEn 364      88.834  30.174  47.139  1.00  0.00           C
ATOM   9935  O22 POPEn 364      88.124  31.114  46.819  1.00  0.00           O
ATOM   9936  C22 POPEn 364      88.644  29.324  48.389  1.00  0.00           C
ATOM   9939  C3  POPEn 364      90.514  31.934  45.439  1.00  0.00           C
ATOM   9942  O31 POPEn 364      91.034  32.304  46.729  1.00  0.00           O
ATOM   9943  C31 POPEn 364      92.204  31.794  47.059  1.00  0.00           C
ATOM   9944  O32 POPEn 364      92.924  31.084  46.369  1.00  0.00           O
ATOM   9945  C32 POPEn 364      92.554  32.244  48.469  1.00  0.00           C
ATOM   9948  C23 POPEn 364      88.484  30.184  49.669  1.00  0.00           C
ATOM   9951  C24 POPEn 364      89.384  29.654  50.789  1.00  0.00           C
ATOM   9954  C25 POPEn 364      89.344  30.494  52.069  1.00  0.00           C
ATOM   9957  C26 POPEn 364      89.764  31.954  51.849  1.00  0.00           C
ATOM   9960  C27 POPEn 364      90.254  32.594  53.159  1.00  0.00           C
ATOM   9963  C28 POPEn 364      89.974  34.104  53.279  1.00  0.00           C
ATOM   9966  C29 POPEn 364      90.874  34.824  54.259  1.00  0.00           C
ATOM   9968 0C21 POPEn 364      91.004  34.494  55.559  1.00  0.00           C
ATOM   9970 1C21 POPEn 364      90.244  33.374  56.229  1.00  0.00           C
ATOM   9973 2C21 POPEn 364      90.304  33.344  57.769  1.00  0.00           C
ATOM   9976 3C21 POPEn 364      89.564  34.504  58.459  1.00  0.00           C
ATOM   9979 4C21 POPEn 364      88.604  33.994  59.559  1.00  0.00           C
ATOM   9982 5C21 POPEn 364      88.434  34.954  60.739  1.00  0.00           C
ATOM   9985 6C21 POPEn 364      87.754  34.284  61.949  1.00  0.00           C
ATOM   9988 7C21 POPEn 364      88.164  34.914  63.279  1.00  0.00           C
ATOM   9991 8C21 POPEn 364      87.844  34.054  64.509  1.00  0.00           C
ATOM   9995  C33 POPEn 364      93.494  31.254  49.189  1.00  0.00           C
ATOM   9998  C34 POPEn 364      93.914  31.894  50.509  1.00  0.00           C
ATOM  10001  C35 POPEn 364      94.854  31.074  51.399  1.00  0.00           C
ATOM  10004  C36 POPEn 364      95.174  31.904  52.639  1.00  0.00           C
ATOM  10007  C37 POPEn 364      95.834  31.124  53.779  1.00  0.00           C
ATOM  10010  C38 POPEn 364      95.894  31.984  55.049  1.00  0.00           C
ATOM  10013  C39 POPEn 364      96.444  31.234  56.269  1.00  0.00           C
ATOM  10016 0C31 POPEn 364      96.304  32.054  57.549  1.00  0.00           C
ATOM  10019 1C31 POPEn 364      96.324  31.204  58.819  1.00  0.00           C
ATOM  10022 2C31 POPEn 364      96.054  32.014  60.099  1.00  0.00           C
ATOM  10025 3C31 POPEn 364      97.274  32.794  60.609  1.00  0.00           C
ATOM  10028 4C31 POPEn 364      96.924  33.684  61.809  1.00  0.00           C
ATOM  10031 5C31 POPEn 364      98.154  34.224  62.549  1.00  0.00           C
ATOM  10034 6C31 POPEn 364      97.804  35.214  63.659  1.00  0.00           C
ATOM  10038  NH3 POPEo 365     124.234 126.004  44.689  1.00  0.00           N
ATOM  10042  C12 POPEo 365     125.194 125.054  45.379  1.00  0.00           C
ATOM  10045  C11 POPEo 365     124.564 123.764  45.919  1.00  0.00           C
ATOM  10048  P   POPEo 365     125.464 121.264  46.039  1.00  0.00           P
ATOM  10049  O13 POPEo 365     124.084 120.894  46.399  1.00  0.00           O
ATOM  10050  O14 POPEo 365     125.924 120.824  44.699  1.00  0.00           O
ATOM  10051  O11 POPEo 365     126.454 120.684  47.119  1.00  0.00           O
ATOM  10052  O12 POPEo 365     125.604 122.824  46.189  1.00  0.00           O
ATOM  10053  C1  POPEo 365     127.104 121.494  48.099  1.00  0.00           C
ATOM  10056  C2  POPEo 365     127.054 120.844  49.499  1.00  0.00           C
ATOM  10058  O21 POPEo 365     128.304 120.134  49.699  1.00  0.00           O
ATOM  10059  C21 POPEo 365     129.054 120.524  50.719  1.00  0.00           C
ATOM  10060  O22 POPEo 365     130.214 120.864  50.649  1.00  0.00           O
ATOM  10061  C22 POPEo 365     128.304 120.294  52.039  1.00  0.00           C
ATOM  10064  C3  POPEo 365     125.834 119.874  49.629  1.00  0.00           C
ATOM  10067  O31 POPEo 365     125.484 119.584  50.999  1.00  0.00           O
ATOM  10068  C31 POPEo 365     124.414 120.224  51.469  1.00  0.00           C
ATOM  10069  O32 POPEo 365     123.814 121.114  50.879  1.00  0.00           O
ATOM  10070  C32 POPEo 365     124.104 119.774  52.899  1.00  0.00           C
ATOM  10073  C23 POPEo 365     129.214 120.474  53.269  1.00  0.00           C
ATOM  10076  C24 POPEo 365     128.404 120.364  54.569  1.00  0.00           C
ATOM  10079  C25 POPEo 365     128.354 118.944  55.129  1.00  0.00           C
ATOM  10082  C26 POPEo 365     129.644 118.604  55.879  1.00  0.00           C
ATOM  10085  C27 POPEo 365     129.664 117.184  56.439  1.00  0.00           C
ATOM  10088  C28 POPEo 365     130.624 117.044  57.639  1.00  0.00           C
ATOM  10091  C29 POPEo 365     130.024 117.634  58.889  1.00  0.00           C
ATOM  10093 0C21 POPEo 365     129.884 117.034  60.079  1.00  0.00           C
ATOM  10095 1C21 POPEo 365     130.324 115.634  60.449  1.00  0.00           C
ATOM  10098 2C21 POPEo 365     129.134 114.684  60.629  1.00  0.00           C
ATOM  10101 3C21 POPEo 365     128.304 114.964  61.889  1.00  0.00           C
ATOM  10104 4C21 POPEo 365     127.044 114.084  61.959  1.00  0.00           C
ATOM  10107 5C21 POPEo 365     126.214 114.354  63.229  1.00  0.00           C
ATOM  10110 6C21 POPEo 365     124.844 113.674  63.189  1.00  0.00           C
ATOM  10113 7C21 POPEo 365     123.794 114.434  62.359  1.00  0.00           C
ATOM  10116 8C21 POPEo 365     122.404 113.814  62.419  1.00  0.00           C
ATOM  10120  C33 POPEo 365     122.854 120.464  53.509  1.00  0.00           C
ATOM  10123  C34 POPEo 365     122.614 120.094  54.989  1.00  0.00           C
ATOM  10126  C35 POPEo 365     123.894 120.154  55.839  1.00  0.00           C
ATOM  10129  C36 POPEo 365     123.654 120.024  57.349  1.00  0.00           C
ATOM  10132  C37 POPEo 365     124.964 120.204  58.139  1.00  0.00           C
ATOM  10135  C38 POPEo 365     124.744 120.124  59.649  1.00  0.00           C
ATOM  10138  C39 POPEo 365     126.044 120.234  60.459  1.00  0.00           C
ATOM  10141 0C31 POPEo 365     125.814 119.974  61.949  1.00  0.00           C
ATOM  10144 1C31 POPEo 365     127.084 120.154  62.799  1.00  0.00           C
ATOM  10147 2C31 POPEo 365     126.914 119.704  64.259  1.00  0.00           C
ATOM  10150 3C31 POPEo 365     125.744 120.364  65.019  1.00  0.00           C
ATOM  10153 4C31 POPEo 365     125.844 121.894  65.099  1.00  0.00           C
ATOM  10156 5C31 POPEo 365     124.694 122.524  65.899  1.00  0.00           C
ATOM  10159 6C31 POPEo 365     124.714 124.054  65.879  1.00  0.00           C
ATOM  10163  NH3 POPEp 366      73.184 120.594  42.169  1.00  0.00           N
ATOM  10167  C12 POPEp 366      72.124 119.714  41.559  1.00  0.00           C
ATOM  10170  C11 POPEp 366      72.424 118.234  41.889  1.00  0.00           C
ATOM  10173  P   POPEp 366      70.414 117.504  40.329  1.00  0.00           P
ATOM  10174  O13 POPEp 366      71.184 117.644  39.069  1.00  0.00           O
ATOM  10175  O14 POPEp 366      69.454 118.554  40.719  1.00  0.00           O
ATOM  10176  O11 POPEp 366      69.574 116.174  40.269  1.00  0.00           O
ATOM  10177  O12 POPEp 366      71.414 117.304  41.539  1.00  0.00           O
ATOM  10178  C1  POPEp 366      69.704 115.144  41.239  1.00  0.00           C
ATOM  10181  C2  POPEp 366      68.854 115.394  42.529  1.00  0.00           C
ATOM  10183  O21 POPEp 366      69.734 115.334  43.659  1.00  0.00           O
ATOM  10184  C21 POPEp 366      69.964 116.434  44.339  1.00  0.00           C
ATOM  10185  O22 POPEp 366      69.684 117.574  44.019  1.00  0.00           O
ATOM  10186  C22 POPEp 366      70.564 116.044  45.689  1.00  0.00           C
ATOM  10189  C3  POPEp 366      67.724 114.314  42.669  1.00  0.00           C
ATOM  10192  O31 POPEp 366      67.384 113.984  44.029  1.00  0.00           O
ATOM  10193  C31 POPEp 366      66.544 114.784  44.659  1.00  0.00           C
ATOM  10194  O32 POPEp 366      66.074 115.814  44.199  1.00  0.00           O
ATOM  10195  C32 POPEp 366      66.274 114.224  46.039  1.00  0.00           C
ATOM  10198  C23 POPEp 366      70.404 117.184  46.719  1.00  0.00           C
ATOM  10201  C24 POPEp 366      70.474 116.694  48.169  1.00  0.00           C
ATOM  10204  C25 POPEp 366      69.814 117.674  49.149  1.00  0.00           C
ATOM  10207  C26 POPEp 366      69.574 117.084  50.539  1.00  0.00           C
ATOM  10210  C27 POPEp 366      70.434 117.704  51.649  1.00  0.00           C
ATOM  10213  C28 POPEp 366      70.004 117.284  53.069  1.00  0.00           C
ATOM  10216  C29 POPEp 366      70.204 115.814  53.319  1.00  0.00           C
ATOM  10218 0C21 POPEp 366      70.804 115.224  54.369  1.00  0.00           C
ATOM  10220 1C21 POPEp 366      71.384 115.904  55.579  1.00  0.00           C
ATOM  10223 2C21 POPEp 366      70.534 115.564  56.799  1.00  0.00           C
ATOM  10226 3C21 POPEp 366      70.864 116.464  57.989  1.00  0.00           C
ATOM  10229 4C21 POPEp 366      69.894 116.244  59.159  1.00  0.00           C
ATOM  10232 5C21 POPEp 366      70.404 116.944  60.419  1.00  0.00           C
ATOM  10235 6C21 POPEp 366      69.384 116.944  61.569  1.00  0.00           C
ATOM  10238 7C21 POPEp 366      70.074 117.024  62.929  1.00  0.00           C
ATOM  10241 8C21 POPEp 366      69.124 117.224  64.099  1.00  0.00           C
ATOM  10245  C33 POPEp 366      65.614 115.244  46.999  1.00  0.00           C
ATOM  10248  C34 POPEp 366      65.324 114.614  48.359  1.00  0.00           C
ATOM  10251  C35 POPEp 366      66.484 114.844  49.339  1.00  0.00           C
ATOM  10254  C36 POPEp 366      66.434 113.924  50.559  1.00  0.00           C
ATOM  10257  C37 POPEp 366      67.294 114.484  51.689  1.00  0.00           C
ATOM  10260  C38 POPEp 366      67.264 113.624  52.949  1.00  0.00           C
ATOM  10263  C39 POPEp 366      66.954 114.404  54.229  1.00  0.00           C
ATOM  10266 0C31 POPEp 366      67.324 113.564  55.459  1.00  0.00           C
ATOM  10269 1C31 POPEp 366      66.894 114.224  56.769  1.00  0.00           C
ATOM  10272 2C31 POPEp 366      67.214 113.364  57.989  1.00  0.00           C
ATOM  10275 3C31 POPEp 366      66.634 113.974  59.279  1.00  0.00           C
ATOM  10278 4C31 POPEp 366      66.854 113.074  60.499  1.00  0.00           C
ATOM  10281 5C31 POPEp 366      66.144 113.604  61.749  1.00  0.00           C
ATOM  10284 6C31 POPEp 366      66.224 112.644  62.939  1.00  0.00           C
ATOM  10288  NH3 POPEq 367     101.794 133.994  87.169  1.00  0.00           N
ATOM  10292  C12 POPEq 367     100.494 133.694  87.879  1.00  0.00           C
ATOM  10295  C11 POPEq 367     100.214 132.204  88.169  1.00  0.00           C
ATOM  10298  P   POPEq 367      97.644 132.324  89.009  1.00  0.00           P
ATOM  10299  O13 POPEq 367      96.934 131.034  89.169  1.00  0.00           O
ATOM  10300  O14 POPEq 367      97.254 133.414  89.909  1.00  0.00           O
ATOM  10301  O11 POPEq 367      97.484 132.834  87.539  1.00  0.00           O
ATOM  10302  O12 POPEq 367      99.194 132.044  89.159  1.00  0.00           O
ATOM  10303  C1  POPEq 367      97.124 132.024  86.419  1.00  0.00           C
ATOM  10306  C2  POPEq 367      96.134 132.824  85.539  1.00  0.00           C
ATOM  10308  O21 POPEq 367      95.894 132.194  84.269  1.00  0.00           O
ATOM  10309  C21 POPEq 367      96.824 132.334  83.329  1.00  0.00           C
ATOM  10310  O22 POPEq 367      97.974 132.674  83.499  1.00  0.00           O
ATOM  10311  C22 POPEq 367      96.194 131.974  81.969  1.00  0.00           C
ATOM  10314  C3  POPEq 367      96.564 134.324  85.419  1.00  0.00           C
ATOM  10317  O31 POPEq 367      95.534 135.114  84.789  1.00  0.00           O
ATOM  10318  C31 POPEq 367      95.864 135.724  83.659  1.00  0.00           C
ATOM  10319  O32 POPEq 367      96.884 135.534  83.009  1.00  0.00           O
ATOM  10320  C32 POPEq 367      94.784 136.742  83.309  1.00  0.00           C
ATOM  10323  C23 POPEq 367      96.574 133.004  80.879  1.00  0.00           C
ATOM  10326  C24 POPEq 367      95.814 132.824  79.549  1.00  0.00           C
ATOM  10329  C25 POPEq 367      94.354 133.284  79.629  1.00  0.00           C
ATOM  10332  C26 POPEq 367      93.684 133.424  78.249  1.00  0.00           C
ATOM  10335  C27 POPEq 367      94.084 134.704  77.499  1.00  0.00           C
ATOM  10338  C28 POPEq 367      93.444 134.794  76.099  1.00  0.00           C
ATOM  10341  C29 POPEq 367      93.854 136.044  75.349  1.00  0.00           C
ATOM  10343 0C21 POPEq 367      93.074 137.052  74.919  1.00  0.00           C
ATOM  10345 1C21 POPEq 367      91.574 137.172  75.069  1.00  0.00           C
ATOM  10348 2C21 POPEq 367      90.844 137.252  73.719  1.00  0.00           C
ATOM  10351 3C21 POPEq 367      90.824 135.914  72.949  1.00  0.00           C
ATOM  10354 4C21 POPEq 367      90.584 136.152  71.459  1.00  0.00           C
ATOM  10357 5C21 POPEq 367      90.604 134.874  70.609  1.00  0.00           C
ATOM  10360 6C21 POPEq 367      90.814 135.214  69.129  1.00  0.00           C
ATOM  10363 7C21 POPEq 367      90.514 134.034  68.209  1.00  0.00           C
ATOM  10366 8C21 POPEq 367      90.734 134.374  66.739  1.00  0.00           C
ATOM  10370  C33 POPEq 367      94.694 137.192  81.839  1.00  0.00           C
ATOM  10373  C34 POPEq 367      93.754 138.412  81.729  1.00  0.00           C
ATOM  10376  C35 POPEq 367      92.674 138.302  80.639  1.00  0.00           C
ATOM  10379  C36 POPEq 367      92.854 139.342  79.519  1.00  0.00           C
ATOM  10382  C37 POPEq 367      91.594 139.442  78.659  1.00  0.00           C
ATOM  10385  C38 POPEq 367      91.644 140.582  77.629  1.00  0.00           C
ATOM  10388  C39 POPEq 367      92.914 140.532  76.769  1.00  0.00           C
ATOM  10391 0C31 POPEq 367      92.854 141.462  75.559  1.00  0.00           C
ATOM  10394 1C31 POPEq 367      94.094 141.292  74.659  1.00  0.00           C
ATOM  10397 2C31 POPEq 367      94.194 142.342  73.539  1.00  0.00           C
ATOM  10400 3C31 POPEq 367      93.114 142.202  72.449  1.00  0.00           C
ATOM  10403 4C31 POPEq 367      93.514 141.182  71.369  1.00  0.00           C
ATOM  10406 5C31 POPEq 367      92.334 140.712  70.519  1.00  0.00           C
ATOM  10409 6C31 POPEq 367      92.734 139.642  69.499  1.00  0.00           C
ATOM  10413  NH3 POPEr 368      69.844  40.234  36.119  1.00  0.00           N
ATOM  10417  C12 POPEr 368      71.304  40.374  35.779  1.00  0.00           C
ATOM  10420  C11 POPEr 368      71.734  39.464  34.599  1.00  0.00           C
ATOM  10423  P   POPEr 368      70.724  37.054  35.029  1.00  0.00           P
ATOM  10424  O13 POPEr 368      69.694  37.404  34.019  1.00  0.00           O
ATOM  10425  O14 POPEr 368      71.184  35.654  35.119  1.00  0.00           O
ATOM  10426  O11 POPEr 368      70.124  37.504  36.429  1.00  0.00           O
ATOM  10427  O12 POPEr 368      71.924  38.074  34.949  1.00  0.00           O
ATOM  10428  C1  POPEr 368      69.484  36.604  37.329  1.00  0.00           C
ATOM  10431  C2  POPEr 368      69.934  36.874  38.789  1.00  0.00           C
ATOM  10433  O21 POPEr 368      69.534  38.214  39.179  1.00  0.00           O
ATOM  10434  C21 POPEr 368      68.224  38.364  39.379  1.00  0.00           C
ATOM  10435  O22 POPEr 368      67.404  37.464  39.389  1.00  0.00           O
ATOM  10436  C22 POPEr 368      67.934  39.834  39.549  1.00  0.00           C
ATOM  10439  C3  POPEr 368      71.474  36.704  38.899  1.00  0.00           C
ATOM  10442  O31 POPEr 368      71.994  37.144  40.159  1.00  0.00           O
ATOM  10443  C31 POPEr 368      72.044  36.264  41.149  1.00  0.00           C
ATOM  10444  O32 POPEr 368      71.814  35.074  41.069  1.00  0.00           O
ATOM  10445  C32 POPEr 368      72.304  37.084  42.409  1.00  0.00           C
ATOM  10448  C23 POPEr 368      67.174  40.164  40.839  1.00  0.00           C
ATOM  10451  C24 POPEr 368      67.314  41.664  41.129  1.00  0.00           C
ATOM  10454  C25 POPEr 368      66.324  42.214  42.149  1.00  0.00           C
ATOM  10457  C26 POPEr 368      64.874  42.034  41.689  1.00  0.00           C
ATOM  10460  C27 POPEr 368      63.944  42.984  42.439  1.00  0.00           C
ATOM  10463  C28 POPEr 368      62.464  42.784  42.079  1.00  0.00           C
ATOM  10466  C29 POPEr 368      61.634  43.664  42.989  1.00  0.00           C
ATOM  10468 0C21 POPEr 368      60.644  43.254  43.789  1.00  0.00           C
ATOM  10470 1C21 POPEr 368      60.084  41.864  43.849  1.00  0.00           C
ATOM  10473 2C21 POPEr 368      58.854  41.754  44.769  1.00  0.00           C
ATOM  10476 3C21 POPEr 368      59.224  41.574  46.249  1.00  0.00           C
ATOM  10479 4C21 POPEr 368      58.034  41.094  47.099  1.00  0.00           C
ATOM  10482 5C21 POPEr 368      58.444  40.484  48.439  1.00  0.00           C
ATOM  10485 6C21 POPEr 368      57.504  39.354  48.889  1.00  0.00           C
ATOM  10488 7C21 POPEr 368      57.954  38.654  50.179  1.00  0.00           C
ATOM  10491 8C21 POPEr 368      57.244  37.324  50.419  1.00  0.00           C
ATOM  10495  C33 POPEr 368      72.664  36.314  43.689  1.00  0.00           C
ATOM  10498  C34 POPEr 368      73.034  37.274  44.839  1.00  0.00           C
ATOM  10501  C35 POPEr 368      72.014  38.404  45.109  1.00  0.00           C
ATOM  10504  C36 POPEr 368      72.314  39.234  46.379  1.00  0.00           C
ATOM  10507  C37 POPEr 368      71.444  40.504  46.449  1.00  0.00           C
ATOM  10510  C38 POPEr 368      71.704  41.394  47.679  1.00  0.00           C
ATOM  10513  C39 POPEr 368      71.134  40.854  48.999  1.00  0.00           C
ATOM  10516 0C31 POPEr 368      71.504  41.734  50.199  1.00  0.00           C
ATOM  10519 1C31 POPEr 368      70.774  41.324  51.489  1.00  0.00           C
ATOM  10522 2C31 POPEr 368      71.534  41.674  52.769  1.00  0.00           C
ATOM  10525 3C31 POPEr 368      72.714  40.724  53.019  1.00  0.00           C
ATOM  10528 4C31 POPEr 368      73.264  40.774  54.459  1.00  0.00           C
ATOM  10531 5C31 POPEr 368      73.964  39.454  54.839  1.00  0.00           C
ATOM  10534 6C31 POPEr 368      74.534  39.434  56.249  1.00  0.00           C
ATOM  10538  NH3 POPEs 369      68.544  47.484  34.799  1.00  0.00           N
ATOM  10542  C12 POPEs 369      68.184  46.794  33.509  1.00  0.00           C
ATOM  10545  C11 POPEs 369      69.314  45.834  33.089  1.00  0.00           C
ATOM  10548  P   POPEs 369      69.514  43.804  34.749  1.00  0.00           P
ATOM  10549  O13 POPEs 369      68.044  43.714  34.829  1.00  0.00           O
ATOM  10550  O14 POPEs 369      70.234  42.744  34.019  1.00  0.00           O
ATOM  10551  O11 POPEs 369      70.044  43.854  36.239  1.00  0.00           O
ATOM  10552  O12 POPEs 369      69.954  45.224  34.209  1.00  0.00           O
ATOM  10553  C1  POPEs 369      71.094  44.754  36.599  1.00  0.00           C
ATOM  10556  C2  POPEs 369      71.724  44.354  37.959  1.00  0.00           C
ATOM  10558  O21 POPEs 369      70.794  44.644  39.019  1.00  0.00           O
ATOM  10559  C21 POPEs 369      71.054  45.354  40.099  1.00  0.00           C
ATOM  10560  O22 POPEs 369      72.034  46.034  40.339  1.00  0.00           O
ATOM  10561  C22 POPEs 369      69.884  45.164  41.059  1.00  0.00           C
ATOM  10564  C3  POPEs 369      73.174  44.894  38.069  1.00  0.00           C
ATOM  10567  O31 POPEs 369      73.864  44.224  39.139  1.00  0.00           O
ATOM  10568  C31 POPEs 369      75.134  44.624  39.229  1.00  0.00           C
ATOM  10569  O32 POPEs 369      75.644  45.424  38.459  1.00  0.00           O
ATOM  10570  C32 POPEs 369      75.834  43.954  40.419  1.00  0.00           C
ATOM  10573  C23 POPEs 369      70.084  45.854  42.429  1.00  0.00           C
ATOM  10576  C24 POPEs 369      69.144  45.244  43.479  1.00  0.00           C
ATOM  10579  C25 POPEs 369      69.054  46.074  44.769  1.00  0.00           C
ATOM  10582  C26 POPEs 369      67.764  45.784  45.549  1.00  0.00           C
ATOM  10585  C27 POPEs 369      67.764  44.454  46.309  1.00  0.00           C
ATOM  10588  C28 POPEs 369      66.514  44.344  47.199  1.00  0.00           C
ATOM  10591  C29 POPEs 369      66.454  43.024  47.919  1.00  0.00           C
ATOM  10593 0C21 POPEs 369      66.404  42.804  49.249  1.00  0.00           C
ATOM  10595 1C21 POPEs 369      66.364  43.834  50.349  1.00  0.00           C
ATOM  10598 2C21 POPEs 369      65.074  43.744  51.199  1.00  0.00           C
ATOM  10601 3C21 POPEs 369      65.174  44.634  52.439  1.00  0.00           C
ATOM  10604 4C21 POPEs 369      63.874  44.704  53.269  1.00  0.00           C
ATOM  10607 5C21 POPEs 369      64.094  45.354  54.639  1.00  0.00           C
ATOM  10610 6C21 POPEs 369      64.494  46.834  54.559  1.00  0.00           C
ATOM  10613 7C21 POPEs 369      65.134  47.344  55.849  1.00  0.00           C
ATOM  10616 8C21 POPEs 369      65.394  48.854  55.819  1.00  0.00           C
ATOM  10620  C33 POPEs 369      74.894  43.094  41.299  1.00  0.00           C
ATOM  10623  C34 POPEs 369      75.524  42.754  42.649  1.00  0.00           C
ATOM  10626  C35 POPEs 369      74.524  42.174  43.659  1.00  0.00           C
ATOM  10629  C36 POPEs 369      74.894  42.514  45.109  1.00  0.00           C
ATOM  10632  C37 POPEs 369      74.564  43.974  45.469  1.00  0.00           C
ATOM  10635  C38 POPEs 369      75.084  44.394  46.849  1.00  0.00           C
ATOM  10638  C39 POPEs 369      74.034  45.194  47.619  1.00  0.00           C
ATOM  10641 0C31 POPEs 369      74.464  45.594  49.029  1.00  0.00           C
ATOM  10644 1C31 POPEs 369      73.254  46.104  49.819  1.00  0.00           C
ATOM  10647 2C31 POPEs 369      73.574  46.694  51.199  1.00  0.00           C
ATOM  10650 3C31 POPEs 369      72.334  47.314  51.859  1.00  0.00           C
ATOM  10653 4C31 POPEs 369      71.184  46.324  52.129  1.00  0.00           C
ATOM  10656 5C31 POPEs 369      70.024  46.994  52.869  1.00  0.00           C
ATOM  10659 6C31 POPEs 369      68.854  46.034  53.159  1.00  0.00           C
ATOM  10663  NH3 POPEt 370      10.054  14.464  82.649  1.00  0.00           N
ATOM  10667  C12 POPEt 370       9.874  13.674  83.919  1.00  0.00           C
ATOM  10670  C11 POPEt 370      11.234  13.314  84.559  1.00  0.00           C
ATOM  10673  P   POPEt 370      12.314  11.264  83.199  1.00  0.00           P
ATOM  10674  O13 POPEt 370      13.704  11.824  83.179  1.00  0.00           O
ATOM  10675  O14 POPEt 370      12.074   9.804  83.309  1.00  0.00           O
ATOM  10676  O11 POPEt 370      11.534  11.894  81.969  1.00  0.00           O
ATOM  10677  O12 POPEt 370      11.554  11.934  84.399  1.00  0.00           O
ATOM  10678  C1  POPEt 370      12.254  12.454  80.879  1.00  0.00           C
ATOM  10681  C2  POPEt 370      11.344  12.644  79.629  1.00  0.00           C
ATOM  10683  O21 POPEt 370      11.294  11.444  78.829  1.00  0.00           O
ATOM  10684  C21 POPEt 370      12.384  11.174  78.129  1.00  0.00           C
ATOM  10685  O22 POPEt 370      13.454  11.744  78.219  1.00  0.00           O
ATOM  10686  C22 POPEt 370      12.084  10.124  77.079  1.00  0.00           C
ATOM  10689  C3  POPEt 370      11.704  13.934  78.809  1.00  0.00           C
ATOM  10692  O31 POPEt 370      11.004  14.004  77.549  1.00  0.00           O
ATOM  10693  C31 POPEt 370      11.554  14.824  76.649  1.00  0.00           C
ATOM  10694  O32 POPEt 370      12.604  15.414  76.789  1.00  0.00           O
ATOM  10695  C32 POPEt 370      10.574  15.034  75.499  1.00  0.00           C
ATOM  10698  C23 POPEt 370      11.014  10.674  76.119  1.00  0.00           C
ATOM  10701  C24 POPEt 370      10.804   9.764  74.909  1.00  0.00           C
ATOM  10704  C25 POPEt 370      11.804   9.954  73.759  1.00  0.00           C
ATOM  10707  C26 POPEt 370      11.194   9.384  72.469  1.00  0.00           C
ATOM  10710  C27 POPEt 370      11.994   9.704  71.199  1.00  0.00           C
ATOM  10713  C28 POPEt 370      11.214   9.354  69.919  1.00  0.00           C
ATOM  10716  C29 POPEt 370      10.904   7.884  69.799  1.00  0.00           C
ATOM  10718 0C21 POPEt 370      11.344   7.034  68.849  1.00  0.00           C
ATOM  10720 1C21 POPEt 370      12.244   7.364  67.689  1.00  0.00           C
ATOM  10723 2C21 POPEt 370      13.684   6.894  67.939  1.00  0.00           C
ATOM  10726 3C21 POPEt 370      14.654   7.314  66.819  1.00  0.00           C
ATOM  10729 4C21 POPEt 370      16.034   6.694  67.029  1.00  0.00           C
ATOM  10732 5C21 POPEt 370      17.134   7.294  66.139  1.00  0.00           C
ATOM  10735 6C21 POPEt 370      17.314   6.574  64.799  1.00  0.00           C
ATOM  10738 7C21 POPEt 370      18.734   6.704  64.249  1.00  0.00           C
ATOM  10741 8C21 POPEt 370      18.904   6.004  62.909  1.00  0.00           C
ATOM  10745  C33 POPEt 370      11.134  16.024  74.459  1.00  0.00           C
ATOM  10748  C34 POPEt 370      10.194  16.174  73.259  1.00  0.00           C
ATOM  10751  C35 POPEt 370      10.704  17.144  72.189  1.00  0.00           C
ATOM  10754  C36 POPEt 370      10.094  18.554  72.249  1.00  0.00           C
ATOM  10757  C37 POPEt 370      10.154  19.234  70.879  1.00  0.00           C
ATOM  10760  C38 POPEt 370       9.614  20.674  70.819  1.00  0.00           C
ATOM  10763  C39 POPEt 370       8.084  20.784  70.949  1.00  0.00           C
ATOM  10766 0C31 POPEt 370       7.594  22.204  70.619  1.00  0.00           C
ATOM  10769 1C31 POPEt 370       6.064  22.294  70.569  1.00  0.00           C
ATOM  10772 2C31 POPEt 370       5.524  23.724  70.339  1.00  0.00           C
ATOM  10775 3C31 POPEt 370       5.194  24.014  68.869  1.00  0.00           C
ATOM  10778 4C31 POPEt 370       6.414  24.354  67.999  1.00  0.00           C
ATOM  10781 5C31 POPEt 370       6.054  24.494  66.509  1.00  0.00           C
ATOM  10784 6C31 POPEt 370       7.274  24.804  65.639  1.00  0.00           C
ATOM  10788  NH3 POPEu 371      12.574 117.494  82.399  1.00  0.00           N
ATOM  10792  C12 POPEu 371      13.564 118.444  83.019  1.00  0.00           C
ATOM  10795  C11 POPEu 371      14.994 117.874  82.919  1.00  0.00           C
ATOM  10798  P   POPEu 371      16.584 119.934  82.749  1.00  0.00           P
ATOM  10799  O13 POPEu 371      15.494 120.504  81.929  1.00  0.00           O
ATOM  10800  O14 POPEu 371      17.264 120.874  83.669  1.00  0.00           O
ATOM  10801  O11 POPEu 371      17.604 119.274  81.719  1.00  0.00           O
ATOM  10802  O12 POPEu 371      15.974 118.714  83.539  1.00  0.00           O
ATOM  10803  C1  POPEu 371      17.874 120.204  80.639  1.00  0.00           C
ATOM  10806  C2  POPEu 371      19.074 119.794  79.759  1.00  0.00           C
ATOM  10808  O21 POPEu 371      18.664 119.904  78.369  1.00  0.00           O
ATOM  10809  C21 POPEu 371      18.684 121.154  77.919  1.00  0.00           C
ATOM  10810  O22 POPEu 371      18.994 122.144  78.569  1.00  0.00           O
ATOM  10811  C22 POPEu 371      18.314 121.144  76.449  1.00  0.00           C
ATOM  10814  C3  POPEu 371      19.624 118.364  80.059  1.00  0.00           C
ATOM  10817  O31 POPEu 371      18.894 117.334  79.409  1.00  0.00           O
ATOM  10818  C31 POPEu 371      19.144 116.994  78.119  1.00  0.00           C
ATOM  10819  O32 POPEu 371      18.424 116.194  77.539  1.00  0.00           O
ATOM  10820  C32 POPEu 371      20.394 117.604  77.479  1.00  0.00           C
ATOM  10823  C23 POPEu 371      19.514 120.934  75.509  1.00  0.00           C
ATOM  10826  C24 POPEu 371      19.034 120.464  74.129  1.00  0.00           C
ATOM  10829  C25 POPEu 371      20.144 120.044  73.159  1.00  0.00           C
ATOM  10832  C26 POPEu 371      20.994 121.214  72.659  1.00  0.00           C
ATOM  10835  C27 POPEu 371      21.964 120.784  71.539  1.00  0.00           C
ATOM  10838  C28 POPEu 371      22.864 121.914  70.999  1.00  0.00           C
ATOM  10841  C29 POPEu 371      22.034 123.104  70.579  1.00  0.00           C
ATOM  10843 0C21 POPEu 371      22.024 123.774  69.419  1.00  0.00           C
ATOM  10845 1C21 POPEu 371      22.874 123.564  68.199  1.00  0.00           C
ATOM  10848 2C21 POPEu 371      23.724 124.824  67.949  1.00  0.00           C
ATOM  10851 3C21 POPEu 371      24.274 124.944  66.529  1.00  0.00           C
ATOM  10854 4C21 POPEu 371      25.084 126.234  66.349  1.00  0.00           C
ATOM  10857 5C21 POPEu 371      24.254 127.524  66.349  1.00  0.00           C
ATOM  10860 6C21 POPEu 371      25.144 128.774  66.449  1.00  0.00           C
ATOM  10863 7C21 POPEu 371      24.344 130.084  66.349  1.00  0.00           C
ATOM  10866 8C21 POPEu 371      25.124 131.284  66.869  1.00  0.00           C
ATOM  10870  C33 POPEu 371      20.574 117.224  75.979  1.00  0.00           C
ATOM  10873  C34 POPEu 371      21.904 116.524  75.699  1.00  0.00           C
ATOM  10876  C35 POPEu 371      22.094 115.274  76.559  1.00  0.00           C
ATOM  10879  C36 POPEu 371      23.184 114.354  76.049  1.00  0.00           C
ATOM  10882  C37 POPEu 371      23.394 113.214  77.039  1.00  0.00           C
ATOM  10885  C38 POPEu 371      24.554 112.304  76.639  1.00  0.00           C
ATOM  10888  C39 POPEu 371      24.164 111.254  75.599  1.00  0.00           C
ATOM  10891 0C31 POPEu 371      23.424 110.074  76.229  1.00  0.00           C
ATOM  10894 1C31 POPEu 371      23.034 109.024  75.189  1.00  0.00           C
ATOM  10897 2C31 POPEu 371      22.144 107.944  75.789  1.00  0.00           C
ATOM  10900 3C31 POPEu 371      21.654 106.934  74.749  1.00  0.00           C
ATOM  10903 4C31 POPEu 371      20.884 105.754  75.349  1.00  0.00           C
ATOM  10906 5C31 POPEu 371      21.634 104.424  75.229  1.00  0.00           C
ATOM  10909 6C31 POPEu 371      20.794 103.244  75.719  1.00  0.00           C
ATOM  10913  NH3 POPEv 372     111.564   0.564  42.149  1.00  0.00           N
ATOM  10917  C12 POPEv 372     110.874   0.044  40.909  1.00  0.00           C
ATOM  10920  C11 POPEv 372     109.444  -0.494  41.149  1.00  0.00           C
ATOM  10923  P   POPEv 372     107.014   0.204  41.709  1.00  0.00           P
ATOM  10924  O13 POPEv 372     106.194   1.394  41.389  1.00  0.00           O
ATOM  10925  O14 POPEv 372     106.644  -1.094  41.089  1.00  0.00           O
ATOM  10926  O11 POPEv 372     107.144   0.034  43.279  1.00  0.00           O
ATOM  10927  O12 POPEv 372     108.514   0.554  41.399  1.00  0.00           O
ATOM  10928  C1  POPEv 372     106.054  -0.424  44.069  1.00  0.00           C
ATOM  10931  C2  POPEv 372     105.214   0.744  44.659  1.00  0.00           C
ATOM  10933  O21 POPEv 372     105.844   1.144  45.889  1.00  0.00           O
ATOM  10934  C21 POPEv 372     106.074   2.414  46.109  1.00  0.00           C
ATOM  10935  O22 POPEv 372     105.794   3.334  45.359  1.00  0.00           O
ATOM  10936  C22 POPEv 372     106.914   2.454  47.409  1.00  0.00           C
ATOM  10939  C3  POPEv 372     103.794   0.234  44.999  1.00  0.00           C
ATOM  10942  O31 POPEv 372     103.894  -0.794  46.009  1.00  0.00           O
ATOM  10943  C31 POPEv 372     103.774  -0.354  47.249  1.00  0.00           C
ATOM  10944  O32 POPEv 372     103.154   0.644  47.589  1.00  0.00           O
ATOM  10945  C32 POPEv 372     104.514  -1.274  48.219  1.00  0.00           C
ATOM  10948  C23 POPEv 372     106.354   3.294  48.579  1.00  0.00           C
ATOM  10951  C24 POPEv 372     105.314   2.604  49.479  1.00  0.00           C
ATOM  10954  C25 POPEv 372     105.254   3.304  50.839  1.00  0.00           C
ATOM  10957  C26 POPEv 372     104.084   2.914  51.749  1.00  0.00           C
ATOM  10960  C27 POPEv 372     104.144   3.644  53.099  1.00  0.00           C
ATOM  10963  C28 POPEv 372     103.074   3.184  54.109  1.00  0.00           C
ATOM  10966  C29 POPEv 372     103.404   3.754  55.469  1.00  0.00           C
ATOM  10968 0C21 POPEv 372     102.534   4.194  56.399  1.00  0.00           C
ATOM  10970 1C21 POPEv 372     101.024   4.144  56.309  1.00  0.00           C
ATOM  10973 2C21 POPEv 372     100.404   3.694  57.649  1.00  0.00           C
ATOM  10976 3C21 POPEv 372     100.504   4.774  58.739  1.00  0.00           C
ATOM  10979 4C21 POPEv 372      99.744   4.444  60.019  1.00  0.00           C
ATOM  10982 5C21 POPEv 372     100.384   3.314  60.839  1.00  0.00           C
ATOM  10985 6C21 POPEv 372      99.604   3.044  62.129  1.00  0.00           C
ATOM  10988 7C21 POPEv 372     100.084   1.794  62.869  1.00  0.00           C
ATOM  10991 8C21 POPEv 372      99.224   1.484  64.089  1.00  0.00           C
ATOM  10995  C33 POPEv 372     103.934  -1.144  49.639  1.00  0.00           C
ATOM  10998  C34 POPEv 372     104.834  -1.594  50.789  1.00  0.00           C
ATOM  11001  C35 POPEv 372     104.094  -1.314  52.109  1.00  0.00           C
ATOM  11004  C36 POPEv 372     104.904  -1.514  53.389  1.00  0.00           C
ATOM  11007  C37 POPEv 372     104.204  -0.794  54.549  1.00  0.00           C
ATOM  11010  C38 POPEv 372     104.864  -0.904  55.929  1.00  0.00           C
ATOM  11013  C39 POPEv 372     104.034  -0.106  56.949  1.00  0.00           C
ATOM  11016 0C31 POPEv 372     104.514  -0.236  58.399  1.00  0.00           C
ATOM  11019 1C31 POPEv 372     103.574   0.514  59.359  1.00  0.00           C
ATOM  11022 2C31 POPEv 372     103.864   0.254  60.839  1.00  0.00           C
ATOM  11025 3C31 POPEv 372     105.134   0.944  61.369  1.00  0.00           C
ATOM  11028 4C31 POPEv 372     104.904   2.404  61.799  1.00  0.00           C
ATOM  11031 5C31 POPEv 372     106.204   3.054  62.289  1.00  0.00           C
ATOM  11034 6C31 POPEv 372     106.064   4.514  62.699  1.00  0.00           C
ATOM  11038  NH3 POPEw 373     109.134 133.214  44.849  1.00  0.00           N
ATOM  11042  C12 POPEw 373     110.144 134.314  44.649  1.00  0.00           C
ATOM  11045  C11 POPEw 373     111.224 133.814  43.669  1.00  0.00           C
ATOM  11048  P   POPEw 373     113.584 134.314  42.699  1.00  0.00           P
ATOM  11049  O13 POPEw 373     113.034 133.664  41.509  1.00  0.00           O
ATOM  11050  O14 POPEw 373     114.294 135.574  42.449  1.00  0.00           O
ATOM  11051  O11 POPEw 373     114.494 133.274  43.459  1.00  0.00           O
ATOM  11052  O12 POPEw 373     112.344 134.694  43.639  1.00  0.00           O
ATOM  11053  C1  POPEw 373     114.234 132.684  44.719  1.00  0.00           C
ATOM  11056  C2  POPEw 373     115.384 133.014  45.699  1.00  0.00           C
ATOM  11058  O21 POPEw 373     115.324 132.184  46.879  1.00  0.00           O
ATOM  11059  C21 POPEw 373     114.304 132.334  47.679  1.00  0.00           C
ATOM  11060  O22 POPEw 373     113.244 132.894  47.449  1.00  0.00           O
ATOM  11061  C22 POPEw 373     114.614 131.654  49.009  1.00  0.00           C
ATOM  11064  C3  POPEw 373     115.444 134.534  46.049  1.00  0.00           C
ATOM  11067  O31 POPEw 373     116.644 134.904  46.779  1.00  0.00           O
ATOM  11068  C31 POPEw 373     117.674 135.204  45.989  1.00  0.00           C
ATOM  11069  O32 POPEw 373     117.774 134.894  44.819  1.00  0.00           O
ATOM  11070  C32 POPEw 373     118.694 136.044  46.749  1.00  0.00           C
ATOM  11073  C23 POPEw 373     114.194 132.544  50.189  1.00  0.00           C
ATOM  11076  C24 POPEw 373     114.924 132.154  51.469  1.00  0.00           C
ATOM  11079  C25 POPEw 373     114.574 133.064  52.639  1.00  0.00           C
ATOM  11082  C26 POPEw 373     115.414 132.724  53.869  1.00  0.00           C
ATOM  11085  C27 POPEw 373     114.904 133.404  55.149  1.00  0.00           C
ATOM  11088  C28 POPEw 373     115.734 133.034  56.389  1.00  0.00           C
ATOM  11091  C29 POPEw 373     115.634 131.564  56.699  1.00  0.00           C
ATOM  11093 0C21 POPEw 373     116.274 130.944  57.699  1.00  0.00           C
ATOM  11095 1C21 POPEw 373     117.174 131.604  58.709  1.00  0.00           C
ATOM  11098 2C21 POPEw 373     116.374 131.884  59.989  1.00  0.00           C
ATOM  11101 3C21 POPEw 373     117.264 132.424  61.129  1.00  0.00           C
ATOM  11104 4C21 POPEw 373     116.504 132.654  62.439  1.00  0.00           C
ATOM  11107 5C21 POPEw 373     115.904 131.364  63.029  1.00  0.00           C
ATOM  11110 6C21 POPEw 373     115.194 131.564  64.359  1.00  0.00           C
ATOM  11113 7C21 POPEw 373     114.624 130.254  64.909  1.00  0.00           C
ATOM  11116 8C21 POPEw 373     113.754 130.434  66.149  1.00  0.00           C
ATOM  11120  C33 POPEw 373     119.584 135.314  47.779  1.00  0.00           C
ATOM  11123  C34 POPEw 373     119.064 135.474  49.209  1.00  0.00           C
ATOM  11126  C35 POPEw 373     119.954 134.824  50.269  1.00  0.00           C
ATOM  11129  C36 POPEw 373     119.664 133.324  50.429  1.00  0.00           C
ATOM  11132  C37 POPEw 373     120.494 132.654  51.529  1.00  0.00           C
ATOM  11135  C38 POPEw 373     120.364 131.124  51.479  1.00  0.00           C
ATOM  11138  C39 POPEw 373     121.084 130.404  52.629  1.00  0.00           C
ATOM  11141 0C31 POPEw 373     120.134 129.744  53.649  1.00  0.00           C
ATOM  11144 1C31 POPEw 373     119.474 130.704  54.649  1.00  0.00           C
ATOM  11147 2C31 POPEw 373     120.224 130.824  55.999  1.00  0.00           C
ATOM  11150 3C31 POPEw 373     121.634 131.434  55.879  1.00  0.00           C
ATOM  11153 4C31 POPEw 373     122.364 131.574  57.219  1.00  0.00           C
ATOM  11156 5C31 POPEw 373     123.774 132.154  57.039  1.00  0.00           C
ATOM  11159 6C31 POPEw 373     124.664 132.024  58.289  1.00  0.00           C
ATOM  11163  NH3 POPEx 374      28.684  86.264  77.279  1.00  0.00           N
ATOM  11167  C12 POPEx 374      30.104  86.074  76.769  1.00  0.00           C
ATOM  11170  C11 POPEx 374      31.214  86.584  77.709  1.00  0.00           C
ATOM  11173  P   POPEx 374      33.874  86.404  77.869  1.00  0.00           P
ATOM  11174  O13 POPEx 374      34.214  87.834  77.729  1.00  0.00           O
ATOM  11175  O14 POPEx 374      33.914  85.834  79.229  1.00  0.00           O
ATOM  11176  O11 POPEx 374      34.824  85.564  76.939  1.00  0.00           O
ATOM  11177  O12 POPEx 374      32.474  86.144  77.189  1.00  0.00           O
ATOM  11178  C1  POPEx 374      35.084  85.994  75.599  1.00  0.00           C
ATOM  11181  C2  POPEx 374      34.724  84.854  74.639  1.00  0.00           C
ATOM  11183  O21 POPEx 374      35.264  85.104  73.329  1.00  0.00           O
ATOM  11184  C21 POPEx 374      34.714  86.044  72.589  1.00  0.00           C
ATOM  11185  O22 POPEx 374      33.814  86.804  72.909  1.00  0.00           O
ATOM  11186  C22 POPEx 374      35.414  86.054  71.239  1.00  0.00           C
ATOM  11189  C3  POPEx 374      33.224  84.454  74.659  1.00  0.00           C
ATOM  11192  O31 POPEx 374      32.994  83.424  73.689  1.00  0.00           O
ATOM  11193  C31 POPEx 374      31.854  83.494  73.029  1.00  0.00           C
ATOM  11194  O32 POPEx 374      30.914  84.204  73.319  1.00  0.00           O
ATOM  11195  C32 POPEx 374      31.964  82.614  71.779  1.00  0.00           C
ATOM  11198  C23 POPEx 374      35.154  87.344  70.459  1.00  0.00           C
ATOM  11201  C24 POPEx 374      35.894  87.344  69.129  1.00  0.00           C
ATOM  11204  C25 POPEx 374      35.894  88.714  68.459  1.00  0.00           C
ATOM  11207  C26 POPEx 374      36.894  88.744  67.299  1.00  0.00           C
ATOM  11210  C27 POPEx 374      37.184  90.174  66.829  1.00  0.00           C
ATOM  11213  C28 POPEx 374      38.124  90.194  65.619  1.00  0.00           C
ATOM  11216  C29 POPEx 374      37.334  89.884  64.369  1.00  0.00           C
ATOM  11218 0C21 POPEx 374      37.424  90.544  63.209  1.00  0.00           C
ATOM  11220 1C21 POPEx 374      38.364  91.674  62.919  1.00  0.00           C
ATOM  11223 2C21 POPEx 374      39.754  91.134  62.539  1.00  0.00           C
ATOM  11226 3C21 POPEx 374      40.744  92.254  62.229  1.00  0.00           C
ATOM  11229 4C21 POPEx 374      42.004  91.744  61.519  1.00  0.00           C
ATOM  11232 5C21 POPEx 374      43.064  92.854  61.419  1.00  0.00           C
ATOM  11235 6C21 POPEx 374      44.194  92.494  60.449  1.00  0.00           C
ATOM  11238 7C21 POPEx 374      45.234  93.614  60.369  1.00  0.00           C
ATOM  11241 8C21 POPEx 374      46.264  93.384  59.259  1.00  0.00           C
ATOM  11245  C33 POPEx 374      33.184  82.994  70.889  1.00  0.00           C
ATOM  11248  C34 POPEx 374      33.474  82.034  69.729  1.00  0.00           C
ATOM  11251  C35 POPEx 374      32.314  81.934  68.729  1.00  0.00           C
ATOM  11254  C36 POPEx 374      32.604  81.154  67.439  1.00  0.00           C
ATOM  11257  C37 POPEx 374      31.494  81.394  66.399  1.00  0.00           C
ATOM  11260  C38 POPEx 374      31.474  80.434  65.189  1.00  0.00           C
ATOM  11263  C39 POPEx 374      30.394  80.884  64.199  1.00  0.00           C
ATOM  11266 0C31 POPEx 374      30.004  79.834  63.149  1.00  0.00           C
ATOM  11269 1C31 POPEx 374      29.074  80.434  62.079  1.00  0.00           C
ATOM  11272 2C31 POPEx 374      28.584  79.414  61.039  1.00  0.00           C
ATOM  11275 3C31 POPEx 374      27.944  80.094  59.829  1.00  0.00           C
ATOM  11278 4C31 POPEx 374      27.614  79.134  58.679  1.00  0.00           C
ATOM  11281 5C31 POPEx 374      27.144  79.864  57.419  1.00  0.00           C
ATOM  11284 6C31 POPEx 374      26.764  78.924  56.269  1.00  0.00           C
ATOM  11288  NH3 POPEy 375       8.664  75.044  74.929  1.00  0.00           N
ATOM  11292  C12 POPEy 375       9.384  76.344  75.079  1.00  0.00           C
ATOM  11295  C11 POPEy 375      10.904  76.124  75.079  1.00  0.00           C
ATOM  11298  P   POPEy 375      11.844  78.524  74.629  1.00  0.00           P
ATOM  11299  O13 POPEy 375      10.524  79.144  74.349  1.00  0.00           O
ATOM  11300  O14 POPEy 375      12.844  79.384  75.279  1.00  0.00           O
ATOM  11301  O11 POPEy 375      12.394  77.884  73.299  1.00  0.00           O
ATOM  11302  O12 POPEy 375      11.574  77.274  75.569  1.00  0.00           O
ATOM  11303  C1  POPEy 375      13.764  77.464  73.239  1.00  0.00           C
ATOM  11306  C2  POPEy 375      14.384  77.924  71.889  1.00  0.00           C
ATOM  11308  O21 POPEy 375      13.774  77.314  70.729  1.00  0.00           O
ATOM  11309  C21 POPEy 375      13.984  76.014  70.589  1.00  0.00           C
ATOM  11310  O22 POPEy 375      14.404  75.244  71.429  1.00  0.00           O
ATOM  11311  C22 POPEy 375      13.644  75.594  69.159  1.00  0.00           C
ATOM  11314  C3  POPEy 375      15.934  77.814  71.819  1.00  0.00           C
ATOM  11317  O31 POPEy 375      16.454  78.404  70.599  1.00  0.00           O
ATOM  11318  C31 POPEy 375      16.474  79.734  70.629  1.00  0.00           C
ATOM  11319  O32 POPEy 375      16.214  80.434  71.589  1.00  0.00           O
ATOM  11320  C32 POPEy 375      16.944  80.274  69.269  1.00  0.00           C
ATOM  11323  C23 POPEy 375      14.794  75.864  68.149  1.00  0.00           C
ATOM  11326  C24 POPEy 375      14.584  75.114  66.819  1.00  0.00           C
ATOM  11329  C25 POPEy 375      13.564  75.784  65.889  1.00  0.00           C
ATOM  11332  C26 POPEy 375      13.434  75.064  64.549  1.00  0.00           C
ATOM  11335  C27 POPEy 375      12.344  75.684  63.659  1.00  0.00           C
ATOM  11338  C28 POPEy 375      12.374  75.114  62.229  1.00  0.00           C
ATOM  11341  C29 POPEy 375      11.474  75.914  61.319  1.00  0.00           C
ATOM  11343 0C21 POPEy 375      11.834  76.974  60.569  1.00  0.00           C
ATOM  11345 1C21 POPEy 375      13.214  77.574  60.449  1.00  0.00           C
ATOM  11348 2C21 POPEy 375      13.564  77.804  58.969  1.00  0.00           C
ATOM  11351 3C21 POPEy 375      13.614  76.514  58.149  1.00  0.00           C
ATOM  11354 4C21 POPEy 375      14.154  76.694  56.719  1.00  0.00           C
ATOM  11357 5C21 POPEy 375      13.224  77.454  55.759  1.00  0.00           C
ATOM  11360 6C21 POPEy 375      13.384  78.984  55.749  1.00  0.00           C
ATOM  11363 7C21 POPEy 375      12.584  79.634  54.599  1.00  0.00           C
ATOM  11366 8C21 POPEy 375      12.634  81.164  54.589  1.00  0.00           C
ATOM  11370  C33 POPEy 375      15.794  80.584  68.269  1.00  0.00           C
ATOM  11373  C34 POPEy 375      16.234  81.044  66.869  1.00  0.00           C
ATOM  11376  C35 POPEy 375      16.964  82.394  66.759  1.00  0.00           C
ATOM  11379  C36 POPEy 375      17.664  82.564  65.399  1.00  0.00           C
ATOM  11382  C37 POPEy 375      18.404  83.894  65.199  1.00  0.00           C
ATOM  11385  C38 POPEy 375      19.104  83.934  63.819  1.00  0.00           C
ATOM  11388  C39 POPEy 375      19.944  85.194  63.519  1.00  0.00           C
ATOM  11391 0C31 POPEy 375      19.144  86.484  63.299  1.00  0.00           C
ATOM  11394 1C31 POPEy 375      19.914  87.514  62.449  1.00  0.00           C
ATOM  11397 2C31 POPEy 375      19.194  88.864  62.279  1.00  0.00           C
ATOM  11400 3C31 POPEy 375      20.074  89.904  61.559  1.00  0.00           C
ATOM  11403 4C31 POPEy 375      19.314  91.114  60.999  1.00  0.00           C
ATOM  11406 5C31 POPEy 375      18.464  90.774  59.759  1.00  0.00           C
ATOM  11409 6C31 POPEy 375      17.944  91.994  59.009  1.00  0.00           C
ATOM  11413  NH3 POPEz 376     115.204  22.034  83.269  1.00  0.00           N
ATOM  11417  C12 POPEz 376     116.314  21.374  84.029  1.00  0.00           C
ATOM  11420  C11 POPEz 376     117.524  21.064  83.139  1.00  0.00           C
ATOM  11423  P   POPEz 376     120.064  20.624  83.309  1.00  0.00           P
ATOM  11424  O13 POPEz 376     120.354  21.884  82.589  1.00  0.00           O
ATOM  11425  O14 POPEz 376     121.034  20.174  84.329  1.00  0.00           O
ATOM  11426  O11 POPEz 376     119.794  19.494  82.269  1.00  0.00           O
ATOM  11427  O12 POPEz 376     118.644  20.814  83.979  1.00  0.00           O
ATOM  11428  C1  POPEz 376     120.694  19.214  81.209  1.00  0.00           C
ATOM  11431  C2  POPEz 376     119.844  18.584  80.089  1.00  0.00           C
ATOM  11433  O21 POPEz 376     120.714  17.964  79.129  1.00  0.00           O
ATOM  11434  C21 POPEz 376     121.024  16.714  79.429  1.00  0.00           C
ATOM  11435  O22 POPEz 376     120.784  16.154  80.479  1.00  0.00           O
ATOM  11436  C22 POPEz 376     121.624  16.044  78.209  1.00  0.00           C
ATOM  11439  C3  POPEz 376     118.914  19.614  79.389  1.00  0.00           C
ATOM  11442  O31 POPEz 376     118.264  18.984  78.269  1.00  0.00           O
ATOM  11443  C31 POPEz 376     116.944  19.054  78.179  1.00  0.00           C
ATOM  11444  O32 POPEz 376     116.204  19.594  78.969  1.00  0.00           O
ATOM  11445  C32 POPEz 376     116.534  18.354  76.889  1.00  0.00           C
ATOM  11448  C23 POPEz 376     120.634  15.054  77.549  1.00  0.00           C
ATOM  11451  C24 POPEz 376     119.664  15.674  76.519  1.00  0.00           C
ATOM  11454  C25 POPEz 376     120.174  15.664  75.069  1.00  0.00           C
ATOM  11457  C26 POPEz 376     119.034  15.754  74.039  1.00  0.00           C
ATOM  11460  C27 POPEz 376     119.494  15.654  72.579  1.00  0.00           C
ATOM  11463  C28 POPEz 376     118.424  16.094  71.549  1.00  0.00           C
ATOM  11466  C29 POPEz 376     117.274  15.114  71.359  1.00  0.00           C
ATOM  11468 0C21 POPEz 376     116.844  14.574  70.199  1.00  0.00           C
ATOM  11470 1C21 POPEz 376     117.414  14.784  68.819  1.00  0.00           C
ATOM  11473 2C21 POPEz 376     117.794  13.454  68.129  1.00  0.00           C
ATOM  11476 3C21 POPEz 376     118.804  13.644  66.979  1.00  0.00           C
ATOM  11479 4C21 POPEz 376     118.164  13.724  65.579  1.00  0.00           C
ATOM  11482 5C21 POPEz 376     119.164  14.044  64.449  1.00  0.00           C
ATOM  11485 6C21 POPEz 376     120.544  13.364  64.589  1.00  0.00           C
ATOM  11488 7C21 POPEz 376     121.394  13.474  63.319  1.00  0.00           C
ATOM  11491 8C21 POPEz 376     122.844  13.014  63.529  1.00  0.00           C
ATOM  11495  C33 POPEz 376     116.324  19.344  75.719  1.00  0.00           C
ATOM  11498  C34 POPEz 376     116.524  18.694  74.339  1.00  0.00           C
ATOM  11501  C35 POPEz 376     115.834  17.334  74.129  1.00  0.00           C
ATOM  11504  C36 POPEz 376     114.304  17.314  74.249  1.00  0.00           C
ATOM  11507  C37 POPEz 376     113.734  15.894  74.159  1.00  0.00           C
ATOM  11510  C38 POPEz 376     112.284  15.774  74.649  1.00  0.00           C
ATOM  11513  C39 POPEz 376     111.264  16.654  73.919  1.00  0.00           C
ATOM  11516 0C31 POPEz 376     109.824  16.214  74.209  1.00  0.00           C
ATOM  11519 1C31 POPEz 376     108.784  16.944  73.369  1.00  0.00           C
ATOM  11522 2C31 POPEz 376     107.374  16.354  73.509  1.00  0.00           C
ATOM  11525 3C31 POPEz 376     107.144  15.044  72.749  1.00  0.00           C
ATOM  11528 4C31 POPEz 376     106.724  15.284  71.289  1.00  0.00           C
ATOM  11531 5C31 POPEz 376     106.334  13.984  70.579  1.00  0.00           C
ATOM  11534 6C31 POPEz 376     105.844  14.204  69.139  1.00  0.00           C
ATOM  11538  NH3 POPE0 377      63.704  56.774  34.059  1.00  0.00           N
ATOM  11542  C12 POPE0 377      62.414  57.194  33.389  1.00  0.00           C
ATOM  11545  C11 POPE0 377      62.174  56.544  32.019  1.00  0.00           C
ATOM  11548  P   POPE0 377      59.784  55.444  32.069  1.00  0.00           P
[truncated: 2,078,818 more chars]
