# Supplementary material for: Characterizing Membrane Association and Periplasmic Transfer of Bacterial Lipoproteins through Molecular Dynamics Simulations
Source: Structure. 2020 Apr 7;28(4):475–487.e3. doi: 10.1016/j.str.2020.01.012 (PMC7139219; doi:10.1016/j.str.2020.01.012)
Supplement: Data S2. Final Coordinates from Simulations (A–L), Related to Figure 3 [file mmc4.zip › A-L/GFCE-2-atomistic.pdb]

TITLE     Protein
REMARK    THIS IS A SIMULATION BOX
CRYST1  136.377  136.377  150.837  90.00  90.00  90.00 P 1           1
MODEL        1
ATOM      1  N   CYSTA   1      89.079  43.544  75.309  1.00  0.00           N
ATOM      3  CA  CYSTA   1      88.268  44.743  75.258  1.00  0.00           C
ATOM      5  C   CYSTA   1      88.419  45.713  76.409  1.00  0.00           C
ATOM      6  O   CYSTA   1      87.869  45.563  77.499  1.00  0.00           O
ATOM      7  CB  CYSTA   1      86.759  44.483  75.059  1.00  0.00           C
ATOM     10  SG  CYSTA   1      86.448  43.563  73.528  1.00  0.00           S
ATOM     11  C1  CYSTA   1      85.429  42.273  74.279  1.00  0.00           C
ATOM     14  CA1 CYSTA   1      90.399  43.583  75.049  1.00  0.00           C
ATOM     15  OA1 CYSTA   1      90.938  44.683  74.968  1.00  0.00           O
ATOM     16  CA2 CYSTA   1      91.218  42.353  74.839  1.00  0.00           C
ATOM     19  C11 CYSTA   1      83.908  42.343  74.008  1.00  0.00           C
ATOM     21  O11 CYSTA   1      83.648  42.133  72.608  1.00  0.00           O
ATOM     22  CX1 CYSTA   1      83.699  40.863  72.219  1.00  0.00           C
ATOM     23  OX1 CYSTA   1      84.158  39.933  72.848  1.00  0.00           O
ATOM     24  CX2 CYSTA   1      82.899  40.733  70.949  1.00  0.00           C
ATOM     27  C12 CYSTA   1      83.188  43.653  74.459  1.00  0.00           C
ATOM     30  O12 CYSTA   1      83.429  44.743  73.549  1.00  0.00           O
ATOM     31  CD1 CYSTA   1      82.428  45.593  73.309  1.00  0.00           C
ATOM     32  OD1 CYSTA   1      81.369  45.653  73.899  1.00  0.00           O
ATOM     33  CD2 CYSTA   1      82.829  46.523  72.158  1.00  0.00           C
ATOM     36  CA3 CYSTA   1      90.929  41.773  73.449  1.00  0.00           C
ATOM     39  CA4 CYSTA   1      91.889  40.643  73.069  1.00  0.00           C
ATOM     42  CA5 CYSTA   1      91.588  40.063  71.679  1.00  0.00           C
ATOM     45  CA6 CYSTA   1      91.539  41.114  70.569  1.00  0.00           C
ATOM     48  CA7 CYSTA   1      91.568  40.493  69.159  1.00  0.00           C
ATOM     51  CA8 CYSTA   1      91.539  41.553  68.049  1.00  0.00           C
ATOM     54  CA9 CYSTA   1      92.148  41.073  66.729  1.00  0.00           C
ATOM     57 0CA1 CYSTA   1      91.358  40.003  65.979  1.00  0.00           C
ATOM     60 1CA1 CYSTA   1      92.118  39.533  64.719  1.00  0.00           C
ATOM     63 2CA1 CYSTA   1      91.248  38.743  63.729  1.00  0.00           C
ATOM     66 3CA1 CYSTA   1      92.078  38.163  62.569  1.00  0.00           C
ATOM     69 4CA1 CYSTA   1      91.209  37.543  61.468  1.00  0.00           C
ATOM     72 5CA1 CYSTA   1      92.059  36.913  60.348  1.00  0.00           C
ATOM     75 6CA1 CYSTA   1      91.218  36.263  59.249  1.00  0.00           C
ATOM     79  CD3 CYSTA   1      81.868  46.403  70.958  1.00  0.00           C
ATOM     82  CD4 CYSTA   1      81.919  45.013  70.299  1.00  0.00           C
ATOM     85  CD5 CYSTA   1      81.209  44.923  68.939  1.00  0.00           C
ATOM     88  CD6 CYSTA   1      79.679  45.053  68.989  1.00  0.00           C
ATOM     91  CD7 CYSTA   1      79.029  44.483  67.719  1.00  0.00           C
ATOM     94  CD8 CYSTA   1      77.509  44.633  67.649  1.00  0.00           C
ATOM     97  CD9 CYSTA   1      76.889  43.673  66.619  1.00  0.00           C
ATOM    100 0CD1 CYSTA   1      75.488  44.103  66.119  1.00  0.00           C
ATOM    103 1CD1 CYSTA   1      74.688  42.913  65.559  1.00  0.00           C
ATOM    106 2CD1 CYSTA   1      73.628  43.323  64.529  1.00  0.00           C
ATOM    109 3CD1 CYSTA   1      72.468  42.323  64.449  1.00  0.00           C
ATOM    112 4CD1 CYSTA   1      71.628  42.503  63.178  1.00  0.00           C
ATOM    115 5CD1 CYSTA   1      70.389  41.603  63.129  1.00  0.00           C
ATOM    118 6CD1 CYSTA   1      69.658  41.653  61.779  1.00  0.00           C
ATOM    122  CX3 CYSTA   1      81.399  40.733  71.299  1.00  0.00           C
ATOM    125  CX4 CYSTA   1      80.528  41.044  70.079  1.00  0.00           C
ATOM    128  CX5 CYSTA   1      80.618  39.983  68.989  1.00  0.00           C
ATOM    131  CX6 CYSTA   1      79.439  40.123  68.019  1.00  0.00           C
ATOM    134  CX7 CYSTA   1      79.268  38.933  67.068  1.00  0.00           C
ATOM    137  CX8 CYSTA   1      77.968  39.083  66.279  1.00  0.00           C
ATOM    140  CX9 CYSTA   1      77.518  37.813  65.598  1.00  0.00           C
ATOM    142 0CX1 CYSTA   1      76.849  37.773  64.428  1.00  0.00           C
ATOM    144 1CX1 CYSTA   1      76.418  38.993  63.649  1.00  0.00           C
ATOM    147 2CX1 CYSTA   1      75.148  38.753  62.828  1.00  0.00           C
ATOM    150 3CX1 CYSTA   1      74.798  39.973  61.969  1.00  0.00           C
ATOM    153 4CX1 CYSTA   1      73.688  39.683  60.949  1.00  0.00           C
ATOM    156 5CX1 CYSTA   1      73.478  40.843  59.979  1.00  0.00           C
ATOM    159 6CX1 CYSTA   1      72.408  40.563  58.919  1.00  0.00           C
ATOM    162 7CX1 CYSTA   1      71.928  41.863  58.249  1.00  0.00           C
ATOM    165 8CX1 CYSTA   1      71.128  41.653  56.969  1.00  0.00           C
ATOM    169  N   THR A   2      89.119  46.813  76.109  1.00  0.00           N
ATOM    171  CA  THR A   2      88.829  48.143  76.578  1.00  0.00           C
ATOM    173  CB  THR A   2      89.688  48.513  77.789  1.00  0.00           C
ATOM    175  OG1 THR A   2      88.899  48.553  78.969  1.00  0.00           O
ATOM    177  CG2 THR A   2      90.448  49.833  77.649  1.00  0.00           C
ATOM    181  C   THR A   2      89.128  48.933  75.309  1.00  0.00           C
ATOM    182  O   THR A   2      90.178  48.713  74.699  1.00  0.00           O
ATOM    183  N   LEU A   3      88.179  49.733  74.758  1.00  0.00           N
ATOM    185  CA  LEU A   3      88.228  49.943  73.309  1.00  0.00           C
ATOM    187  CB  LEU A   3      86.808  49.963  72.689  1.00  0.00           C
ATOM    190  CG  LEU A   3      86.708  49.943  71.139  1.00  0.00           C
ATOM    192  CD1 LEU A   3      85.259  49.693  70.689  1.00  0.00           C
ATOM    196  CD2 LEU A   3      87.608  48.893  70.459  1.00  0.00           C
ATOM    200  C   LEU A   3      89.009  51.173  72.898  1.00  0.00           C
ATOM    201  O   LEU A   3      89.338  51.373  71.729  1.00  0.00           O
ATOM    202  N   VAL A   4      89.389  52.013  73.869  1.00  0.00           N
ATOM    204  CA  VAL A   4      89.949  53.334  73.619  1.00  0.00           C
ATOM    206  CB  VAL A   4      89.438  54.313  74.679  1.00  0.00           C
ATOM    208  CG1 VAL A   4      89.658  55.763  74.238  1.00  0.00           C
ATOM    212  CG2 VAL A   4      87.918  54.123  74.869  1.00  0.00           C
ATOM    216  C   VAL A   4      91.479  53.253  73.508  1.00  0.00           C
ATOM    217  O   VAL A   4      92.209  54.193  73.799  1.00  0.00           O
ATOM    218  N   PRO A   5      91.999  52.123  73.058  1.00  0.00           N
ATOM    219  CD  PRO A   5      92.619  52.143  71.738  1.00  0.00           C
ATOM    222  CA  PRO A   5      92.768  51.223  73.928  1.00  0.00           C
ATOM    224  CB  PRO A   5      93.688  50.443  72.979  1.00  0.00           C
ATOM    227  CG  PRO A   5      93.979  51.473  71.889  1.00  0.00           C
ATOM    230  C   PRO A   5      93.589  51.823  75.059  1.00  0.00           C
ATOM    231  O   PRO A   5      94.699  52.313  74.859  1.00  0.00           O
ATOM    232  N   GLY A   6      93.099  51.603  76.279  1.00  0.00           N
ATOM    234  CA  GLY A   6      93.969  51.143  77.319  1.00  0.00           C
ATOM    237  C   GLY A   6      93.969  49.643  77.369  1.00  0.00           C
ATOM    238  O   GLY A   6      93.228  48.973  76.668  1.00  0.00           O
ATOM    239  N   GLN A   7      94.748  49.113  78.289  1.00  0.00           N
ATOM    241  CA  GLN A   7      94.569  47.823  78.919  1.00  0.00           C
ATOM    243  CB  GLN A   7      95.849  46.993  78.578  1.00  0.00           C
ATOM    246  CG  GLN A   7      96.138  45.553  79.119  1.00  0.00           C
ATOM    249  CD  GLN A   7      95.079  44.454  79.169  1.00  0.00           C
ATOM    250  OE1 GLN A   7      95.399  43.283  79.398  1.00  0.00           O
ATOM    251  NE2 GLN A   7      93.799  44.763  78.909  1.00  0.00           N
ATOM    254  C   GLN A   7      94.399  48.123  80.419  1.00  0.00           C
ATOM    255  O   GLN A   7      94.499  47.213  81.229  1.00  0.00           O
ATOM    256  N   ASN A   8      94.198  49.423  80.839  1.00  0.00           N
ATOM    258  CA  ASN A   8      95.158  50.083  81.738  1.00  0.00           C
ATOM    260  CB  ASN A   8      96.358  50.473  80.809  1.00  0.00           C
ATOM    263  CG  ASN A   8      96.128  51.503  79.708  1.00  0.00           C
ATOM    264  OD1 ASN A   8      96.728  51.323  78.639  1.00  0.00           O
ATOM    265  ND2 ASN A   8      95.278  52.523  79.939  1.00  0.00           N
ATOM    268  C   ASN A   8      94.738  51.243  82.769  1.00  0.00           C
ATOM    269  O   ASN A   8      93.888  52.033  82.389  1.00  0.00           O
ATOM    270  N   LEU A   9      95.348  51.523  84.019  1.00  0.00           N
ATOM    272  CA  LEU A   9      95.149  51.053  85.439  1.00  0.00           C
ATOM    274  CB  LEU A   9      96.128  50.403  86.758  1.00  0.00           C
ATOM    277  CG  LEU A   9      97.689  50.223  87.589  1.00  0.00           C
ATOM    279  CD1 LEU A   9      98.158  51.773  87.659  1.00  0.00           C
ATOM    283  CD2 LEU A   9      99.328  47.643  88.248  1.00  0.00           C
ATOM    287  C   LEU A   9      94.079  52.063  85.879  1.00  0.00           C
ATOM    288  O   LEU A   9      94.368  53.233  86.089  1.00  0.00           O
ATOM    289  N   SER A  10      92.808  51.583  85.919  1.00  0.00           N
ATOM    291  CA  SER A  10      91.528  52.253  85.619  1.00  0.00           C
ATOM    293  CB  SER A  10      91.308  53.713  86.119  1.00  0.00           C
ATOM    296  OG  SER A  10      90.639  53.743  87.359  1.00  0.00           O
ATOM    298  C   SER A  10      90.938  52.033  84.218  1.00  0.00           C
ATOM    299  O   SER A  10      89.979  52.693  83.869  1.00  0.00           O
ATOM    300  N   THR A  11      91.439  51.033  83.458  1.00  0.00           N
ATOM    302  CA  THR A  11      91.108  50.623  82.068  1.00  0.00           C
ATOM    304  CB  THR A  11      91.248  49.103  81.949  1.00  0.00           C
ATOM    306  OG1 THR A  11      91.408  48.653  80.619  1.00  0.00           O
ATOM    308  CG2 THR A  11      90.058  48.353  82.538  1.00  0.00           C
ATOM    312  C   THR A  11      89.828  51.123  81.358  1.00  0.00           C
ATOM    313  O   THR A  11      88.729  51.003  81.878  1.00  0.00           O
ATOM    314  N   SER A  12      89.949  51.763  80.169  1.00  0.00           N
ATOM    316  CA  SER A  12      88.858  52.533  79.549  1.00  0.00           C
ATOM    318  CB  SER A  12      89.298  53.373  78.309  1.00  0.00           C
ATOM    321  OG  SER A  12      90.429  54.183  78.629  1.00  0.00           O
ATOM    323  C   SER A  12      87.638  51.743  79.109  1.00  0.00           C
ATOM    324  O   SER A  12      87.558  51.173  78.019  1.00  0.00           O
ATOM    325  N   ASN A  13      86.579  51.753  79.928  1.00  0.00           N
ATOM    327  CA  ASN A  13      85.388  50.923  79.869  1.00  0.00           C
ATOM    329  CB  ASN A  13      84.158  51.553  79.139  1.00  0.00           C
ATOM    332  CG  ASN A  13      84.168  51.613  77.608  1.00  0.00           C
ATOM    333  OD1 ASN A  13      83.239  51.133  76.969  1.00  0.00           O
ATOM    334  ND2 ASN A  13      85.208  52.224  77.009  1.00  0.00           N
ATOM    337  C   ASN A  13      85.628  49.423  79.669  1.00  0.00           C
ATOM    338  O   ASN A  13      85.488  48.833  78.598  1.00  0.00           O
ATOM    339  N   LYS A  14      86.078  48.733  80.739  1.00  0.00           N
ATOM    341  CA  LYS A  14      85.509  48.833  82.079  1.00  0.00           C
ATOM    343  CB  LYS A  14      85.138  47.433  82.669  1.00  0.00           C
ATOM    346  CG  LYS A  14      86.188  46.323  82.509  1.00  0.00           C
ATOM    349  CD  LYS A  14      85.649  44.963  82.988  1.00  0.00           C
ATOM    352  CE  LYS A  14      85.329  43.963  81.858  1.00  0.00           C
ATOM    355  NZ  LYS A  14      84.878  42.683  82.439  1.00  0.00           N
ATOM    359  C   LYS A  14      86.369  49.603  83.069  1.00  0.00           C
ATOM    360  O   LYS A  14      87.319  49.083  83.629  1.00  0.00           O
ATOM    361  N   ASP A  15      86.008  50.883  83.359  1.00  0.00           N
ATOM    363  CA  ASP A  15      86.638  51.653  84.409  1.00  0.00           C
ATOM    365  CB  ASP A  15      86.259  53.163  84.409  1.00  0.00           C
ATOM    368  CG  ASP A  15      86.679  53.913  83.159  1.00  0.00           C
ATOM    369  OD1 ASP A  15      86.899  55.153  83.258  1.00  0.00           O
ATOM    370  OD2 ASP A  15      86.649  53.313  82.049  1.00  0.00           O
ATOM    371  C   ASP A  15      86.369  51.063  85.789  1.00  0.00           C
ATOM    372  O   ASP A  15      85.308  50.483  86.019  1.00  0.00           O
ATOM    373  N   VAL A  16      87.339  51.223  86.718  1.00  0.00           N
ATOM    375  CA  VAL A  16      87.468  50.623  88.049  1.00  0.00           C
ATOM    377  CB  VAL A  16      87.969  51.623  89.098  1.00  0.00           C
ATOM    379  CG1 VAL A  16      87.398  51.423  90.519  1.00  0.00           C
ATOM    383  CG2 VAL A  16      89.508  51.523  89.148  1.00  0.00           C
ATOM    387  C   VAL A  16      86.439  49.633  88.578  1.00  0.00           C
ATOM    388  O   VAL A  16      85.248  49.893  88.769  1.00  0.00           O
ATOM    389  N   ILE A  17      86.889  48.393  88.809  1.00  0.00           N
ATOM    391  CA  ILE A  17      88.099  48.023  89.529  1.00  0.00           C
ATOM    393  CB  ILE A  17      87.748  47.623  91.008  1.00  0.00           C
ATOM    395  CG2 ILE A  17      86.209  47.544  91.238  1.00  0.00           C
ATOM    399  CG1 ILE A  17      88.429  46.383  91.619  1.00  0.00           C
ATOM    402  CD  ILE A  17      88.488  46.433  93.159  1.00  0.00           C
ATOM    406  C   ILE A  17      89.058  47.154  88.659  1.00  0.00           C
ATOM    407  O   ILE A  17      89.098  45.933  88.769  1.00  0.00           O
ATOM    408  N   GLU A  18      89.839  47.803  87.708  1.00  0.00           N
ATOM    410  CA  GLU A  18      90.469  47.233  86.489  1.00  0.00           C
ATOM    412  CB  GLU A  18      89.328  46.933  85.459  1.00  0.00           C
ATOM    415  CG  GLU A  18      88.438  45.653  85.739  1.00  0.00           C
ATOM    418  CD  GLU A  18      86.968  45.763  86.218  1.00  0.00           C
ATOM    419  OE1 GLU A  18      86.299  44.683  86.209  1.00  0.00           O
ATOM    420  OE2 GLU A  18      86.469  46.823  86.629  1.00  0.00           O
ATOM    421  C   GLU A  18      91.738  48.123  86.008  1.00  0.00           C
ATOM    422  O   GLU A  18      91.838  49.213  86.549  1.00  0.00           O
ATOM    423  N   LEU A  19      92.798  47.743  85.139  1.00  0.00           N
ATOM    425  CA  LEU A  19      94.259  48.013  85.488  1.00  0.00           C
ATOM    427  CB  LEU A  19      94.588  46.823  86.458  1.00  0.00           C
ATOM    430  CG  LEU A  19      93.569  45.743  86.928  1.00  0.00           C
ATOM    432  CD1 LEU A  19      94.298  44.413  87.158  1.00  0.00           C
ATOM    436  CD2 LEU A  19      92.918  46.123  88.268  1.00  0.00           C
ATOM    440  C   LEU A  19      95.618  48.183  84.479  1.00  0.00           C
ATOM    441  O   LEU A  19      95.408  47.273  83.709  1.00  0.00           O
ATOM    442  N   PRO A  20      96.968  48.823  84.039  1.00  0.00           N
ATOM    443  CD  PRO A  20      97.599  47.853  83.099  1.00  0.00           C
ATOM    446  CA  PRO A  20      97.829  50.173  83.839  1.00  0.00           C
ATOM    448  CB  PRO A  20      99.018  49.803  82.939  1.00  0.00           C
ATOM    451  CG  PRO A  20      98.948  48.343  82.629  1.00  0.00           C
ATOM    454  C   PRO A  20      98.408  51.523  84.589  1.00  0.00           C
ATOM    455  O   PRO A  20      97.678  52.483  84.778  1.00  0.00           O
ATOM    456  N   ASP A  21      99.758  51.703  84.819  1.00  0.00           N
ATOM    458  CA  ASP A  21     100.599  52.953  84.839  1.00  0.00           C
ATOM    460  CB  ASP A  21     100.378  54.013  86.008  1.00  0.00           C
ATOM    463  CG  ASP A  21     101.408  55.133  86.358  1.00  0.00           C
ATOM    464  OD1 ASP A  21     102.579  55.103  85.919  1.00  0.00           O
ATOM    465  OD2 ASP A  21     101.038  55.953  87.239  1.00  0.00           O
ATOM    466  C   ASP A  21     102.088  52.563  84.689  1.00  0.00           C
ATOM    467  O   ASP A  21     102.829  52.303  85.639  1.00  0.00           O
ATOM    468  N   ASN A  22     102.619  52.453  83.469  1.00  0.00           N
ATOM    470  CA  ASN A  22     102.368  51.294  82.649  1.00  0.00           C
ATOM    472  CB  ASN A  22     102.148  51.693  81.178  1.00  0.00           C
ATOM    475  CG  ASN A  22     103.459  52.123  80.549  1.00  0.00           C
ATOM    476  OD1 ASN A  22     104.219  52.913  81.109  1.00  0.00           O
ATOM    477  ND2 ASN A  22     103.778  51.513  79.378  1.00  0.00           N
ATOM    480  C   ASN A  22     103.398  50.193  82.848  1.00  0.00           C
ATOM    481  O   ASN A  22     103.328  49.153  82.208  1.00  0.00           O
ATOM    482  N   GLN A  23     104.328  50.373  83.809  1.00  0.00           N
ATOM    484  CA  GLN A  23     105.108  49.323  84.428  1.00  0.00           C
ATOM    486  CB  GLN A  23     106.568  49.853  84.619  1.00  0.00           C
ATOM    489  CG  GLN A  23     107.459  49.293  85.768  1.00  0.00           C
ATOM    492  CD  GLN A  23     107.179  49.983  87.109  1.00  0.00           C
ATOM    493  OE1 GLN A  23     107.339  51.193  87.249  1.00  0.00           O
ATOM    494  NE2 GLN A  23     106.759  49.223  88.139  1.00  0.00           N
ATOM    497  C   GLN A  23     104.468  48.743  85.699  1.00  0.00           C
ATOM    498  O   GLN A  23     104.849  47.653  86.139  1.00  0.00           O
ATOM    499  N   TYR A  24     103.459  49.463  86.279  1.00  0.00           N
ATOM    501  CA  TYR A  24     102.708  49.223  87.519  1.00  0.00           C
ATOM    503  CB  TYR A  24     101.458  50.233  87.619  1.00  0.00           C
ATOM    506  CG  TYR A  24      99.988  49.823  87.659  1.00  0.00           C
ATOM    507  CD1 TYR A  24      99.268  49.823  89.229  1.00  0.00           C
ATOM    509  CE1 TYR A  24      97.848  48.943  89.559  1.00  0.00           C
ATOM    511  CZ  TYR A  24      97.018  48.143  88.289  1.00  0.00           C
ATOM    512  OH  TYR A  24      96.349  47.033  88.759  1.00  0.00           O
ATOM    514  CD2 TYR A  24      99.158  49.043  86.339  1.00  0.00           C
ATOM    516  CE2 TYR A  24      97.689  48.153  86.659  1.00  0.00           C
ATOM    518  C   TYR A  24     102.518  47.743  87.959  1.00  0.00           C
ATOM    519  O   TYR A  24     102.228  46.873  87.138  1.00  0.00           O
ATOM    520  N   ASP A  25     102.658  47.433  89.279  1.00  0.00           N
ATOM    522  CA  ASP A  25     102.279  46.133  89.828  1.00  0.00           C
ATOM    524  CB  ASP A  25     103.379  45.473  90.719  1.00  0.00           C
ATOM    527  CG  ASP A  25     104.779  45.573  90.129  1.00  0.00           C
ATOM    528  OD1 ASP A  25     105.149  44.833  89.179  1.00  0.00           O
ATOM    529  OD2 ASP A  25     105.539  46.393  90.719  1.00  0.00           O
ATOM    530  C   ASP A  25     101.069  46.373  90.719  1.00  0.00           C
ATOM    531  O   ASP A  25     101.038  47.364  91.458  1.00  0.00           O
ATOM    532  N   LEU A  26      99.988  45.553  90.628  1.00  0.00           N
ATOM    534  CA  LEU A  26      98.678  45.823  91.229  1.00  0.00           C
ATOM    536  CB  LEU A  26      97.619  44.773  90.799  1.00  0.00           C
ATOM    539  CG  LEU A  26      96.248  44.753  91.529  1.00  0.00           C
ATOM    541  CD1 LEU A  26      95.458  46.063  91.529  1.00  0.00           C
ATOM    545  CD2 LEU A  26      95.378  43.614  90.949  1.00  0.00           C
ATOM    549  C   LEU A  26      98.729  46.003  92.729  1.00  0.00           C
ATOM    550  O   LEU A  26      98.139  46.923  93.309  1.00  0.00           O
ATOM    551  N   ASP A  27      99.569  45.193  93.369  1.00  0.00           N
ATOM    553  CA  ASP A  27     100.119  45.323  94.708  1.00  0.00           C
ATOM    555  CB  ASP A  27     101.399  44.454  94.769  1.00  0.00           C
ATOM    558  CG  ASP A  27     101.238  43.033  94.249  1.00  0.00           C
ATOM    559  OD1 ASP A  27     100.099  42.533  94.068  1.00  0.00           O
ATOM    560  OD2 ASP A  27     102.309  42.393  94.059  1.00  0.00           O
ATOM    561  C   ASP A  27     100.528  46.753  95.159  1.00  0.00           C
ATOM    562  O   ASP A  27     100.408  47.103  96.339  1.00  0.00           O
ATOM    563  N   LYS A  28     101.029  47.614  94.249  1.00  0.00           N
ATOM    565  CA  LYS A  28     101.329  48.993  94.579  1.00  0.00           C
ATOM    567  CB  LYS A  28     102.269  49.613  93.508  1.00  0.00           C
ATOM    570  CG  LYS A  28     103.569  48.823  93.199  1.00  0.00           C
ATOM    573  CD  LYS A  28     104.518  48.593  94.389  1.00  0.00           C
ATOM    576  CE  LYS A  28     105.949  48.093  94.049  1.00  0.00           C
ATOM    579  NZ  LYS A  28     105.998  46.843  93.279  1.00  0.00           N
ATOM    583  C   LYS A  28     100.058  49.843  94.749  1.00  0.00           C
ATOM    584  O   LYS A  28     100.038  50.813  95.519  1.00  0.00           O
ATOM    585  N   MET A  29      98.928  49.513  94.068  1.00  0.00           N
ATOM    587  CA  MET A  29      97.719  50.333  94.139  1.00  0.00           C
ATOM    589  CB  MET A  29      96.819  50.203  92.898  1.00  0.00           C
ATOM    592  CG  MET A  29      97.248  51.193  91.819  1.00  0.00           C
ATOM    595  SD  MET A  29      95.988  51.423  90.549  1.00  0.00           S
ATOM    596  CE  MET A  29      96.048  53.233  90.459  1.00  0.00           C
ATOM    600  C   MET A  29      96.819  50.114  95.328  1.00  0.00           C
ATOM    601  O   MET A  29      96.089  51.003  95.729  1.00  0.00           O
ATOM    602  N   VAL A  30      96.849  48.923  95.929  1.00  0.00           N
ATOM    604  CA  VAL A  30      95.949  48.633  97.018  1.00  0.00           C
ATOM    606  CB  VAL A  30      95.089  47.393  96.769  1.00  0.00           C
ATOM    608  CG1 VAL A  30      94.238  47.673  95.508  1.00  0.00           C
ATOM    612  CG2 VAL A  30      95.929  46.123  96.559  1.00  0.00           C
ATOM    616  C   VAL A  30      96.738  48.643  98.309  1.00  0.00           C
ATOM    617  O   VAL A  30      97.538  47.763  98.639  1.00  0.00           O
ATOM    618  N   ASN A  31      96.518  49.703  99.119  1.00  0.00           N
ATOM    620  CA  ASN A  31      96.959  49.724 100.499  1.00  0.00           C
ATOM    622  CB  ASN A  31      96.808  51.114 101.168  1.00  0.00           C
ATOM    625  CG  ASN A  31      97.719  52.154 100.529  1.00  0.00           C
ATOM    626  OD1 ASN A  31      98.659  51.903  99.778  1.00  0.00           O
ATOM    627  ND2 ASN A  31      97.419  53.443 100.839  1.00  0.00           N
ATOM    630  C   ASN A  31      96.148  48.723 101.288  1.00  0.00           C
ATOM    631  O   ASN A  31      94.928  48.603 101.119  1.00  0.00           O
ATOM    632  N   ILE A  32      96.789  47.983 102.208  1.00  0.00           N
ATOM    634  CA  ILE A  32      96.099  46.993 102.999  1.00  0.00           C
ATOM    636  CB  ILE A  32      96.509  45.563 102.689  1.00  0.00           C
ATOM    638  CG2 ILE A  32      95.649  44.584 103.519  1.00  0.00           C
ATOM    642  CG1 ILE A  32      96.408  45.243 101.178  1.00  0.00           C
ATOM    645  CD  ILE A  32      97.269  44.043 100.789  1.00  0.00           C
ATOM    649  C   ILE A  32      96.378  47.294 104.439  1.00  0.00           C
ATOM    650  O   ILE A  32      97.428  46.913 104.979  1.00  0.00           O
ATOM    651  N   TYR A  33      95.448  47.983 105.108  1.00  0.00           N
ATOM    653  CA  TYR A  33      95.588  48.423 106.469  1.00  0.00           C
ATOM    655  CB  TYR A  33      94.928  49.803 106.689  1.00  0.00           C
ATOM    658  CG  TYR A  33      95.669  50.893 105.958  1.00  0.00           C
ATOM    659  CD1 TYR A  33      97.039  51.123 106.218  1.00  0.00           C
ATOM    661  CE1 TYR A  33      97.708  52.183 105.589  1.00  0.00           C
ATOM    663  CZ  TYR A  33      97.029  53.013 104.689  1.00  0.00           C
ATOM    664  OH  TYR A  33      97.668  54.133 104.129  1.00  0.00           O
ATOM    666  CD2 TYR A  33      94.998  51.753 105.068  1.00  0.00           C
ATOM    668  CE2 TYR A  33      95.679  52.793 104.428  1.00  0.00           C
ATOM    670  C   TYR A  33      94.949  47.413 107.409  1.00  0.00           C
ATOM    671  O   TYR A  33      93.778  47.063 107.229  1.00  0.00           O
ATOM    672  N   PRO A  34      95.618  46.884 108.429  1.00  0.00           N
ATOM    673  CD  PRO A  34      97.069  46.884 108.569  1.00  0.00           C
ATOM    676  CA  PRO A  34      94.959  46.393 109.629  1.00  0.00           C
ATOM    678  CB  PRO A  34      96.118  46.063 110.589  1.00  0.00           C
ATOM    681  CG  PRO A  34      97.328  45.863 109.679  1.00  0.00           C
ATOM    684  C   PRO A  34      93.998  47.403 110.248  1.00  0.00           C
ATOM    685  O   PRO A  34      94.359  48.563 110.409  1.00  0.00           O
ATOM    686  N   VAL A  35      92.798  46.963 110.689  1.00  0.00           N
ATOM    688  CA  VAL A  35      91.968  47.773 111.559  1.00  0.00           C
ATOM    690  CB  VAL A  35      90.478  47.433 111.529  1.00  0.00           C
ATOM    692  CG1 VAL A  35      89.959  47.593 110.079  1.00  0.00           C
ATOM    696  CG2 VAL A  35      90.198  46.013 112.029  1.00  0.00           C
ATOM    700  C   VAL A  35      92.589  47.813 112.949  1.00  0.00           C
ATOM    701  O   VAL A  35      92.409  46.973 113.818  1.00  0.00           O
ATOM    702  N   THR A  36      93.438  48.823 113.169  1.00  0.00           N
ATOM    704  CA  THR A  36      93.998  49.163 114.459  1.00  0.00           C
ATOM    706  CB  THR A  36      95.488  49.563 114.389  1.00  0.00           C
ATOM    708  OG1 THR A  36      95.978  50.044 115.639  1.00  0.00           O
ATOM    710  CG2 THR A  36      95.758  50.643 113.329  1.00  0.00           C
ATOM    714  C   THR A  36      93.109  50.273 114.999  1.00  0.00           C
ATOM    715  O   THR A  36      92.668  51.083 114.189  1.00  0.00           O
ATOM    716  N   PRO A  37      92.759  50.393 116.279  1.00  0.00           N
ATOM    717  CD  PRO A  37      92.948  49.353 117.278  1.00  0.00           C
ATOM    720  CA  PRO A  37      91.948  51.493 116.828  1.00  0.00           C
ATOM    722  CB  PRO A  37      91.999  51.283 118.339  1.00  0.00           C
ATOM    725  CG  PRO A  37      92.069  49.763 118.458  1.00  0.00           C
ATOM    728  C   PRO A  37      92.428  52.873 116.428  1.00  0.00           C
ATOM    729  O   PRO A  37      91.658  53.813 116.309  1.00  0.00           O
ATOM    730  N   GLY A  38      93.738  53.033 116.209  1.00  0.00           N
ATOM    732  CA  GLY A  38      94.249  54.303 115.739  1.00  0.00           C
ATOM    735  C   GLY A  38      93.939  54.633 114.299  1.00  0.00           C
ATOM    736  O   GLY A  38      93.998  55.793 113.909  1.00  0.00           O
ATOM    737  N   LEU A  39      93.638  53.633 113.449  1.00  0.00           N
ATOM    739  CA  LEU A  39      93.028  53.833 112.148  1.00  0.00           C
ATOM    741  CB  LEU A  39      92.969  52.503 111.358  1.00  0.00           C
ATOM    744  CG  LEU A  39      92.298  52.563 109.979  1.00  0.00           C
ATOM    746  CD1 LEU A  39      93.039  53.523 109.039  1.00  0.00           C
ATOM    750  CD2 LEU A  39      92.209  51.163 109.378  1.00  0.00           C
ATOM    754  C   LEU A  39      91.609  54.363 112.299  1.00  0.00           C
ATOM    755  O   LEU A  39      91.199  55.323 111.659  1.00  0.00           O
ATOM    756  N   ILE A  40      90.858  53.713 113.209  1.00  0.00           N
ATOM    758  CA  ILE A  40      89.459  53.973 113.499  1.00  0.00           C
ATOM    760  CB  ILE A  40      88.939  52.863 114.398  1.00  0.00           C
ATOM    762  CG2 ILE A  40      87.638  53.263 115.119  1.00  0.00           C
ATOM    766  CG1 ILE A  40      88.829  51.563 113.559  1.00  0.00           C
ATOM    769  CD  ILE A  40      88.249  50.363 114.309  1.00  0.00           C
ATOM    773  C   ILE A  40      89.208  55.383 113.998  1.00  0.00           C
ATOM    774  O   ILE A  40      88.328  56.073 113.489  1.00  0.00           O
ATOM    775  N   ASP A  41      90.049  55.873 114.939  1.00  0.00           N
ATOM    777  CA  ASP A  41      90.068  57.243 115.449  1.00  0.00           C
ATOM    779  CB  ASP A  41      91.199  57.364 116.529  1.00  0.00           C
ATOM    782  CG  ASP A  41      90.809  56.723 117.848  1.00  0.00           C
ATOM    783  OD1 ASP A  41      89.608  56.443 118.038  1.00  0.00           O
ATOM    784  OD2 ASP A  41      91.658  56.613 118.779  1.00  0.00           O
ATOM    785  C   ASP A  41      90.268  58.323 114.369  1.00  0.00           C
ATOM    786  O   ASP A  41      89.669  59.403 114.409  1.00  0.00           O
ATOM    787  N   GLN A  42      91.128  58.063 113.369  1.00  0.00           N
ATOM    789  CA  GLN A  42      91.248  58.864 112.169  1.00  0.00           C
ATOM    791  CB  GLN A  42      92.528  58.423 111.439  1.00  0.00           C
ATOM    794  CG  GLN A  42      92.808  59.203 110.149  1.00  0.00           C
ATOM    797  CD  GLN A  42      94.158  58.794 109.599  1.00  0.00           C
ATOM    798  OE1 GLN A  42      95.119  59.563 109.539  1.00  0.00           O
ATOM    799  NE2 GLN A  42      94.238  57.513 109.159  1.00  0.00           N
ATOM    802  C   GLN A  42      90.089  58.803 111.159  1.00  0.00           C
ATOM    803  O   GLN A  42      89.688  59.803 110.559  1.00  0.00           O
ATOM    804  N   LEU A  43      89.578  57.573 110.919  1.00  0.00           N
ATOM    806  CA  LEU A  43      88.628  57.243 109.879  1.00  0.00           C
ATOM    808  CB  LEU A  43      88.638  55.704 109.638  1.00  0.00           C
ATOM    811  CG  LEU A  43      87.789  55.193 108.449  1.00  0.00           C
ATOM    813  CD1 LEU A  43      88.459  55.493 107.109  1.00  0.00           C
ATOM    817  CD2 LEU A  43      87.518  53.693 108.569  1.00  0.00           C
ATOM    821  C   LEU A  43      87.228  57.683 110.269  1.00  0.00           C
ATOM    822  O   LEU A  43      86.358  57.943 109.428  1.00  0.00           O
ATOM    823  N   ARG A  44      87.039  57.823 111.589  1.00  0.00           N
ATOM    825  CA  ARG A  44      86.029  58.563 112.299  1.00  0.00           C
ATOM    827  CB  ARG A  44      86.488  58.794 113.769  1.00  0.00           C
ATOM    830  CG  ARG A  44      85.378  59.243 114.739  1.00  0.00           C
ATOM    833  CD  ARG A  44      84.459  58.134 115.279  1.00  0.00           C
ATOM    836  NE  ARG A  44      85.268  57.313 116.238  1.00  0.00           N
ATOM    838  CZ  ARG A  44      85.208  56.003 116.389  1.00  0.00           C
ATOM    839  NH1 ARG A  44      84.359  55.233 115.739  1.00  0.00           N
ATOM    842  NH2 ARG A  44      86.078  55.443 117.189  1.00  0.00           N
ATOM    845  C   ARG A  44      85.739  59.903 111.648  1.00  0.00           C
ATOM    846  O   ARG A  44      86.598  60.783 111.559  1.00  0.00           O
ATOM    847  N   ALA A  45      84.499  60.063 111.189  1.00  0.00           N
ATOM    849  CA  ALA A  45      83.939  61.303 110.719  1.00  0.00           C
ATOM    851  CB  ALA A  45      82.468  61.063 110.318  1.00  0.00           C
ATOM    855  C   ALA A  45      84.028  62.413 111.749  1.00  0.00           C
ATOM    856  O   ALA A  45      84.048  62.163 112.959  1.00  0.00           O
ATOM    857  N   LYS A  46      84.088  63.693 111.329  1.00  0.00           N
ATOM    859  CA  LYS A  46      84.028  64.794 112.258  1.00  0.00           C
ATOM    861  CB  LYS A  46      84.259  66.133 111.529  1.00  0.00           C
ATOM    864  CG  LYS A  46      85.709  66.294 111.038  1.00  0.00           C
ATOM    867  CD  LYS A  46      86.698  66.143 112.199  1.00  0.00           C
ATOM    870  CE  LYS A  46      88.158  66.463 111.889  1.00  0.00           C
ATOM    873  NZ  LYS A  46      88.849  66.613 113.178  1.00  0.00           N
ATOM    877  C   LYS A  46      82.748  64.853 113.078  1.00  0.00           C
ATOM    878  O   LYS A  46      81.688  64.643 112.488  1.00  0.00           O
ATOM    879  N   PRO A  47      82.719  65.093 114.389  1.00  0.00           N
ATOM    880  CD  PRO A  47      83.878  65.253 115.258  1.00  0.00           C
ATOM    883  CA  PRO A  47      81.469  65.303 115.099  1.00  0.00           C
ATOM    885  CB  PRO A  47      81.859  65.483 116.578  1.00  0.00           C
ATOM    888  CG  PRO A  47      83.338  65.073 116.669  1.00  0.00           C
ATOM    891  C   PRO A  47      80.688  66.493 114.568  1.00  0.00           C
ATOM    892  O   PRO A  47      81.069  67.643 114.819  1.00  0.00           O
ATOM    893  N   ILE A  48      79.579  66.253 113.839  1.00  0.00           N
ATOM    895  CA  ILE A  48      78.668  67.323 113.489  1.00  0.00           C
ATOM    897  CB  ILE A  48      77.599  66.943 112.468  1.00  0.00           C
ATOM    899  CG2 ILE A  48      76.768  68.203 112.099  1.00  0.00           C
ATOM    903  CG1 ILE A  48      78.189  66.364 111.159  1.00  0.00           C
ATOM    906  CD  ILE A  48      78.518  64.873 111.178  1.00  0.00           C
ATOM    910  C   ILE A  48      78.018  67.853 114.758  1.00  0.00           C
ATOM    911  O   ILE A  48      77.509  67.103 115.578  1.00  0.00           O
ATOM    912  N   MET A  49      78.028  69.173 114.939  1.00  0.00           N
ATOM    914  CA  MET A  49      77.348  69.853 116.008  1.00  0.00           C
ATOM    916  CB  MET A  49      78.318  70.533 116.989  1.00  0.00           C
ATOM    919  CG  MET A  49      79.328  69.563 117.619  1.00  0.00           C
ATOM    922  SD  MET A  49      80.298  70.273 118.979  1.00  0.00           S
ATOM    923  CE  MET A  49      78.899  70.563 120.108  1.00  0.00           C
ATOM    927  C   MET A  49      76.538  70.923 115.328  1.00  0.00           C
ATOM    928  O   MET A  49      76.738  71.203 114.148  1.00  0.00           O
ATOM    929  N   SER A  50      75.599  71.553 116.049  1.00  0.00           N
ATOM    931  CA  SER A  50      74.898  72.693 115.529  1.00  0.00           C
ATOM    933  CB  SER A  50      73.698  73.123 116.399  1.00  0.00           C
ATOM    936  OG  SER A  50      74.038  73.553 117.719  1.00  0.00           O
ATOM    938  C   SER A  50      75.779  73.883 115.189  1.00  0.00           C
ATOM    939  O   SER A  50      76.669  74.303 115.939  1.00  0.00           O
ATOM    940  N   GLN A  51      75.518  74.453 113.998  1.00  0.00           N
ATOM    942  CA  GLN A  51      76.138  75.654 113.479  1.00  0.00           C
ATOM    944  CB  GLN A  51      77.249  75.374 112.428  1.00  0.00           C
ATOM    947  CG  GLN A  51      78.469  74.614 112.988  1.00  0.00           C
ATOM    950  CD  GLN A  51      79.558  74.443 111.928  1.00  0.00           C
ATOM    951  OE1 GLN A  51      79.338  74.483 110.719  1.00  0.00           O
ATOM    952  NE2 GLN A  51      80.819  74.223 112.409  1.00  0.00           N
ATOM    955  C   GLN A  51      75.058  76.493 112.828  1.00  0.00           C
ATOM    956  O   GLN A  51      74.238  75.993 112.059  1.00  0.00           O
ATOM    957  N   ALA A  52      75.028  77.813 113.119  1.00  0.00           N
ATOM    959  CA  ALA A  52      74.158  78.734 112.398  1.00  0.00           C
ATOM    961  CB  ALA A  52      73.988  80.044 113.199  1.00  0.00           C
ATOM    965  C   ALA A  52      74.688  79.063 111.008  1.00  0.00           C
ATOM    966  O   ALA A  52      75.818  78.713 110.659  1.00  0.00           O
ATOM    967  N   ASN A  53      73.908  79.773 110.159  1.00  0.00           N
ATOM    969  CA  ASN A  53      74.378  80.114 108.829  1.00  0.00           C
ATOM    971  CB  ASN A  53      73.669  79.183 107.789  1.00  0.00           C
ATOM    974  CG  ASN A  53      74.349  79.183 106.428  1.00  0.00           C
ATOM    975  OD1 ASN A  53      75.459  79.713 106.309  1.00  0.00           O
ATOM    976  ND2 ASN A  53      73.749  78.553 105.398  1.00  0.00           N
ATOM    979  C   ASN A  53      74.139  81.593 108.508  1.00  0.00           C
ATOM    980  O   ASN A  53      73.118  81.943 107.929  1.00  0.00           O
ATOM    981  N   PRO A  54      75.099  82.474 108.799  1.00  0.00           N
ATOM    982  CD  PRO A  54      76.048  82.264 109.889  1.00  0.00           C
ATOM    985  CA  PRO A  54      75.008  83.894 108.479  1.00  0.00           C
ATOM    987  CB  PRO A  54      76.298  84.484 109.059  1.00  0.00           C
ATOM    990  CG  PRO A  54      76.518  83.643 110.318  1.00  0.00           C
ATOM    993  C   PRO A  54      74.908  84.193 106.998  1.00  0.00           C
ATOM    994  O   PRO A  54      74.238  85.173 106.639  1.00  0.00           O
ATOM    995  N   GLU A  55      75.558  83.414 106.109  1.00  0.00           N
ATOM    997  CA  GLU A  55      75.459  83.613 104.669  1.00  0.00           C
ATOM    999  CB  GLU A  55      76.438  82.683 103.879  1.00  0.00           C
ATOM   1002  CG  GLU A  55      75.878  81.334 103.359  1.00  0.00           C
ATOM   1005  CD  GLU A  55      76.889  80.374 102.748  1.00  0.00           C
ATOM   1006  OE1 GLU A  55      78.119  80.593 102.898  1.00  0.00           O
ATOM   1007  OE2 GLU A  55      76.418  79.393 102.109  1.00  0.00           O
ATOM   1008  C   GLU A  55      74.029  83.463 104.139  1.00  0.00           C
ATOM   1009  O   GLU A  55      73.529  84.333 103.419  1.00  0.00           O
ATOM   1010  N   LEU A  56      73.289  82.404 104.549  1.00  0.00           N
ATOM   1012  CA  LEU A  56      71.868  82.264 104.279  1.00  0.00           C
ATOM   1014  CB  LEU A  56      71.328  80.893 104.788  1.00  0.00           C
ATOM   1017  CG  LEU A  56      69.808  80.654 104.669  1.00  0.00           C
ATOM   1019  CD1 LEU A  56      69.328  80.703 103.209  1.00  0.00           C
ATOM   1023  CD2 LEU A  56      69.408  79.294 105.258  1.00  0.00           C
ATOM   1027  C   LEU A  56      71.069  83.393 104.889  1.00  0.00           C
ATOM   1028  O   LEU A  56      70.218  84.004 104.238  1.00  0.00           O
ATOM   1029  N   GLU A  57      71.368  83.753 106.148  1.00  0.00           N
ATOM   1031  CA  GLU A  57      70.628  84.753 106.889  1.00  0.00           C
ATOM   1033  CB  GLU A  57      71.158  84.874 108.339  1.00  0.00           C
ATOM   1036  CG  GLU A  57      70.279  85.753 109.258  1.00  0.00           C
ATOM   1039  CD  GLU A  57      70.988  86.073 110.559  1.00  0.00           C
ATOM   1040  OE1 GLU A  57      71.499  85.103 111.178  1.00  0.00           O
ATOM   1041  OE2 GLU A  57      71.029  87.264 110.979  1.00  0.00           O
ATOM   1042  C   GLU A  57      70.618  86.124 106.218  1.00  0.00           C
ATOM   1043  O   GLU A  57      69.588  86.784 106.139  1.00  0.00           O
ATOM   1044  N   GLN A  58      71.749  86.604 105.669  1.00  0.00           N
ATOM   1046  CA  GLN A  58      71.738  87.833 104.869  1.00  0.00           C
ATOM   1048  CB  GLN A  58      73.158  88.314 104.508  1.00  0.00           C
ATOM   1051  CG  GLN A  58      73.188  89.683 103.788  1.00  0.00           C
ATOM   1054  CD  GLN A  58      74.579  90.003 103.258  1.00  0.00           C
ATOM   1055  OE1 GLN A  58      75.078  89.294 102.379  1.00  0.00           O
ATOM   1056  NE2 GLN A  58      75.198  91.103 103.729  1.00  0.00           N
ATOM   1059  C   GLN A  58      70.888  87.743 103.598  1.00  0.00           C
ATOM   1060  O   GLN A  58      70.258  88.703 103.169  1.00  0.00           O
ATOM   1061  N   GLN A  59      70.838  86.553 102.968  1.00  0.00           N
ATOM   1063  CA  GLN A  59      69.908  86.264 101.898  1.00  0.00           C
ATOM   1065  CB  GLN A  59      70.168  84.904 101.199  1.00  0.00           C
ATOM   1068  CG  GLN A  59      71.588  84.783 100.599  1.00  0.00           C
ATOM   1071  CD  GLN A  59      71.808  83.463  99.869  1.00  0.00           C
ATOM   1072  OE1 GLN A  59      71.018  83.064  99.008  1.00  0.00           O
ATOM   1073  NE2 GLN A  59      72.908  82.743 100.189  1.00  0.00           N
ATOM   1076  C   GLN A  59      68.458  86.383 102.319  1.00  0.00           C
ATOM   1077  O   GLN A  59      67.709  87.033 101.609  1.00  0.00           O
ATOM   1078  N   ILE A  60      68.069  85.874 103.499  1.00  0.00           N
ATOM   1080  CA  ILE A  60      66.738  86.073 104.078  1.00  0.00           C
ATOM   1082  CB  ILE A  60      66.599  85.233 105.359  1.00  0.00           C
ATOM   1084  CG2 ILE A  60      65.168  85.394 105.929  1.00  0.00           C
ATOM   1088  CG1 ILE A  60      66.948  83.743 105.139  1.00  0.00           C
ATOM   1091  CD  ILE A  60      66.238  83.073 103.958  1.00  0.00           C
ATOM   1095  C   ILE A  60      66.389  87.533 104.378  1.00  0.00           C
ATOM   1096  O   ILE A  60      65.338  88.064 103.998  1.00  0.00           O
ATOM   1097  N   ALA A  61      67.319  88.253 105.029  1.00  0.00           N
ATOM   1099  CA  ALA A  61      67.219  89.643 105.429  1.00  0.00           C
ATOM   1101  CB  ALA A  61      68.508  90.003 106.178  1.00  0.00           C
ATOM   1105  C   ALA A  61      66.988  90.634 104.279  1.00  0.00           C
ATOM   1106  O   ALA A  61      66.188  91.563 104.389  1.00  0.00           O
ATOM   1107  N   ASN A  62      67.658  90.413 103.139  1.00  0.00           N
ATOM   1109  CA  ASN A  62      67.468  91.224 101.949  1.00  0.00           C
ATOM   1111  CB  ASN A  62      68.819  91.814 101.469  1.00  0.00           C
ATOM   1114  CG  ASN A  62      69.249  93.013 102.309  1.00  0.00           C
ATOM   1115  OD1 ASN A  62      68.578  93.473 103.239  1.00  0.00           O
ATOM   1116  ND2 ASN A  62      70.408  93.584 101.939  1.00  0.00           N
ATOM   1119  C   ASN A  62      66.819  90.433 100.829  1.00  0.00           C
ATOM   1120  O   ASN A  62      66.988  90.763  99.658  1.00  0.00           O
ATOM   1121  N   TYR A  63      66.058  89.353 101.119  1.00  0.00           N
ATOM   1123  CA  TYR A  63      65.258  88.654 100.129  1.00  0.00           C
ATOM   1125  CB  TYR A  63      64.608  87.393 100.779  1.00  0.00           C
ATOM   1128  CG  TYR A  63      63.838  86.573  99.778  1.00  0.00           C
ATOM   1129  CD1 TYR A  63      64.508  85.663  98.939  1.00  0.00           C
ATOM   1131  CE1 TYR A  63      63.798  84.953  97.968  1.00  0.00           C
ATOM   1133  CZ  TYR A  63      62.419  85.154  97.828  1.00  0.00           C
ATOM   1134  OH  TYR A  63      61.689  84.503  96.809  1.00  0.00           O
ATOM   1136  CD2 TYR A  63      62.448  86.713  99.669  1.00  0.00           C
ATOM   1138  CE2 TYR A  63      61.738  86.014  98.689  1.00  0.00           C
ATOM   1140  C   TYR A  63      64.169  89.543  99.498  1.00  0.00           C
ATOM   1141  O   TYR A  63      63.529  90.303 100.199  1.00  0.00           O
ATOM   1142  N   GLU A  64      63.898  89.433  98.178  1.00  0.00           N
ATOM   1144  CA  GLU A  64      62.768  90.133  97.579  1.00  0.00           C
ATOM   1146  CB  GLU A  64      63.188  91.423  96.839  1.00  0.00           C
ATOM   1149  CG  GLU A  64      63.758  92.563  97.719  1.00  0.00           C
ATOM   1152  CD  GLU A  64      63.698  93.894  96.989  1.00  0.00           C
ATOM   1153  OE1 GLU A  64      64.378  94.104  95.949  1.00  0.00           O
ATOM   1154  OE2 GLU A  64      62.869  94.734  97.428  1.00  0.00           O
ATOM   1155  C   GLU A  64      62.108  89.233  96.539  1.00  0.00           C
ATOM   1156  O   GLU A  64      62.788  88.523  95.809  1.00  0.00           O
ATOM   1157  N   TYR A  65      60.768  89.303  96.419  1.00  0.00           N
ATOM   1159  CA  TYR A  65      60.058  88.734  95.289  1.00  0.00           C
ATOM   1161  CB  TYR A  65      58.659  88.223  95.729  1.00  0.00           C
ATOM   1164  CG  TYR A  65      57.968  87.463  94.619  1.00  0.00           C
ATOM   1165  CD1 TYR A  65      58.398  86.163  94.328  1.00  0.00           C
ATOM   1167  CE1 TYR A  65      57.828  85.443  93.268  1.00  0.00           C
ATOM   1169  CZ  TYR A  65      56.808  86.003  92.499  1.00  0.00           C
ATOM   1170  OH  TYR A  65      56.278  85.254  91.439  1.00  0.00           O
ATOM   1172  CD2 TYR A  65      56.908  88.013  93.858  1.00  0.00           C
ATOM   1174  CE2 TYR A  65      56.328  87.283  92.809  1.00  0.00           C
ATOM   1176  C   TYR A  65      59.938  89.804  94.218  1.00  0.00           C
ATOM   1177  O   TYR A  65      59.588  90.954  94.498  1.00  0.00           O
ATOM   1178  N   ARG A  66      60.218  89.443  92.959  1.00  0.00           N
ATOM   1180  CA  ARG A  66      59.968  90.294  91.809  1.00  0.00           C
ATOM   1182  CB  ARG A  66      61.268  90.683  91.049  1.00  0.00           C
ATOM   1185  CG  ARG A  66      62.099  91.723  91.819  1.00  0.00           C
ATOM   1188  CD  ARG A  66      63.488  92.013  91.229  1.00  0.00           C
ATOM   1191  NE  ARG A  66      64.158  92.963  92.179  1.00  0.00           N
ATOM   1193  CZ  ARG A  66      64.148  94.273  92.129  1.00  0.00           C
ATOM   1194  NH1 ARG A  66      63.838  94.913  91.028  1.00  0.00           N
ATOM   1197  NH2 ARG A  66      64.399  94.974  93.219  1.00  0.00           N
ATOM   1200  C   ARG A  66      58.978  89.613  90.908  1.00  0.00           C
ATOM   1201  O   ARG A  66      59.038  88.403  90.689  1.00  0.00           O
ATOM   1202  N   ILE A  67      57.978  90.364  90.409  1.00  0.00           N
ATOM   1204  CA  ILE A  67      56.908  89.853  89.568  1.00  0.00           C
ATOM   1206  CB  ILE A  67      55.868  90.933  89.299  1.00  0.00           C
ATOM   1208  CG2 ILE A  67      54.688  90.373  88.479  1.00  0.00           C
ATOM   1212  CG1 ILE A  67      55.338  91.614  90.589  1.00  0.00           C
ATOM   1215  CD  ILE A  67      54.758  90.634  91.619  1.00  0.00           C
ATOM   1219  C   ILE A  67      57.448  89.294  88.258  1.00  0.00           C
ATOM   1220  O   ILE A  67      58.328  89.893  87.629  1.00  0.00           O
ATOM   1221  N   GLY A  68      56.919  88.143  87.789  1.00  0.00           N
ATOM   1223  CA  GLY A  68      57.238  87.644  86.469  1.00  0.00           C
ATOM   1226  C   GLY A  68      56.008  87.164  85.799  1.00  0.00           C
ATOM   1227  O   GLY A  68      54.888  87.374  86.259  1.00  0.00           O
ATOM   1228  N   ILE A  69      56.188  86.534  84.629  1.00  0.00           N
ATOM   1230  CA  ILE A  69      55.109  86.194  83.718  1.00  0.00           C
ATOM   1232  CB  ILE A  69      55.618  85.734  82.369  1.00  0.00           C
ATOM   1234  CG2 ILE A  69      54.438  85.613  81.379  1.00  0.00           C
ATOM   1238  CG1 ILE A  69      56.718  86.683  81.819  1.00  0.00           C
ATOM   1241  CD  ILE A  69      56.369  88.174  81.788  1.00  0.00           C
ATOM   1245  C   ILE A  69      54.108  85.214  84.319  1.00  0.00           C
ATOM   1246  O   ILE A  69      54.459  84.284  85.049  1.00  0.00           O
ATOM   1247  N   GLY A  70      52.798  85.404  84.059  1.00  0.00           N
ATOM   1249  CA  GLY A  70      51.768  84.484  84.498  1.00  0.00           C
ATOM   1252  C   GLY A  70      51.268  84.694  85.898  1.00  0.00           C
ATOM   1253  O   GLY A  70      50.198  84.193  86.218  1.00  0.00           O
ATOM   1254  N   ASP A  71      51.978  85.443  86.769  1.00  0.00           N
ATOM   1256  CA  ASP A  71      51.478  85.814  88.089  1.00  0.00           C
ATOM   1258  CB  ASP A  71      52.479  86.733  88.858  1.00  0.00           C
ATOM   1261  CG  ASP A  71      53.578  85.933  89.518  1.00  0.00           C
ATOM   1262  OD1 ASP A  71      53.398  84.713  89.719  1.00  0.00           O
ATOM   1263  OD2 ASP A  71      54.608  86.544  89.918  1.00  0.00           O
ATOM   1264  C   ASP A  71      50.109  86.464  88.069  1.00  0.00           C
ATOM   1265  O   ASP A  71      49.708  87.083  87.079  1.00  0.00           O
ATOM   1266  N   VAL A  72      49.368  86.334  89.179  1.00  0.00           N
ATOM   1268  CA  VAL A  72      48.139  87.094  89.328  1.00  0.00           C
ATOM   1270  CB  VAL A  72      46.919  86.234  89.638  1.00  0.00           C
ATOM   1272  CG1 VAL A  72      45.648  87.103  89.568  1.00  0.00           C
ATOM   1276  CG2 VAL A  72      46.819  85.114  88.589  1.00  0.00           C
ATOM   1280  C   VAL A  72      48.349  88.123  90.409  1.00  0.00           C
ATOM   1281  O   VAL A  72      48.939  87.843  91.449  1.00  0.00           O
ATOM   1282  N   LEU A  73      47.889  89.373  90.199  1.00  0.00           N
ATOM   1284  CA  LEU A  73      48.108  90.453  91.148  1.00  0.00           C
ATOM   1286  CB  LEU A  73      48.729  91.733  90.519  1.00  0.00           C
ATOM   1289  CG  LEU A  73      50.109  91.563  89.839  1.00  0.00           C
ATOM   1291  CD1 LEU A  73      51.099  90.693  90.628  1.00  0.00           C
ATOM   1295  CD2 LEU A  73      49.979  91.043  88.408  1.00  0.00           C
ATOM   1299  C   LEU A  73      46.808  90.883  91.799  1.00  0.00           C
ATOM   1300  O   LEU A  73      45.779  91.033  91.148  1.00  0.00           O
ATOM   1301  N   MET A  74      46.878  91.143  93.119  1.00  0.00           N
ATOM   1303  CA  MET A  74      45.898  91.903  93.839  1.00  0.00           C
ATOM   1305  CB  MET A  74      45.878  91.553  95.348  1.00  0.00           C
ATOM   1308  CG  MET A  74      45.378  90.144  95.678  1.00  0.00           C
ATOM   1311  SD  MET A  74      45.218  89.853  97.468  1.00  0.00           S
ATOM   1312  CE  MET A  74      46.828  89.063  97.719  1.00  0.00           C
ATOM   1316  C   MET A  74      46.238  93.374  93.738  1.00  0.00           C
ATOM   1317  O   MET A  74      47.258  93.803  94.279  1.00  0.00           O
ATOM   1318  N   VAL A  75      45.378  94.193  93.119  1.00  0.00           N
ATOM   1320  CA  VAL A  75      45.398  95.623  93.309  1.00  0.00           C
ATOM   1322  CB  VAL A  75      45.369  96.413  91.998  1.00  0.00           C
ATOM   1324  CG1 VAL A  75      45.408  97.933  92.258  1.00  0.00           C
ATOM   1328  CG2 VAL A  75      46.569  95.984  91.139  1.00  0.00           C
ATOM   1332  C   VAL A  75      44.228  95.993  94.209  1.00  0.00           C
ATOM   1333  O   VAL A  75      43.069  95.634  93.958  1.00  0.00           O
ATOM   1334  N   THR A  76      44.508  96.723  95.309  1.00  0.00           N
ATOM   1336  CA  THR A  76      43.468  97.113  96.259  1.00  0.00           C
ATOM   1338  CB  THR A  76      43.628  96.514  97.659  1.00  0.00           C
ATOM   1340  OG1 THR A  76      43.338  95.124  97.599  1.00  0.00           O
ATOM   1342  CG2 THR A  76      42.628  97.113  98.668  1.00  0.00           C
ATOM   1346  C   THR A  76      43.408  98.613  96.339  1.00  0.00           C
ATOM   1347  O   THR A  76      44.389  99.273  96.679  1.00  0.00           O
ATOM   1348  N   VAL A  77      42.238  99.203  96.019  1.00  0.00           N
ATOM   1350  CA  VAL A  77      42.029 100.634  96.129  1.00  0.00           C
ATOM   1352  CB  VAL A  77      41.948 101.374  94.788  1.00  0.00           C
ATOM   1354  CG1 VAL A  77      43.318 101.303  94.089  1.00  0.00           C
ATOM   1358  CG2 VAL A  77      40.858 100.793  93.879  1.00  0.00           C
ATOM   1362  C   VAL A  77      40.868 100.963  97.049  1.00  0.00           C
ATOM   1363  O   VAL A  77      39.849 100.284  97.148  1.00  0.00           O
ATOM   1364  N   TRP A  78      41.038 102.013  97.859  1.00  0.00           N
ATOM   1366  CA  TRP A  78      40.078 102.353  98.879  1.00  0.00           C
ATOM   1368  CB  TRP A  78      40.758 102.943 100.119  1.00  0.00           C
ATOM   1371  CG  TRP A  78      41.478 101.933 100.949  1.00  0.00           C
ATOM   1372  CD1 TRP A  78      40.978 101.464 102.129  1.00  0.00           C
ATOM   1374  NE1 TRP A  78      41.868 100.603 102.719  1.00  0.00           N
ATOM   1376  CE2 TRP A  78      42.959 100.473 101.909  1.00  0.00           C
ATOM   1377  CD2 TRP A  78      42.749 101.283 100.768  1.00  0.00           C
ATOM   1378  CE3 TRP A  78      43.708 101.303  99.758  1.00  0.00           C
ATOM   1380  CZ3 TRP A  78      44.838 100.494  99.889  1.00  0.00           C
ATOM   1382  CZ2 TRP A  78      44.119  99.734 102.079  1.00  0.00           C
ATOM   1384  CH2 TRP A  78      45.049  99.734 101.038  1.00  0.00           C
ATOM   1386  C   TRP A  78      39.098 103.353  98.309  1.00  0.00           C
ATOM   1387  O   TRP A  78      39.518 104.253  97.589  1.00  0.00           O
ATOM   1388  N   ASP A  79      37.798 103.174  98.598  1.00  0.00           N
ATOM   1390  CA  ASP A  79      36.748 104.133  98.258  1.00  0.00           C
ATOM   1392  CB  ASP A  79      37.048 105.583  98.769  1.00  0.00           C
ATOM   1395  CG  ASP A  79      37.288 105.603 100.258  1.00  0.00           C
ATOM   1396  OD1 ASP A  79      37.058 104.554 100.929  1.00  0.00           O
ATOM   1397  OD2 ASP A  79      37.638 106.683 100.809  1.00  0.00           O
ATOM   1398  C   ASP A  79      36.368 104.063  96.779  1.00  0.00           C
ATOM   1399  O   ASP A  79      35.588 104.874  96.269  1.00  0.00           O
ATOM   1400  N   HIS A  80      36.869 103.003  96.109  1.00  0.00           N
ATOM   1402  CA  HIS A  80      36.688 102.683  94.708  1.00  0.00           C
ATOM   1404  CB  HIS A  80      37.908 103.204  93.909  1.00  0.00           C
ATOM   1407  ND1 HIS A  80      38.698 105.544  94.498  1.00  0.00           N
ATOM   1408  CG  HIS A  80      37.869 104.694  93.769  1.00  0.00           C
ATOM   1409  CE1 HIS A  80      38.358 106.753  94.129  1.00  0.00           C
ATOM   1411  NE2 HIS A  80      37.398 106.733  93.169  1.00  0.00           N
ATOM   1413  CD2 HIS A  80      37.088 105.413  92.929  1.00  0.00           C
ATOM   1415  C   HIS A  80      36.509 101.183  94.469  1.00  0.00           C
ATOM   1416  O   HIS A  80      37.328 100.573  93.759  1.00  0.00           O
ATOM   1417  N   PRO A  81      35.498 100.483  94.999  1.00  0.00           N
ATOM   1418  CD  PRO A  81      34.428 101.033  95.839  1.00  0.00           C
ATOM   1421  CA  PRO A  81      35.348  99.053  94.809  1.00  0.00           C
ATOM   1423  CB  PRO A  81      34.349  98.643  95.898  1.00  0.00           C
ATOM   1426  CG  PRO A  81      33.448  99.863  96.028  1.00  0.00           C
ATOM   1429  C   PRO A  81      34.838  98.703  93.429  1.00  0.00           C
ATOM   1430  O   PRO A  81      34.778  97.514  93.119  1.00  0.00           O
ATOM   1431  N   GLU A  82      34.518  99.673  92.549  1.00  0.00           N
ATOM   1433  CA  GLU A  82      34.338  99.473  91.129  1.00  0.00           C
ATOM   1435  CB  GLU A  82      33.898 100.804  90.449  1.00  0.00           C
ATOM   1438  CG  GLU A  82      32.708 101.544  91.148  1.00  0.00           C
ATOM   1441  CD  GLU A  82      33.138 102.334  92.389  1.00  0.00           C
ATOM   1442  OE1 GLU A  82      34.318 102.773  92.389  1.00  0.00           O
ATOM   1443  OE2 GLU A  82      32.338 102.484  93.349  1.00  0.00           O
ATOM   1444  C   GLU A  82      35.638  99.004  90.488  1.00  0.00           C
ATOM   1445  O   GLU A  82      35.689  98.134  89.619  1.00  0.00           O
ATOM   1446  N   LEU A  83      36.768  99.583  90.949  1.00  0.00           N
ATOM   1448  CA  LEU A  83      38.108  99.213  90.559  1.00  0.00           C
ATOM   1450  CB  LEU A  83      39.088 100.364  90.898  1.00  0.00           C
ATOM   1453  CG  LEU A  83      39.088 101.593  89.949  1.00  0.00           C
ATOM   1455  CD1 LEU A  83      39.618 101.183  88.578  1.00  0.00           C
ATOM   1459  CD2 LEU A  83      37.728 102.293  89.819  1.00  0.00           C
ATOM   1463  C   LEU A  83      38.568  97.953  91.279  1.00  0.00           C
ATOM   1464  O   LEU A  83      39.038  97.013  90.659  1.00  0.00           O
ATOM   1465  N   THR A  84      38.428  97.924  92.629  1.00  0.00           N
ATOM   1467  CA  THR A  84      38.828  96.803  93.479  1.00  0.00           C
ATOM   1469  CB  THR A  84      38.718  97.124  94.979  1.00  0.00           C
ATOM   1471  OG1 THR A  84      39.288  98.393  95.248  1.00  0.00           O
ATOM   1473  CG2 THR A  84      39.488  96.143  95.859  1.00  0.00           C
ATOM   1477  C   THR A  84      38.069  95.523  93.239  1.00  0.00           C
ATOM   1478  O   THR A  84      38.669  94.454  93.128  1.00  0.00           O
ATOM   1479  N   THR A  85      36.728  95.534  93.159  1.00  0.00           N
ATOM   1481  CA  THR A  85      35.958  94.294  93.078  1.00  0.00           C
ATOM   1483  CB  THR A  85      35.298  93.874  94.398  1.00  0.00           C
ATOM   1485  OG1 THR A  85      34.678  94.944  95.089  1.00  0.00           O
ATOM   1487  CG2 THR A  85      36.398  93.323  95.328  1.00  0.00           C
ATOM   1491  C   THR A  85      34.928  94.273  91.949  1.00  0.00           C
ATOM   1492  O   THR A  85      33.738  94.154  92.219  1.00  0.00           O
ATOM   1493  N   PRO A  86      35.319  94.314  90.659  1.00  0.00           N
ATOM   1494  CD  PRO A  86      36.709  94.393  90.219  1.00  0.00           C
ATOM   1497  CA  PRO A  86      34.388  94.294  89.529  1.00  0.00           C
ATOM   1499  CB  PRO A  86      35.268  94.734  88.349  1.00  0.00           C
ATOM   1502  CG  PRO A  86      36.658  94.183  88.709  1.00  0.00           C
ATOM   1505  C   PRO A  86      33.788  92.924  89.238  1.00  0.00           C
ATOM   1506  O   PRO A  86      32.919  92.803  88.388  1.00  0.00           O
ATOM   1507  N   ALA A  87      34.218  91.863  89.939  1.00  0.00           N
ATOM   1509  CA  ALA A  87      33.578  90.573  89.859  1.00  0.00           C
ATOM   1511  CB  ALA A  87      34.648  89.543  89.439  1.00  0.00           C
ATOM   1515  C   ALA A  87      32.948  90.233  91.209  1.00  0.00           C
ATOM   1516  O   ALA A  87      32.558  89.104  91.489  1.00  0.00           O
ATOM   1517  N   GLY A  88      32.808  91.273  92.068  1.00  0.00           N
ATOM   1519  CA  GLY A  88      32.248  91.213  93.419  1.00  0.00           C
ATOM   1522  C   GLY A  88      33.178  90.663  94.479  1.00  0.00           C
ATOM   1523  O   GLY A  88      34.328  90.343  94.229  1.00  0.00           O
ATOM   1524  N   GLN A  89      32.689  90.583  95.729  1.00  0.00           N
ATOM   1526  CA  GLN A  89      33.398  90.023  96.869  1.00  0.00           C
ATOM   1528  CB  GLN A  89      32.648  90.373  98.189  1.00  0.00           C
ATOM   1531  CG  GLN A  89      32.819  91.823  98.718  1.00  0.00           C
ATOM   1534  CD  GLN A  89      32.808  92.933  97.669  1.00  0.00           C
ATOM   1535  OE1 GLN A  89      33.818  93.584  97.398  1.00  0.00           O
ATOM   1536  NE2 GLN A  89      31.639  93.204  97.049  1.00  0.00           N
ATOM   1539  C   GLN A  89      33.768  88.533  96.809  1.00  0.00           C
ATOM   1540  O   GLN A  89      34.798  88.113  97.339  1.00  0.00           O
ATOM   1541  N   TYR A  90      32.898  87.663  96.249  1.00  0.00           N
ATOM   1543  CA  TYR A  90      32.788  86.283  96.699  1.00  0.00           C
ATOM   1545  CB  TYR A  90      31.288  85.833  96.639  1.00  0.00           C
ATOM   1548  CG  TYR A  90      30.358  86.873  97.229  1.00  0.00           C
ATOM   1549  CD1 TYR A  90      30.078  86.893  98.609  1.00  0.00           C
ATOM   1551  CE1 TYR A  90      29.178  87.843  99.139  1.00  0.00           C
ATOM   1553  CZ  TYR A  90      28.548  88.764  98.289  1.00  0.00           C
ATOM   1554  OH  TYR A  90      27.628  89.713  98.769  1.00  0.00           O
ATOM   1556  CD2 TYR A  90      29.708  87.794  96.389  1.00  0.00           C
ATOM   1558  CE2 TYR A  90      28.818  88.734  96.919  1.00  0.00           C
ATOM   1560  C   TYR A  90      33.598  85.243  95.888  1.00  0.00           C
ATOM   1561  O   TYR A  90      33.578  84.053  96.199  1.00  0.00           O
ATOM   1562  N   ARG A  91      34.328  85.634  94.819  1.00  0.00           N
ATOM   1564  CA  ARG A  91      35.348  84.793  94.179  1.00  0.00           C
ATOM   1566  CB  ARG A  91      35.378  84.883  92.629  1.00  0.00           C
ATOM   1569  CG  ARG A  91      34.069  84.473  91.919  1.00  0.00           C
ATOM   1572  CD  ARG A  91      33.928  85.033  90.488  1.00  0.00           C
ATOM   1575  NE  ARG A  91      35.048  84.524  89.638  1.00  0.00           N
ATOM   1577  CZ  ARG A  91      35.268  84.933  88.388  1.00  0.00           C
ATOM   1578  NH1 ARG A  91      34.358  85.583  87.699  1.00  0.00           N
ATOM   1581  NH2 ARG A  91      36.428  84.704  87.799  1.00  0.00           N
ATOM   1584  C   ARG A  91      36.718  85.154  94.729  1.00  0.00           C
ATOM   1585  O   ARG A  91      36.888  86.163  95.419  1.00  0.00           O
ATOM   1586  N   SER A  92      37.749  84.294  94.479  1.00  0.00           N
ATOM   1588  CA  SER A  92      39.048  84.463  95.108  1.00  0.00           C
ATOM   1590  CB  SER A  92      39.888  83.143  95.169  1.00  0.00           C
ATOM   1593  OG  SER A  92      40.588  82.843  93.949  1.00  0.00           O
ATOM   1595  C   SER A  92      39.888  85.544  94.459  1.00  0.00           C
ATOM   1596  O   SER A  92      39.628  86.014  93.349  1.00  0.00           O
ATOM   1597  N   ALA A  93      40.988  85.923  95.129  1.00  0.00           N
ATOM   1599  CA  ALA A  93      41.938  86.913  94.669  1.00  0.00           C
ATOM   1601  CB  ALA A  93      43.048  87.043  95.739  1.00  0.00           C
ATOM   1605  C   ALA A  93      42.568  86.614  93.329  1.00  0.00           C
ATOM   1606  O   ALA A  93      42.878  87.503  92.538  1.00  0.00           O
ATOM   1607  N   SER A  94      42.828  85.323  93.019  1.00  0.00           N
ATOM   1609  CA  SER A  94      43.368  84.974  91.718  1.00  0.00           C
ATOM   1611  CB  SER A  94      44.259  83.724  91.779  1.00  0.00           C
ATOM   1614  OG  SER A  94      43.518  82.573  92.169  1.00  0.00           O
ATOM   1616  C   SER A  94      42.288  84.823  90.669  1.00  0.00           C
ATOM   1617  O   SER A  94      42.568  84.953  89.479  1.00  0.00           O
ATOM   1618  N   ASP A  95      41.008  84.673  91.078  1.00  0.00           N
ATOM   1620  CA  ASP A  95      39.849  84.683  90.208  1.00  0.00           C
ATOM   1622  CB  ASP A  95      38.588  84.083  90.919  1.00  0.00           C
ATOM   1625  CG  ASP A  95      38.768  82.654  91.369  1.00  0.00           C
ATOM   1626  OD1 ASP A  95      39.669  81.973  90.809  1.00  0.00           O
ATOM   1627  OD2 ASP A  95      37.948  82.183  92.208  1.00  0.00           O
ATOM   1628  C   ASP A  95      39.498  86.094  89.749  1.00  0.00           C
ATOM   1629  O   ASP A  95      38.738  86.294  88.799  1.00  0.00           O
ATOM   1630  N   THR A  96      40.018  87.113  90.468  1.00  0.00           N
ATOM   1632  CA  THR A  96      39.628  88.514  90.379  1.00  0.00           C
ATOM   1634  CB  THR A  96      38.648  88.953  91.469  1.00  0.00           C
ATOM   1636  OG1 THR A  96      39.128  88.773  92.799  1.00  0.00           O
ATOM   1638  CG2 THR A  96      37.388  88.083  91.339  1.00  0.00           C
ATOM   1642  C   THR A  96      40.858  89.393  90.468  1.00  0.00           C
ATOM   1643  O   THR A  96      40.818  90.494  91.008  1.00  0.00           O
ATOM   1644  N   GLY A  97      41.998  88.933  89.939  1.00  0.00           N
ATOM   1646  CA  GLY A  97      43.228  89.704  89.928  1.00  0.00           C
ATOM   1649  C   GLY A  97      43.758  89.773  88.538  1.00  0.00           C
ATOM   1650  O   GLY A  97      43.468  88.923  87.689  1.00  0.00           O
ATOM   1651  N   ASN A  98      44.599  90.783  88.268  1.00  0.00           N
ATOM   1653  CA  ASN A  98      45.158  91.003  86.939  1.00  0.00           C
ATOM   1655  CB  ASN A  98      45.788  92.413  86.799  1.00  0.00           C
ATOM   1658  CG  ASN A  98      44.938  93.463  87.499  1.00  0.00           C
ATOM   1659  OD1 ASN A  98      45.418  94.123  88.419  1.00  0.00           O
ATOM   1660  ND2 ASN A  98      43.648  93.594  87.129  1.00  0.00           N
ATOM   1663  C   ASN A  98      46.198  89.933  86.578  1.00  0.00           C
ATOM   1664  O   ASN A  98      47.029  89.554  87.409  1.00  0.00           O
ATOM   1665  N   TRP A  99      46.198  89.433  85.339  1.00  0.00           N
ATOM   1667  CA  TRP A  99      47.188  88.463  84.918  1.00  0.00           C
ATOM   1669  CB  TRP A  99      46.608  87.444  83.889  1.00  0.00           C
ATOM   1672  CG  TRP A  99      45.538  86.514  84.378  1.00  0.00           C
ATOM   1673  CD1 TRP A  99      44.998  86.364  85.628  1.00  0.00           C
ATOM   1675  NE1 TRP A  99      44.058  85.354  85.628  1.00  0.00           N
ATOM   1677  CE2 TRP A  99      43.978  84.834  84.369  1.00  0.00           C
ATOM   1678  CD2 TRP A  99      44.878  85.544  83.538  1.00  0.00           C
ATOM   1679  CE3 TRP A  99      44.968  85.233  82.179  1.00  0.00           C
ATOM   1681  CZ3 TRP A  99      44.158  84.203  81.679  1.00  0.00           C
ATOM   1683  CZ2 TRP A  99      43.188  83.813  83.869  1.00  0.00           C
ATOM   1685  CH2 TRP A  99      43.298  83.493  82.509  1.00  0.00           C
ATOM   1687  C   TRP A  99      48.408  89.154  84.299  1.00  0.00           C
ATOM   1688  O   TRP A  99      48.279  89.974  83.398  1.00  0.00           O
ATOM   1689  N   VAL A 100      49.628  88.803  84.729  1.00  0.00           N
ATOM   1691  CA  VAL A 100      50.828  89.163  83.989  1.00  0.00           C
ATOM   1693  CB  VAL A 100      52.118  88.913  84.749  1.00  0.00           C
ATOM   1695  CG1 VAL A 100      53.308  89.554  84.008  1.00  0.00           C
ATOM   1699  CG2 VAL A 100      52.008  89.533  86.148  1.00  0.00           C
ATOM   1703  C   VAL A 100      50.888  88.484  82.619  1.00  0.00           C
ATOM   1704  O   VAL A 100      51.008  87.264  82.509  1.00  0.00           O
ATOM   1705  N   ASN A 101      50.798  89.284  81.549  1.00  0.00           N
ATOM   1707  CA  ASN A 101      50.908  88.853  80.169  1.00  0.00           C
ATOM   1709  CB  ASN A 101      50.058  89.773  79.269  1.00  0.00           C
ATOM   1712  CG  ASN A 101      48.578  89.683  79.648  1.00  0.00           C
ATOM   1713  OD1 ASN A 101      47.908  90.683  79.869  1.00  0.00           O
ATOM   1714  ND2 ASN A 101      48.018  88.444  79.758  1.00  0.00           N
ATOM   1717  C   ASN A 101      52.378  88.803  79.739  1.00  0.00           C
ATOM   1718  O   ASN A 101      53.279  89.104  80.519  1.00  0.00           O
ATOM   1719  N   ALA A 102      52.689  88.323  78.519  1.00  0.00           N
ATOM   1721  CA  ALA A 102      54.028  87.823  78.248  1.00  0.00           C
ATOM   1723  CB  ALA A 102      53.918  86.654  77.258  1.00  0.00           C
ATOM   1727  C   ALA A 102      54.979  88.913  77.729  1.00  0.00           C
ATOM   1728  O   ALA A 102      56.178  88.703  77.569  1.00  0.00           O
ATOM   1729  N   ASP A 103      54.468  90.133  77.589  1.00  0.00           N
ATOM   1731  CA  ASP A 103      55.179  91.383  77.468  1.00  0.00           C
ATOM   1733  CB  ASP A 103      54.209  92.413  76.808  1.00  0.00           C
ATOM   1736  CG  ASP A 103      52.918  92.663  77.589  1.00  0.00           C
ATOM   1737  OD1 ASP A 103      52.598  91.893  78.538  1.00  0.00           O
ATOM   1738  OD2 ASP A 103      52.208  93.624  77.199  1.00  0.00           O
ATOM   1739  C   ASP A 103      55.698  91.873  78.829  1.00  0.00           C
ATOM   1740  O   ASP A 103      56.578  92.743  78.909  1.00  0.00           O
ATOM   1741  N   GLY A 104      55.198  91.294  79.939  1.00  0.00           N
ATOM   1743  CA  GLY A 104      55.558  91.633  81.309  1.00  0.00           C
ATOM   1746  C   GLY A 104      54.678  92.693  81.889  1.00  0.00           C
ATOM   1747  O   GLY A 104      54.998  93.274  82.939  1.00  0.00           O
ATOM   1748  N   ALA A 105      53.538  92.953  81.229  1.00  0.00           N
ATOM   1750  CA  ALA A 105      52.588  93.953  81.629  1.00  0.00           C
ATOM   1752  CB  ALA A 105      52.268  94.874  80.439  1.00  0.00           C
ATOM   1756  C   ALA A 105      51.299  93.353  82.169  1.00  0.00           C
ATOM   1757  O   ALA A 105      50.968  92.183  81.979  1.00  0.00           O
ATOM   1758  N   ILE A 106      50.538  94.183  82.898  1.00  0.00           N
ATOM   1760  CA  ILE A 106      49.139  93.964  83.178  1.00  0.00           C
ATOM   1762  CB  ILE A 106      48.808  93.993  84.679  1.00  0.00           C
ATOM   1764  CG2 ILE A 106      49.718  92.983  85.409  1.00  0.00           C
ATOM   1768  CG1 ILE A 106      48.878  95.383  85.369  1.00  0.00           C
ATOM   1771  CD  ILE A 106      47.939  95.453  86.578  1.00  0.00           C
ATOM   1775  C   ILE A 106      48.378  95.063  82.468  1.00  0.00           C
ATOM   1776  O   ILE A 106      48.948  96.124  82.169  1.00  0.00           O
ATOM   1777  N   PHE A 107      47.068  94.874  82.229  1.00  0.00           N
ATOM   1779  CA  PHE A 107      46.148  95.973  81.989  1.00  0.00           C
ATOM   1781  CB  PHE A 107      45.008  95.544  81.008  1.00  0.00           C
ATOM   1784  CG  PHE A 107      44.139  96.703  80.619  1.00  0.00           C
ATOM   1785  CD1 PHE A 107      44.568  97.584  79.629  1.00  0.00           C
ATOM   1787  CE1 PHE A 107      43.808  98.713  79.288  1.00  0.00           C
ATOM   1789  CZ  PHE A 107      42.598  98.964  79.949  1.00  0.00           C
ATOM   1791  CD2 PHE A 107      42.908  96.943  81.259  1.00  0.00           C
ATOM   1793  CE2 PHE A 107      42.158  98.073  80.939  1.00  0.00           C
ATOM   1795  C   PHE A 107      45.569  96.413  83.329  1.00  0.00           C
ATOM   1796  O   PHE A 107      45.319  95.613  84.218  1.00  0.00           O
ATOM   1797  N   TYR A 108      45.278  97.724  83.508  1.00  0.00           N
ATOM   1799  CA  TYR A 108      44.419  98.153  84.589  1.00  0.00           C
ATOM   1801  CB  TYR A 108      45.268  98.543  85.839  1.00  0.00           C
ATOM   1804  CG  TYR A 108      44.498  98.923  87.099  1.00  0.00           C
ATOM   1805  CD1 TYR A 108      44.168  97.933  88.038  1.00  0.00           C
ATOM   1807  CE1 TYR A 108      43.529  98.274  89.249  1.00  0.00           C
ATOM   1809  CZ  TYR A 108      43.248  99.613  89.539  1.00  0.00           C
ATOM   1810  OH  TYR A 108      42.668  99.953  90.789  1.00  0.00           O
ATOM   1812  CD2 TYR A 108      44.189 100.264  87.398  1.00  0.00           C
ATOM   1814  CE2 TYR A 108      43.568 100.603  88.609  1.00  0.00           C
ATOM   1816  C   TYR A 108      43.618  99.314  83.998  1.00  0.00           C
ATOM   1817  O   TYR A 108      44.178 100.044  83.169  1.00  0.00           O
ATOM   1818  N   PRO A 109      42.328  99.484  84.299  1.00  0.00           N
ATOM   1819  CD  PRO A 109      41.588  98.654  85.239  1.00  0.00           C
ATOM   1822  CA  PRO A 109      41.458 100.483  83.709  1.00  0.00           C
ATOM   1824  CB  PRO A 109      40.098 100.303  84.409  1.00  0.00           C
ATOM   1827  CG  PRO A 109      40.459  99.564  85.699  1.00  0.00           C
ATOM   1830  C   PRO A 109      41.988 101.884  83.829  1.00  0.00           C
ATOM   1831  O   PRO A 109      42.668 102.194  84.809  1.00  0.00           O
ATOM   1832  N   TYR A 110      41.728 102.724  82.809  1.00  0.00           N
ATOM   1834  CA  TYR A 110      42.099 104.133  82.739  1.00  0.00           C
ATOM   1836  CB  TYR A 110      41.738 104.944  84.008  1.00  0.00           C
ATOM   1839  CG  TYR A 110      40.308 104.723  84.469  1.00  0.00           C
ATOM   1840  CD1 TYR A 110      39.238 105.073  83.629  1.00  0.00           C
ATOM   1842  CE1 TYR A 110      37.908 104.933  84.078  1.00  0.00           C
ATOM   1844  CZ  TYR A 110      37.648 104.454  85.359  1.00  0.00           C
ATOM   1845  OH  TYR A 110      36.298 104.363  85.799  1.00  0.00           O
ATOM   1847  CD2 TYR A 110      40.028 104.213  85.748  1.00  0.00           C
ATOM   1849  CE2 TYR A 110      38.708 104.073  86.189  1.00  0.00           C
ATOM   1851  C   TYR A 110      43.568 104.323  82.379  1.00  0.00           C
ATOM   1852  O   TYR A 110      43.948 105.093  81.498  1.00  0.00           O
ATOM   1853  N   ILE A 111      44.448 103.563  83.059  1.00  0.00           N
ATOM   1855  CA  ILE A 111      45.878 103.803  83.059  1.00  0.00           C
ATOM   1857  CB  ILE A 111      46.478 103.493  84.439  1.00  0.00           C
ATOM   1859  CG2 ILE A 111      45.738 104.343  85.488  1.00  0.00           C
ATOM   1863  CG1 ILE A 111      46.499 101.993  84.819  1.00  0.00           C
ATOM   1866  CD  ILE A 111      47.318 101.733  86.089  1.00  0.00           C
ATOM   1870  C   ILE A 111      46.588 102.994  81.989  1.00  0.00           C
ATOM   1871  O   ILE A 111      47.778 103.174  81.738  1.00  0.00           O
ATOM   1872  N   GLY A 112      45.849 102.124  81.279  1.00  0.00           N
ATOM   1874  CA  GLY A 112      46.378 101.224  80.248  1.00  0.00           C
ATOM   1877  C   GLY A 112      47.349 100.193  80.768  1.00  0.00           C
ATOM   1878  O   GLY A 112      47.218  99.713  81.889  1.00  0.00           O
ATOM   1879  N   ARG A 113      48.328  99.783  79.928  1.00  0.00           N
ATOM   1881  CA  ARG A 113      49.358  98.853  80.339  1.00  0.00           C
ATOM   1883  CB  ARG A 113      50.138  98.213  79.148  1.00  0.00           C
ATOM   1886  CG  ARG A 113      49.358  97.173  78.299  1.00  0.00           C
ATOM   1889  CD  ARG A 113      48.288  97.773  77.379  1.00  0.00           C
ATOM   1892  NE  ARG A 113      47.798  96.733  76.419  1.00  0.00           N
ATOM   1894  CZ  ARG A 113      48.458  96.334  75.328  1.00  0.00           C
ATOM   1895  NH1 ARG A 113      49.628  96.823  74.968  1.00  0.00           N
ATOM   1898  NH2 ARG A 113      47.908  95.383  74.588  1.00  0.00           N
ATOM   1901  C   ARG A 113      50.358  99.384  81.369  1.00  0.00           C
ATOM   1902  O   ARG A 113      50.868 100.503  81.279  1.00  0.00           O
ATOM   1903  N   LEU A 114      50.709  98.533  82.359  1.00  0.00           N
ATOM   1905  CA  LEU A 114      51.788  98.783  83.299  1.00  0.00           C
ATOM   1907  CB  LEU A 114      51.218  98.953  84.739  1.00  0.00           C
ATOM   1910  CG  LEU A 114      52.288  99.144  85.829  1.00  0.00           C
ATOM   1912  CD1 LEU A 114      53.118 100.404  85.578  1.00  0.00           C
ATOM   1916  CD2 LEU A 114      51.678  99.233  87.229  1.00  0.00           C
ATOM   1920  C   LEU A 114      52.768  97.624  83.309  1.00  0.00           C
ATOM   1921  O   LEU A 114      52.368  96.474  83.479  1.00  0.00           O
ATOM   1922  N   LYS A 115      54.098  97.864  83.139  1.00  0.00           N
ATOM   1924  CA  LYS A 115      55.078  96.794  83.248  1.00  0.00           C
ATOM   1926  CB  LYS A 115      56.398  97.064  82.509  1.00  0.00           C
ATOM   1929  CG  LYS A 115      57.448  95.923  82.589  1.00  0.00           C
ATOM   1932  CD  LYS A 115      58.748  96.243  81.828  1.00  0.00           C
ATOM   1935  CE  LYS A 115      59.718  95.063  81.699  1.00  0.00           C
ATOM   1938  NZ  LYS A 115      60.728  95.333  80.648  1.00  0.00           N
ATOM   1942  C   LYS A 115      55.408  96.474  84.699  1.00  0.00           C
ATOM   1943  O   LYS A 115      56.008  97.264  85.429  1.00  0.00           O
ATOM   1944  N   VAL A 116      55.049  95.254  85.119  1.00  0.00           N
ATOM   1946  CA  VAL A 116      55.298  94.783  86.458  1.00  0.00           C
ATOM   1948  CB  VAL A 116      54.048  94.083  86.998  1.00  0.00           C
ATOM   1950  CG1 VAL A 116      52.918  95.124  87.068  1.00  0.00           C
ATOM   1954  CG2 VAL A 116      53.618  92.883  86.139  1.00  0.00           C
ATOM   1958  C   VAL A 116      56.478  93.843  86.469  1.00  0.00           C
ATOM   1959  O   VAL A 116      57.158  93.694  87.479  1.00  0.00           O
ATOM   1960  N   ALA A 117      56.788  93.204  85.318  1.00  0.00           N
ATOM   1962  CA  ALA A 117      57.778  92.143  85.289  1.00  0.00           C
ATOM   1964  CB  ALA A 117      57.708  91.383  83.949  1.00  0.00           C
ATOM   1968  C   ALA A 117      59.198  92.614  85.589  1.00  0.00           C
ATOM   1969  O   ALA A 117      59.748  93.484  84.898  1.00  0.00           O
ATOM   1970  N   GLY A 118      59.808  92.054  86.648  1.00  0.00           N
ATOM   1972  CA  GLY A 118      61.118  92.413  87.169  1.00  0.00           C
ATOM   1975  C   GLY A 118      61.038  93.433  88.279  1.00  0.00           C
ATOM   1976  O   GLY A 118      62.038  93.783  88.899  1.00  0.00           O
ATOM   1977  N   LYS A 119      59.828  93.913  88.569  1.00  0.00           N
ATOM   1979  CA  LYS A 119      59.568  94.834  89.648  1.00  0.00           C
ATOM   1981  CB  LYS A 119      58.529  95.923  89.288  1.00  0.00           C
ATOM   1984  CG  LYS A 119      58.958  96.794  88.099  1.00  0.00           C
ATOM   1987  CD  LYS A 119      58.108  98.053  87.919  1.00  0.00           C
ATOM   1990  CE  LYS A 119      58.718  98.974  86.858  1.00  0.00           C
ATOM   1993  NZ  LYS A 119      57.898 100.163  86.589  1.00  0.00           N
ATOM   1997  C   LYS A 119      59.098  94.114  90.888  1.00  0.00           C
ATOM   1998  O   LYS A 119      58.438  93.093  90.849  1.00  0.00           O
ATOM   1999  N   THR A 120      59.459  94.673  92.059  1.00  0.00           N
ATOM   2001  CA  THR A 120      58.918  94.273  93.349  1.00  0.00           C
ATOM   2003  CB  THR A 120      59.788  94.734  94.518  1.00  0.00           C
ATOM   2005  OG1 THR A 120      59.979  96.143  94.539  1.00  0.00           O
ATOM   2007  CG2 THR A 120      61.178  94.123  94.389  1.00  0.00           C
ATOM   2011  C   THR A 120      57.518  94.834  93.549  1.00  0.00           C
ATOM   2012  O   THR A 120      57.108  95.753  92.848  1.00  0.00           O
ATOM   2013  N   LEU A 121      56.738  94.333  94.518  1.00  0.00           N
ATOM   2015  CA  LEU A 121      55.398  94.834  94.788  1.00  0.00           C
ATOM   2017  CB  LEU A 121      54.779  94.044  95.958  1.00  0.00           C
ATOM   2020  CG  LEU A 121      54.438  92.584  95.608  1.00  0.00           C
ATOM   2022  CD1 LEU A 121      54.119  91.784  96.869  1.00  0.00           C
ATOM   2026  CD2 LEU A 121      53.238  92.544  94.658  1.00  0.00           C
ATOM   2030  C   LEU A 121      55.328  96.323  95.108  1.00  0.00           C
ATOM   2031  O   LEU A 121      54.488  97.054  94.579  1.00  0.00           O
ATOM   2032  N   THR A 122      56.258  96.823  95.949  1.00  0.00           N
ATOM   2034  CA  THR A 122      56.308  98.243  96.288  1.00  0.00           C
ATOM   2036  CB  THR A 122      57.208  98.554  97.479  1.00  0.00           C
ATOM   2038  OG1 THR A 122      57.008  99.883  97.919  1.00  0.00           O
ATOM   2040  CG2 THR A 122      58.698  98.353  97.179  1.00  0.00           C
ATOM   2044  C   THR A 122      56.578  99.144  95.099  1.00  0.00           C
ATOM   2045  O   THR A 122      55.978 100.214  94.959  1.00  0.00           O
ATOM   2046  N   GLN A 123      57.458  98.703  94.179  1.00  0.00           N
ATOM   2048  CA  GLN A 123      57.638  99.343  92.898  1.00  0.00           C
ATOM   2050  CB  GLN A 123      58.808  98.673  92.138  1.00  0.00           C
ATOM   2053  CG  GLN A 123      60.148  98.974  92.828  1.00  0.00           C
ATOM   2056  CD  GLN A 123      61.258  98.103  92.278  1.00  0.00           C
ATOM   2057  OE1 GLN A 123      61.169  96.884  92.119  1.00  0.00           O
ATOM   2058  NE2 GLN A 123      62.419  98.753  92.059  1.00  0.00           N
ATOM   2061  C   GLN A 123      56.429  99.384  92.008  1.00  0.00           C
ATOM   2062  O   GLN A 123      56.108 100.413  91.428  1.00  0.00           O
ATOM   2063  N   VAL A 124      55.688  98.263  91.898  1.00  0.00           N
ATOM   2065  CA  VAL A 124      54.408  98.213  91.209  1.00  0.00           C
ATOM   2067  CB  VAL A 124      53.929  96.773  91.089  1.00  0.00           C
ATOM   2069  CG1 VAL A 124      52.518  96.683  90.488  1.00  0.00           C
ATOM   2073  CG2 VAL A 124      54.928  96.023  90.189  1.00  0.00           C
ATOM   2077  C   VAL A 124      53.328  99.114  91.809  1.00  0.00           C
ATOM   2078  O   VAL A 124      52.668  99.874  91.098  1.00  0.00           O
ATOM   2079  N   ARG A 125      53.178  99.123  93.148  1.00  0.00           N
ATOM   2081  CA  ARG A 125      52.198  99.953  93.829  1.00  0.00           C
ATOM   2083  CB  ARG A 125      52.388  99.783  95.359  1.00  0.00           C
ATOM   2086  CG  ARG A 125      51.238 100.364  96.199  1.00  0.00           C
ATOM   2089  CD  ARG A 125      51.578 100.513  97.689  1.00  0.00           C
ATOM   2092  NE  ARG A 125      51.808  99.144  98.248  1.00  0.00           N
ATOM   2094  CZ  ARG A 125      52.999  98.624  98.559  1.00  0.00           C
ATOM   2095  NH1 ARG A 125      54.078  99.373  98.598  1.00  0.00           N
ATOM   2098  NH2 ARG A 125      52.999  97.353  98.889  1.00  0.00           N
ATOM   2101  C   ARG A 125      52.368 101.443  93.559  1.00  0.00           C
ATOM   2102  O   ARG A 125      51.418 102.153  93.248  1.00  0.00           O
ATOM   2103  N   ASN A 126      53.618 101.943  93.629  1.00  0.00           N
ATOM   2105  CA  ASN A 126      53.939 103.323  93.349  1.00  0.00           C
ATOM   2107  CB  ASN A 126      55.418 103.594  93.689  1.00  0.00           C
ATOM   2110  CG  ASN A 126      55.569 103.603  95.199  1.00  0.00           C
ATOM   2111  OD1 ASN A 126      54.638 103.864  95.969  1.00  0.00           O
ATOM   2112  ND2 ASN A 126      56.798 103.283  95.669  1.00  0.00           N
ATOM   2115  C   ASN A 126      53.638 103.734  91.928  1.00  0.00           C
ATOM   2116  O   ASN A 126      53.118 104.823  91.669  1.00  0.00           O
ATOM   2117  N   GLU A 127      53.939 102.864  90.949  1.00  0.00           N
ATOM   2119  CA  GLU A 127      53.608 103.113  89.559  1.00  0.00           C
ATOM   2121  CB  GLU A 127      54.148 101.963  88.689  1.00  0.00           C
ATOM   2124  CG  GLU A 127      55.678 101.843  88.738  1.00  0.00           C
ATOM   2127  CD  GLU A 127      56.429 102.803  87.839  1.00  0.00           C
ATOM   2128  OE1 GLU A 127      55.838 103.683  87.179  1.00  0.00           O
ATOM   2129  OE2 GLU A 127      57.668 102.614  87.789  1.00  0.00           O
ATOM   2130  C   GLU A 127      52.118 103.274  89.328  1.00  0.00           C
ATOM   2131  O   GLU A 127      51.689 104.244  88.699  1.00  0.00           O
ATOM   2132  N   ILE A 128      51.278 102.393  89.909  1.00  0.00           N
ATOM   2134  CA  ILE A 128      49.828 102.553  89.879  1.00  0.00           C
ATOM   2136  CB  ILE A 128      49.078 101.343  90.439  1.00  0.00           C
ATOM   2138  CG2 ILE A 128      47.549 101.583  90.379  1.00  0.00           C
ATOM   2142  CG1 ILE A 128      49.459 100.063  89.658  1.00  0.00           C
ATOM   2145  CD  ILE A 128      48.828  98.794  90.248  1.00  0.00           C
ATOM   2149  C   ILE A 128      49.349 103.823  90.549  1.00  0.00           C
ATOM   2150  O   ILE A 128      48.529 104.554  89.979  1.00  0.00           O
ATOM   2151  N   THR A 129      49.858 104.193  91.749  1.00  0.00           N
ATOM   2153  CA  THR A 129      49.428 105.424  92.428  1.00  0.00           C
ATOM   2155  CB  THR A 129      50.078 105.723  93.788  1.00  0.00           C
ATOM   2157  OG1 THR A 129      50.138 104.624  94.699  1.00  0.00           O
ATOM   2159  CG2 THR A 129      49.308 106.833  94.518  1.00  0.00           C
ATOM   2163  C   THR A 129      49.698 106.663  91.578  1.00  0.00           C
ATOM   2164  O   THR A 129      48.828 107.523  91.409  1.00  0.00           O
ATOM   2165  N   ALA A 130      50.908 106.763  90.999  1.00  0.00           N
ATOM   2167  CA  ALA A 130      51.378 107.924  90.269  1.00  0.00           C
ATOM   2169  CB  ALA A 130      52.838 107.703  89.809  1.00  0.00           C
ATOM   2173  C   ALA A 130      50.538 108.283  89.059  1.00  0.00           C
ATOM   2174  O   ALA A 130      50.238 109.454  88.799  1.00  0.00           O
ATOM   2175  N   ARG A 131      50.138 107.253  88.309  1.00  0.00           N
ATOM   2177  CA  ARG A 131      49.498 107.393  87.018  1.00  0.00           C
ATOM   2179  CB  ARG A 131      50.068 106.253  86.148  1.00  0.00           C
ATOM   2182  CG  ARG A 131      49.628 104.834  86.559  1.00  0.00           C
ATOM   2185  CD  ARG A 131      50.548 103.764  85.979  1.00  0.00           C
ATOM   2188  NE  ARG A 131      50.168 103.673  84.539  1.00  0.00           N
ATOM   2190  CZ  ARG A 131      50.998 103.414  83.538  1.00  0.00           C
ATOM   2191  NH1 ARG A 131      52.268 103.134  83.659  1.00  0.00           N
ATOM   2194  NH2 ARG A 131      50.478 103.533  82.339  1.00  0.00           N
ATOM   2197  C   ARG A 131      47.978 107.283  87.148  1.00  0.00           C
ATOM   2198  O   ARG A 131      47.228 107.383  86.178  1.00  0.00           O
ATOM   2199  N   LEU A 132      47.498 107.113  88.388  1.00  0.00           N
ATOM   2201  CA  LEU A 132      46.099 107.113  88.749  1.00  0.00           C
ATOM   2203  CB  LEU A 132      45.868 105.923  89.719  1.00  0.00           C
ATOM   2206  CG  LEU A 132      44.419 105.583  90.149  1.00  0.00           C
ATOM   2208  CD1 LEU A 132      43.508 105.243  88.958  1.00  0.00           C
ATOM   2212  CD2 LEU A 132      44.419 104.413  91.148  1.00  0.00           C
ATOM   2216  C   LEU A 132      45.688 108.463  89.339  1.00  0.00           C
ATOM   2217  O   LEU A 132      44.498 108.753  89.449  1.00  0.00           O
ATOM   2218  N   ASP A 133      46.648 109.393  89.619  1.00  0.00           N
ATOM   2220  CA  ASP A 133      46.418 110.774  90.079  1.00  0.00           C
ATOM   2222  CB  ASP A 133      47.788 111.483  90.398  1.00  0.00           C
ATOM   2225  CG  ASP A 133      47.738 113.003  90.589  1.00  0.00           C
ATOM   2226  OD1 ASP A 133      47.029 113.543  91.489  1.00  0.00           O
ATOM   2227  OD2 ASP A 133      48.468 113.703  89.828  1.00  0.00           O
ATOM   2228  C   ASP A 133      45.569 111.593  89.109  1.00  0.00           C
ATOM   2229  O   ASP A 133      44.728 112.404  89.489  1.00  0.00           O
ATOM   2230  N   SER A 134      45.758 111.374  87.789  1.00  0.00           N
ATOM   2232  CA  SER A 134      44.898 111.933  86.738  1.00  0.00           C
ATOM   2234  CB  SER A 134      45.468 111.474  85.369  1.00  0.00           C
ATOM   2237  OG  SER A 134      44.678 111.843  84.238  1.00  0.00           O
ATOM   2239  C   SER A 134      43.428 111.534  86.839  1.00  0.00           C
ATOM   2240  O   SER A 134      42.498 112.334  86.689  1.00  0.00           O
ATOM   2241  N   VAL A 135      43.169 110.243  87.099  1.00  0.00           N
ATOM   2243  CA  VAL A 135      41.808 109.713  87.189  1.00  0.00           C
ATOM   2245  CB  VAL A 135      41.808 108.183  87.169  1.00  0.00           C
ATOM   2247  CG1 VAL A 135      40.369 107.663  86.979  1.00  0.00           C
ATOM   2251  CG2 VAL A 135      42.708 107.663  86.038  1.00  0.00           C
ATOM   2255  C   VAL A 135      41.108 110.183  88.449  1.00  0.00           C
ATOM   2256  O   VAL A 135      39.958 110.623  88.439  1.00  0.00           O
ATOM   2257  N   ILE A 136      41.819 110.103  89.589  1.00  0.00           N
ATOM   2259  CA  ILE A 136      41.238 110.343  90.888  1.00  0.00           C
ATOM   2261  CB  ILE A 136      40.798 109.063  91.619  1.00  0.00           C
ATOM   2263  CG2 ILE A 136      39.669 108.383  90.818  1.00  0.00           C
ATOM   2267  CG1 ILE A 136      41.968 108.064  91.828  1.00  0.00           C
ATOM   2270  CD  ILE A 136      41.578 106.843  92.669  1.00  0.00           C
ATOM   2274  C   ILE A 136      42.228 111.113  91.738  1.00  0.00           C
ATOM   2275  O   ILE A 136      43.438 110.923  91.669  1.00  0.00           O
ATOM   2276  N   GLU A 137      41.718 112.033  92.568  1.00  0.00           N
ATOM   2278  CA  GLU A 137      42.458 112.714  93.609  1.00  0.00           C
ATOM   2280  CB  GLU A 137      41.709 113.943  94.169  1.00  0.00           C
ATOM   2283  CG  GLU A 137      40.319 113.594  94.769  1.00  0.00           C
ATOM   2286  CD  GLU A 137      39.279 113.493  93.668  1.00  0.00           C
ATOM   2287  OE1 GLU A 137      38.738 114.573  93.299  1.00  0.00           O
ATOM   2288  OE2 GLU A 137      39.069 112.404  93.078  1.00  0.00           O
ATOM   2289  C   GLU A 137      42.878 111.814  94.758  1.00  0.00           C
ATOM   2290  O   GLU A 137      42.238 110.814  95.079  1.00  0.00           O
ATOM   2291  N   SER A 138      44.018 112.204  95.369  1.00  0.00           N
ATOM   2293  CA  SER A 138      44.818 111.493  96.369  1.00  0.00           C
ATOM   2295  CB  SER A 138      44.768 112.124  97.799  1.00  0.00           C
ATOM   2298  OG  SER A 138      43.458 112.173  98.388  1.00  0.00           O
ATOM   2300  C   SER A 138      44.708 109.974  96.449  1.00  0.00           C
ATOM   2301  O   SER A 138      44.259 109.484  97.488  1.00  0.00           O
ATOM   2302  N   PRO A 139      45.058 109.183  95.429  1.00  0.00           N
ATOM   2303  CD  PRO A 139      45.538 109.653  94.129  1.00  0.00           C
ATOM   2306  CA  PRO A 139      44.849 107.733  95.419  1.00  0.00           C
ATOM   2308  CB  PRO A 139      45.278 107.273  94.008  1.00  0.00           C
ATOM   2311  CG  PRO A 139      46.128 108.423  93.469  1.00  0.00           C
ATOM   2314  C   PRO A 139      45.529 106.954  96.539  1.00  0.00           C
ATOM   2315  O   PRO A 139      46.709 107.153  96.849  1.00  0.00           O
ATOM   2316  N   GLN A 140      44.808 105.984  97.138  1.00  0.00           N
ATOM   2318  CA  GLN A 140      45.369 105.003  98.019  1.00  0.00           C
ATOM   2320  CB  GLN A 140      44.548 104.853  99.339  1.00  0.00           C
ATOM   2323  CG  GLN A 140      44.389 106.143 100.178  1.00  0.00           C
ATOM   2326  CD  GLN A 140      45.658 106.984 100.229  1.00  0.00           C
ATOM   2327  OE1 GLN A 140      46.728 106.544 100.639  1.00  0.00           O
ATOM   2328  NE2 GLN A 140      45.578 108.253  99.758  1.00  0.00           N
ATOM   2331  C   GLN A 140      45.378 103.694  97.269  1.00  0.00           C
ATOM   2332  O   GLN A 140      44.328 103.113  96.989  1.00  0.00           O
ATOM   2333  N   VAL A 141      46.578 103.213  96.909  1.00  0.00           N
ATOM   2335  CA  VAL A 141      46.768 101.954  96.238  1.00  0.00           C
ATOM   2337  CB  VAL A 141      47.479 102.113  94.889  1.00  0.00           C
ATOM   2339  CG1 VAL A 141      47.388 100.804  94.089  1.00  0.00           C
ATOM   2343  CG2 VAL A 141      46.819 103.263  94.089  1.00  0.00           C
ATOM   2347  C   VAL A 141      47.609 101.103  97.179  1.00  0.00           C
ATOM   2348  O   VAL A 141      48.498 101.604  97.859  1.00  0.00           O
ATOM   2349  N   ASP A 142      47.328  99.793  97.269  1.00  0.00           N
ATOM   2351  CA  ASP A 142      48.198  98.803  97.848  1.00  0.00           C
ATOM   2353  CB  ASP A 142      47.788  98.454  99.309  1.00  0.00           C
ATOM   2356  CG  ASP A 142      48.768  97.553 100.029  1.00  0.00           C
ATOM   2357  OD1 ASP A 142      49.958  97.503  99.609  1.00  0.00           O
ATOM   2358  OD2 ASP A 142      48.388  97.003 101.109  1.00  0.00           O
ATOM   2359  C   ASP A 142      48.108  97.624  96.909  1.00  0.00           C
ATOM   2360  O   ASP A 142      47.118  97.463  96.189  1.00  0.00           O
ATOM   2361  N   VAL A 143      49.158  96.773  96.828  1.00  0.00           N
ATOM   2363  CA  VAL A 143      49.178  95.674  95.879  1.00  0.00           C
ATOM   2365  CB  VAL A 143      49.798  95.973  94.498  1.00  0.00           C
ATOM   2367  CG1 VAL A 143      49.189  97.223  93.829  1.00  0.00           C
ATOM   2371  CG2 VAL A 143      51.328  96.113  94.549  1.00  0.00           C
ATOM   2375  C   VAL A 143      49.909  94.513  96.529  1.00  0.00           C
ATOM   2376  O   VAL A 143      50.828  94.713  97.319  1.00  0.00           O
ATOM   2377  N   SER A 144      49.508  93.274  96.189  1.00  0.00           N
ATOM   2379  CA  SER A 144      50.078  92.043  96.718  1.00  0.00           C
ATOM   2381  CB  SER A 144      49.419  91.573  98.038  1.00  0.00           C
ATOM   2384  OG  SER A 144      49.698  92.474  99.109  1.00  0.00           O
ATOM   2386  C   SER A 144      49.909  90.933  95.689  1.00  0.00           C
ATOM   2387  O   SER A 144      49.038  91.003  94.839  1.00  0.00           O
ATOM   2388  N   VAL A 145      50.718  89.844  95.689  1.00  0.00           N
ATOM   2390  CA  VAL A 145      50.499  88.783  94.708  1.00  0.00           C
ATOM   2392  CB  VAL A 145      51.749  87.933  94.459  1.00  0.00           C
ATOM   2394  CG1 VAL A 145      51.509  86.943  93.299  1.00  0.00           C
ATOM   2398  CG2 VAL A 145      52.928  88.843  94.089  1.00  0.00           C
ATOM   2402  C   VAL A 145      49.319  87.873  95.089  1.00  0.00           C
ATOM   2403  O   VAL A 145      49.268  87.283  96.168  1.00  0.00           O
ATOM   2404  N   ALA A 146      48.288  87.764  94.218  1.00  0.00           N
ATOM   2406  CA  ALA A 146      47.158  86.873  94.419  1.00  0.00           C
ATOM   2408  CB  ALA A 146      46.088  87.194  93.369  1.00  0.00           C
ATOM   2412  C   ALA A 146      47.479  85.383  94.349  1.00  0.00           C
ATOM   2413  O   ALA A 146      47.158  84.613  95.248  1.00  0.00           O
ATOM   2414  N   ALA A 147      48.169  84.984  93.268  1.00  0.00           N
ATOM   2416  CA  ALA A 147      48.628  83.643  92.999  1.00  0.00           C
ATOM   2418  CB  ALA A 147      47.718  82.913  91.989  1.00  0.00           C
ATOM   2422  C   ALA A 147      49.998  83.783  92.389  1.00  0.00           C
ATOM   2423  O   ALA A 147      50.218  84.613  91.508  1.00  0.00           O
ATOM   2424  N   PHE A 148      50.958  82.973  92.879  1.00  0.00           N
ATOM   2426  CA  PHE A 148      52.328  82.983  92.428  1.00  0.00           C
ATOM   2428  CB  PHE A 148      53.338  82.703  93.589  1.00  0.00           C
ATOM   2431  CG  PHE A 148      53.258  83.753  94.669  1.00  0.00           C
ATOM   2432  CD1 PHE A 148      54.238  84.753  94.739  1.00  0.00           C
ATOM   2434  CE1 PHE A 148      54.238  85.693  95.779  1.00  0.00           C
ATOM   2436  CZ  PHE A 148      53.258  85.623  96.769  1.00  0.00           C
ATOM   2438  CD2 PHE A 148      52.279  83.703  95.669  1.00  0.00           C
ATOM   2440  CE2 PHE A 148      52.258  84.643  96.709  1.00  0.00           C
ATOM   2442  C   PHE A 148      52.458  81.884  91.399  1.00  0.00           C
ATOM   2443  O   PHE A 148      52.528  80.713  91.749  1.00  0.00           O
ATOM   2444  N   ARG A 149      52.428  82.234  90.108  1.00  0.00           N
ATOM   2446  CA  ARG A 149      52.428  81.294  89.019  1.00  0.00           C
ATOM   2448  CB  ARG A 149      51.169  81.423  88.119  1.00  0.00           C
ATOM   2451  CG  ARG A 149      49.798  81.303  88.818  1.00  0.00           C
ATOM   2454  CD  ARG A 149      48.648  81.474  87.799  1.00  0.00           C
ATOM   2457  NE  ARG A 149      47.338  81.423  88.528  1.00  0.00           N
ATOM   2459  CZ  ARG A 149      46.198  81.853  88.008  1.00  0.00           C
ATOM   2460  NH1 ARG A 149      46.099  82.453  86.839  1.00  0.00           N
ATOM   2463  NH2 ARG A 149      45.119  81.693  88.729  1.00  0.00           N
ATOM   2466  C   ARG A 149      53.628  81.553  88.139  1.00  0.00           C
ATOM   2467  O   ARG A 149      53.859  80.813  87.189  1.00  0.00           O
ATOM   2468  N   SER A 150      54.428  82.593  88.398  1.00  0.00           N
ATOM   2470  CA  SER A 150      55.669  82.854  87.689  1.00  0.00           C
ATOM   2472  CB  SER A 150      56.108  84.303  88.059  1.00  0.00           C
ATOM   2475  OG  SER A 150      57.419  84.683  87.639  1.00  0.00           O
ATOM   2477  C   SER A 150      56.768  81.833  87.959  1.00  0.00           C
ATOM   2478  O   SER A 150      57.368  81.253  87.059  1.00  0.00           O
ATOM   2479  N   GLN A 151      57.038  81.553  89.238  1.00  0.00           N
ATOM   2481  CA  GLN A 151      58.338  81.073  89.669  1.00  0.00           C
ATOM   2483  CB  GLN A 151      59.098  82.183  90.439  1.00  0.00           C
ATOM   2486  CG  GLN A 151      59.758  83.213  89.498  1.00  0.00           C
ATOM   2489  CD  GLN A 151      60.128  84.533  90.178  1.00  0.00           C
ATOM   2490  OE1 GLN A 151      61.299  84.743  90.529  1.00  0.00           O
ATOM   2491  NE2 GLN A 151      59.168  85.463  90.299  1.00  0.00           N
ATOM   2494  C   GLN A 151      58.188  79.864  90.549  1.00  0.00           C
ATOM   2495  O   GLN A 151      57.378  79.873  91.469  1.00  0.00           O
ATOM   2496  N   LYS A 152      58.939  78.773  90.289  1.00  0.00           N
ATOM   2498  CA  LYS A 152      58.659  77.513  90.958  1.00  0.00           C
ATOM   2500  CB  LYS A 152      57.738  76.563  90.139  1.00  0.00           C
ATOM   2503  CG  LYS A 152      56.429  77.154  89.568  1.00  0.00           C
ATOM   2506  CD  LYS A 152      56.619  77.904  88.239  1.00  0.00           C
ATOM   2509  CE  LYS A 152      55.348  78.143  87.418  1.00  0.00           C
ATOM   2512  NZ  LYS A 152      54.669  76.893  86.998  1.00  0.00           N
ATOM   2516  C   LYS A 152      59.958  76.753  91.178  1.00  0.00           C
ATOM   2517  O   LYS A 152      60.828  76.753  90.309  1.00  0.00           O
ATOM   2518  N   ALA A 153      60.088  76.044  92.319  1.00  0.00           N
ATOM   2520  CA  ALA A 153      61.108  75.023  92.459  1.00  0.00           C
ATOM   2522  CB  ALA A 153      61.919  75.163  93.749  1.00  0.00           C
ATOM   2526  C   ALA A 153      60.488  73.643  92.379  1.00  0.00           C
ATOM   2527  O   ALA A 153      59.328  73.404  92.729  1.00  0.00           O
ATOM   2528  N   TYR A 154      61.278  72.683  91.869  1.00  0.00           N
ATOM   2530  CA  TYR A 154      60.908  71.303  91.718  1.00  0.00           C
ATOM   2532  CB  TYR A 154      61.408  70.743  90.359  1.00  0.00           C
ATOM   2535  CG  TYR A 154      60.658  71.393  89.218  1.00  0.00           C
ATOM   2536  CD1 TYR A 154      59.558  70.733  88.639  1.00  0.00           C
ATOM   2538  CE1 TYR A 154      58.838  71.313  87.589  1.00  0.00           C
ATOM   2540  CZ  TYR A 154      59.238  72.563  87.099  1.00  0.00           C
ATOM   2541  OH  TYR A 154      58.529  73.163  86.049  1.00  0.00           O
ATOM   2543  CD2 TYR A 154      61.068  72.624  88.678  1.00  0.00           C
ATOM   2545  CE2 TYR A 154      60.348  73.213  87.639  1.00  0.00           C
ATOM   2547  C   TYR A 154      61.478  70.523  92.879  1.00  0.00           C
ATOM   2548  O   TYR A 154      62.658  70.623  93.199  1.00  0.00           O
ATOM   2549  N   VAL A 155      60.628  69.753  93.589  1.00  0.00           N
ATOM   2551  CA  VAL A 155      61.029  69.003  94.769  1.00  0.00           C
ATOM   2553  CB  VAL A 155      60.488  69.584  96.078  1.00  0.00           C
ATOM   2555  CG1 VAL A 155      60.968  68.734  97.278  1.00  0.00           C
ATOM   2559  CG2 VAL A 155      60.968  71.044  96.238  1.00  0.00           C
ATOM   2563  C   VAL A 155      60.499  67.593  94.589  1.00  0.00           C
ATOM   2564  O   VAL A 155      59.279  67.393  94.549  1.00  0.00           O
ATOM   2565  N   THR A 156      61.388  66.603  94.389  1.00  0.00           N
ATOM   2567  CA  THR A 156      61.008  65.333  93.799  1.00  0.00           C
ATOM   2569  CB  THR A 156      61.029  65.293  92.258  1.00  0.00           C
ATOM   2571  OG1 THR A 156      62.318  65.183  91.659  1.00  0.00           O
ATOM   2573  CG2 THR A 156      60.398  66.553  91.659  1.00  0.00           C
ATOM   2577  C   THR A 156      61.889  64.223  94.339  1.00  0.00           C
ATOM   2578  O   THR A 156      63.009  64.463  94.799  1.00  0.00           O
ATOM   2579  N   GLY A 157      61.408  62.963  94.279  1.00  0.00           N
ATOM   2581  CA  GLY A 157      62.128  61.803  94.819  1.00  0.00           C
ATOM   2584  C   GLY A 157      62.058  61.673  96.318  1.00  0.00           C
ATOM   2585  O   GLY A 157      62.388  62.593  97.059  1.00  0.00           O
ATOM   2586  N   GLU A 158      61.648  60.483  96.799  1.00  0.00           N
ATOM   2588  CA  GLU A 158      61.558  60.063  98.189  1.00  0.00           C
ATOM   2590  CB  GLU A 158      62.848  59.313  98.598  1.00  0.00           C
ATOM   2593  CG  GLU A 158      63.108  57.973  97.859  1.00  0.00           C
ATOM   2596  CD  GLU A 158      61.889  57.154  97.499  1.00  0.00           C
ATOM   2597  OE1 GLU A 158      61.198  56.623  98.408  1.00  0.00           O
ATOM   2598  OE2 GLU A 158      61.619  57.003  96.279  1.00  0.00           O
ATOM   2599  C   GLU A 158      61.029  61.063  99.218  1.00  0.00           C
ATOM   2600  O   GLU A 158      61.518  61.203 100.348  1.00  0.00           O
ATOM   2601  N   VAL A 159      59.928  61.743  98.869  1.00  0.00           N
ATOM   2603  CA  VAL A 159      59.168  62.633  99.719  1.00  0.00           C
ATOM   2605  CB  VAL A 159      59.279  64.103  99.279  1.00  0.00           C
ATOM   2607  CG1 VAL A 159      60.718  64.543  99.529  1.00  0.00           C
ATOM   2611  CG2 VAL A 159      58.929  64.293  97.789  1.00  0.00           C
ATOM   2615  C   VAL A 159      57.738  62.183  99.689  1.00  0.00           C
ATOM   2616  O   VAL A 159      57.328  61.483  98.749  1.00  0.00           O
ATOM   2617  N   SER A 160      56.908  62.523 100.699  1.00  0.00           N
ATOM   2619  CA  SER A 160      55.499  62.113 100.669  1.00  0.00           C
ATOM   2621  CB  SER A 160      54.698  62.364 101.979  1.00  0.00           C
ATOM   2624  OG  SER A 160      54.578  63.733 102.328  1.00  0.00           O
ATOM   2626  C   SER A 160      54.758  62.753  99.489  1.00  0.00           C
ATOM   2627  O   SER A 160      54.048  62.084  98.738  1.00  0.00           O
ATOM   2628  N   LYS A 161      55.018  64.053  99.269  1.00  0.00           N
ATOM   2630  CA  LYS A 161      54.378  64.873  98.258  1.00  0.00           C
ATOM   2632  CB  LYS A 161      53.428  65.883  98.928  1.00  0.00           C
ATOM   2635  CG  LYS A 161      52.338  65.183  99.758  1.00  0.00           C
ATOM   2638  CD  LYS A 161      51.458  66.123 100.589  1.00  0.00           C
ATOM   2641  CE  LYS A 161      50.439  65.303 101.379  1.00  0.00           C
ATOM   2644  NZ  LYS A 161      49.588  66.203 102.179  1.00  0.00           N
ATOM   2648  C   LYS A 161      55.389  65.603  97.369  1.00  0.00           C
ATOM   2649  O   LYS A 161      55.678  66.794  97.529  1.00  0.00           O
ATOM   2650  N   SER A 162      55.919  64.903  96.349  1.00  0.00           N
ATOM   2652  CA  SER A 162      56.569  65.463  95.169  1.00  0.00           C
ATOM   2654  CB  SER A 162      57.099  64.343  94.209  1.00  0.00           C
ATOM   2657  OG  SER A 162      57.558  64.783  92.919  1.00  0.00           O
ATOM   2659  C   SER A 162      55.639  66.364  94.378  1.00  0.00           C
ATOM   2660  O   SER A 162      54.459  66.073  94.179  1.00  0.00           O
ATOM   2661  N   GLY A 163      56.169  67.493  93.869  1.00  0.00           N
ATOM   2663  CA  GLY A 163      55.398  68.413  93.049  1.00  0.00           C
ATOM   2666  C   GLY A 163      55.988  69.773  93.159  1.00  0.00           C
ATOM   2667  O   GLY A 163      56.808  70.023  94.039  1.00  0.00           O
ATOM   2668  N   GLN A 164      55.618  70.703  92.249  1.00  0.00           N
ATOM   2670  CA  GLN A 164      56.088  72.073  92.309  1.00  0.00           C
ATOM   2672  CB  GLN A 164      55.488  72.923  91.168  1.00  0.00           C
ATOM   2675  CG  GLN A 164      55.808  72.413  89.749  1.00  0.00           C
ATOM   2678  CD  GLN A 164      55.039  73.253  88.738  1.00  0.00           C
ATOM   2679  OE1 GLN A 164      54.378  74.243  89.068  1.00  0.00           O
ATOM   2680  NE2 GLN A 164      55.109  72.843  87.459  1.00  0.00           N
ATOM   2683  C   GLN A 164      55.738  72.793  93.598  1.00  0.00           C
ATOM   2684  O   GLN A 164      54.669  72.624  94.179  1.00  0.00           O
ATOM   2685  N   GLN A 165      56.648  73.653  94.059  1.00  0.00           N
ATOM   2687  CA  GLN A 165      56.369  74.614  95.099  1.00  0.00           C
ATOM   2689  CB  GLN A 165      57.308  74.393  96.299  1.00  0.00           C
ATOM   2692  CG  GLN A 165      57.208  72.944  96.828  1.00  0.00           C
ATOM   2695  CD  GLN A 165      57.968  72.733  98.139  1.00  0.00           C
ATOM   2696  OE1 GLN A 165      58.318  73.663  98.869  1.00  0.00           O
ATOM   2697  NE2 GLN A 165      58.209  71.453  98.489  1.00  0.00           N
ATOM   2700  C   GLN A 165      56.608  75.953  94.439  1.00  0.00           C
ATOM   2701  O   GLN A 165      57.518  76.033  93.619  1.00  0.00           O
ATOM   2702  N   PRO A 166      55.849  77.013  94.648  1.00  0.00           N
ATOM   2703  CD  PRO A 166      54.498  76.974  95.219  1.00  0.00           C
ATOM   2706  CA  PRO A 166      56.148  78.283  94.029  1.00  0.00           C
ATOM   2708  CB  PRO A 166      54.808  79.033  94.049  1.00  0.00           C
ATOM   2711  CG  PRO A 166      54.069  78.433  95.248  1.00  0.00           C
ATOM   2714  C   PRO A 166      57.218  78.993  94.828  1.00  0.00           C
ATOM   2715  O   PRO A 166      57.458  78.663  95.989  1.00  0.00           O
ATOM   2716  N   ILE A 167      57.928  79.943  94.209  1.00  0.00           N
ATOM   2718  CA  ILE A 167      58.799  80.874  94.918  1.00  0.00           C
ATOM   2720  CB  ILE A 167      60.028  81.233  94.098  1.00  0.00           C
ATOM   2722  CG2 ILE A 167      60.828  82.383  94.739  1.00  0.00           C
ATOM   2726  CG1 ILE A 167      60.938  80.013  93.809  1.00  0.00           C
ATOM   2729  CD  ILE A 167      61.759  79.503  95.009  1.00  0.00           C
ATOM   2733  C   ILE A 167      57.918  82.073  95.208  1.00  0.00           C
ATOM   2734  O   ILE A 167      57.208  82.544  94.319  1.00  0.00           O
ATOM   2735  N   THR A 168      57.878  82.553  96.469  1.00  0.00           N
ATOM   2737  CA  THR A 168      56.898  83.554  96.898  1.00  0.00           C
ATOM   2739  CB  THR A 168      55.758  82.994  97.769  1.00  0.00           C
ATOM   2741  OG1 THR A 168      56.148  82.683  99.098  1.00  0.00           O
ATOM   2743  CG2 THR A 168      55.179  81.723  97.138  1.00  0.00           C
ATOM   2747  C   THR A 168      57.619  84.723  97.568  1.00  0.00           C
ATOM   2748  O   THR A 168      58.828  84.904  97.459  1.00  0.00           O
ATOM   2749  N   ASN A 169      56.858  85.603  98.268  1.00  0.00           N
ATOM   2751  CA  ASN A 169      57.398  86.654  99.129  1.00  0.00           C
ATOM   2753  CB  ASN A 169      56.308  87.683  99.559  1.00  0.00           C
ATOM   2756  CG  ASN A 169      55.198  87.043 100.379  1.00  0.00           C
ATOM   2757  OD1 ASN A 169      54.349  86.323  99.839  1.00  0.00           O
ATOM   2758  ND2 ASN A 169      55.148  87.313 101.699  1.00  0.00           N
ATOM   2761  C   ASN A 169      58.148  86.103 100.339  1.00  0.00           C
ATOM   2762  O   ASN A 169      59.128  86.693 100.789  1.00  0.00           O
ATOM   2763  N   ILE A 170      57.689  84.944 100.869  1.00  0.00           N
ATOM   2765  CA  ILE A 170      58.398  84.163 101.858  1.00  0.00           C
ATOM   2767  CB  ILE A 170      57.479  83.153 102.529  1.00  0.00           C
ATOM   2769  CG2 ILE A 170      58.248  82.533 103.718  1.00  0.00           C
ATOM   2773  CG1 ILE A 170      56.138  83.783 102.999  1.00  0.00           C
ATOM   2776  CD  ILE A 170      55.128  82.743 103.479  1.00  0.00           C
ATOM   2780  C   ILE A 170      59.608  83.463 101.209  1.00  0.00           C
ATOM   2781  O   ILE A 170      59.438  82.743 100.219  1.00  0.00           O
ATOM   2782  N   PRO A 171      60.849  83.624 101.669  1.00  0.00           N
ATOM   2783  CD  PRO A 171      61.208  84.564 102.729  1.00  0.00           C
ATOM   2786  CA  PRO A 171      61.959  82.733 101.358  1.00  0.00           C
ATOM   2788  CB  PRO A 171      63.058  83.103 102.348  1.00  0.00           C
ATOM   2791  CG  PRO A 171      62.738  84.543 102.748  1.00  0.00           C
ATOM   2794  C   PRO A 171      61.639  81.253 101.399  1.00  0.00           C
ATOM   2795  O   PRO A 171      61.078  80.773 102.389  1.00  0.00           O
ATOM   2796  N   LEU A 172      62.029  80.514 100.348  1.00  0.00           N
ATOM   2798  CA  LEU A 172      61.838  79.093 100.279  1.00  0.00           C
ATOM   2800  CB  LEU A 172      61.229  78.783  98.889  1.00  0.00           C
ATOM   2803  CG  LEU A 172      60.488  77.433  98.729  1.00  0.00           C
ATOM   2805  CD1 LEU A 172      61.359  76.234  99.049  1.00  0.00           C
ATOM   2809  CD2 LEU A 172      59.178  77.364  99.539  1.00  0.00           C
ATOM   2813  C   LEU A 172      63.209  78.453 100.508  1.00  0.00           C
ATOM   2814  O   LEU A 172      64.018  78.303  99.599  1.00  0.00           O
ATOM   2815  N   THR A 173      63.508  78.053 101.769  1.00  0.00           N
ATOM   2817  CA  THR A 173      64.748  77.333 102.079  1.00  0.00           C
ATOM   2819  CB  THR A 173      65.298  77.624 103.479  1.00  0.00           C
ATOM   2821  OG1 THR A 173      64.508  77.103 104.539  1.00  0.00           O
ATOM   2823  CG2 THR A 173      65.419  79.133 103.699  1.00  0.00           C
ATOM   2827  C   THR A 173      64.579  75.834 101.849  1.00  0.00           C
ATOM   2828  O   THR A 173      63.458  75.374 101.639  1.00  0.00           O
ATOM   2829  N   ILE A 174      65.639  74.993 101.858  1.00  0.00           N
ATOM   2831  CA  ILE A 174      65.468  73.533 101.758  1.00  0.00           C
ATOM   2833  CB  ILE A 174      66.738  72.673 101.609  1.00  0.00           C
ATOM   2835  CG2 ILE A 174      67.328  72.783 100.189  1.00  0.00           C
ATOM   2839  CG1 ILE A 174      67.808  72.973 102.669  1.00  0.00           C
ATOM   2842  CD  ILE A 174      68.889  71.904 102.748  1.00  0.00           C
ATOM   2846  C   ILE A 174      64.649  72.983 102.919  1.00  0.00           C
ATOM   2847  O   ILE A 174      63.758  72.173 102.739  1.00  0.00           O
ATOM   2848  N   MET A 175      64.898  73.493 104.129  1.00  0.00           N
ATOM   2850  CA  MET A 175      64.139  73.233 105.339  1.00  0.00           C
ATOM   2852  CB  MET A 175      64.878  74.063 106.419  1.00  0.00           C
ATOM   2855  CG  MET A 175      64.238  74.183 107.809  1.00  0.00           C
ATOM   2858  SD  MET A 175      64.178  72.663 108.809  1.00  0.00           S
ATOM   2859  CE  MET A 175      65.888  72.103 108.598  1.00  0.00           C
ATOM   2863  C   MET A 175      62.658  73.614 105.248  1.00  0.00           C
ATOM   2864  O   MET A 175      61.749  72.883 105.659  1.00  0.00           O
ATOM   2865  N   ASP A 176      62.338  74.783 104.658  1.00  0.00           N
ATOM   2867  CA  ASP A 176      60.978  75.103 104.269  1.00  0.00           C
ATOM   2869  CB  ASP A 176      60.888  76.573 103.779  1.00  0.00           C
ATOM   2872  CG  ASP A 176      61.418  77.533 104.828  1.00  0.00           C
ATOM   2873  OD1 ASP A 176      61.018  77.413 106.019  1.00  0.00           O
ATOM   2874  OD2 ASP A 176      62.228  78.423 104.479  1.00  0.00           O
ATOM   2875  C   ASP A 176      60.408  74.133 103.219  1.00  0.00           C
ATOM   2876  O   ASP A 176      59.308  73.603 103.379  1.00  0.00           O
ATOM   2877  N   ALA A 177      61.188  73.823 102.148  1.00  0.00           N
ATOM   2879  CA  ALA A 177      60.818  72.944 101.049  1.00  0.00           C
ATOM   2881  CB  ALA A 177      61.948  72.913  99.988  1.00  0.00           C
ATOM   2885  C   ALA A 177      60.518  71.493 101.409  1.00  0.00           C
ATOM   2886  O   ALA A 177      59.568  70.904 100.908  1.00  0.00           O
ATOM   2887  N   ILE A 178      61.348  70.873 102.258  1.00  0.00           N
ATOM   2889  CA  ILE A 178      61.188  69.503 102.729  1.00  0.00           C
ATOM   2891  CB  ILE A 178      62.428  69.073 103.499  1.00  0.00           C
ATOM   2893  CG2 ILE A 178      62.208  67.723 104.218  1.00  0.00           C
ATOM   2897  CG1 ILE A 178      63.688  69.014 102.589  1.00  0.00           C
ATOM   2900  CD  ILE A 178      64.968  69.194 103.398  1.00  0.00           C
ATOM   2904  C   ILE A 178      59.938  69.323 103.589  1.00  0.00           C
ATOM   2905  O   ILE A 178      59.098  68.443 103.359  1.00  0.00           O
ATOM   2906  N   ASN A 179      59.718  70.243 104.549  1.00  0.00           N
ATOM   2908  CA  ASN A 179      58.508  70.323 105.348  1.00  0.00           C
ATOM   2910  CB  ASN A 179      58.698  71.413 106.439  1.00  0.00           C
ATOM   2913  CG  ASN A 179      59.538  70.823 107.579  1.00  0.00           C
ATOM   2914  OD1 ASN A 179      59.259  69.724 108.059  1.00  0.00           O
ATOM   2915  ND2 ASN A 179      60.569  71.583 108.019  1.00  0.00           N
ATOM   2918  C   ASN A 179      57.248  70.553 104.518  1.00  0.00           C
ATOM   2919  O   ASN A 179      56.188  69.984 104.769  1.00  0.00           O
ATOM   2920  N   ALA A 180      57.378  71.343 103.429  1.00  0.00           N
ATOM   2922  CA  ALA A 180      56.338  71.593 102.459  1.00  0.00           C
ATOM   2924  CB  ALA A 180      56.548  73.003 101.869  1.00  0.00           C
ATOM   2928  C   ALA A 180      56.338  70.563 101.318  1.00  0.00           C
ATOM   2929  O   ALA A 180      55.588  70.683 100.348  1.00  0.00           O
ATOM   2930  N   ALA A 181      57.099  69.463 101.428  1.00  0.00           N
ATOM   2932  CA  ALA A 181      56.938  68.273 100.628  1.00  0.00           C
ATOM   2934  CB  ALA A 181      58.308  67.803 100.108  1.00  0.00           C
ATOM   2938  C   ALA A 181      56.308  67.183 101.489  1.00  0.00           C
ATOM   2939  O   ALA A 181      56.088  66.063 101.038  1.00  0.00           O
ATOM   2940  N   GLY A 182      55.968  67.544 102.748  1.00  0.00           N
ATOM   2942  CA  GLY A 182      55.398  66.654 103.738  1.00  0.00           C
ATOM   2945  C   GLY A 182      56.378  65.643 104.279  1.00  0.00           C
ATOM   2946  O   GLY A 182      55.968  64.543 104.658  1.00  0.00           O
ATOM   2947  N   GLY A 183      57.679  66.003 104.319  1.00  0.00           N
ATOM   2949  CA  GLY A 183      58.758  65.143 104.778  1.00  0.00           C
ATOM   2952  C   GLY A 183      59.209  64.043 103.849  1.00  0.00           C
ATOM   2953  O   GLY A 183      58.638  63.733 102.799  1.00  0.00           O
ATOM   2954  N   LEU A 184      60.319  63.393 104.238  1.00  0.00           N
ATOM   2956  CA  LEU A 184      60.928  62.294 103.508  1.00  0.00           C
ATOM   2958  CB  LEU A 184      62.388  62.023 103.928  1.00  0.00           C
ATOM   2961  CG  LEU A 184      63.398  63.173 103.709  1.00  0.00           C
ATOM   2963  CD1 LEU A 184      63.358  64.263 104.778  1.00  0.00           C
ATOM   2967  CD2 LEU A 184      64.819  62.593 103.678  1.00  0.00           C
ATOM   2971  C   LEU A 184      60.128  61.003 103.639  1.00  0.00           C
ATOM   2972  O   LEU A 184      59.498  60.743 104.669  1.00  0.00           O
ATOM   2973  N   THR A 185      60.179  60.103 102.619  1.00  0.00           N
ATOM   2975  CA  THR A 185      59.909  58.673 102.779  1.00  0.00           C
ATOM   2977  CB  THR A 185      59.878  57.833 101.489  1.00  0.00           C
ATOM   2979  OG1 THR A 185      61.169  57.703 100.898  1.00  0.00           O
ATOM   2981  CG2 THR A 185      58.929  58.474 100.468  1.00  0.00           C
ATOM   2985  C   THR A 185      60.849  58.033 103.788  1.00  0.00           C
ATOM   2986  O   THR A 185      61.808  58.623 104.279  1.00  0.00           O
ATOM   2987  N   ALA A 186      60.599  56.763 104.148  1.00  0.00           N
ATOM   2989  CA  ALA A 186      61.448  56.003 105.019  1.00  0.00           C
ATOM   2991  CB  ALA A 186      60.558  54.903 105.599  1.00  0.00           C
ATOM   2995  C   ALA A 186      62.648  55.383 104.299  1.00  0.00           C
ATOM   2996  O   ALA A 186      63.608  54.923 104.918  1.00  0.00           O
ATOM   2997  N   ASP A 187      62.568  55.403 102.949  1.00  0.00           N
ATOM   2999  CA  ASP A 187      63.419  54.724 102.008  1.00  0.00           C
ATOM   3001  CB  ASP A 187      62.479  54.003 101.008  1.00  0.00           C
ATOM   3004  CG  ASP A 187      61.878  52.743 101.619  1.00  0.00           C
ATOM   3005  OD1 ASP A 187      62.609  52.043 102.369  1.00  0.00           O
ATOM   3006  OD2 ASP A 187      60.738  52.413 101.209  1.00  0.00           O
ATOM   3007  C   ASP A 187      64.288  55.723 101.249  1.00  0.00           C
ATOM   3008  O   ASP A 187      65.008  55.363 100.309  1.00  0.00           O
ATOM   3009  N   ALA A 188      64.228  56.993 101.669  1.00  0.00           N
ATOM   3011  CA  ALA A 188      65.058  58.103 101.249  1.00  0.00           C
ATOM   3013  CB  ALA A 188      64.438  59.384 101.849  1.00  0.00           C
ATOM   3017  C   ALA A 188      66.508  58.043 101.709  1.00  0.00           C
ATOM   3018  O   ALA A 188      66.768  57.813 102.889  1.00  0.00           O
ATOM   3019  N   ASP A 189      67.468  58.393 100.818  1.00  0.00           N
ATOM   3021  CA  ASP A 189      68.798  58.783 101.229  1.00  0.00           C
ATOM   3023  CB  ASP A 189      69.919  58.463 100.178  1.00  0.00           C
ATOM   3026  CG  ASP A 189      71.338  58.693 100.709  1.00  0.00           C
ATOM   3027  OD1 ASP A 189      71.478  59.283 101.819  1.00  0.00           O
ATOM   3028  OD2 ASP A 189      72.338  58.343 100.038  1.00  0.00           O
ATOM   3029  C   ASP A 189      68.778  60.263 101.578  1.00  0.00           C
ATOM   3030  O   ASP A 189      68.679  61.173 100.748  1.00  0.00           O
ATOM   3031  N   TRP A 190      68.889  60.543 102.879  1.00  0.00           N
ATOM   3033  CA  TRP A 190      68.798  61.863 103.419  1.00  0.00           C
ATOM   3035  CB  TRP A 190      67.999  61.773 104.749  1.00  0.00           C
ATOM   3038  CG  TRP A 190      68.648  61.153 105.939  1.00  0.00           C
ATOM   3039  CD1 TRP A 190      69.508  60.083 105.979  1.00  0.00           C
ATOM   3041  NE1 TRP A 190      69.819  59.794 107.278  1.00  0.00           N
ATOM   3043  CE2 TRP A 190      69.148  60.613 108.108  1.00  0.00           C
ATOM   3044  CD2 TRP A 190      68.399  61.503 107.309  1.00  0.00           C
ATOM   3045  CE3 TRP A 190      67.609  62.463 107.909  1.00  0.00           C
ATOM   3047  CZ3 TRP A 190      67.548  62.503 109.309  1.00  0.00           C
ATOM   3049  CZ2 TRP A 190      69.088  60.634 109.489  1.00  0.00           C
ATOM   3051  CH2 TRP A 190      68.268  61.593 110.079  1.00  0.00           C
ATOM   3053  C   TRP A 190      70.179  62.463 103.609  1.00  0.00           C
ATOM   3054  O   TRP A 190      70.328  63.614 103.998  1.00  0.00           O
ATOM   3055  N   ARG A 191      71.268  61.723 103.318  1.00  0.00           N
ATOM   3057  CA  ARG A 191      72.609  62.213 103.559  1.00  0.00           C
ATOM   3059  CB  ARG A 191      73.498  61.044 104.039  1.00  0.00           C
ATOM   3062  CG  ARG A 191      73.149  60.503 105.429  1.00  0.00           C
ATOM   3065  CD  ARG A 191      73.789  59.133 105.659  1.00  0.00           C
ATOM   3068  NE  ARG A 191      73.469  58.713 107.059  1.00  0.00           N
ATOM   3070  CZ  ARG A 191      74.158  59.113 108.108  1.00  0.00           C
ATOM   3071  NH1 ARG A 191      75.088  60.044 108.089  1.00  0.00           N
ATOM   3074  NH2 ARG A 191      73.988  58.523 109.269  1.00  0.00           N
ATOM   3077  C   ARG A 191      73.218  62.803 102.309  1.00  0.00           C
ATOM   3078  O   ARG A 191      74.358  63.263 102.299  1.00  0.00           O
ATOM   3079  N   ASN A 192      72.478  62.773 101.199  1.00  0.00           N
ATOM   3081  CA  ASN A 192      73.099  62.843  99.909  1.00  0.00           C
ATOM   3083  CB  ASN A 192      73.289  61.403  99.409  1.00  0.00           C
ATOM   3086  CG  ASN A 192      74.508  60.813 100.079  1.00  0.00           C
ATOM   3087  OD1 ASN A 192      75.628  61.173  99.729  1.00  0.00           O
ATOM   3088  ND2 ASN A 192      74.338  59.864 101.008  1.00  0.00           N
ATOM   3091  C   ASN A 192      72.228  63.593  98.939  1.00  0.00           C
ATOM   3092  O   ASN A 192      72.408  63.483  97.729  1.00  0.00           O
ATOM   3093  N   VAL A 193      71.289  64.393  99.479  1.00  0.00           N
ATOM   3095  CA  VAL A 193      70.288  65.114  98.729  1.00  0.00           C
ATOM   3097  CB  VAL A 193      69.328  65.813  99.679  1.00  0.00           C
ATOM   3099  CG1 VAL A 193      68.178  66.514  98.919  1.00  0.00           C
ATOM   3103  CG2 VAL A 193      68.778  64.733 100.628  1.00  0.00           C
ATOM   3107  C   VAL A 193      70.938  66.063  97.748  1.00  0.00           C
ATOM   3108  O   VAL A 193      71.899  66.753  98.069  1.00  0.00           O
ATOM   3109  N   VAL A 194      70.448  66.053  96.508  1.00  0.00           N
ATOM   3111  CA  VAL A 194      71.078  66.764  95.429  1.00  0.00           C
ATOM   3113  CB  VAL A 194      71.128  65.974  94.129  1.00  0.00           C
ATOM   3115  CG1 VAL A 194      71.838  66.813  93.038  1.00  0.00           C
ATOM   3119  CG2 VAL A 194      71.868  64.643  94.378  1.00  0.00           C
ATOM   3123  C   VAL A 194      70.288  68.023  95.269  1.00  0.00           C
ATOM   3124  O   VAL A 194      69.088  67.983  94.999  1.00  0.00           O
ATOM   3125  N   LEU A 195      70.969  69.163  95.429  1.00  0.00           N
ATOM   3127  CA  LEU A 195      70.428  70.444  95.068  1.00  0.00           C
ATOM   3129  CB  LEU A 195      70.518  71.453  96.238  1.00  0.00           C
ATOM   3132  CG  LEU A 195      70.298  72.933  95.869  1.00  0.00           C
ATOM   3134  CD1 LEU A 195      68.918  73.173  95.239  1.00  0.00           C
ATOM   3138  CD2 LEU A 195      70.468  73.823  97.099  1.00  0.00           C
ATOM   3142  C   LEU A 195      71.169  70.883  93.829  1.00  0.00           C
ATOM   3143  O   LEU A 195      72.398  71.013  93.818  1.00  0.00           O
ATOM   3144  N   THR A 196      70.408  71.073  92.739  1.00  0.00           N
ATOM   3146  CA  THR A 196      70.888  71.723  91.539  1.00  0.00           C
ATOM   3148  CB  THR A 196      70.349  71.163  90.219  1.00  0.00           C
ATOM   3150  OG1 THR A 196      68.929  71.234  90.139  1.00  0.00           O
ATOM   3152  CG2 THR A 196      70.748  69.693  90.079  1.00  0.00           C
ATOM   3156  C   THR A 196      70.529  73.183  91.619  1.00  0.00           C
ATOM   3157  O   THR A 196      69.408  73.563  91.928  1.00  0.00           O
ATOM   3158  N   GLN A 197      71.488  74.043  91.279  1.00  0.00           N
ATOM   3160  CA  GLN A 197      71.228  75.453  91.098  1.00  0.00           C
ATOM   3162  CB  GLN A 197      71.599  76.343  92.328  1.00  0.00           C
ATOM   3165  CG  GLN A 197      70.969  75.923  93.678  1.00  0.00           C
ATOM   3168  CD  GLN A 197      71.429  76.783  94.869  1.00  0.00           C
ATOM   3169  OE1 GLN A 197      70.678  77.373  95.639  1.00  0.00           O
ATOM   3170  NE2 GLN A 197      72.758  76.853  95.079  1.00  0.00           N
ATOM   3173  C   GLN A 197      72.158  75.743  89.959  1.00  0.00           C
ATOM   3174  O   GLN A 197      73.268  75.193  89.918  1.00  0.00           O
ATOM   3175  N   ASN A 198      71.759  76.593  88.989  1.00  0.00           N
ATOM   3177  CA  ASN A 198      72.578  77.173  87.939  1.00  0.00           C
ATOM   3179  CB  ASN A 198      73.178  78.533  88.388  1.00  0.00           C
ATOM   3182  CG  ASN A 198      73.878  78.483  89.739  1.00  0.00           C
ATOM   3183  OD1 ASN A 198      75.099  78.343  89.839  1.00  0.00           O
ATOM   3184  ND2 ASN A 198      73.128  78.693  90.849  1.00  0.00           N
ATOM   3187  C   ASN A 198      73.578  76.253  87.229  1.00  0.00           C
ATOM   3188  O   ASN A 198      74.688  76.654  86.898  1.00  0.00           O
ATOM   3189  N   GLY A 199      73.169  74.993  86.979  1.00  0.00           N
ATOM   3191  CA  GLY A 199      73.978  73.983  86.299  1.00  0.00           C
ATOM   3194  C   GLY A 199      75.118  73.364  87.079  1.00  0.00           C
ATOM   3195  O   GLY A 199      76.039  72.823  86.458  1.00  0.00           O
ATOM   3196  N   VAL A 200      75.099  73.373  88.439  1.00  0.00           N
ATOM   3198  CA  VAL A 200      76.088  72.683  89.269  1.00  0.00           C
ATOM   3200  CB  VAL A 200      77.038  73.643  89.999  1.00  0.00           C
ATOM   3202  CG1 VAL A 200      77.779  74.493  88.958  1.00  0.00           C
ATOM   3206  CG2 VAL A 200      76.298  74.544  91.019  1.00  0.00           C
ATOM   3210  C   VAL A 200      75.419  71.743  90.269  1.00  0.00           C
ATOM   3211  O   VAL A 200      74.268  71.923  90.669  1.00  0.00           O
ATOM   3212  N   LYS A 201      76.138  70.693  90.729  1.00  0.00           N
ATOM   3214  CA  LYS A 201      75.558  69.724  91.648  1.00  0.00           C
ATOM   3216  CB  LYS A 201      75.838  68.243  91.238  1.00  0.00           C
ATOM   3219  CG  LYS A 201      77.268  67.663  91.419  1.00  0.00           C
ATOM   3222  CD  LYS A 201      77.328  66.143  91.718  1.00  0.00           C
ATOM   3225  CE  LYS A 201      77.118  65.724  93.189  1.00  0.00           C
ATOM   3228  NZ  LYS A 201      75.758  66.053  93.659  1.00  0.00           N
ATOM   3232  C   LYS A 201      76.029  69.984  93.078  1.00  0.00           C
ATOM   3233  O   LYS A 201      77.219  70.023  93.388  1.00  0.00           O
ATOM   3234  N   THR A 202      75.078  70.143  94.019  1.00  0.00           N
ATOM   3236  CA  THR A 202      75.408  70.253  95.449  1.00  0.00           C
ATOM   3238  CB  THR A 202      74.588  71.333  96.168  1.00  0.00           C
ATOM   3240  OG1 THR A 202      74.618  72.553  95.459  1.00  0.00           O
ATOM   3242  CG2 THR A 202      75.158  71.663  97.559  1.00  0.00           C
ATOM   3246  C   THR A 202      75.188  68.883  96.078  1.00  0.00           C
ATOM   3247  O   THR A 202      74.448  68.053  95.538  1.00  0.00           O
ATOM   3248  N   LYS A 203      75.818  68.593  97.229  1.00  0.00           N
ATOM   3250  CA  LYS A 203      75.369  67.544  98.139  1.00  0.00           C
ATOM   3252  CB  LYS A 203      76.429  66.453  98.439  1.00  0.00           C
ATOM   3255  CG  LYS A 203      76.628  65.363  97.359  1.00  0.00           C
ATOM   3258  CD  LYS A 203      75.408  64.413  97.138  1.00  0.00           C
ATOM   3261  CE  LYS A 203      75.808  63.053  96.519  1.00  0.00           C
ATOM   3264  NZ  LYS A 203      74.679  62.123  96.249  1.00  0.00           N
ATOM   3268  C   LYS A 203      74.938  68.193  99.449  1.00  0.00           C
ATOM   3269  O   LYS A 203      75.618  69.073  99.968  1.00  0.00           O
ATOM   3270  N   VAL A 204      73.749  67.793  99.928  1.00  0.00           N
ATOM   3272  CA  VAL A 204      73.088  68.294 101.119  1.00  0.00           C
ATOM   3274  CB  VAL A 204      71.808  69.033 100.748  1.00  0.00           C
ATOM   3276  CG1 VAL A 204      71.018  69.453 101.998  1.00  0.00           C
ATOM   3280  CG2 VAL A 204      72.128  70.293  99.909  1.00  0.00           C
ATOM   3284  C   VAL A 204      72.749  67.123 102.068  1.00  0.00           C
ATOM   3285  O   VAL A 204      72.039  66.183 101.699  1.00  0.00           O
ATOM   3286  N   ASN A 205      73.228  67.183 103.318  1.00  0.00           N
ATOM   3288  CA  ASN A 205      73.058  66.143 104.319  1.00  0.00           C
ATOM   3290  CB  ASN A 205      74.378  65.904 105.119  1.00  0.00           C
ATOM   3293  CG  ASN A 205      75.618  65.603 104.258  1.00  0.00           C
ATOM   3294  OD1 ASN A 205      75.669  65.673 103.029  1.00  0.00           O
ATOM   3295  ND2 ASN A 205      76.728  65.283 104.959  1.00  0.00           N
ATOM   3298  C   ASN A 205      71.938  66.543 105.299  1.00  0.00           C
ATOM   3299  O   ASN A 205      72.138  67.283 106.249  1.00  0.00           O
ATOM   3300  N   LEU A 206      70.728  65.993 105.139  1.00  0.00           N
ATOM   3302  CA  LEU A 206      69.548  66.273 105.958  1.00  0.00           C
ATOM   3304  CB  LEU A 206      68.248  65.853 105.239  1.00  0.00           C
ATOM   3307  CG  LEU A 206      68.078  66.433 103.818  1.00  0.00           C
ATOM   3309  CD1 LEU A 206      66.728  65.983 103.239  1.00  0.00           C
ATOM   3313  CD2 LEU A 206      68.158  67.953 103.788  1.00  0.00           C
ATOM   3317  C   LEU A 206      69.618  65.633 107.339  1.00  0.00           C
ATOM   3318  O   LEU A 206      68.988  66.053 108.309  1.00  0.00           O
ATOM   3319  N   TYR A 207      70.499  64.633 107.488  1.00  0.00           N
ATOM   3321  CA  TYR A 207      71.008  64.203 108.769  1.00  0.00           C
ATOM   3323  CB  TYR A 207      71.978  63.023 108.479  1.00  0.00           C
ATOM   3326  CG  TYR A 207      72.889  62.683 109.619  1.00  0.00           C
ATOM   3327  CD1 TYR A 207      72.429  61.933 110.719  1.00  0.00           C
ATOM   3329  CE1 TYR A 207      73.289  61.683 111.809  1.00  0.00           C
ATOM   3331  CZ  TYR A 207      74.599  62.183 111.788  1.00  0.00           C
ATOM   3332  OH  TYR A 207      75.499  61.923 112.839  1.00  0.00           O
ATOM   3334  CD2 TYR A 207      74.209  63.153 109.599  1.00  0.00           C
ATOM   3336  CE2 TYR A 207      75.048  62.913 110.689  1.00  0.00           C
ATOM   3338  C   TYR A 207      71.639  65.353 109.589  1.00  0.00           C
ATOM   3339  O   TYR A 207      71.319  65.563 110.758  1.00  0.00           O
ATOM   3340  N   ALA A 208      72.499  66.173 108.949  1.00  0.00           N
ATOM   3342  CA  ALA A 208      73.018  67.403 109.508  1.00  0.00           C
ATOM   3344  CB  ALA A 208      74.169  67.933 108.629  1.00  0.00           C
ATOM   3348  C   ALA A 208      71.959  68.474 109.788  1.00  0.00           C
ATOM   3349  O   ALA A 208      71.938  69.053 110.869  1.00  0.00           O
ATOM   3350  N   LEU A 209      71.018  68.723 108.839  1.00  0.00           N
ATOM   3352  CA  LEU A 209      69.938  69.693 109.019  1.00  0.00           C
ATOM   3354  CB  LEU A 209      68.948  69.733 107.799  1.00  0.00           C
ATOM   3357  CG  LEU A 209      69.349  70.533 106.549  1.00  0.00           C
ATOM   3359  CD1 LEU A 209      69.568  72.013 106.849  1.00  0.00           C
ATOM   3363  CD2 LEU A 209      70.558  69.953 105.809  1.00  0.00           C
ATOM   3367  C   LEU A 209      69.058  69.373 110.208  1.00  0.00           C
ATOM   3368  O   LEU A 209      68.798  70.213 111.078  1.00  0.00           O
ATOM   3369  N   MET A 210      68.588  68.123 110.279  1.00  0.00           N
ATOM   3371  CA  MET A 210      67.448  67.803 111.098  1.00  0.00           C
ATOM   3373  CB  MET A 210      66.438  66.933 110.318  1.00  0.00           C
ATOM   3376  CG  MET A 210      65.938  67.603 109.029  1.00  0.00           C
ATOM   3379  SD  MET A 210      64.638  66.694 108.148  1.00  0.00           S
ATOM   3380  CE  MET A 210      65.558  65.163 107.959  1.00  0.00           C
ATOM   3384  C   MET A 210      67.869  67.093 112.359  1.00  0.00           C
ATOM   3385  O   MET A 210      67.279  67.294 113.408  1.00  0.00           O
ATOM   3386  N   GLN A 211      68.929  66.253 112.328  1.00  0.00           N
ATOM   3388  CA  GLN A 211      69.378  65.533 113.508  1.00  0.00           C
ATOM   3390  CB  GLN A 211      69.649  64.053 113.139  1.00  0.00           C
ATOM   3393  CG  GLN A 211      69.919  63.123 114.349  1.00  0.00           C
ATOM   3396  CD  GLN A 211      69.888  61.643 113.989  1.00  0.00           C
ATOM   3397  OE1 GLN A 211      70.868  60.904 114.109  1.00  0.00           O
ATOM   3398  NE2 GLN A 211      68.749  61.163 113.469  1.00  0.00           N
ATOM   3401  C   GLN A 211      70.608  66.173 114.139  1.00  0.00           C
ATOM   3402  O   GLN A 211      71.078  65.753 115.189  1.00  0.00           O
ATOM   3403  N   ARG A 212      71.158  67.233 113.538  1.00  0.00           N
ATOM   3405  CA  ARG A 212      72.298  67.893 114.159  1.00  0.00           C
ATOM   3407  CB  ARG A 212      73.599  67.544 113.408  1.00  0.00           C
ATOM   3410  CG  ARG A 212      73.988  66.053 113.489  1.00  0.00           C
ATOM   3413  CD  ARG A 212      74.378  65.673 114.909  1.00  0.00           C
ATOM   3416  NE  ARG A 212      74.959  64.303 114.879  1.00  0.00           N
ATOM   3418  CZ  ARG A 212      75.499  63.753 115.958  1.00  0.00           C
ATOM   3419  NH1 ARG A 212      75.688  64.413 117.079  1.00  0.00           N
ATOM   3422  NH2 ARG A 212      75.858  62.493 115.939  1.00  0.00           N
ATOM   3425  C   ARG A 212      72.179  69.393 114.238  1.00  0.00           C
ATOM   3426  O   ARG A 212      72.919  70.033 114.988  1.00  0.00           O
ATOM   3427  N   GLY A 213      71.228  70.003 113.508  1.00  0.00           N
ATOM   3429  CA  GLY A 213      71.008  71.433 113.569  1.00  0.00           C
ATOM   3432  C   GLY A 213      72.058  72.273 112.898  1.00  0.00           C
ATOM   3433  O   GLY A 213      72.208  73.453 113.199  1.00  0.00           O
ATOM   3434  N   ASP A 214      72.798  71.683 111.949  1.00  0.00           N
ATOM   3436  CA  ASP A 214      73.648  72.423 111.059  1.00  0.00           C
ATOM   3438  CB  ASP A 214      74.679  71.483 110.389  1.00  0.00           C
ATOM   3441  CG  ASP A 214      75.578  72.233 109.419  1.00  0.00           C
ATOM   3442  OD1 ASP A 214      75.698  73.483 109.549  1.00  0.00           O
ATOM   3443  OD2 ASP A 214      76.218  71.553 108.578  1.00  0.00           O
ATOM   3444  C   ASP A 214      72.798  73.163 110.029  1.00  0.00           C
ATOM   3445  O   ASP A 214      72.118  72.573 109.189  1.00  0.00           O
ATOM   3446  N   LEU A 215      72.849  74.493 110.059  1.00  0.00           N
ATOM   3448  CA  LEU A 215      72.118  75.303 109.119  1.00  0.00           C
ATOM   3450  CB  LEU A 215      71.538  76.553 109.828  1.00  0.00           C
ATOM   3453  CG  LEU A 215      70.678  76.243 111.078  1.00  0.00           C
ATOM   3455  CD1 LEU A 215      70.088  77.533 111.669  1.00  0.00           C
ATOM   3459  CD2 LEU A 215      69.548  75.243 110.779  1.00  0.00           C
ATOM   3463  C   LEU A 215      72.999  75.724 107.959  1.00  0.00           C
ATOM   3464  O   LEU A 215      72.518  76.393 107.049  1.00  0.00           O
ATOM   3465  N   ARG A 216      74.298  75.293 107.909  1.00  0.00           N
ATOM   3467  CA  ARG A 216      75.179  75.514 106.758  1.00  0.00           C
ATOM   3469  CB  ARG A 216      76.578  74.864 106.949  1.00  0.00           C
ATOM   3472  CG  ARG A 216      77.459  74.943 105.669  1.00  0.00           C
ATOM   3475  CD  ARG A 216      78.878  74.453 105.859  1.00  0.00           C
ATOM   3478  NE  ARG A 216      79.548  74.603 104.529  1.00  0.00           N
ATOM   3480  CZ  ARG A 216      80.079  75.733 104.068  1.00  0.00           C
ATOM   3481  NH1 ARG A 216      80.158  76.794 104.848  1.00  0.00           N
ATOM   3484  NH2 ARG A 216      80.528  75.794 102.828  1.00  0.00           N
ATOM   3487  C   ARG A 216      74.649  74.913 105.488  1.00  0.00           C
ATOM   3488  O   ARG A 216      74.688  75.503 104.409  1.00  0.00           O
ATOM   3489  N   GLN A 217      74.139  73.693 105.639  1.00  0.00           N
ATOM   3491  CA  GLN A 217      73.599  72.913 104.559  1.00  0.00           C
ATOM   3493  CB  GLN A 217      73.349  71.493 105.108  1.00  0.00           C
ATOM   3496  CG  GLN A 217      74.508  70.794 105.859  1.00  0.00           C
ATOM   3499  CD  GLN A 217      75.858  70.783 105.139  1.00  0.00           C
ATOM   3500  OE1 GLN A 217      76.048  71.383 104.078  1.00  0.00           O
ATOM   3501  NE2 GLN A 217      76.838  70.063 105.739  1.00  0.00           N
ATOM   3504  C   GLN A 217      72.268  73.493 104.078  1.00  0.00           C
ATOM   3505  O   GLN A 217      71.838  73.243 102.959  1.00  0.00           O
ATOM   3506  N   ASN A 218      71.608  74.313 104.928  1.00  0.00           N
ATOM   3508  CA  ASN A 218      70.438  75.073 104.559  1.00  0.00           C
ATOM   3510  CB  ASN A 218      69.628  75.593 105.799  1.00  0.00           C
ATOM   3513  CG  ASN A 218      68.158  75.834 105.439  1.00  0.00           C
ATOM   3514  OD1 ASN A 218      67.679  75.353 104.419  1.00  0.00           O
ATOM   3515  ND2 ASN A 218      67.419  76.613 106.249  1.00  0.00           N
ATOM   3518  C   ASN A 218      70.818  76.193 103.609  1.00  0.00           C
ATOM   3519  O   ASN A 218      71.828  76.883 103.779  1.00  0.00           O
ATOM   3520  N   LYS A 219      69.999  76.374 102.579  1.00  0.00           N
ATOM   3522  CA  LYS A 219      70.308  77.123 101.389  1.00  0.00           C
ATOM   3524  CB  LYS A 219      70.998  76.243 100.299  1.00  0.00           C
ATOM   3527  CG  LYS A 219      72.459  75.883 100.648  1.00  0.00           C
ATOM   3530  CD  LYS A 219      73.018  74.683  99.879  1.00  0.00           C
ATOM   3533  CE  LYS A 219      74.319  74.103 100.479  1.00  0.00           C
ATOM   3536  NZ  LYS A 219      75.468  74.993 100.248  1.00  0.00           N
ATOM   3540  C   LYS A 219      68.988  77.713 100.929  1.00  0.00           C
ATOM   3541  O   LYS A 219      67.938  77.413 101.508  1.00  0.00           O
ATOM   3542  N   LEU A 220      68.978  78.583  99.909  1.00  0.00           N
ATOM   3544  CA  LEU A 220      67.779  79.253  99.439  1.00  0.00           C
ATOM   3546  CB  LEU A 220      68.018  80.783  99.398  1.00  0.00           C
ATOM   3549  CG  LEU A 220      66.868  81.663  98.869  1.00  0.00           C
ATOM   3551  CD1 LEU A 220      65.628  81.593  99.769  1.00  0.00           C
ATOM   3555  CD2 LEU A 220      67.359  83.113  98.729  1.00  0.00           C
ATOM   3559  C   LEU A 220      67.499  78.734  98.049  1.00  0.00           C
ATOM   3560  O   LEU A 220      68.388  78.743  97.208  1.00  0.00           O
ATOM   3561  N   LEU A 221      66.268  78.224  97.769  1.00  0.00           N
ATOM   3563  CA  LEU A 221      65.929  77.803  96.419  1.00  0.00           C
ATOM   3565  CB  LEU A 221      64.758  76.783  96.358  1.00  0.00           C
ATOM   3568  CG  LEU A 221      65.008  75.444  97.089  1.00  0.00           C
ATOM   3570  CD1 LEU A 221      63.878  74.433  96.839  1.00  0.00           C
ATOM   3574  CD2 LEU A 221      66.328  74.794  96.648  1.00  0.00           C
ATOM   3578  C   LEU A 221      65.569  78.983  95.538  1.00  0.00           C
ATOM   3579  O   LEU A 221      65.039  79.993  95.999  1.00  0.00           O
ATOM   3580  N   HIS A 222      65.838  78.843  94.238  1.00  0.00           N
ATOM   3582  CA  HIS A 222      65.509  79.823  93.239  1.00  0.00           C
ATOM   3584  CB  HIS A 222      66.819  80.383  92.639  1.00  0.00           C
ATOM   3587  ND1 HIS A 222      67.738  82.194  94.148  1.00  0.00           N
ATOM   3588  CG  HIS A 222      67.728  80.874  93.718  1.00  0.00           C
ATOM   3589  CE1 HIS A 222      68.728  82.253  95.019  1.00  0.00           C
ATOM   3591  NE2 HIS A 222      69.378  81.064  95.129  1.00  0.00           N
ATOM   3593  CD2 HIS A 222      68.749  80.183  94.288  1.00  0.00           C
ATOM   3595  C   HIS A 222      64.649  79.173  92.158  1.00  0.00           C
ATOM   3596  O   HIS A 222      64.468  77.953  92.138  1.00  0.00           O
ATOM   3597  N   PRO A 223      64.029  79.943  91.269  1.00  0.00           N
ATOM   3598  CD  PRO A 223      64.008  81.404  91.318  1.00  0.00           C
ATOM   3601  CA  PRO A 223      63.268  79.423  90.139  1.00  0.00           C
ATOM   3603  CB  PRO A 223      62.869  80.693  89.349  1.00  0.00           C
ATOM   3606  CG  PRO A 223      62.869  81.794  90.409  1.00  0.00           C
ATOM   3609  C   PRO A 223      64.038  78.463  89.249  1.00  0.00           C
ATOM   3610  O   PRO A 223      65.078  78.823  88.709  1.00  0.00           O
ATOM   3611  N   GLY A 224      63.508  77.243  89.029  1.00  0.00           N
ATOM   3613  CA  GLY A 224      64.119  76.273  88.128  1.00  0.00           C
ATOM   3616  C   GLY A 224      65.158  75.404  88.799  1.00  0.00           C
ATOM   3617  O   GLY A 224      65.888  74.673  88.128  1.00  0.00           O
ATOM   3618  N   ASP A 225      65.218  75.444  90.129  1.00  0.00           N
ATOM   3620  CA  ASP A 225      66.078  74.584  90.908  1.00  0.00           C
ATOM   3622  CB  ASP A 225      66.569  75.293  92.189  1.00  0.00           C
ATOM   3625  CG  ASP A 225      67.459  76.473  91.828  1.00  0.00           C
ATOM   3626  OD1 ASP A 225      67.948  76.563  90.678  1.00  0.00           O
ATOM   3627  OD2 ASP A 225      67.718  77.283  92.758  1.00  0.00           O
ATOM   3628  C   ASP A 225      65.389  73.263  91.229  1.00  0.00           C
ATOM   3629  O   ASP A 225      64.188  73.203  91.529  1.00  0.00           O
ATOM   3630  N   ILE A 226      66.138  72.143  91.129  1.00  0.00           N
ATOM   3632  CA  ILE A 226      65.658  70.843  91.568  1.00  0.00           C
ATOM   3634  CB  ILE A 226      65.969  69.673  90.599  1.00  0.00           C
ATOM   3636  CG2 ILE A 226      67.048  68.683  91.098  1.00  0.00           C
ATOM   3640  CG1 ILE A 226      64.688  68.893  90.199  1.00  0.00           C
ATOM   3643  CD  ILE A 226      64.008  68.093  91.318  1.00  0.00           C
ATOM   3647  C   ILE A 226      66.228  70.603  92.949  1.00  0.00           C
ATOM   3648  O   ILE A 226      67.408  70.794  93.229  1.00  0.00           O
ATOM   3649  N   LEU A 227      65.358  70.124  93.849  1.00  0.00           N
ATOM   3651  CA  LEU A 227      65.779  69.433  95.038  1.00  0.00           C
ATOM   3653  CB  LEU A 227      65.109  70.093  96.269  1.00  0.00           C
ATOM   3656  CG  LEU A 227      65.639  69.633  97.639  1.00  0.00           C
ATOM   3658  CD1 LEU A 227      67.118  70.003  97.828  1.00  0.00           C
ATOM   3662  CD2 LEU A 227      64.789  70.243  98.769  1.00  0.00           C
ATOM   3666  C   LEU A 227      65.358  67.983  94.859  1.00  0.00           C
ATOM   3667  O   LEU A 227      64.169  67.663  94.819  1.00  0.00           O
ATOM   3668  N   PHE A 228      66.338  67.073  94.699  1.00  0.00           N
ATOM   3670  CA  PHE A 228      66.069  65.663  94.498  1.00  0.00           C
ATOM   3672  CB  PHE A 228      66.718  65.133  93.189  1.00  0.00           C
ATOM   3675  CG  PHE A 228      66.398  63.663  92.968  1.00  0.00           C
ATOM   3676  CD1 PHE A 228      65.139  63.303  92.459  1.00  0.00           C
ATOM   3678  CE1 PHE A 228      64.798  61.963  92.249  1.00  0.00           C
ATOM   3680  CZ  PHE A 228      65.738  60.963  92.538  1.00  0.00           C
ATOM   3682  CD2 PHE A 228      67.319  62.653  93.258  1.00  0.00           C
ATOM   3684  CE2 PHE A 228      66.998  61.313  93.029  1.00  0.00           C
ATOM   3686  C   PHE A 228      66.628  64.913  95.678  1.00  0.00           C
ATOM   3687  O   PHE A 228      67.828  65.013  95.958  1.00  0.00           O
ATOM   3688  N   ILE A 229      65.808  64.123  96.389  1.00  0.00           N
ATOM   3690  CA  ILE A 229      66.298  63.283  97.459  1.00  0.00           C
ATOM   3692  CB  ILE A 229      65.628  63.404  98.869  1.00  0.00           C
ATOM   3694  CG2 ILE A 229      64.888  62.123  99.299  1.00  0.00           C
ATOM   3698  CG1 ILE A 229      64.779  64.663  99.299  1.00  0.00           C
ATOM   3701  CD  ILE A 229      64.228  65.673  98.279  1.00  0.00           C
ATOM   3705  C   ILE A 229      66.408  61.853  96.849  1.00  0.00           C
ATOM   3706  O   ILE A 229      65.419  61.343  96.309  1.00  0.00           O
ATOM   3707  N   PRO A 230      67.588  61.203  96.779  1.00  0.00           N
ATOM   3708  CD  PRO A 230      68.878  61.783  97.138  1.00  0.00           C
ATOM   3711  CA  PRO A 230      67.728  59.823  96.309  1.00  0.00           C
ATOM   3713  CB  PRO A 230      69.259  59.563  96.318  1.00  0.00           C
ATOM   3716  CG  PRO A 230      69.888  60.953  96.349  1.00  0.00           C
ATOM   3719  C   PRO A 230      66.959  58.763  97.068  1.00  0.00           C
ATOM   3720  O   PRO A 230      66.548  58.963  98.209  1.00  0.00           O
ATOM   3721  N   ARG A 231      66.759  57.593  96.449  1.00  0.00           N
ATOM   3723  CA  ARG A 231      66.408  56.353  97.119  1.00  0.00           C
ATOM   3725  CB  ARG A 231      65.858  55.273  96.129  1.00  0.00           C
ATOM   3728  CG  ARG A 231      64.378  55.473  95.779  1.00  0.00           C
ATOM   3731  CD  ARG A 231      63.728  54.353  94.949  1.00  0.00           C
ATOM   3734  NE  ARG A 231      63.568  53.163  95.859  1.00  0.00           N
ATOM   3736  CZ  ARG A 231      62.419  52.703  96.339  1.00  0.00           C
ATOM   3737  NH1 ARG A 231      61.268  52.943  95.768  1.00  0.00           N
ATOM   3740  NH2 ARG A 231      62.448  52.003  97.449  1.00  0.00           N
ATOM   3743  C   ARG A 231      67.609  55.733  97.818  1.00  0.00           C
ATOM   3744  O   ARG A 231      68.718  55.893  97.339  1.00  0.00           O
ATOM   3745  N   ASN A 232      67.398  54.903  98.869  1.00  0.00           N
ATOM   3747  CA  ASN A 232      68.289  53.833  99.319  1.00  0.00           C
ATOM   3749  CB  ASN A 232      67.578  52.773 100.219  1.00  0.00           C
ATOM   3752  CG  ASN A 232      67.128  53.303 101.578  1.00  0.00           C
ATOM   3753  OD1 ASN A 232      67.679  54.263 102.129  1.00  0.00           O
ATOM   3754  ND2 ASN A 232      66.099  52.663 102.179  1.00  0.00           N
ATOM   3757  C   ASN A 232      69.038  53.023  98.229  1.00  0.00           C
ATOM   3758  O   ASN A 232      70.008  52.333  98.519  1.00  0.00           O
ATOM   3759  N   ASP A 233      68.578  53.033  96.969  1.00  0.00           N
ATOM   3761  CA  ASP A 233      69.029  52.193  95.888  1.00  0.00           C
ATOM   3763  CB  ASP A 233      68.058  52.263  94.669  1.00  0.00           C
ATOM   3766  CG  ASP A 233      66.658  51.763  94.959  1.00  0.00           C
ATOM   3767  OD1 ASP A 233      66.338  51.383  96.119  1.00  0.00           O
ATOM   3768  OD2 ASP A 233      65.849  51.753  93.998  1.00  0.00           O
ATOM   3769  C   ASP A 233      70.448  52.513  95.429  1.00  0.00           C
ATOM   3770  O   ASP A 233      71.109  51.653  94.839  1.00  0.00           O
ATOM   3771  N   ASP A 234      70.998  53.723  95.689  1.00  0.00           N
ATOM   3773  CA  ASP A 234      72.408  53.963  95.429  1.00  0.00           C
ATOM   3775  CB  ASP A 234      72.679  55.443  95.038  1.00  0.00           C
ATOM   3778  CG  ASP A 234      72.378  56.443  96.139  1.00  0.00           C
ATOM   3779  OD1 ASP A 234      71.538  56.163  97.008  1.00  0.00           O
ATOM   3780  OD2 ASP A 234      72.948  57.563  96.038  1.00  0.00           O
ATOM   3781  C   ASP A 234      73.308  53.493  96.589  1.00  0.00           C
ATOM   3782  O   ASP A 234      74.488  53.204  96.389  1.00  0.00           O
ATOM   3783  N   LEU A 235      72.768  53.343  97.809  1.00  0.00           N
ATOM   3785  CA  LEU A 235      73.508  52.803  98.939  1.00  0.00           C
ATOM   3787  CB  LEU A 235      72.999  53.243 100.339  1.00  0.00           C
ATOM   3790  CG  LEU A 235      72.849  54.763 100.488  1.00  0.00           C
ATOM   3792  CD1 LEU A 235      71.459  55.203 100.068  1.00  0.00           C
ATOM   3796  CD2 LEU A 235      73.108  55.243 101.928  1.00  0.00           C
ATOM   3800  C   LEU A 235      73.478  51.303  98.889  1.00  0.00           C
ATOM   3801  O   LEU A 235      72.578  50.653  99.409  1.00  0.00           O
ATOM   3802  N   LYS A 236      74.518  50.704  98.279  1.00  0.00           N
ATOM   3804  CA  LYS A 236      74.628  49.273  98.289  1.00  0.00           C
ATOM   3806  CB  LYS A 236      74.618  48.703  96.858  1.00  0.00           C
ATOM   3809  CG  LYS A 236      73.298  49.033  96.159  1.00  0.00           C
ATOM   3812  CD  LYS A 236      73.029  48.073  94.999  1.00  0.00           C
ATOM   3815  CE  LYS A 236      71.768  48.393  94.179  1.00  0.00           C
ATOM   3818  NZ  LYS A 236      71.968  49.593  93.349  1.00  0.00           N
ATOM   3822  C   LYS A 236      75.858  48.864  99.029  1.00  0.00           C
ATOM   3823  O   LYS A 236      76.968  49.313  98.759  1.00  0.00           O
ATOM   3824  N   VAL A 237      75.669  47.963 100.009  1.00  0.00           N
ATOM   3826  CA  VAL A 237      76.749  47.243 100.659  1.00  0.00           C
ATOM   3828  CB  VAL A 237      76.728  47.383 102.179  1.00  0.00           C
ATOM   3830  CG1 VAL A 237      77.798  46.493 102.839  1.00  0.00           C
ATOM   3834  CG2 VAL A 237      76.968  48.864 102.519  1.00  0.00           C
ATOM   3838  C   VAL A 237      76.548  45.813 100.258  1.00  0.00           C
ATOM   3839  O   VAL A 237      75.438  45.283 100.258  1.00  0.00           O
ATOM   3840  N   PHE A 238      77.639  45.133  99.879  1.00  0.00           N
ATOM   3842  CA  PHE A 238      77.588  43.733  99.529  1.00  0.00           C
ATOM   3844  CB  PHE A 238      78.388  43.433  98.229  1.00  0.00           C
ATOM   3847  CG  PHE A 238      77.839  44.303  97.119  1.00  0.00           C
ATOM   3848  CD1 PHE A 238      76.728  43.864  96.379  1.00  0.00           C
ATOM   3850  CE1 PHE A 238      76.099  44.713  95.468  1.00  0.00           C
ATOM   3852  CZ  PHE A 238      76.569  46.013  95.289  1.00  0.00           C
ATOM   3854  CD2 PHE A 238      78.358  45.583  96.869  1.00  0.00           C
ATOM   3856  CE2 PHE A 238      77.719  46.443  95.979  1.00  0.00           C
ATOM   3858  C   PHE A 238      78.139  42.953 100.699  1.00  0.00           C
ATOM   3859  O   PHE A 238      79.019  43.433 101.409  1.00  0.00           O
ATOM   3860  N   VAL A 239      77.628  41.733 100.939  1.00  0.00           N
ATOM   3862  CA  VAL A 239      78.279  40.813 101.858  1.00  0.00           C
ATOM   3864  CB  VAL A 239      77.538  40.563 103.169  1.00  0.00           C
ATOM   3866  CG1 VAL A 239      78.469  39.753 104.098  1.00  0.00           C
ATOM   3870  CG2 VAL A 239      77.188  41.913 103.809  1.00  0.00           C
ATOM   3874  C   VAL A 239      78.478  39.523 101.109  1.00  0.00           C
ATOM   3875  O   VAL A 239      77.538  38.933 100.578  1.00  0.00           O
ATOM   3876  N   MET A 240      79.758  39.103 101.008  1.00  0.00           N
ATOM   3878  CA  MET A 240      80.198  37.973 100.229  1.00  0.00           C
ATOM   3880  CB  MET A 240      80.929  38.403  98.928  1.00  0.00           C
ATOM   3883  CG  MET A 240      80.049  39.133  97.889  1.00  0.00           C
ATOM   3886  SD  MET A 240      80.988  40.073  96.639  1.00  0.00           S
ATOM   3887  CE  MET A 240      82.039  38.723  95.999  1.00  0.00           C
ATOM   3891  C   MET A 240      81.169  37.183 101.078  1.00  0.00           C
ATOM   3892  O   MET A 240      81.708  37.693 102.049  1.00  0.00           O
ATOM   3893  N   GLY A 241      81.418  35.923 100.719  1.00  0.00           N
ATOM   3895  CA  GLY A 241      82.388  35.033 101.358  1.00  0.00           C
ATOM   3898  C   GLY A 241      81.959  34.503 102.699  1.00  0.00           C
ATOM   3899  O   GLY A 241      81.568  35.253 103.569  1.00  0.00           O
ATOM   3900  N   GLU A 242      82.059  33.163 102.889  1.00  0.00           N
ATOM   3902  CA  GLU A 242      81.819  32.373 104.098  1.00  0.00           C
ATOM   3904  CB  GLU A 242      83.118  31.623 104.498  1.00  0.00           C
ATOM   3907  CG  GLU A 242      82.869  30.273 105.219  1.00  0.00           C
ATOM   3910  CD  GLU A 242      81.929  29.323 104.479  1.00  0.00           C
ATOM   3911  OE1 GLU A 242      82.298  28.723 103.419  1.00  0.00           O
ATOM   3912  OE2 GLU A 242      80.768  29.203 104.949  1.00  0.00           O
ATOM   3913  C   GLU A 242      81.059  32.993 105.299  1.00  0.00           C
ATOM   3914  O   GLU A 242      81.579  33.303 106.379  1.00  0.00           O
ATOM   3915  N   VAL A 243      79.748  33.173 105.119  1.00  0.00           N
ATOM   3917  CA  VAL A 243      78.819  33.843 105.999  1.00  0.00           C
ATOM   3919  CB  VAL A 243      78.438  35.283 105.619  1.00  0.00           C
ATOM   3921  CG1 VAL A 243      79.588  36.243 105.979  1.00  0.00           C
ATOM   3925  CG2 VAL A 243      78.099  35.383 104.119  1.00  0.00           C
ATOM   3929  C   VAL A 243      77.588  32.973 105.969  1.00  0.00           C
ATOM   3930  O   VAL A 243      77.529  32.013 105.199  1.00  0.00           O
ATOM   3931  N   GLY A 244      76.599  33.263 106.828  1.00  0.00           N
ATOM   3933  CA  GLY A 244      75.338  32.553 106.878  1.00  0.00           C
ATOM   3936  C   GLY A 244      74.588  32.573 105.578  1.00  0.00           C
ATOM   3937  O   GLY A 244      74.188  31.523 105.079  1.00  0.00           O
ATOM   3938  N   LYS A 245      74.459  33.763 104.979  1.00  0.00           N
ATOM   3940  CA  LYS A 245      74.018  33.883 103.609  1.00  0.00           C
ATOM   3942  CB  LYS A 245      72.478  33.963 103.538  1.00  0.00           C
ATOM   3945  CG  LYS A 245      71.938  34.033 102.109  1.00  0.00           C
ATOM   3948  CD  LYS A 245      70.408  34.013 102.068  1.00  0.00           C
ATOM   3951  CE  LYS A 245      69.748  35.313 102.549  1.00  0.00           C
ATOM   3954  NZ  LYS A 245      68.279  35.153 102.479  1.00  0.00           N
ATOM   3958  C   LYS A 245      74.599  35.133 102.968  1.00  0.00           C
ATOM   3959  O   LYS A 245      74.349  36.253 103.408  1.00  0.00           O
ATOM   3960  N   GLN A 246      75.358  34.983 101.858  1.00  0.00           N
ATOM   3962  CA  GLN A 246      75.738  36.103 100.989  1.00  0.00           C
ATOM   3964  CB  GLN A 246      76.578  35.663  99.758  1.00  0.00           C
ATOM   3967  CG  GLN A 246      77.758  34.753 100.119  1.00  0.00           C
ATOM   3970  CD  GLN A 246      78.648  34.433  98.909  1.00  0.00           C
ATOM   3971  OE1 GLN A 246      79.858  34.653  98.939  1.00  0.00           O
ATOM   3972  NE2 GLN A 246      78.049  33.913  97.818  1.00  0.00           N
ATOM   3975  C   GLN A 246      74.539  36.823 100.409  1.00  0.00           C
ATOM   3976  O   GLN A 246      73.618  36.203  99.869  1.00  0.00           O
ATOM   3977  N   SER A 247      74.548  38.163 100.439  1.00  0.00           N
ATOM   3979  CA  SER A 247      73.388  38.953 100.079  1.00  0.00           C
ATOM   3981  CB  SER A 247      72.388  39.213 101.249  1.00  0.00           C
ATOM   3984  OG  SER A 247      71.819  37.993 101.729  1.00  0.00           O
ATOM   3986  C   SER A 247      73.838  40.283  99.549  1.00  0.00           C
ATOM   3987  O   SER A 247      74.929  40.773  99.848  1.00  0.00           O
ATOM   3988  N   THR A 248      72.988  40.943  98.738  1.00  0.00           N
ATOM   3990  CA  THR A 248      73.088  42.383  98.549  1.00  0.00           C
ATOM   3992  CB  THR A 248      72.648  42.833  97.158  1.00  0.00           C
ATOM   3994  OG1 THR A 248      71.268  42.603  96.909  1.00  0.00           O
ATOM   3996  CG2 THR A 248      73.408  41.993  96.119  1.00  0.00           C
ATOM   4000  C   THR A 248      72.298  43.083  99.648  1.00  0.00           C
ATOM   4001  O   THR A 248      71.328  42.533 100.159  1.00  0.00           O
ATOM   4002  N   LEU A 249      72.728  44.273 100.099  1.00  0.00           N
ATOM   4004  CA  LEU A 249      72.048  45.033 101.129  1.00  0.00           C
ATOM   4006  CB  LEU A 249      72.849  45.103 102.449  1.00  0.00           C
ATOM   4009  CG  LEU A 249      73.108  43.753 103.148  1.00  0.00           C
ATOM   4011  CD1 LEU A 249      74.099  44.043 104.288  1.00  0.00           C
ATOM   4015  CD2 LEU A 249      71.779  43.143 103.619  1.00  0.00           C
ATOM   4019  C   LEU A 249      71.878  46.473 100.678  1.00  0.00           C
ATOM   4020  O   LEU A 249      72.508  46.913  99.719  1.00  0.00           O
ATOM   4021  N   LYS A 250      71.048  47.243 101.409  1.00  0.00           N
ATOM   4023  CA  LYS A 250      71.029  48.683 101.318  1.00  0.00           C
ATOM   4025  CB  LYS A 250      69.738  49.193 100.619  1.00  0.00           C
ATOM   4028  CG  LYS A 250      69.568  48.623  99.209  1.00  0.00           C
ATOM   4031  CD  LYS A 250      68.438  49.263  98.369  1.00  0.00           C
ATOM   4034  CE  LYS A 250      67.058  49.273  99.039  1.00  0.00           C
ATOM   4037  NZ  LYS A 250      65.998  49.623  98.078  1.00  0.00           N
ATOM   4041  C   LYS A 250      71.118  49.203 102.739  1.00  0.00           C
ATOM   4042  O   LYS A 250      70.758  48.483 103.668  1.00  0.00           O
ATOM   4043  N   MET A 251      71.608  50.443 102.959  1.00  0.00           N
ATOM   4045  CA  MET A 251      71.628  51.033 104.288  1.00  0.00           C
ATOM   4047  CB  MET A 251      72.679  52.173 104.369  1.00  0.00           C
ATOM   4050  CG  MET A 251      74.088  51.793 103.889  1.00  0.00           C
ATOM   4053  SD  MET A 251      75.319  53.103 104.148  1.00  0.00           S
ATOM   4054  CE  MET A 251      76.709  52.203 103.408  1.00  0.00           C
ATOM   4058  C   MET A 251      70.258  51.553 104.739  1.00  0.00           C
ATOM   4059  O   MET A 251      69.368  51.833 103.928  1.00  0.00           O
ATOM   4060  N   ASP A 252      70.048  51.743 106.059  1.00  0.00           N
ATOM   4062  CA  ASP A 252      68.948  52.553 106.578  1.00  0.00           C
ATOM   4064  CB  ASP A 252      68.218  51.843 107.779  1.00  0.00           C
ATOM   4067  CG  ASP A 252      68.599  52.084 109.238  1.00  0.00           C
ATOM   4068  OD1 ASP A 252      69.228  53.123 109.609  1.00  0.00           O
ATOM   4069  OD2 ASP A 252      68.078  51.283 110.059  1.00  0.00           O
ATOM   4070  C   ASP A 252      69.399  54.003 106.758  1.00  0.00           C
ATOM   4071  O   ASP A 252      70.408  54.443 106.218  1.00  0.00           O
ATOM   4072  N   ARG A 253      68.628  54.833 107.479  1.00  0.00           N
ATOM   4074  CA  ARG A 253      68.938  56.243 107.629  1.00  0.00           C
ATOM   4076  CB  ARG A 253      67.709  56.973 108.219  1.00  0.00           C
ATOM   4079  CG  ARG A 253      67.378  56.583 109.679  1.00  0.00           C
ATOM   4082  CD  ARG A 253      66.238  57.393 110.299  1.00  0.00           C
ATOM   4085  NE  ARG A 253      64.968  56.993 109.619  1.00  0.00           N
ATOM   4087  CZ  ARG A 253      63.878  57.733 109.719  1.00  0.00           C
ATOM   4088  NH1 ARG A 253      63.929  59.013 110.019  1.00  0.00           N
ATOM   4091  NH2 ARG A 253      62.698  57.193 109.479  1.00  0.00           N
ATOM   4094  C   ARG A 253      70.128  56.483 108.549  1.00  0.00           C
ATOM   4095  O   ARG A 253      70.808  57.513 108.499  1.00  0.00           O
ATOM   4096  N   SER A 254      70.419  55.523 109.449  1.00  0.00           N
ATOM   4098  CA  SER A 254      71.529  55.583 110.389  1.00  0.00           C
ATOM   4100  CB  SER A 254      71.418  54.533 111.539  1.00  0.00           C
ATOM   4103  OG  SER A 254      71.538  53.183 111.109  1.00  0.00           O
ATOM   4105  C   SER A 254      72.849  55.403 109.689  1.00  0.00           C
ATOM   4106  O   SER A 254      73.868  55.943 110.129  1.00  0.00           O
ATOM   4107  N   GLY A 255      72.838  54.703 108.549  1.00  0.00           N
ATOM   4109  CA  GLY A 255      74.029  54.323 107.809  1.00  0.00           C
ATOM   4112  C   GLY A 255      74.148  52.843 107.939  1.00  0.00           C
ATOM   4113  O   GLY A 255      73.158  52.154 108.119  1.00  0.00           O
ATOM   4114  N   MET A 256      75.378  52.323 107.839  1.00  0.00           N
ATOM   4116  CA  MET A 256      75.639  50.933 108.119  1.00  0.00           C
ATOM   4118  CB  MET A 256      75.459  50.073 106.849  1.00  0.00           C
ATOM   4121  CG  MET A 256      75.698  48.563 107.039  1.00  0.00           C
ATOM   4124  SD  MET A 256      75.499  47.593 105.508  1.00  0.00           S
ATOM   4125  CE  MET A 256      73.738  47.903 105.208  1.00  0.00           C
ATOM   4129  C   MET A 256      77.038  50.773 108.678  1.00  0.00           C
ATOM   4130  O   MET A 256      77.999  51.393 108.209  1.00  0.00           O
ATOM   4131  N   THR A 257      77.198  49.933 109.719  1.00  0.00           N
ATOM   4133  CA  THR A 257      78.508  49.593 110.269  1.00  0.00           C
ATOM   4135  CB  THR A 257      78.558  49.803 111.779  1.00  0.00           C
ATOM   4137  OG1 THR A 257      79.888  49.794 112.249  1.00  0.00           O
ATOM   4139  CG2 THR A 257      77.758  48.763 112.568  1.00  0.00           C
ATOM   4143  C   THR A 257      78.948  48.183 109.889  1.00  0.00           C
ATOM   4144  O   THR A 257      78.139  47.333 109.489  1.00  0.00           O
ATOM   4145  N   LEU A 258      80.259  47.843 109.988  1.00  0.00           N
ATOM   4147  CA  LEU A 258      80.789  46.543 109.589  1.00  0.00           C
ATOM   4149  CB  LEU A 258      82.339  46.493 109.699  1.00  0.00           C
ATOM   4152  CG  LEU A 258      83.018  45.114 109.469  1.00  0.00           C
ATOM   4154  CD1 LEU A 258      82.789  44.593 108.049  1.00  0.00           C
ATOM   4158  CD2 LEU A 258      84.529  45.183 109.769  1.00  0.00           C
ATOM   4162  C   LEU A 258      80.138  45.363 110.328  1.00  0.00           C
ATOM   4163  O   LEU A 258      79.709  44.393 109.719  1.00  0.00           O
ATOM   4164  N   ALA A 259      79.979  45.483 111.659  1.00  0.00           N
ATOM   4166  CA  ALA A 259      79.278  44.503 112.479  1.00  0.00           C
ATOM   4168  CB  ALA A 259      79.268  44.953 113.958  1.00  0.00           C
ATOM   4172  C   ALA A 259      77.849  44.263 112.029  1.00  0.00           C
ATOM   4173  O   ALA A 259      77.378  43.134 111.959  1.00  0.00           O
ATOM   4174  N   GLU A 260      77.128  45.343 111.679  1.00  0.00           N
ATOM   4176  CA  GLU A 260      75.789  45.283 111.129  1.00  0.00           C
ATOM   4178  CB  GLU A 260      75.188  46.693 111.059  1.00  0.00           C
ATOM   4181  CG  GLU A 260      73.718  46.793 110.589  1.00  0.00           C
ATOM   4184  CD  GLU A 260      73.408  48.223 110.178  1.00  0.00           C
ATOM   4185  OE1 GLU A 260      74.288  49.103 110.389  1.00  0.00           O
ATOM   4186  OE2 GLU A 260      72.308  48.443 109.599  1.00  0.00           O
ATOM   4187  C   GLU A 260      75.688  44.584 109.778  1.00  0.00           C
ATOM   4188  O   GLU A 260      74.748  43.823 109.549  1.00  0.00           O
ATOM   4189  N   ALA A 261      76.669  44.763 108.858  1.00  0.00           N
ATOM   4191  CA  ALA A 261      76.759  44.003 107.619  1.00  0.00           C
ATOM   4193  CB  ALA A 261      77.958  44.503 106.799  1.00  0.00           C
ATOM   4197  C   ALA A 261      76.858  42.503 107.839  1.00  0.00           C
ATOM   4198  O   ALA A 261      76.158  41.713 107.199  1.00  0.00           O
ATOM   4199  N   LEU A 262      77.669  42.063 108.818  1.00  0.00           N
ATOM   4201  CA  LEU A 262      77.698  40.673 109.229  1.00  0.00           C
ATOM   4203  CB  LEU A 262      78.868  40.383 110.219  1.00  0.00           C
ATOM   4206  CG  LEU A 262      80.268  40.213 109.568  1.00  0.00           C
ATOM   4208  CD1 LEU A 262      80.889  41.523 109.068  1.00  0.00           C
ATOM   4212  CD2 LEU A 262      81.229  39.513 110.549  1.00  0.00           C
ATOM   4216  C   LEU A 262      76.349  40.173 109.788  1.00  0.00           C
ATOM   4217  O   LEU A 262      75.868  39.093 109.449  1.00  0.00           O
ATOM   4218  N   GLY A 263      75.669  40.974 110.639  1.00  0.00           N
ATOM   4220  CA  GLY A 263      74.368  40.663 111.238  1.00  0.00           C
ATOM   4223  C   GLY A 263      73.238  40.393 110.269  1.00  0.00           C
ATOM   4224  O   GLY A 263      72.518  39.403 110.398  1.00  0.00           O
ATOM   4225  N   ASN A 264      73.118  41.263 109.238  1.00  0.00           N
ATOM   4227  CA  ASN A 264      72.149  41.143 108.159  1.00  0.00           C
ATOM   4229  CB  ASN A 264      72.079  42.483 107.348  1.00  0.00           C
ATOM   4232  CG  ASN A 264      71.308  43.603 108.069  1.00  0.00           C
ATOM   4233  OD1 ASN A 264      70.599  43.404 109.059  1.00  0.00           O
ATOM   4234  ND2 ASN A 264      71.418  44.843 107.538  1.00  0.00           N
ATOM   4237  C   ASN A 264      72.499  39.983 107.208  1.00  0.00           C
ATOM   4238  O   ASN A 264      71.648  39.483 106.479  1.00  0.00           O
ATOM   4239  N   ALA A 265      73.758  39.493 107.229  1.00  0.00           N
ATOM   4241  CA  ALA A 265      74.209  38.383 106.399  1.00  0.00           C
ATOM   4243  CB  ALA A 265      75.688  38.583 106.019  1.00  0.00           C
ATOM   4247  C   ALA A 265      74.078  37.053 107.129  1.00  0.00           C
ATOM   4248  O   ALA A 265      74.669  36.033 106.758  1.00  0.00           O
ATOM   4249  N   GLU A 266      73.318  37.083 108.239  1.00  0.00           N
ATOM   4251  CA  GLU A 266      72.948  35.953 109.049  1.00  0.00           C
ATOM   4253  CB  GLU A 266      72.279  34.793 108.289  1.00  0.00           C
ATOM   4256  CG  GLU A 266      70.988  35.203 107.549  1.00  0.00           C
ATOM   4259  CD  GLU A 266      70.468  34.073 106.679  1.00  0.00           C
ATOM   4260  OE1 GLU A 266      70.969  32.913 106.809  1.00  0.00           O
ATOM   4261  OE2 GLU A 266      69.568  34.333 105.839  1.00  0.00           O
ATOM   4262  C   GLU A 266      74.108  35.493 109.909  1.00  0.00           C
ATOM   4263  O   GLU A 266      74.178  34.353 110.379  1.00  0.00           O
ATOM   4264  N   GLY A 267      75.048  36.423 110.169  1.00  0.00           N
ATOM   4266  CA  GLY A 267      76.289  36.203 110.879  1.00  0.00           C
ATOM   4269  C   GLY A 267      77.319  35.463 110.089  1.00  0.00           C
ATOM   4270  O   GLY A 267      77.048  34.773 109.119  1.00  0.00           O
ATOM   4271  N   MET A 268      78.588  35.603 110.488  1.00  0.00           N
ATOM   4273  CA  MET A 268      79.688  34.833 109.918  1.00  0.00           C
ATOM   4275  CB  MET A 268      81.029  35.303 110.529  1.00  0.00           C
ATOM   4278  CG  MET A 268      82.269  34.613 109.959  1.00  0.00           C
ATOM   4281  SD  MET A 268      83.839  35.243 110.628  1.00  0.00           S
ATOM   4282  CE  MET A 268      83.648  34.533 112.278  1.00  0.00           C
ATOM   4286  C   MET A 268      79.468  33.343 110.129  1.00  0.00           C
ATOM   4287  O   MET A 268      78.899  32.953 111.148  1.00  0.00           O
ATOM   4288  N   ASN A 269      79.849  32.453 109.179  1.00  0.00           N
ATOM   4290  CA  ASN A 269      79.608  31.033 109.339  1.00  0.00           C
ATOM   4292  CB  ASN A 269      79.618  30.323 107.959  1.00  0.00           C
ATOM   4295  CG  ASN A 269      78.808  29.023 107.979  1.00  0.00           C
ATOM   4296  OD1 ASN A 269      78.458  28.493 109.039  1.00  0.00           O
ATOM   4297  ND2 ASN A 269      78.469  28.523 106.779  1.00  0.00           N
ATOM   4300  C   ASN A 269      80.569  30.413 110.359  1.00  0.00           C
ATOM   4301  O   ASN A 269      81.728  30.123 110.079  1.00  0.00           O
ATOM   4302  N   GLN A 270      80.068  30.223 111.609  1.00  0.00           N
ATOM   4304  CA  GLN A 270      80.889  29.943 112.789  1.00  0.00           C
ATOM   4306  CB  GLN A 270      80.018  29.713 114.059  1.00  0.00           C
ATOM   4309  CG  GLN A 270      78.998  30.823 114.419  1.00  0.00           C
ATOM   4312  CD  GLN A 270      79.629  32.183 114.729  1.00  0.00           C
ATOM   4313  OE1 GLN A 270      80.828  32.343 114.909  1.00  0.00           O
ATOM   4314  NE2 GLN A 270      78.759  33.223 114.869  1.00  0.00           N
ATOM   4317  C   GLN A 270      81.768  28.693 112.639  1.00  0.00           C
ATOM   4318  O   GLN A 270      82.899  28.643 113.108  1.00  0.00           O
ATOM   4319  N   ASP A 271      81.209  27.653 112.018  1.00  0.00           N
ATOM   4321  CA  ASP A 271      81.778  26.333 111.889  1.00  0.00           C
ATOM   4323  CB  ASP A 271      80.728  25.353 111.279  1.00  0.00           C
ATOM   4326  CG  ASP A 271      79.468  25.173 112.119  1.00  0.00           C
ATOM   4327  OD1 ASP A 271      79.218  25.933 113.089  1.00  0.00           O
ATOM   4328  OD2 ASP A 271      78.648  24.313 111.729  1.00  0.00           O
ATOM   4329  C   ASP A 271      83.078  26.313 111.078  1.00  0.00           C
ATOM   4330  O   ASP A 271      83.998  25.553 111.369  1.00  0.00           O
ATOM   4331  N   VAL A 272      83.179  27.123 109.999  1.00  0.00           N
ATOM   4333  CA  VAL A 272      84.068  26.873 108.879  1.00  0.00           C
ATOM   4335  CB  VAL A 272      83.218  26.363 107.699  1.00  0.00           C
ATOM   4337  CG1 VAL A 272      82.158  27.403 107.309  1.00  0.00           C
ATOM   4341  CG2 VAL A 272      84.039  25.973 106.449  1.00  0.00           C
ATOM   4345  C   VAL A 272      84.858  28.093 108.439  1.00  0.00           C
ATOM   4346  O   VAL A 272      85.908  27.973 107.799  1.00  0.00           O
ATOM   4347  N   ALA A 273      84.408  29.323 108.799  1.00  0.00           N
ATOM   4349  CA  ALA A 273      85.079  30.543 108.419  1.00  0.00           C
ATOM   4351  CB  ALA A 273      84.219  31.773 108.759  1.00  0.00           C
ATOM   4355  C   ALA A 273      86.488  30.693 108.989  1.00  0.00           C
ATOM   4356  O   ALA A 273      86.808  30.203 110.079  1.00  0.00           O
ATOM   4357  N   ASP A 274      87.368  31.393 108.258  1.00  0.00           N
ATOM   4359  CA  ASP A 274      88.578  31.913 108.839  1.00  0.00           C
ATOM   4361  CB  ASP A 274      89.738  31.963 107.809  1.00  0.00           C
ATOM   4364  CG  ASP A 274      91.069  32.343 108.439  1.00  0.00           C
ATOM   4365  OD1 ASP A 274      91.159  32.613 109.669  1.00  0.00           O
ATOM   4366  OD2 ASP A 274      92.059  32.373 107.669  1.00  0.00           O
ATOM   4367  C   ASP A 274      88.279  33.293 109.398  1.00  0.00           C
ATOM   4368  O   ASP A 274      88.139  34.283 108.689  1.00  0.00           O
ATOM   4369  N   ALA A 275      88.268  33.373 110.729  1.00  0.00           N
ATOM   4371  CA  ALA A 275      88.048  34.603 111.449  1.00  0.00           C
ATOM   4373  CB  ALA A 275      87.628  34.263 112.889  1.00  0.00           C
ATOM   4377  C   ALA A 275      89.289  35.493 111.439  1.00  0.00           C
ATOM   4378  O   ALA A 275      89.238  36.653 111.828  1.00  0.00           O
ATOM   4379  N   THR A 276      90.438  35.013 110.929  1.00  0.00           N
ATOM   4381  CA  THR A 276      91.548  35.863 110.479  1.00  0.00           C
ATOM   4383  CB  THR A 276      92.798  35.123 109.959  1.00  0.00           C
ATOM   4385  OG1 THR A 276      93.128  34.003 110.758  1.00  0.00           O
ATOM   4387  CG2 THR A 276      94.028  36.043 109.959  1.00  0.00           C
ATOM   4391  C   THR A 276      91.128  36.753 109.319  1.00  0.00           C
ATOM   4392  O   THR A 276      91.609  37.883 109.169  1.00  0.00           O
ATOM   4393  N   GLY A 277      90.289  36.213 108.408  1.00  0.00           N
ATOM   4395  CA  GLY A 277      90.079  36.743 107.079  1.00  0.00           C
ATOM   4398  C   GLY A 277      88.788  37.463 106.919  1.00  0.00           C
ATOM   4399  O   GLY A 277      88.039  37.183 105.989  1.00  0.00           O
ATOM   4400  N   ILE A 278      88.538  38.473 107.779  1.00  0.00           N
ATOM   4402  CA  ILE A 278      87.558  39.513 107.509  1.00  0.00           C
ATOM   4404  CB  ILE A 278      86.978  40.183 108.759  1.00  0.00           C
ATOM   4406  CG2 ILE A 278      85.968  41.294 108.379  1.00  0.00           C
ATOM   4410  CG1 ILE A 278      86.358  39.193 109.769  1.00  0.00           C
ATOM   4413  CD  ILE A 278      85.128  38.443 109.249  1.00  0.00           C
ATOM   4417  C   ILE A 278      88.249  40.603 106.699  1.00  0.00           C
ATOM   4418  O   ILE A 278      89.328  41.093 107.049  1.00  0.00           O
ATOM   4419  N   PHE A 279      87.619  41.023 105.578  1.00  0.00           N
ATOM   4421  CA  PHE A 279      88.128  42.084 104.749  1.00  0.00           C
ATOM   4423  CB  PHE A 279      88.829  41.573 103.458  1.00  0.00           C
ATOM   4426  CG  PHE A 279      90.028  40.743 103.799  1.00  0.00           C
ATOM   4427  CD1 PHE A 279      91.299  41.323 103.899  1.00  0.00           C
ATOM   4429  CE1 PHE A 279      92.428  40.533 104.169  1.00  0.00           C
ATOM   4431  CZ  PHE A 279      92.279  39.153 104.358  1.00  0.00           C
ATOM   4433  CD2 PHE A 279      89.898  39.353 103.969  1.00  0.00           C
ATOM   4435  CE2 PHE A 279      91.008  38.573 104.258  1.00  0.00           C
ATOM   4437  C   PHE A 279      87.008  42.993 104.309  1.00  0.00           C
ATOM   4438  O   PHE A 279      85.919  42.533 103.958  1.00  0.00           O
ATOM   4439  N   VAL A 280      87.288  44.303 104.258  1.00  0.00           N
ATOM   4441  CA  VAL A 280      86.479  45.283 103.549  1.00  0.00           C
ATOM   4443  CB  VAL A 280      86.138  46.503 104.398  1.00  0.00           C
ATOM   4445  CG1 VAL A 280      85.248  47.493 103.598  1.00  0.00           C
ATOM   4449  CG2 VAL A 280      85.418  46.044 105.678  1.00  0.00           C
ATOM   4453  C   VAL A 280      87.248  45.713 102.319  1.00  0.00           C
ATOM   4454  O   VAL A 280      88.438  45.993 102.409  1.00  0.00           O
ATOM   4455  N   ILE A 281      86.598  45.793 101.139  1.00  0.00           N
ATOM   4457  CA  ILE A 281      87.188  46.443  99.979  1.00  0.00           C
ATOM   4459  CB  ILE A 281      87.238  45.643  98.678  1.00  0.00           C
ATOM   4461  CG2 ILE A 281      88.088  46.403  97.629  1.00  0.00           C
ATOM   4465  CG1 ILE A 281      87.759  44.213  98.899  1.00  0.00           C
ATOM   4468  CD  ILE A 281      87.538  43.343  97.669  1.00  0.00           C
ATOM   4472  C   ILE A 281      86.358  47.663  99.719  1.00  0.00           C
ATOM   4473  O   ILE A 281      85.168  47.563  99.439  1.00  0.00           O
ATOM   4474  N   ARG A 282      87.008  48.833  99.788  1.00  0.00           N
ATOM   4476  CA  ARG A 282      86.388  50.083  99.439  1.00  0.00           C
ATOM   4478  CB  ARG A 282      86.329  51.003 100.678  1.00  0.00           C
ATOM   4481  CG  ARG A 282      85.709  52.373 100.379  1.00  0.00           C
ATOM   4484  CD  ARG A 282      84.898  53.003 101.519  1.00  0.00           C
ATOM   4487  NE  ARG A 282      85.798  53.123 102.689  1.00  0.00           N
ATOM   4489  CZ  ARG A 282      85.499  52.843 103.939  1.00  0.00           C
ATOM   4490  NH1 ARG A 282      84.468  52.133 104.339  1.00  0.00           N
ATOM   4493  NH2 ARG A 282      86.329  53.303 104.859  1.00  0.00           N
ATOM   4496  C   ARG A 282      87.179  50.723  98.318  1.00  0.00           C
ATOM   4497  O   ARG A 282      88.398  50.913  98.429  1.00  0.00           O
ATOM   4498  N   ALA A 283      86.509  51.073  97.189  1.00  0.00           N
ATOM   4500  CA  ALA A 283      87.048  51.993  96.218  1.00  0.00           C
ATOM   4502  CB  ALA A 283      86.218  52.023  94.918  1.00  0.00           C
ATOM   4506  C   ALA A 283      87.199  53.404  96.779  1.00  0.00           C
ATOM   4507  O   ALA A 283      86.388  53.923  97.538  1.00  0.00           O
ATOM   4508  N   THR A 284      88.298  54.063  96.409  1.00  0.00           N
ATOM   4510  CA  THR A 284      88.678  55.353  96.959  1.00  0.00           C
ATOM   4512  CB  THR A 284      90.009  55.343  97.699  1.00  0.00           C
ATOM   4514  OG1 THR A 284      91.128  54.993  96.898  1.00  0.00           O
ATOM   4516  CG2 THR A 284      89.959  54.333  98.858  1.00  0.00           C
ATOM   4520  C   THR A 284      88.718  56.343  95.818  1.00  0.00           C
ATOM   4521  O   THR A 284      89.009  55.983  94.689  1.00  0.00           O
ATOM   4522  N   GLN A 285      88.408  57.623  96.089  1.00  0.00           N
ATOM   4524  CA  GLN A 285      88.368  58.633  95.038  1.00  0.00           C
ATOM   4526  CB  GLN A 285      86.948  59.183  94.809  1.00  0.00           C
ATOM   4529  CG  GLN A 285      86.399  60.033  95.969  1.00  0.00           C
ATOM   4532  CD  GLN A 285      84.968  60.473  95.709  1.00  0.00           C
ATOM   4533  OE1 GLN A 285      84.658  61.173  94.739  1.00  0.00           O
ATOM   4534  NE2 GLN A 285      84.018  60.033  96.568  1.00  0.00           N
ATOM   4537  C   GLN A 285      89.349  59.763  95.318  1.00  0.00           C
ATOM   4538  O   GLN A 285      89.578  60.183  96.458  1.00  0.00           O
ATOM   4539  N   ASN A 286      89.959  60.293  94.238  1.00  0.00           N
ATOM   4541  CA  ASN A 286      90.809  61.463  94.269  1.00  0.00           C
ATOM   4543  CB  ASN A 286      89.959  62.733  94.629  1.00  0.00           C
ATOM   4546  CG  ASN A 286      90.688  64.033  94.328  1.00  0.00           C
ATOM   4547  OD1 ASN A 286      91.299  64.633  95.199  1.00  0.00           O
ATOM   4548  ND2 ASN A 286      90.599  64.533  93.078  1.00  0.00           N
ATOM   4551  C   ASN A 286      92.069  61.263  95.108  1.00  0.00           C
ATOM   4552  O   ASN A 286      92.298  61.884  96.148  1.00  0.00           O
ATOM   4553  N   LYS A 287      92.969  60.373  94.638  1.00  0.00           N
ATOM   4555  CA  LYS A 287      94.268  60.133  95.239  1.00  0.00           C
ATOM   4557  CB  LYS A 287      94.389  58.693  95.789  1.00  0.00           C
ATOM   4560  CG  LYS A 287      93.759  58.573  97.189  1.00  0.00           C
ATOM   4563  CD  LYS A 287      93.379  57.123  97.549  1.00  0.00           C
ATOM   4566  CE  LYS A 287      93.289  56.803  99.049  1.00  0.00           C
ATOM   4569  NZ  LYS A 287      94.639  56.763  99.638  1.00  0.00           N
ATOM   4573  C   LYS A 287      95.438  60.483  94.349  1.00  0.00           C
ATOM   4574  O   LYS A 287      95.649  59.903  93.279  1.00  0.00           O
ATOM   4575  N   GLN A 288      96.288  61.423  94.819  1.00  0.00           N
ATOM   4577  CA  GLN A 288      97.498  61.873  94.139  1.00  0.00           C
ATOM   4579  CB  GLN A 288      98.099  63.073  94.918  1.00  0.00           C
ATOM   4582  CG  GLN A 288      97.059  64.183  95.208  1.00  0.00           C
ATOM   4585  CD  GLN A 288      97.678  65.453  95.799  1.00  0.00           C
ATOM   4586  OE1 GLN A 288      98.188  65.413  96.919  1.00  0.00           O
ATOM   4587  NE2 GLN A 288      97.628  66.573  95.038  1.00  0.00           N
ATOM   4590  C   GLN A 288      98.548  60.783  94.059  1.00  0.00           C
ATOM   4591  O   GLN A 288      99.438  60.763  93.219  1.00  0.00           O
ATOM   4592  N   ASN A 289      98.438  59.794  94.968  1.00  0.00           N
ATOM   4594  CA  ASN A 289      99.429  58.763  95.108  1.00  0.00           C
ATOM   4596  CB  ASN A 289      99.459  58.283  96.578  1.00  0.00           C
ATOM   4599  CG  ASN A 289      99.819  59.433  97.509  1.00  0.00           C
ATOM   4600  OD1 ASN A 289     100.609  60.313  97.208  1.00  0.00           O
ATOM   4601  ND2 ASN A 289      99.179  59.443  98.709  1.00  0.00           N
ATOM   4604  C   ASN A 289      99.128  57.553  94.238  1.00  0.00           C
ATOM   4605  O   ASN A 289      99.858  56.563  94.339  1.00  0.00           O
ATOM   4606  N   GLY A 290      98.069  57.583  93.398  1.00  0.00           N
ATOM   4608  CA  GLY A 290      97.638  56.443  92.579  1.00  0.00           C
ATOM   4611  C   GLY A 290      97.378  55.163  93.309  1.00  0.00           C
ATOM   4612  O   GLY A 290      98.088  54.173  93.169  1.00  0.00           O
ATOM   4613  N   LYS A 291      96.329  55.163  94.139  1.00  0.00           N
ATOM   4615  CA  LYS A 291      95.768  53.993  94.769  1.00  0.00           C
ATOM   4617  CB  LYS A 291      95.938  53.983  96.318  1.00  0.00           C
ATOM   4620  CG  LYS A 291      97.349  53.614  96.849  1.00  0.00           C
ATOM   4623  CD  LYS A 291      98.419  54.703  96.718  1.00  0.00           C
ATOM   4626  CE  LYS A 291      99.728  54.384  97.449  1.00  0.00           C
ATOM   4629  NZ  LYS A 291     100.448  53.243  96.849  1.00  0.00           N
ATOM   4633  C   LYS A 291      94.278  53.933  94.409  1.00  0.00           C
ATOM   4634  O   LYS A 291      93.548  54.883  94.648  1.00  0.00           O
ATOM   4635  N   ILE A 292      93.788  52.833  93.788  1.00  0.00           N
ATOM   4637  CA  ILE A 292      92.358  52.623  93.569  1.00  0.00           C
ATOM   4639  CB  ILE A 292      92.029  51.423  92.669  1.00  0.00           C
ATOM   4641  CG2 ILE A 292      90.499  51.203  92.529  1.00  0.00           C
ATOM   4645  CG1 ILE A 292      92.619  51.593  91.259  1.00  0.00           C
ATOM   4648  CD  ILE A 292      92.838  50.243  90.549  1.00  0.00           C
ATOM   4652  C   ILE A 292      91.579  52.443  94.859  1.00  0.00           C
ATOM   4653  O   ILE A 292      90.528  53.033  95.068  1.00  0.00           O
ATOM   4654  N   ALA A 293      92.088  51.583  95.758  1.00  0.00           N
ATOM   4656  CA  ALA A 293      91.238  51.003  96.769  1.00  0.00           C
ATOM   4658  CB  ALA A 293      90.609  49.683  96.259  1.00  0.00           C
ATOM   4662  C   ALA A 293      92.039  50.704  98.008  1.00  0.00           C
ATOM   4663  O   ALA A 293      93.188  50.263  97.968  1.00  0.00           O
ATOM   4664  N   ASN A 294      91.378  50.883  99.159  1.00  0.00           N
ATOM   4666  CA  ASN A 294      91.929  50.453 100.419  1.00  0.00           C
ATOM   4668  CB  ASN A 294      91.759  51.563 101.479  1.00  0.00           C
ATOM   4671  CG  ASN A 294      92.708  52.743 101.269  1.00  0.00           C
ATOM   4672  OD1 ASN A 294      93.618  52.823 100.449  1.00  0.00           O
ATOM   4673  ND2 ASN A 294      92.479  53.773 102.129  1.00  0.00           N
ATOM   4676  C   ASN A 294      91.209  49.173 100.809  1.00  0.00           C
ATOM   4677  O   ASN A 294      89.988  49.053 100.758  1.00  0.00           O
ATOM   4678  N   ILE A 295      91.989  48.143 101.189  1.00  0.00           N
ATOM   4680  CA  ILE A 295      91.458  46.893 101.689  1.00  0.00           C
ATOM   4682  CB  ILE A 295      92.029  45.693 100.949  1.00  0.00           C
ATOM   4684  CG2 ILE A 295      91.458  44.384 101.549  1.00  0.00           C
ATOM   4688  CG1 ILE A 295      91.719  45.813  99.449  1.00  0.00           C
ATOM   4691  CD  ILE A 295      92.608  44.913  98.589  1.00  0.00           C
ATOM   4695  C   ILE A 295      91.759  46.823 103.169  1.00  0.00           C
ATOM   4696  O   ILE A 295      92.899  46.893 103.609  1.00  0.00           O
ATOM   4697  N   TYR A 296      90.718  46.743 103.998  1.00  0.00           N
ATOM   4699  CA  TYR A 296      90.838  46.893 105.439  1.00  0.00           C
ATOM   4701  CB  TYR A 296      89.839  47.923 106.028  1.00  0.00           C
ATOM   4704  CG  TYR A 296      89.988  49.283 105.389  1.00  0.00           C
ATOM   4705  CD1 TYR A 296      90.898  50.203 105.939  1.00  0.00           C
ATOM   4707  CE1 TYR A 296      90.959  51.523 105.479  1.00  0.00           C
ATOM   4709  CZ  TYR A 296      90.108  51.943 104.449  1.00  0.00           C
ATOM   4710  OH  TYR A 296      90.168  53.283 103.998  1.00  0.00           O
ATOM   4712  CD2 TYR A 296      89.168  49.703 104.328  1.00  0.00           C
ATOM   4714  CE2 TYR A 296      89.219  51.033 103.869  1.00  0.00           C
ATOM   4716  C   TYR A 296      90.628  45.543 106.078  1.00  0.00           C
ATOM   4717  O   TYR A 296      89.578  44.923 105.888  1.00  0.00           O
ATOM   4718  N   GLN A 297      91.649  45.033 106.799  1.00  0.00           N
ATOM   4720  CA  GLN A 297      91.658  43.673 107.328  1.00  0.00           C
ATOM   4722  CB  GLN A 297      92.969  42.903 106.998  1.00  0.00           C
ATOM   4725  CG  GLN A 297      92.978  41.423 107.479  1.00  0.00           C
ATOM   4728  CD  GLN A 297      94.289  40.693 107.148  1.00  0.00           C
ATOM   4729  OE1 GLN A 297      95.208  41.263 106.559  1.00  0.00           O
ATOM   4730  NE2 GLN A 297      94.359  39.393 107.529  1.00  0.00           N
ATOM   4733  C   GLN A 297      91.439  43.643 108.839  1.00  0.00           C
ATOM   4734  O   GLN A 297      92.139  44.283 109.638  1.00  0.00           O
ATOM   4735  N   LEU A 298      90.469  42.813 109.269  1.00  0.00           N
ATOM   4737  CA  LEU A 298      90.128  42.603 110.659  1.00  0.00           C
ATOM   4739  CB  LEU A 298      88.638  42.943 110.939  1.00  0.00           C
ATOM   4742  CG  LEU A 298      88.048  42.493 112.299  1.00  0.00           C
ATOM   4744  CD1 LEU A 298      88.688  43.193 113.499  1.00  0.00           C
ATOM   4748  CD2 LEU A 298      86.528  42.723 112.339  1.00  0.00           C
ATOM   4752  C   LEU A 298      90.458  41.183 111.078  1.00  0.00           C
ATOM   4753  O   LEU A 298      89.979  40.213 110.499  1.00  0.00           O
ATOM   4754  N   ASN A 299      91.308  41.013 112.119  1.00  0.00           N
ATOM   4756  CA  ASN A 299      91.479  39.733 112.799  1.00  0.00           C
ATOM   4758  CB  ASN A 299      92.899  39.523 113.419  1.00  0.00           C
ATOM   4761  CG  ASN A 299      93.139  38.053 113.788  1.00  0.00           C
ATOM   4762  OD1 ASN A 299      92.209  37.364 114.209  1.00  0.00           O
ATOM   4763  ND2 ASN A 299      94.368  37.533 113.609  1.00  0.00           N
ATOM   4766  C   ASN A 299      90.359  39.633 113.829  1.00  0.00           C
ATOM   4767  O   ASN A 299      90.308  40.373 114.809  1.00  0.00           O
ATOM   4768  N   ALA A 300      89.429  38.703 113.569  1.00  0.00           N
ATOM   4770  CA  ALA A 300      88.218  38.493 114.309  1.00  0.00           C
ATOM   4772  CB  ALA A 300      87.029  38.553 113.329  1.00  0.00           C
ATOM   4776  C   ALA A 300      88.268  37.133 114.968  1.00  0.00           C
ATOM   4777  O   ALA A 300      87.228  36.623 115.389  1.00  0.00           O
ATOM   4778  N   LYS A 301      89.468  36.523 115.139  1.00  0.00           N
ATOM   4780  CA  LYS A 301      89.639  35.293 115.919  1.00  0.00           C
ATOM   4782  CB  LYS A 301      91.118  34.843 116.019  1.00  0.00           C
ATOM   4785  CG  LYS A 301      91.759  34.263 114.739  1.00  0.00           C
ATOM   4788  CD  LYS A 301      93.228  33.943 115.038  1.00  0.00           C
ATOM   4791  CE  LYS A 301      94.058  33.553 113.818  1.00  0.00           C
ATOM   4794  NZ  LYS A 301      95.469  33.353 114.229  1.00  0.00           N
ATOM   4798  C   LYS A 301      89.149  35.443 117.348  1.00  0.00           C
ATOM   4799  O   LYS A 301      88.508  34.553 117.909  1.00  0.00           O
ATOM   4800  N   ASP A 302      89.419  36.613 117.939  1.00  0.00           N
ATOM   4802  CA  ASP A 302      88.748  37.023 119.148  1.00  0.00           C
ATOM   4804  CB  ASP A 302      89.779  37.683 120.099  1.00  0.00           C
ATOM   4807  CG  ASP A 302      89.338  37.533 121.539  1.00  0.00           C
ATOM   4808  OD1 ASP A 302      88.139  37.253 121.788  1.00  0.00           O
ATOM   4809  OD2 ASP A 302      90.198  37.813 122.409  1.00  0.00           O
ATOM   4810  C   ASP A 302      87.558  37.933 118.818  1.00  0.00           C
ATOM   4811  O   ASP A 302      87.549  38.733 117.889  1.00  0.00           O
ATOM   4812  N   ALA A 303      86.518  37.833 119.658  1.00  0.00           N
ATOM   4814  CA  ALA A 303      85.359  38.673 119.599  1.00  0.00           C
ATOM   4816  CB  ALA A 303      84.149  37.983 120.258  1.00  0.00           C
ATOM   4820  C   ALA A 303      85.639  40.023 120.248  1.00  0.00           C
ATOM   4821  O   ALA A 303      84.938  41.003 120.019  1.00  0.00           O
ATOM   4822  N   SER A 304      86.738  40.143 121.019  1.00  0.00           N
ATOM   4824  CA  SER A 304      87.139  41.393 121.648  1.00  0.00           C
ATOM   4826  CB  SER A 304      88.319  41.173 122.639  1.00  0.00           C
ATOM   4829  OG  SER A 304      89.468  40.643 121.989  1.00  0.00           O
ATOM   4831  C   SER A 304      87.518  42.463 120.628  1.00  0.00           C
ATOM   4832  O   SER A 304      87.509  43.653 120.919  1.00  0.00           O
ATOM   4833  N   ALA A 305      87.789  42.023 119.378  1.00  0.00           N
ATOM   4835  CA  ALA A 305      88.039  42.823 118.219  1.00  0.00           C
ATOM   4837  CB  ALA A 305      89.088  42.103 117.359  1.00  0.00           C
ATOM   4841  C   ALA A 305      86.778  43.043 117.359  1.00  0.00           C
ATOM   4842  O   ALA A 305      86.819  43.753 116.358  1.00  0.00           O
ATOM   4843  N   MET A 306      85.599  42.513 117.748  1.00  0.00           N
ATOM   4845  CA  MET A 306      84.389  42.713 116.969  1.00  0.00           C
ATOM   4847  CB  MET A 306      83.368  41.583 117.309  1.00  0.00           C
ATOM   4850  CG  MET A 306      82.108  41.473 116.428  1.00  0.00           C
ATOM   4853  SD  MET A 306      82.368  40.863 114.729  1.00  0.00           S
ATOM   4854  CE  MET A 306      82.658  42.473 113.958  1.00  0.00           C
ATOM   4858  C   MET A 306      83.818  44.103 117.239  1.00  0.00           C
ATOM   4859  O   MET A 306      83.048  44.663 116.458  1.00  0.00           O
ATOM   4860  N   ILE A 307      84.319  44.733 118.329  1.00  0.00           N
ATOM   4862  CA  ILE A 307      84.119  46.114 118.769  1.00  0.00           C
ATOM   4864  CB  ILE A 307      84.849  46.273 120.108  1.00  0.00           C
ATOM   4866  CG2 ILE A 307      86.388  46.373 119.949  1.00  0.00           C
ATOM   4870  CG1 ILE A 307      84.278  47.393 121.019  1.00  0.00           C
ATOM   4873  CD  ILE A 307      84.539  48.823 120.559  1.00  0.00           C
ATOM   4877  C   ILE A 307      84.559  47.103 117.689  1.00  0.00           C
ATOM   4878  O   ILE A 307      83.849  48.053 117.359  1.00  0.00           O
ATOM   4879  N   LEU A 308      85.679  46.823 117.008  1.00  0.00           N
ATOM   4881  CA  LEU A 308      86.238  47.583 115.898  1.00  0.00           C
ATOM   4883  CB  LEU A 308      87.589  46.943 115.479  1.00  0.00           C
ATOM   4886  CG  LEU A 308      88.618  46.753 116.609  1.00  0.00           C
ATOM   4888  CD1 LEU A 308      89.938  46.243 116.028  1.00  0.00           C
ATOM   4892  CD2 LEU A 308      88.858  48.043 117.409  1.00  0.00           C
ATOM   4896  C   LEU A 308      85.329  47.513 114.699  1.00  0.00           C
ATOM   4897  O   LEU A 308      85.308  48.373 113.818  1.00  0.00           O
ATOM   4898  N   GLY A 309      84.529  46.443 114.648  1.00  0.00           N
ATOM   4900  CA  GLY A 309      83.529  46.203 113.639  1.00  0.00           C
ATOM   4903  C   GLY A 309      82.328  47.073 113.829  1.00  0.00           C
ATOM   4904  O   GLY A 309      81.658  47.383 112.848  1.00  0.00           O
ATOM   4905  N   THR A 310      81.999  47.493 115.068  1.00  0.00           N
ATOM   4907  CA  THR A 310      80.889  48.443 115.239  1.00  0.00           C
ATOM   4909  CB  THR A 310      80.189  48.313 116.589  1.00  0.00           C
ATOM   4911  OG1 THR A 310      78.798  48.573 116.428  1.00  0.00           O
ATOM   4913  CG2 THR A 310      80.728  49.243 117.689  1.00  0.00           C
ATOM   4917  C   THR A 310      81.369  49.873 115.009  1.00  0.00           C
ATOM   4918  O   THR A 310      80.599  50.763 114.658  1.00  0.00           O
ATOM   4919  N   GLU A 311      82.698  50.103 115.119  1.00  0.00           N
ATOM   4921  CA  GLU A 311      83.279  51.413 114.988  1.00  0.00           C
ATOM   4923  CB  GLU A 311      84.518  51.523 115.908  1.00  0.00           C
ATOM   4926  CG  GLU A 311      84.219  51.583 117.418  1.00  0.00           C
ATOM   4929  CD  GLU A 311      85.499  51.943 118.178  1.00  0.00           C
ATOM   4930  OE1 GLU A 311      86.339  51.033 118.429  1.00  0.00           O
ATOM   4931  OE2 GLU A 311      85.658  53.163 118.469  1.00  0.00           O
ATOM   4932  C   GLU A 311      83.729  51.763 113.578  1.00  0.00           C
ATOM   4933  O   GLU A 311      84.158  52.883 113.309  1.00  0.00           O
ATOM   4934  N   PHE A 312      83.628  50.823 112.619  1.00  0.00           N
ATOM   4936  CA  PHE A 312      84.088  51.023 111.249  1.00  0.00           C
ATOM   4938  CB  PHE A 312      84.868  49.763 110.789  1.00  0.00           C
ATOM   4941  CG  PHE A 312      85.499  49.923 109.428  1.00  0.00           C
ATOM   4942  CD1 PHE A 312      86.859  50.283 109.309  1.00  0.00           C
ATOM   4944  CE1 PHE A 312      87.449  50.413 108.049  1.00  0.00           C
ATOM   4946  CZ  PHE A 312      86.688  50.203 106.889  1.00  0.00           C
ATOM   4948  CD2 PHE A 312      84.758  49.683 108.258  1.00  0.00           C
ATOM   4950  CE2 PHE A 312      85.348  49.833 106.998  1.00  0.00           C
ATOM   4952  C   PHE A 312      82.888  51.283 110.359  1.00  0.00           C
ATOM   4953  O   PHE A 312      82.108  50.373 110.089  1.00  0.00           O
ATOM   4954  N   GLN A 313      82.689  52.523 109.859  1.00  0.00           N
ATOM   4956  CA  GLN A 313      81.588  52.793 108.949  1.00  0.00           C
ATOM   4958  CB  GLN A 313      81.108  54.263 108.998  1.00  0.00           C
ATOM   4961  CG  GLN A 313      80.578  54.733 110.379  1.00  0.00           C
ATOM   4964  CD  GLN A 313      79.338  53.973 110.879  1.00  0.00           C
ATOM   4965  OE1 GLN A 313      78.228  54.253 110.429  1.00  0.00           O
ATOM   4966  NE2 GLN A 313      79.529  53.063 111.858  1.00  0.00           N
ATOM   4969  C   GLN A 313      81.899  52.373 107.509  1.00  0.00           C
ATOM   4970  O   GLN A 313      82.969  52.633 106.959  1.00  0.00           O
ATOM   4971  N   LEU A 314      80.908  51.703 106.889  1.00  0.00           N
ATOM   4973  CA  LEU A 314      80.929  51.313 105.499  1.00  0.00           C
ATOM   4975  CB  LEU A 314      80.049  50.063 105.279  1.00  0.00           C
ATOM   4978  CG  LEU A 314      80.429  48.864 106.178  1.00  0.00           C
ATOM   4980  CD1 LEU A 314      79.548  47.653 105.869  1.00  0.00           C
ATOM   4984  CD2 LEU A 314      81.908  48.474 106.028  1.00  0.00           C
ATOM   4988  C   LEU A 314      80.418  52.453 104.619  1.00  0.00           C
ATOM   4989  O   LEU A 314      79.579  53.253 105.038  1.00  0.00           O
ATOM   4990  N   GLU A 315      80.908  52.544 103.369  1.00  0.00           N
ATOM   4992  CA  GLU A 315      80.469  53.533 102.409  1.00  0.00           C
ATOM   4994  CB  GLU A 315      81.649  54.393 101.869  1.00  0.00           C
ATOM   4997  CG  GLU A 315      82.419  55.133 103.008  1.00  0.00           C
ATOM   5000  CD  GLU A 315      83.488  56.133 102.579  1.00  0.00           C
ATOM   5001  OE1 GLU A 315      83.688  56.353 101.369  1.00  0.00           O
ATOM   5002  OE2 GLU A 315      84.168  56.723 103.479  1.00  0.00           O
ATOM   5003  C   GLU A 315      79.738  52.793 101.269  1.00  0.00           C
ATOM   5004  O   GLU A 315      79.909  51.583 101.139  1.00  0.00           O
ATOM   5005  N   PRO A 316      78.868  53.404 100.459  1.00  0.00           N
ATOM   5006  CD  PRO A 316      78.308  54.733 100.699  1.00  0.00           C
ATOM   5009  CA  PRO A 316      78.349  52.813  99.229  1.00  0.00           C
ATOM   5011  CB  PRO A 316      77.628  53.983  98.528  1.00  0.00           C
ATOM   5014  CG  PRO A 316      77.138  54.803  99.708  1.00  0.00           C
ATOM   5017  C   PRO A 316      79.349  52.123  98.318  1.00  0.00           C
ATOM   5018  O   PRO A 316      80.348  52.713  97.919  1.00  0.00           O
ATOM   5019  N   TYR A 317      79.058  50.853  97.968  1.00  0.00           N
ATOM   5021  CA  TYR A 317      79.849  50.023  97.099  1.00  0.00           C
ATOM   5023  CB  TYR A 317      80.089  50.593  95.669  1.00  0.00           C
ATOM   5026  CG  TYR A 317      78.749  50.773  94.979  1.00  0.00           C
ATOM   5027  CD1 TYR A 317      78.158  49.693  94.299  1.00  0.00           C
ATOM   5029  CE1 TYR A 317      76.858  49.803  93.769  1.00  0.00           C
ATOM   5031  CZ  TYR A 317      76.158  51.003  93.879  1.00  0.00           C
ATOM   5032  OH  TYR A 317      74.838  51.093  93.359  1.00  0.00           O
ATOM   5034  CD2 TYR A 317      78.058  51.993  95.029  1.00  0.00           C
ATOM   5036  CE2 TYR A 317      76.768  52.113  94.489  1.00  0.00           C
ATOM   5038  C   TYR A 317      81.069  49.433  97.799  1.00  0.00           C
ATOM   5039  O   TYR A 317      82.029  48.993  97.169  1.00  0.00           O
ATOM   5040  N   ASP A 318      81.038  49.373  99.139  1.00  0.00           N
ATOM   5042  CA  ASP A 318      81.849  48.463  99.928  1.00  0.00           C
ATOM   5044  CB  ASP A 318      81.868  48.843 101.439  1.00  0.00           C
ATOM   5047  CG  ASP A 318      82.689  50.093 101.659  1.00  0.00           C
ATOM   5048  OD1 ASP A 318      83.198  50.653 100.659  1.00  0.00           O
ATOM   5049  OD2 ASP A 318      82.829  50.543 102.839  1.00  0.00           O
ATOM   5050  C   ASP A 318      81.509  46.993  99.749  1.00  0.00           C
ATOM   5051  O   ASP A 318      80.348  46.553  99.758  1.00  0.00           O
ATOM   5052  N   ILE A 319      82.568  46.163  99.629  1.00  0.00           N
ATOM   5054  CA  ILE A 319      82.538  44.724  99.729  1.00  0.00           C
ATOM   5056  CB  ILE A 319      83.578  44.103  98.779  1.00  0.00           C
ATOM   5058  CG2 ILE A 319      83.709  42.553  98.869  1.00  0.00           C
ATOM   5062  CG1 ILE A 319      83.268  44.543  97.319  1.00  0.00           C
ATOM   5065  CD  ILE A 319      81.819  44.243  96.909  1.00  0.00           C
ATOM   5069  C   ILE A 319      82.869  44.363 101.148  1.00  0.00           C
ATOM   5070  O   ILE A 319      83.899  44.794 101.659  1.00  0.00           O
ATOM   5071  N   VAL A 320      82.039  43.544 101.809  1.00  0.00           N
ATOM   5073  CA  VAL A 320      82.419  42.893 103.059  1.00  0.00           C
ATOM   5075  CB  VAL A 320      81.418  43.113 104.179  1.00  0.00           C
ATOM   5077  CG1 VAL A 320      81.838  42.333 105.449  1.00  0.00           C
ATOM   5081  CG2 VAL A 320      81.339  44.623 104.489  1.00  0.00           C
ATOM   5085  C   VAL A 320      82.599  41.413 102.789  1.00  0.00           C
ATOM   5086  O   VAL A 320      81.658  40.693 102.449  1.00  0.00           O
ATOM   5087  N   TYR A 321      83.849  40.923 102.949  1.00  0.00           N
ATOM   5089  CA  TYR A 321      84.238  39.573 102.579  1.00  0.00           C
ATOM   5091  CB  TYR A 321      85.338  39.633 101.479  1.00  0.00           C
ATOM   5094  CG  TYR A 321      85.658  38.263 100.929  1.00  0.00           C
ATOM   5095  CD1 TYR A 321      84.798  37.673  99.999  1.00  0.00           C
ATOM   5097  CE1 TYR A 321      85.038  36.373  99.529  1.00  0.00           C
ATOM   5099  CZ  TYR A 321      86.138  35.653  99.988  1.00  0.00           C
ATOM   5100  OH  TYR A 321      86.318  34.323  99.568  1.00  0.00           O
ATOM   5102  CD2 TYR A 321      86.798  37.553 101.349  1.00  0.00           C
ATOM   5104  CE2 TYR A 321      87.039  36.253 100.888  1.00  0.00           C
ATOM   5106  C   TYR A 321      84.738  38.753 103.769  1.00  0.00           C
ATOM   5107  O   TYR A 321      85.499  39.253 104.599  1.00  0.00           O
ATOM   5108  N   VAL A 322      84.338  37.453 103.839  1.00  0.00           N
ATOM   5110  CA  VAL A 322      84.919  36.473 104.749  1.00  0.00           C
ATOM   5112  CB  VAL A 322      83.948  35.963 105.809  1.00  0.00           C
ATOM   5114  CG1 VAL A 322      84.728  35.233 106.928  1.00  0.00           C
ATOM   5118  CG2 VAL A 322      83.149  37.133 106.409  1.00  0.00           C
ATOM   5122  C   VAL A 322      85.558  35.283 104.008  1.00  0.00           C
ATOM   5123  O   VAL A 322      85.018  34.683 103.078  1.00  0.00           O
ATOM   5124  N   THR A 323      86.789  34.923 104.419  1.00  0.00           N
ATOM   5126  CA  THR A 323      87.599  33.803 103.919  1.00  0.00           C
ATOM   5128  CB  THR A 323      89.088  34.103 104.098  1.00  0.00           C
ATOM   5130  OG1 THR A 323      89.408  35.313 103.429  1.00  0.00           O
ATOM   5132  CG2 THR A 323      90.038  33.053 103.489  1.00  0.00           C
ATOM   5136  C   THR A 323      87.258  32.453 104.579  1.00  0.00           C
ATOM   5137  O   THR A 323      86.728  32.393 105.689  1.00  0.00           O
ATOM   5138  N   THR A 324      87.568  31.313 103.939  1.00  0.00           N
ATOM   5140  CA  THR A 324      87.258  29.953 104.398  1.00  0.00           C
ATOM   5142  CB  THR A 324      86.768  29.073 103.239  1.00  0.00           C
ATOM   5144  OG1 THR A 324      85.988  29.843 102.339  1.00  0.00           O
ATOM   5146  CG2 THR A 324      85.898  27.923 103.759  1.00  0.00           C
ATOM   5150  C   THR A 324      88.508  29.303 104.959  1.00  0.00           C
ATOM   5151  O   THR A 324      89.599  29.473 104.409  1.00  0.00           O
ATOM   5152  N   ALA A 325      88.419  28.533 106.078  1.00  0.00           N
ATOM   5154  CA  ALA A 325      89.569  27.833 106.648  1.00  0.00           C
ATOM   5156  CB  ALA A 325      89.569  28.023 108.169  1.00  0.00           C
ATOM   5160  C   ALA A 325      89.658  26.303 106.339  1.00  0.00           C
ATOM   5161  OT1 ALA A 325      88.778  25.703 105.669  1.00  0.00           O
ATOM   5162  OT2 ALA A 325      90.688  25.673 106.738  1.00  0.00           O
ATOM   5163  NH3 POPEB 326     134.175  46.523  77.589  1.00  0.00           N
ATOM   5167  C12 POPEB 326     133.069  47.533  77.729  1.00  0.00           C
ATOM   5170  C11 POPEB 326     133.099  48.223  79.109  1.00  0.00           C
ATOM   5173  P   POPEB 326     132.179  50.663  79.389  1.00  0.00           P
ATOM   5174  O13 POPEB 326     133.209  51.013  80.398  1.00  0.00           O
ATOM   5175  O14 POPEB 326     130.879  51.373  79.449  1.00  0.00           O
ATOM   5176  O11 POPEB 326     132.859  50.953  77.999  1.00  0.00           O
ATOM   5177  O12 POPEB 326     131.968  49.073  79.339  1.00  0.00           O
ATOM   5178  C1  POPEB 326     132.238  51.603  76.898  1.00  0.00           C
ATOM   5181  C2  POPEB 326     131.568  50.563  75.949  1.00  0.00           C
ATOM   5183  O21 POPEB 326     132.409  50.093  74.879  1.00  0.00           O
ATOM   5184  C21 POPEB 326     133.198  50.803  74.059  1.00  0.00           C
ATOM   5185  O22 POPEB 326     134.225  50.343  73.578  1.00  0.00           O
ATOM   5186  C22 POPEB 326     132.719  52.224  73.709  1.00  0.00           C
ATOM   5189  C3  POPEB 326     130.108  50.893  75.519  1.00  0.00           C
ATOM   5192  O31 POPEB 326     129.468  49.743  74.939  1.00  0.00           O
ATOM   5193  C31 POPEB 326     129.779  49.493  73.659  1.00  0.00           C
ATOM   5194  O32 POPEB 326     130.408  50.243  72.929  1.00  0.00           O
ATOM   5195  C32 POPEB 326     129.198  48.143  73.248  1.00  0.00           C
ATOM   5198  C23 POPEB 326     133.069  52.683  72.258  1.00  0.00           C
ATOM   5201  C24 POPEB 326     132.179  52.043  71.168  1.00  0.00           C
ATOM   5204  C25 POPEB 326     132.298  52.713  69.789  1.00  0.00           C
ATOM   5207  C26 POPEB 326     131.358  52.103  68.729  1.00  0.00           C
ATOM   5210  C27 POPEB 326     131.099  53.043  67.538  1.00  0.00           C
ATOM   5213  C28 POPEB 326     130.099  52.503  66.498  1.00  0.00           C
ATOM   5216  C29 POPEB 326     130.628  51.393  65.619  1.00  0.00           C
ATOM   5218 0C21 POPEB 326     129.979  50.863  64.569  1.00  0.00           C
ATOM   5220 1C21 POPEB 326     128.608  51.283  64.078  1.00  0.00           C
ATOM   5223 2C21 POPEB 326     127.459  50.423  64.639  1.00  0.00           C
ATOM   5226 3C21 POPEB 326     127.409  49.003  64.069  1.00  0.00           C
ATOM   5229 4C21 POPEB 326     126.288  48.134  64.659  1.00  0.00           C
ATOM   5232 5C21 POPEB 326     124.878  48.703  64.439  1.00  0.00           C
ATOM   5235 6C21 POPEB 326     123.768  47.713  64.839  1.00  0.00           C
ATOM   5238 7C21 POPEB 326     122.358  48.283  64.609  1.00  0.00           C
ATOM   5241 8C21 POPEB 326     121.248  47.263  64.879  1.00  0.00           C
ATOM   5245  C33 POPEB 326     129.768  47.633  71.898  1.00  0.00           C
ATOM   5248  C34 POPEB 326     129.278  46.213  71.609  1.00  0.00           C
ATOM   5251  C35 POPEB 326     130.048  45.453  70.519  1.00  0.00           C
ATOM   5254  C36 POPEB 326     129.779  45.893  69.068  1.00  0.00           C
ATOM   5257  C37 POPEB 326     130.378  44.883  68.089  1.00  0.00           C
ATOM   5260  C38 POPEB 326     130.278  45.263  66.598  1.00  0.00           C
ATOM   5263  C39 POPEB 326     128.969  44.833  65.919  1.00  0.00           C
ATOM   5266 0C31 POPEB 326     129.058  44.993  64.399  1.00  0.00           C
ATOM   5269 1C31 POPEB 326     127.828  44.483  63.639  1.00  0.00           C
ATOM   5272 2C31 POPEB 326     127.969  44.593  62.109  1.00  0.00           C
ATOM   5275 3C31 POPEB 326     128.108  46.033  61.598  1.00  0.00           C
ATOM   5278 4C31 POPEB 326     128.119  46.114  60.069  1.00  0.00           C
ATOM   5281 5C31 POPEB 326     128.468  47.513  59.549  1.00  0.00           C
ATOM   5284 6C31 POPEB 326     128.419  47.623  58.019  1.00  0.00           C
ATOM   5288  NH3 POPEC 327     118.799 131.644  74.489  1.00  0.00           N
ATOM   5292  C12 POPEC 327     119.968 132.043  75.369  1.00  0.00           C
ATOM   5295  C11 POPEC 327     121.159 131.064  75.279  1.00  0.00           C
ATOM   5298  P   POPEC 327     123.648 130.804  76.069  1.00  0.00           P
ATOM   5299  O13 POPEC 327     124.588 131.654  75.309  1.00  0.00           O
ATOM   5300  O14 POPEC 327     124.128 130.443  77.429  1.00  0.00           O
ATOM   5301  O11 POPEC 327     123.368 129.463  75.269  1.00  0.00           O
ATOM   5302  O12 POPEC 327     122.218 131.483  76.159  1.00  0.00           O
ATOM   5303  C1  POPEC 327     124.438 128.533  75.049  1.00  0.00           C
ATOM   5306  C2  POPEC 327     125.138 128.853  73.709  1.00  0.00           C
ATOM   5308  O21 POPEC 327     124.249 128.463  72.639  1.00  0.00           O
ATOM   5309  C21 POPEC 327     123.589 129.463  72.099  1.00  0.00           C
ATOM   5310  O22 POPEC 327     123.869 130.643  72.199  1.00  0.00           O
ATOM   5311  C22 POPEC 327     122.398 128.943  71.279  1.00  0.00           C
ATOM   5314  C3  POPEC 327     126.479 128.093  73.569  1.00  0.00           C
ATOM   5317  O31 POPEC 327     127.339 128.694  72.579  1.00  0.00           O
ATOM   5318  C31 POPEC 327     127.948 129.814  72.939  1.00  0.00           C
ATOM   5319  O32 POPEC 327     127.899 130.333  74.049  1.00  0.00           O
ATOM   5320  C32 POPEC 327     128.798 130.313  71.779  1.00  0.00           C
ATOM   5323  C23 POPEC 327     122.668 127.654  70.449  1.00  0.00           C
ATOM   5326  C24 POPEC 327     122.199 127.764  68.989  1.00  0.00           C
ATOM   5329  C25 POPEC 327     123.118 128.654  68.128  1.00  0.00           C
ATOM   5332  C26 POPEC 327     122.649 128.783  66.679  1.00  0.00           C
ATOM   5335  C27 POPEC 327     123.669 129.534  65.799  1.00  0.00           C
ATOM   5338  C28 POPEC 327     123.289 129.603  64.299  1.00  0.00           C
ATOM   5341  C29 POPEC 327     121.959 130.273  64.078  1.00  0.00           C
ATOM   5343 0C21 POPEC 327     121.708 131.483  63.549  1.00  0.00           C
ATOM   5345 1C21 POPEC 327     122.708 132.474  63.009  1.00  0.00           C
ATOM   5348 2C21 POPEC 327     122.498 132.784  61.519  1.00  0.00           C
ATOM   5351 3C21 POPEC 327     121.209 133.573  61.229  1.00  0.00           C
ATOM   5354 4C21 POPEC 327     121.019 133.963  59.749  1.00  0.00           C
ATOM   5357 5C21 POPEC 327     122.158 134.814  59.168  1.00  0.00           C
ATOM   5360 6C21 POPEC 327     122.428 136.103  59.969  1.00  0.00           C
ATOM   5363 7C21 POPEC 327     123.478 136.993  59.288  1.00  0.00           C
ATOM   5366 8C21 POPEC 327     123.829 138.230  60.119  1.00  0.00           C
ATOM   5370  C33 POPEC 327     127.999 130.863  70.569  1.00  0.00           C
ATOM   5373  C34 POPEC 327     127.279 129.773  69.758  1.00  0.00           C
ATOM   5376  C35 POPEC 327     126.649 130.284  68.449  1.00  0.00           C
ATOM   5379  C36 POPEC 327     127.678 130.753  67.429  1.00  0.00           C
ATOM   5382  C37 POPEC 327     127.148 130.763  65.989  1.00  0.00           C
ATOM   5385  C38 POPEC 327     128.258 131.103  64.969  1.00  0.00           C
ATOM   5388  C39 POPEC 327     127.818 130.923  63.508  1.00  0.00           C
ATOM   5391 0C31 POPEC 327     128.998 131.033  62.529  1.00  0.00           C
ATOM   5394 1C31 POPEC 327     128.589 130.683  61.089  1.00  0.00           C
ATOM   5397 2C31 POPEC 327     129.779 130.593  60.109  1.00  0.00           C
ATOM   5400 3C31 POPEC 327     130.688 129.393  60.389  1.00  0.00           C
ATOM   5403 4C31 POPEC 327     131.638 129.063  59.229  1.00  0.00           C
ATOM   5406 5C31 POPEC 327     132.418 127.764  59.469  1.00  0.00           C
ATOM   5409 6C31 POPEC 327     133.258 127.323  58.269  1.00  0.00           C
ATOM   5413  NH3 POPED 328      73.638  49.033  36.719  1.00  0.00           N
ATOM   5417  C12 POPED 328      73.558  47.544  36.848  1.00  0.00           C
ATOM   5420  C11 POPED 328      72.688  46.873  35.749  1.00  0.00           C
ATOM   5423  P   POPED 328      71.078  48.733  34.859  1.00  0.00           P
ATOM   5424  O13 POPED 328      72.349  49.233  34.269  1.00  0.00           O
ATOM   5425  O14 POPED 328      69.898  48.614  33.989  1.00  0.00           O
ATOM   5426  O11 POPED 328      70.829  49.533  36.189  1.00  0.00           O
ATOM   5427  O12 POPED 328      71.368  47.383  35.598  1.00  0.00           O
ATOM   5428  C1  POPED 328      70.118  50.743  36.229  1.00  0.00           C
ATOM   5431  C2  POPED 328      69.819  51.153  37.689  1.00  0.00           C
ATOM   5433  O21 POPED 328      71.029  51.294  38.489  1.00  0.00           O
ATOM   5434  C21 POPED 328      71.468  52.544  38.539  1.00  0.00           C
ATOM   5435  O22 POPED 328      71.459  53.343  37.619  1.00  0.00           O
ATOM   5436  C22 POPED 328      71.878  52.863  39.989  1.00  0.00           C
ATOM   5439  C3  POPED 328      68.808  50.193  38.419  1.00  0.00           C
ATOM   5442  O31 POPED 328      69.438  49.213  39.279  1.00  0.00           O
ATOM   5443  C31 POPED 328      69.468  49.533  40.589  1.00  0.00           C
ATOM   5444  O32 POPED 328      69.048  50.563  41.069  1.00  0.00           O
ATOM   5445  C32 POPED 328      70.078  48.413  41.429  1.00  0.00           C
ATOM   5448  C23 POPED 328      73.378  53.103  40.169  1.00  0.00           C
ATOM   5451  C24 POPED 328      73.709  53.883  41.449  1.00  0.00           C
ATOM   5454  C25 POPED 328      73.419  53.073  42.718  1.00  0.00           C
ATOM   5457  C26 POPED 328      73.968  53.723  43.989  1.00  0.00           C
ATOM   5460  C27 POPED 328      73.478  53.003  45.259  1.00  0.00           C
ATOM   5463  C28 POPED 328      74.008  53.633  46.559  1.00  0.00           C
ATOM   5466  C29 POPED 328      73.349  53.073  47.789  1.00  0.00           C
ATOM   5468 0C21 POPED 328      73.338  53.643  49.008  1.00  0.00           C
ATOM   5470 1C21 POPED 328      74.058  54.903  49.409  1.00  0.00           C
ATOM   5473 2C21 POPED 328      74.878  54.693  50.709  1.00  0.00           C
ATOM   5476 3C21 POPED 328      76.039  53.693  50.538  1.00  0.00           C
ATOM   5479 4C21 POPED 328      76.728  53.313  51.858  1.00  0.00           C
ATOM   5482 5C21 POPED 328      77.628  54.403  52.459  1.00  0.00           C
ATOM   5485 6C21 POPED 328      78.478  53.853  53.619  1.00  0.00           C
ATOM   5488 7C21 POPED 328      79.419  54.883  54.249  1.00  0.00           C
ATOM   5491 8C21 POPED 328      80.408  54.263  55.239  1.00  0.00           C
ATOM   5495  C33 POPED 328      71.359  48.843  42.189  1.00  0.00           C
ATOM   5498  C34 POPED 328      71.218  48.773  43.719  1.00  0.00           C
ATOM   5501  C35 POPED 328      72.499  49.223  44.439  1.00  0.00           C
ATOM   5504  C36 POPED 328      72.518  48.873  45.939  1.00  0.00           C
ATOM   5507  C37 POPED 328      73.849  49.283  46.598  1.00  0.00           C
ATOM   5510  C38 POPED 328      74.119  48.633  47.959  1.00  0.00           C
ATOM   5513  C39 POPED 328      73.268  49.203  49.109  1.00  0.00           C
ATOM   5516 0C31 POPED 328      73.859  48.803  50.468  1.00  0.00           C
ATOM   5519 1C31 POPED 328      73.178  49.523  51.648  1.00  0.00           C
ATOM   5522 2C31 POPED 328      73.898  49.333  52.999  1.00  0.00           C
ATOM   5525 3C31 POPED 328      75.338  49.853  52.989  1.00  0.00           C
ATOM   5528 4C31 POPED 328      75.958  49.963  54.389  1.00  0.00           C
ATOM   5531 5C31 POPED 328      77.468  50.253  54.329  1.00  0.00           C
ATOM   5534 6C31 POPED 328      78.128  50.403  55.699  1.00  0.00           C
ATOM   5538  NH3 POPEE 329      14.138 117.593  83.718  1.00  0.00           N
ATOM   5542  C12 POPEE 329      13.708 116.173  83.519  1.00  0.00           C
ATOM   5545  C11 POPEE 329      14.628 115.383  82.538  1.00  0.00           C
ATOM   5548  P   POPEE 329      17.208 115.844  83.089  1.00  0.00           P
ATOM   5549  O13 POPEE 329      16.818 117.204  83.479  1.00  0.00           O
ATOM   5550  O14 POPEE 329      18.238 115.163  83.879  1.00  0.00           O
ATOM   5551  O11 POPEE 329      17.738 115.923  81.609  1.00  0.00           O
ATOM   5552  O12 POPEE 329      15.888 114.963  83.089  1.00  0.00           O
ATOM   5553  C1  POPEE 329      16.998 115.723  80.419  1.00  0.00           C
ATOM   5556  C2  POPEE 329      17.978 115.523  79.238  1.00  0.00           C
ATOM   5558  O21 POPEE 329      17.268 115.073  78.069  1.00  0.00           O
ATOM   5559  C21 POPEE 329      16.528 115.984  77.468  1.00  0.00           C
ATOM   5560  O22 POPEE 329      16.438 117.164  77.758  1.00  0.00           O
ATOM   5561  C22 POPEE 329      15.628 115.273  76.439  1.00  0.00           C
ATOM   5564  C3  POPEE 329      19.078 114.484  79.648  1.00  0.00           C
ATOM   5567  O31 POPEE 329      19.628 113.773  78.508  1.00  0.00           O
ATOM   5568  C31 POPEE 329      18.928 112.683  78.178  1.00  0.00           C
ATOM   5569  O32 POPEE 329      17.988 112.223  78.809  1.00  0.00           O
ATOM   5570  C32 POPEE 329      19.398 112.153  76.828  1.00  0.00           C
ATOM   5573  C23 POPEE 329      16.108 115.364  74.968  1.00  0.00           C
ATOM   5576  C24 POPEE 329      15.108 114.723  73.989  1.00  0.00           C
ATOM   5579  C25 POPEE 329      15.468 114.813  72.499  1.00  0.00           C
ATOM   5582  C26 POPEE 329      15.618 116.253  71.959  1.00  0.00           C
ATOM   5585  C27 POPEE 329      15.628 116.273  70.418  1.00  0.00           C
ATOM   5588  C28 POPEE 329      15.768 117.683  69.819  1.00  0.00           C
ATOM   5591  C29 POPEE 329      15.368 117.703  68.359  1.00  0.00           C
ATOM   5593 0C21 POPEE 329      16.138 118.034  67.299  1.00  0.00           C
ATOM   5595 1C21 POPEE 329      17.578 118.454  67.328  1.00  0.00           C
ATOM   5598 2C21 POPEE 329      18.228 118.414  65.929  1.00  0.00           C
ATOM   5601 3C21 POPEE 329      19.678 118.943  65.959  1.00  0.00           C
ATOM   5604 4C21 POPEE 329      20.278 119.144  64.558  1.00  0.00           C
ATOM   5607 5C21 POPEE 329      21.688 119.764  64.628  1.00  0.00           C
ATOM   5610 6C21 POPEE 329      22.288 120.114  63.259  1.00  0.00           C
ATOM   5613 7C21 POPEE 329      22.718 118.904  62.429  1.00  0.00           C
ATOM   5616 8C21 POPEE 329      23.518 119.284  61.169  1.00  0.00           C
ATOM   5620  C33 POPEE 329      18.208 111.853  75.888  1.00  0.00           C
ATOM   5623  C34 POPEE 329      18.598 111.113  74.599  1.00  0.00           C
ATOM   5626  C35 POPEE 329      17.388 110.443  73.919  1.00  0.00           C
ATOM   5629  C36 POPEE 329      17.768 109.594  72.699  1.00  0.00           C
ATOM   5632  C37 POPEE 329      16.668 108.594  72.309  1.00  0.00           C
ATOM   5635  C38 POPEE 329      16.968 107.773  71.039  1.00  0.00           C
ATOM   5638  C39 POPEE 329      16.968 108.603  69.749  1.00  0.00           C
ATOM   5641 0C31 POPEE 329      16.958 107.754  68.469  1.00  0.00           C
ATOM   5644 1C31 POPEE 329      16.808 108.603  67.199  1.00  0.00           C
ATOM   5647 2C31 POPEE 329      16.738 107.764  65.919  1.00  0.00           C
ATOM   5650 3C31 POPEE 329      16.558 108.624  64.669  1.00  0.00           C
ATOM   5653 4C31 POPEE 329      16.778 107.833  63.369  1.00  0.00           C
ATOM   5656 5C31 POPEE 329      16.488 108.673  62.119  1.00  0.00           C
ATOM   5659 6C31 POPEE 329      16.858 107.983  60.808  1.00  0.00           C
ATOM   5663  NH3 POPEF 330      82.309  98.853  78.809  1.00  0.00           N
ATOM   5667  C12 POPEF 330      83.139 100.044  79.199  1.00  0.00           C
ATOM   5670  C11 POPEF 330      84.618  99.683  79.098  1.00  0.00           C
ATOM   5673  P   POPEF 330      85.998 101.364  80.608  1.00  0.00           P
ATOM   5674  O13 POPEF 330      87.179 100.544  80.969  1.00  0.00           O
ATOM   5675  O14 POPEF 330      84.898 101.394  81.589  1.00  0.00           O
ATOM   5676  O11 POPEF 330      86.448 102.833  80.248  1.00  0.00           O
ATOM   5677  O12 POPEF 330      85.429 100.833  79.238  1.00  0.00           O
ATOM   5678  C1  POPEF 330      87.108 103.123  79.008  1.00  0.00           C
ATOM   5681  C2  POPEF 330      86.128 103.444  77.839  1.00  0.00           C
ATOM   5683  O21 POPEF 330      86.908 103.423  76.629  1.00  0.00           O
ATOM   5684  C21 POPEF 330      86.308 102.904  75.569  1.00  0.00           C
ATOM   5685  O22 POPEF 330      85.158 102.514  75.529  1.00  0.00           O
ATOM   5686  C22 POPEF 330      87.258 102.894  74.378  1.00  0.00           C
ATOM   5689  C3  POPEF 330      85.388 104.793  78.029  1.00  0.00           C
ATOM   5692  O31 POPEF 330      83.958 104.624  77.939  1.00  0.00           O
ATOM   5693  C31 POPEF 330      83.298 104.533  76.779  1.00  0.00           C
ATOM   5694  O32 POPEF 330      82.269 103.894  76.629  1.00  0.00           O
ATOM   5695  C32 POPEF 330      83.858 105.453  75.678  1.00  0.00           C
ATOM   5698  C23 POPEF 330      86.889 103.943  73.309  1.00  0.00           C
ATOM   5701  C24 POPEF 330      87.518 103.654  71.939  1.00  0.00           C
ATOM   5704  C25 POPEF 330      86.959 104.533  70.818  1.00  0.00           C
ATOM   5707  C26 POPEF 330      87.199 103.953  69.419  1.00  0.00           C
ATOM   5710  C27 POPEF 330      86.498 104.743  68.309  1.00  0.00           C
ATOM   5713  C28 POPEF 330      86.539 104.044  66.928  1.00  0.00           C
ATOM   5716  C29 POPEF 330      85.938 104.923  65.869  1.00  0.00           C
ATOM   5718 0C21 POPEF 330      85.248 104.533  64.769  1.00  0.00           C
ATOM   5720 1C21 POPEF 330      84.959 103.123  64.339  1.00  0.00           C
ATOM   5723 2C21 POPEF 330      84.208 103.064  62.989  1.00  0.00           C
ATOM   5726 3C21 POPEF 330      84.998 103.673  61.809  1.00  0.00           C
ATOM   5729 4C21 POPEF 330      84.508 103.193  60.429  1.00  0.00           C
ATOM   5732 5C21 POPEF 330      83.088 103.643  60.039  1.00  0.00           C
ATOM   5735 6C21 POPEF 330      82.999 105.084  59.509  1.00  0.00           C
ATOM   5738 7C21 POPEF 330      81.598 105.413  58.968  1.00  0.00           C
ATOM   5741 8C21 POPEF 330      81.518 106.794  58.308  1.00  0.00           C
ATOM   5745  C33 POPEF 330      83.709 106.963  75.999  1.00  0.00           C
ATOM   5748  C34 POPEF 330      83.078 107.754  74.848  1.00  0.00           C
ATOM   5751  C35 POPEF 330      82.829 109.223  75.239  1.00  0.00           C
ATOM   5754  C36 POPEF 330      82.158 110.073  74.148  1.00  0.00           C
ATOM   5757  C37 POPEF 330      80.868 109.433  73.619  1.00  0.00           C
ATOM   5760  C38 POPEF 330      79.968 110.394  72.818  1.00  0.00           C
ATOM   5763  C39 POPEF 330      80.679 111.103  71.659  1.00  0.00           C
ATOM   5766 0C31 POPEF 330      79.709 111.563  70.569  1.00  0.00           C
ATOM   5769 1C31 POPEF 330      79.459 110.503  69.498  1.00  0.00           C
ATOM   5772 2C31 POPEF 330      78.508 111.003  68.399  1.00  0.00           C
ATOM   5775 3C31 POPEF 330      78.399 110.103  67.158  1.00  0.00           C
ATOM   5778 4C31 POPEF 330      77.948 108.663  67.449  1.00  0.00           C
ATOM   5781 5C31 POPEF 330      77.509 107.943  66.169  1.00  0.00           C
ATOM   5784 6C31 POPEF 330      76.998 106.523  66.429  1.00  0.00           C
ATOM   5788  NH3 POPEG 331     107.589 122.463  75.049  1.00  0.00           N
ATOM   5792  C12 POPEG 331     108.979 122.544  75.608  1.00  0.00           C
ATOM   5795  C11 POPEG 331     109.068 123.694  76.639  1.00  0.00           C
ATOM   5798  P   POPEG 331     111.588 123.753  77.439  1.00  0.00           P
ATOM   5799  O13 POPEG 331     112.579 124.823  77.669  1.00  0.00           O
ATOM   5800  O14 POPEG 331     111.108 123.003  78.629  1.00  0.00           O
ATOM   5801  O11 POPEG 331     112.179 122.754  76.339  1.00  0.00           O
ATOM   5802  O12 POPEG 331     110.348 124.314  76.668  1.00  0.00           O
ATOM   5803  C1  POPEG 331     113.088 123.283  75.359  1.00  0.00           C
ATOM   5806  C2  POPEG 331     112.419 123.834  74.059  1.00  0.00           C
ATOM   5808  O21 POPEG 331     113.368 123.764  72.988  1.00  0.00           O
ATOM   5809  C21 POPEG 331     113.319 122.673  72.239  1.00  0.00           C
ATOM   5810  O22 POPEG 331     112.668 121.674  72.488  1.00  0.00           O
ATOM   5811  C22 POPEG 331     114.168 122.913  70.989  1.00  0.00           C
ATOM   5814  C3  POPEG 331     111.929 125.323  74.129  1.00  0.00           C
ATOM   5817  O31 POPEG 331     111.369 125.743  72.869  1.00  0.00           O
ATOM   5818  C31 POPEG 331     110.119 125.333  72.639  1.00  0.00           C
ATOM   5819  O32 POPEG 331     109.389 124.783  73.449  1.00  0.00           O
ATOM   5820  C32 POPEG 331     109.798 125.553  71.159  1.00  0.00           C
ATOM   5823  C23 POPEG 331     113.718 122.143  69.739  1.00  0.00           C
ATOM   5826  C24 POPEG 331     114.629 122.484  68.549  1.00  0.00           C
ATOM   5829  C25 POPEG 331     114.518 121.523  67.348  1.00  0.00           C
ATOM   5832  C26 POPEG 331     115.509 121.924  66.239  1.00  0.00           C
ATOM   5835  C27 POPEG 331     115.418 121.054  64.979  1.00  0.00           C
ATOM   5838  C28 POPEG 331     116.658 120.154  64.789  1.00  0.00           C
ATOM   5841  C29 POPEG 331     116.579 119.273  63.569  1.00  0.00           C
ATOM   5843 0C21 POPEG 331     116.948 119.603  62.319  1.00  0.00           C
ATOM   5845 1C21 POPEG 331     117.488 120.944  61.869  1.00  0.00           C
ATOM   5848 2C21 POPEG 331     116.708 121.493  60.659  1.00  0.00           C
ATOM   5851 3C21 POPEG 331     117.179 122.894  60.258  1.00  0.00           C
ATOM   5854 4C21 POPEG 331     116.339 123.523  59.139  1.00  0.00           C
ATOM   5857 5C21 POPEG 331     116.789 124.953  58.819  1.00  0.00           C
ATOM   5860 6C21 POPEG 331     115.679 125.793  58.168  1.00  0.00           C
ATOM   5863 7C21 POPEG 331     116.128 127.223  57.839  1.00  0.00           C
ATOM   5866 8C21 POPEG 331     114.979 128.113  57.359  1.00  0.00           C
ATOM   5870  C33 POPEG 331     110.739 124.743  70.239  1.00  0.00           C
ATOM   5873  C34 POPEG 331     110.698 125.124  68.749  1.00  0.00           C
ATOM   5876  C35 POPEG 331     109.459 124.633  67.968  1.00  0.00           C
ATOM   5879  C36 POPEG 331     109.679 124.753  66.449  1.00  0.00           C
ATOM   5882  C37 POPEG 331     108.618 124.063  65.569  1.00  0.00           C
ATOM   5885  C38 POPEG 331     109.168 123.764  64.159  1.00  0.00           C
ATOM   5888  C39 POPEG 331     108.498 122.584  63.439  1.00  0.00           C
ATOM   5891 0C31 POPEG 331     107.209 122.963  62.699  1.00  0.00           C
ATOM   5894 1C31 POPEG 331     106.658 121.773  61.899  1.00  0.00           C
ATOM   5897 2C31 POPEG 331     105.268 122.064  61.319  1.00  0.00           C
ATOM   5900 3C31 POPEG 331     104.718 120.874  60.499  1.00  0.00           C
ATOM   5903 4C31 POPEG 331     103.188 120.893  60.418  1.00  0.00           C
ATOM   5906 5C31 POPEG 331     102.599 119.664  59.709  1.00  0.00           C
ATOM   5909 6C31 POPEG 331     101.099 119.513  59.959  1.00  0.00           C
ATOM   5913  NH3 POPEH 332     111.388  68.753  35.309  1.00  0.00           N
ATOM   5917  C12 POPEH 332     112.628  67.913  35.418  1.00  0.00           C
ATOM   5920  C11 POPEH 332     113.408  67.883  34.098  1.00  0.00           C
ATOM   5923  P   POPEH 332     115.898  67.143  33.609  1.00  0.00           P
ATOM   5924  O13 POPEH 332     116.579  65.823  33.529  1.00  0.00           O
ATOM   5925  O14 POPEH 332     115.809  67.923  32.349  1.00  0.00           O
ATOM   5926  O11 POPEH 332     116.518  68.033  34.749  1.00  0.00           O
ATOM   5927  O12 POPEH 332     114.429  66.873  34.129  1.00  0.00           O
ATOM   5928  C1  POPEH 332     117.628  67.633  35.569  1.00  0.00           C
ATOM   5931  C2  POPEH 332     117.378  68.113  37.019  1.00  0.00           C
ATOM   5933  O21 POPEH 332     118.438  67.683  37.899  1.00  0.00           O
ATOM   5934  C21 POPEH 332     118.928  68.643  38.689  1.00  0.00           C
ATOM   5935  O22 POPEH 332     118.788  69.843  38.539  1.00  0.00           O
ATOM   5936  C22 POPEH 332     119.599  67.983  39.899  1.00  0.00           C
ATOM   5939  C3  POPEH 332     116.029  67.503  37.479  1.00  0.00           C
ATOM   5942  O31 POPEH 332     115.789  67.723  38.889  1.00  0.00           O
ATOM   5943  C31 POPEH 332     114.518  67.503  39.209  1.00  0.00           C
ATOM   5944  O32 POPEH 332     113.648  67.163  38.419  1.00  0.00           O
ATOM   5945  C32 POPEH 332     114.338  67.713  40.699  1.00  0.00           C
ATOM   5948  C23 POPEH 332     118.888  68.383  41.219  1.00  0.00           C
ATOM   5951  C24 POPEH 332     119.489  67.653  42.439  1.00  0.00           C
ATOM   5954  C25 POPEH 332     118.939  68.163  43.779  1.00  0.00           C
ATOM   5957  C26 POPEH 332     119.679  67.563  44.979  1.00  0.00           C
ATOM   5960  C27 POPEH 332     119.268  68.154  46.338  1.00  0.00           C
ATOM   5963  C28 POPEH 332     120.149  67.633  47.489  1.00  0.00           C
ATOM   5966  C29 POPEH 332     119.728  68.203  48.828  1.00  0.00           C
ATOM   5968 0C21 POPEH 332     120.518  68.773  49.758  1.00  0.00           C
ATOM   5970 1C21 POPEH 332     122.018  68.983  49.669  1.00  0.00           C
ATOM   5973 2C21 POPEH 332     122.468  70.163  50.549  1.00  0.00           C
ATOM   5976 3C21 POPEH 332     123.988  70.413  50.519  1.00  0.00           C
ATOM   5979 4C21 POPEH 332     124.399  71.643  51.349  1.00  0.00           C
ATOM   5982 5C21 POPEH 332     125.889  71.663  51.718  1.00  0.00           C
ATOM   5985 6C21 POPEH 332     126.849  71.794  50.529  1.00  0.00           C
ATOM   5988 7C21 POPEH 332     128.309  71.543  50.929  1.00  0.00           C
ATOM   5991 8C21 POPEH 332     129.298  71.673  49.758  1.00  0.00           C
ATOM   5995  C33 POPEH 332     113.328  68.843  40.979  1.00  0.00           C
ATOM   5998  C34 POPEH 332     113.928  70.253  41.039  1.00  0.00           C
ATOM   6001  C35 POPEH 332     114.588  70.573  42.389  1.00  0.00           C
ATOM   6004  C36 POPEH 332     113.589  70.813  43.539  1.00  0.00           C
ATOM   6007  C37 POPEH 332     114.219  70.473  44.909  1.00  0.00           C
ATOM   6010  C38 POPEH 332     113.338  70.783  46.139  1.00  0.00           C
ATOM   6013  C39 POPEH 332     113.009  72.273  46.328  1.00  0.00           C
ATOM   6016 0C31 POPEH 332     112.419  72.583  47.709  1.00  0.00           C
ATOM   6019 1C31 POPEH 332     112.048  74.063  47.869  1.00  0.00           C
ATOM   6022 2C31 POPEH 332     111.638  74.463  49.288  1.00  0.00           C
ATOM   6025 3C31 POPEH 332     112.829  74.573  50.258  1.00  0.00           C
ATOM   6028 4C31 POPEH 332     112.468  75.293  51.569  1.00  0.00           C
ATOM   6031 5C31 POPEH 332     113.688  75.523  52.459  1.00  0.00           C
ATOM   6034 6C31 POPEH 332     113.438  76.473  53.629  1.00  0.00           C
ATOM   6038  NH3 POPEI 333     126.759  98.193  79.869  1.00  0.00           N
ATOM   6042  C12 POPEI 333     128.188  97.843  80.099  1.00  0.00           C
ATOM   6045  C11 POPEI 333     128.368  97.363  81.539  1.00  0.00           C
ATOM   6048  P   POPEI 333     130.518  98.473  82.479  1.00  0.00           P
ATOM   6049  O13 POPEI 333     129.839  98.933  83.718  1.00  0.00           O
ATOM   6050  O14 POPEI 333     131.959  98.123  82.608  1.00  0.00           O
ATOM   6051  O11 POPEI 333     130.328  99.583  81.379  1.00  0.00           O
ATOM   6052  O12 POPEI 333     129.748  97.234  81.849  1.00  0.00           O
ATOM   6053  C1  POPEI 333     130.888 100.893  81.549  1.00  0.00           C
ATOM   6056  C2  POPEI 333     131.069 101.623  80.169  1.00  0.00           C
ATOM   6058  O21 POPEI 333     131.339 100.723  79.078  1.00  0.00           O
ATOM   6059  C21 POPEI 333     132.169  99.723  79.349  1.00  0.00           C
ATOM   6060  O22 POPEI 333     133.108  99.743  80.129  1.00  0.00           O
ATOM   6061  C22 POPEI 333     131.719  98.484  78.569  1.00  0.00           C
ATOM   6064  C3  POPEI 333     132.088 102.803  80.248  1.00  0.00           C
ATOM   6067  O31 POPEI 333     132.218 103.533  78.998  1.00  0.00           O
ATOM   6068  C31 POPEI 333     133.228 103.113  78.229  1.00  0.00           C
ATOM   6069  O32 POPEI 333     133.856 102.083  78.379  1.00  0.00           O
ATOM   6070  C32 POPEI 333     133.426 104.063  77.049  1.00  0.00           C
ATOM   6073  C23 POPEI 333     132.828  97.854  77.689  1.00  0.00           C
ATOM   6076  C24 POPEI 333     132.279  97.484  76.299  1.00  0.00           C
ATOM   6079  C25 POPEI 333     133.298  96.784  75.389  1.00  0.00           C
ATOM   6082  C26 POPEI 333     132.899  96.924  73.909  1.00  0.00           C
ATOM   6085  C27 POPEI 333     134.026  96.544  72.949  1.00  0.00           C
ATOM   6088  C28 POPEI 333     133.695  96.784  71.459  1.00  0.00           C
ATOM   6091  C29 POPEI 333     132.649  95.823  70.958  1.00  0.00           C
ATOM   6093 0C21 POPEI 333     132.619  95.183  69.778  1.00  0.00           C
ATOM   6095 1C21 POPEI 333     133.596  95.323  68.639  1.00  0.00           C
ATOM   6098 2C21 POPEI 333     134.546  94.104  68.569  1.00  0.00           C
ATOM   6101 3C21 POPEI 333     135.355  94.073  67.269  1.00  0.00           C
ATOM   6104 4C21 POPEI 333     136.616  93.204  67.369  1.00  0.00           C
ATOM   6107 5C21 POPEI 333     136.386  91.744  67.769  1.00  0.00           C
ATOM   6110 6C21 POPEI 333     137.705  91.054  68.108  1.00  0.00           C
ATOM   6113 7C21 POPEI 333     137.516  89.664  68.709  1.00  0.00           C
ATOM   6116 8C21 POPEI 333     138.655  89.273  69.658  1.00  0.00           C
ATOM   6120  C33 POPEI 333     134.636 103.633  76.179  1.00  0.00           C
ATOM   6123  C34 POPEI 333     134.446 103.983  74.699  1.00  0.00           C
ATOM   6126  C35 POPEI 333     133.565 102.953  73.989  1.00  0.00           C
ATOM   6129  C36 POPEI 333     133.228 103.333  72.538  1.00  0.00           C
ATOM   6132  C37 POPEI 333     132.309 102.313  71.858  1.00  0.00           C
ATOM   6135  C38 POPEI 333     132.149 102.533  70.348  1.00  0.00           C
ATOM   6138  C39 POPEI 333     131.869 103.983  69.939  1.00  0.00           C
ATOM   6141 0C31 POPEI 333     130.798 104.144  68.858  1.00  0.00           C
ATOM   6144 1C31 POPEI 333     130.619 105.613  68.458  1.00  0.00           C
ATOM   6147 2C31 POPEI 333     129.228 105.963  67.909  1.00  0.00           C
ATOM   6150 3C31 POPEI 333     128.829 105.254  66.609  1.00  0.00           C
ATOM   6153 4C31 POPEI 333     128.128 103.904  66.819  1.00  0.00           C
ATOM   6156 5C31 POPEI 333     127.488 103.374  65.538  1.00  0.00           C
ATOM   6159 6C31 POPEI 333     126.789 102.024  65.729  1.00  0.00           C
ATOM   6163  NH3 POPEJ 334       2.688  80.023  80.739  1.00  0.00           N
ATOM   6167  C12 POPEJ 334       4.138  79.573  80.758  1.00  0.00           C
ATOM   6170  C11 POPEJ 334       4.378  78.283  79.949  1.00  0.00           C
ATOM   6173  P   POPEJ 334       6.928  78.014  80.488  1.00  0.00           P
ATOM   6174  O13 POPEJ 334       7.188  79.363  81.028  1.00  0.00           O
ATOM   6175  O14 POPEJ 334       6.658  76.953  81.489  1.00  0.00           O
ATOM   6176  O11 POPEJ 334       8.148  77.603  79.589  1.00  0.00           O
ATOM   6177  O12 POPEJ 334       5.718  78.143  79.479  1.00  0.00           O
ATOM   6178  C1  POPEJ 334       8.078  77.243  78.219  1.00  0.00           C
ATOM   6181  C2  POPEJ 334       7.948  78.483  77.269  1.00  0.00           C
ATOM   6183  O21 POPEJ 334       8.008  78.093  75.869  1.00  0.00           O
ATOM   6184  C21 POPEJ 334       9.148  77.663  75.369  1.00  0.00           C
ATOM   6185  O22 POPEJ 334      10.148  77.373  75.999  1.00  0.00           O
ATOM   6186  C22 POPEJ 334       9.068  77.533  73.849  1.00  0.00           C
ATOM   6189  C3  POPEJ 334       8.898  79.673  77.608  1.00  0.00           C
ATOM   6192  O31 POPEJ 334       8.508  80.794  76.808  1.00  0.00           O
ATOM   6193  C31 POPEJ 334       9.398  81.644  76.369  1.00  0.00           C
ATOM   6194  O32 POPEJ 334      10.538  81.784  76.769  1.00  0.00           O
ATOM   6195  C32 POPEJ 334       8.728  82.413  75.239  1.00  0.00           C
ATOM   6198  C23 POPEJ 334      10.398  77.963  73.209  1.00  0.00           C
ATOM   6201  C24 POPEJ 334      10.438  77.823  71.689  1.00  0.00           C
ATOM   6204  C25 POPEJ 334      11.888  77.933  71.179  1.00  0.00           C
ATOM   6207  C26 POPEJ 334      12.038  77.764  69.658  1.00  0.00           C
ATOM   6210  C27 POPEJ 334      13.468  77.323  69.308  1.00  0.00           C
ATOM   6213  C28 POPEJ 334      13.818  77.383  67.809  1.00  0.00           C
ATOM   6216  C29 POPEJ 334      14.268  78.743  67.348  1.00  0.00           C
ATOM   6218 0C21 POPEJ 334      15.418  79.343  67.719  1.00  0.00           C
ATOM   6220 1C21 POPEJ 334      16.458  78.743  68.648  1.00  0.00           C
ATOM   6223 2C21 POPEJ 334      17.898  79.183  68.349  1.00  0.00           C
ATOM   6226 3C21 POPEJ 334      18.438  78.703  66.989  1.00  0.00           C
ATOM   6229 4C21 POPEJ 334      18.878  79.873  66.099  1.00  0.00           C
ATOM   6232 5C21 POPEJ 334      19.458  79.463  64.739  1.00  0.00           C
ATOM   6235 6C21 POPEJ 334      18.478  78.713  63.828  1.00  0.00           C
ATOM   6238 7C21 POPEJ 334      19.048  78.483  62.419  1.00  0.00           C
ATOM   6241 8C21 POPEJ 334      18.078  77.773  61.479  1.00  0.00           C
ATOM   6245  C33 POPEJ 334       9.148  81.973  73.819  1.00  0.00           C
ATOM   6248  C34 POPEJ 334       8.388  82.784  72.769  1.00  0.00           C
ATOM   6251  C35 POPEJ 334       9.268  83.283  71.619  1.00  0.00           C
ATOM   6254  C36 POPEJ 334       9.978  82.173  70.838  1.00  0.00           C
ATOM   6257  C37 POPEJ 334      10.958  82.764  69.809  1.00  0.00           C
ATOM   6260  C38 POPEJ 334      11.528  81.713  68.849  1.00  0.00           C
ATOM   6263  C39 POPEJ 334      12.588  82.283  67.898  1.00  0.00           C
ATOM   6266 0C31 POPEJ 334      12.098  83.473  67.059  1.00  0.00           C
ATOM   6269 1C31 POPEJ 334      13.158  83.993  66.079  1.00  0.00           C
ATOM   6272 2C31 POPEJ 334      12.678  85.233  65.299  1.00  0.00           C
ATOM   6275 3C31 POPEJ 334      13.768  85.903  64.469  1.00  0.00           C
ATOM   6278 4C31 POPEJ 334      13.298  87.253  63.898  1.00  0.00           C
ATOM   6281 5C31 POPEJ 334      14.358  87.933  63.019  1.00  0.00           C
ATOM   6284 6C31 POPEJ 334      13.938  89.333  62.569  1.00  0.00           C
ATOM   6288  NH3 POPEK 335     103.398   0.056  37.449  1.00  0.00           N
ATOM   6292  C12 POPEK 335     102.638   1.353  37.349  1.00  0.00           C
ATOM   6295  C11 POPEK 335     101.518   1.453  38.389  1.00  0.00           C
ATOM   6298  P   POPEK 335      99.198   2.633  38.339  1.00  0.00           P
ATOM   6299  O13 POPEK 335      98.699   4.003  38.529  1.00  0.00           O
ATOM   6300  O14 POPEK 335      98.648   1.853  37.209  1.00  0.00           O
ATOM   6301  O11 POPEK 335      99.028   1.823  39.679  1.00  0.00           O
ATOM   6302  O12 POPEK 335     100.789   2.673  38.209  1.00  0.00           O
ATOM   6303  C1  POPEK 335      98.589   2.553  40.829  1.00  0.00           C
ATOM   6306  C2  POPEK 335      99.268   1.973  42.079  1.00  0.00           C
ATOM   6308  O21 POPEK 335      98.628   2.533  43.238  1.00  0.00           O
ATOM   6309  C21 POPEK 335      98.009   1.653  43.968  1.00  0.00           C
ATOM   6310  O22 POPEK 335      97.698   0.506  43.659  1.00  0.00           O
ATOM   6311  C22 POPEK 335      97.829   2.253  45.369  1.00  0.00           C
ATOM   6314  C3  POPEK 335     100.758   2.343  42.128  1.00  0.00           C
ATOM   6317  O31 POPEK 335     101.308   1.733  43.308  1.00  0.00           O
ATOM   6318  C31 POPEK 335     102.619   1.763  43.439  1.00  0.00           C
ATOM   6319  O32 POPEK 335     103.429   2.233  42.659  1.00  0.00           O
ATOM   6320  C32 POPEK 335     102.948   1.243  44.829  1.00  0.00           C
ATOM   6323  C23 POPEK 335      97.048   1.363  46.369  1.00  0.00           C
ATOM   6326  C24 POPEK 335      97.708   1.353  47.758  1.00  0.00           C
ATOM   6329  C25 POPEK 335      97.668   2.703  48.489  1.00  0.00           C
ATOM   6332  C26 POPEK 335      96.428   2.883  49.369  1.00  0.00           C
ATOM   6335  C27 POPEK 335      96.318   4.313  49.919  1.00  0.00           C
ATOM   6338  C28 POPEK 335      95.049   4.513  50.759  1.00  0.00           C
ATOM   6341  C29 POPEK 335      94.669   5.973  50.909  1.00  0.00           C
ATOM   6343 0C21 POPEK 335      94.168   6.583  51.999  1.00  0.00           C
ATOM   6345 1C21 POPEK 335      93.849   5.953  53.329  1.00  0.00           C
ATOM   6348 2C21 POPEK 335      92.378   6.163  53.749  1.00  0.00           C
ATOM   6351 3C21 POPEK 335      92.059   7.583  54.239  1.00  0.00           C
ATOM   6354 4C21 POPEK 335      90.558   7.813  54.499  1.00  0.00           C
ATOM   6357 5C21 POPEK 335      89.888   6.703  55.319  1.00  0.00           C
ATOM   6360 6C21 POPEK 335      88.429   7.003  55.689  1.00  0.00           C
ATOM   6363 7C21 POPEK 335      88.298   7.893  56.928  1.00  0.00           C
ATOM   6366 8C21 POPEK 335      86.849   8.043  57.399  1.00  0.00           C
ATOM   6370  C33 POPEK 335     102.479   2.273  45.878  1.00  0.00           C
ATOM   6373  C34 POPEK 335     102.948   1.973  47.299  1.00  0.00           C
ATOM   6376  C35 POPEK 335     102.599   3.143  48.219  1.00  0.00           C
ATOM   6379  C36 POPEK 335     102.978   2.893  49.669  1.00  0.00           C
ATOM   6382  C37 POPEK 335     102.459   4.003  50.589  1.00  0.00           C
ATOM   6385  C38 POPEK 335     102.459   3.603  52.069  1.00  0.00           C
ATOM   6388  C39 POPEK 335     102.358   4.813  53.009  1.00  0.00           C
ATOM   6391 0C31 POPEK 335     101.048   5.603  52.889  1.00  0.00           C
ATOM   6394 1C31 POPEK 335     101.118   6.933  53.659  1.00  0.00           C
ATOM   6397 2C31 POPEK 335      99.888   7.833  53.469  1.00  0.00           C
ATOM   6400 3C31 POPEK 335      98.559   7.203  53.909  1.00  0.00           C
ATOM   6403 4C31 POPEK 335      98.538   6.803  55.389  1.00  0.00           C
ATOM   6406 5C31 POPEK 335      97.148   6.383  55.859  1.00  0.00           C
ATOM   6409 6C31 POPEK 335      97.108   6.003  57.339  1.00  0.00           C
ATOM   6413  NH3 POPEL 336      53.678  98.613  41.099  1.00  0.00           N
ATOM   6417  C12 POPEL 336      53.789  97.523  40.088  1.00  0.00           C
ATOM   6420  C11 POPEL 336      53.729  96.163  40.799  1.00  0.00           C
ATOM   6423  P   POPEL 336      52.749  94.393  39.119  1.00  0.00           P
ATOM   6424  O13 POPEL 336      51.468  95.103  39.339  1.00  0.00           O
ATOM   6425  O14 POPEL 336      53.228  94.174  37.729  1.00  0.00           O
ATOM   6426  O11 POPEL 336      52.718  92.994  39.869  1.00  0.00           O
ATOM   6427  O12 POPEL 336      53.929  95.103  39.869  1.00  0.00           O
ATOM   6428  C1  POPEL 336      53.078  92.833  41.249  1.00  0.00           C
ATOM   6431  C2  POPEL 336      51.919  93.064  42.269  1.00  0.00           C
ATOM   6433  O21 POPEL 336      52.349  92.404  43.469  1.00  0.00           O
ATOM   6434  C21 POPEL 336      52.498  93.113  44.558  1.00  0.00           C
ATOM   6435  O22 POPEL 336      52.058  94.233  44.769  1.00  0.00           O
ATOM   6436  C22 POPEL 336      53.338  92.293  45.539  1.00  0.00           C
ATOM   6439  C3  POPEL 336      50.548  92.463  41.799  1.00  0.00           C
ATOM   6442  O31 POPEL 336      49.448  93.103  42.479  1.00  0.00           O
ATOM   6443  C31 POPEL 336      49.018  92.553  43.609  1.00  0.00           C
ATOM   6444  O32 POPEL 336      49.228  91.413  43.979  1.00  0.00           O
ATOM   6445  C32 POPEL 336      48.298  93.624  44.428  1.00  0.00           C
ATOM   6448  C23 POPEL 336      53.678  93.023  46.869  1.00  0.00           C
ATOM   6451  C24 POPEL 336      55.018  92.533  47.439  1.00  0.00           C
ATOM   6454  C25 POPEL 336      55.588  93.414  48.559  1.00  0.00           C
ATOM   6457  C26 POPEL 336      54.988  93.153  49.949  1.00  0.00           C
ATOM   6460  C27 POPEL 336      55.838  93.843  51.029  1.00  0.00           C
ATOM   6463  C28 POPEL 336      55.398  93.514  52.479  1.00  0.00           C
ATOM   6466  C29 POPEL 336      56.458  94.014  53.429  1.00  0.00           C
ATOM   6468 0C21 POPEL 336      57.048  93.323  54.409  1.00  0.00           C
ATOM   6470 1C21 POPEL 336      56.698  91.933  54.869  1.00  0.00           C
ATOM   6473 2C21 POPEL 336      56.998  91.744  56.379  1.00  0.00           C
ATOM   6476 3C21 POPEL 336      56.208  92.703  57.289  1.00  0.00           C
ATOM   6479 4C21 POPEL 336      56.689  92.693  58.749  1.00  0.00           C
ATOM   6482 5C21 POPEL 336      56.348  91.413  59.519  1.00  0.00           C
ATOM   6485 6C21 POPEL 336      56.668  91.563  61.008  1.00  0.00           C
ATOM   6488 7C21 POPEL 336      56.258  90.343  61.839  1.00  0.00           C
ATOM   6491 8C21 POPEL 336      56.408  90.583  63.339  1.00  0.00           C
ATOM   6495  C33 POPEL 336      46.889  93.223  44.909  1.00  0.00           C
ATOM   6498  C34 POPEL 336      46.338  94.303  45.859  1.00  0.00           C
ATOM   6501  C35 POPEL 336      44.958  93.983  46.429  1.00  0.00           C
ATOM   6504  C36 POPEL 336      44.968  93.064  47.669  1.00  0.00           C
ATOM   6507  C37 POPEL 336      45.618  93.713  48.909  1.00  0.00           C
ATOM   6510  C38 POPEL 336      45.179  93.064  50.229  1.00  0.00           C
ATOM   6513  C39 POPEL 336      45.588  91.593  50.389  1.00  0.00           C
ATOM   6516 0C31 POPEL 336      45.078  91.014  51.729  1.00  0.00           C
ATOM   6519 1C31 POPEL 336      45.448  89.533  51.939  1.00  0.00           C
ATOM   6522 2C31 POPEL 336      44.798  88.913  53.189  1.00  0.00           C
ATOM   6525 3C31 POPEL 336      45.148  89.633  54.499  1.00  0.00           C
ATOM   6528 4C31 POPEL 336      44.599  88.894  55.719  1.00  0.00           C
ATOM   6531 5C31 POPEL 336      44.669  89.723  57.009  1.00  0.00           C
ATOM   6534 6C31 POPEL 336      44.038  89.023  58.219  1.00  0.00           C
ATOM   6538  NH3 POPEM 337      86.948 134.014  37.039  1.00  0.00           N
ATOM   6542  C12 POPEM 337      86.089 132.843  36.668  1.00  0.00           C
ATOM   6545  C11 POPEM 337      84.718 133.004  37.329  1.00  0.00           C
ATOM   6548  P   POPEM 337      83.078 134.124  35.579  1.00  0.00           P
ATOM   6549  O13 POPEM 337      82.039 135.154  35.789  1.00  0.00           O
ATOM   6550  O14 POPEM 337      83.928 134.263  34.369  1.00  0.00           O
ATOM   6551  O11 POPEM 337      82.459 132.663  35.689  1.00  0.00           O
ATOM   6552  O12 POPEM 337      84.048 134.163  36.829  1.00  0.00           O
ATOM   6553  C1  POPEM 337      81.148 132.363  36.199  1.00  0.00           C
ATOM   6556  C2  POPEM 337      81.159 131.583  37.559  1.00  0.00           C
ATOM   6558  O21 POPEM 337      79.858 130.993  37.759  1.00  0.00           O
ATOM   6559  C21 POPEM 337      79.828 129.893  38.499  1.00  0.00           C
ATOM   6560  O22 POPEM 337      80.679 129.023  38.539  1.00  0.00           O
ATOM   6561  C22 POPEM 337      78.548 129.974  39.339  1.00  0.00           C
ATOM   6564  C3  POPEM 337      81.448 132.503  38.779  1.00  0.00           C
ATOM   6567  O31 POPEM 337      81.548 131.754  40.008  1.00  0.00           O
ATOM   6568  C31 POPEM 337      81.889 132.514  41.059  1.00  0.00           C
ATOM   6569  O32 POPEM 337      82.039 133.713  41.019  1.00  0.00           O
ATOM   6570  C32 POPEM 337      82.188 131.633  42.258  1.00  0.00           C
ATOM   6573  C23 POPEM 337      78.228 128.783  40.279  1.00  0.00           C
ATOM   6576  C24 POPEM 337      76.938 129.063  41.069  1.00  0.00           C
ATOM   6579  C25 POPEM 337      76.518 128.013  42.099  1.00  0.00           C
ATOM   6582  C26 POPEM 337      75.599 128.643  43.168  1.00  0.00           C
ATOM   6585  C27 POPEM 337      74.908 127.624  44.069  1.00  0.00           C
ATOM   6588  C28 POPEM 337      74.218 128.253  45.309  1.00  0.00           C
ATOM   6591  C29 POPEM 337      75.179 128.773  46.338  1.00  0.00           C
ATOM   6593 0C21 POPEM 337      75.358 128.323  47.599  1.00  0.00           C
ATOM   6595 1C21 POPEM 337      74.628 127.194  48.279  1.00  0.00           C
ATOM   6598 2C21 POPEM 337      74.148 127.614  49.679  1.00  0.00           C
ATOM   6601 3C21 POPEM 337      73.609 126.423  50.499  1.00  0.00           C
ATOM   6604 4C21 POPEM 337      73.419 126.794  51.969  1.00  0.00           C
ATOM   6607 5C21 POPEM 337      73.108 125.583  52.869  1.00  0.00           C
ATOM   6610 6C21 POPEM 337      72.878 125.993  54.329  1.00  0.00           C
ATOM   6613 7C21 POPEM 337      72.499 124.804  55.218  1.00  0.00           C
ATOM   6616 8C21 POPEM 337      72.138 125.203  56.648  1.00  0.00           C
ATOM   6620  C33 POPEM 337      83.718 131.463  42.439  1.00  0.00           C
ATOM   6623  C34 POPEM 337      84.109 130.224  43.249  1.00  0.00           C
ATOM   6626  C35 POPEM 337      84.618 130.544  44.659  1.00  0.00           C
ATOM   6629  C36 POPEM 337      83.519 131.043  45.589  1.00  0.00           C
ATOM   6632  C37 POPEM 337      84.058 131.723  46.848  1.00  0.00           C
ATOM   6635  C38 POPEM 337      82.929 132.344  47.679  1.00  0.00           C
ATOM   6638  C39 POPEM 337      83.438 133.243  48.819  1.00  0.00           C
ATOM   6641 0C31 POPEM 337      83.069 132.733  50.218  1.00  0.00           C
ATOM   6644 1C31 POPEM 337      83.748 131.404  50.608  1.00  0.00           C
ATOM   6647 2C31 POPEM 337      83.379 130.944  52.029  1.00  0.00           C
ATOM   6650 3C31 POPEM 337      83.939 131.853  53.139  1.00  0.00           C
ATOM   6653 4C31 POPEM 337      83.379 131.523  54.519  1.00  0.00           C
ATOM   6656 5C31 POPEM 337      83.899 132.484  55.608  1.00  0.00           C
ATOM   6659 6C31 POPEM 337      83.268 132.234  56.979  1.00  0.00           C
ATOM   6663  NH3 POPEN 338     127.048  43.763  34.719  1.00  0.00           N
ATOM   6667  C12 POPEN 338     127.918  44.993  34.679  1.00  0.00           C
ATOM   6670  C11 POPEN 338     127.558  45.993  33.569  1.00  0.00           C
ATOM   6673  P   POPEN 338     128.468  48.433  32.949  1.00  0.00           P
ATOM   6674  O13 POPEN 338     129.819  48.663  32.409  1.00  0.00           O
ATOM   6675  O14 POPEN 338     127.339  48.533  31.988  1.00  0.00           O
ATOM   6676  O11 POPEN 338     128.268  49.454  34.149  1.00  0.00           O
ATOM   6677  O12 POPEN 338     128.488  47.053  33.699  1.00  0.00           O
ATOM   6678  C1  POPEN 338     127.649  49.113  35.399  1.00  0.00           C
ATOM   6681  C2  POPEN 338     128.618  49.253  36.609  1.00  0.00           C
ATOM   6683  O21 POPEN 338     128.048  48.593  37.749  1.00  0.00           O
ATOM   6684  C21 POPEN 338     128.948  48.083  38.589  1.00  0.00           C
ATOM   6685  O22 POPEN 338     130.158  48.083  38.419  1.00  0.00           O
ATOM   6686  C22 POPEN 338     128.258  47.503  39.829  1.00  0.00           C
ATOM   6689  C3  POPEN 338     128.908  50.743  36.969  1.00  0.00           C
ATOM   6692  O31 POPEN 338     129.649  50.823  38.209  1.00  0.00           O
ATOM   6693  C31 POPEN 338     130.298  51.943  38.479  1.00  0.00           C
ATOM   6694  O32 POPEN 338     130.359  52.903  37.739  1.00  0.00           O
ATOM   6695  C32 POPEN 338     131.099  51.763  39.769  1.00  0.00           C
ATOM   6698  C23 POPEN 338     128.289  48.474  41.039  1.00  0.00           C
ATOM   6701  C24 POPEN 338     127.899  47.793  42.359  1.00  0.00           C
ATOM   6704  C25 POPEN 338     127.599  48.783  43.489  1.00  0.00           C
ATOM   6707  C26 POPEN 338     127.158  48.123  44.809  1.00  0.00           C
ATOM   6710  C27 POPEN 338     126.728  49.163  45.869  1.00  0.00           C
ATOM   6713  C28 POPEN 338     125.988  48.593  47.099  1.00  0.00           C
ATOM   6716  C29 POPEN 338     126.838  47.663  47.939  1.00  0.00           C
ATOM   6718 0C21 POPEN 338     126.378  46.763  48.828  1.00  0.00           C
ATOM   6720 1C21 POPEN 338     124.938  46.513  49.179  1.00  0.00           C
ATOM   6723 2C21 POPEN 338     124.629  46.843  50.649  1.00  0.00           C
ATOM   6726 3C21 POPEN 338     125.268  45.873  51.659  1.00  0.00           C
ATOM   6729 4C21 POPEN 338     124.858  46.213  53.108  1.00  0.00           C
ATOM   6732 5C21 POPEN 338     125.168  45.114  54.129  1.00  0.00           C
ATOM   6735 6C21 POPEN 338     126.668  44.883  54.379  1.00  0.00           C
ATOM   6738 7C21 POPEN 338     126.889  43.843  55.489  1.00  0.00           C
ATOM   6741 8C21 POPEN 338     128.368  43.523  55.749  1.00  0.00           C
ATOM   6745  C33 POPEN 338     130.289  51.954  41.069  1.00  0.00           C
ATOM   6748  C34 POPEN 338     131.229  52.093  42.269  1.00  0.00           C
ATOM   6751  C35 POPEN 338     130.599  51.803  43.629  1.00  0.00           C
ATOM   6754  C36 POPEN 338     129.649  52.883  44.168  1.00  0.00           C
ATOM   6757  C37 POPEN 338     129.149  52.513  45.579  1.00  0.00           C
ATOM   6760  C38 POPEN 338     128.088  53.483  46.119  1.00  0.00           C
ATOM   6763  C39 POPEN 338     127.649  53.183  47.569  1.00  0.00           C
ATOM   6766 0C31 POPEN 338     128.559  53.813  48.629  1.00  0.00           C
ATOM   6769 1C31 POPEN 338     127.888  53.903  49.999  1.00  0.00           C
ATOM   6772 2C31 POPEN 338     128.729  54.683  51.029  1.00  0.00           C
ATOM   6775 3C31 POPEN 338     127.918  55.044  52.289  1.00  0.00           C
ATOM   6778 4C31 POPEN 338     128.679  56.013  53.209  1.00  0.00           C
ATOM   6781 5C31 POPEN 338     127.848  56.463  54.409  1.00  0.00           C
ATOM   6784 6C31 POPEN 338     128.538  57.533  55.258  1.00  0.00           C
ATOM   6788  NH3 POPEO 339      30.508  68.433  80.589  1.00  0.00           N
ATOM   6792  C12 POPEO 339      31.078  69.533  81.439  1.00  0.00           C
ATOM   6795  C11 POPEO 339      32.518  69.243  81.889  1.00  0.00           C
ATOM   6798  P   POPEO 339      33.638  71.583  82.129  1.00  0.00           P
ATOM   6799  O13 POPEO 339      32.638  72.283  81.279  1.00  0.00           O
ATOM   6800  O14 POPEO 339      34.238  72.413  83.189  1.00  0.00           O
ATOM   6801  O11 POPEO 339      34.759  70.953  81.209  1.00  0.00           O
ATOM   6802  O12 POPEO 339      32.938  70.303  82.739  1.00  0.00           O
ATOM   6803  C1  POPEO 339      35.988  71.563  80.849  1.00  0.00           C
ATOM   6806  C2  POPEO 339      35.998  71.813  79.299  1.00  0.00           C
ATOM   6808  O21 POPEO 339      37.288  72.163  78.749  1.00  0.00           O
ATOM   6809  C21 POPEO 339      37.878  73.243  79.229  1.00  0.00           C
ATOM   6810  O22 POPEO 339      37.528  73.893  80.199  1.00  0.00           O
ATOM   6811  C22 POPEO 339      39.009  73.703  78.299  1.00  0.00           C
ATOM   6814  C3  POPEO 339      34.888  72.843  78.899  1.00  0.00           C
ATOM   6817  O31 POPEO 339      33.968  72.463  77.848  1.00  0.00           O
ATOM   6818  C31 POPEO 339      33.248  71.364  77.959  1.00  0.00           C
ATOM   6819  O32 POPEO 339      33.488  70.374  78.619  1.00  0.00           O
ATOM   6820  C32 POPEO 339      31.978  71.483  77.119  1.00  0.00           C
ATOM   6823  C23 POPEO 339      38.968  75.243  78.099  1.00  0.00           C
ATOM   6826  C24 POPEO 339      40.168  75.813  77.328  1.00  0.00           C
ATOM   6829  C25 POPEO 339      40.179  75.514  75.818  1.00  0.00           C
ATOM   6832  C26 POPEO 339      39.168  76.294  74.959  1.00  0.00           C
ATOM   6835  C27 POPEO 339      39.419  77.813  74.939  1.00  0.00           C
ATOM   6838  C28 POPEO 339      38.588  78.563  73.869  1.00  0.00           C
ATOM   6841  C29 POPEO 339      37.108  78.433  74.089  1.00  0.00           C
ATOM   6843 0C21 POPEO 339      36.148  78.663  73.178  1.00  0.00           C
ATOM   6845 1C21 POPEO 339      36.338  79.143  71.769  1.00  0.00           C
ATOM   6848 2C21 POPEO 339      35.538  78.353  70.719  1.00  0.00           C
ATOM   6851 3C21 POPEO 339      35.838  78.853  69.299  1.00  0.00           C
ATOM   6854 4C21 POPEO 339      34.868  78.343  68.229  1.00  0.00           C
ATOM   6857 5C21 POPEO 339      35.348  78.713  66.828  1.00  0.00           C
ATOM   6860 6C21 POPEO 339      34.398  78.263  65.719  1.00  0.00           C
ATOM   6863 7C21 POPEO 339      34.948  78.553  64.319  1.00  0.00           C
ATOM   6866 8C21 POPEO 339      33.988  78.173  63.189  1.00  0.00           C
ATOM   6870  C33 POPEO 339      31.919  70.533  75.888  1.00  0.00           C
ATOM   6873  C34 POPEO 339      30.468  70.353  75.418  1.00  0.00           C
ATOM   6876  C35 POPEO 339      30.268  69.563  74.119  1.00  0.00           C
ATOM   6879  C36 POPEO 339      28.858  68.933  74.029  1.00  0.00           C
ATOM   6882  C37 POPEO 339      28.509  68.303  72.669  1.00  0.00           C
ATOM   6885  C38 POPEO 339      26.988  68.183  72.449  1.00  0.00           C
ATOM   6888  C39 POPEO 339      26.568  68.154  70.969  1.00  0.00           C
ATOM   6891 0C31 POPEO 339      25.038  68.033  70.849  1.00  0.00           C
ATOM   6894 1C31 POPEO 339      24.478  68.154  69.419  1.00  0.00           C
ATOM   6897 2C31 POPEO 339      22.948  68.023  69.469  1.00  0.00           C
ATOM   6900 3C31 POPEO 339      22.228  68.093  68.119  1.00  0.00           C
ATOM   6903 4C31 POPEO 339      22.058  69.503  67.529  1.00  0.00           C
ATOM   6906 5C31 POPEO 339      21.038  69.523  66.379  1.00  0.00           C
ATOM   6909 6C31 POPEO 339      20.808  70.904  65.769  1.00  0.00           C
ATOM   6913  NH3 POPEP 340     125.378  36.133  76.979  1.00  0.00           N
ATOM   6917  C12 POPEP 340     125.588  37.053  78.148  1.00  0.00           C
ATOM   6920  C11 POPEP 340     124.448  38.093  78.248  1.00  0.00           C
ATOM   6923  P   POPEP 340     123.808  40.243  79.579  1.00  0.00           P
ATOM   6924  O13 POPEP 340     122.449  39.943  79.089  1.00  0.00           O
ATOM   6925  O14 POPEP 340     123.928  40.473  81.049  1.00  0.00           O
ATOM   6926  O11 POPEP 340     124.438  41.483  78.799  1.00  0.00           O
ATOM   6927  O12 POPEP 340     124.809  39.073  79.209  1.00  0.00           O
ATOM   6928  C1  POPEP 340     123.858  42.003  77.599  1.00  0.00           C
ATOM   6931  C2  POPEP 340     124.489  41.443  76.279  1.00  0.00           C
ATOM   6933  O21 POPEP 340     123.648  40.393  75.768  1.00  0.00           O
ATOM   6934  C21 POPEP 340     123.398  40.493  74.459  1.00  0.00           C
ATOM   6935  O22 POPEP 340     123.748  41.433  73.769  1.00  0.00           O
ATOM   6936  C22 POPEP 340     122.689  39.263  73.919  1.00  0.00           C
ATOM   6939  C3  POPEP 340     125.949  40.933  76.469  1.00  0.00           C
ATOM   6942  O31 POPEP 340     126.609  40.583  75.209  1.00  0.00           O
ATOM   6943  C31 POPEP 340     126.418  39.323  74.799  1.00  0.00           C
ATOM   6944  O32 POPEP 340     125.879  38.443  75.449  1.00  0.00           O
ATOM   6945  C32 POPEP 340     126.959  39.113  73.388  1.00  0.00           C
ATOM   6948  C23 POPEP 340     122.558  39.293  72.379  1.00  0.00           C
ATOM   6951  C24 POPEP 340     121.628  38.193  71.858  1.00  0.00           C
ATOM   6954  C25 POPEP 340     121.178  38.373  70.398  1.00  0.00           C
ATOM   6957  C26 POPEP 340     122.258  38.033  69.358  1.00  0.00           C
ATOM   6960  C27 POPEP 340     121.679  38.023  67.939  1.00  0.00           C
ATOM   6963  C28 POPEP 340     122.678  37.563  66.858  1.00  0.00           C
ATOM   6966  C29 POPEP 340     123.759  38.573  66.559  1.00  0.00           C
ATOM   6968 0C21 POPEP 340     124.718  38.403  65.629  1.00  0.00           C
ATOM   6970 1C21 POPEP 340     124.878  37.183  64.758  1.00  0.00           C
ATOM   6973 2C21 POPEP 340     124.438  37.413  63.308  1.00  0.00           C
ATOM   6976 3C21 POPEP 340     124.408  36.083  62.529  1.00  0.00           C
ATOM   6979 4C21 POPEP 340     124.109  36.253  61.029  1.00  0.00           C
ATOM   6982 5C21 POPEP 340     122.729  36.853  60.738  1.00  0.00           C
ATOM   6985 6C21 POPEP 340     122.438  36.863  59.239  1.00  0.00           C
ATOM   6988 7C21 POPEP 340     121.138  37.583  58.869  1.00  0.00           C
ATOM   6991 8C21 POPEP 340     120.968  37.683  57.349  1.00  0.00           C
ATOM   6995  C33 POPEP 340     126.679  40.283  72.418  1.00  0.00           C
ATOM   6998  C34 POPEP 340     126.938  39.923  70.958  1.00  0.00           C
ATOM   7001  C35 POPEP 340     126.679  41.103  70.009  1.00  0.00           C
ATOM   7004  C36 POPEP 340     125.219  41.294  69.599  1.00  0.00           C
ATOM   7007  C37 POPEP 340     125.108  42.273  68.429  1.00  0.00           C
ATOM   7010  C38 POPEP 340     123.678  42.493  67.909  1.00  0.00           C
ATOM   7013  C39 POPEP 340     123.669  43.413  66.689  1.00  0.00           C
ATOM   7016 0C31 POPEP 340     124.058  42.703  65.389  1.00  0.00           C
ATOM   7019 1C31 POPEP 340     124.128  43.673  64.218  1.00  0.00           C
ATOM   7022 2C31 POPEP 340     124.548  42.983  62.918  1.00  0.00           C
ATOM   7025 3C31 POPEP 340     123.368  42.373  62.159  1.00  0.00           C
ATOM   7028 4C31 POPEP 340     123.088  43.153  60.869  1.00  0.00           C
ATOM   7031 5C31 POPEP 340     121.978  42.523  60.019  1.00  0.00           C
ATOM   7034 6C31 POPEP 340     121.688  43.334  58.758  1.00  0.00           C
ATOM   7038  NH3 POPEQ 341      53.958  41.053  41.879  1.00  0.00           N
ATOM   7042  C12 POPEQ 341      54.198  39.743  42.569  1.00  0.00           C
ATOM   7045  C11 POPEQ 341      55.688  39.363  42.508  1.00  0.00           C
ATOM   7048  P   POPEQ 341      55.599  37.523  40.678  1.00  0.00           P
ATOM   7049  O13 POPEQ 341      55.408  38.743  39.859  1.00  0.00           O
ATOM   7050  O14 POPEQ 341      54.508  36.533  40.689  1.00  0.00           O
ATOM   7051  O11 POPEQ 341      56.959  36.813  40.279  1.00  0.00           O
ATOM   7052  O12 POPEQ 341      55.838  37.973  42.179  1.00  0.00           O
ATOM   7053  C1  POPEQ 341      58.158  37.123  40.979  1.00  0.00           C
ATOM   7056  C2  POPEQ 341      58.448  36.213  42.219  1.00  0.00           C
ATOM   7058  O21 POPEQ 341      59.868  36.133  42.219  1.00  0.00           O
ATOM   7059  C21 POPEQ 341      60.648  36.053  43.299  1.00  0.00           C
ATOM   7060  O22 POPEQ 341      61.858  35.943  43.189  1.00  0.00           O
ATOM   7061  C22 POPEQ 341      59.909  36.063  44.649  1.00  0.00           C
ATOM   7064  C3  POPEQ 341      57.798  34.793  42.079  1.00  0.00           C
ATOM   7067  O31 POPEQ 341      58.198  33.793  43.049  1.00  0.00           O
ATOM   7068  C31 POPEQ 341      59.259  33.023  42.789  1.00  0.00           C
ATOM   7069  O32 POPEQ 341      60.158  33.303  42.019  1.00  0.00           O
ATOM   7070  C32 POPEQ 341      59.168  31.733  43.599  1.00  0.00           C
ATOM   7073  C23 POPEQ 341      60.908  36.013  45.819  1.00  0.00           C
ATOM   7076  C24 POPEQ 341      60.278  35.953  47.219  1.00  0.00           C
ATOM   7079  C25 POPEQ 341      61.318  36.293  48.299  1.00  0.00           C
ATOM   7082  C26 POPEQ 341      60.779  36.213  49.729  1.00  0.00           C
ATOM   7085  C27 POPEQ 341      61.619  37.053  50.709  1.00  0.00           C
ATOM   7088  C28 POPEQ 341      61.108  36.953  52.159  1.00  0.00           C
ATOM   7091  C29 POPEQ 341      61.538  37.963  53.199  1.00  0.00           C
ATOM   7093 0C21 POPEQ 341      62.409  38.993  53.149  1.00  0.00           C
ATOM   7095 1C21 POPEQ 341      63.328  39.443  52.049  1.00  0.00           C
ATOM   7098 2C21 POPEQ 341      64.579  40.143  52.629  1.00  0.00           C
ATOM   7101 3C21 POPEQ 341      65.518  39.183  53.378  1.00  0.00           C
ATOM   7104 4C21 POPEQ 341      66.558  39.893  54.249  1.00  0.00           C
ATOM   7107 5C21 POPEQ 341      65.969  40.433  55.559  1.00  0.00           C
ATOM   7110 6C21 POPEQ 341      66.968  41.243  56.398  1.00  0.00           C
ATOM   7113 7C21 POPEQ 341      66.308  41.884  57.629  1.00  0.00           C
ATOM   7116 8C21 POPEQ 341      67.279  42.713  58.479  1.00  0.00           C
ATOM   7120  C33 POPEQ 341      60.548  31.093  43.819  1.00  0.00           C
ATOM   7123  C34 POPEQ 341      61.388  31.753  44.919  1.00  0.00           C
ATOM   7126  C35 POPEQ 341      61.038  31.213  46.309  1.00  0.00           C
ATOM   7129  C36 POPEQ 341      62.048  31.663  47.379  1.00  0.00           C
ATOM   7132  C37 POPEQ 341      61.919  30.843  48.669  1.00  0.00           C
ATOM   7135  C38 POPEQ 341      63.018  31.133  49.689  1.00  0.00           C
ATOM   7138  C39 POPEQ 341      63.069  32.593  50.169  1.00  0.00           C
ATOM   7141 0C31 POPEQ 341      63.948  32.743  51.419  1.00  0.00           C
ATOM   7144 1C31 POPEQ 341      64.038  34.173  51.949  1.00  0.00           C
ATOM   7147 2C31 POPEQ 341      64.628  34.213  53.369  1.00  0.00           C
ATOM   7150 3C31 POPEQ 341      64.878  35.633  53.879  1.00  0.00           C
ATOM   7153 4C31 POPEQ 341      64.798  35.733  55.418  1.00  0.00           C
ATOM   7156 5C31 POPEQ 341      63.438  36.253  55.889  1.00  0.00           C
ATOM   7159 6C31 POPEQ 341      63.268  36.273  57.419  1.00  0.00           C
ATOM   7163  NH3 POPER 342     119.468  58.134  35.609  1.00  0.00           N
ATOM   7167  C12 POPER 342     119.138  56.963  34.729  1.00  0.00           C
ATOM   7170  C11 POPER 342     119.909  55.683  35.148  1.00  0.00           C
ATOM   7173  P   POPER 342     122.428  56.323  35.499  1.00  0.00           P
ATOM   7174  O13 POPER 342     123.729  55.723  35.169  1.00  0.00           O
ATOM   7175  O14 POPER 342     122.248  57.803  35.389  1.00  0.00           O
ATOM   7176  O11 POPER 342     121.999  55.974  36.969  1.00  0.00           O
ATOM   7177  O12 POPER 342     121.259  55.673  34.659  1.00  0.00           O
ATOM   7178  C1  POPER 342     122.848  55.323  37.918  1.00  0.00           C
ATOM   7181  C2  POPER 342     122.018  54.313  38.768  1.00  0.00           C
ATOM   7183  O21 POPER 342     122.248  54.483  40.179  1.00  0.00           O
ATOM   7184  C21 POPER 342     121.728  55.563  40.729  1.00  0.00           C
ATOM   7185  O22 POPER 342     121.069  56.413  40.159  1.00  0.00           O
ATOM   7186  C22 POPER 342     122.008  55.543  42.229  1.00  0.00           C
ATOM   7189  C3  POPER 342     122.339  52.833  38.378  1.00  0.00           C
ATOM   7192  O31 POPER 342     121.418  51.943  39.059  1.00  0.00           O
ATOM   7193  C31 POPER 342     121.938  50.883  39.669  1.00  0.00           C
ATOM   7194  O32 POPER 342     123.069  50.463  39.529  1.00  0.00           O
ATOM   7195  C32 POPER 342     120.889  50.323  40.619  1.00  0.00           C
ATOM   7198  C23 POPER 342     121.349  56.693  43.019  1.00  0.00           C
ATOM   7201  C24 POPER 342     121.708  56.653  44.509  1.00  0.00           C
ATOM   7204  C25 POPER 342     121.178  57.833  45.329  1.00  0.00           C
ATOM   7207  C26 POPER 342     121.598  57.743  46.809  1.00  0.00           C
ATOM   7210  C27 POPER 342     121.378  59.043  47.589  1.00  0.00           C
ATOM   7213  C28 POPER 342     122.099  59.073  48.959  1.00  0.00           C
ATOM   7216  C29 POPER 342     121.488  58.134  49.969  1.00  0.00           C
ATOM   7218 0C21 POPER 342     121.229  58.404  51.269  1.00  0.00           C
ATOM   7220 1C21 POPER 342     121.548  59.683  52.009  1.00  0.00           C
ATOM   7223 2C21 POPER 342     122.158  59.443  53.409  1.00  0.00           C
ATOM   7226 3C21 POPER 342     121.159  58.903  54.439  1.00  0.00           C
ATOM   7229 4C21 POPER 342     121.759  58.623  55.819  1.00  0.00           C
ATOM   7232 5C21 POPER 342     120.698  58.043  56.769  1.00  0.00           C
ATOM   7235 6C21 POPER 342     121.199  57.583  58.149  1.00  0.00           C
ATOM   7238 7C21 POPER 342     120.189  56.673  58.859  1.00  0.00           C
ATOM   7241 8C21 POPER 342     120.639  56.143  60.218  1.00  0.00           C
ATOM   7245  C33 POPER 342     121.448  50.313  42.058  1.00  0.00           C
ATOM   7248  C34 POPER 342     120.499  49.673  43.079  1.00  0.00           C
ATOM   7251  C35 POPER 342     120.938  50.013  44.509  1.00  0.00           C
ATOM   7254  C36 POPER 342     120.378  49.053  45.569  1.00  0.00           C
ATOM   7257  C37 POPER 342     121.008  49.293  46.959  1.00  0.00           C
ATOM   7260  C38 POPER 342     120.329  48.453  48.038  1.00  0.00           C
ATOM   7263  C39 POPER 342     120.819  48.743  49.469  1.00  0.00           C
ATOM   7266 0C31 POPER 342     119.928  48.053  50.499  1.00  0.00           C
ATOM   7269 1C31 POPER 342     120.238  48.393  51.959  1.00  0.00           C
ATOM   7272 2C31 POPER 342     119.168  47.783  52.879  1.00  0.00           C
ATOM   7275 3C31 POPER 342     119.389  48.063  54.379  1.00  0.00           C
ATOM   7278 4C31 POPER 342     118.239  47.493  55.218  1.00  0.00           C
ATOM   7281 5C31 POPER 342     118.268  47.953  56.689  1.00  0.00           C
ATOM   7284 6C31 POPER 342     117.059  47.483  57.499  1.00  0.00           C
ATOM   7288  NH3 POPES 343     106.278  55.223  33.419  1.00  0.00           N
ATOM   7292  C12 POPES 343     106.609  55.063  31.959  1.00  0.00           C
ATOM   7295  C11 POPES 343     108.118  55.173  31.668  1.00  0.00           C
ATOM   7298  P   POPES 343     110.149  53.733  30.979  1.00  0.00           P
ATOM   7299  O13 POPES 343     110.448  52.573  30.119  1.00  0.00           O
ATOM   7300  O14 POPES 343     110.858  54.993  30.699  1.00  0.00           O
ATOM   7301  O11 POPES 343     110.388  53.303  32.489  1.00  0.00           O
ATOM   7302  O12 POPES 343     108.569  54.003  30.979  1.00  0.00           O
ATOM   7303  C1  POPES 343     109.389  52.483  33.119  1.00  0.00           C
ATOM   7306  C2  POPES 343     109.748  52.294  34.609  1.00  0.00           C
ATOM   7308  O21 POPES 343     108.699  51.603  35.309  1.00  0.00           O
ATOM   7309  C21 POPES 343     107.579  52.233  35.559  1.00  0.00           C
ATOM   7310  O22 POPES 343     107.248  53.343  35.159  1.00  0.00           O
ATOM   7311  C22 POPES 343     106.738  51.343  36.468  1.00  0.00           C
ATOM   7314  C3  POPES 343     110.219  53.623  35.289  1.00  0.00           C
ATOM   7317  O31 POPES 343     110.768  53.334  36.589  1.00  0.00           O
ATOM   7318  C31 POPES 343     110.978  54.413  37.329  1.00  0.00           C
ATOM   7319  O32 POPES 343     110.639  55.553  37.049  1.00  0.00           O
ATOM   7320  C32 POPES 343     111.679  53.973  38.609  1.00  0.00           C
ATOM   7323  C23 POPES 343     107.378  51.053  37.859  1.00  0.00           C
ATOM   7326  C24 POPES 343     107.078  49.633  38.369  1.00  0.00           C
ATOM   7329  C25 POPES 343     107.608  49.333  39.779  1.00  0.00           C
ATOM   7332  C26 POPES 343     106.798  49.973  40.919  1.00  0.00           C
ATOM   7335  C27 POPES 343     107.309  49.563  42.309  1.00  0.00           C
ATOM   7338  C28 POPES 343     106.548  50.253  43.459  1.00  0.00           C
ATOM   7341  C29 POPES 343     107.069  49.794  44.799  1.00  0.00           C
ATOM   7343 0C21 POPES 343     106.488  50.003  45.989  1.00  0.00           C
ATOM   7345 1C21 POPES 343     105.219  50.773  46.279  1.00  0.00           C
ATOM   7348 2C21 POPES 343     104.219  50.033  47.189  1.00  0.00           C
ATOM   7351 3C21 POPES 343     104.688  49.913  48.649  1.00  0.00           C
ATOM   7354 4C21 POPES 343     103.748  49.083  49.549  1.00  0.00           C
ATOM   7357 5C21 POPES 343     102.388  49.733  49.859  1.00  0.00           C
ATOM   7360 6C21 POPES 343     102.498  51.013  50.689  1.00  0.00           C
ATOM   7363 7C21 POPES 343     101.128  51.603  51.059  1.00  0.00           C
ATOM   7366 8C21 POPES 343     101.238  52.943  51.799  1.00  0.00           C
ATOM   7370  C33 POPES 343     112.108  55.163  39.499  1.00  0.00           C
ATOM   7373  C34 POPES 343     112.829  54.683  40.759  1.00  0.00           C
ATOM   7376  C35 POPES 343     113.349  55.834  41.629  1.00  0.00           C
ATOM   7379  C36 POPES 343     112.248  56.773  42.128  1.00  0.00           C
ATOM   7382  C37 POPES 343     112.789  57.793  43.129  1.00  0.00           C
ATOM   7385  C38 POPES 343     111.838  58.983  43.308  1.00  0.00           C
ATOM   7388  C39 POPES 343     110.798  58.794  44.418  1.00  0.00           C
ATOM   7391 0C31 POPES 343     110.318  60.133  44.979  1.00  0.00           C
ATOM   7394 1C31 POPES 343     109.378  60.013  46.179  1.00  0.00           C
ATOM   7397 2C31 POPES 343     109.499  61.243  47.089  1.00  0.00           C
ATOM   7400 3C31 POPES 343     108.419  61.333  48.189  1.00  0.00           C
ATOM   7403 4C31 POPES 343     108.358  62.703  48.898  1.00  0.00           C
ATOM   7406 5C31 POPES 343     109.688  63.183  49.499  1.00  0.00           C
ATOM   7409 6C31 POPES 343     109.679  64.673  49.849  1.00  0.00           C
ATOM   7413  NH3 POPET 344      60.518 124.503  83.549  1.00  0.00           N
ATOM   7417  C12 POPET 344      61.919 124.203  83.989  1.00  0.00           C
ATOM   7420  C11 POPET 344      62.768 123.753  82.809  1.00  0.00           C
ATOM   7423  P   POPET 344      64.959 122.344  82.799  1.00  0.00           P
ATOM   7424  O13 POPET 344      66.198 122.304  83.609  1.00  0.00           O
ATOM   7425  O14 POPET 344      64.158 121.103  82.799  1.00  0.00           O
ATOM   7426  O11 POPET 344      65.398 122.693  81.339  1.00  0.00           O
ATOM   7427  O12 POPET 344      64.088 123.563  83.279  1.00  0.00           O
ATOM   7428  C1  POPET 344      64.498 122.603  80.229  1.00  0.00           C
ATOM   7431  C2  POPET 344      65.109 121.663  79.169  1.00  0.00           C
ATOM   7433  O21 POPET 344      64.698 122.003  77.839  1.00  0.00           O
ATOM   7434  C21 POPET 344      63.408 122.064  77.559  1.00  0.00           C
ATOM   7435  O22 POPET 344      62.488 121.794  78.299  1.00  0.00           O
ATOM   7436  C22 POPET 344      63.248 122.544  76.129  1.00  0.00           C
ATOM   7439  C3  POPET 344      64.838 120.183  79.529  1.00  0.00           C
ATOM   7442  O31 POPET 344      65.688 119.244  78.829  1.00  0.00           O
ATOM   7443  C31 POPET 344      65.158 118.594  77.789  1.00  0.00           C
ATOM   7444  O32 POPET 344      64.048 118.803  77.319  1.00  0.00           O
ATOM   7445  C32 POPET 344      66.069 117.433  77.429  1.00  0.00           C
ATOM   7448  C23 POPET 344      63.218 121.343  75.159  1.00  0.00           C
ATOM   7451  C24 POPET 344      63.158 121.784  73.689  1.00  0.00           C
ATOM   7454  C25 POPET 344      62.058 122.813  73.419  1.00  0.00           C
ATOM   7457  C26 POPET 344      61.619 122.794  71.948  1.00  0.00           C
ATOM   7460  C27 POPET 344      60.538 123.843  71.639  1.00  0.00           C
ATOM   7463  C28 POPET 344      59.919 123.694  70.239  1.00  0.00           C
ATOM   7466  C29 POPET 344      60.938 123.883  69.148  1.00  0.00           C
ATOM   7468 0C21 POPET 344      60.688 124.353  67.918  1.00  0.00           C
ATOM   7470 1C21 POPET 344      59.338 124.713  67.359  1.00  0.00           C
ATOM   7473 2C21 POPET 344      59.488 125.073  65.869  1.00  0.00           C
ATOM   7476 3C21 POPET 344      58.158 125.084  65.099  1.00  0.00           C
ATOM   7479 4C21 POPET 344      58.378 125.343  63.609  1.00  0.00           C
ATOM   7482 5C21 POPET 344      58.859 126.773  63.308  1.00  0.00           C
ATOM   7485 6C21 POPET 344      58.859 127.113  61.819  1.00  0.00           C
ATOM   7488 7C21 POPET 344      59.728 128.333  61.489  1.00  0.00           C
ATOM   7491 8C21 POPET 344      59.818 128.584  59.989  1.00  0.00           C
ATOM   7495  C33 POPET 344      66.069 117.173  75.908  1.00  0.00           C
ATOM   7498  C34 POPET 344      67.179 116.194  75.499  1.00  0.00           C
ATOM   7501  C35 POPET 344      67.048 115.783  74.029  1.00  0.00           C
ATOM   7504  C36 POPET 344      65.988 114.694  73.819  1.00  0.00           C
ATOM   7507  C37 POPET 344      65.639 114.524  72.339  1.00  0.00           C
ATOM   7510  C38 POPET 344      64.599 113.423  72.109  1.00  0.00           C
ATOM   7513  C39 POPET 344      64.078 113.403  70.669  1.00  0.00           C
ATOM   7516 0C31 POPET 344      62.928 112.404  70.488  1.00  0.00           C
ATOM   7519 1C31 POPET 344      62.448 112.293  69.039  1.00  0.00           C
ATOM   7522 2C31 POPET 344      61.248 111.353  68.899  1.00  0.00           C
ATOM   7525 3C31 POPET 344      60.738 111.203  67.459  1.00  0.00           C
ATOM   7528 4C31 POPET 344      59.518 110.273  67.409  1.00  0.00           C
ATOM   7531 5C31 POPET 344      58.958 109.984  66.008  1.00  0.00           C
ATOM   7534 6C31 POPET 344      57.698 109.104  66.069  1.00  0.00           C
ATOM   7538  NH3 POPEU 345     111.768  62.663  74.439  1.00  0.00           N
ATOM   7542  C12 POPEU 345     111.978  61.193  74.679  1.00  0.00           C
ATOM   7545  C11 POPEU 345     110.709  60.503  75.199  1.00  0.00           C
ATOM   7548  P   POPEU 345     110.009  58.183  76.218  1.00  0.00           P
ATOM   7549  O13 POPEU 345     110.898  57.233  76.928  1.00  0.00           O
ATOM   7550  O14 POPEU 345     109.168  59.033  77.068  1.00  0.00           O
ATOM   7551  O11 POPEU 345     109.128  57.373  75.209  1.00  0.00           O
ATOM   7552  O12 POPEU 345     110.959  59.103  75.348  1.00  0.00           O
ATOM   7553  C1  POPEU 345     108.608  57.923  73.998  1.00  0.00           C
ATOM   7556  C2  POPEU 345     108.849  56.973  72.809  1.00  0.00           C
ATOM   7558  O21 POPEU 345     107.759  56.044  72.748  1.00  0.00           O
ATOM   7559  C21 POPEU 345     106.919  55.913  71.709  1.00  0.00           C
ATOM   7560  O22 POPEU 345     105.889  55.253  71.769  1.00  0.00           O
ATOM   7561  C22 POPEU 345     107.419  56.563  70.429  1.00  0.00           C
ATOM   7564  C3  POPEU 345     110.219  56.243  72.979  1.00  0.00           C
ATOM   7567  O31 POPEU 345     110.728  55.623  71.779  1.00  0.00           O
ATOM   7568  C31 POPEU 345     111.069  56.453  70.809  1.00  0.00           C
ATOM   7569  O32 POPEU 345     111.019  57.673  70.869  1.00  0.00           O
ATOM   7570  C32 POPEU 345     111.498  55.623  69.599  1.00  0.00           C
ATOM   7573  C23 POPEU 345     106.598  56.203  69.168  1.00  0.00           C
ATOM   7576  C24 POPEU 345     107.339  56.733  67.939  1.00  0.00           C
ATOM   7579  C25 POPEU 345     106.428  57.173  66.779  1.00  0.00           C
ATOM   7582  C26 POPEU 345     106.978  58.433  66.119  1.00  0.00           C
ATOM   7585  C27 POPEU 345     106.108  58.963  64.979  1.00  0.00           C
ATOM   7588  C28 POPEU 345     106.638  60.293  64.418  1.00  0.00           C
ATOM   7591  C29 POPEU 345     107.958  60.143  63.699  1.00  0.00           C
ATOM   7593 0C21 POPEU 345     108.118  59.663  62.449  1.00  0.00           C
ATOM   7595 1C21 POPEU 345     107.008  59.183  61.549  1.00  0.00           C
ATOM   7598 2C21 POPEU 345     106.959  57.653  61.409  1.00  0.00           C
ATOM   7601 3C21 POPEU 345     108.018  57.093  60.439  1.00  0.00           C
ATOM   7604 4C21 POPEU 345     108.128  55.563  60.468  1.00  0.00           C
ATOM   7607 5C21 POPEU 345     106.778  54.833  60.339  1.00  0.00           C
ATOM   7610 6C21 POPEU 345     106.959  53.313  60.269  1.00  0.00           C
ATOM   7613 7C21 POPEU 345     105.679  52.523  60.559  1.00  0.00           C
ATOM   7616 8C21 POPEU 345     105.898  51.013  60.639  1.00  0.00           C
ATOM   7620  C33 POPEU 345     111.268  56.373  68.268  1.00  0.00           C
ATOM   7623  C34 POPEU 345     111.579  55.523  67.029  1.00  0.00           C
ATOM   7626  C35 POPEU 345     113.069  55.193  66.919  1.00  0.00           C
ATOM   7629  C36 POPEU 345     113.548  54.654  65.569  1.00  0.00           C
ATOM   7632  C37 POPEU 345     115.079  54.613  65.559  1.00  0.00           C
ATOM   7635  C38 POPEU 345     115.758  54.313  64.209  1.00  0.00           C
ATOM   7638  C39 POPEU 345     115.718  52.833  63.849  1.00  0.00           C
ATOM   7641 0C31 POPEU 345     116.668  52.483  62.689  1.00  0.00           C
ATOM   7644 1C31 POPEU 345     116.708  50.974  62.429  1.00  0.00           C
ATOM   7647 2C31 POPEU 345     117.628  50.563  61.279  1.00  0.00           C
ATOM   7650 3C31 POPEU 345     118.849  49.743  61.739  1.00  0.00           C
ATOM   7653 4C31 POPEU 345     119.588  49.113  60.559  1.00  0.00           C
ATOM   7656 5C31 POPEU 345     120.728  48.173  60.989  1.00  0.00           C
ATOM   7659 6C31 POPEU 345     121.238  47.303  59.839  1.00  0.00           C
ATOM   7663  NH3 POPEV 346      83.169  59.543  76.249  1.00  0.00           N
ATOM   7667  C12 POPEV 346      82.888  58.063  76.299  1.00  0.00           C
ATOM   7670  C11 POPEV 346      83.449  57.283  75.089  1.00  0.00           C
ATOM   7673  P   POPEV 346      82.798  54.773  75.589  1.00  0.00           P
ATOM   7674  O13 POPEV 346      83.258  55.093  76.948  1.00  0.00           O
ATOM   7675  O14 POPEV 346      81.558  53.963  75.479  1.00  0.00           O
ATOM   7676  O11 POPEV 346      83.958  54.043  74.789  1.00  0.00           O
ATOM   7677  O12 POPEV 346      82.619  56.143  74.778  1.00  0.00           O
ATOM   7678  C1  POPEV 346      84.149  54.173  73.379  1.00  0.00           C
ATOM   7681  C2  POPEV 346      83.818  52.863  72.629  1.00  0.00           C
ATOM   7683  O21 POPEV 346      84.559  52.833  71.399  1.00  0.00           O
ATOM   7684  C21 POPEV 346      84.098  53.474  70.339  1.00  0.00           C
ATOM   7685  O22 POPEV 346      83.109  54.183  70.279  1.00  0.00           O
ATOM   7686  C22 POPEV 346      84.968  53.093  69.139  1.00  0.00           C
ATOM   7689  C3  POPEV 346      82.279  52.573  72.488  1.00  0.00           C
ATOM   7692  O31 POPEV 346      81.999  51.533  71.519  1.00  0.00           O
ATOM   7693  C31 POPEV 346      80.698  51.403  71.238  1.00  0.00           C
ATOM   7694  O32 POPEV 346      79.798  52.053  71.758  1.00  0.00           O
ATOM   7695  C32 POPEV 346      80.458  50.313  70.189  1.00  0.00           C
ATOM   7698  C23 POPEV 346      85.099  54.203  68.058  1.00  0.00           C
ATOM   7701  C24 POPEV 346      85.128  53.643  66.619  1.00  0.00           C
ATOM   7704  C25 POPEV 346      86.229  52.603  66.349  1.00  0.00           C
ATOM   7707  C26 POPEV 346      87.638  53.193  66.209  1.00  0.00           C
ATOM   7710  C27 POPEV 346      88.699  52.113  65.949  1.00  0.00           C
ATOM   7713  C28 POPEV 346      90.138  52.633  65.819  1.00  0.00           C
ATOM   7716  C29 POPEV 346      90.388  53.404  64.539  1.00  0.00           C
ATOM   7718 0C21 POPEV 346      91.458  53.303  63.729  1.00  0.00           C
ATOM   7720 1C21 POPEV 346      92.668  52.413  63.919  1.00  0.00           C
ATOM   7723 2C21 POPEV 346      92.978  51.483  62.729  1.00  0.00           C
ATOM   7726 3C21 POPEV 346      93.419  52.213  61.459  1.00  0.00           C
ATOM   7729 4C21 POPEV 346      93.799  51.233  60.328  1.00  0.00           C
ATOM   7732 5C21 POPEV 346      93.319  51.683  58.939  1.00  0.00           C
ATOM   7735 6C21 POPEV 346      93.628  50.634  57.859  1.00  0.00           C
ATOM   7738 7C21 POPEV 346      92.938  50.893  56.519  1.00  0.00           C
ATOM   7741 8C21 POPEV 346      91.408  50.803  56.559  1.00  0.00           C
ATOM   7745  C33 POPEV 346      81.588  50.133  69.148  1.00  0.00           C
ATOM   7748  C34 POPEV 346      81.159  49.253  67.959  1.00  0.00           C
ATOM   7751  C35 POPEV 346      82.298  48.943  66.969  1.00  0.00           C
ATOM   7754  C36 POPEV 346      82.798  50.163  66.179  1.00  0.00           C
ATOM   7757  C37 POPEV 346      82.099  50.363  64.819  1.00  0.00           C
ATOM   7760  C38 POPEV 346      82.668  51.573  64.049  1.00  0.00           C
ATOM   7763  C39 POPEV 346      82.288  51.573  62.559  1.00  0.00           C
ATOM   7766 0C31 POPEV 346      82.808  52.813  61.809  1.00  0.00           C
ATOM   7769 1C31 POPEV 346      82.498  52.773  60.309  1.00  0.00           C
ATOM   7772 2C31 POPEV 346      83.088  53.943  59.509  1.00  0.00           C
ATOM   7775 3C31 POPEV 346      82.509  55.313  59.909  1.00  0.00           C
ATOM   7778 4C31 POPEV 346      83.198  56.483  59.179  1.00  0.00           C
ATOM   7781 5C31 POPEV 346      82.689  57.853  59.628  1.00  0.00           C
ATOM   7784 6C31 POPEV 346      83.548  59.013  59.109  1.00  0.00           C
ATOM   7788  NH3 POPEW 347     131.878  70.993  78.359  1.00  0.00           N
ATOM   7792  C12 POPEW 347     130.698  71.783  78.879  1.00  0.00           C
ATOM   7795  C11 POPEW 347     131.168  73.073  79.559  1.00  0.00           C
ATOM   7798  P   POPEW 347     129.539  75.114  79.159  1.00  0.00           P
ATOM   7799  O13 POPEW 347     128.368  75.693  79.859  1.00  0.00           O
ATOM   7800  O14 POPEW 347     130.679  76.033  78.949  1.00  0.00           O
ATOM   7801  O11 POPEW 347     129.119  74.523  77.729  1.00  0.00           O
ATOM   7802  O12 POPEW 347     130.068  73.864  79.988  1.00  0.00           O
ATOM   7803  C1  POPEW 347     128.039  75.223  77.079  1.00  0.00           C
ATOM   7806  C2  POPEW 347     127.419  74.453  75.879  1.00  0.00           C
ATOM   7808  O21 POPEW 347     128.069  74.903  74.658  1.00  0.00           O
ATOM   7809  C21 POPEW 347     128.948  74.083  74.119  1.00  0.00           C
ATOM   7810  O22 POPEW 347     129.158  72.923  74.459  1.00  0.00           O
ATOM   7811  C22 POPEW 347     129.649  74.763  72.918  1.00  0.00           C
ATOM   7814  C3  POPEW 347     125.879  74.753  75.838  1.00  0.00           C
ATOM   7817  O31 POPEW 347     125.138  74.093  74.778  1.00  0.00           O
ATOM   7818  C31 POPEW 347     124.669  74.903  73.839  1.00  0.00           C
ATOM   7819  O32 POPEW 347     125.158  75.983  73.519  1.00  0.00           O
ATOM   7820  C32 POPEW 347     123.389  74.323  73.209  1.00  0.00           C
ATOM   7823  C23 POPEW 347     131.199  74.763  72.988  1.00  0.00           C
ATOM   7826  C24 POPEW 347     131.878  75.183  71.668  1.00  0.00           C
ATOM   7829  C25 POPEW 347     131.768  74.124  70.558  1.00  0.00           C
ATOM   7832  C26 POPEW 347     132.789  74.283  69.409  1.00  0.00           C
ATOM   7835  C27 POPEW 347     132.358  75.223  68.268  1.00  0.00           C
ATOM   7838  C28 POPEW 347     133.386  75.323  67.119  1.00  0.00           C
ATOM   7841  C29 POPEW 347     133.706  73.963  66.549  1.00  0.00           C
ATOM   7843 0C21 POPEW 347     134.925  73.474  66.258  1.00  0.00           C
ATOM   7845 1C21 POPEW 347     136.246  74.203  66.339  1.00  0.00           C
ATOM   7848 2C21 POPEW 347     137.295  73.633  65.359  1.00  0.00           C
ATOM   7851 3C21 POPEW 347     136.865  73.703  63.889  1.00  0.00           C
ATOM   7854 4C21 POPEW 347     137.906  73.113  62.929  1.00  0.00           C
ATOM   7857 5C21 POPEW 347     137.365  72.963  61.499  1.00  0.00           C
ATOM   7860 6C21 POPEW 347     138.305  72.154  60.598  1.00  0.00           C
ATOM   7863 7C21 POPEW 347     137.656  71.773  59.269  1.00  0.00           C
ATOM   7866 8C21 POPEW 347     138.466  70.733  58.489  1.00  0.00           C
ATOM   7870  C33 POPEW 347     122.969  74.943  71.849  1.00  0.00           C
ATOM   7873  C34 POPEW 347     123.718  74.363  70.639  1.00  0.00           C
ATOM   7876  C35 POPEW 347     123.158  74.773  69.269  1.00  0.00           C
ATOM   7879  C36 POPEW 347     123.908  74.083  68.108  1.00  0.00           C
ATOM   7882  C37 POPEW 347     123.368  74.413  66.699  1.00  0.00           C
ATOM   7885  C38 POPEW 347     121.989  73.823  66.369  1.00  0.00           C
ATOM   7888  C39 POPEW 347     121.498  74.194  64.959  1.00  0.00           C
ATOM   7891 0C31 POPEW 347     122.139  73.353  63.839  1.00  0.00           C
ATOM   7894 1C31 POPEW 347     121.859  73.933  62.439  1.00  0.00           C
ATOM   7897 2C31 POPEW 347     122.428  73.084  61.299  1.00  0.00           C
ATOM   7900 3C31 POPEW 347     121.539  71.883  60.949  1.00  0.00           C
ATOM   7903 4C31 POPEW 347     122.099  71.033  59.809  1.00  0.00           C
ATOM   7906 5C31 POPEW 347     121.138  69.893  59.399  1.00  0.00           C
ATOM   7909 6C31 POPEW 347     121.668  69.053  58.238  1.00  0.00           C
ATOM   7913  NH3 POPEX 348     125.828  28.783  37.779  1.00  0.00           N
ATOM   7917  C12 POPEX 348     127.108  29.513  37.499  1.00  0.00           C
ATOM   7920  C11 POPEX 348     127.169  30.893  38.189  1.00  0.00           C
ATOM   7923  P   POPEX 348     128.358  30.473  40.489  1.00  0.00           P
ATOM   7924  O13 POPEX 348     127.118  30.903  41.159  1.00  0.00           O
ATOM   7925  O14 POPEX 348     128.628  29.023  40.459  1.00  0.00           O
ATOM   7926  O11 POPEX 348     129.588  31.253  41.119  1.00  0.00           O
ATOM   7927  O12 POPEX 348     128.349  31.023  38.989  1.00  0.00           O
ATOM   7928  C1  POPEX 348     130.888  30.663  41.328  1.00  0.00           C
ATOM   7931  C2  POPEX 348     131.188  30.513  42.859  1.00  0.00           C
ATOM   7933  O21 POPEX 348     132.638  30.473  43.049  1.00  0.00           O
ATOM   7934  C21 POPEX 348     133.039  30.793  44.289  1.00  0.00           C
ATOM   7935  O22 POPEX 348     132.319  31.013  45.239  1.00  0.00           O
ATOM   7936  C22 POPEX 348     134.566  30.903  44.359  1.00  0.00           C
ATOM   7939  C3  POPEX 348     130.438  29.253  43.419  1.00  0.00           C
ATOM   7942  O31 POPEX 348     130.458  29.103  44.859  1.00  0.00           O
ATOM   7943  C31 POPEX 348     129.638  29.963  45.499  1.00  0.00           C
ATOM   7944  O32 POPEX 348     128.948  30.813  44.969  1.00  0.00           O
ATOM   7945  C32 POPEX 348     129.638  29.673  46.988  1.00  0.00           C
ATOM   7948  C23 POPEX 348     135.086  31.253  45.789  1.00  0.00           C
ATOM   7951  C24 POPEX 348     136.575  31.643  45.819  1.00  0.00           C
ATOM   7954  C25 POPEX 348     137.165  31.853  47.229  1.00  0.00           C
ATOM   7957  C26 POPEX 348     136.395  32.833  48.139  1.00  0.00           C
ATOM   7960  C27 POPEX 348     137.285  33.503  49.218  1.00  0.00           C
ATOM   7963  C28 POPEX 348     136.495  34.333  50.249  1.00  0.00           C
ATOM   7966  C29 POPEX 348     137.365  35.293  51.039  1.00  0.00           C
ATOM   7968 0C21 POPEX 348     137.845  35.123  52.279  1.00  0.00           C
ATOM   7970 1C21 POPEX 348     137.666  33.913  53.168  1.00  0.00           C
ATOM   7973 2C21 POPEX 348     138.505  34.003  54.459  1.00  0.00           C
ATOM   7976 3C21 POPEX 348     137.985  35.033  55.479  1.00  0.00           C
ATOM   7979 4C21 POPEX 348     138.925  35.233  56.679  1.00  0.00           C
ATOM   7982 5C21 POPEX 348     138.356  36.213  57.709  1.00  0.00           C
ATOM   7985 6C21 POPEX 348     139.455  36.863  58.559  1.00  0.00           C
ATOM   7988 7C21 POPEX 348     138.906  37.783  59.669  1.00  0.00           C
ATOM   7991 8C21 POPEX 348     139.986  38.614  60.359  1.00  0.00           C
ATOM   7995  C33 POPEX 348     128.179  29.733  47.519  1.00  0.00           C
ATOM   7998  C34 POPEX 348     128.039  29.593  49.029  1.00  0.00           C
ATOM   8001  C35 POPEX 348     128.768  30.683  49.819  1.00  0.00           C
ATOM   8004  C36 POPEX 348     128.399  30.623  51.309  1.00  0.00           C
ATOM   8007  C37 POPEX 348     129.459  31.233  52.229  1.00  0.00           C
ATOM   8010  C38 POPEX 348     129.328  30.673  53.659  1.00  0.00           C
ATOM   8013  C39 POPEX 348     130.588  30.853  54.509  1.00  0.00           C
ATOM   8016 0C31 POPEX 348     130.828  32.293  54.959  1.00  0.00           C
ATOM   8019 1C31 POPEX 348     132.008  32.373  55.939  1.00  0.00           C
ATOM   8022 2C31 POPEX 348     132.078  33.703  56.709  1.00  0.00           C
ATOM   8025 3C31 POPEX 348     133.309  33.773  57.639  1.00  0.00           C
ATOM   8028 4C31 POPEX 348     133.298  32.703  58.739  1.00  0.00           C
ATOM   8031 5C31 POPEX 348     134.555  32.723  59.619  1.00  0.00           C
ATOM   8034 6C31 POPEX 348     134.776  31.403  60.369  1.00  0.00           C
ATOM   8038  NH3 POPEY 349      70.758  21.263  36.928  1.00  0.00           N
ATOM   8042  C12 POPEY 349      69.408  21.603  36.359  1.00  0.00           C
ATOM   8045  C11 POPEY 349      68.349  21.693  37.469  1.00  0.00           C
ATOM   8048  P   POPEY 349      68.399  24.173  38.429  1.00  0.00           P
ATOM   8049  O13 POPEY 349      69.579  24.793  39.069  1.00  0.00           O
ATOM   8050  O14 POPEY 349      68.038  24.663  37.079  1.00  0.00           O
ATOM   8051  O11 POPEY 349      67.158  24.303  39.379  1.00  0.00           O
ATOM   8052  O12 POPEY 349      68.728  22.633  38.449  1.00  0.00           O
ATOM   8053  C1  POPEY 349      67.208  24.363  40.799  1.00  0.00           C
ATOM   8056  C2  POPEY 349      66.459  23.163  41.449  1.00  0.00           C
ATOM   8058  O21 POPEY 349      66.619  23.253  42.879  1.00  0.00           O
ATOM   8059  C21 POPEY 349      65.538  22.933  43.589  1.00  0.00           C
ATOM   8060  O22 POPEY 349      64.408  22.843  43.159  1.00  0.00           O
ATOM   8061  C22 POPEY 349      65.929  22.683  45.049  1.00  0.00           C
ATOM   8064  C3  POPEY 349      67.039  21.803  40.959  1.00  0.00           C
ATOM   8067  O31 POPEY 349      66.359  20.693  41.559  1.00  0.00           O
ATOM   8068  C31 POPEY 349      67.118  19.623  41.799  1.00  0.00           C
ATOM   8069  O32 POPEY 349      68.308  19.523  41.569  1.00  0.00           O
ATOM   8070  C32 POPEY 349      66.268  18.593  42.539  1.00  0.00           C
ATOM   8073  C23 POPEY 349      66.538  21.273  45.209  1.00  0.00           C
ATOM   8076  C24 POPEY 349      66.908  20.903  46.659  1.00  0.00           C
ATOM   8079  C25 POPEY 349      65.738  20.323  47.469  1.00  0.00           C
ATOM   8082  C26 POPEY 349      66.198  19.503  48.689  1.00  0.00           C
ATOM   8085  C27 POPEY 349      67.039  20.303  49.699  1.00  0.00           C
ATOM   8088  C28 POPEY 349      67.518  19.443  50.889  1.00  0.00           C
ATOM   8091  C29 POPEY 349      68.529  20.223  51.689  1.00  0.00           C
ATOM   8093 0C21 POPEY 349      68.688  20.253  53.029  1.00  0.00           C
ATOM   8095 1C21 POPEY 349      67.908  19.523  54.089  1.00  0.00           C
ATOM   8098 2C21 POPEY 349      67.359  20.483  55.159  1.00  0.00           C
ATOM   8101 3C21 POPEY 349      67.198  19.823  56.539  1.00  0.00           C
ATOM   8104 4C21 POPEY 349      66.529  20.793  57.529  1.00  0.00           C
ATOM   8107 5C21 POPEY 349      66.569  20.353  58.999  1.00  0.00           C
ATOM   8110 6C21 POPEY 349      65.709  21.253  59.909  1.00  0.00           C
ATOM   8113 7C21 POPEY 349      65.818  20.893  61.398  1.00  0.00           C
ATOM   8116 8C21 POPEY 349      64.999  21.813  62.319  1.00  0.00           C
ATOM   8120  C33 POPEY 349      67.099  17.893  43.639  1.00  0.00           C
ATOM   8123  C34 POPEY 349      66.249  17.103  44.628  1.00  0.00           C
ATOM   8126  C35 POPEY 349      67.118  16.233  45.529  1.00  0.00           C
ATOM   8129  C36 POPEY 349      66.499  15.893  46.889  1.00  0.00           C
ATOM   8132  C37 POPEY 349      67.548  15.293  47.839  1.00  0.00           C
ATOM   8135  C38 POPEY 349      67.099  15.163  49.299  1.00  0.00           C
ATOM   8138  C39 POPEY 349      65.888  14.243  49.529  1.00  0.00           C
ATOM   8141 0C31 POPEY 349      66.088  12.813  48.989  1.00  0.00           C
ATOM   8144 1C31 POPEY 349      64.888  11.923  49.348  1.00  0.00           C
ATOM   8147 2C31 POPEY 349      64.859  10.563  48.629  1.00  0.00           C
ATOM   8150 3C31 POPEY 349      66.099   9.693  48.859  1.00  0.00           C
ATOM   8153 4C31 POPEY 349      65.748   8.243  49.259  1.00  0.00           C
ATOM   8156 5C31 POPEY 349      66.978   7.333  49.259  1.00  0.00           C
ATOM   8159 6C31 POPEY 349      66.658   5.883  49.639  1.00  0.00           C
ATOM   8163  NH3 POPEZ 350      14.798 102.563  37.899  1.00  0.00           N
ATOM   8167  C12 POPEZ 350      15.038 104.044  37.819  1.00  0.00           C
ATOM   8170  C11 POPEZ 350      16.448 104.413  37.369  1.00  0.00           C
ATOM   8173  P   POPEZ 350      17.689 106.663  36.799  1.00  0.00           P
ATOM   8174  O13 POPEZ 350      18.978 106.054  37.219  1.00  0.00           O
ATOM   8175  O14 POPEZ 350      17.478 106.884  35.348  1.00  0.00           O
ATOM   8176  O11 POPEZ 350      17.438 108.013  37.609  1.00  0.00           O
ATOM   8177  O12 POPEZ 350      16.488 105.833  37.359  1.00  0.00           O
ATOM   8178  C1  POPEZ 350      18.498 108.633  38.319  1.00  0.00           C
ATOM   8181  C2  POPEZ 350      18.728 108.013  39.729  1.00  0.00           C
ATOM   8183  O21 POPEZ 350      18.028 108.794  40.729  1.00  0.00           O
ATOM   8184  C21 POPEZ 350      17.589 108.093  41.779  1.00  0.00           C
ATOM   8185  O22 POPEZ 350      17.408 106.893  41.829  1.00  0.00           O
ATOM   8186  C22 POPEZ 350      17.268 109.104  42.879  1.00  0.00           C
ATOM   8189  C3  POPEZ 350      20.259 108.034  40.008  1.00  0.00           C
ATOM   8192  O31 POPEZ 350      20.618 107.673  41.349  1.00  0.00           O
ATOM   8193  C31 POPEZ 350      20.618 106.374  41.609  1.00  0.00           C
ATOM   8194  O32 POPEZ 350      20.268 105.503  40.829  1.00  0.00           O
ATOM   8195  C32 POPEZ 350      21.228 106.183  42.999  1.00  0.00           C
ATOM   8198  C23 POPEZ 350      16.398 108.573  44.059  1.00  0.00           C
ATOM   8201  C24 POPEZ 350      17.128 108.573  45.409  1.00  0.00           C
ATOM   8204  C25 POPEZ 350      16.198 108.983  46.569  1.00  0.00           C
ATOM   8207  C26 POPEZ 350      16.558 108.333  47.918  1.00  0.00           C
ATOM   8210  C27 POPEZ 350      15.618 108.753  49.059  1.00  0.00           C
ATOM   8213  C28 POPEZ 350      15.828 107.994  50.379  1.00  0.00           C
ATOM   8216  C29 POPEZ 350      17.178 108.274  51.008  1.00  0.00           C
ATOM   8218 0C21 POPEZ 350      17.458 109.253  51.879  1.00  0.00           C
ATOM   8220 1C21 POPEZ 350      16.498 110.303  52.389  1.00  0.00           C
ATOM   8223 2C21 POPEZ 350      16.368 110.343  53.929  1.00  0.00           C
ATOM   8226 3C21 POPEZ 350      15.418 111.464  54.389  1.00  0.00           C
ATOM   8229 4C21 POPEZ 350      15.338 111.654  55.909  1.00  0.00           C
ATOM   8232 5C21 POPEZ 350      14.598 110.523  56.648  1.00  0.00           C
ATOM   8235 6C21 POPEZ 350      14.408 110.853  58.139  1.00  0.00           C
ATOM   8238 7C21 POPEZ 350      13.708 109.734  58.919  1.00  0.00           C
ATOM   8241 8C21 POPEZ 350      13.338 110.124  60.348  1.00  0.00           C
ATOM   8245  C33 POPEZ 350      21.748 104.764  43.259  1.00  0.00           C
ATOM   8248  C34 POPEZ 350      20.648 103.794  43.709  1.00  0.00           C
ATOM   8251  C35 POPEZ 350      21.138 102.344  43.729  1.00  0.00           C
ATOM   8254  C36 POPEZ 350      20.208 101.413  44.499  1.00  0.00           C
ATOM   8257  C37 POPEZ 350      20.758  99.993  44.628  1.00  0.00           C
ATOM   8260  C38 POPEZ 350      20.018  99.093  45.629  1.00  0.00           C
ATOM   8263  C39 POPEZ 350      20.878  97.904  46.069  1.00  0.00           C
ATOM   8266 0C31 POPEZ 350      21.838  98.263  47.209  1.00  0.00           C
ATOM   8269 1C31 POPEZ 350      22.948  97.243  47.479  1.00  0.00           C
ATOM   8272 2C31 POPEZ 350      22.478  95.793  47.739  1.00  0.00           C
ATOM   8275 3C31 POPEZ 350      22.518  94.913  46.479  1.00  0.00           C
ATOM   8278 4C31 POPEZ 350      22.428  93.414  46.819  1.00  0.00           C
ATOM   8281 5C31 POPEZ 350      22.598  92.503  45.598  1.00  0.00           C
ATOM   8284 6C31 POPEZ 350      22.618  91.003  45.929  1.00  0.00           C
ATOM   8288  NH3 POPEa 351      81.159 110.713  35.709  1.00  0.00           N
ATOM   8292  C12 POPEa 351      80.478 110.243  34.449  1.00  0.00           C
ATOM   8295  C11 POPEa 351      80.998 108.864  34.029  1.00  0.00           C
ATOM   8298  P   POPEa 351      81.679 106.583  35.078  1.00  0.00           P
ATOM   8299  O13 POPEa 351      81.069 105.603  34.149  1.00  0.00           O
ATOM   8300  O14 POPEa 351      83.109 106.933  34.929  1.00  0.00           O
ATOM   8301  O11 POPEa 351      81.418 106.043  36.539  1.00  0.00           O
ATOM   8302  O12 POPEa 351      80.828 107.904  35.069  1.00  0.00           O
ATOM   8303  C1  POPEa 351      81.029 106.873  37.629  1.00  0.00           C
ATOM   8306  C2  POPEa 351      82.118 106.924  38.729  1.00  0.00           C
ATOM   8308  O21 POPEa 351      81.548 107.683  39.799  1.00  0.00           O
ATOM   8309  C21 POPEa 351      81.539 107.113  40.989  1.00  0.00           C
ATOM   8310  O22 POPEa 351      81.938 105.993  41.249  1.00  0.00           O
ATOM   8311  C22 POPEa 351      80.929 108.134  41.949  1.00  0.00           C
ATOM   8314  C3  POPEa 351      83.408 107.654  38.279  1.00  0.00           C
ATOM   8317  O31 POPEa 351      84.298 107.833  39.409  1.00  0.00           O
ATOM   8318  C31 POPEa 351      85.248 106.903  39.519  1.00  0.00           C
ATOM   8319  O32 POPEa 351      85.509 106.084  38.659  1.00  0.00           O
ATOM   8320  C32 POPEa 351      85.968 106.993  40.869  1.00  0.00           C
ATOM   8323  C23 POPEa 351      80.578 107.584  43.339  1.00  0.00           C
ATOM   8326  C24 POPEa 351      81.808 107.493  44.249  1.00  0.00           C
ATOM   8329  C25 POPEa 351      81.448 107.083  45.678  1.00  0.00           C
ATOM   8332  C26 POPEa 351      82.689 106.803  46.529  1.00  0.00           C
ATOM   8335  C27 POPEa 351      82.328 106.194  47.898  1.00  0.00           C
ATOM   8338  C28 POPEa 351      83.559 105.944  48.799  1.00  0.00           C
ATOM   8341  C29 POPEa 351      84.478 104.874  48.249  1.00  0.00           C
ATOM   8343 0C21 POPEa 351      85.438 104.233  48.929  1.00  0.00           C
ATOM   8345 1C21 POPEa 351      85.828 104.443  50.379  1.00  0.00           C
ATOM   8348 2C21 POPEa 351      87.279 104.963  50.489  1.00  0.00           C
ATOM   8351 3C21 POPEa 351      87.428 106.423  50.049  1.00  0.00           C
ATOM   8354 4C21 POPEa 351      88.818 106.784  49.488  1.00  0.00           C
ATOM   8357 5C21 POPEa 351      89.098 106.124  48.129  1.00  0.00           C
ATOM   8360 6C21 POPEa 351      90.388 106.633  47.479  1.00  0.00           C
ATOM   8363 7C21 POPEa 351      90.739 105.893  46.179  1.00  0.00           C
ATOM   8366 8C21 POPEa 351      92.018 106.413  45.509  1.00  0.00           C
ATOM   8370  C33 POPEa 351      85.518 108.113  41.839  1.00  0.00           C
ATOM   8373  C34 POPEa 351      86.188 108.003  43.229  1.00  0.00           C
ATOM   8376  C35 POPEa 351      85.709 109.104  44.189  1.00  0.00           C
ATOM   8379  C36 POPEa 351      86.229 109.004  45.629  1.00  0.00           C
ATOM   8382  C37 POPEa 351      85.849 110.254  46.449  1.00  0.00           C
ATOM   8385  C38 POPEa 351      86.428 110.284  47.869  1.00  0.00           C
ATOM   8388  C39 POPEa 351      85.469 109.813  48.968  1.00  0.00           C
ATOM   8391 0C31 POPEa 351      86.099 109.944  50.359  1.00  0.00           C
ATOM   8394 1C31 POPEa 351      85.298 109.213  51.449  1.00  0.00           C
ATOM   8397 2C31 POPEa 351      86.029 109.183  52.809  1.00  0.00           C
ATOM   8400 3C31 POPEa 351      85.289 108.353  53.879  1.00  0.00           C
ATOM   8403 4C31 POPEa 351      85.348 106.843  53.619  1.00  0.00           C
ATOM   8406 5C31 POPEa 351      84.399 106.033  54.519  1.00  0.00           C
ATOM   8409 6C31 POPEa 351      84.438 104.533  54.249  1.00  0.00           C
ATOM   8413  NH3 POPEb 352      81.448   2.673  80.178  1.00  0.00           N
ATOM   8417  C12 POPEb 352      82.908   2.373  80.359  1.00  0.00           C
ATOM   8420  C11 POPEb 352      83.118   1.003  81.008  1.00  0.00           C
ATOM   8423  P   POPEb 352      85.198  -0.074  79.839  1.00  0.00           P
ATOM   8424  O13 POPEb 352      85.609  -1.404  80.309  1.00  0.00           O
ATOM   8425  O14 POPEb 352      86.268   0.766  79.249  1.00  0.00           O
ATOM   8426  O11 POPEb 352      84.048  -0.214  78.759  1.00  0.00           O
ATOM   8427  O12 POPEb 352      84.508   0.736  81.019  1.00  0.00           O
ATOM   8428  C1  POPEb 352      84.408  -0.504  77.398  1.00  0.00           C
ATOM   8431  C2  POPEb 352      83.228  -0.184  76.459  1.00  0.00           C
ATOM   8433  O21 POPEb 352      83.729   0.106  75.139  1.00  0.00           O
ATOM   8434  C21 POPEb 352      82.899  -0.164  74.139  1.00  0.00           C
ATOM   8435  O22 POPEb 352      81.899  -0.854  74.229  1.00  0.00           O
ATOM   8436  C22 POPEb 352      83.468   0.486  72.869  1.00  0.00           C
ATOM   8439  C3  POPEb 352      82.468   1.063  76.998  1.00  0.00           C
ATOM   8442  O31 POPEb 352      81.369   1.403  76.139  1.00  0.00           O
ATOM   8443  C31 POPEb 352      80.289   1.823  76.738  1.00  0.00           C
ATOM   8444  O32 POPEb 352      80.178   2.083  77.929  1.00  0.00           O
ATOM   8445  C32 POPEb 352      79.208   1.923  75.678  1.00  0.00           C
ATOM   8448  C23 POPEb 352      82.409   1.103  71.919  1.00  0.00           C
ATOM   8451  C24 POPEb 352      83.078   1.963  70.829  1.00  0.00           C
ATOM   8454  C25 POPEb 352      82.108   2.613  69.828  1.00  0.00           C
ATOM   8457  C26 POPEb 352      81.509   1.623  68.809  1.00  0.00           C
ATOM   8460  C27 POPEb 352      80.809   2.313  67.639  1.00  0.00           C
ATOM   8463  C28 POPEb 352      80.518   1.373  66.459  1.00  0.00           C
ATOM   8466  C29 POPEb 352      79.389   0.396  66.689  1.00  0.00           C
ATOM   8468 0C21 POPEb 352      78.808  -0.334  65.729  1.00  0.00           C
ATOM   8470 1C21 POPEb 352      79.198  -0.354  64.269  1.00  0.00           C
ATOM   8473 2C21 POPEb 352      78.518   0.746  63.439  1.00  0.00           C
ATOM   8476 3C21 POPEb 352      77.018   0.516  63.209  1.00  0.00           C
ATOM   8479 4C21 POPEb 352      76.669   0.106  61.769  1.00  0.00           C
ATOM   8482 5C21 POPEb 352      76.849   1.223  60.729  1.00  0.00           C
ATOM   8485 6C21 POPEb 352      75.779   2.323  60.839  1.00  0.00           C
ATOM   8488 7C21 POPEb 352      75.969   3.463  59.829  1.00  0.00           C
ATOM   8491 8C21 POPEb 352      74.849   4.503  59.899  1.00  0.00           C
ATOM   8495  C33 POPEb 352      77.849   2.353  76.259  1.00  0.00           C
ATOM   8498  C34 POPEb 352      76.768   2.293  75.189  1.00  0.00           C
ATOM   8501  C35 POPEb 352      76.959   3.303  74.049  1.00  0.00           C
ATOM   8504  C36 POPEb 352      76.378   2.793  72.719  1.00  0.00           C
ATOM   8507  C37 POPEb 352      76.779   3.673  71.539  1.00  0.00           C
ATOM   8510  C38 POPEb 352      76.408   3.053  70.189  1.00  0.00           C
ATOM   8513  C39 POPEb 352      76.688   4.013  69.029  1.00  0.00           C
ATOM   8516 0C31 POPEb 352      76.499   3.373  67.649  1.00  0.00           C
ATOM   8519 1C31 POPEb 352      76.578   4.423  66.539  1.00  0.00           C
ATOM   8522 2C31 POPEb 352      76.438   3.823  65.139  1.00  0.00           C
ATOM   8525 3C31 POPEb 352      76.258   4.893  64.049  1.00  0.00           C
ATOM   8528 4C31 POPEb 352      77.468   5.823  63.889  1.00  0.00           C
ATOM   8531 5C31 POPEb 352      77.268   6.813  62.739  1.00  0.00           C
ATOM   8534 6C31 POPEb 352      78.429   7.793  62.578  1.00  0.00           C
ATOM   8538  NH3 POPEc 353      58.279 108.794  39.139  1.00  0.00           N
ATOM   8542  C12 POPEc 353      57.488 109.734  40.018  1.00  0.00           C
ATOM   8545  C11 POPEc 353      56.088 110.044  39.459  1.00  0.00           C
ATOM   8548  P   POPEc 353      54.568 108.103  40.339  1.00  0.00           P
ATOM   8549  O13 POPEc 353      53.148 108.484  40.289  1.00  0.00           O
ATOM   8550  O14 POPEc 353      54.878 106.663  40.199  1.00  0.00           O
ATOM   8551  O11 POPEc 353      55.218 108.654  41.659  1.00  0.00           O
ATOM   8552  O12 POPEc 353      55.328 108.864  39.179  1.00  0.00           O
ATOM   8553  C1  POPEc 353      55.709 107.794  42.699  1.00  0.00           C
ATOM   8556  C2  POPEc 353      54.688 107.644  43.849  1.00  0.00           C
ATOM   8558  O21 POPEc 353      55.259 107.003  44.999  1.00  0.00           O
ATOM   8559  C21 POPEc 353      56.118 107.724  45.678  1.00  0.00           C
ATOM   8560  O22 POPEc 353      57.279 107.933  45.389  1.00  0.00           O
ATOM   8561  C22 POPEc 353      55.378 108.403  46.829  1.00  0.00           C
ATOM   8564  C3  POPEc 353      53.438 106.814  43.449  1.00  0.00           C
ATOM   8567  O31 POPEc 353      52.419 106.933  44.469  1.00  0.00           O
ATOM   8568  C31 POPEc 353      51.718 105.814  44.689  1.00  0.00           C
ATOM   8569  O32 POPEc 353      51.819 104.783  44.039  1.00  0.00           O
ATOM   8570  C32 POPEc 353      50.738 106.054  45.849  1.00  0.00           C
ATOM   8573  C23 POPEc 353      55.888 107.973  48.229  1.00  0.00           C
ATOM   8576  C24 POPEc 353      55.648 109.073  49.269  1.00  0.00           C
ATOM   8579  C25 POPEc 353      56.308 108.753  50.619  1.00  0.00           C
ATOM   8582  C26 POPEc 353      56.099 109.874  51.648  1.00  0.00           C
ATOM   8585  C27 POPEc 353      56.509 109.484  53.079  1.00  0.00           C
ATOM   8588  C28 POPEc 353      56.318 110.653  54.069  1.00  0.00           C
ATOM   8591  C29 POPEc 353      56.018 110.183  55.468  1.00  0.00           C
ATOM   8593 0C21 POPEc 353      56.838 110.224  56.539  1.00  0.00           C
ATOM   8595 1C21 POPEc 353      58.248 110.753  56.589  1.00  0.00           C
ATOM   8598 2C21 POPEc 353      58.638 111.234  58.009  1.00  0.00           C
ATOM   8601 3C21 POPEc 353      58.669 110.114  59.069  1.00  0.00           C
ATOM   8604 4C21 POPEc 353      57.788 110.413  60.299  1.00  0.00           C
ATOM   8607 5C21 POPEc 353      58.308 111.553  61.189  1.00  0.00           C
ATOM   8610 6C21 POPEc 353      59.478 111.143  62.099  1.00  0.00           C
ATOM   8613 7C21 POPEc 353      60.008 112.323  62.918  1.00  0.00           C
ATOM   8616 8C21 POPEc 353      61.198 111.954  63.799  1.00  0.00           C
ATOM   8620  C33 POPEc 353      51.159 105.394  47.179  1.00  0.00           C
ATOM   8623  C34 POPEc 353      50.148 105.693  48.299  1.00  0.00           C
ATOM   8626  C35 POPEc 353      50.308 104.804  49.529  1.00  0.00           C
ATOM   8629  C36 POPEc 353      51.548 105.133  50.379  1.00  0.00           C
ATOM   8632  C37 POPEc 353      51.798 104.114  51.508  1.00  0.00           C
ATOM   8635  C38 POPEc 353      50.669 104.063  52.549  1.00  0.00           C
ATOM   8638  C39 POPEc 353      50.878 103.034  53.669  1.00  0.00           C
ATOM   8641 0C31 POPEc 353      52.078 103.344  54.569  1.00  0.00           C
ATOM   8644 1C31 POPEc 353      52.029 102.553  55.889  1.00  0.00           C
ATOM   8647 2C31 POPEc 353      53.128 102.973  56.879  1.00  0.00           C
ATOM   8650 3C31 POPEc 353      52.999 102.234  58.219  1.00  0.00           C
ATOM   8653 4C31 POPEc 353      54.108 102.593  59.218  1.00  0.00           C
ATOM   8656 5C31 POPEc 353      54.069 101.723  60.479  1.00  0.00           C
ATOM   8659 6C31 POPEc 353      55.268 101.933  61.409  1.00  0.00           C
ATOM   8663  NH3 POPEd 354      34.908  11.583  43.659  1.00  0.00           N
ATOM   8667  C12 POPEd 354      35.698  12.873  43.639  1.00  0.00           C
ATOM   8670  C11 POPEd 354      36.948  12.853  42.739  1.00  0.00           C
ATOM   8673  P   POPEd 354      38.178  14.983  43.749  1.00  0.00           P
ATOM   8674  O13 POPEd 354      39.078  14.143  44.558  1.00  0.00           O
ATOM   8675  O14 POPEd 354      38.758  16.173  43.069  1.00  0.00           O
ATOM   8676  O11 POPEd 354      36.898  15.433  44.549  1.00  0.00           O
ATOM   8677  O12 POPEd 354      37.508  14.163  42.588  1.00  0.00           O
ATOM   8678  C1  POPEd 354      36.898  15.513  45.969  1.00  0.00           C
ATOM   8681  C2  POPEd 354      35.488  15.953  46.459  1.00  0.00           C
ATOM   8683  O21 POPEd 354      35.238  15.433  47.769  1.00  0.00           O
ATOM   8684  C21 POPEd 354      35.788  16.093  48.758  1.00  0.00           C
ATOM   8685  O22 POPEd 354      36.618  16.983  48.659  1.00  0.00           O
ATOM   8686  C22 POPEd 354      35.148  15.663  50.069  1.00  0.00           C
ATOM   8689  C3  POPEd 354      34.369  15.433  45.509  1.00  0.00           C
ATOM   8692  O31 POPEd 354      33.038  15.483  46.049  1.00  0.00           O
ATOM   8693  C31 POPEd 354      32.588  16.683  46.328  1.00  0.00           C
ATOM   8694  O32 POPEd 354      33.078  17.743  45.959  1.00  0.00           O
ATOM   8695  C32 POPEd 354      31.328  16.533  47.189  1.00  0.00           C
ATOM   8698  C23 POPEd 354      35.338  16.693  51.209  1.00  0.00           C
ATOM   8701  C24 POPEd 354      34.388  16.383  52.369  1.00  0.00           C
ATOM   8704  C25 POPEd 354      34.458  17.403  53.508  1.00  0.00           C
ATOM   8707  C26 POPEd 354      35.599  17.083  54.488  1.00  0.00           C
ATOM   8710  C27 POPEd 354      35.678  18.093  55.649  1.00  0.00           C
ATOM   8713  C28 POPEd 354      36.849  17.793  56.598  1.00  0.00           C
ATOM   8716  C29 POPEd 354      36.639  16.543  57.409  1.00  0.00           C
ATOM   8718 0C21 POPEd 354      36.738  16.413  58.739  1.00  0.00           C
ATOM   8720 1C21 POPEd 354      37.128  17.503  59.699  1.00  0.00           C
ATOM   8723 2C21 POPEd 354      36.009  18.523  59.969  1.00  0.00           C
ATOM   8726 3C21 POPEd 354      36.478  19.653  60.889  1.00  0.00           C
ATOM   8729 4C21 POPEd 354      35.619  20.923  60.779  1.00  0.00           C
ATOM   8732 5C21 POPEd 354      36.108  22.073  61.679  1.00  0.00           C
ATOM   8735 6C21 POPEd 354      37.558  22.503  61.389  1.00  0.00           C
ATOM   8738 7C21 POPEd 354      37.999  23.733  62.179  1.00  0.00           C
ATOM   8741 8C21 POPEd 354      39.438  24.173  61.889  1.00  0.00           C
ATOM   8745  C33 POPEd 354      31.038  17.783  48.049  1.00  0.00           C
ATOM   8748  C34 POPEd 354      29.998  17.573  49.168  1.00  0.00           C
ATOM   8751  C35 POPEd 354      30.448  16.643  50.309  1.00  0.00           C
ATOM   8754  C36 POPEd 354      29.638  16.813  51.609  1.00  0.00           C
ATOM   8757  C37 POPEd 354      30.238  15.983  52.758  1.00  0.00           C
ATOM   8760  C38 POPEd 354      29.998  16.563  54.168  1.00  0.00           C
ATOM   8763  C39 POPEd 354      28.698  16.123  54.839  1.00  0.00           C
ATOM   8766 0C31 POPEd 354      28.628  16.613  56.289  1.00  0.00           C
ATOM   8769 1C31 POPEd 354      27.448  16.023  57.089  1.00  0.00           C
ATOM   8772 2C31 POPEd 354      27.608  16.183  58.609  1.00  0.00           C
ATOM   8775 3C31 POPEd 354      28.728  15.303  59.179  1.00  0.00           C
ATOM   8778 4C31 POPEd 354      28.248  14.243  60.169  1.00  0.00           C
ATOM   8781 5C31 POPEd 354      29.358  13.233  60.509  1.00  0.00           C
ATOM   8784 6C31 POPEd 354      28.878  12.033  61.319  1.00  0.00           C
ATOM   8788  NH3 POPEe 355      91.108  94.613  34.709  1.00  0.00           N
ATOM   8792  C12 POPEe 355      89.878  95.424  35.029  1.00  0.00           C
ATOM   8795  C11 POPEe 355      89.728  96.604  34.049  1.00  0.00           C
ATOM   8798  P   POPEe 355      87.509  97.754  33.299  1.00  0.00           P
ATOM   8799  O13 POPEe 355      88.128  98.743  32.389  1.00  0.00           O
ATOM   8800  O14 POPEe 355      86.989  96.504  32.739  1.00  0.00           O
ATOM   8801  O11 POPEe 355      86.388  98.493  34.129  1.00  0.00           O
ATOM   8802  O12 POPEe 355      88.599  97.404  34.409  1.00  0.00           O
ATOM   8803  C1  POPEe 355      86.349  98.363  35.549  1.00  0.00           C
ATOM   8806  C2  POPEe 355      84.998  98.874  36.129  1.00  0.00           C
ATOM   8808  O21 POPEe 355      85.058  99.284  37.499  1.00  0.00           O
ATOM   8809  C21 POPEe 355      85.679  98.573  38.419  1.00  0.00           C
ATOM   8810  O22 POPEe 355      86.479  97.673  38.238  1.00  0.00           O
ATOM   8811  C22 POPEe 355      85.248  99.053  39.799  1.00  0.00           C
ATOM   8814  C3  POPEe 355      83.799  97.894  35.889  1.00  0.00           C
ATOM   8817  O31 POPEe 355      84.149  96.493  35.999  1.00  0.00           O
ATOM   8818  C31 POPEe 355      84.018  95.923  37.189  1.00  0.00           C
ATOM   8819  O32 POPEe 355      83.729  96.483  38.229  1.00  0.00           O
ATOM   8820  C32 POPEe 355      84.328  94.433  37.058  1.00  0.00           C
ATOM   8823  C23 POPEe 355      85.858  98.143  40.889  1.00  0.00           C
ATOM   8826  C24 POPEe 355      85.378  98.433  42.319  1.00  0.00           C
ATOM   8829  C25 POPEe 355      85.978  97.423  43.299  1.00  0.00           C
ATOM   8832  C26 POPEe 355      85.338  97.463  44.689  1.00  0.00           C
ATOM   8835  C27 POPEe 355      85.779  96.264  45.549  1.00  0.00           C
ATOM   8838  C28 POPEe 355      85.038  96.243  46.899  1.00  0.00           C
ATOM   8841  C29 POPEe 355      85.359  94.993  47.689  1.00  0.00           C
ATOM   8843 0C21 POPEe 355      84.489  94.244  48.389  1.00  0.00           C
ATOM   8845 1C21 POPEe 355      82.999  94.484  48.569  1.00  0.00           C
ATOM   8848 2C21 POPEe 355      82.638  95.033  49.959  1.00  0.00           C
ATOM   8851 3C21 POPEe 355      82.848  94.034  51.119  1.00  0.00           C
ATOM   8854 4C21 POPEe 355      84.179  94.213  51.858  1.00  0.00           C
ATOM   8857 5C21 POPEe 355      84.368  93.234  53.038  1.00  0.00           C
ATOM   8860 6C21 POPEe 355      83.218  93.213  54.059  1.00  0.00           C
ATOM   8863 7C21 POPEe 355      82.918  94.573  54.699  1.00  0.00           C
ATOM   8866 8C21 POPEe 355      81.658  94.594  55.569  1.00  0.00           C
ATOM   8870  C33 POPEe 355      84.569  93.713  38.409  1.00  0.00           C
ATOM   8873  C34 POPEe 355      84.798  92.213  38.189  1.00  0.00           C
ATOM   8876  C35 POPEe 355      85.849  91.614  39.139  1.00  0.00           C
ATOM   8879  C36 POPEe 355      85.418  91.563  40.609  1.00  0.00           C
ATOM   8882  C37 POPEe 355      86.568  91.954  41.549  1.00  0.00           C
ATOM   8885  C38 POPEe 355      86.278  91.654  43.019  1.00  0.00           C
ATOM   8888  C39 POPEe 355      87.388  92.173  43.939  1.00  0.00           C
ATOM   8891 0C31 POPEe 355      87.238  91.703  45.379  1.00  0.00           C
ATOM   8894 1C31 POPEe 355      88.389  92.173  46.279  1.00  0.00           C
ATOM   8897 2C31 POPEe 355      88.438  91.394  47.599  1.00  0.00           C
ATOM   8900 3C31 POPEe 355      89.249  92.113  48.689  1.00  0.00           C
ATOM   8903 4C31 POPEe 355      88.478  93.274  49.309  1.00  0.00           C
ATOM   8906 5C31 POPEe 355      89.168  93.843  50.549  1.00  0.00           C
ATOM   8909 6C31 POPEe 355      88.379  95.003  51.179  1.00  0.00           C
ATOM   8913  NH3 POPEf 356      91.679 109.713  37.859  1.00  0.00           N
ATOM   8917  C12 POPEf 356      92.838 110.544  37.379  1.00  0.00           C
ATOM   8920  C11 POPEf 356      92.368 111.873  36.769  1.00  0.00           C
ATOM   8923  P   POPEf 356      92.678 114.433  37.009  1.00  0.00           P
ATOM   8924  O13 POPEf 356      93.548 115.023  35.969  1.00  0.00           O
ATOM   8925  O14 POPEf 356      91.248 114.433  36.659  1.00  0.00           O
ATOM   8926  O11 POPEf 356      92.908 115.264  38.329  1.00  0.00           O
ATOM   8927  O12 POPEf 356      93.128 112.953  37.339  1.00  0.00           O
ATOM   8928  C1  POPEf 356      92.328 115.063  39.619  1.00  0.00           C
ATOM   8931  C2  POPEf 356      91.509 116.323  40.078  1.00  0.00           C
ATOM   8933  O21 POPEf 356      91.638 116.604  41.489  1.00  0.00           O
ATOM   8934  C21 POPEf 356      91.218 115.713  42.369  1.00  0.00           C
ATOM   8935  O22 POPEf 356      90.768 114.613  42.119  1.00  0.00           O
ATOM   8936  C22 POPEf 356      91.299 116.374  43.768  1.00  0.00           C
ATOM   8939  C3  POPEf 356      90.018 116.253  39.619  1.00  0.00           C
ATOM   8942  O31 POPEf 356      89.459 117.563  39.409  1.00  0.00           O
ATOM   8943  C31 POPEf 356      88.578 118.183  40.218  1.00  0.00           C
ATOM   8944  O32 POPEf 356      88.519 119.403  40.319  1.00  0.00           O
ATOM   8945  C32 POPEf 356      87.549 117.264  40.878  1.00  0.00           C
ATOM   8948  C23 POPEf 356      91.128 115.413  44.969  1.00  0.00           C
ATOM   8951  C24 POPEf 356      90.968 116.163  46.309  1.00  0.00           C
ATOM   8954  C25 POPEf 356      91.259 115.284  47.529  1.00  0.00           C
ATOM   8957  C26 POPEf 356      91.029 115.954  48.909  1.00  0.00           C
ATOM   8960  C27 POPEf 356      91.408 115.014  50.059  1.00  0.00           C
ATOM   8963  C28 POPEf 356      91.188 115.564  51.489  1.00  0.00           C
ATOM   8966  C29 POPEf 356      91.579 114.493  52.489  1.00  0.00           C
ATOM   8968 0C21 POPEf 356      91.868 114.664  53.789  1.00  0.00           C
ATOM   8970 1C21 POPEf 356      91.778 115.923  54.599  1.00  0.00           C
ATOM   8973 2C21 POPEf 356      91.498 115.623  56.089  1.00  0.00           C
ATOM   8976 3C21 POPEf 356      90.219 114.804  56.339  1.00  0.00           C
ATOM   8979 4C21 POPEf 356      89.888 114.603  57.828  1.00  0.00           C
ATOM   8982 5C21 POPEf 356      90.868 113.663  58.559  1.00  0.00           C
ATOM   8985 6C21 POPEf 356      90.509 113.473  60.039  1.00  0.00           C
ATOM   8988 7C21 POPEf 356      91.439 112.503  60.779  1.00  0.00           C
ATOM   8991 8C21 POPEf 356      91.159 112.393  62.279  1.00  0.00           C
ATOM   8995  C33 POPEf 356      86.849 117.924  42.099  1.00  0.00           C
ATOM   8998  C34 POPEf 356      87.778 117.973  43.319  1.00  0.00           C
ATOM   9001  C35 POPEf 356      87.169 118.663  44.539  1.00  0.00           C
ATOM   9004  C36 POPEf 356      88.039 118.414  45.779  1.00  0.00           C
ATOM   9007  C37 POPEf 356      87.649 119.244  47.009  1.00  0.00           C
ATOM   9010  C38 POPEf 356      88.548 118.904  48.219  1.00  0.00           C
ATOM   9013  C39 POPEf 356      88.328 119.834  49.418  1.00  0.00           C
ATOM   9016 0C31 POPEf 356      86.868 119.844  49.879  1.00  0.00           C
ATOM   9019 1C31 POPEf 356      86.698 120.494  51.258  1.00  0.00           C
ATOM   9022 2C31 POPEf 356      85.229 120.674  51.629  1.00  0.00           C
ATOM   9025 3C31 POPEf 356      84.988 120.883  53.129  1.00  0.00           C
ATOM   9028 4C31 POPEf 356      85.898 121.943  53.769  1.00  0.00           C
ATOM   9031 5C31 POPEf 356      85.628 122.133  55.269  1.00  0.00           C
ATOM   9034 6C31 POPEf 356      86.708 122.963  55.969  1.00  0.00           C
ATOM   9038  NH3 POPEg 357      89.338  66.273  31.539  1.00  0.00           N
ATOM   9042  C12 POPEg 357      88.808  67.063  30.389  1.00  0.00           C
ATOM   9045  C11 POPEg 357      87.328  66.773  30.239  1.00  0.00           C
ATOM   9048  P   POPEg 357      85.278  67.353  28.849  1.00  0.00           P
ATOM   9049  O13 POPEg 357      84.998  67.643  27.429  1.00  0.00           O
ATOM   9050  O14 POPEg 357      84.858  66.033  29.389  1.00  0.00           O
ATOM   9051  O11 POPEg 357      84.599  68.383  29.839  1.00  0.00           O
ATOM   9052  O12 POPEg 357      86.838  67.484  29.109  1.00  0.00           O
ATOM   9053  C1  POPEg 357      85.208  69.523  30.418  1.00  0.00           C
ATOM   9056  C2  POPEg 357      84.578  69.803  31.809  1.00  0.00           C
ATOM   9058  O21 POPEg 357      85.308  70.864  32.499  1.00  0.00           O
ATOM   9059  C21 POPEg 357      86.418  70.573  33.149  1.00  0.00           C
ATOM   9060  O22 POPEg 357      86.959  69.474  33.189  1.00  0.00           O
ATOM   9061  C22 POPEg 357      86.999  71.823  33.828  1.00  0.00           C
ATOM   9064  C3  POPEg 357      84.378  68.474  32.609  1.00  0.00           C
ATOM   9067  O31 POPEg 357      84.018  68.693  33.979  1.00  0.00           O
ATOM   9068  C31 POPEg 357      83.368  67.663  34.549  1.00  0.00           C
ATOM   9069  O32 POPEg 357      83.128  66.603  33.989  1.00  0.00           O
ATOM   9070  C32 POPEg 357      83.058  68.003  35.989  1.00  0.00           C
ATOM   9073  C23 POPEg 357      88.258  71.473  34.669  1.00  0.00           C
ATOM   9076  C24 POPEg 357      89.158  72.663  35.029  1.00  0.00           C
ATOM   9079  C25 POPEg 357      88.748  73.453  36.289  1.00  0.00           C
ATOM   9082  C26 POPEg 357      89.968  74.043  37.019  1.00  0.00           C
ATOM   9085  C27 POPEg 357      89.618  74.724  38.349  1.00  0.00           C
ATOM   9088  C28 POPEg 357      90.828  74.833  39.309  1.00  0.00           C
ATOM   9091  C29 POPEg 357      90.378  74.984  40.738  1.00  0.00           C
ATOM   9093 0C21 POPEg 357      90.879  75.763  41.719  1.00  0.00           C
ATOM   9095 1C21 POPEg 357      92.078  76.673  41.679  1.00  0.00           C
ATOM   9098 2C21 POPEg 357      92.568  76.913  43.119  1.00  0.00           C
ATOM   9101 3C21 POPEg 357      93.709  77.944  43.238  1.00  0.00           C
ATOM   9104 4C21 POPEg 357      94.349  77.923  44.639  1.00  0.00           C
ATOM   9107 5C21 POPEg 357      95.709  78.633  44.679  1.00  0.00           C
ATOM   9110 6C21 POPEg 357      96.588  78.163  45.849  1.00  0.00           C
ATOM   9113 7C21 POPEg 357      97.958  78.853  45.839  1.00  0.00           C
ATOM   9116 8C21 POPEg 357      98.998  78.294  46.809  1.00  0.00           C
ATOM   9120  C33 POPEg 357      84.359  68.273  36.779  1.00  0.00           C
ATOM   9123  C34 POPEg 357      84.149  69.253  37.918  1.00  0.00           C
ATOM   9126  C35 POPEg 357      83.179  68.813  39.019  1.00  0.00           C
ATOM   9129  C36 POPEg 357      83.188  69.853  40.139  1.00  0.00           C
ATOM   9132  C37 POPEg 357      82.409  69.413  41.369  1.00  0.00           C
ATOM   9135  C38 POPEg 357      82.579  70.413  42.518  1.00  0.00           C
ATOM   9138  C39 POPEg 357      81.698  70.103  43.729  1.00  0.00           C
ATOM   9141 0C31 POPEg 357      81.948  71.103  44.859  1.00  0.00           C
ATOM   9144 1C31 POPEg 357      81.169  70.783  46.139  1.00  0.00           C
ATOM   9147 2C31 POPEg 357      81.638  71.654  47.309  1.00  0.00           C
ATOM   9150 3C31 POPEg 357      81.078  71.213  48.659  1.00  0.00           C
ATOM   9153 4C31 POPEg 357      81.759  71.953  49.819  1.00  0.00           C
ATOM   9156 5C31 POPEg 357      81.339  71.423  51.199  1.00  0.00           C
ATOM   9159 6C31 POPEg 357      82.099  72.084  52.339  1.00  0.00           C
ATOM   9163  NH3 POPEh 358      21.868  89.493  78.598  1.00  0.00           N
ATOM   9167  C12 POPEh 358      23.128  90.014  79.218  1.00  0.00           C
ATOM   9170  C11 POPEh 358      24.048  88.894  79.699  1.00  0.00           C
ATOM   9173  P   POPEh 358      26.528  89.813  79.839  1.00  0.00           P
ATOM   9174  O13 POPEh 358      26.948  91.203  80.159  1.00  0.00           O
ATOM   9175  O14 POPEh 358      27.448  88.713  80.159  1.00  0.00           O
ATOM   9176  O11 POPEh 358      26.298  89.713  78.268  1.00  0.00           O
ATOM   9177  O12 POPEh 358      25.098  89.473  80.479  1.00  0.00           O
ATOM   9178  C1  POPEh 358      27.368  90.144  77.409  1.00  0.00           C
ATOM   9181  C2  POPEh 358      27.548  89.244  76.148  1.00  0.00           C
ATOM   9183  O21 POPEh 358      28.628  89.773  75.348  1.00  0.00           O
ATOM   9184  C21 POPEh 358      29.818  89.233  75.549  1.00  0.00           C
ATOM   9185  O22 POPEh 358      30.108  88.493  76.479  1.00  0.00           O
ATOM   9186  C22 POPEh 358      30.768  89.734  74.459  1.00  0.00           C
ATOM   9189  C3  POPEh 358      26.308  89.233  75.229  1.00  0.00           C
ATOM   9192  O31 POPEh 358      26.598  88.523  73.989  1.00  0.00           O
ATOM   9193  C31 POPEh 358      25.748  88.894  73.019  1.00  0.00           C
ATOM   9194  O32 POPEh 358      24.759  89.573  73.219  1.00  0.00           O
ATOM   9195  C32 POPEh 358      26.208  88.454  71.619  1.00  0.00           C
ATOM   9198  C23 POPEh 358      31.608  88.633  73.799  1.00  0.00           C
ATOM   9201  C24 POPEh 358      32.948  89.213  73.309  1.00  0.00           C
ATOM   9204  C25 POPEh 358      33.788  88.213  72.509  1.00  0.00           C
ATOM   9207  C26 POPEh 358      33.208  87.924  71.119  1.00  0.00           C
ATOM   9210  C27 POPEh 358      34.198  87.223  70.199  1.00  0.00           C
ATOM   9213  C28 POPEh 358      33.568  86.674  68.899  1.00  0.00           C
ATOM   9216  C29 POPEh 358      32.778  87.663  68.078  1.00  0.00           C
ATOM   9218 0C21 POPEh 358      32.558  87.573  66.758  1.00  0.00           C
ATOM   9220 1C21 POPEh 358      33.099  86.474  65.878  1.00  0.00           C
ATOM   9223 2C21 POPEh 358      32.328  85.144  65.979  1.00  0.00           C
ATOM   9226 3C21 POPEh 358      33.288  83.943  65.819  1.00  0.00           C
ATOM   9229 4C21 POPEh 358      32.599  82.573  65.719  1.00  0.00           C
ATOM   9232 5C21 POPEh 358      31.818  82.353  64.409  1.00  0.00           C
ATOM   9235 6C21 POPEh 358      32.718  82.304  63.159  1.00  0.00           C
ATOM   9238 7C21 POPEh 358      31.888  82.153  61.869  1.00  0.00           C
ATOM   9241 8C21 POPEh 358      32.748  82.143  60.598  1.00  0.00           C
ATOM   9245  C33 POPEh 358      27.488  87.603  71.449  1.00  0.00           C
ATOM   9248  C34 POPEh 358      28.058  87.633  70.009  1.00  0.00           C
ATOM   9251  C35 POPEh 358      27.068  87.323  68.869  1.00  0.00           C
ATOM   9254  C36 POPEh 358      27.718  87.423  67.479  1.00  0.00           C
ATOM   9257  C37 POPEh 358      26.718  87.313  66.309  1.00  0.00           C
ATOM   9260  C38 POPEh 358      27.398  87.363  64.939  1.00  0.00           C
ATOM   9263  C39 POPEh 358      26.468  87.143  63.729  1.00  0.00           C
ATOM   9266 0C31 POPEh 358      25.388  88.234  63.569  1.00  0.00           C
ATOM   9269 1C31 POPEh 358      24.518  88.073  62.309  1.00  0.00           C
ATOM   9272 2C31 POPEh 358      24.998  88.853  61.069  1.00  0.00           C
ATOM   9275 3C31 POPEh 358      26.258  88.283  60.379  1.00  0.00           C
ATOM   9278 4C31 POPEh 358      26.378  88.724  58.919  1.00  0.00           C
ATOM   9281 5C31 POPEh 358      27.628  88.174  58.219  1.00  0.00           C
ATOM   9284 6C31 POPEh 358      27.668  88.473  56.709  1.00  0.00           C
ATOM   9288  NH3 POPEi 359     117.358  88.894  79.799  1.00  0.00           N
ATOM   9292  C12 POPEi 359     116.268  87.864  79.599  1.00  0.00           C
ATOM   9295  C11 POPEi 359     115.539  87.563  80.919  1.00  0.00           C
ATOM   9298  P   POPEi 359     113.188  86.353  81.178  1.00  0.00           P
ATOM   9299  O13 POPEi 359     113.088  85.364  82.288  1.00  0.00           O
ATOM   9300  O14 POPEi 359     112.689  87.714  81.489  1.00  0.00           O
ATOM   9301  O11 POPEi 359     112.428  85.823  79.889  1.00  0.00           O
ATOM   9302  O12 POPEi 359     114.679  86.443  80.699  1.00  0.00           O
ATOM   9303  C1  POPEi 359     112.668  86.483  78.629  1.00  0.00           C
ATOM   9306  C2  POPEi 359     113.768  85.774  77.779  1.00  0.00           C
ATOM   9308  O21 POPEi 359     114.709  86.733  77.269  1.00  0.00           O
ATOM   9309  C21 POPEi 359     114.289  87.523  76.288  1.00  0.00           C
ATOM   9310  O22 POPEi 359     113.149  87.614  75.888  1.00  0.00           O
ATOM   9311  C22 POPEi 359     115.499  88.274  75.729  1.00  0.00           C
ATOM   9314  C3  POPEi 359     113.188  84.813  76.689  1.00  0.00           C
ATOM   9317  O31 POPEi 359     114.198  84.493  75.709  1.00  0.00           O
ATOM   9318  C31 POPEi 359     113.908  84.633  74.428  1.00  0.00           C
ATOM   9319  O32 POPEi 359     112.808  84.893  73.949  1.00  0.00           O
ATOM   9320  C32 POPEi 359     115.198  84.513  73.639  1.00  0.00           C
ATOM   9323  C23 POPEi 359     115.348  88.624  74.218  1.00  0.00           C
ATOM   9326  C24 POPEi 359     116.708  88.883  73.559  1.00  0.00           C
ATOM   9329  C25 POPEi 359     116.668  89.193  72.049  1.00  0.00           C
ATOM   9332  C26 POPEi 359     118.078  89.174  71.449  1.00  0.00           C
ATOM   9335  C27 POPEi 359     118.139  89.413  69.929  1.00  0.00           C
ATOM   9338  C28 POPEi 359     119.569  89.303  69.349  1.00  0.00           C
ATOM   9341  C29 POPEi 359     120.108  87.894  69.439  1.00  0.00           C
ATOM   9343 0C21 POPEi 359     120.229  87.003  68.439  1.00  0.00           C
ATOM   9345 1C21 POPEi 359     119.858  87.213  66.989  1.00  0.00           C
ATOM   9348 2C21 POPEi 359     121.118  87.413  66.129  1.00  0.00           C
ATOM   9351 3C21 POPEi 359     120.819  87.503  64.628  1.00  0.00           C
ATOM   9354 4C21 POPEi 359     122.108  87.633  63.809  1.00  0.00           C
ATOM   9357 5C21 POPEi 359     121.878  87.624  62.289  1.00  0.00           C
ATOM   9360 6C21 POPEi 359     123.198  87.453  61.508  1.00  0.00           C
ATOM   9363 7C21 POPEi 359     122.988  87.334  59.989  1.00  0.00           C
ATOM   9366 8C21 POPEi 359     124.289  87.054  59.229  1.00  0.00           C
ATOM   9370  C33 POPEi 359     115.099  85.154  72.229  1.00  0.00           C
ATOM   9373  C34 POPEi 359     116.498  85.424  71.659  1.00  0.00           C
ATOM   9376  C35 POPEi 359     116.488  85.774  70.159  1.00  0.00           C
ATOM   9379  C36 POPEi 359     116.029  84.613  69.279  1.00  0.00           C
ATOM   9382  C37 POPEi 359     116.318  84.813  67.789  1.00  0.00           C
ATOM   9385  C38 POPEi 359     115.768  83.654  66.948  1.00  0.00           C
ATOM   9388  C39 POPEi 359     116.588  83.383  65.689  1.00  0.00           C
ATOM   9391 0C31 POPEi 359     116.488  84.454  64.599  1.00  0.00           C
ATOM   9394 1C31 POPEi 359     117.409  84.114  63.419  1.00  0.00           C
ATOM   9397 2C31 POPEi 359     117.358  85.144  62.289  1.00  0.00           C
ATOM   9400 3C31 POPEi 359     118.328  84.813  61.149  1.00  0.00           C
ATOM   9403 4C31 POPEi 359     118.249  85.833  60.008  1.00  0.00           C
ATOM   9406 5C31 POPEi 359     119.238  85.534  58.879  1.00  0.00           C
ATOM   9409 6C31 POPEi 359     119.128  86.534  57.718  1.00  0.00           C
ATOM   9413  NH3 POPEj 360      82.158  27.103  78.489  1.00  0.00           N
ATOM   9417  C12 POPEj 360      81.919  27.843  77.219  1.00  0.00           C
ATOM   9420  C11 POPEj 360      80.408  27.863  76.979  1.00  0.00           C
ATOM   9423  P   POPEj 360      78.139  27.973  78.248  1.00  0.00           P
ATOM   9424  O13 POPEj 360      77.599  27.543  79.559  1.00  0.00           O
ATOM   9425  O14 POPEj 360      77.698  29.303  77.769  1.00  0.00           O
ATOM   9426  O11 POPEj 360      77.758  26.923  77.138  1.00  0.00           O
ATOM   9427  O12 POPEj 360      79.699  27.893  78.239  1.00  0.00           O
ATOM   9428  C1  POPEj 360      77.979  25.513  77.269  1.00  0.00           C
ATOM   9431  C2  POPEj 360      76.819  24.743  76.589  1.00  0.00           C
ATOM   9433  O21 POPEj 360      76.648  25.193  75.229  1.00  0.00           O
ATOM   9434  C21 POPEj 360      77.518  24.823  74.319  1.00  0.00           C
ATOM   9435  O22 POPEj 360      78.469  24.083  74.489  1.00  0.00           O
ATOM   9436  C22 POPEj 360      77.088  25.453  72.999  1.00  0.00           C
ATOM   9439  C3  POPEj 360      75.509  25.003  77.369  1.00  0.00           C
ATOM   9442  O31 POPEj 360      74.368  24.423  76.689  1.00  0.00           O
ATOM   9443  C31 POPEj 360      73.908  24.993  75.569  1.00  0.00           C
ATOM   9444  O32 POPEj 360      73.358  24.373  74.669  1.00  0.00           O
ATOM   9445  C32 POPEj 360      74.048  26.533  75.589  1.00  0.00           C
ATOM   9448  C23 POPEj 360      77.979  25.053  71.808  1.00  0.00           C
ATOM   9451  C24 POPEj 360      77.639  25.893  70.569  1.00  0.00           C
ATOM   9454  C25 POPEj 360      78.598  25.603  69.428  1.00  0.00           C
ATOM   9457  C26 POPEj 360      78.238  26.313  68.128  1.00  0.00           C
ATOM   9460  C27 POPEj 360      79.268  26.023  67.029  1.00  0.00           C
ATOM   9463  C28 POPEj 360      78.868  26.623  65.668  1.00  0.00           C
ATOM   9466  C29 POPEj 360      77.758  25.813  65.049  1.00  0.00           C
ATOM   9468 0C21 POPEj 360      77.669  25.433  63.769  1.00  0.00           C
ATOM   9470 1C21 POPEj 360      78.648  25.793  62.679  1.00  0.00           C
ATOM   9473 2C21 POPEj 360      77.979  25.823  61.299  1.00  0.00           C
ATOM   9476 3C21 POPEj 360      77.198  27.123  61.029  1.00  0.00           C
ATOM   9479 4C21 POPEj 360      76.389  27.023  59.729  1.00  0.00           C
ATOM   9482 5C21 POPEj 360      75.768  28.353  59.299  1.00  0.00           C
ATOM   9485 6C21 POPEj 360      74.868  28.193  58.069  1.00  0.00           C
ATOM   9488 7C21 POPEj 360      74.188  29.493  57.648  1.00  0.00           C
ATOM   9491 8C21 POPEj 360      73.238  29.323  56.468  1.00  0.00           C
ATOM   9495  C33 POPEj 360      73.618  27.263  74.299  1.00  0.00           C
ATOM   9498  C34 POPEj 360      73.599  28.783  74.509  1.00  0.00           C
ATOM   9501  C35 POPEj 360      73.358  29.603  73.239  1.00  0.00           C
ATOM   9504  C36 POPEj 360      72.088  29.183  72.479  1.00  0.00           C
ATOM   9507  C37 POPEj 360      71.779  30.063  71.249  1.00  0.00           C
ATOM   9510  C38 POPEj 360      70.599  29.513  70.429  1.00  0.00           C
ATOM   9513  C39 POPEj 360      69.768  30.583  69.719  1.00  0.00           C
ATOM   9516 0C31 POPEj 360      70.128  30.783  68.239  1.00  0.00           C
ATOM   9519 1C31 POPEj 360      69.209  31.813  67.569  1.00  0.00           C
ATOM   9522 2C31 POPEj 360      69.119  31.653  66.049  1.00  0.00           C
ATOM   9525 3C31 POPEj 360      70.478  31.723  65.339  1.00  0.00           C
ATOM   9528 4C31 POPEj 360      70.338  31.603  63.819  1.00  0.00           C
ATOM   9531 5C31 POPEj 360      71.669  31.773  63.089  1.00  0.00           C
ATOM   9534 6C31 POPEj 360      71.538  31.663  61.569  1.00  0.00           C
ATOM   9538  NH3 POPEk 361      66.148 123.554  37.809  1.00  0.00           N
ATOM   9542  C12 POPEk 361      65.919 124.393  36.589  1.00  0.00           C
ATOM   9545  C11 POPEk 361      64.548 125.084  36.668  1.00  0.00           C
ATOM   9548  P   POPEk 361      62.588 123.514  37.529  1.00  0.00           P
ATOM   9549  O13 POPEk 361      62.068 124.603  38.378  1.00  0.00           O
ATOM   9550  O14 POPEk 361      61.588 122.644  36.879  1.00  0.00           O
ATOM   9551  O11 POPEk 361      63.658 122.603  38.308  1.00  0.00           O
ATOM   9552  O12 POPEk 361      63.498 124.154  36.419  1.00  0.00           O
ATOM   9553  C1  POPEk 361      63.088 121.553  39.129  1.00  0.00           C
ATOM   9556  C2  POPEk 361      64.029 120.323  39.269  1.00  0.00           C
ATOM   9558  O21 POPEk 361      63.328 119.183  39.799  1.00  0.00           O
ATOM   9559  C21 POPEk 361      62.968 119.213  41.069  1.00  0.00           C
ATOM   9560  O22 POPEk 361      62.728 120.193  41.749  1.00  0.00           O
ATOM   9561  C22 POPEk 361      62.999 117.784  41.589  1.00  0.00           C
ATOM   9564  C3  POPEk 361      65.268 120.603  40.159  1.00  0.00           C
ATOM   9567  O31 POPEk 361      66.268 121.394  39.509  1.00  0.00           O
ATOM   9568  C31 POPEk 361      67.279 121.913  40.239  1.00  0.00           C
ATOM   9569  O32 POPEk 361      68.149 122.603  39.719  1.00  0.00           O
ATOM   9570  C32 POPEk 361      67.169 121.623  41.749  1.00  0.00           C
ATOM   9573  C23 POPEk 361      62.738 117.683  43.119  1.00  0.00           C
ATOM   9576  C24 POPEk 361      64.008 117.563  43.979  1.00  0.00           C
ATOM   9579  C25 POPEk 361      64.488 118.853  44.679  1.00  0.00           C
ATOM   9582  C26 POPEk 361      65.398 118.454  45.859  1.00  0.00           C
ATOM   9585  C27 POPEk 361      65.899 119.543  46.809  1.00  0.00           C
ATOM   9588  C28 POPEk 361      66.628 118.874  47.999  1.00  0.00           C
ATOM   9591  C29 POPEk 361      67.169 119.804  49.059  1.00  0.00           C
ATOM   9593 0C21 POPEk 361      67.528 119.443  50.309  1.00  0.00           C
ATOM   9595 1C21 POPEk 361      67.438 118.053  50.899  1.00  0.00           C
ATOM   9598 2C21 POPEk 361      67.378 118.064  52.449  1.00  0.00           C
ATOM   9601 3C21 POPEk 361      66.978 116.693  53.029  1.00  0.00           C
ATOM   9604 4C21 POPEk 361      66.548 116.713  54.509  1.00  0.00           C
ATOM   9607 5C21 POPEk 361      67.698 116.913  55.509  1.00  0.00           C
ATOM   9610 6C21 POPEk 361      67.219 117.003  56.969  1.00  0.00           C
ATOM   9613 7C21 POPEk 361      66.508 115.743  57.489  1.00  0.00           C
ATOM   9616 8C21 POPEk 361      66.228 115.783  58.989  1.00  0.00           C
ATOM   9620  C33 POPEk 361      68.469 121.814  42.559  1.00  0.00           C
ATOM   9623  C34 POPEk 361      68.158 121.903  44.059  1.00  0.00           C
ATOM   9626  C35 POPEk 361      69.288 121.364  44.939  1.00  0.00           C
ATOM   9629  C36 POPEk 361      69.209 121.873  46.389  1.00  0.00           C
ATOM   9632  C37 POPEk 361      70.179 121.173  47.339  1.00  0.00           C
ATOM   9635  C38 POPEk 361      70.268 121.893  48.689  1.00  0.00           C
ATOM   9638  C39 POPEk 361      71.078 121.133  49.739  1.00  0.00           C
ATOM   9641 0C31 POPEk 361      71.109 121.873  51.079  1.00  0.00           C
ATOM   9644 1C31 POPEk 361      71.688 121.043  52.229  1.00  0.00           C
ATOM   9647 2C31 POPEk 361      71.588 121.773  53.569  1.00  0.00           C
ATOM   9650 3C31 POPEk 361      71.169 120.893  54.749  1.00  0.00           C
ATOM   9653 4C31 POPEk 361      70.919 121.744  55.999  1.00  0.00           C
ATOM   9656 5C31 POPEk 361      70.518 120.933  57.239  1.00  0.00           C
ATOM   9659 6C31 POPEk 361      70.288 121.833  58.459  1.00  0.00           C
ATOM   9663  NH3 POPEl 362     122.069  21.503  79.349  1.00  0.00           N
ATOM   9667  C12 POPEl 362     121.428  21.773  80.689  1.00  0.00           C
ATOM   9670  C11 POPEl 362     122.088  21.013  81.849  1.00  0.00           C
ATOM   9673  P   POPEl 362     121.778  18.493  81.049  1.00  0.00           P
ATOM   9674  O13 POPEl 362     122.538  17.283  81.419  1.00  0.00           O
ATOM   9675  O14 POPEl 362     120.378  18.603  81.489  1.00  0.00           O
ATOM   9676  O11 POPEl 362     121.789  18.743  79.469  1.00  0.00           O
ATOM   9677  O12 POPEl 362     122.608  19.743  81.479  1.00  0.00           O
ATOM   9678  C1  POPEl 362     121.408  17.713  78.538  1.00  0.00           C
ATOM   9681  C2  POPEl 362     122.649  16.983  77.959  1.00  0.00           C
ATOM   9683  O21 POPEl 362     122.599  16.713  76.549  1.00  0.00           O
ATOM   9684  C21 POPEl 362     122.558  17.663  75.648  1.00  0.00           C
ATOM   9685  O22 POPEl 362     122.088  18.783  75.779  1.00  0.00           O
ATOM   9686  C22 POPEl 362     123.249  17.113  74.398  1.00  0.00           C
ATOM   9689  C3  POPEl 362     122.869  15.623  78.689  1.00  0.00           C
ATOM   9692  O31 POPEl 362     124.079  14.993  78.259  1.00  0.00           O
ATOM   9693  C31 POPEl 362     123.918  14.103  77.299  1.00  0.00           C
ATOM   9694  O32 POPEl 362     122.859  13.723  76.839  1.00  0.00           O
ATOM   9695  C32 POPEl 362     125.278  13.643  76.779  1.00  0.00           C
ATOM   9698  C23 POPEl 362     123.018  17.883  73.078  1.00  0.00           C
ATOM   9701  C24 POPEl 362     123.688  17.143  71.909  1.00  0.00           C
ATOM   9704  C25 POPEl 362     123.349  17.723  70.529  1.00  0.00           C
ATOM   9707  C26 POPEl 362     124.259  18.873  70.089  1.00  0.00           C
ATOM   9710  C27 POPEl 362     125.669  18.443  69.649  1.00  0.00           C
ATOM   9713  C28 POPEl 362     126.539  19.613  69.139  1.00  0.00           C
ATOM   9716  C29 POPEl 362     127.958  19.193  68.839  1.00  0.00           C
ATOM   9718 0C21 POPEl 362     128.679  19.403  67.719  1.00  0.00           C
ATOM   9720 1C21 POPEl 362     128.228  20.143  66.489  1.00  0.00           C
ATOM   9723 2C21 POPEl 362     128.668  21.623  66.539  1.00  0.00           C
ATOM   9726 3C21 POPEl 362     128.058  22.463  65.418  1.00  0.00           C
ATOM   9729 4C21 POPEl 362     128.729  22.303  64.049  1.00  0.00           C
ATOM   9732 5C21 POPEl 362     128.309  23.413  63.069  1.00  0.00           C
ATOM   9735 6C21 POPEl 362     126.789  23.553  62.918  1.00  0.00           C
ATOM   9738 7C21 POPEl 362     126.378  24.593  61.869  1.00  0.00           C
ATOM   9741 8C21 POPEl 362     124.858  24.703  61.739  1.00  0.00           C
ATOM   9745  C33 POPEl 362     125.369  13.843  75.248  1.00  0.00           C
ATOM   9748  C34 POPEl 362     126.759  13.483  74.719  1.00  0.00           C
ATOM   9751  C35 POPEl 362     126.838  13.503  73.189  1.00  0.00           C
ATOM   9754  C36 POPEl 362     128.249  13.253  72.649  1.00  0.00           C
ATOM   9757  C37 POPEl 362     128.228  13.023  71.139  1.00  0.00           C
ATOM   9760  C38 POPEl 362     129.618  13.013  70.488  1.00  0.00           C
ATOM   9763  C39 POPEl 362     129.569  12.843  68.959  1.00  0.00           C
ATOM   9766 0C31 POPEl 362     128.849  14.003  68.259  1.00  0.00           C
ATOM   9769 1C31 POPEl 362     128.839  13.953  66.738  1.00  0.00           C
ATOM   9772 2C31 POPEl 362     128.139  15.183  66.149  1.00  0.00           C
ATOM   9775 3C31 POPEl 362     128.289  15.293  64.639  1.00  0.00           C
ATOM   9778 4C31 POPEl 362     128.048  16.713  64.119  1.00  0.00           C
ATOM   9781 5C31 POPEl 362     128.309  16.853  62.619  1.00  0.00           C
ATOM   9784 6C31 POPEl 362     128.449  18.303  62.149  1.00  0.00           C
ATOM   9788  NH3 POPEm 363      98.688  62.733  31.988  1.00  0.00           N
ATOM   9792  C12 POPEm 363     100.178  62.614  31.799  1.00  0.00           C
ATOM   9795  C11 POPEm 363     100.968  63.913  32.069  1.00  0.00           C
ATOM   9798  P   POPEm 363     103.449  64.853  31.969  1.00  0.00           P
ATOM   9799  O13 POPEm 363     102.778  66.133  31.639  1.00  0.00           O
ATOM   9800  O14 POPEm 363     104.569  64.433  31.099  1.00  0.00           O
ATOM   9801  O11 POPEm 363     104.018  64.993  33.439  1.00  0.00           O
ATOM   9802  O12 POPEm 363     102.378  63.673  32.049  1.00  0.00           O
ATOM   9803  C1  POPEm 363     103.209  65.573  34.469  1.00  0.00           C
ATOM   9806  C2  POPEm 363     102.789  64.503  35.499  1.00  0.00           C
ATOM   9808  O21 POPEm 363     101.978  65.123  36.509  1.00  0.00           O
ATOM   9809  C21 POPEm 363     100.749  65.433  36.169  1.00  0.00           C
ATOM   9810  O22 POPEm 363     100.198  65.293  35.099  1.00  0.00           O
ATOM   9811  C22 POPEm 363     100.119  66.173  37.359  1.00  0.00           C
ATOM   9814  C3  POPEm 363     104.039  63.883  36.179  1.00  0.00           C
ATOM   9817  O31 POPEm 363     103.788  62.583  36.779  1.00  0.00           O
ATOM   9818  C31 POPEm 363     104.758  61.683  36.629  1.00  0.00           C
ATOM   9819  O32 POPEm 363     105.779  61.853  35.989  1.00  0.00           O
ATOM   9820  C32 POPEm 363     104.438  60.383  37.369  1.00  0.00           C
ATOM   9823  C23 POPEm 363     100.099  65.413  38.719  1.00  0.00           C
ATOM   9826  C24 POPEm 363     101.479  65.333  39.389  1.00  0.00           C
ATOM   9829  C25 POPEm 363     101.488  65.353  40.939  1.00  0.00           C
ATOM   9832  C26 POPEm 363     101.078  66.723  41.519  1.00  0.00           C
ATOM   9835  C27 POPEm 363     101.428  66.893  42.999  1.00  0.00           C
ATOM   9838  C28 POPEm 363     101.059  68.294  43.529  1.00  0.00           C
ATOM   9841  C29 POPEm 363     101.568  68.573  44.929  1.00  0.00           C
ATOM   9843 0C21 POPEm 363     100.819  68.843  46.008  1.00  0.00           C
ATOM   9845 1C21 POPEm 363      99.308  68.864  46.059  1.00  0.00           C
ATOM   9848 2C21 POPEm 363      98.738  68.653  47.469  1.00  0.00           C
ATOM   9851 3C21 POPEm 363      99.109  67.303  48.108  1.00  0.00           C
ATOM   9854 4C21 POPEm 363      97.888  66.593  48.719  1.00  0.00           C
ATOM   9857 5C21 POPEm 363      98.258  65.423  49.639  1.00  0.00           C
ATOM   9860 6C21 POPEm 363      97.048  64.533  49.949  1.00  0.00           C
ATOM   9863 7C21 POPEm 363      97.248  63.643  51.169  1.00  0.00           C
ATOM   9866 8C21 POPEm 363      95.949  62.983  51.629  1.00  0.00           C
ATOM   9870  C33 POPEm 363     104.669  60.433  38.898  1.00  0.00           C
ATOM   9873  C34 POPEm 363     103.569  61.163  39.679  1.00  0.00           C
ATOM   9876  C35 POPEm 363     102.158  60.713  39.279  1.00  0.00           C
ATOM   9879  C36 POPEm 363     101.059  61.143  40.259  1.00  0.00           C
ATOM   9882  C37 POPEm 363     101.188  60.503  41.639  1.00  0.00           C
ATOM   9885  C38 POPEm 363      99.839  60.433  42.359  1.00  0.00           C
ATOM   9888  C39 POPEm 363      99.949  59.843  43.768  1.00  0.00           C
ATOM   9891 0C31 POPEm 363      98.578  59.403  44.299  1.00  0.00           C
ATOM   9894 1C31 POPEm 363      98.618  59.003  45.769  1.00  0.00           C
ATOM   9897 2C31 POPEm 363      97.258  58.523  46.309  1.00  0.00           C
ATOM   9900 3C31 POPEm 363      96.908  57.093  45.869  1.00  0.00           C
ATOM   9903 4C31 POPEm 363      95.618  56.573  46.508  1.00  0.00           C
ATOM   9906 5C31 POPEm 363      95.359  55.093  46.189  1.00  0.00           C
ATOM   9909 6C31 POPEm 363      93.988  54.593  46.639  1.00  0.00           C
ATOM   9913  NH3 POPEn 364      92.258  58.573  32.449  1.00  0.00           N
ATOM   9917  C12 POPEn 364      92.488  59.343  31.179  1.00  0.00           C
ATOM   9920  C11 POPEn 364      93.678  60.293  31.349  1.00  0.00           C
ATOM   9923  P   POPEn 364      95.978  60.273  32.659  1.00  0.00           P
ATOM   9924  O13 POPEn 364      96.329  59.473  33.849  1.00  0.00           O
ATOM   9925  O14 POPEn 364      97.048  60.634  31.699  1.00  0.00           O
ATOM   9926  O11 POPEn 364      95.369  61.623  33.209  1.00  0.00           O
ATOM   9927  O12 POPEn 364      94.769  59.584  31.928  1.00  0.00           O
ATOM   9928  C1  POPEn 364      96.078  62.433  34.159  1.00  0.00           C
ATOM   9931  C2  POPEn 364      95.149  62.823  35.339  1.00  0.00           C
ATOM   9933  O21 POPEn 364      95.879  63.353  36.479  1.00  0.00           O
ATOM   9934  C21 POPEn 364      96.329  64.593  36.319  1.00  0.00           C
ATOM   9935  O22 POPEn 364      96.408  65.193  35.269  1.00  0.00           O
ATOM   9936  C22 POPEn 364      96.609  65.233  37.669  1.00  0.00           C
ATOM   9939  C3  POPEn 364      94.349  61.573  35.799  1.00  0.00           C
ATOM   9942  O31 POPEn 364      93.368  61.923  36.779  1.00  0.00           O
ATOM   9943  C31 POPEn 364      93.538  61.773  38.098  1.00  0.00           C
ATOM   9944  O32 POPEn 364      92.738  62.183  38.919  1.00  0.00           O
ATOM   9945  C32 POPEn 364      94.819  61.073  38.559  1.00  0.00           C
ATOM   9948  C23 POPEn 364      95.399  65.233  38.629  1.00  0.00           C
ATOM   9951  C24 POPEn 364      95.669  66.103  39.869  1.00  0.00           C
ATOM   9954  C25 POPEn 364      94.779  65.773  41.079  1.00  0.00           C
ATOM   9957  C26 POPEn 364      93.309  66.203  40.929  1.00  0.00           C
ATOM   9960  C27 POPEn 364      92.409  65.563  41.999  1.00  0.00           C
ATOM   9963  C28 POPEn 364      92.619  66.143  43.409  1.00  0.00           C
ATOM   9966  C29 POPEn 364      91.838  67.423  43.629  1.00  0.00           C
ATOM   9968 0C21 POPEn 364      90.779  67.593  44.428  1.00  0.00           C
ATOM   9970 1C21 POPEn 364      90.108  66.533  45.279  1.00  0.00           C
ATOM   9973 2C21 POPEn 364      89.839  66.933  46.739  1.00  0.00           C
ATOM   9976 3C21 POPEn 364      88.829  65.974  47.379  1.00  0.00           C
ATOM   9979 4C21 POPEn 364      88.519  66.283  48.849  1.00  0.00           C
ATOM   9982 5C21 POPEn 364      89.618  65.853  49.839  1.00  0.00           C
ATOM   9985 6C21 POPEn 364      89.868  64.343  49.859  1.00  0.00           C
ATOM   9988 7C21 POPEn 364      90.649  63.883  51.099  1.00  0.00           C
ATOM   9991 8C21 POPEn 364      90.959  62.383  51.099  1.00  0.00           C
ATOM   9995  C33 POPEn 364      95.079  61.333  40.069  1.00  0.00           C
ATOM   9998  C34 POPEn 364      96.159  60.423  40.668  1.00  0.00           C
ATOM  10001  C35 POPEn 364      95.728  59.673  41.949  1.00  0.00           C
ATOM  10004  C36 POPEn 364      94.419  58.883  41.809  1.00  0.00           C
ATOM  10007  C37 POPEn 364      94.228  57.803  42.889  1.00  0.00           C
ATOM  10010  C38 POPEn 364      92.798  57.233  42.939  1.00  0.00           C
ATOM  10013  C39 POPEn 364      92.319  56.563  41.639  1.00  0.00           C
ATOM  10016 0C31 POPEn 364      92.518  55.053  41.619  1.00  0.00           C
ATOM  10019 1C31 POPEn 364      92.029  54.413  40.309  1.00  0.00           C
ATOM  10022 2C31 POPEn 364      91.619  52.943  40.469  1.00  0.00           C
ATOM  10025 3C31 POPEn 364      92.719  52.084  41.109  1.00  0.00           C
ATOM  10028 4C31 POPEn 364      92.248  50.643  41.359  1.00  0.00           C
ATOM  10031 5C31 POPEn 364      93.328  49.783  41.999  1.00  0.00           C
ATOM  10034 6C31 POPEn 364      92.908  48.323  42.169  1.00  0.00           C
ATOM  10038  NH3 POPEo 365       7.078 136.043  38.519  1.00  0.00           N
ATOM  10042  C12 POPEo 365       5.738 135.404  38.329  1.00  0.00           C
ATOM  10045  C11 POPEo 365       5.868 133.883  38.039  1.00  0.00           C
ATOM  10048  P   POPEo 365       7.898 132.703  39.179  1.00  0.00           P
ATOM  10049  O13 POPEo 365       8.028 131.474  38.369  1.00  0.00           O
ATOM  10050  O14 POPEo 365       8.658 133.923  38.859  1.00  0.00           O
ATOM  10051  O11 POPEo 365       8.038 132.344  40.719  1.00  0.00           O
ATOM  10052  O12 POPEo 365       6.378 133.163  39.168  1.00  0.00           O
ATOM  10053  C1  POPEo 365       8.118 133.473  41.609  1.00  0.00           C
ATOM  10056  C2  POPEo 365       8.068 132.973  43.069  1.00  0.00           C
ATOM  10058  O21 POPEo 365       7.958 133.974  44.109  1.00  0.00           O
ATOM  10059  C21 POPEo 365       7.878 135.273  43.939  1.00  0.00           C
ATOM  10060  O22 POPEo 365       8.018 135.893  42.899  1.00  0.00           O
ATOM  10061  C22 POPEo 365       7.598 135.933  45.279  1.00  0.00           C
ATOM  10064  C3  POPEo 365       9.228 131.984  43.369  1.00  0.00           C
ATOM  10067  O31 POPEo 365       9.208 131.583  44.749  1.00  0.00           O
ATOM  10068  C31 POPEo 365       9.928 132.353  45.559  1.00  0.00           C
ATOM  10069  O32 POPEo 365      10.818 133.113  45.209  1.00  0.00           O
ATOM  10070  C32 POPEo 365       9.288 132.334  46.949  1.00  0.00           C
ATOM  10073  C23 POPEo 365       6.218 135.544  45.869  1.00  0.00           C
ATOM  10076  C24 POPEo 365       6.108 136.023  47.319  1.00  0.00           C
ATOM  10079  C25 POPEo 365       5.018 135.294  48.108  1.00  0.00           C
ATOM  10082  C26 POPEo 365       5.298 135.323  49.628  1.00  0.00           C
ATOM  10085  C27 POPEo 365       4.468 134.273  50.379  1.00  0.00           C
ATOM  10088  C28 POPEo 365       5.048 133.913  51.759  1.00  0.00           C
ATOM  10091  C29 POPEo 365       4.948 135.033  52.769  1.00  0.00           C
ATOM  10093 0C21 POPEo 365       5.118 134.883  54.089  1.00  0.00           C
ATOM  10095 1C21 POPEo 365       5.468 133.584  54.769  1.00  0.00           C
ATOM  10098 2C21 POPEo 365       4.208 132.803  55.199  1.00  0.00           C
ATOM  10101 3C21 POPEo 365       3.398 133.514  56.289  1.00  0.00           C
ATOM  10104 4C21 POPEo 365       2.298 132.644  56.918  1.00  0.00           C
ATOM  10107 5C21 POPEo 365       1.158 132.334  55.939  1.00  0.00           C
ATOM  10110 6C21 POPEo 365       0.058 131.463  56.569  1.00  0.00           C
ATOM  10113 7C21 POPEo 365      -1.282 131.593  55.839  1.00  0.00           C
ATOM  10116 8C21 POPEo 365      -2.442 130.933  56.589  1.00  0.00           C
ATOM  10120  C33 POPEo 365      10.268 132.423  48.139  1.00  0.00           C
ATOM  10123  C34 POPEo 365       9.488 132.353  49.459  1.00  0.00           C
ATOM  10126  C35 POPEo 365      10.278 132.803  50.689  1.00  0.00           C
ATOM  10129  C36 POPEo 365       9.348 132.983  51.899  1.00  0.00           C
ATOM  10132  C37 POPEo 365      10.088 133.403  53.168  1.00  0.00           C
ATOM  10135  C38 POPEo 365       9.408 132.883  54.449  1.00  0.00           C
ATOM  10138  C39 POPEo 365       9.698 131.394  54.669  1.00  0.00           C
ATOM  10141 0C31 POPEo 365       8.898 130.763  55.808  1.00  0.00           C
ATOM  10144 1C31 POPEo 365       9.328 129.303  56.039  1.00  0.00           C
ATOM  10147 2C31 POPEo 365       8.708 128.654  57.289  1.00  0.00           C
ATOM  10150 3C31 POPEo 365       8.938 129.473  58.569  1.00  0.00           C
ATOM  10153 4C31 POPEo 365       8.818 128.633  59.839  1.00  0.00           C
ATOM  10156 5C31 POPEo 365       8.848 129.484  61.109  1.00  0.00           C
ATOM  10159 6C31 POPEo 365       8.938 128.643  62.379  1.00  0.00           C
ATOM  10163  NH3 POPEp 366      82.069 137.580  36.719  1.00  0.00           N
ATOM  10167  C12 POPEp 366      83.519 137.950  36.759  1.00  0.00           C
ATOM  10170  C11 POPEp 366      84.228 137.381  37.999  1.00  0.00           C
ATOM  10173  P   POPEp 366      86.548 137.271  39.168  1.00  0.00           P
ATOM  10174  O13 POPEp 366      87.628 136.534  38.439  1.00  0.00           O
ATOM  10175  O14 POPEp 366      86.999 138.400  40.018  1.00  0.00           O
ATOM  10176  O11 POPEp 366      85.609 136.294  39.979  1.00  0.00           O
ATOM  10177  O12 POPEp 366      85.578 137.831  38.049  1.00  0.00           O
ATOM  10178  C1  POPEp 366      85.718 136.064  41.389  1.00  0.00           C
ATOM  10181  C2  POPEp 366      84.658 136.794  42.279  1.00  0.00           C
ATOM  10183  O21 POPEp 366      85.329 137.094  43.519  1.00  0.00           O
ATOM  10184  C21 POPEp 366      84.919 138.181  44.149  1.00  0.00           C
ATOM  10185  O22 POPEp 366      84.098 138.980  43.739  1.00  0.00           O
ATOM  10186  C22 POPEp 366      85.658 138.300  45.479  1.00  0.00           C
ATOM  10189  C3  POPEp 366      83.368 135.944  42.508  1.00  0.00           C
ATOM  10192  O31 POPEp 366      82.518 136.423  43.589  1.00  0.00           O
ATOM  10193  C31 POPEp 366      82.059 135.504  44.439  1.00  0.00           C
ATOM  10194  O32 POPEp 366      82.438 134.353  44.509  1.00  0.00           O
ATOM  10195  C32 POPEp 366      80.968 136.133  45.309  1.00  0.00           C
ATOM  10198  C23 POPEp 366      84.669 138.400  46.659  1.00  0.00           C
ATOM  10201  C24 POPEp 366      85.348 138.381  48.029  1.00  0.00           C
ATOM  10204  C25 POPEp 366      85.949 137.013  48.389  1.00  0.00           C
ATOM  10207  C26 POPEp 366      86.209 136.863  49.889  1.00  0.00           C
ATOM  10210  C27 POPEp 366      86.708 135.463  50.269  1.00  0.00           C
ATOM  10213  C28 POPEp 366      86.959 135.303  51.779  1.00  0.00           C
ATOM  10216  C29 POPEp 366      87.599 133.974  52.119  1.00  0.00           C
ATOM  10218 0C21 POPEp 366      88.559 133.764  53.038  1.00  0.00           C
ATOM  10220 1C21 POPEp 366      89.179 134.793  53.949  1.00  0.00           C
ATOM  10223 2C21 POPEp 366      88.578 134.734  55.369  1.00  0.00           C
ATOM  10226 3C21 POPEp 366      89.298 133.764  56.319  1.00  0.00           C
ATOM  10229 4C21 POPEp 366      90.458 134.443  57.069  1.00  0.00           C
ATOM  10232 5C21 POPEp 366      91.138 133.584  58.139  1.00  0.00           C
ATOM  10235 6C21 POPEp 366      92.048 134.413  59.049  1.00  0.00           C
ATOM  10238 7C21 POPEp 366      92.568 133.633  60.269  1.00  0.00           C
ATOM  10241 8C21 POPEp 366      93.279 134.534  61.289  1.00  0.00           C
ATOM  10245  C33 POPEp 366      80.388 135.154  46.359  1.00  0.00           C
ATOM  10248  C34 POPEp 366      79.089 135.643  46.999  1.00  0.00           C
ATOM  10251  C35 POPEp 366      78.548 134.713  48.098  1.00  0.00           C
ATOM  10254  C36 POPEp 366      79.369 134.783  49.399  1.00  0.00           C
ATOM  10257  C37 POPEp 366      78.738 133.993  50.549  1.00  0.00           C
ATOM  10260  C38 POPEp 366      79.579 133.943  51.839  1.00  0.00           C
ATOM  10263  C39 POPEp 366      79.358 135.103  52.828  1.00  0.00           C
ATOM  10266 0C31 POPEp 366      79.928 136.463  52.389  1.00  0.00           C
ATOM  10269 1C31 POPEp 366      79.968 137.530  53.499  1.00  0.00           C
ATOM  10272 2C31 POPEp 366      80.968 137.234  54.628  1.00  0.00           C
ATOM  10275 3C31 POPEp 366      80.308 136.693  55.909  1.00  0.00           C
ATOM  10278 4C31 POPEp 366      81.299 136.453  57.058  1.00  0.00           C
ATOM  10281 5C31 POPEp 366      80.599 135.954  58.329  1.00  0.00           C
ATOM  10284 6C31 POPEp 366      81.548 135.693  59.499  1.00  0.00           C
ATOM  10288  NH3 POPEq 367      75.088  52.473  78.609  1.00  0.00           N
ATOM  10292  C12 POPEq 367      74.719  51.193  79.288  1.00  0.00           C
ATOM  10295  C11 POPEq 367      74.498  50.103  78.248  1.00  0.00           C
ATOM  10298  P   POPEq 367      73.539  51.003  75.969  1.00  0.00           P
ATOM  10299  O13 POPEq 367      72.258  50.763  75.279  1.00  0.00           O
ATOM  10300  O14 POPEq 367      73.988  52.403  76.139  1.00  0.00           O
ATOM  10301  O11 POPEq 367      74.719  50.123  75.379  1.00  0.00           O
ATOM  10302  O12 POPEq 367      73.388  50.423  77.429  1.00  0.00           O
ATOM  10303  C1  POPEq 367      75.448  50.483  74.199  1.00  0.00           C
ATOM  10306  C2  POPEq 367      75.048  49.553  73.019  1.00  0.00           C
ATOM  10308  O21 POPEq 367      76.018  49.553  71.959  1.00  0.00           O
ATOM  10309  C21 POPEq 367      76.099  50.634  71.209  1.00  0.00           C
ATOM  10310  O22 POPEq 367      75.718  51.753  71.489  1.00  0.00           O
ATOM  10311  C22 POPEq 367      76.678  50.253  69.848  1.00  0.00           C
ATOM  10314  C3  POPEq 367      73.588  49.813  72.538  1.00  0.00           C
ATOM  10317  O31 POPEq 367      73.209  49.143  71.319  1.00  0.00           O
ATOM  10318  C31 POPEq 367      72.898  47.853  71.459  1.00  0.00           C
ATOM  10319  O32 POPEq 367      73.198  47.154  72.409  1.00  0.00           O
ATOM  10320  C32 POPEq 367      72.008  47.413  70.309  1.00  0.00           C
ATOM  10323  C23 POPEq 367      75.529  49.983  68.858  1.00  0.00           C
ATOM  10326  C24 POPEq 367      75.958  49.943  67.389  1.00  0.00           C
ATOM  10329  C25 POPEq 367      76.988  48.843  67.079  1.00  0.00           C
ATOM  10332  C26 POPEq 367      77.308  48.773  65.579  1.00  0.00           C
ATOM  10335  C27 POPEq 367      78.399  47.753  65.239  1.00  0.00           C
ATOM  10338  C28 POPEq 367      78.668  47.653  63.729  1.00  0.00           C
ATOM  10341  C29 POPEq 367      79.839  46.753  63.429  1.00  0.00           C
ATOM  10343 0C21 POPEq 367      80.789  46.963  62.499  1.00  0.00           C
ATOM  10345 1C21 POPEq 367      80.828  48.103  61.519  1.00  0.00           C
ATOM  10348 2C21 POPEq 367      81.668  47.793  60.269  1.00  0.00           C
ATOM  10351 3C21 POPEq 367      81.609  48.933  59.249  1.00  0.00           C
ATOM  10354 4C21 POPEq 367      82.579  48.733  58.079  1.00  0.00           C
ATOM  10357 5C21 POPEq 367      82.538  49.883  57.058  1.00  0.00           C
ATOM  10360 6C21 POPEq 367      83.498  49.643  55.878  1.00  0.00           C
ATOM  10363 7C21 POPEq 367      83.508  50.793  54.869  1.00  0.00           C
ATOM  10366 8C21 POPEq 367      84.529  50.573  53.749  1.00  0.00           C
ATOM  10370  C33 POPEq 367      72.768  46.873  69.078  1.00  0.00           C
ATOM  10373  C34 POPEq 367      71.858  46.903  67.848  1.00  0.00           C
ATOM  10376  C35 POPEq 367      72.628  46.813  66.519  1.00  0.00           C
ATOM  10379  C36 POPEq 367      71.728  47.143  65.319  1.00  0.00           C
ATOM  10382  C37 POPEq 367      70.608  46.123  65.078  1.00  0.00           C
ATOM  10385  C38 POPEq 367      69.728  46.513  63.879  1.00  0.00           C
ATOM  10388  C39 POPEq 367      69.018  45.313  63.238  1.00  0.00           C
ATOM  10391 0C31 POPEq 367      67.488  45.293  63.409  1.00  0.00           C
ATOM  10394 1C31 POPEq 367      66.968  43.913  62.989  1.00  0.00           C
ATOM  10397 2C31 POPEq 367      65.459  43.853  62.739  1.00  0.00           C
ATOM  10400 3C31 POPEq 367      64.988  42.393  62.589  1.00  0.00           C
ATOM  10403 4C31 POPEq 367      63.599  42.294  61.959  1.00  0.00           C
ATOM  10406 5C31 POPEq 367      62.878  40.983  62.299  1.00  0.00           C
ATOM  10409 6C31 POPEq 367      61.458  40.913  61.749  1.00  0.00           C
ATOM  10413  NH3 POPEr 368      63.588 133.673  36.809  1.00  0.00           N
ATOM  10417  C12 POPEr 368      63.099 134.913  36.119  1.00  0.00           C
ATOM  10420  C11 POPEr 368      64.288 135.564  35.429  1.00  0.00           C
ATOM  10423  P   POPEr 368      65.468 137.590  36.549  1.00  0.00           P
ATOM  10424  O13 POPEr 368      64.169 138.270  36.659  1.00  0.00           O
ATOM  10425  O14 POPEr 368      66.338 138.040  35.449  1.00  0.00           O
ATOM  10426  O11 POPEr 368      66.188 137.661  37.959  1.00  0.00           O
ATOM  10427  O12 POPEr 368      65.218 136.033  36.419  1.00  0.00           O
ATOM  10428  C1  POPEr 368      65.649 136.924  39.079  1.00  0.00           C
ATOM  10431  C2  POPEr 368      66.459 135.623  39.359  1.00  0.00           C
ATOM  10433  O21 POPEr 368      65.878 134.904  40.469  1.00  0.00           O
ATOM  10434  C21 POPEr 368      66.148 133.603  40.489  1.00  0.00           C
ATOM  10435  O22 POPEr 368      66.558 132.963  39.539  1.00  0.00           O
ATOM  10436  C22 POPEr 368      65.958 133.023  41.889  1.00  0.00           C
ATOM  10439  C3  POPEr 368      67.938 136.003  39.689  1.00  0.00           C
ATOM  10442  O31 POPEr 368      68.849 134.953  39.299  1.00  0.00           O
ATOM  10443  C31 POPEr 368      70.128 135.023  39.709  1.00  0.00           C
ATOM  10444  O32 POPEr 368      71.069 134.773  38.968  1.00  0.00           O
ATOM  10445  C32 POPEr 368      70.258 135.243  41.219  1.00  0.00           C
ATOM  10448  C23 POPEr 368      66.759 131.723  42.149  1.00  0.00           C
ATOM  10451  C24 POPEr 368      66.069 130.773  43.139  1.00  0.00           C
ATOM  10454  C25 POPEr 368      67.008 129.653  43.629  1.00  0.00           C
ATOM  10457  C26 POPEr 368      67.889 130.033  44.829  1.00  0.00           C
ATOM  10460  C27 POPEr 368      69.108 129.123  44.919  1.00  0.00           C
ATOM  10463  C28 POPEr 368      69.978 129.263  46.179  1.00  0.00           C
ATOM  10466  C29 POPEr 368      70.438 130.674  46.439  1.00  0.00           C
ATOM  10468 0C21 POPEr 368      70.438 131.294  47.639  1.00  0.00           C
ATOM  10470 1C21 POPEr 368      70.008 130.663  48.939  1.00  0.00           C
ATOM  10473 2C21 POPEr 368      68.488 130.784  49.189  1.00  0.00           C
ATOM  10476 3C21 POPEr 368      68.029 132.243  49.299  1.00  0.00           C
ATOM  10479 4C21 POPEr 368      66.558 132.393  49.729  1.00  0.00           C
ATOM  10482 5C21 POPEr 368      66.099 133.853  49.709  1.00  0.00           C
ATOM  10485 6C21 POPEr 368      64.708 134.023  50.319  1.00  0.00           C
ATOM  10488 7C21 POPEr 368      64.188 135.463  50.218  1.00  0.00           C
ATOM  10491 8C21 POPEr 368      62.728 135.583  50.668  1.00  0.00           C
ATOM  10495  C33 POPEr 368      69.638 134.073  42.019  1.00  0.00           C
ATOM  10498  C34 POPEr 368      69.158 134.443  43.429  1.00  0.00           C
ATOM  10501  C35 POPEr 368      70.188 135.213  44.259  1.00  0.00           C
ATOM  10504  C36 POPEr 368      70.128 134.893  45.759  1.00  0.00           C
ATOM  10507  C37 POPEr 368      71.069 135.804  46.559  1.00  0.00           C
ATOM  10510  C38 POPEr 368      71.438 135.323  47.968  1.00  0.00           C
ATOM  10513  C39 POPEr 368      70.298 135.363  48.989  1.00  0.00           C
ATOM  10516 0C31 POPEr 368      70.768 135.023  50.409  1.00  0.00           C
ATOM  10519 1C31 POPEr 368      69.638 135.114  51.439  1.00  0.00           C
ATOM  10522 2C31 POPEr 368      70.028 134.603  52.828  1.00  0.00           C
ATOM  10525 3C31 POPEr 368      68.849 134.523  53.819  1.00  0.00           C
ATOM  10528 4C31 POPEr 368      67.788 133.473  53.439  1.00  0.00           C
ATOM  10531 5C31 POPEr 368      66.548 133.473  54.339  1.00  0.00           C
ATOM  10534 6C31 POPEr 368      66.669 132.624  55.598  1.00  0.00           C
ATOM  10538  NH3 POPEs 369     115.099   7.014  33.909  1.00  0.00           N
ATOM  10542  C12 POPEs 369     115.528   6.083  35.029  1.00  0.00           C
ATOM  10545  C11 POPEs 369     115.318   4.603  34.599  1.00  0.00           C
ATOM  10548  P   POPEs 369     117.349   3.183  35.519  1.00  0.00           P
ATOM  10549  O13 POPEs 369     118.078   3.924  34.469  1.00  0.00           O
ATOM  10550  O14 POPEs 369     117.378   1.693  35.489  1.00  0.00           O
ATOM  10551  O11 POPEs 369     117.848   3.644  36.949  1.00  0.00           O
ATOM  10552  O12 POPEs 369     115.828   3.653  35.539  1.00  0.00           O
ATOM  10553  C1  POPEs 369     116.938   4.114  37.959  1.00  0.00           C
ATOM  10556  C2  POPEs 369     116.138   2.954  38.619  1.00  0.00           C
ATOM  10558  O21 POPEs 369     115.318   3.403  39.729  1.00  0.00           O
ATOM  10559  C21 POPEs 369     115.908   3.683  40.869  1.00  0.00           C
ATOM  10560  O22 POPEs 369     117.108   3.803  41.059  1.00  0.00           O
ATOM  10561  C22 POPEs 369     114.858   3.844  41.969  1.00  0.00           C
ATOM  10564  C3  POPEs 369     117.108   1.783  38.979  1.00  0.00           C
ATOM  10567  O31 POPEs 369     116.469   0.726  39.709  1.00  0.00           O
ATOM  10568  C31 POPEs 369     117.218  -0.373  39.709  1.00  0.00           C
ATOM  10569  O32 POPEs 369     118.328  -0.464  39.209  1.00  0.00           O
ATOM  10570  C32 POPEs 369     116.439  -1.514  40.369  1.00  0.00           C
ATOM  10573  C23 POPEs 369     115.348   3.264  43.319  1.00  0.00           C
ATOM  10576  C24 POPEs 369     114.219   3.153  44.348  1.00  0.00           C
ATOM  10579  C25 POPEs 369     113.709   4.503  44.869  1.00  0.00           C
ATOM  10582  C26 POPEs 369     112.398   4.363  45.649  1.00  0.00           C
ATOM  10585  C27 POPEs 369     111.859   5.704  46.159  1.00  0.00           C
ATOM  10588  C28 POPEs 369     110.429   5.563  46.709  1.00  0.00           C
ATOM  10591  C29 POPEs 369     109.868   6.863  47.219  1.00  0.00           C
ATOM  10593 0C21 POPEs 369     109.359   7.084  48.449  1.00  0.00           C
ATOM  10595 1C21 POPEs 369     109.228   6.043  49.549  1.00  0.00           C
ATOM  10598 2C21 POPEs 369     110.478   5.984  50.439  1.00  0.00           C
ATOM  10601 3C21 POPEs 369     110.388   4.873  51.489  1.00  0.00           C
ATOM  10604 4C21 POPEs 369     111.548   4.853  52.499  1.00  0.00           C
ATOM  10607 5C21 POPEs 369     111.698   6.153  53.319  1.00  0.00           C
ATOM  10610 6C21 POPEs 369     110.399   6.624  53.979  1.00  0.00           C
ATOM  10613 7C21 POPEs 369     110.569   7.924  54.758  1.00  0.00           C
ATOM  10616 8C21 POPEs 369     109.249   8.504  55.249  1.00  0.00           C
ATOM  10620  C33 POPEs 369     117.269  -2.794  40.649  1.00  0.00           C
ATOM  10623  C34 POPEs 369     116.358  -3.994  40.939  1.00  0.00           C
ATOM  10626  C35 POPEs 369     117.099  -5.313  41.219  1.00  0.00           C
ATOM  10629  C36 POPEs 369     117.838  -5.354  42.569  1.00  0.00           C
ATOM  10632  C37 POPEs 369     116.948  -5.574  43.799  1.00  0.00           C
ATOM  10635  C38 POPEs 369     117.759  -5.384  45.088  1.00  0.00           C
ATOM  10638  C39 POPEs 369     116.948  -5.563  46.379  1.00  0.00           C
ATOM  10641 0C31 POPEs 369     116.978  -7.003  46.918  1.00  0.00           C
ATOM  10644 1C31 POPEs 369     116.288  -7.124  48.289  1.00  0.00           C
ATOM  10647 2C31 POPEs 369     116.548  -8.483  48.959  1.00  0.00           C
ATOM  10650 3C31 POPEs 369     115.688  -8.723  50.209  1.00  0.00           C
ATOM  10653 4C31 POPEs 369     115.949  -7.714  51.339  1.00  0.00           C
ATOM  10656 5C31 POPEs 369     115.028  -7.923  52.549  1.00  0.00           C
ATOM  10659 6C31 POPEs 369     115.318  -6.924  53.679  1.00  0.00           C
ATOM  10663  NH3 POPEt 370      97.488   4.783  79.349  1.00  0.00           N
ATOM  10667  C12 POPEt 370      96.828   5.933  80.059  1.00  0.00           C
ATOM  10670  C11 POPEt 370      96.048   6.843  79.109  1.00  0.00           C
ATOM  10673  P   POPEt 370      95.539   9.403  79.529  1.00  0.00           P
ATOM  10674  O13 POPEt 370      94.788  10.253  80.479  1.00  0.00           O
ATOM  10675  O14 POPEt 370      96.959   9.773  79.328  1.00  0.00           O
ATOM  10676  O11 POPEt 370      94.779   9.493  78.159  1.00  0.00           O
ATOM  10677  O12 POPEt 370      95.399   7.863  79.869  1.00  0.00           O
ATOM  10678  C1  POPEt 370      95.238  10.213  77.018  1.00  0.00           C
ATOM  10681  C2  POPEt 370      95.588   9.233  75.859  1.00  0.00           C
ATOM  10683  O21 POPEt 370      95.338   9.833  74.559  1.00  0.00           O
ATOM  10684  C21 POPEt 370      96.229  10.753  74.258  1.00  0.00           C
ATOM  10685  O22 POPEt 370      97.139  11.143  74.979  1.00  0.00           O
ATOM  10686  C22 POPEt 370      96.008  11.193  72.809  1.00  0.00           C
ATOM  10689  C3  POPEt 370      94.718   7.953  75.949  1.00  0.00           C
ATOM  10692  O31 POPEt 370      94.809   7.133  74.778  1.00  0.00           O
ATOM  10693  C31 POPEt 370      95.908   6.413  74.658  1.00  0.00           C
ATOM  10694  O32 POPEt 370      96.789   6.293  75.499  1.00  0.00           O
ATOM  10695  C32 POPEt 370      95.798   5.623  73.349  1.00  0.00           C
ATOM  10698  C23 POPEt 370      97.188  11.963  72.179  1.00  0.00           C
ATOM  10701  C24 POPEt 370      98.328  11.073  71.668  1.00  0.00           C
ATOM  10704  C25 POPEt 370      99.378  11.883  70.888  1.00  0.00           C
ATOM  10707  C26 POPEt 370     100.049  11.073  69.758  1.00  0.00           C
ATOM  10710  C27 POPEt 370     100.938  11.933  68.839  1.00  0.00           C
ATOM  10713  C28 POPEt 370     101.069  11.343  67.418  1.00  0.00           C
ATOM  10716  C29 POPEt 370     101.959  12.153  66.508  1.00  0.00           C
ATOM  10718 0C21 POPEt 370     102.918  11.693  65.678  1.00  0.00           C
ATOM  10720 1C21 POPEt 370     103.309  10.243  65.468  1.00  0.00           C
ATOM  10723 2C21 POPEt 370     102.228   9.373  64.819  1.00  0.00           C
ATOM  10726 3C21 POPEt 370     102.729   7.963  64.439  1.00  0.00           C
ATOM  10729 4C21 POPEt 370     101.649   7.133  63.719  1.00  0.00           C
ATOM  10732 5C21 POPEt 370     101.959   5.633  63.619  1.00  0.00           C
ATOM  10735 6C21 POPEt 370     103.069   5.253  62.619  1.00  0.00           C
ATOM  10738 7C21 POPEt 370     104.378   4.843  63.289  1.00  0.00           C
ATOM  10741 8C21 POPEt 370     105.369   4.183  62.329  1.00  0.00           C
ATOM  10745  C33 POPEt 370      94.858   6.193  72.249  1.00  0.00           C
ATOM  10748  C34 POPEt 370      95.528   7.183  71.299  1.00  0.00           C
ATOM  10751  C35 POPEt 370      94.658   7.603  70.099  1.00  0.00           C
ATOM  10754  C36 POPEt 370      94.478   6.483  69.049  1.00  0.00           C
ATOM  10757  C37 POPEt 370      93.638   6.883  67.818  1.00  0.00           C
ATOM  10760  C38 POPEt 370      93.979   6.083  66.549  1.00  0.00           C
ATOM  10763  C39 POPEt 370      93.149   6.503  65.319  1.00  0.00           C
ATOM  10766 0C31 POPEt 370      91.708   5.953  65.339  1.00  0.00           C
ATOM  10769 1C31 POPEt 370      90.889   6.403  64.109  1.00  0.00           C
ATOM  10772 2C31 POPEt 370      89.559   5.663  63.979  1.00  0.00           C
ATOM  10775 3C31 POPEt 370      88.738   6.093  62.758  1.00  0.00           C
ATOM  10778 4C31 POPEt 370      87.509   5.203  62.549  1.00  0.00           C
ATOM  10781 5C31 POPEt 370      86.568   5.703  61.439  1.00  0.00           C
ATOM  10784 6C31 POPEt 370      85.378   4.773  61.219  1.00  0.00           C
ATOM  10788  NH3 POPEu 371      59.308  59.683  84.148  1.00  0.00           N
ATOM  10792  C12 POPEu 371      59.178  58.193  84.339  1.00  0.00           C
ATOM  10795  C11 POPEu 371      59.788  57.353  83.169  1.00  0.00           C
ATOM  10798  P   POPEu 371      62.318  57.593  83.928  1.00  0.00           P
ATOM  10799  O13 POPEu 371      62.038  59.013  83.619  1.00  0.00           O
ATOM  10800  O14 POPEu 371      62.528  57.253  85.339  1.00  0.00           O
ATOM  10801  O11 POPEu 371      63.568  57.113  83.099  1.00  0.00           O
ATOM  10802  O12 POPEu 371      61.078  56.783  83.388  1.00  0.00           O
ATOM  10803  C1  POPEu 371      63.628  56.063  82.148  1.00  0.00           C
ATOM  10806  C2  POPEu 371      64.198  56.593  80.818  1.00  0.00           C
ATOM  10808  O21 POPEu 371      64.099  55.583  79.799  1.00  0.00           O
ATOM  10809  C21 POPEu 371      65.158  55.003  79.309  1.00  0.00           C
ATOM  10810  O22 POPEu 371      66.238  54.823  79.848  1.00  0.00           O
ATOM  10811  C22 POPEu 371      64.878  54.603  77.859  1.00  0.00           C
ATOM  10814  C3  POPEu 371      65.588  57.313  80.989  1.00  0.00           C
ATOM  10817  O31 POPEu 371      66.228  57.623  79.719  1.00  0.00           O
ATOM  10818  C31 POPEu 371      66.538  58.903  79.498  1.00  0.00           C
ATOM  10819  O32 POPEu 371      66.478  59.794  80.309  1.00  0.00           O
ATOM  10820  C32 POPEu 371      66.878  59.123  78.008  1.00  0.00           C
ATOM  10823  C23 POPEu 371      65.929  53.623  77.299  1.00  0.00           C
ATOM  10826  C24 POPEu 371      65.758  53.423  75.789  1.00  0.00           C
ATOM  10829  C25 POPEu 371      66.819  52.493  75.178  1.00  0.00           C
ATOM  10832  C26 POPEu 371      66.788  52.523  73.648  1.00  0.00           C
ATOM  10835  C27 POPEu 371      67.698  51.503  72.959  1.00  0.00           C
ATOM  10838  C28 POPEu 371      67.919  51.813  71.469  1.00  0.00           C
ATOM  10841  C29 POPEu 371      66.648  51.993  70.689  1.00  0.00           C
ATOM  10843 0C21 POPEu 371      65.998  51.063  69.959  1.00  0.00           C
ATOM  10845 1C21 POPEu 371      66.378  49.613  69.789  1.00  0.00           C
ATOM  10848 2C21 POPEu 371      65.188  48.643  69.679  1.00  0.00           C
ATOM  10851 3C21 POPEu 371      64.169  49.013  68.589  1.00  0.00           C
ATOM  10854 4C21 POPEu 371      63.218  47.863  68.229  1.00  0.00           C
ATOM  10857 5C21 POPEu 371      63.599  47.133  66.928  1.00  0.00           C
ATOM  10860 6C21 POPEu 371      63.378  47.983  65.678  1.00  0.00           C
ATOM  10863 7C21 POPEu 371      63.688  47.233  64.369  1.00  0.00           C
ATOM  10866 8C21 POPEu 371      63.378  48.063  63.119  1.00  0.00           C
ATOM  10870  C33 POPEu 371      67.279  60.603  77.699  1.00  0.00           C
ATOM  10873  C34 POPEu 371      66.868  61.093  76.299  1.00  0.00           C
ATOM  10876  C35 POPEu 371      67.758  60.583  75.169  1.00  0.00           C
ATOM  10879  C36 POPEu 371      67.448  61.213  73.799  1.00  0.00           C
ATOM  10882  C37 POPEu 371      68.258  60.523  72.689  1.00  0.00           C
ATOM  10885  C38 POPEu 371      67.878  60.923  71.249  1.00  0.00           C
ATOM  10888  C39 POPEu 371      68.738  62.003  70.589  1.00  0.00           C
ATOM  10891 0C31 POPEu 371      68.478  62.084  69.068  1.00  0.00           C
ATOM  10894 1C31 POPEu 371      69.338  63.143  68.379  1.00  0.00           C
ATOM  10897 2C31 POPEu 371      68.599  63.963  67.309  1.00  0.00           C
ATOM  10900 3C31 POPEu 371      68.228  63.183  66.039  1.00  0.00           C
ATOM  10903 4C31 POPEu 371      67.338  64.013  65.119  1.00  0.00           C
ATOM  10906 5C31 POPEu 371      67.079  63.353  63.758  1.00  0.00           C
ATOM  10909 6C31 POPEu 371      66.148  64.173  62.859  1.00  0.00           C
ATOM  10913  NH3 POPEv 372      57.838   2.473  39.909  1.00  0.00           N
ATOM  10917  C12 POPEv 372      59.268   2.533  40.409  1.00  0.00           C
ATOM  10920  C11 POPEv 372      59.428   3.543  41.569  1.00  0.00           C
ATOM  10923  P   POPEv 372      58.669   5.923  40.678  1.00  0.00           P
ATOM  10924  O13 POPEv 372      59.338   6.893  39.779  1.00  0.00           O
ATOM  10925  O14 POPEv 372      57.528   5.143  40.109  1.00  0.00           O
ATOM  10926  O11 POPEv 372      58.188   6.663  41.999  1.00  0.00           O
ATOM  10927  O12 POPEv 372      59.728   4.863  41.139  1.00  0.00           O
ATOM  10928  C1  POPEv 372      57.728   8.033  41.959  1.00  0.00           C
ATOM  10931  C2  POPEv 372      58.608   8.973  42.848  1.00  0.00           C
ATOM  10933  O21 POPEv 372      58.599   8.463  44.189  1.00  0.00           O
ATOM  10934  C21 POPEv 372      59.758   8.523  44.819  1.00  0.00           C
ATOM  10935  O22 POPEv 372      60.818   8.903  44.359  1.00  0.00           O
ATOM  10936  C22 POPEv 372      59.548   8.013  46.249  1.00  0.00           C
ATOM  10939  C3  POPEv 372      58.128  10.463  42.859  1.00  0.00           C
ATOM  10942  O31 POPEv 372      59.108  11.293  43.508  1.00  0.00           O
ATOM  10943  C31 POPEv 372      58.778  12.023  44.569  1.00  0.00           C
ATOM  10944  O32 POPEv 372      57.658  12.203  44.999  1.00  0.00           O
ATOM  10945  C32 POPEv 372      60.058  12.463  45.299  1.00  0.00           C
ATOM  10948  C23 POPEv 372      60.808   8.123  47.139  1.00  0.00           C
ATOM  10951  C24 POPEv 372      60.548   7.643  48.569  1.00  0.00           C
ATOM  10954  C25 POPEv 372      61.738   7.913  49.499  1.00  0.00           C
ATOM  10957  C26 POPEv 372      61.488   7.483  50.959  1.00  0.00           C
ATOM  10960  C27 POPEv 372      62.619   7.983  51.879  1.00  0.00           C
ATOM  10963  C28 POPEv 372      62.398   7.663  53.369  1.00  0.00           C
ATOM  10966  C29 POPEv 372      63.608   8.073  54.168  1.00  0.00           C
ATOM  10968 0C21 POPEv 372      63.638   8.533  55.429  1.00  0.00           C
ATOM  10970 1C21 POPEv 372      62.458   8.673  56.369  1.00  0.00           C
ATOM  10973 2C21 POPEv 372      62.628   7.783  57.609  1.00  0.00           C
ATOM  10976 3C21 POPEv 372      62.668   6.283  57.289  1.00  0.00           C
ATOM  10979 4C21 POPEv 372      62.539   5.383  58.529  1.00  0.00           C
ATOM  10982 5C21 POPEv 372      63.738   5.413  59.479  1.00  0.00           C
ATOM  10985 6C21 POPEv 372      64.908   4.533  59.019  1.00  0.00           C
ATOM  10988 7C21 POPEv 372      66.058   4.513  60.039  1.00  0.00           C
ATOM  10991 8C21 POPEv 372      67.099   3.433  59.769  1.00  0.00           C
ATOM  10995  C33 POPEv 372      59.888  12.333  46.829  1.00  0.00           C
ATOM  10998  C34 POPEv 372      61.229  12.353  47.578  1.00  0.00           C
ATOM  11001  C35 POPEv 372      61.058  12.293  49.098  1.00  0.00           C
ATOM  11004  C36 POPEv 372      60.798  13.673  49.729  1.00  0.00           C
ATOM  11007  C37 POPEv 372      60.578  13.603  51.249  1.00  0.00           C
ATOM  11010  C38 POPEv 372      60.408  14.973  51.909  1.00  0.00           C
ATOM  11013  C39 POPEv 372      61.668  15.863  51.899  1.00  0.00           C
ATOM  11016 0C31 POPEv 372      62.848  15.273  52.689  1.00  0.00           C
ATOM  11019 1C31 POPEv 372      64.018  16.253  52.828  1.00  0.00           C
ATOM  11022 2C31 POPEv 372      65.128  15.743  53.758  1.00  0.00           C
ATOM  11025 3C31 POPEv 372      64.688  15.603  55.218  1.00  0.00           C
ATOM  11028 4C31 POPEv 372      65.798  15.123  56.169  1.00  0.00           C
ATOM  11031 5C31 POPEv 372      65.268  14.903  57.589  1.00  0.00           C
ATOM  11034 6C31 POPEv 372      66.328  14.423  58.579  1.00  0.00           C
ATOM  11038  NH3 POPEw 373     129.768  72.603  36.609  1.00  0.00           N
ATOM  11042  C12 POPEw 373     129.499  74.053  36.279  1.00  0.00           C
ATOM  11045  C11 POPEw 373     128.258  74.264  35.399  1.00  0.00           C
ATOM  11048  P   POPEw 373     127.878  76.813  35.839  1.00  0.00           P
ATOM  11049  O13 POPEw 373     127.368  77.904  34.969  1.00  0.00           O
ATOM  11050  O14 POPEw 373     129.078  77.143  36.609  1.00  0.00           O
ATOM  11051  O11 POPEw 373     126.759  76.234  36.769  1.00  0.00           O
ATOM  11052  O12 POPEw 373     128.198  75.593  34.889  1.00  0.00           O
ATOM  11053  C1  POPEw 373     125.649  76.993  37.279  1.00  0.00           C
ATOM  11056  C2  POPEw 373     124.308  76.333  36.859  1.00  0.00           C
ATOM  11058  O21 POPEw 373     123.239  77.133  37.399  1.00  0.00           O
ATOM  11059  C21 POPEw 373     122.118  77.183  36.668  1.00  0.00           C
ATOM  11060  O22 POPEw 373     121.978  76.673  35.569  1.00  0.00           O
ATOM  11061  C22 POPEw 373     121.069  78.023  37.379  1.00  0.00           C
ATOM  11064  C3  POPEw 373     124.228  74.853  37.369  1.00  0.00           C
ATOM  11067  O31 POPEw 373     124.478  74.693  38.789  1.00  0.00           O
ATOM  11068  C31 POPEw 373     123.389  74.833  39.549  1.00  0.00           C
ATOM  11069  O32 POPEw 373     122.258  75.023  39.119  1.00  0.00           O
ATOM  11070  C32 POPEw 373     123.709  74.683  41.039  1.00  0.00           C
ATOM  11073  C23 POPEw 373     119.798  77.213  37.718  1.00  0.00           C
ATOM  11076  C24 POPEw 373     118.788  78.014  38.569  1.00  0.00           C
ATOM  11079  C25 POPEw 373     119.328  78.364  39.969  1.00  0.00           C
ATOM  11082  C26 POPEw 373     118.338  79.133  40.829  1.00  0.00           C
ATOM  11085  C27 POPEw 373     118.888  79.383  42.239  1.00  0.00           C
ATOM  11088  C28 POPEw 373     117.918  80.153  43.149  1.00  0.00           C
ATOM  11091  C29 POPEw 373     118.438  80.183  44.569  1.00  0.00           C
ATOM  11093 0C21 POPEw 373     119.219  81.134  45.129  1.00  0.00           C
ATOM  11095 1C21 POPEw 373     119.748  82.374  44.449  1.00  0.00           C
ATOM  11098 2C21 POPEw 373     119.188  83.663  45.059  1.00  0.00           C
ATOM  11101 3C21 POPEw 373     119.588  83.933  46.519  1.00  0.00           C
ATOM  11104 4C21 POPEw 373     119.098  85.303  47.009  1.00  0.00           C
ATOM  11107 5C21 POPEw 373     119.499  85.613  48.459  1.00  0.00           C
ATOM  11110 6C21 POPEw 373     118.569  84.984  49.509  1.00  0.00           C
ATOM  11113 7C21 POPEw 373     118.939  85.383  50.939  1.00  0.00           C
ATOM  11116 8C21 POPEw 373     117.988  84.823  52.009  1.00  0.00           C
ATOM  11120  C33 POPEw 373     122.908  75.643  41.959  1.00  0.00           C
ATOM  11123  C34 POPEw 373     122.419  74.993  43.259  1.00  0.00           C
ATOM  11126  C35 POPEw 373     121.959  76.063  44.259  1.00  0.00           C
ATOM  11129  C36 POPEw 373     120.828  75.603  45.199  1.00  0.00           C
ATOM  11132  C37 POPEw 373     120.348  76.733  46.119  1.00  0.00           C
ATOM  11135  C38 POPEw 373     119.018  76.423  46.809  1.00  0.00           C
ATOM  11138  C39 POPEw 373     118.559  77.573  47.709  1.00  0.00           C
ATOM  11141 0C31 POPEw 373     117.188  77.343  48.349  1.00  0.00           C
ATOM  11144 1C31 POPEw 373     116.808  78.493  49.288  1.00  0.00           C
ATOM  11147 2C31 POPEw 373     115.698  78.113  50.289  1.00  0.00           C
ATOM  11150 3C31 POPEw 373     115.369  79.233  51.289  1.00  0.00           C
ATOM  11153 4C31 POPEw 373     116.539  79.603  52.209  1.00  0.00           C
ATOM  11156 5C31 POPEw 373     116.238  80.773  53.149  1.00  0.00           C
ATOM  11159 6C31 POPEw 373     117.468  81.173  53.968  1.00  0.00           C
ATOM  11163  NH3 POPEx 374      36.218  66.103  80.439  1.00  0.00           N
ATOM  11167  C12 POPEx 374      34.818  66.234  79.898  1.00  0.00           C
ATOM  11170  C11 POPEx 374      34.139  64.864  79.949  1.00  0.00           C
ATOM  11173  P   POPEx 374      31.548  64.864  80.419  1.00  0.00           P
ATOM  11174  O13 POPEx 374      31.578  63.553  81.119  1.00  0.00           O
ATOM  11175  O14 POPEx 374      31.538  66.093  81.229  1.00  0.00           O
ATOM  11176  O11 POPEx 374      30.328  64.933  79.428  1.00  0.00           O
ATOM  11177  O12 POPEx 374      32.788  64.933  79.469  1.00  0.00           O
ATOM  11178  C1  POPEx 374      30.438  65.493  78.119  1.00  0.00           C
ATOM  11181  C2  POPEx 374      30.888  64.413  77.099  1.00  0.00           C
ATOM  11183  O21 POPEx 374      31.348  65.033  75.899  1.00  0.00           O
ATOM  11184  C21 POPEx 374      32.568  65.523  75.899  1.00  0.00           C
ATOM  11185  O22 POPEx 374      33.378  65.493  76.819  1.00  0.00           O
ATOM  11186  C22 POPEx 374      32.759  66.243  74.579  1.00  0.00           C
ATOM  11189  C3  POPEx 374      29.759  63.393  76.769  1.00  0.00           C
ATOM  11192  O31 POPEx 374      30.208  62.403  75.809  1.00  0.00           O
ATOM  11193  C31 POPEx 374      31.038  61.513  76.319  1.00  0.00           C
ATOM  11194  O32 POPEx 374      31.228  61.353  77.509  1.00  0.00           O
ATOM  11195  C32 POPEx 374      31.818  60.763  75.239  1.00  0.00           C
ATOM  11198  C23 POPEx 374      34.218  66.563  74.189  1.00  0.00           C
ATOM  11201  C24 POPEx 374      34.198  67.033  72.739  1.00  0.00           C
ATOM  11204  C25 POPEx 374      35.538  67.073  71.998  1.00  0.00           C
ATOM  11207  C26 POPEx 374      35.298  66.723  70.529  1.00  0.00           C
ATOM  11210  C27 POPEx 374      36.298  67.333  69.549  1.00  0.00           C
ATOM  11213  C28 POPEx 374      36.088  66.764  68.128  1.00  0.00           C
ATOM  11216  C29 POPEx 374      36.688  67.633  67.059  1.00  0.00           C
ATOM  11218 0C21 POPEx 374      37.638  67.283  66.179  1.00  0.00           C
ATOM  11220 1C21 POPEx 374      38.368  65.974  66.099  1.00  0.00           C
ATOM  11223 2C21 POPEx 374      39.798  66.143  65.559  1.00  0.00           C
ATOM  11226 3C21 POPEx 374      39.849  66.443  64.049  1.00  0.00           C
ATOM  11229 4C21 POPEx 374      41.278  66.573  63.499  1.00  0.00           C
ATOM  11232 5C21 POPEx 374      41.889  67.973  63.699  1.00  0.00           C
ATOM  11235 6C21 POPEx 374      43.328  68.053  63.159  1.00  0.00           C
ATOM  11238 7C21 POPEx 374      43.869  69.483  63.098  1.00  0.00           C
ATOM  11241 8C21 POPEx 374      45.338  69.553  62.659  1.00  0.00           C
ATOM  11245  C33 POPEx 374      32.518  61.673  74.199  1.00  0.00           C
ATOM  11248  C34 POPEx 374      31.598  62.023  73.029  1.00  0.00           C
ATOM  11251  C35 POPEx 374      32.259  62.913  71.979  1.00  0.00           C
ATOM  11254  C36 POPEx 374      31.288  63.204  70.818  1.00  0.00           C
ATOM  11257  C37 POPEx 374      31.878  64.123  69.749  1.00  0.00           C
ATOM  11260  C38 POPEx 374      30.878  64.373  68.609  1.00  0.00           C
ATOM  11263  C39 POPEx 374      31.368  65.383  67.569  1.00  0.00           C
ATOM  11266 0C31 POPEx 374      32.628  64.943  66.799  1.00  0.00           C
ATOM  11269 1C31 POPEx 374      33.038  65.993  65.759  1.00  0.00           C
ATOM  11272 2C31 POPEx 374      34.228  65.563  64.879  1.00  0.00           C
ATOM  11275 3C31 POPEx 374      34.678  66.663  63.898  1.00  0.00           C
ATOM  11278 4C31 POPEx 374      33.518  67.203  63.038  1.00  0.00           C
ATOM  11281 5C31 POPEx 374      33.948  68.253  62.009  1.00  0.00           C
ATOM  11284 6C31 POPEx 374      32.748  68.833  61.258  1.00  0.00           C
ATOM  11288  NH3 POPEy 375      36.258  53.153  81.168  1.00  0.00           N
ATOM  11292  C12 POPEy 375      35.259  54.263  81.309  1.00  0.00           C
ATOM  11295  C11 POPEy 375      33.888  53.873  80.719  1.00  0.00           C
ATOM  11298  P   POPEy 375      33.189  52.213  82.619  1.00  0.00           P
ATOM  11299  O13 POPEy 375      34.088  51.114  83.008  1.00  0.00           O
ATOM  11300  O14 POPEy 375      33.189  53.443  83.429  1.00  0.00           O
ATOM  11301  O11 POPEy 375      31.698  51.673  82.538  1.00  0.00           O
ATOM  11302  O12 POPEy 375      33.488  52.553  81.098  1.00  0.00           O
ATOM  11303  C1  POPEy 375      30.648  52.553  82.109  1.00  0.00           C
ATOM  11306  C2  POPEy 375      30.298  52.323  80.608  1.00  0.00           C
ATOM  11308  O21 POPEy 375      30.598  53.544  79.898  1.00  0.00           O
ATOM  11309  C21 POPEy 375      31.068  53.623  78.648  1.00  0.00           C
ATOM  11310  O22 POPEy 375      31.398  54.693  78.148  1.00  0.00           O
ATOM  11311  C22 POPEy 375      31.148  52.313  77.869  1.00  0.00           C
ATOM  11314  C3  POPEy 375      28.798  51.923  80.459  1.00  0.00           C
ATOM  11317  O31 POPEy 375      28.578  51.053  79.328  1.00  0.00           O
ATOM  11318  C31 POPEy 375      28.868  49.763  79.559  1.00  0.00           C
ATOM  11319  O32 POPEy 375      29.308  49.313  80.608  1.00  0.00           O
ATOM  11320  C32 POPEy 375      28.628  49.013  78.248  1.00  0.00           C
ATOM  11323  C23 POPEy 375      31.878  52.463  76.519  1.00  0.00           C
ATOM  11326  C24 POPEy 375      31.648  51.243  75.608  1.00  0.00           C
ATOM  11329  C25 POPEy 375      32.748  51.023  74.559  1.00  0.00           C
ATOM  11332  C26 POPEy 375      32.748  52.084  73.449  1.00  0.00           C
ATOM  11335  C27 POPEy 375      33.878  51.903  72.418  1.00  0.00           C
ATOM  11338  C28 POPEy 375      33.978  53.033  71.358  1.00  0.00           C
ATOM  11341  C29 POPEy 375      33.478  54.393  71.799  1.00  0.00           C
ATOM  11343 0C21 POPEy 375      34.148  55.553  71.939  1.00  0.00           C
ATOM  11345 1C21 POPEy 375      35.619  55.803  71.738  1.00  0.00           C
ATOM  11348 2C21 POPEy 375      36.178  56.583  72.949  1.00  0.00           C
ATOM  11351 3C21 POPEy 375      37.679  56.853  72.859  1.00  0.00           C
ATOM  11354 4C21 POPEy 375      38.209  57.513  74.139  1.00  0.00           C
ATOM  11357 5C21 POPEy 375      39.508  58.293  73.899  1.00  0.00           C
ATOM  11360 6C21 POPEy 375      39.868  59.193  75.089  1.00  0.00           C
ATOM  11363 7C21 POPEy 375      40.998  60.153  74.729  1.00  0.00           C
ATOM  11366 8C21 POPEy 375      41.369  61.133  75.849  1.00  0.00           C
ATOM  11370  C33 POPEy 375      28.808  47.483  78.349  1.00  0.00           C
ATOM  11373  C34 POPEy 375      28.538  46.773  77.009  1.00  0.00           C
ATOM  11376  C35 POPEy 375      29.759  46.743  76.078  1.00  0.00           C
ATOM  11379  C36 POPEy 375      29.518  46.053  74.729  1.00  0.00           C
ATOM  11382  C37 POPEy 375      30.838  45.843  73.969  1.00  0.00           C
ATOM  11385  C38 POPEy 375      30.628  45.323  72.538  1.00  0.00           C
ATOM  11388  C39 POPEy 375      31.919  44.913  71.808  1.00  0.00           C
ATOM  11391 0C31 POPEy 375      33.008  45.983  71.828  1.00  0.00           C
ATOM  11394 1C31 POPEy 375      34.228  45.613  70.979  1.00  0.00           C
ATOM  11397 2C31 POPEy 375      35.248  46.763  70.929  1.00  0.00           C
ATOM  11400 3C31 POPEy 375      36.448  46.453  70.029  1.00  0.00           C
ATOM  11403 4C31 POPEy 375      37.349  47.683  69.828  1.00  0.00           C
ATOM  11406 5C31 POPEy 375      38.608  47.364  69.029  1.00  0.00           C
ATOM  11409 6C31 POPEy 375      39.578  48.544  68.949  1.00  0.00           C
ATOM  11413  NH3 POPEz 376      42.628  42.633  83.858  1.00  0.00           N
ATOM  11417  C12 POPEz 376      41.749  43.043  84.999  1.00  0.00           C
ATOM  11420  C11 POPEz 376      41.359  41.833  85.839  1.00  0.00           C
ATOM  11423  P   POPEz 376      42.388  39.823  87.158  1.00  0.00           P
ATOM  11424  O13 POPEz 376      43.748  39.353  87.479  1.00  0.00           O
ATOM  11425  O14 POPEz 376      41.439  39.993  88.289  1.00  0.00           O
ATOM  11426  O11 POPEz 376      41.689  38.853  86.129  1.00  0.00           O
ATOM  11427  O12 POPEz 376      42.518  41.193  86.358  1.00  0.00           O
ATOM  11428  C1  POPEz 376      40.278  38.813  85.888  1.00  0.00           C
ATOM  11431  C2  POPEz 376      40.058  38.523  84.378  1.00  0.00           C
ATOM  11433  O21 POPEz 376      38.729  38.863  83.949  1.00  0.00           O
ATOM  11434  C21 POPEz 376      38.608  39.993  83.289  1.00  0.00           C
ATOM  11435  O22 POPEz 376      39.529  40.753  83.019  1.00  0.00           O
ATOM  11436  C22 POPEz 376      37.138  40.273  82.999  1.00  0.00           C
ATOM  11439  C3  POPEz 376      40.298  37.023  84.148  1.00  0.00           C
ATOM  11442  O31 POPEz 376      40.348  36.713  82.739  1.00  0.00           O
ATOM  11443  C31 POPEz 376      41.518  36.343  82.269  1.00  0.00           C
ATOM  11444  O32 POPEz 376      42.578  36.343  82.869  1.00  0.00           O
ATOM  11445  C32 POPEz 376      41.328  35.773  80.859  1.00  0.00           C
ATOM  11448  C23 POPEz 376      36.908  41.213  81.788  1.00  0.00           C
ATOM  11451  C24 POPEz 376      36.419  40.463  80.538  1.00  0.00           C
ATOM  11454  C25 POPEz 376      35.998  41.383  79.389  1.00  0.00           C
ATOM  11457  C26 POPEz 376      37.108  42.243  78.769  1.00  0.00           C
ATOM  11460  C27 POPEz 376      38.338  41.443  78.318  1.00  0.00           C
ATOM  11463  C28 POPEz 376      39.139  42.154  77.208  1.00  0.00           C
ATOM  11466  C29 POPEz 376      39.718  43.483  77.579  1.00  0.00           C
ATOM  11468 0C21 POPEz 376      40.518  44.203  76.769  1.00  0.00           C
ATOM  11470 1C21 POPEz 376      40.898  43.783  75.379  1.00  0.00           C
ATOM  11473 2C21 POPEz 376      41.598  44.913  74.588  1.00  0.00           C
ATOM  11476 3C21 POPEz 376      41.718  44.563  73.099  1.00  0.00           C
ATOM  11479 4C21 POPEz 376      42.668  45.463  72.309  1.00  0.00           C
ATOM  11482 5C21 POPEz 376      42.248  46.933  72.239  1.00  0.00           C
ATOM  11485 6C21 POPEz 376      43.198  47.753  71.358  1.00  0.00           C
ATOM  11488 7C21 POPEz 376      42.908  49.253  71.379  1.00  0.00           C
ATOM  11491 8C21 POPEz 376      43.898  50.063  70.549  1.00  0.00           C
ATOM  11495  C33 POPEz 376      40.249  36.443  79.979  1.00  0.00           C
ATOM  11498  C34 POPEz 376      40.788  37.633  79.179  1.00  0.00           C
ATOM  11501  C35 POPEz 376      40.049  37.813  77.848  1.00  0.00           C
ATOM  11504  C36 POPEz 376      40.849  38.653  76.869  1.00  0.00           C
ATOM  11507  C37 POPEz 376      40.179  38.763  75.499  1.00  0.00           C
ATOM  11510  C38 POPEz 376      40.948  39.693  74.559  1.00  0.00           C
ATOM  11513  C39 POPEz 376      40.478  39.583  73.099  1.00  0.00           C
ATOM  11516 0C31 POPEz 376      40.958  40.773  72.258  1.00  0.00           C
ATOM  11519 1C31 POPEz 376      41.338  40.393  70.829  1.00  0.00           C
ATOM  11522 2C31 POPEz 376      41.658  41.633  69.999  1.00  0.00           C
ATOM  11525 3C31 POPEz 376      42.338  41.323  68.659  1.00  0.00           C
ATOM  11528 4C31 POPEz 376      42.528  42.614  67.848  1.00  0.00           C
ATOM  11531 5C31 POPEz 376      43.558  42.513  66.738  1.00  0.00           C
ATOM  11534 6C31 POPEz 376      44.028  43.903  66.289  1.00  0.00           C
ATOM  11538  NH3 POPE0 377      42.498 109.014  40.678  1.00  0.00           N
ATOM  11542  C12 POPE0 377      43.349 107.773  40.749  1.00  0.00           C
ATOM  11545  C11 POPE0 377      42.658 106.633  40.008  1.00  0.00           C
ATOM  11548  P   POPE0 377      40.728 105.133  40.949  1.00  0.00           P
[truncated: 2,078,818 more chars]
