# Supplementary material for: Characterizing Membrane Association and Periplasmic Transfer of Bacterial Lipoproteins through Molecular Dynamics Simulations
Source: Structure. 2020 Apr 7;28(4):475–487.e3. doi: 10.1016/j.str.2020.01.012 (PMC7139219; doi:10.1016/j.str.2020.01.012)
Supplement: Data S2. Final Coordinates from Simulations (A–L), Related to Figure 3 [file mmc4.zip › A-L/GFCE-3-atomistic.pdb]

TITLE     Protein
REMARK    THIS IS A SIMULATION BOX
CRYST1  136.264  136.264  151.056  90.00  90.00  90.00 P 1           1
MODEL        1
ATOM      1  N   CYSTA   1     102.707  82.227  67.860  1.00  0.00           N
ATOM      3  CA  CYSTA   1     102.037  80.957  68.120  1.00  0.00           C
ATOM      5  C   CYSTA   1     101.447  80.777  69.500  1.00  0.00           C
ATOM      6  O   CYSTA   1     100.767  79.777  69.730  1.00  0.00           O
ATOM      7  CB  CYSTA   1     100.837  80.787  67.120  1.00  0.00           C
ATOM     10  SG  CYSTA   1      99.607  82.157  67.250  1.00  0.00           S
ATOM     11  C1  CYSTA   1      98.097  81.607  66.400  1.00  0.00           C
ATOM     14  CA1 CYSTA   1     103.887  82.637  68.350  1.00  0.00           C
ATOM     15  OA1 CYSTA   1     104.357  82.157  69.390  1.00  0.00           O
ATOM     16  CA2 CYSTA   1     104.667  83.697  67.630  1.00  0.00           C
ATOM     19  C11 CYSTA   1      97.117  80.637  67.120  1.00  0.00           C
ATOM     21  O11 CYSTA   1      96.677  81.147  68.390  1.00  0.00           O
ATOM     22  CX1 CYSTA   1      95.407  81.507  68.600  1.00  0.00           C
ATOM     23  OX1 CYSTA   1      94.857  81.437  69.680  1.00  0.00           O
ATOM     24  CX2 CYSTA   1      94.687  82.057  67.360  1.00  0.00           C
ATOM     27  C12 CYSTA   1      97.697  79.217  67.340  1.00  0.00           C
ATOM     30  O12 CYSTA   1      96.657  78.227  67.450  1.00  0.00           O
ATOM     31  CD1 CYSTA   1      96.007  77.967  66.320  1.00  0.00           C
ATOM     32  OD1 CYSTA   1      96.297  78.397  65.220  1.00  0.00           O
ATOM     33  CD2 CYSTA   1      94.837  77.037  66.620  1.00  0.00           C
ATOM     36  CA3 CYSTA   1     104.687  83.457  66.100  1.00  0.00           C
ATOM     39  CA4 CYSTA   1     105.407  82.157  65.690  1.00  0.00           C
ATOM     42  CA5 CYSTA   1     105.017  81.567  64.320  1.00  0.00           C
ATOM     45  CA6 CYSTA   1     103.517  81.207  64.210  1.00  0.00           C
ATOM     48  CA7 CYSTA   1     103.227  80.257  63.040  1.00  0.00           C
ATOM     51  CA8 CYSTA   1     103.297  80.907  61.650  1.00  0.00           C
ATOM     54  CA9 CYSTA   1     103.737  79.897  60.580  1.00  0.00           C
ATOM     57 0CA1 CYSTA   1     105.267  79.847  60.410  1.00  0.00           C
ATOM     60 1CA1 CYSTA   1     105.777  78.617  59.650  1.00  0.00           C
ATOM     63 2CA1 CYSTA   1     107.307  78.477  59.740  1.00  0.00           C
ATOM     66 3CA1 CYSTA   1     107.887  77.167  59.180  1.00  0.00           C
ATOM     69 4CA1 CYSTA   1     107.767  76.997  57.650  1.00  0.00           C
ATOM     72 5CA1 CYSTA   1     108.587  78.017  56.850  1.00  0.00           C
ATOM     75 6CA1 CYSTA   1     108.427  77.847  55.340  1.00  0.00           C
ATOM     79  CD3 CYSTA   1      93.527  77.587  66.040  1.00  0.00           C
ATOM     82  CD4 CYSTA   1      92.677  78.337  67.070  1.00  0.00           C
ATOM     85  CD5 CYSTA   1      91.707  79.337  66.430  1.00  0.00           C
ATOM     88  CD6 CYSTA   1      90.787  78.807  65.310  1.00  0.00           C
ATOM     91  CD7 CYSTA   1      91.437  78.817  63.910  1.00  0.00           C
ATOM     94  CD8 CYSTA   1      90.437  78.657  62.770  1.00  0.00           C
ATOM     97  CD9 CYSTA   1      91.137  78.787  61.410  1.00  0.00           C
ATOM    100 0CD1 CYSTA   1      90.177  78.627  60.220  1.00  0.00           C
ATOM    103 1CD1 CYSTA   1      90.927  78.657  58.890  1.00  0.00           C
ATOM    106 2CD1 CYSTA   1      89.997  78.927  57.710  1.00  0.00           C
ATOM    109 3CD1 CYSTA   1      90.727  78.907  56.360  1.00  0.00           C
ATOM    112 4CD1 CYSTA   1      89.837  79.507  55.270  1.00  0.00           C
ATOM    115 5CD1 CYSTA   1      90.557  79.617  53.920  1.00  0.00           C
ATOM    118 6CD1 CYSTA   1      89.667  80.247  52.850  1.00  0.00           C
ATOM    122  CX3 CYSTA   1      93.427  82.857  67.750  1.00  0.00           C
ATOM    125  CX4 CYSTA   1      92.817  83.647  66.590  1.00  0.00           C
ATOM    128  CX5 CYSTA   1      92.277  82.757  65.470  1.00  0.00           C
ATOM    131  CX6 CYSTA   1      91.777  83.557  64.260  1.00  0.00           C
ATOM    134  CX7 CYSTA   1      91.297  82.607  63.170  1.00  0.00           C
ATOM    137  CX8 CYSTA   1      90.707  83.337  61.960  1.00  0.00           C
ATOM    140  CX9 CYSTA   1      90.167  82.317  61.000  1.00  0.00           C
ATOM    142 0CX1 CYSTA   1      90.207  82.367  59.660  1.00  0.00           C
ATOM    144 1CX1 CYSTA   1      90.727  83.507  58.820  1.00  0.00           C
ATOM    147 2CX1 CYSTA   1      89.667  83.857  57.760  1.00  0.00           C
ATOM    150 3CX1 CYSTA   1      90.037  85.107  56.960  1.00  0.00           C
ATOM    153 4CX1 CYSTA   1      89.017  85.457  55.870  1.00  0.00           C
ATOM    156 5CX1 CYSTA   1      87.567  85.537  56.380  1.00  0.00           C
ATOM    159 6CX1 CYSTA   1      86.627  86.127  55.320  1.00  0.00           C
ATOM    162 7CX1 CYSTA   1      85.177  86.147  55.780  1.00  0.00           C
ATOM    165 8CX1 CYSTA   1      84.237  86.537  54.640  1.00  0.00           C
ATOM    169  N   THR A   2     101.557  81.797  70.370  1.00  0.00           N
ATOM    171  CA  THR A   2     100.447  82.217  71.200  1.00  0.00           C
ATOM    173  CB  THR A   2     100.747  82.517  72.680  1.00  0.00           C
ATOM    175  OG1 THR A   2     101.887  81.857  73.180  1.00  0.00           O
ATOM    177  CG2 THR A   2      99.567  82.017  73.520  1.00  0.00           C
ATOM    181  C   THR A   2     100.007  83.497  70.550  1.00  0.00           C
ATOM    182  O   THR A   2     100.827  84.347  70.210  1.00  0.00           O
ATOM    183  N   LEU A   3      98.687  83.677  70.360  1.00  0.00           N
ATOM    185  CA  LEU A   3      98.127  85.007  70.380  1.00  0.00           C
ATOM    187  CB  LEU A   3      97.687  85.507  68.970  1.00  0.00           C
ATOM    190  CG  LEU A   3      96.227  85.357  68.490  1.00  0.00           C
ATOM    192  CD1 LEU A   3      96.197  85.517  66.960  1.00  0.00           C
ATOM    196  CD2 LEU A   3      95.257  86.387  69.090  1.00  0.00           C
ATOM    200  C   LEU A   3      97.017  84.897  71.410  1.00  0.00           C
ATOM    201  O   LEU A   3      96.137  84.047  71.270  1.00  0.00           O
ATOM    202  N   VAL A   4      97.007  85.687  72.490  1.00  0.00           N
ATOM    204  CA  VAL A   4      97.957  86.737  72.840  1.00  0.00           C
ATOM    206  CB  VAL A   4      97.197  88.007  73.200  1.00  0.00           C
ATOM    208  CG1 VAL A   4      98.127  89.177  73.590  1.00  0.00           C
ATOM    212  CG2 VAL A   4      96.417  88.457  71.960  1.00  0.00           C
ATOM    216  C   VAL A   4      99.027  86.447  73.900  1.00  0.00           C
ATOM    217  O   VAL A   4     100.147  86.867  73.650  1.00  0.00           O
ATOM    218  N   PRO A   5      98.917  85.857  75.090  1.00  0.00           N
ATOM    219  CD  PRO A   5      97.957  84.827  75.470  1.00  0.00           C
ATOM    222  CA  PRO A   5      99.247  86.687  76.230  1.00  0.00           C
ATOM    224  CB  PRO A   5      97.857  86.787  76.890  1.00  0.00           C
ATOM    227  CG  PRO A   5      97.187  85.427  76.640  1.00  0.00           C
ATOM    230  C   PRO A   5     100.327  86.197  77.180  1.00  0.00           C
ATOM    231  O   PRO A   5     100.287  86.577  78.340  1.00  0.00           O
ATOM    232  N   GLY A   6     101.407  85.467  76.840  1.00  0.00           N
ATOM    234  CA  GLY A   6     101.697  84.587  75.710  1.00  0.00           C
ATOM    237  C   GLY A   6     101.747  83.247  76.370  1.00  0.00           C
ATOM    238  O   GLY A   6     100.787  82.847  77.030  1.00  0.00           O
ATOM    239  N   GLN A   7     102.937  82.627  76.320  1.00  0.00           N
ATOM    241  CA  GLN A   7     103.497  81.697  77.280  1.00  0.00           C
ATOM    243  CB  GLN A   7     102.537  80.557  77.780  1.00  0.00           C
ATOM    246  CG  GLN A   7     102.347  80.407  79.310  1.00  0.00           C
ATOM    249  CD  GLN A   7     102.197  81.687  80.130  1.00  0.00           C
ATOM    250  OE1 GLN A   7     102.787  81.787  81.210  1.00  0.00           O
ATOM    251  NE2 GLN A   7     101.347  82.637  79.690  1.00  0.00           N
ATOM    254  C   GLN A   7     104.737  81.097  76.640  1.00  0.00           C
ATOM    255  O   GLN A   7     104.867  81.007  75.420  1.00  0.00           O
ATOM    256  N   ASN A   8     105.727  80.707  77.450  1.00  0.00           N
ATOM    258  CA  ASN A   8     106.767  79.757  77.010  1.00  0.00           C
ATOM    260  CB  ASN A   8     108.177  80.367  76.780  1.00  0.00           C
ATOM    263  CG  ASN A   8     108.477  81.607  77.600  1.00  0.00           C
ATOM    264  OD1 ASN A   8     108.927  82.597  77.010  1.00  0.00           O
ATOM    265  ND2 ASN A   8     108.287  81.617  78.930  1.00  0.00           N
ATOM    268  C   ASN A   8     106.927  78.637  77.990  1.00  0.00           C
ATOM    269  O   ASN A   8     107.127  77.487  77.630  1.00  0.00           O
ATOM    270  N   LEU A   9     106.797  78.927  79.290  1.00  0.00           N
ATOM    272  CA  LEU A   9     106.547  77.897  80.240  1.00  0.00           C
ATOM    274  CB  LEU A   9     107.797  77.307  80.950  1.00  0.00           C
ATOM    277  CG  LEU A   9     108.637  78.267  81.830  1.00  0.00           C
ATOM    279  CD1 LEU A   9     110.037  77.657  81.980  1.00  0.00           C
ATOM    283  CD2 LEU A   9     108.077  78.507  83.230  1.00  0.00           C
ATOM    287  C   LEU A   9     105.667  78.567  81.210  1.00  0.00           C
ATOM    288  O   LEU A   9     105.547  79.797  81.280  1.00  0.00           O
ATOM    289  N   SER A  10     105.007  77.737  81.980  1.00  0.00           N
ATOM    291  CA  SER A  10     104.037  78.177  82.910  1.00  0.00           C
ATOM    293  CB  SER A  10     102.667  77.917  82.180  1.00  0.00           C
ATOM    296  OG  SER A  10     101.637  78.857  82.440  1.00  0.00           O
ATOM    298  C   SER A  10     104.487  77.267  84.060  1.00  0.00           C
ATOM    299  O   SER A  10     104.217  76.077  84.070  1.00  0.00           O
ATOM    300  N   THR A  11     105.267  77.777  85.050  1.00  0.00           N
ATOM    302  CA  THR A  11     105.577  77.017  86.260  1.00  0.00           C
ATOM    304  CB  THR A  11     106.777  76.057  86.220  1.00  0.00           C
ATOM    306  OG1 THR A  11     107.117  75.637  84.910  1.00  0.00           O
ATOM    308  CG2 THR A  11     106.467  74.777  87.010  1.00  0.00           C
ATOM    312  C   THR A  11     105.837  77.947  87.440  1.00  0.00           C
ATOM    313  O   THR A  11     106.697  78.817  87.400  1.00  0.00           O
ATOM    314  N   SER A  12     105.197  77.677  88.590  1.00  0.00           N
ATOM    316  CA  SER A  12     105.697  78.077  89.880  1.00  0.00           C
ATOM    318  CB  SER A  12     104.507  78.137  90.870  1.00  0.00           C
ATOM    321  OG  SER A  12     103.797  76.897  90.930  1.00  0.00           O
ATOM    323  C   SER A  12     106.767  77.097  90.350  1.00  0.00           C
ATOM    324  O   SER A  12     106.577  75.887  90.360  1.00  0.00           O
ATOM    325  N   ASN A  13     107.997  77.497  90.720  1.00  0.00           N
ATOM    327  CA  ASN A  13     108.427  78.737  91.320  1.00  0.00           C
ATOM    329  CB  ASN A  13     109.037  78.457  92.740  1.00  0.00           C
ATOM    332  CG  ASN A  13     110.047  77.307  92.890  1.00  0.00           C
ATOM    333  OD1 ASN A  13     110.167  76.707  93.960  1.00  0.00           O
ATOM    334  ND2 ASN A  13     110.747  76.917  91.800  1.00  0.00           N
ATOM    337  C   ASN A  13     109.427  79.477  90.420  1.00  0.00           C
ATOM    338  O   ASN A  13     110.187  80.317  90.880  1.00  0.00           O
ATOM    339  N   LYS A  14     109.437  79.127  89.120  1.00  0.00           N
ATOM    341  CA  LYS A  14     110.257  79.777  88.100  1.00  0.00           C
ATOM    343  CB  LYS A  14     110.617  78.777  86.940  1.00  0.00           C
ATOM    346  CG  LYS A  14     111.187  77.407  87.390  1.00  0.00           C
ATOM    349  CD  LYS A  14     111.707  76.547  86.220  1.00  0.00           C
ATOM    352  CE  LYS A  14     111.877  75.047  86.550  1.00  0.00           C
ATOM    355  NZ  LYS A  14     112.397  74.287  85.380  1.00  0.00           N
ATOM    359  C   LYS A  14     109.457  80.937  87.520  1.00  0.00           C
ATOM    360  O   LYS A  14     108.267  81.067  87.790  1.00  0.00           O
ATOM    361  N   ASP A  15     110.057  81.807  86.690  1.00  0.00           N
ATOM    363  CA  ASP A  15     109.337  82.697  85.820  1.00  0.00           C
ATOM    365  CB  ASP A  15     110.417  83.707  85.380  1.00  0.00           C
ATOM    368  CG  ASP A  15     109.907  85.037  84.870  1.00  0.00           C
ATOM    369  OD1 ASP A  15     110.757  85.787  84.310  1.00  0.00           O
ATOM    370  OD2 ASP A  15     108.717  85.367  85.090  1.00  0.00           O
ATOM    371  C   ASP A  15     108.807  81.837  84.650  1.00  0.00           C
ATOM    372  O   ASP A  15     109.577  81.157  83.980  1.00  0.00           O
ATOM    373  N   VAL A  16     107.487  81.677  84.390  1.00  0.00           N
ATOM    375  CA  VAL A  16     106.507  82.707  84.140  1.00  0.00           C
ATOM    377  CB  VAL A  16     106.467  82.977  82.620  1.00  0.00           C
ATOM    379  CG1 VAL A  16     105.277  83.807  82.130  1.00  0.00           C
ATOM    383  CG2 VAL A  16     107.737  83.747  82.200  1.00  0.00           C
ATOM    387  C   VAL A  16     105.197  82.327  84.880  1.00  0.00           C
ATOM    388  O   VAL A  16     104.987  82.867  85.960  1.00  0.00           O
ATOM    389  N   ILE A  17     104.297  81.387  84.430  1.00  0.00           N
ATOM    391  CA  ILE A  17     102.997  81.097  85.140  1.00  0.00           C
ATOM    393  CB  ILE A  17     101.797  81.807  84.480  1.00  0.00           C
ATOM    395  CG2 ILE A  17     100.527  81.667  85.350  1.00  0.00           C
ATOM    399  CG1 ILE A  17     102.087  83.317  84.240  1.00  0.00           C
ATOM    402  CD  ILE A  17     101.057  84.057  83.380  1.00  0.00           C
ATOM    406  C   ILE A  17     102.747  79.617  85.640  1.00  0.00           C
ATOM    407  O   ILE A  17     103.417  79.307  86.610  1.00  0.00           O
ATOM    408  N   GLU A  18     101.917  78.657  85.060  1.00  0.00           N
ATOM    410  CA  GLU A  18     101.687  77.247  85.580  1.00  0.00           C
ATOM    412  CB  GLU A  18     100.737  77.387  86.840  1.00  0.00           C
ATOM    415  CG  GLU A  18     101.377  77.887  88.190  1.00  0.00           C
ATOM    418  CD  GLU A  18     101.037  79.297  88.680  1.00  0.00           C
ATOM    419  OE1 GLU A  18     101.687  79.727  89.650  1.00  0.00           O
ATOM    420  OE2 GLU A  18     100.057  79.917  88.190  1.00  0.00           O
ATOM    421  C   GLU A  18     101.427  75.767  84.860  1.00  0.00           C
ATOM    422  O   GLU A  18     101.787  74.847  85.590  1.00  0.00           O
ATOM    423  N   LEU A  19     100.877  75.317  83.600  1.00  0.00           N
ATOM    425  CA  LEU A  19     100.297  73.877  83.440  1.00  0.00           C
ATOM    427  CB  LEU A  19      98.867  73.987  84.230  1.00  0.00           C
ATOM    430  CG  LEU A  19      98.387  75.047  85.350  1.00  0.00           C
ATOM    432  CD1 LEU A  19      97.177  74.477  86.110  1.00  0.00           C
ATOM    436  CD2 LEU A  19      98.037  76.477  84.870  1.00  0.00           C
ATOM    440  C   LEU A  19      99.857  72.797  82.210  1.00  0.00           C
ATOM    441  O   LEU A  19      98.657  72.547  82.300  1.00  0.00           O
ATOM    442  N   PRO A  20     100.427  72.007  81.120  1.00  0.00           N
ATOM    443  CD  PRO A  20     101.877  72.057  80.940  1.00  0.00           C
ATOM    446  CA  PRO A  20      99.977  70.547  80.770  1.00  0.00           C
ATOM    448  CB  PRO A  20     101.107  69.837  81.510  1.00  0.00           C
ATOM    451  CG  PRO A  20     102.317  70.597  80.960  1.00  0.00           C
ATOM    454  C   PRO A  20      99.827  69.837  79.270  1.00  0.00           C
ATOM    455  O   PRO A  20      99.257  70.517  78.420  1.00  0.00           O
ATOM    456  N   ASP A  21     100.277  68.507  78.920  1.00  0.00           N
ATOM    458  CA  ASP A  21      99.737  67.327  78.040  1.00  0.00           C
ATOM    460  CB  ASP A  21      98.177  67.227  78.240  1.00  0.00           C
ATOM    463  CG  ASP A  21      97.527  65.837  78.150  1.00  0.00           C
ATOM    464  OD1 ASP A  21      96.277  65.807  78.340  1.00  0.00           O
ATOM    465  OD2 ASP A  21      98.227  64.807  78.010  1.00  0.00           O
ATOM    466  C   ASP A  21     100.097  66.807  76.490  1.00  0.00           C
ATOM    467  O   ASP A  21      99.257  66.977  75.620  1.00  0.00           O
ATOM    468  N   ASN A  22     101.217  66.117  76.040  1.00  0.00           N
ATOM    470  CA  ASN A  22     101.557  65.587  74.650  1.00  0.00           C
ATOM    472  CB  ASN A  22     100.817  64.267  74.190  1.00  0.00           C
ATOM    475  CG  ASN A  22     101.507  63.467  73.060  1.00  0.00           C
ATOM    476  OD1 ASN A  22     100.977  63.327  71.960  1.00  0.00           O
ATOM    477  ND2 ASN A  22     102.787  63.037  73.240  1.00  0.00           N
ATOM    480  C   ASN A  22     102.017  66.497  73.460  1.00  0.00           C
ATOM    481  O   ASN A  22     102.697  67.477  73.700  1.00  0.00           O
ATOM    482  N   GLN A  23     101.837  66.117  72.140  1.00  0.00           N
ATOM    484  CA  GLN A  23     102.657  66.467  70.940  1.00  0.00           C
ATOM    486  CB  GLN A  23     102.257  65.657  69.660  1.00  0.00           C
ATOM    489  CG  GLN A  23     102.677  66.227  68.250  1.00  0.00           C
ATOM    492  CD  GLN A  23     101.537  66.867  67.450  1.00  0.00           C
ATOM    493  OE1 GLN A  23     100.637  66.177  66.940  1.00  0.00           O
ATOM    494  NE2 GLN A  23     101.587  68.207  67.240  1.00  0.00           N
ATOM    497  C   GLN A  23     102.737  67.917  70.590  1.00  0.00           C
ATOM    498  O   GLN A  23     103.787  68.427  70.190  1.00  0.00           O
ATOM    499  N   TYR A  24     101.587  68.557  70.770  1.00  0.00           N
ATOM    501  CA  TYR A  24     101.037  69.827  70.380  1.00  0.00           C
ATOM    503  CB  TYR A  24     100.097  70.077  71.570  1.00  0.00           C
ATOM    506  CG  TYR A  24     100.767  70.197  72.950  1.00  0.00           C
ATOM    507  CD1 TYR A  24     101.647  71.247  73.310  1.00  0.00           C
ATOM    509  CE1 TYR A  24     101.987  71.517  74.640  1.00  0.00           C
ATOM    511  CZ  TYR A  24     101.397  70.767  75.650  1.00  0.00           C
ATOM    512  OH  TYR A  24     101.567  71.087  77.000  1.00  0.00           O
ATOM    514  CD2 TYR A  24     100.347  69.367  74.000  1.00  0.00           C
ATOM    516  CE2 TYR A  24     100.557  69.727  75.330  1.00  0.00           C
ATOM    518  C   TYR A  24     101.847  71.107  70.230  1.00  0.00           C
ATOM    519  O   TYR A  24     103.057  71.147  70.350  1.00  0.00           O
ATOM    520  N   ASP A  25     101.097  72.227  70.090  1.00  0.00           N
ATOM    522  CA  ASP A  25     101.467  73.497  70.680  1.00  0.00           C
ATOM    524  CB  ASP A  25     101.437  74.617  69.630  1.00  0.00           C
ATOM    527  CG  ASP A  25     102.397  74.357  68.490  1.00  0.00           C
ATOM    528  OD1 ASP A  25     103.537  73.907  68.730  1.00  0.00           O
ATOM    529  OD2 ASP A  25     102.017  74.767  67.360  1.00  0.00           O
ATOM    530  C   ASP A  25     100.407  73.797  71.760  1.00  0.00           C
ATOM    531  O   ASP A  25      99.217  73.627  71.500  1.00  0.00           O
ATOM    532  N   LEU A  26     100.777  74.207  73.010  1.00  0.00           N
ATOM    534  CA  LEU A  26      99.877  74.217  74.190  1.00  0.00           C
ATOM    536  CB  LEU A  26     100.647  74.617  75.480  1.00  0.00           C
ATOM    539  CG  LEU A  26      99.807  74.757  76.780  1.00  0.00           C
ATOM    541  CD1 LEU A  26      99.047  73.477  77.160  1.00  0.00           C
ATOM    545  CD2 LEU A  26     100.737  75.157  77.930  1.00  0.00           C
ATOM    549  C   LEU A  26      98.727  75.187  74.010  1.00  0.00           C
ATOM    550  O   LEU A  26      97.587  75.007  74.430  1.00  0.00           O
ATOM    551  N   ASP A  27      99.067  76.247  73.270  1.00  0.00           N
ATOM    553  CA  ASP A  27      98.297  77.297  72.660  1.00  0.00           C
ATOM    555  CB  ASP A  27      99.217  77.907  71.570  1.00  0.00           C
ATOM    558  CG  ASP A  27     100.657  78.017  72.060  1.00  0.00           C
ATOM    559  OD1 ASP A  27     100.977  78.997  72.760  1.00  0.00           O
ATOM    560  OD2 ASP A  27     101.437  77.047  71.860  1.00  0.00           O
ATOM    561  C   ASP A  27      97.027  76.797  71.970  1.00  0.00           C
ATOM    562  O   ASP A  27      95.977  77.427  71.940  1.00  0.00           O
ATOM    563  N   LYS A  28      97.097  75.587  71.400  1.00  0.00           N
ATOM    565  CA  LYS A  28      95.967  74.957  70.770  1.00  0.00           C
ATOM    567  CB  LYS A  28      96.437  73.727  69.950  1.00  0.00           C
ATOM    570  CG  LYS A  28      97.507  73.947  68.860  1.00  0.00           C
ATOM    573  CD  LYS A  28      97.097  74.827  67.680  1.00  0.00           C
ATOM    576  CE  LYS A  28      98.017  74.777  66.430  1.00  0.00           C
ATOM    579  NZ  LYS A  28      99.417  75.067  66.750  1.00  0.00           N
ATOM    583  C   LYS A  28      94.887  74.487  71.760  1.00  0.00           C
ATOM    584  O   LYS A  28      93.747  74.317  71.340  1.00  0.00           O
ATOM    585  N   MET A  29      95.177  74.297  73.070  1.00  0.00           N
ATOM    587  CA  MET A  29      94.197  73.867  74.060  1.00  0.00           C
ATOM    589  CB  MET A  29      94.807  73.137  75.270  1.00  0.00           C
ATOM    592  CG  MET A  29      95.267  71.737  74.910  1.00  0.00           C
ATOM    595  SD  MET A  29      95.767  70.787  76.360  1.00  0.00           S
ATOM    596  CE  MET A  29      94.547  69.447  76.120  1.00  0.00           C
ATOM    600  C   MET A  29      93.427  74.967  74.740  1.00  0.00           C
ATOM    601  O   MET A  29      92.497  74.707  75.500  1.00  0.00           O
ATOM    602  N   VAL A  30      93.827  76.227  74.520  1.00  0.00           N
ATOM    604  CA  VAL A  30      93.237  77.327  75.240  1.00  0.00           C
ATOM    606  CB  VAL A  30      94.197  77.987  76.210  1.00  0.00           C
ATOM    608  CG1 VAL A  30      94.507  76.947  77.290  1.00  0.00           C
ATOM    612  CG2 VAL A  30      95.507  78.457  75.530  1.00  0.00           C
ATOM    616  C   VAL A  30      92.677  78.277  74.240  1.00  0.00           C
ATOM    617  O   VAL A  30      93.357  78.947  73.480  1.00  0.00           O
ATOM    618  N   ASN A  31      91.347  78.357  74.220  1.00  0.00           N
ATOM    620  CA  ASN A  31      90.717  79.327  73.390  1.00  0.00           C
ATOM    622  CB  ASN A  31      89.357  78.867  72.880  1.00  0.00           C
ATOM    625  CG  ASN A  31      89.447  77.577  72.080  1.00  0.00           C
ATOM    626  OD1 ASN A  31      90.437  77.137  71.490  1.00  0.00           O
ATOM    627  ND2 ASN A  31      88.297  76.867  72.040  1.00  0.00           N
ATOM    630  C   ASN A  31      90.577  80.587  74.210  1.00  0.00           C
ATOM    631  O   ASN A  31      90.187  80.567  75.380  1.00  0.00           O
ATOM    632  N   ILE A  32      90.977  81.717  73.610  1.00  0.00           N
ATOM    634  CA  ILE A  32      91.097  82.957  74.310  1.00  0.00           C
ATOM    636  CB  ILE A  32      92.477  83.587  74.240  1.00  0.00           C
ATOM    638  CG2 ILE A  32      92.457  84.857  75.120  1.00  0.00           C
ATOM    642  CG1 ILE A  32      93.567  82.587  74.680  1.00  0.00           C
ATOM    645  CD  ILE A  32      94.947  83.047  74.180  1.00  0.00           C
ATOM    649  C   ILE A  32      90.117  83.887  73.660  1.00  0.00           C
ATOM    650  O   ILE A  32      90.267  84.267  72.500  1.00  0.00           O
ATOM    651  N   TYR A  33      89.077  84.257  74.420  1.00  0.00           N
ATOM    653  CA  TYR A  33      88.007  85.077  73.910  1.00  0.00           C
ATOM    655  CB  TYR A  33      86.607  84.547  74.280  1.00  0.00           C
ATOM    658  CG  TYR A  33      86.517  83.207  73.660  1.00  0.00           C
ATOM    659  CD1 TYR A  33      86.317  83.107  72.270  1.00  0.00           C
ATOM    661  CE1 TYR A  33      86.327  81.847  71.660  1.00  0.00           C
ATOM    663  CZ  TYR A  33      86.537  80.707  72.430  1.00  0.00           C
ATOM    664  OH  TYR A  33      86.597  79.437  71.860  1.00  0.00           O
ATOM    666  CD2 TYR A  33      86.687  82.057  74.430  1.00  0.00           C
ATOM    668  CE2 TYR A  33      86.697  80.807  73.820  1.00  0.00           C
ATOM    670  C   TYR A  33      88.127  86.447  74.520  1.00  0.00           C
ATOM    671  O   TYR A  33      88.187  86.557  75.750  1.00  0.00           O
ATOM    672  N   PRO A  34      88.137  87.517  73.740  1.00  0.00           N
ATOM    673  CD  PRO A  34      88.457  87.517  72.310  1.00  0.00           C
ATOM    676  CA  PRO A  34      87.597  88.797  74.170  1.00  0.00           C
ATOM    678  CB  PRO A  34      87.577  89.647  72.890  1.00  0.00           C
ATOM    681  CG  PRO A  34      88.637  88.987  71.990  1.00  0.00           C
ATOM    684  C   PRO A  34      86.207  88.687  74.780  1.00  0.00           C
ATOM    685  O   PRO A  34      85.347  87.997  74.230  1.00  0.00           O
ATOM    686  N   VAL A  35      85.947  89.367  75.900  1.00  0.00           N
ATOM    688  CA  VAL A  35      84.597  89.487  76.420  1.00  0.00           C
ATOM    690  CB  VAL A  35      84.547  89.677  77.910  1.00  0.00           C
ATOM    692  CG1 VAL A  35      85.267  88.487  78.570  1.00  0.00           C
ATOM    696  CG2 VAL A  35      85.177  91.007  78.350  1.00  0.00           C
ATOM    700  C   VAL A  35      83.777  90.507  75.620  1.00  0.00           C
ATOM    701  O   VAL A  35      83.517  91.637  76.000  1.00  0.00           O
ATOM    702  N   THR A  36      83.357  90.087  74.430  1.00  0.00           N
ATOM    704  CA  THR A  36      82.387  90.807  73.630  1.00  0.00           C
ATOM    706  CB  THR A  36      82.447  90.377  72.160  1.00  0.00           C
ATOM    708  OG1 THR A  36      81.627  91.157  71.300  1.00  0.00           O
ATOM    710  CG2 THR A  36      82.037  88.917  72.010  1.00  0.00           C
ATOM    714  C   THR A  36      80.987  90.657  74.230  1.00  0.00           C
ATOM    715  O   THR A  36      80.687  89.577  74.770  1.00  0.00           O
ATOM    716  N   PRO A  37      80.097  91.637  74.200  1.00  0.00           N
ATOM    717  CD  PRO A  37      80.447  93.037  73.920  1.00  0.00           C
ATOM    720  CA  PRO A  37      78.677  91.497  74.550  1.00  0.00           C
ATOM    722  CB  PRO A  37      78.067  92.807  74.050  1.00  0.00           C
ATOM    725  CG  PRO A  37      79.187  93.837  74.260  1.00  0.00           C
ATOM    728  C   PRO A  37      77.967  90.237  74.040  1.00  0.00           C
ATOM    729  O   PRO A  37      77.267  89.597  74.820  1.00  0.00           O
ATOM    730  N   GLY A  38      78.177  89.837  72.770  1.00  0.00           N
ATOM    732  CA  GLY A  38      77.607  88.607  72.210  1.00  0.00           C
ATOM    735  C   GLY A  38      78.037  87.307  72.860  1.00  0.00           C
ATOM    736  O   GLY A  38      77.277  86.337  72.920  1.00  0.00           O
ATOM    737  N   LEU A  39      79.277  87.257  73.380  1.00  0.00           N
ATOM    739  CA  LEU A  39      79.737  86.147  74.190  1.00  0.00           C
ATOM    741  CB  LEU A  39      81.217  86.327  74.600  1.00  0.00           C
ATOM    744  CG  LEU A  39      81.747  85.257  75.580  1.00  0.00           C
ATOM    746  CD1 LEU A  39      81.617  83.857  74.970  1.00  0.00           C
ATOM    750  CD2 LEU A  39      83.197  85.577  75.980  1.00  0.00           C
ATOM    754  C   LEU A  39      78.927  86.017  75.450  1.00  0.00           C
ATOM    755  O   LEU A  39      78.467  84.937  75.810  1.00  0.00           O
ATOM    756  N   ILE A  40      78.707  87.137  76.130  1.00  0.00           N
ATOM    758  CA  ILE A  40      77.927  87.247  77.340  1.00  0.00           C
ATOM    760  CB  ILE A  40      78.117  88.617  77.970  1.00  0.00           C
ATOM    762  CG2 ILE A  40      77.157  88.817  79.150  1.00  0.00           C
ATOM    766  CG1 ILE A  40      79.607  88.787  78.380  1.00  0.00           C
ATOM    769  CD  ILE A  40      79.907  90.147  79.010  1.00  0.00           C
ATOM    773  C   ILE A  40      76.467  86.887  77.150  1.00  0.00           C
ATOM    774  O   ILE A  40      75.907  86.107  77.930  1.00  0.00           O
ATOM    775  N   ASP A  41      75.847  87.357  76.050  1.00  0.00           N
ATOM    777  CA  ASP A  41      74.537  86.937  75.590  1.00  0.00           C
ATOM    779  CB  ASP A  41      74.187  87.647  74.260  1.00  0.00           C
ATOM    782  CG  ASP A  41      73.727  89.057  74.500  1.00  0.00           C
ATOM    783  OD1 ASP A  41      73.487  89.447  75.670  1.00  0.00           O
ATOM    784  OD2 ASP A  41      73.427  89.737  73.470  1.00  0.00           O
ATOM    785  C   ASP A  41      74.417  85.447  75.330  1.00  0.00           C
ATOM    786  O   ASP A  41      73.447  84.817  75.730  1.00  0.00           O
ATOM    787  N   GLN A  42      75.407  84.827  74.680  1.00  0.00           N
ATOM    789  CA  GLN A  42      75.507  83.387  74.650  1.00  0.00           C
ATOM    791  CB  GLN A  42      76.617  82.957  73.680  1.00  0.00           C
ATOM    794  CG  GLN A  42      76.837  81.437  73.720  1.00  0.00           C
ATOM    797  CD  GLN A  42      77.857  80.887  72.730  1.00  0.00           C
ATOM    798  OE1 GLN A  42      77.637  79.927  71.990  1.00  0.00           O
ATOM    799  NE2 GLN A  42      79.057  81.497  72.770  1.00  0.00           N
ATOM    802  C   GLN A  42      75.717  82.697  76.000  1.00  0.00           C
ATOM    803  O   GLN A  42      75.017  81.757  76.360  1.00  0.00           O
ATOM    804  N   LEU A  43      76.667  83.207  76.810  1.00  0.00           N
ATOM    806  CA  LEU A  43      77.177  82.577  78.020  1.00  0.00           C
ATOM    808  CB  LEU A  43      78.467  83.327  78.490  1.00  0.00           C
ATOM    811  CG  LEU A  43      79.207  82.707  79.690  1.00  0.00           C
ATOM    813  CD1 LEU A  43      79.987  81.457  79.270  1.00  0.00           C
ATOM    817  CD2 LEU A  43      80.157  83.747  80.300  1.00  0.00           C
ATOM    821  C   LEU A  43      76.157  82.647  79.130  1.00  0.00           C
ATOM    822  O   LEU A  43      76.217  81.977  80.170  1.00  0.00           O
ATOM    823  N   ARG A  44      75.157  83.517  78.940  1.00  0.00           N
ATOM    825  CA  ARG A  44      73.987  83.647  79.740  1.00  0.00           C
ATOM    827  CB  ARG A  44      73.067  84.707  79.080  1.00  0.00           C
ATOM    830  CG  ARG A  44      72.067  85.367  80.040  1.00  0.00           C
ATOM    833  CD  ARG A  44      72.647  86.497  80.910  1.00  0.00           C
ATOM    836  NE  ARG A  44      72.837  87.677  80.010  1.00  0.00           N
ATOM    838  CZ  ARG A  44      73.547  88.757  80.320  1.00  0.00           C
ATOM    839  NH1 ARG A  44      74.137  88.957  81.470  1.00  0.00           N
ATOM    842  NH2 ARG A  44      73.697  89.667  79.380  1.00  0.00           N
ATOM    845  C   ARG A  44      73.247  82.317  79.870  1.00  0.00           C
ATOM    846  O   ARG A  44      72.657  81.787  78.930  1.00  0.00           O
ATOM    847  N   ALA A  45      73.267  81.757  81.100  1.00  0.00           N
ATOM    849  CA  ALA A  45      72.427  80.647  81.490  1.00  0.00           C
ATOM    851  CB  ALA A  45      72.627  80.257  82.960  1.00  0.00           C
ATOM    855  C   ALA A  45      70.957  80.917  81.220  1.00  0.00           C
ATOM    856  O   ALA A  45      70.527  82.067  81.090  1.00  0.00           O
ATOM    857  N   LYS A  46      70.147  79.867  81.030  1.00  0.00           N
ATOM    859  CA  LYS A  46      68.757  80.037  80.690  1.00  0.00           C
ATOM    861  CB  LYS A  46      68.097  78.697  80.320  1.00  0.00           C
ATOM    864  CG  LYS A  46      68.557  78.157  78.970  1.00  0.00           C
ATOM    867  CD  LYS A  46      68.197  79.117  77.830  1.00  0.00           C
ATOM    870  CE  LYS A  46      68.357  78.477  76.460  1.00  0.00           C
ATOM    873  NZ  LYS A  46      67.867  79.397  75.420  1.00  0.00           N
ATOM    877  C   LYS A  46      67.947  80.797  81.720  1.00  0.00           C
ATOM    878  O   LYS A  46      68.267  80.727  82.900  1.00  0.00           O
ATOM    879  N   PRO A  47      66.947  81.597  81.380  1.00  0.00           N
ATOM    880  CD  PRO A  47      66.557  81.977  80.020  1.00  0.00           C
ATOM    883  CA  PRO A  47      65.987  82.067  82.370  1.00  0.00           C
ATOM    885  CB  PRO A  47      65.067  83.007  81.560  1.00  0.00           C
ATOM    888  CG  PRO A  47      65.827  83.277  80.260  1.00  0.00           C
ATOM    891  C   PRO A  47      65.237  80.907  82.970  1.00  0.00           C
ATOM    892  O   PRO A  47      64.437  80.297  82.250  1.00  0.00           O
ATOM    893  N   ILE A  48      65.427  80.547  84.250  1.00  0.00           N
ATOM    895  CA  ILE A  48      64.617  79.497  84.850  1.00  0.00           C
ATOM    897  CB  ILE A  48      65.187  78.827  86.100  1.00  0.00           C
ATOM    899  CG2 ILE A  48      64.167  77.847  86.720  1.00  0.00           C
ATOM    903  CG1 ILE A  48      66.457  77.987  85.800  1.00  0.00           C
ATOM    906  CD  ILE A  48      67.717  78.817  85.530  1.00  0.00           C
ATOM    910  C   ILE A  48      63.247  80.077  85.120  1.00  0.00           C
ATOM    911  O   ILE A  48      63.087  81.107  85.780  1.00  0.00           O
ATOM    912  N   MET A  49      62.217  79.437  84.550  1.00  0.00           N
ATOM    914  CA  MET A  49      60.837  79.717  84.810  1.00  0.00           C
ATOM    916  CB  MET A  49      60.027  79.827  83.500  1.00  0.00           C
ATOM    919  CG  MET A  49      60.637  80.837  82.500  1.00  0.00           C
ATOM    922  SD  MET A  49      59.597  81.197  81.060  1.00  0.00           S
ATOM    923  CE  MET A  49      58.377  82.237  81.920  1.00  0.00           C
ATOM    927  C   MET A  49      60.257  78.627  85.670  1.00  0.00           C
ATOM    928  O   MET A  49      60.797  77.527  85.770  1.00  0.00           O
ATOM    929  N   SER A  50      59.107  78.917  86.290  1.00  0.00           N
ATOM    931  CA  SER A  50      58.277  77.867  86.810  1.00  0.00           C
ATOM    933  CB  SER A  50      57.077  78.367  87.630  1.00  0.00           C
ATOM    936  OG  SER A  50      56.197  79.217  86.880  1.00  0.00           O
ATOM    938  C   SER A  50      57.777  76.887  85.790  1.00  0.00           C
ATOM    939  O   SER A  50      57.427  77.217  84.650  1.00  0.00           O
ATOM    940  N   GLN A  51      57.767  75.627  86.230  1.00  0.00           N
ATOM    942  CA  GLN A  51      57.307  74.497  85.500  1.00  0.00           C
ATOM    944  CB  GLN A  51      58.457  73.717  84.850  1.00  0.00           C
ATOM    947  CG  GLN A  51      59.217  74.587  83.830  1.00  0.00           C
ATOM    950  CD  GLN A  51      60.227  73.717  83.090  1.00  0.00           C
ATOM    951  OE1 GLN A  51      60.807  72.787  83.650  1.00  0.00           O
ATOM    952  NE2 GLN A  51      60.407  74.017  81.790  1.00  0.00           N
ATOM    955  C   GLN A  51      56.617  73.597  86.490  1.00  0.00           C
ATOM    956  O   GLN A  51      57.077  73.437  87.610  1.00  0.00           O
ATOM    957  N   ALA A  52      55.477  72.977  86.120  1.00  0.00           N
ATOM    959  CA  ALA A  52      54.947  71.887  86.920  1.00  0.00           C
ATOM    961  CB  ALA A  52      53.427  71.747  86.760  1.00  0.00           C
ATOM    965  C   ALA A  52      55.657  70.587  86.580  1.00  0.00           C
ATOM    966  O   ALA A  52      56.407  70.507  85.610  1.00  0.00           O
ATOM    967  N   ASN A  53      55.467  69.527  87.390  1.00  0.00           N
ATOM    969  CA  ASN A  53      56.127  68.267  87.100  1.00  0.00           C
ATOM    971  CB  ASN A  53      57.227  68.027  88.150  1.00  0.00           C
ATOM    974  CG  ASN A  53      58.157  66.897  87.740  1.00  0.00           C
ATOM    975  OD1 ASN A  53      58.047  66.367  86.630  1.00  0.00           O
ATOM    976  ND2 ASN A  53      59.117  66.527  88.610  1.00  0.00           N
ATOM    979  C   ASN A  53      55.137  67.107  87.080  1.00  0.00           C
ATOM    980  O   ASN A  53      54.897  66.487  88.120  1.00  0.00           O
ATOM    981  N   PRO A  54      54.607  66.717  85.910  1.00  0.00           N
ATOM    982  CD  PRO A  54      54.537  67.577  84.720  1.00  0.00           C
ATOM    985  CA  PRO A  54      53.627  65.647  85.820  1.00  0.00           C
ATOM    987  CB  PRO A  54      53.117  65.707  84.370  1.00  0.00           C
ATOM    990  CG  PRO A  54      53.247  67.177  84.010  1.00  0.00           C
ATOM    993  C   PRO A  54      54.197  64.287  86.140  1.00  0.00           C
ATOM    994  O   PRO A  54      53.457  63.487  86.730  1.00  0.00           O
ATOM    995  N   GLU A  55      55.477  63.987  85.800  1.00  0.00           N
ATOM    997  CA  GLU A  55      56.067  62.687  86.120  1.00  0.00           C
ATOM    999  CB  GLU A  55      57.457  62.477  85.420  1.00  0.00           C
ATOM   1002  CG  GLU A  55      58.747  62.977  86.150  1.00  0.00           C
ATOM   1005  CD  GLU A  55      60.087  62.627  85.490  1.00  0.00           C
ATOM   1006  OE1 GLU A  55      60.127  61.907  84.450  1.00  0.00           O
ATOM   1007  OE2 GLU A  55      61.137  62.997  86.100  1.00  0.00           O
ATOM   1008  C   GLU A  55      56.107  62.447  87.640  1.00  0.00           C
ATOM   1009  O   GLU A  55      55.727  61.387  88.120  1.00  0.00           O
ATOM   1010  N   LEU A  56      56.477  63.467  88.440  1.00  0.00           N
ATOM   1012  CA  LEU A  56      56.277  63.447  89.890  1.00  0.00           C
ATOM   1014  CB  LEU A  56      56.967  64.657  90.590  1.00  0.00           C
ATOM   1017  CG  LEU A  56      56.887  64.647  92.130  1.00  0.00           C
ATOM   1019  CD1 LEU A  56      57.537  63.387  92.730  1.00  0.00           C
ATOM   1023  CD2 LEU A  56      57.537  65.907  92.730  1.00  0.00           C
ATOM   1027  C   LEU A  56      54.817  63.377  90.330  1.00  0.00           C
ATOM   1028  O   LEU A  56      54.457  62.637  91.230  1.00  0.00           O
ATOM   1029  N   GLU A  57      53.907  64.137  89.700  1.00  0.00           N
ATOM   1031  CA  GLU A  57      52.497  64.127  90.050  1.00  0.00           C
ATOM   1033  CB  GLU A  57      51.747  65.157  89.190  1.00  0.00           C
ATOM   1036  CG  GLU A  57      50.297  65.437  89.650  1.00  0.00           C
ATOM   1039  CD  GLU A  57      49.547  66.267  88.620  1.00  0.00           C
ATOM   1040  OE1 GLU A  57      49.727  67.507  88.570  1.00  0.00           O
ATOM   1041  OE2 GLU A  57      48.767  65.677  87.840  1.00  0.00           O
ATOM   1042  C   GLU A  57      51.867  62.737  89.910  1.00  0.00           C
ATOM   1043  O   GLU A  57      51.147  62.267  90.790  1.00  0.00           O
ATOM   1044  N   GLN A  58      52.197  62.007  88.830  1.00  0.00           N
ATOM   1046  CA  GLN A  58      51.797  60.617  88.640  1.00  0.00           C
ATOM   1048  CB  GLN A  58      52.307  60.057  87.280  1.00  0.00           C
ATOM   1051  CG  GLN A  58      51.847  58.607  87.000  1.00  0.00           C
ATOM   1054  CD  GLN A  58      52.327  58.137  85.620  1.00  0.00           C
ATOM   1055  OE1 GLN A  58      53.497  58.257  85.250  1.00  0.00           O
ATOM   1056  NE2 GLN A  58      51.387  57.557  84.850  1.00  0.00           N
ATOM   1059  C   GLN A  58      52.277  59.677  89.740  1.00  0.00           C
ATOM   1060  O   GLN A  58      51.547  58.817  90.220  1.00  0.00           O
ATOM   1061  N   GLN A  59      53.527  59.857  90.190  1.00  0.00           N
ATOM   1063  CA  GLN A  59      54.067  59.197  91.360  1.00  0.00           C
ATOM   1065  CB  GLN A  59      55.547  59.597  91.550  1.00  0.00           C
ATOM   1068  CG  GLN A  59      56.447  59.137  90.380  1.00  0.00           C
ATOM   1071  CD  GLN A  59      57.837  59.757  90.490  1.00  0.00           C
ATOM   1072  OE1 GLN A  59      58.517  59.577  91.500  1.00  0.00           O
ATOM   1073  NE2 GLN A  59      58.317  60.457  89.430  1.00  0.00           N
ATOM   1076  C   GLN A  59      53.307  59.477  92.640  1.00  0.00           C
ATOM   1077  O   GLN A  59      53.047  58.557  93.410  1.00  0.00           O
ATOM   1078  N   ILE A  60      52.917  60.747  92.900  1.00  0.00           N
ATOM   1080  CA  ILE A  60      52.067  61.137  94.020  1.00  0.00           C
ATOM   1082  CB  ILE A  60      51.977  62.667  94.150  1.00  0.00           C
ATOM   1084  CG2 ILE A  60      51.057  63.077  95.320  1.00  0.00           C
ATOM   1088  CG1 ILE A  60      53.367  63.337  94.300  1.00  0.00           C
ATOM   1091  CD  ILE A  60      54.257  62.797  95.420  1.00  0.00           C
ATOM   1095  C   ILE A  60      50.677  60.507  93.940  1.00  0.00           C
ATOM   1096  O   ILE A  60      50.177  59.937  94.920  1.00  0.00           O
ATOM   1097  N   ALA A  61      50.057  60.537  92.750  1.00  0.00           N
ATOM   1099  CA  ALA A  61      48.727  60.027  92.500  1.00  0.00           C
ATOM   1101  CB  ALA A  61      48.337  60.297  91.030  1.00  0.00           C
ATOM   1105  C   ALA A  61      48.587  58.537  92.800  1.00  0.00           C
ATOM   1106  O   ALA A  61      47.647  58.107  93.440  1.00  0.00           O
ATOM   1107  N   ASN A  62      49.577  57.737  92.400  1.00  0.00           N
ATOM   1109  CA  ASN A  62      49.577  56.307  92.700  1.00  0.00           C
ATOM   1111  CB  ASN A  62      49.927  55.477  91.440  1.00  0.00           C
ATOM   1114  CG  ASN A  62      48.927  55.687  90.300  1.00  0.00           C
ATOM   1115  OD1 ASN A  62      48.047  56.557  90.240  1.00  0.00           O
ATOM   1116  ND2 ASN A  62      49.047  54.787  89.300  1.00  0.00           N
ATOM   1119  C   ASN A  62      50.527  55.977  93.860  1.00  0.00           C
ATOM   1120  O   ASN A  62      51.107  54.887  93.940  1.00  0.00           O
ATOM   1121  N   TYR A  63      50.747  56.917  94.810  1.00  0.00           N
ATOM   1123  CA  TYR A  63      51.627  56.657  95.940  1.00  0.00           C
ATOM   1125  CB  TYR A  63      52.257  57.947  96.540  1.00  0.00           C
ATOM   1128  CG  TYR A  63      53.247  57.647  97.640  1.00  0.00           C
ATOM   1129  CD1 TYR A  63      54.617  57.497  97.350  1.00  0.00           C
ATOM   1131  CE1 TYR A  63      55.527  57.207  98.360  1.00  0.00           C
ATOM   1133  CZ  TYR A  63      55.077  57.077  99.680  1.00  0.00           C
ATOM   1134  OH  TYR A  63      55.967  56.787 100.730  1.00  0.00           O
ATOM   1136  CD2 TYR A  63      52.817  57.537  98.970  1.00  0.00           C
ATOM   1138  CE2 TYR A  63      53.727  57.247  99.990  1.00  0.00           C
ATOM   1140  C   TYR A  63      50.987  55.807  97.050  1.00  0.00           C
ATOM   1141  O   TYR A  63      49.977  56.177  97.650  1.00  0.00           O
ATOM   1142  N   GLU A  64      51.647  54.677  97.370  1.00  0.00           N
ATOM   1144  CA  GLU A  64      51.317  53.777  98.440  1.00  0.00           C
ATOM   1146  CB  GLU A  64      51.137  52.327  97.910  1.00  0.00           C
ATOM   1149  CG  GLU A  64      49.887  52.067  97.040  1.00  0.00           C
ATOM   1152  CD  GLU A  64      49.787  50.587  96.720  1.00  0.00           C
ATOM   1153  OE1 GLU A  64      50.837  49.887  96.700  1.00  0.00           O
ATOM   1154  OE2 GLU A  64      48.657  50.077  96.510  1.00  0.00           O
ATOM   1155  C   GLU A  64      52.457  53.707  99.430  1.00  0.00           C
ATOM   1156  O   GLU A  64      53.617  53.777  99.060  1.00  0.00           O
ATOM   1157  N   TYR A  65      52.157  53.447 100.720  1.00  0.00           N
ATOM   1159  CA  TYR A  65      53.117  52.847 101.620  1.00  0.00           C
ATOM   1161  CB  TYR A  65      53.047  53.537 103.010  1.00  0.00           C
ATOM   1164  CG  TYR A  65      54.107  53.067 103.970  1.00  0.00           C
ATOM   1165  CD1 TYR A  65      55.427  53.537 103.830  1.00  0.00           C
ATOM   1167  CE1 TYR A  65      56.407  53.167 104.760  1.00  0.00           C
ATOM   1169  CZ  TYR A  65      56.087  52.317 105.820  1.00  0.00           C
ATOM   1170  OH  TYR A  65      57.077  51.997 106.760  1.00  0.00           O
ATOM   1172  CD2 TYR A  65      53.787  52.217 105.040  1.00  0.00           C
ATOM   1174  CE2 TYR A  65      54.777  51.837 105.960  1.00  0.00           C
ATOM   1176  C   TYR A  65      52.857  51.347 101.690  1.00  0.00           C
ATOM   1177  O   TYR A  65      51.737  50.887 101.490  1.00  0.00           O
ATOM   1178  N   ARG A  66      53.907  50.537 101.900  1.00  0.00           N
ATOM   1180  CA  ARG A  66      53.817  49.117 102.130  1.00  0.00           C
ATOM   1182  CB  ARG A  66      54.307  48.227 100.950  1.00  0.00           C
ATOM   1185  CG  ARG A  66      53.277  48.007  99.820  1.00  0.00           C
ATOM   1188  CD  ARG A  66      53.917  47.537  98.510  1.00  0.00           C
ATOM   1191  NE  ARG A  66      52.847  47.527  97.470  1.00  0.00           N
ATOM   1193  CZ  ARG A  66      51.937  46.577  97.270  1.00  0.00           C
ATOM   1194  NH1 ARG A  66      51.977  45.437  97.930  1.00  0.00           N
ATOM   1197  NH2 ARG A  66      50.977  46.837  96.420  1.00  0.00           N
ATOM   1200  C   ARG A  66      54.637  48.807 103.350  1.00  0.00           C
ATOM   1201  O   ARG A  66      55.757  49.297 103.470  1.00  0.00           O
ATOM   1202  N   ILE A  67      54.127  47.997 104.280  1.00  0.00           N
ATOM   1204  CA  ILE A  67      54.777  47.707 105.550  1.00  0.00           C
ATOM   1206  CB  ILE A  67      53.887  46.797 106.390  1.00  0.00           C
ATOM   1208  CG2 ILE A  67      54.517  46.547 107.770  1.00  0.00           C
ATOM   1212  CG1 ILE A  67      52.467  47.367 106.550  1.00  0.00           C
ATOM   1215  CD  ILE A  67      52.417  48.747 107.230  1.00  0.00           C
ATOM   1219  C   ILE A  67      56.177  47.097 105.400  1.00  0.00           C
ATOM   1220  O   ILE A  67      56.427  46.257 104.530  1.00  0.00           O
ATOM   1221  N   GLY A  68      57.137  47.527 106.230  1.00  0.00           N
ATOM   1223  CA  GLY A  68      58.467  46.957 106.280  1.00  0.00           C
ATOM   1226  C   GLY A  68      58.797  46.457 107.660  1.00  0.00           C
ATOM   1227  O   GLY A  68      58.027  46.607 108.600  1.00  0.00           O
ATOM   1228  N   ILE A  69      59.987  45.857 107.810  1.00  0.00           N
ATOM   1230  CA  ILE A  69      60.467  45.297 109.060  1.00  0.00           C
ATOM   1232  CB  ILE A  69      61.677  44.387 108.920  1.00  0.00           C
ATOM   1234  CG2 ILE A  69      61.977  43.717 110.290  1.00  0.00           C
ATOM   1238  CG1 ILE A  69      61.467  43.297 107.830  1.00  0.00           C
ATOM   1241  CD  ILE A  69      60.207  42.437 108.020  1.00  0.00           C
ATOM   1245  C   ILE A  69      60.687  46.337 110.150  1.00  0.00           C
ATOM   1246  O   ILE A  69      61.487  47.277 110.000  1.00  0.00           O
ATOM   1247  N   GLY A  70      59.957  46.177 111.270  1.00  0.00           N
ATOM   1249  CA  GLY A  70      60.077  46.987 112.460  1.00  0.00           C
ATOM   1252  C   GLY A  70      59.037  48.057 112.590  1.00  0.00           C
ATOM   1253  O   GLY A  70      59.047  48.787 113.580  1.00  0.00           O
ATOM   1254  N   ASP A  71      58.117  48.197 111.630  1.00  0.00           N
ATOM   1256  CA  ASP A  71      56.957  49.057 111.790  1.00  0.00           C
ATOM   1258  CB  ASP A  71      56.157  49.167 110.470  1.00  0.00           C
ATOM   1261  CG  ASP A  71      56.887  50.027 109.460  1.00  0.00           C
ATOM   1262  OD1 ASP A  71      57.747  50.857 109.850  1.00  0.00           O
ATOM   1263  OD2 ASP A  71      56.557  49.917 108.250  1.00  0.00           O
ATOM   1264  C   ASP A  71      56.057  48.647 112.950  1.00  0.00           C
ATOM   1265  O   ASP A  71      55.997  47.477 113.350  1.00  0.00           O
ATOM   1266  N   VAL A  72      55.337  49.617 113.540  1.00  0.00           N
ATOM   1268  CA  VAL A  72      54.387  49.337 114.610  1.00  0.00           C
ATOM   1270  CB  VAL A  72      54.637  50.087 115.910  1.00  0.00           C
ATOM   1272  CG1 VAL A  72      53.657  49.627 117.010  1.00  0.00           C
ATOM   1276  CG2 VAL A  72      56.077  49.797 116.350  1.00  0.00           C
ATOM   1280  C   VAL A  72      53.017  49.687 114.110  1.00  0.00           C
ATOM   1281  O   VAL A  72      52.797  50.747 113.530  1.00  0.00           O
ATOM   1282  N   LEU A  73      52.047  48.777 114.330  1.00  0.00           N
ATOM   1284  CA  LEU A  73      50.727  48.877 113.760  1.00  0.00           C
ATOM   1286  CB  LEU A  73      50.317  47.577 113.000  1.00  0.00           C
ATOM   1289  CG  LEU A  73      51.267  47.087 111.880  1.00  0.00           C
ATOM   1291  CD1 LEU A  73      51.847  48.187 110.960  1.00  0.00           C
ATOM   1295  CD2 LEU A  73      52.417  46.247 112.430  1.00  0.00           C
ATOM   1299  C   LEU A  73      49.687  49.167 114.830  1.00  0.00           C
ATOM   1300  O   LEU A  73      49.717  48.657 115.950  1.00  0.00           O
ATOM   1301  N   MET A  74      48.707  50.027 114.470  1.00  0.00           N
ATOM   1303  CA  MET A  74      47.407  50.027 115.110  1.00  0.00           C
ATOM   1305  CB  MET A  74      46.717  51.397 115.000  1.00  0.00           C
ATOM   1308  CG  MET A  74      47.467  52.507 115.750  1.00  0.00           C
ATOM   1311  SD  MET A  74      46.697  54.137 115.580  1.00  0.00           S
ATOM   1312  CE  MET A  74      47.807  54.637 114.230  1.00  0.00           C
ATOM   1316  C   MET A  74      46.527  49.007 114.440  1.00  0.00           C
ATOM   1317  O   MET A  74      46.467  48.947 113.210  1.00  0.00           O
ATOM   1318  N   VAL A  75      45.787  48.217 115.240  1.00  0.00           N
ATOM   1320  CA  VAL A  75      44.687  47.417 114.750  1.00  0.00           C
ATOM   1322  CB  VAL A  75      44.907  45.917 114.840  1.00  0.00           C
ATOM   1324  CG1 VAL A  75      43.687  45.167 114.260  1.00  0.00           C
ATOM   1328  CG2 VAL A  75      46.187  45.527 114.070  1.00  0.00           C
ATOM   1332  C   VAL A  75      43.517  47.817 115.610  1.00  0.00           C
ATOM   1333  O   VAL A  75      43.557  47.707 116.840  1.00  0.00           O
ATOM   1334  N   THR A  76      42.457  48.347 114.990  1.00  0.00           N
ATOM   1336  CA  THR A  76      41.337  48.927 115.700  1.00  0.00           C
ATOM   1338  CB  THR A  76      41.077  50.377 115.320  1.00  0.00           C
ATOM   1340  OG1 THR A  76      42.187  51.187 115.690  1.00  0.00           O
ATOM   1342  CG2 THR A  76      39.877  50.927 116.090  1.00  0.00           C
ATOM   1346  C   THR A  76      40.127  48.097 115.380  1.00  0.00           C
ATOM   1347  O   THR A  76      39.747  47.967 114.220  1.00  0.00           O
ATOM   1348  N   VAL A  77      39.497  47.477 116.410  1.00  0.00           N
ATOM   1350  CA  VAL A  77      38.317  46.657 116.220  1.00  0.00           C
ATOM   1352  CB  VAL A  77      38.547  45.167 116.460  1.00  0.00           C
ATOM   1354  CG1 VAL A  77      39.417  44.607 115.330  1.00  0.00           C
ATOM   1358  CG2 VAL A  77      39.227  44.917 117.810  1.00  0.00           C
ATOM   1362  C   VAL A  77      37.147  47.187 117.010  1.00  0.00           C
ATOM   1363  O   VAL A  77      37.197  47.437 118.220  1.00  0.00           O
ATOM   1364  N   TRP A  78      36.007  47.407 116.330  1.00  0.00           N
ATOM   1366  CA  TRP A  78      34.807  47.937 116.940  1.00  0.00           C
ATOM   1368  CB  TRP A  78      33.857  48.667 115.950  1.00  0.00           C
ATOM   1371  CG  TRP A  78      34.387  49.977 115.440  1.00  0.00           C
ATOM   1372  CD1 TRP A  78      34.037  51.247 115.860  1.00  0.00           C
ATOM   1374  NE1 TRP A  78      34.757  52.177 115.140  1.00  0.00           N
ATOM   1376  CE2 TRP A  78      35.607  51.547 114.300  1.00  0.00           C
ATOM   1377  CD2 TRP A  78      35.407  50.157 114.440  1.00  0.00           C
ATOM   1378  CE3 TRP A  78      36.157  49.277 113.660  1.00  0.00           C
ATOM   1380  CZ3 TRP A  78      37.117  49.807 112.800  1.00  0.00           C
ATOM   1382  CZ2 TRP A  78      36.577  52.067 113.460  1.00  0.00           C
ATOM   1384  CH2 TRP A  78      37.337  51.177 112.710  1.00  0.00           C
ATOM   1386  C   TRP A  78      34.097  46.857 117.760  1.00  0.00           C
ATOM   1387  O   TRP A  78      34.017  45.707 117.340  1.00  0.00           O
ATOM   1388  N   ASP A  79      33.677  47.247 118.970  1.00  0.00           N
ATOM   1390  CA  ASP A  79      32.917  46.417 119.890  1.00  0.00           C
ATOM   1392  CB  ASP A  79      31.627  45.787 119.280  1.00  0.00           C
ATOM   1395  CG  ASP A  79      30.727  46.847 118.690  1.00  0.00           C
ATOM   1396  OD1 ASP A  79      31.037  48.057 118.880  1.00  0.00           O
ATOM   1397  OD2 ASP A  79      29.697  46.477 118.090  1.00  0.00           O
ATOM   1398  C   ASP A  79      33.837  45.437 120.590  1.00  0.00           C
ATOM   1399  O   ASP A  79      33.427  44.427 121.130  1.00  0.00           O
ATOM   1400  N   HIS A  80      35.147  45.757 120.630  1.00  0.00           N
ATOM   1402  CA  HIS A  80      36.127  44.917 121.270  1.00  0.00           C
ATOM   1404  CB  HIS A  80      36.707  43.867 120.290  1.00  0.00           C
ATOM   1407  ND1 HIS A  80      35.037  42.807 118.810  1.00  0.00           N
ATOM   1408  CG  HIS A  80      35.747  42.777 119.990  1.00  0.00           C
ATOM   1409  CE1 HIS A  80      34.307  41.707 118.830  1.00  0.00           C
ATOM   1411  NE2 HIS A  80      34.547  40.957 119.930  1.00  0.00           N
ATOM   1413  CD2 HIS A  80      35.487  41.637 120.670  1.00  0.00           C
ATOM   1415  C   HIS A  80      37.277  45.747 121.820  1.00  0.00           C
ATOM   1416  O   HIS A  80      38.387  45.687 121.290  1.00  0.00           O
ATOM   1417  N   PRO A  81      37.117  46.547 122.880  1.00  0.00           N
ATOM   1418  CD  PRO A  81      35.847  46.787 123.570  1.00  0.00           C
ATOM   1421  CA  PRO A  81      38.217  47.277 123.490  1.00  0.00           C
ATOM   1423  CB  PRO A  81      37.567  48.107 124.610  1.00  0.00           C
ATOM   1426  CG  PRO A  81      36.277  47.357 124.930  1.00  0.00           C
ATOM   1429  C   PRO A  81      39.257  46.357 124.060  1.00  0.00           C
ATOM   1430  O   PRO A  81      40.397  46.787 124.190  1.00  0.00           O
ATOM   1431  N   GLU A  82      38.937  45.087 124.400  1.00  0.00           N
ATOM   1433  CA  GLU A  82      39.937  44.147 124.870  1.00  0.00           C
ATOM   1435  CB  GLU A  82      39.377  42.727 125.140  1.00  0.00           C
ATOM   1438  CG  GLU A  82      37.937  42.657 125.660  1.00  0.00           C
ATOM   1441  CD  GLU A  82      37.007  42.657 124.460  1.00  0.00           C
ATOM   1442  OE1 GLU A  82      36.987  41.627 123.750  1.00  0.00           O
ATOM   1443  OE2 GLU A  82      36.427  43.737 124.200  1.00  0.00           O
ATOM   1444  C   GLU A  82      41.027  43.947 123.840  1.00  0.00           C
ATOM   1445  O   GLU A  82      42.217  43.847 124.130  1.00  0.00           O
ATOM   1446  N   LEU A  83      40.627  43.807 122.570  1.00  0.00           N
ATOM   1448  CA  LEU A  83      41.527  43.657 121.450  1.00  0.00           C
ATOM   1450  CB  LEU A  83      40.757  43.197 120.190  1.00  0.00           C
ATOM   1453  CG  LEU A  83      40.367  41.707 120.090  1.00  0.00           C
ATOM   1455  CD1 LEU A  83      41.567  40.787 119.910  1.00  0.00           C
ATOM   1459  CD2 LEU A  83      39.497  41.187 121.240  1.00  0.00           C
ATOM   1463  C   LEU A  83      42.217  44.967 121.130  1.00  0.00           C
ATOM   1464  O   LEU A  83      43.437  44.997 120.990  1.00  0.00           O
ATOM   1465  N   THR A  84      41.457  46.067 120.980  1.00  0.00           N
ATOM   1467  CA  THR A  84      42.007  47.357 120.580  1.00  0.00           C
ATOM   1469  CB  THR A  84      40.907  48.377 120.270  1.00  0.00           C
ATOM   1471  OG1 THR A  84      40.017  47.857 119.280  1.00  0.00           O
ATOM   1473  CG2 THR A  84      41.497  49.667 119.680  1.00  0.00           C
ATOM   1477  C   THR A  84      42.997  47.917 121.600  1.00  0.00           C
ATOM   1478  O   THR A  84      44.067  48.397 121.240  1.00  0.00           O
ATOM   1479  N   THR A  85      42.677  47.827 122.910  1.00  0.00           N
ATOM   1481  CA  THR A  85      43.457  48.497 123.950  1.00  0.00           C
ATOM   1483  CB  THR A  85      42.827  49.807 124.410  1.00  0.00           C
ATOM   1485  OG1 THR A  85      41.417  49.667 124.490  1.00  0.00           O
ATOM   1487  CG2 THR A  85      43.127  50.887 123.360  1.00  0.00           C
ATOM   1491  C   THR A  85      43.737  47.637 125.190  1.00  0.00           C
ATOM   1492  O   THR A  85      43.357  48.007 126.310  1.00  0.00           O
ATOM   1493  N   PRO A  86      44.497  46.537 125.100  1.00  0.00           N
ATOM   1494  CD  PRO A  86      45.077  46.007 123.860  1.00  0.00           C
ATOM   1497  CA  PRO A  86      44.767  45.667 126.240  1.00  0.00           C
ATOM   1499  CB  PRO A  86      45.427  44.417 125.620  1.00  0.00           C
ATOM   1502  CG  PRO A  86      46.067  44.947 124.340  1.00  0.00           C
ATOM   1505  C   PRO A  86      45.657  46.337 127.270  1.00  0.00           C
ATOM   1506  O   PRO A  86      45.637  45.947 128.440  1.00  0.00           O
ATOM   1507  N   ALA A  87      46.447  47.337 126.850  1.00  0.00           N
ATOM   1509  CA  ALA A  87      47.327  48.137 127.680  1.00  0.00           C
ATOM   1511  CB  ALA A  87      48.577  48.437 126.840  1.00  0.00           C
ATOM   1515  C   ALA A  87      46.687  49.457 128.120  1.00  0.00           C
ATOM   1516  O   ALA A  87      47.337  50.287 128.770  1.00  0.00           O
ATOM   1517  N   GLY A  88      45.387  49.637 127.810  1.00  0.00           N
ATOM   1519  CA  GLY A  88      44.587  50.807 128.150  1.00  0.00           C
ATOM   1522  C   GLY A  88      44.637  51.927 127.140  1.00  0.00           C
ATOM   1523  O   GLY A  88      45.487  51.987 126.260  1.00  0.00           O
ATOM   1524  N   GLN A  89      43.677  52.867 127.260  1.00  0.00           N
ATOM   1526  CA  GLN A  89      43.547  54.057 126.440  1.00  0.00           C
ATOM   1528  CB  GLN A  89      42.237  54.847 126.750  1.00  0.00           C
ATOM   1531  CG  GLN A  89      40.877  54.257 126.270  1.00  0.00           C
ATOM   1534  CD  GLN A  89      40.777  52.747 126.330  1.00  0.00           C
ATOM   1535  OE1 GLN A  89      40.737  52.067 125.310  1.00  0.00           O
ATOM   1536  NE2 GLN A  89      40.727  52.167 127.560  1.00  0.00           N
ATOM   1539  C   GLN A  89      44.737  54.997 126.540  1.00  0.00           C
ATOM   1540  O   GLN A  89      45.107  55.657 125.570  1.00  0.00           O
ATOM   1541  N   TYR A  90      45.357  55.107 127.730  1.00  0.00           N
ATOM   1543  CA  TYR A  90      46.227  56.207 128.130  1.00  0.00           C
ATOM   1545  CB  TYR A  90      46.387  56.267 129.670  1.00  0.00           C
ATOM   1548  CG  TYR A  90      45.037  56.207 130.330  1.00  0.00           C
ATOM   1549  CD1 TYR A  90      44.317  57.397 130.566  1.00  0.00           C
ATOM   1551  CE1 TYR A  90      43.067  57.357 131.186  1.00  0.00           C
ATOM   1553  CZ  TYR A  90      42.507  56.137 131.566  1.00  0.00           C
ATOM   1554  OH  TYR A  90      41.227  56.097 132.156  1.00  0.00           O
ATOM   1556  CD2 TYR A  90      44.467  54.987 130.726  1.00  0.00           C
ATOM   1558  CE2 TYR A  90      43.197  54.947 131.326  1.00  0.00           C
ATOM   1560  C   TYR A  90      47.617  56.157 127.520  1.00  0.00           C
ATOM   1561  O   TYR A  90      48.377  57.127 127.580  1.00  0.00           O
ATOM   1562  N   ARG A  91      47.967  55.007 126.950  1.00  0.00           N
ATOM   1564  CA  ARG A  91      49.257  54.697 126.380  1.00  0.00           C
ATOM   1566  CB  ARG A  91      49.667  53.267 126.820  1.00  0.00           C
ATOM   1569  CG  ARG A  91      50.187  53.207 128.280  1.00  0.00           C
ATOM   1572  CD  ARG A  91      50.767  51.847 128.700  1.00  0.00           C
ATOM   1575  NE  ARG A  91      52.057  51.677 127.970  1.00  0.00           N
ATOM   1577  CZ  ARG A  91      52.737  50.537 127.910  1.00  0.00           C
ATOM   1578  NH1 ARG A  91      52.537  49.507 128.710  1.00  0.00           N
ATOM   1581  NH2 ARG A  91      53.717  50.457 127.040  1.00  0.00           N
ATOM   1584  C   ARG A  91      49.257  54.847 124.870  1.00  0.00           C
ATOM   1585  O   ARG A  91      48.307  54.467 124.180  1.00  0.00           O
ATOM   1586  N   SER A  92      50.337  55.417 124.280  1.00  0.00           N
ATOM   1588  CA  SER A  92      50.417  55.687 122.850  1.00  0.00           C
ATOM   1590  CB  SER A  92      51.717  56.447 122.440  1.00  0.00           C
ATOM   1593  OG  SER A  92      52.877  55.617 122.410  1.00  0.00           O
ATOM   1595  C   SER A  92      50.277  54.477 121.930  1.00  0.00           C
ATOM   1596  O   SER A  92      50.657  53.357 122.280  1.00  0.00           O
ATOM   1597  N   ALA A  93      49.767  54.677 120.700  1.00  0.00           N
ATOM   1599  CA  ALA A  93      49.557  53.637 119.700  1.00  0.00           C
ATOM   1601  CB  ALA A  93      49.117  54.357 118.420  1.00  0.00           C
ATOM   1605  C   ALA A  93      50.787  52.777 119.360  1.00  0.00           C
ATOM   1606  O   ALA A  93      50.737  51.577 119.110  1.00  0.00           O
ATOM   1607  N   SER A  94      51.957  53.427 119.350  1.00  0.00           N
ATOM   1609  CA  SER A  94      53.237  52.817 119.090  1.00  0.00           C
ATOM   1611  CB  SER A  94      54.197  53.927 118.610  1.00  0.00           C
ATOM   1614  OG  SER A  94      53.937  55.147 119.300  1.00  0.00           O
ATOM   1616  C   SER A  94      53.827  52.067 120.260  1.00  0.00           C
ATOM   1617  O   SER A  94      54.747  51.267 120.090  1.00  0.00           O
ATOM   1618  N   ASP A  95      53.277  52.277 121.470  1.00  0.00           N
ATOM   1620  CA  ASP A  95      53.677  51.537 122.640  1.00  0.00           C
ATOM   1622  CB  ASP A  95      53.617  52.437 123.900  1.00  0.00           C
ATOM   1625  CG  ASP A  95      54.697  53.497 123.970  1.00  0.00           C
ATOM   1626  OD1 ASP A  95      55.337  53.857 122.950  1.00  0.00           O
ATOM   1627  OD2 ASP A  95      54.897  54.037 125.110  1.00  0.00           O
ATOM   1628  C   ASP A  95      52.717  50.367 122.870  1.00  0.00           C
ATOM   1629  O   ASP A  95      53.067  49.367 123.500  1.00  0.00           O
ATOM   1630  N   THR A  96      51.477  50.467 122.360  1.00  0.00           N
ATOM   1632  CA  THR A  96      50.447  49.457 122.600  1.00  0.00           C
ATOM   1634  CB  THR A  96      49.097  50.057 123.010  1.00  0.00           C
ATOM   1636  OG1 THR A  96      48.587  50.967 122.040  1.00  0.00           O
ATOM   1638  CG2 THR A  96      49.287  50.867 124.290  1.00  0.00           C
ATOM   1642  C   THR A  96      50.227  48.597 121.370  1.00  0.00           C
ATOM   1643  O   THR A  96      49.427  47.667 121.390  1.00  0.00           O
ATOM   1644  N   GLY A  97      50.937  48.887 120.270  1.00  0.00           N
ATOM   1646  CA  GLY A  97      50.757  48.217 118.990  1.00  0.00           C
ATOM   1649  C   GLY A  97      51.477  46.917 118.810  1.00  0.00           C
ATOM   1650  O   GLY A  97      52.187  46.387 119.660  1.00  0.00           O
ATOM   1651  N   ASN A  98      51.297  46.377 117.600  1.00  0.00           N
ATOM   1653  CA  ASN A  98      51.877  45.127 117.190  1.00  0.00           C
ATOM   1655  CB  ASN A  98      50.917  44.307 116.300  1.00  0.00           C
ATOM   1658  CG  ASN A  98      49.507  44.347 116.870  1.00  0.00           C
ATOM   1659  OD1 ASN A  98      48.597  44.867 116.230  1.00  0.00           O
ATOM   1660  ND2 ASN A  98      49.307  43.867 118.120  1.00  0.00           N
ATOM   1663  C   ASN A  98      53.137  45.447 116.410  1.00  0.00           C
ATOM   1664  O   ASN A  98      53.127  46.267 115.500  1.00  0.00           O
ATOM   1665  N   TRP A  99      54.277  44.837 116.780  1.00  0.00           N
ATOM   1667  CA  TRP A  99      55.497  45.047 116.050  1.00  0.00           C
ATOM   1669  CB  TRP A  99      56.727  44.797 116.960  1.00  0.00           C
ATOM   1672  CG  TRP A  99      56.867  45.767 118.090  1.00  0.00           C
ATOM   1673  CD1 TRP A  99      56.137  46.907 118.320  1.00  0.00           C
ATOM   1675  NE1 TRP A  99      56.657  47.587 119.400  1.00  0.00           N
ATOM   1677  CE2 TRP A  99      57.727  46.897 119.880  1.00  0.00           C
ATOM   1678  CD2 TRP A  99      57.867  45.717 119.110  1.00  0.00           C
ATOM   1679  CE3 TRP A  99      58.847  44.787 119.470  1.00  0.00           C
ATOM   1681  CZ3 TRP A  99      59.687  45.077 120.540  1.00  0.00           C
ATOM   1683  CZ2 TRP A  99      58.607  47.217 120.890  1.00  0.00           C
ATOM   1685  CH2 TRP A  99      59.597  46.287 121.210  1.00  0.00           C
ATOM   1687  C   TRP A  99      55.587  44.147 114.840  1.00  0.00           C
ATOM   1688  O   TRP A  99      55.257  42.967 114.900  1.00  0.00           O
ATOM   1689  N   VAL A 100      56.087  44.677 113.720  1.00  0.00           N
ATOM   1691  CA  VAL A 100      56.657  43.867 112.680  1.00  0.00           C
ATOM   1693  CB  VAL A 100      56.857  44.637 111.380  1.00  0.00           C
ATOM   1695  CG1 VAL A 100      57.487  43.747 110.280  1.00  0.00           C
ATOM   1699  CG2 VAL A 100      55.527  45.237 110.920  1.00  0.00           C
ATOM   1703  C   VAL A 100      57.957  43.237 113.150  1.00  0.00           C
ATOM   1704  O   VAL A 100      58.947  43.897 113.440  1.00  0.00           O
ATOM   1705  N   ASN A 101      57.967  41.897 113.260  1.00  0.00           N
ATOM   1707  CA  ASN A 101      59.157  41.147 113.570  1.00  0.00           C
ATOM   1709  CB  ASN A 101      58.767  39.917 114.420  1.00  0.00           C
ATOM   1712  CG  ASN A 101      58.027  40.287 115.710  1.00  0.00           C
ATOM   1713  OD1 ASN A 101      56.877  39.917 115.920  1.00  0.00           O
ATOM   1714  ND2 ASN A 101      58.697  41.027 116.640  1.00  0.00           N
ATOM   1717  C   ASN A 101      59.917  40.757 112.300  1.00  0.00           C
ATOM   1718  O   ASN A 101      59.437  40.947 111.180  1.00  0.00           O
ATOM   1719  N   ALA A 102      61.147  40.217 112.440  1.00  0.00           N
ATOM   1721  CA  ALA A 102      62.087  39.977 111.340  1.00  0.00           C
ATOM   1723  CB  ALA A 102      63.477  39.627 111.910  1.00  0.00           C
ATOM   1727  C   ALA A 102      61.697  38.857 110.360  1.00  0.00           C
ATOM   1728  O   ALA A 102      62.297  38.657 109.300  1.00  0.00           O
ATOM   1729  N   ASP A 103      60.647  38.097 110.690  1.00  0.00           N
ATOM   1731  CA  ASP A 103      59.967  37.207 109.780  1.00  0.00           C
ATOM   1733  CB  ASP A 103      59.137  36.167 110.600  1.00  0.00           C
ATOM   1736  CG  ASP A 103      58.157  36.737 111.610  1.00  0.00           C
ATOM   1737  OD1 ASP A 103      57.997  37.977 111.690  1.00  0.00           O
ATOM   1738  OD2 ASP A 103      57.567  35.927 112.380  1.00  0.00           O
ATOM   1739  C   ASP A 103      59.127  37.967 108.740  1.00  0.00           C
ATOM   1740  O   ASP A 103      58.957  37.487 107.610  1.00  0.00           O
ATOM   1741  N   GLY A 104      58.647  39.177 109.090  1.00  0.00           N
ATOM   1743  CA  GLY A 104      57.667  39.977 108.360  1.00  0.00           C
ATOM   1746  C   GLY A 104      56.237  39.727 108.780  1.00  0.00           C
ATOM   1747  O   GLY A 104      55.287  40.017 108.040  1.00  0.00           O
ATOM   1748  N   ALA A 105      56.047  39.177 109.990  1.00  0.00           N
ATOM   1750  CA  ALA A 105      54.747  38.837 110.510  1.00  0.00           C
ATOM   1752  CB  ALA A 105      54.577  37.307 110.600  1.00  0.00           C
ATOM   1756  C   ALA A 105      54.517  39.497 111.860  1.00  0.00           C
ATOM   1757  O   ALA A 105      55.447  39.867 112.570  1.00  0.00           O
ATOM   1758  N   ILE A 106      53.227  39.737 112.190  1.00  0.00           N
ATOM   1760  CA  ILE A 106      52.797  40.307 113.460  1.00  0.00           C
ATOM   1762  CB  ILE A 106      51.837  41.507 113.370  1.00  0.00           C
ATOM   1764  CG2 ILE A 106      52.547  42.667 112.650  1.00  0.00           C
ATOM   1768  CG1 ILE A 106      50.447  41.227 112.720  1.00  0.00           C
ATOM   1771  CD  ILE A 106      49.487  42.427 112.760  1.00  0.00           C
ATOM   1775  C   ILE A 106      52.067  39.207 114.190  1.00  0.00           C
ATOM   1776  O   ILE A 106      51.347  38.417 113.580  1.00  0.00           O
ATOM   1777  N   PHE A 107      52.167  39.157 115.530  1.00  0.00           N
ATOM   1779  CA  PHE A 107      51.237  38.377 116.310  1.00  0.00           C
ATOM   1781  CB  PHE A 107      51.857  37.917 117.660  1.00  0.00           C
ATOM   1784  CG  PHE A 107      50.947  36.917 118.300  1.00  0.00           C
ATOM   1785  CD1 PHE A 107      50.987  35.577 117.880  1.00  0.00           C
ATOM   1787  CE1 PHE A 107      50.087  34.637 118.400  1.00  0.00           C
ATOM   1789  CZ  PHE A 107      49.117  35.047 119.320  1.00  0.00           C
ATOM   1791  CD2 PHE A 107      49.977  37.307 119.240  1.00  0.00           C
ATOM   1793  CE2 PHE A 107      49.057  36.387 119.740  1.00  0.00           C
ATOM   1795  C   PHE A 107      49.967  39.197 116.560  1.00  0.00           C
ATOM   1796  O   PHE A 107      50.017  40.377 116.940  1.00  0.00           O
ATOM   1797  N   TYR A 108      48.797  38.567 116.380  1.00  0.00           N
ATOM   1799  CA  TYR A 108      47.547  39.147 116.790  1.00  0.00           C
ATOM   1801  CB  TYR A 108      46.807  39.697 115.530  1.00  0.00           C
ATOM   1804  CG  TYR A 108      45.577  40.487 115.870  1.00  0.00           C
ATOM   1805  CD1 TYR A 108      45.677  41.847 116.190  1.00  0.00           C
ATOM   1807  CE1 TYR A 108      44.537  42.597 116.510  1.00  0.00           C
ATOM   1809  CZ  TYR A 108      43.277  41.987 116.490  1.00  0.00           C
ATOM   1810  OH  TYR A 108      42.127  42.727 116.840  1.00  0.00           O
ATOM   1812  CD2 TYR A 108      44.297  39.897 115.840  1.00  0.00           C
ATOM   1814  CE2 TYR A 108      43.147  40.647 116.140  1.00  0.00           C
ATOM   1816  C   TYR A 108      46.797  38.017 117.510  1.00  0.00           C
ATOM   1817  O   TYR A 108      46.847  36.887 117.000  1.00  0.00           O
ATOM   1818  N   PRO A 109      46.197  38.207 118.690  1.00  0.00           N
ATOM   1819  CD  PRO A 109      46.007  39.517 119.320  1.00  0.00           C
ATOM   1822  CA  PRO A 109      45.437  37.177 119.400  1.00  0.00           C
ATOM   1824  CB  PRO A 109      44.797  37.907 120.590  1.00  0.00           C
ATOM   1827  CG  PRO A 109      44.727  39.357 120.120  1.00  0.00           C
ATOM   1830  C   PRO A 109      44.437  36.407 118.550  1.00  0.00           C
ATOM   1831  O   PRO A 109      43.837  36.967 117.630  1.00  0.00           O
ATOM   1832  N   TYR A 110      44.297  35.107 118.840  1.00  0.00           N
ATOM   1834  CA  TYR A 110      43.417  34.157 118.180  1.00  0.00           C
ATOM   1836  CB  TYR A 110      41.957  34.637 118.000  1.00  0.00           C
ATOM   1839  CG  TYR A 110      41.417  35.127 119.310  1.00  0.00           C
ATOM   1840  CD1 TYR A 110      41.167  34.217 120.350  1.00  0.00           C
ATOM   1842  CE1 TYR A 110      40.767  34.657 121.610  1.00  0.00           C
ATOM   1844  CZ  TYR A 110      40.587  36.027 121.840  1.00  0.00           C
ATOM   1845  OH  TYR A 110      40.247  36.487 123.130  1.00  0.00           O
ATOM   1847  CD2 TYR A 110      41.167  36.487 119.540  1.00  0.00           C
ATOM   1849  CE2 TYR A 110      40.747  36.937 120.800  1.00  0.00           C
ATOM   1851  C   TYR A 110      44.027  33.687 116.880  1.00  0.00           C
ATOM   1852  O   TYR A 110      44.227  32.497 116.640  1.00  0.00           O
ATOM   1853  N   ILE A 111      44.337  34.627 115.970  1.00  0.00           N
ATOM   1855  CA  ILE A 111      44.517  34.327 114.560  1.00  0.00           C
ATOM   1857  CB  ILE A 111      44.067  35.517 113.710  1.00  0.00           C
ATOM   1859  CG2 ILE A 111      42.597  35.827 114.080  1.00  0.00           C
ATOM   1863  CG1 ILE A 111      44.997  36.757 113.870  1.00  0.00           C
ATOM   1866  CD  ILE A 111      44.637  37.917 112.940  1.00  0.00           C
ATOM   1870  C   ILE A 111      45.947  33.987 114.210  1.00  0.00           C
ATOM   1871  O   ILE A 111      46.287  33.707 113.060  1.00  0.00           O
ATOM   1872  N   GLY A 112      46.807  33.977 115.250  1.00  0.00           N
ATOM   1874  CA  GLY A 112      48.237  33.747 115.180  1.00  0.00           C
ATOM   1877  C   GLY A 112      48.997  34.777 114.390  1.00  0.00           C
ATOM   1878  O   GLY A 112      48.657  35.947 114.340  1.00  0.00           O
ATOM   1879  N   ARG A 113      50.107  34.347 113.770  1.00  0.00           N
ATOM   1881  CA  ARG A 113      50.867  35.197 112.880  1.00  0.00           C
ATOM   1883  CB  ARG A 113      52.227  34.597 112.470  1.00  0.00           C
ATOM   1886  CG  ARG A 113      53.287  34.547 113.580  1.00  0.00           C
ATOM   1889  CD  ARG A 113      53.037  33.417 114.570  1.00  0.00           C
ATOM   1892  NE  ARG A 113      54.297  33.117 115.300  1.00  0.00           N
ATOM   1894  CZ  ARG A 113      55.277  32.337 114.900  1.00  0.00           C
ATOM   1895  NH1 ARG A 113      55.367  31.747 113.720  1.00  0.00           N
ATOM   1898  NH2 ARG A 113      56.267  32.137 115.740  1.00  0.00           N
ATOM   1901  C   ARG A 113      50.117  35.587 111.610  1.00  0.00           C
ATOM   1902  O   ARG A 113      49.567  34.747 110.900  1.00  0.00           O
ATOM   1903  N   LEU A 114      50.177  36.877 111.250  1.00  0.00           N
ATOM   1905  CA  LEU A 114      49.807  37.347 109.940  1.00  0.00           C
ATOM   1907  CB  LEU A 114      48.687  38.417 110.040  1.00  0.00           C
ATOM   1910  CG  LEU A 114      48.297  39.087 108.710  1.00  0.00           C
ATOM   1912  CD1 LEU A 114      47.817  38.077 107.660  1.00  0.00           C
ATOM   1916  CD2 LEU A 114      47.217  40.137 108.980  1.00  0.00           C
ATOM   1920  C   LEU A 114      51.027  37.947 109.290  1.00  0.00           C
ATOM   1921  O   LEU A 114      51.667  38.817 109.860  1.00  0.00           O
ATOM   1922  N   LYS A 115      51.387  37.537 108.050  1.00  0.00           N
ATOM   1924  CA  LYS A 115      52.407  38.237 107.300  1.00  0.00           C
ATOM   1926  CB  LYS A 115      52.997  37.347 106.190  1.00  0.00           C
ATOM   1929  CG  LYS A 115      54.057  38.017 105.310  1.00  0.00           C
ATOM   1932  CD  LYS A 115      54.487  37.067 104.180  1.00  0.00           C
ATOM   1935  CE  LYS A 115      55.777  37.547 103.520  1.00  0.00           C
ATOM   1938  NZ  LYS A 115      56.317  36.597 102.530  1.00  0.00           N
ATOM   1942  C   LYS A 115      51.857  39.537 106.720  1.00  0.00           C
ATOM   1943  O   LYS A 115      51.017  39.497 105.820  1.00  0.00           O
ATOM   1944  N   VAL A 116      52.317  40.697 107.220  1.00  0.00           N
ATOM   1946  CA  VAL A 116      51.817  41.997 106.810  1.00  0.00           C
ATOM   1948  CB  VAL A 116      51.557  42.927 108.000  1.00  0.00           C
ATOM   1950  CG1 VAL A 116      50.537  42.287 108.950  1.00  0.00           C
ATOM   1954  CG2 VAL A 116      52.867  43.247 108.740  1.00  0.00           C
ATOM   1958  C   VAL A 116      52.827  42.697 105.930  1.00  0.00           C
ATOM   1959  O   VAL A 116      52.507  43.637 105.200  1.00  0.00           O
ATOM   1960  N   ALA A 117      54.097  42.267 105.990  1.00  0.00           N
ATOM   1962  CA  ALA A 117      55.187  42.937 105.340  1.00  0.00           C
ATOM   1964  CB  ALA A 117      56.517  42.377 105.870  1.00  0.00           C
ATOM   1968  C   ALA A 117      55.027  42.907 103.820  1.00  0.00           C
ATOM   1969  O   ALA A 117      54.577  41.927 103.220  1.00  0.00           O
ATOM   1970  N   GLY A 118      55.337  44.037 103.140  1.00  0.00           N
ATOM   1972  CA  GLY A 118      55.277  44.117 101.690  1.00  0.00           C
ATOM   1975  C   GLY A 118      53.867  44.237 101.160  1.00  0.00           C
ATOM   1976  O   GLY A 118      53.627  44.187  99.940  1.00  0.00           O
ATOM   1977  N   LYS A 119      52.917  44.427 102.090  1.00  0.00           N
ATOM   1979  CA  LYS A 119      51.507  44.647 101.860  1.00  0.00           C
ATOM   1981  CB  LYS A 119      50.607  43.697 102.690  1.00  0.00           C
ATOM   1984  CG  LYS A 119      50.897  42.187 102.530  1.00  0.00           C
ATOM   1987  CD  LYS A 119      49.847  41.337 103.270  1.00  0.00           C
ATOM   1990  CE  LYS A 119      49.887  39.827 102.970  1.00  0.00           C
ATOM   1993  NZ  LYS A 119      48.917  39.057 103.780  1.00  0.00           N
ATOM   1997  C   LYS A 119      51.177  46.067 102.270  1.00  0.00           C
ATOM   1998  O   LYS A 119      51.867  46.667 103.090  1.00  0.00           O
ATOM   1999  N   THR A 120      50.087  46.617 101.690  1.00  0.00           N
ATOM   2001  CA  THR A 120      49.497  47.897 102.060  1.00  0.00           C
ATOM   2003  CB  THR A 120      48.727  48.537 100.910  1.00  0.00           C
ATOM   2005  OG1 THR A 120      47.617  47.757 100.480  1.00  0.00           O
ATOM   2007  CG2 THR A 120      49.657  48.687  99.700  1.00  0.00           C
ATOM   2011  C   THR A 120      48.567  47.757 103.260  1.00  0.00           C
ATOM   2012  O   THR A 120      48.197  46.647 103.630  1.00  0.00           O
ATOM   2013  N   LEU A 121      48.157  48.867 103.910  1.00  0.00           N
ATOM   2015  CA  LEU A 121      47.227  48.847 105.040  1.00  0.00           C
ATOM   2017  CB  LEU A 121      46.997  50.267 105.610  1.00  0.00           C
ATOM   2020  CG  LEU A 121      48.197  50.867 106.380  1.00  0.00           C
ATOM   2022  CD1 LEU A 121      47.857  52.307 106.770  1.00  0.00           C
ATOM   2026  CD2 LEU A 121      48.517  50.057 107.640  1.00  0.00           C
ATOM   2030  C   LEU A 121      45.877  48.227 104.710  1.00  0.00           C
ATOM   2031  O   LEU A 121      45.357  47.407 105.460  1.00  0.00           O
ATOM   2032  N   THR A 122      45.297  48.537 103.540  1.00  0.00           N
ATOM   2034  CA  THR A 122      44.057  47.867 103.110  1.00  0.00           C
ATOM   2036  CB  THR A 122      43.407  48.567 101.910  1.00  0.00           C
ATOM   2038  OG1 THR A 122      42.087  48.107 101.670  1.00  0.00           O
ATOM   2040  CG2 THR A 122      44.227  48.377 100.630  1.00  0.00           C
ATOM   2044  C   THR A 122      44.157  46.347 102.930  1.00  0.00           C
ATOM   2045  O   THR A 122      43.297  45.587 103.370  1.00  0.00           O
ATOM   2046  N   GLN A 123      45.277  45.857 102.350  1.00  0.00           N
ATOM   2048  CA  GLN A 123      45.597  44.437 102.300  1.00  0.00           C
ATOM   2050  CB  GLN A 123      46.877  44.197 101.460  1.00  0.00           C
ATOM   2053  CG  GLN A 123      46.647  44.447  99.960  1.00  0.00           C
ATOM   2056  CD  GLN A 123      47.917  44.217  99.140  1.00  0.00           C
ATOM   2057  OE1 GLN A 123      49.047  44.127  99.640  1.00  0.00           O
ATOM   2058  NE2 GLN A 123      47.727  44.147  97.810  1.00  0.00           N
ATOM   2061  C   GLN A 123      45.737  43.767 103.660  1.00  0.00           C
ATOM   2062  O   GLN A 123      45.257  42.667 103.900  1.00  0.00           O
ATOM   2063  N   VAL A 124      46.427  44.447 104.610  1.00  0.00           N
ATOM   2065  CA  VAL A 124      46.537  43.987 105.990  1.00  0.00           C
ATOM   2067  CB  VAL A 124      47.547  44.787 106.800  1.00  0.00           C
ATOM   2069  CG1 VAL A 124      47.577  44.347 108.280  1.00  0.00           C
ATOM   2073  CG2 VAL A 124      48.927  44.547 106.170  1.00  0.00           C
ATOM   2077  C   VAL A 124      45.197  43.887 106.700  1.00  0.00           C
ATOM   2078  O   VAL A 124      44.897  42.867 107.320  1.00  0.00           O
ATOM   2079  N   ARG A 125      44.357  44.927 106.550  1.00  0.00           N
ATOM   2081  CA  ARG A 125      43.027  45.017 107.150  1.00  0.00           C
ATOM   2083  CB  ARG A 125      42.357  46.317 106.650  1.00  0.00           C
ATOM   2086  CG  ARG A 125      41.077  46.717 107.400  1.00  0.00           C
ATOM   2089  CD  ARG A 125      40.317  47.877 106.750  1.00  0.00           C
ATOM   2092  NE  ARG A 125      41.227  49.057 106.690  1.00  0.00           N
ATOM   2094  CZ  ARG A 125      41.737  49.657 105.620  1.00  0.00           C
ATOM   2095  NH1 ARG A 125      41.347  49.427 104.380  1.00  0.00           N
ATOM   2098  NH2 ARG A 125      42.647  50.567 105.910  1.00  0.00           N
ATOM   2101  C   ARG A 125      42.107  43.867 106.750  1.00  0.00           C
ATOM   2102  O   ARG A 125      41.517  43.187 107.580  1.00  0.00           O
ATOM   2103  N   ASN A 126      41.997  43.597 105.440  1.00  0.00           N
ATOM   2105  CA  ASN A 126      41.177  42.517 104.910  1.00  0.00           C
ATOM   2107  CB  ASN A 126      41.137  42.597 103.370  1.00  0.00           C
ATOM   2110  CG  ASN A 126      40.407  43.877 102.990  1.00  0.00           C
ATOM   2111  OD1 ASN A 126      39.567  44.397 103.740  1.00  0.00           O
ATOM   2112  ND2 ASN A 126      40.757  44.447 101.820  1.00  0.00           N
ATOM   2115  C   ASN A 126      41.587  41.127 105.370  1.00  0.00           C
ATOM   2116  O   ASN A 126      40.747  40.317 105.770  1.00  0.00           O
ATOM   2117  N   GLU A 127      42.917  40.857 105.390  1.00  0.00           N
ATOM   2119  CA  GLU A 127      43.477  39.637 105.930  1.00  0.00           C
ATOM   2121  CB  GLU A 127      45.007  39.647 105.750  1.00  0.00           C
ATOM   2124  CG  GLU A 127      45.437  39.527 104.270  1.00  0.00           C
ATOM   2127  CD  GLU A 127      45.737  38.107 103.840  1.00  0.00           C
ATOM   2128  OE1 GLU A 127      45.317  37.137 104.520  1.00  0.00           O
ATOM   2129  OE2 GLU A 127      46.527  37.987 102.860  1.00  0.00           O
ATOM   2130  C   GLU A 127      43.167  39.397 107.390  1.00  0.00           C
ATOM   2131  O   GLU A 127      42.807  38.277 107.770  1.00  0.00           O
ATOM   2132  N   ILE A 128      43.247  40.437 108.270  1.00  0.00           N
ATOM   2134  CA  ILE A 128      42.817  40.307 109.660  1.00  0.00           C
ATOM   2136  CB  ILE A 128      43.197  41.517 110.530  1.00  0.00           C
ATOM   2138  CG2 ILE A 128      42.627  41.367 111.970  1.00  0.00           C
ATOM   2142  CG1 ILE A 128      44.737  41.697 110.570  1.00  0.00           C
ATOM   2145  CD  ILE A 128      45.207  42.987 111.250  1.00  0.00           C
ATOM   2149  C   ILE A 128      41.337  40.007 109.740  1.00  0.00           C
ATOM   2150  O   ILE A 128      40.927  39.057 110.400  1.00  0.00           O
ATOM   2151  N   THR A 129      40.497  40.747 108.990  1.00  0.00           N
ATOM   2153  CA  THR A 129      39.047  40.607 109.000  1.00  0.00           C
ATOM   2155  CB  THR A 129      38.337  41.617 108.090  1.00  0.00           C
ATOM   2157  OG1 THR A 129      38.737  42.937 108.420  1.00  0.00           O
ATOM   2159  CG2 THR A 129      36.827  41.577 108.330  1.00  0.00           C
ATOM   2163  C   THR A 129      38.597  39.207 108.620  1.00  0.00           C
ATOM   2164  O   THR A 129      37.787  38.587 109.310  1.00  0.00           O
ATOM   2165  N   ALA A 130      39.167  38.607 107.550  1.00  0.00           N
ATOM   2167  CA  ALA A 130      38.837  37.267 107.150  1.00  0.00           C
ATOM   2169  CB  ALA A 130      39.467  36.967 105.790  1.00  0.00           C
ATOM   2173  C   ALA A 130      39.207  36.157 108.120  1.00  0.00           C
ATOM   2174  O   ALA A 130      38.497  35.167 108.250  1.00  0.00           O
ATOM   2175  N   ARG A 131      40.327  36.287 108.850  1.00  0.00           N
ATOM   2177  CA  ARG A 131      40.747  35.237 109.770  1.00  0.00           C
ATOM   2179  CB  ARG A 131      42.287  35.047 109.690  1.00  0.00           C
ATOM   2182  CG  ARG A 131      43.127  36.267 110.110  1.00  0.00           C
ATOM   2185  CD  ARG A 131      44.537  36.297 109.480  1.00  0.00           C
ATOM   2188  NE  ARG A 131      45.287  35.107 110.000  1.00  0.00           N
ATOM   2190  CZ  ARG A 131      46.397  34.607 109.470  1.00  0.00           C
ATOM   2191  NH1 ARG A 131      46.847  34.977 108.290  1.00  0.00           N
ATOM   2194  NH2 ARG A 131      47.047  33.677 110.120  1.00  0.00           N
ATOM   2197  C   ARG A 131      40.257  35.497 111.200  1.00  0.00           C
ATOM   2198  O   ARG A 131      40.407  34.667 112.090  1.00  0.00           O
ATOM   2199  N   LEU A 132      39.587  36.637 111.430  1.00  0.00           N
ATOM   2201  CA  LEU A 132      38.967  36.967 112.700  1.00  0.00           C
ATOM   2203  CB  LEU A 132      39.207  38.487 112.940  1.00  0.00           C
ATOM   2206  CG  LEU A 132      38.807  39.047 114.310  1.00  0.00           C
ATOM   2208  CD1 LEU A 132      39.497  38.297 115.470  1.00  0.00           C
ATOM   2212  CD2 LEU A 132      39.127  40.557 114.370  1.00  0.00           C
ATOM   2216  C   LEU A 132      37.467  36.637 112.700  1.00  0.00           C
ATOM   2217  O   LEU A 132      36.817  36.617 113.740  1.00  0.00           O
ATOM   2218  N   ASP A 133      36.937  36.267 111.510  1.00  0.00           N
ATOM   2220  CA  ASP A 133      35.547  35.897 111.270  1.00  0.00           C
ATOM   2222  CB  ASP A 133      35.397  35.897 109.720  1.00  0.00           C
ATOM   2225  CG  ASP A 133      34.037  35.537 109.170  1.00  0.00           C
ATOM   2226  OD1 ASP A 133      32.977  35.897 109.730  1.00  0.00           O
ATOM   2227  OD2 ASP A 133      34.037  34.897 108.080  1.00  0.00           O
ATOM   2228  C   ASP A 133      35.187  34.557 111.950  1.00  0.00           C
ATOM   2229  O   ASP A 133      34.047  34.247 112.260  1.00  0.00           O
ATOM   2230  N   SER A 134      36.197  33.697 112.200  1.00  0.00           N
ATOM   2232  CA  SER A 134      36.067  32.497 113.000  1.00  0.00           C
ATOM   2234  CB  SER A 134      37.337  31.607 112.860  1.00  0.00           C
ATOM   2237  OG  SER A 134      37.097  30.297 113.360  1.00  0.00           O
ATOM   2239  C   SER A 134      35.817  32.737 114.480  1.00  0.00           C
ATOM   2240  O   SER A 134      35.067  32.007 115.140  1.00  0.00           O
ATOM   2241  N   VAL A 135      36.497  33.767 115.050  1.00  0.00           N
ATOM   2243  CA  VAL A 135      36.487  34.037 116.470  1.00  0.00           C
ATOM   2245  CB  VAL A 135      37.657  34.927 116.860  1.00  0.00           C
ATOM   2247  CG1 VAL A 135      37.757  35.027 118.400  1.00  0.00           C
ATOM   2251  CG2 VAL A 135      38.967  34.357 116.290  1.00  0.00           C
ATOM   2255  C   VAL A 135      35.197  34.747 116.850  1.00  0.00           C
ATOM   2256  O   VAL A 135      34.547  34.427 117.840  1.00  0.00           O
ATOM   2257  N   ILE A 136      34.847  35.747 116.010  1.00  0.00           N
ATOM   2259  CA  ILE A 136      33.717  36.647 116.210  1.00  0.00           C
ATOM   2261  CB  ILE A 136      34.117  38.047 116.720  1.00  0.00           C
ATOM   2263  CG2 ILE A 136      34.807  37.877 118.090  1.00  0.00           C
ATOM   2267  CG1 ILE A 136      35.017  38.837 115.730  1.00  0.00           C
ATOM   2270  CD  ILE A 136      35.177  40.307 116.100  1.00  0.00           C
ATOM   2274  C   ILE A 136      32.937  36.797 114.920  1.00  0.00           C
ATOM   2275  O   ILE A 136      33.457  36.687 113.810  1.00  0.00           O
ATOM   2276  N   GLU A 137      31.637  37.067 115.050  1.00  0.00           N
ATOM   2278  CA  GLU A 137      30.727  37.377 113.980  1.00  0.00           C
ATOM   2280  CB  GLU A 137      29.267  37.007 114.390  1.00  0.00           C
ATOM   2283  CG  GLU A 137      28.717  37.737 115.640  1.00  0.00           C
ATOM   2286  CD  GLU A 137      29.367  37.267 116.930  1.00  0.00           C
ATOM   2287  OE1 GLU A 137      28.887  36.277 117.520  1.00  0.00           O
ATOM   2288  OE2 GLU A 137      30.377  37.897 117.350  1.00  0.00           O
ATOM   2289  C   GLU A 137      30.857  38.827 113.550  1.00  0.00           C
ATOM   2290  O   GLU A 137      31.237  39.717 114.310  1.00  0.00           O
ATOM   2291  N   SER A 138      30.587  39.087 112.250  1.00  0.00           N
ATOM   2293  CA  SER A 138      30.777  40.377 111.580  1.00  0.00           C
ATOM   2295  CB  SER A 138      29.427  41.137 111.340  1.00  0.00           C
ATOM   2298  OG  SER A 138      28.537  41.167 112.460  1.00  0.00           O
ATOM   2300  C   SER A 138      31.927  41.307 112.010  1.00  0.00           C
ATOM   2301  O   SER A 138      31.657  42.487 112.280  1.00  0.00           O
ATOM   2302  N   PRO A 139      33.197  40.847 112.040  1.00  0.00           N
ATOM   2303  CD  PRO A 139      33.647  39.527 111.570  1.00  0.00           C
ATOM   2306  CA  PRO A 139      34.337  41.627 112.510  1.00  0.00           C
ATOM   2308  CB  PRO A 139      35.557  40.697 112.340  1.00  0.00           C
ATOM   2311  CG  PRO A 139      35.127  39.717 111.250  1.00  0.00           C
ATOM   2314  C   PRO A 139      34.537  42.937 111.780  1.00  0.00           C
ATOM   2315  O   PRO A 139      34.647  42.947 110.550  1.00  0.00           O
ATOM   2316  N   GLN A 140      34.637  44.037 112.540  1.00  0.00           N
ATOM   2318  CA  GLN A 140      34.907  45.367 112.040  1.00  0.00           C
ATOM   2320  CB  GLN A 140      33.987  46.397 112.750  1.00  0.00           C
ATOM   2323  CG  GLN A 140      32.467  46.167 112.580  1.00  0.00           C
ATOM   2326  CD  GLN A 140      32.107  46.007 111.100  1.00  0.00           C
ATOM   2327  OE1 GLN A 140      32.337  46.907 110.300  1.00  0.00           O
ATOM   2328  NE2 GLN A 140      31.557  44.827 110.730  1.00  0.00           N
ATOM   2331  C   GLN A 140      36.337  45.687 112.380  1.00  0.00           C
ATOM   2332  O   GLN A 140      36.667  45.847 113.550  1.00  0.00           O
ATOM   2333  N   VAL A 141      37.227  45.757 111.370  1.00  0.00           N
ATOM   2335  CA  VAL A 141      38.657  45.937 111.570  1.00  0.00           C
ATOM   2337  CB  VAL A 141      39.467  44.727 111.120  1.00  0.00           C
ATOM   2339  CG1 VAL A 141      40.927  44.837 111.610  1.00  0.00           C
ATOM   2343  CG2 VAL A 141      38.817  43.417 111.640  1.00  0.00           C
ATOM   2347  C   VAL A 141      39.107  47.157 110.790  1.00  0.00           C
ATOM   2348  O   VAL A 141      38.697  47.357 109.640  1.00  0.00           O
ATOM   2349  N   ASP A 142      39.977  47.997 111.380  1.00  0.00           N
ATOM   2351  CA  ASP A 142      40.757  48.957 110.620  1.00  0.00           C
ATOM   2353  CB  ASP A 142      40.197  50.407 110.710  1.00  0.00           C
ATOM   2356  CG  ASP A 142      40.687  51.327 109.600  1.00  0.00           C
ATOM   2357  OD1 ASP A 142      41.437  50.837 108.710  1.00  0.00           O
ATOM   2358  OD2 ASP A 142      40.277  52.507 109.570  1.00  0.00           O
ATOM   2359  C   ASP A 142      42.187  48.837 111.080  1.00  0.00           C
ATOM   2360  O   ASP A 142      42.467  48.287 112.160  1.00  0.00           O
ATOM   2361  N   VAL A 143      43.147  49.317 110.270  1.00  0.00           N
ATOM   2363  CA  VAL A 143      44.557  49.247 110.590  1.00  0.00           C
ATOM   2365  CB  VAL A 143      45.307  47.997 110.100  1.00  0.00           C
ATOM   2367  CG1 VAL A 143      44.727  46.727 110.740  1.00  0.00           C
ATOM   2371  CG2 VAL A 143      45.297  47.867 108.570  1.00  0.00           C
ATOM   2375  C   VAL A 143      45.247  50.487 110.060  1.00  0.00           C
ATOM   2376  O   VAL A 143      44.997  50.977 108.970  1.00  0.00           O
ATOM   2377  N   SER A 144      46.177  51.017 110.870  1.00  0.00           N
ATOM   2379  CA  SER A 144      46.967  52.197 110.520  1.00  0.00           C
ATOM   2381  CB  SER A 144      46.377  53.527 111.080  1.00  0.00           C
ATOM   2384  OG  SER A 144      45.127  53.857 110.460  1.00  0.00           O
ATOM   2386  C   SER A 144      48.367  52.007 111.060  1.00  0.00           C
ATOM   2387  O   SER A 144      48.597  51.247 112.000  1.00  0.00           O
ATOM   2388  N   VAL A 145      49.397  52.637 110.470  1.00  0.00           N
ATOM   2390  CA  VAL A 145      50.747  52.567 111.040  1.00  0.00           C
ATOM   2392  CB  VAL A 145      51.837  52.827 110.010  1.00  0.00           C
ATOM   2394  CG1 VAL A 145      53.227  52.567 110.620  1.00  0.00           C
ATOM   2398  CG2 VAL A 145      51.647  51.917 108.770  1.00  0.00           C
ATOM   2402  C   VAL A 145      50.897  53.507 112.240  1.00  0.00           C
ATOM   2403  O   VAL A 145      50.807  54.737 112.130  1.00  0.00           O
ATOM   2404  N   ALA A 146      51.127  52.927 113.440  1.00  0.00           N
ATOM   2406  CA  ALA A 146      51.437  53.597 114.680  1.00  0.00           C
ATOM   2408  CB  ALA A 146      51.357  52.597 115.850  1.00  0.00           C
ATOM   2412  C   ALA A 146      52.807  54.227 114.720  1.00  0.00           C
ATOM   2413  O   ALA A 146      52.997  55.307 115.270  1.00  0.00           O
ATOM   2414  N   ALA A 147      53.827  53.557 114.170  1.00  0.00           N
ATOM   2416  CA  ALA A 147      55.147  54.147 114.050  1.00  0.00           C
ATOM   2418  CB  ALA A 147      56.027  53.847 115.290  1.00  0.00           C
ATOM   2422  C   ALA A 147      55.827  53.607 112.830  1.00  0.00           C
ATOM   2423  O   ALA A 147      55.927  52.397 112.660  1.00  0.00           O
ATOM   2424  N   PHE A 148      56.357  54.507 111.980  1.00  0.00           N
ATOM   2426  CA  PHE A 148      57.067  54.177 110.770  1.00  0.00           C
ATOM   2428  CB  PHE A 148      56.887  55.287 109.700  1.00  0.00           C
ATOM   2431  CG  PHE A 148      55.437  55.517 109.370  1.00  0.00           C
ATOM   2432  CD1 PHE A 148      54.857  54.857 108.270  1.00  0.00           C
ATOM   2434  CE1 PHE A 148      53.527  55.117 107.900  1.00  0.00           C
ATOM   2436  CZ  PHE A 148      52.767  56.027 108.630  1.00  0.00           C
ATOM   2438  CD2 PHE A 148      54.657  56.447 110.080  1.00  0.00           C
ATOM   2440  CE2 PHE A 148      53.327  56.697 109.720  1.00  0.00           C
ATOM   2442  C   PHE A 148      58.527  54.057 111.150  1.00  0.00           C
ATOM   2443  O   PHE A 148      59.237  55.047 111.360  1.00  0.00           O
ATOM   2444  N   ARG A 149      59.017  52.827 111.330  1.00  0.00           N
ATOM   2446  CA  ARG A 149      60.367  52.627 111.780  1.00  0.00           C
ATOM   2448  CB  ARG A 149      60.427  51.847 113.120  1.00  0.00           C
ATOM   2451  CG  ARG A 149      59.677  52.457 114.330  1.00  0.00           C
ATOM   2454  CD  ARG A 149      59.897  51.577 115.570  1.00  0.00           C
ATOM   2457  NE  ARG A 149      59.077  52.077 116.730  1.00  0.00           N
ATOM   2459  CZ  ARG A 149      58.737  51.297 117.750  1.00  0.00           C
ATOM   2460  NH1 ARG A 149      59.187  50.077 117.890  1.00  0.00           N
ATOM   2463  NH2 ARG A 149      57.887  51.727 118.670  1.00  0.00           N
ATOM   2466  C   ARG A 149      61.147  51.867 110.720  1.00  0.00           C
ATOM   2467  O   ARG A 149      62.367  51.767 110.800  1.00  0.00           O
ATOM   2468  N   SER A 150      60.467  51.327 109.690  1.00  0.00           N
ATOM   2470  CA  SER A 150      61.127  50.427 108.760  1.00  0.00           C
ATOM   2472  CB  SER A 150      60.147  49.397 108.150  1.00  0.00           C
ATOM   2475  OG  SER A 150      59.177  49.967 107.260  1.00  0.00           O
ATOM   2477  C   SER A 150      61.847  51.127 107.620  1.00  0.00           C
ATOM   2478  O   SER A 150      62.777  50.577 107.040  1.00  0.00           O
ATOM   2479  N   GLN A 151      61.437  52.357 107.280  1.00  0.00           N
ATOM   2481  CA  GLN A 151      61.807  52.977 106.040  1.00  0.00           C
ATOM   2483  CB  GLN A 151      60.687  52.847 104.980  1.00  0.00           C
ATOM   2486  CG  GLN A 151      60.567  51.427 104.380  1.00  0.00           C
ATOM   2489  CD  GLN A 151      59.307  51.267 103.510  1.00  0.00           C
ATOM   2490  OE1 GLN A 151      59.217  51.707 102.370  1.00  0.00           O
ATOM   2491  NE2 GLN A 151      58.297  50.547 104.060  1.00  0.00           N
ATOM   2494  C   GLN A 151      62.107  54.427 106.290  1.00  0.00           C
ATOM   2495  O   GLN A 151      61.367  55.117 106.990  1.00  0.00           O
ATOM   2496  N   LYS A 152      63.237  54.927 105.760  1.00  0.00           N
ATOM   2498  CA  LYS A 152      63.717  56.247 106.100  1.00  0.00           C
ATOM   2500  CB  LYS A 152      64.707  56.257 107.290  1.00  0.00           C
ATOM   2503  CG  LYS A 152      64.427  55.377 108.540  1.00  0.00           C
ATOM   2506  CD  LYS A 152      65.057  53.967 108.430  1.00  0.00           C
ATOM   2509  CE  LYS A 152      65.047  53.147 109.730  1.00  0.00           C
ATOM   2512  NZ  LYS A 152      66.047  53.617 110.710  1.00  0.00           N
ATOM   2516  C   LYS A 152      64.507  56.737 104.910  1.00  0.00           C
ATOM   2517  O   LYS A 152      65.097  55.947 104.170  1.00  0.00           O
ATOM   2518  N   ALA A 153      64.587  58.067 104.740  1.00  0.00           N
ATOM   2520  CA  ALA A 153      65.587  58.687 103.890  1.00  0.00           C
ATOM   2522  CB  ALA A 153      65.007  59.407 102.660  1.00  0.00           C
ATOM   2526  C   ALA A 153      66.417  59.617 104.760  1.00  0.00           C
ATOM   2527  O   ALA A 153      65.917  60.307 105.660  1.00  0.00           O
ATOM   2528  N   TYR A 154      67.737  59.597 104.560  1.00  0.00           N
ATOM   2530  CA  TYR A 154      68.677  60.367 105.330  1.00  0.00           C
ATOM   2532  CB  TYR A 154      70.077  59.697 105.300  1.00  0.00           C
ATOM   2535  CG  TYR A 154      70.097  58.397 106.060  1.00  0.00           C
ATOM   2536  CD1 TYR A 154      70.527  58.397 107.390  1.00  0.00           C
ATOM   2538  CE1 TYR A 154      70.607  57.207 108.140  1.00  0.00           C
ATOM   2540  CZ  TYR A 154      70.247  55.997 107.550  1.00  0.00           C
ATOM   2541  OH  TYR A 154      70.197  54.817 108.320  1.00  0.00           O
ATOM   2543  CD2 TYR A 154      69.757  57.167 105.470  1.00  0.00           C
ATOM   2545  CE2 TYR A 154      69.837  55.967 106.210  1.00  0.00           C
ATOM   2547  C   TYR A 154      68.787  61.767 104.770  1.00  0.00           C
ATOM   2548  O   TYR A 154      68.927  61.947 103.560  1.00  0.00           O
ATOM   2549  N   VAL A 155      68.737  62.817 105.610  1.00  0.00           N
ATOM   2551  CA  VAL A 155      68.937  64.177 105.120  1.00  0.00           C
ATOM   2553  CB  VAL A 155      67.677  65.037 105.250  1.00  0.00           C
ATOM   2555  CG1 VAL A 155      67.937  66.447 104.680  1.00  0.00           C
ATOM   2559  CG2 VAL A 155      66.547  64.357 104.460  1.00  0.00           C
ATOM   2563  C   VAL A 155      70.087  64.767 105.900  1.00  0.00           C
ATOM   2564  O   VAL A 155      70.007  64.877 107.130  1.00  0.00           O
ATOM   2565  N   THR A 156      71.207  65.087 105.230  1.00  0.00           N
ATOM   2567  CA  THR A 156      72.437  65.467 105.910  1.00  0.00           C
ATOM   2569  CB  THR A 156      73.477  64.347 106.130  1.00  0.00           C
ATOM   2571  OG1 THR A 156      74.047  63.827 104.940  1.00  0.00           O
ATOM   2573  CG2 THR A 156      72.847  63.157 106.880  1.00  0.00           C
ATOM   2577  C   THR A 156      73.097  66.617 105.190  1.00  0.00           C
ATOM   2578  O   THR A 156      72.827  66.907 104.030  1.00  0.00           O
ATOM   2579  N   GLY A 157      73.997  67.317 105.910  1.00  0.00           N
ATOM   2581  CA  GLY A 157      74.677  68.517 105.420  1.00  0.00           C
ATOM   2584  C   GLY A 157      73.787  69.717 105.380  1.00  0.00           C
ATOM   2585  O   GLY A 157      72.607  69.637 105.060  1.00  0.00           O
ATOM   2586  N   GLU A 158      74.347  70.887 105.750  1.00  0.00           N
ATOM   2588  CA  GLU A 158      73.817  72.227 105.560  1.00  0.00           C
ATOM   2590  CB  GLU A 158      74.527  72.907 104.360  1.00  0.00           C
ATOM   2593  CG  GLU A 158      76.067  73.017 104.520  1.00  0.00           C
ATOM   2596  CD  GLU A 158      76.537  73.197 105.960  1.00  0.00           C
ATOM   2597  OE1 GLU A 158      76.157  74.207 106.600  1.00  0.00           O
ATOM   2598  OE2 GLU A 158      77.277  72.287 106.440  1.00  0.00           O
ATOM   2599  C   GLU A 158      72.317  72.497 105.630  1.00  0.00           C
ATOM   2600  O   GLU A 158      71.727  73.317 104.920  1.00  0.00           O
ATOM   2601  N   VAL A 159      71.677  71.847 106.610  1.00  0.00           N
ATOM   2603  CA  VAL A 159      70.317  72.077 107.040  1.00  0.00           C
ATOM   2605  CB  VAL A 159      69.377  70.927 106.680  1.00  0.00           C
ATOM   2607  CG1 VAL A 159      69.227  70.887 105.150  1.00  0.00           C
ATOM   2611  CG2 VAL A 159      69.907  69.577 107.210  1.00  0.00           C
ATOM   2615  C   VAL A 159      70.367  72.317 108.530  1.00  0.00           C
ATOM   2616  O   VAL A 159      71.327  71.937 109.210  1.00  0.00           O
ATOM   2617  N   SER A 160      69.357  73.037 109.070  1.00  0.00           N
ATOM   2619  CA  SER A 160      69.337  73.427 110.470  1.00  0.00           C
ATOM   2621  CB  SER A 160      68.247  74.477 110.860  1.00  0.00           C
ATOM   2624  OG  SER A 160      66.907  73.977 110.910  1.00  0.00           O
ATOM   2626  C   SER A 160      69.297  72.197 111.370  1.00  0.00           C
ATOM   2627  O   SER A 160      70.037  72.087 112.350  1.00  0.00           O
ATOM   2628  N   LYS A 161      68.477  71.207 110.990  1.00  0.00           N
ATOM   2630  CA  LYS A 161      68.367  69.917 111.630  1.00  0.00           C
ATOM   2632  CB  LYS A 161      66.957  69.797 112.280  1.00  0.00           C
ATOM   2635  CG  LYS A 161      66.677  70.957 113.260  1.00  0.00           C
ATOM   2638  CD  LYS A 161      65.277  70.937 113.910  1.00  0.00           C
ATOM   2641  CE  LYS A 161      65.097  72.157 114.830  1.00  0.00           C
ATOM   2644  NZ  LYS A 161      63.797  72.147 115.530  1.00  0.00           N
ATOM   2648  C   LYS A 161      68.647  68.757 110.650  1.00  0.00           C
ATOM   2649  O   LYS A 161      67.867  68.437 109.750  1.00  0.00           O
ATOM   2650  N   SER A 162      69.797  68.077 110.860  1.00  0.00           N
ATOM   2652  CA  SER A 162      70.177  66.857 110.140  1.00  0.00           C
ATOM   2654  CB  SER A 162      71.727  66.777 110.010  1.00  0.00           C
ATOM   2657  OG  SER A 162      72.227  65.587 109.380  1.00  0.00           O
ATOM   2659  C   SER A 162      69.617  65.627 110.840  1.00  0.00           C
ATOM   2660  O   SER A 162      69.497  65.597 112.070  1.00  0.00           O
ATOM   2661  N   GLY A 163      69.217  64.577 110.090  1.00  0.00           N
ATOM   2663  CA  GLY A 163      68.617  63.407 110.730  1.00  0.00           C
ATOM   2666  C   GLY A 163      67.957  62.407 109.810  1.00  0.00           C
ATOM   2667  O   GLY A 163      68.047  62.457 108.580  1.00  0.00           O
ATOM   2668  N   GLN A 164      67.257  61.417 110.420  1.00  0.00           N
ATOM   2670  CA  GLN A 164      66.497  60.427 109.690  1.00  0.00           C
ATOM   2672  CB  GLN A 164      66.427  59.047 110.420  1.00  0.00           C
ATOM   2675  CG  GLN A 164      67.797  58.407 110.740  1.00  0.00           C
ATOM   2678  CD  GLN A 164      67.707  56.987 111.310  1.00  0.00           C
ATOM   2679  OE1 GLN A 164      66.637  56.397 111.470  1.00  0.00           O
ATOM   2680  NE2 GLN A 164      68.897  56.397 111.600  1.00  0.00           N
ATOM   2683  C   GLN A 164      65.067  60.907 109.560  1.00  0.00           C
ATOM   2684  O   GLN A 164      64.417  61.217 110.550  1.00  0.00           O
ATOM   2685  N   GLN A 165      64.497  60.947 108.350  1.00  0.00           N
ATOM   2687  CA  GLN A 165      63.077  61.207 108.200  1.00  0.00           C
ATOM   2689  CB  GLN A 165      62.877  62.337 107.180  1.00  0.00           C
ATOM   2692  CG  GLN A 165      63.707  63.597 107.580  1.00  0.00           C
ATOM   2695  CD  GLN A 165      63.377  64.807 106.710  1.00  0.00           C
ATOM   2696  OE1 GLN A 165      62.327  64.847 106.060  1.00  0.00           O
ATOM   2697  NE2 GLN A 165      64.247  65.837 106.720  1.00  0.00           N
ATOM   2700  C   GLN A 165      62.457  59.887 107.770  1.00  0.00           C
ATOM   2701  O   GLN A 165      62.927  59.297 106.790  1.00  0.00           O
ATOM   2702  N   PRO A 166      61.477  59.287 108.440  1.00  0.00           N
ATOM   2703  CD  PRO A 166      60.817  59.817 109.630  1.00  0.00           C
ATOM   2706  CA  PRO A 166      60.787  58.117 107.910  1.00  0.00           C
ATOM   2708  CB  PRO A 166      59.857  57.687 109.030  1.00  0.00           C
ATOM   2711  CG  PRO A 166      59.557  58.967 109.790  1.00  0.00           C
ATOM   2714  C   PRO A 166      60.067  58.347 106.590  1.00  0.00           C
ATOM   2715  O   PRO A 166      59.637  59.457 106.280  1.00  0.00           O
ATOM   2716  N   ILE A 167      59.947  57.277 105.800  1.00  0.00           N
ATOM   2718  CA  ILE A 167      59.037  57.227 104.670  1.00  0.00           C
ATOM   2720  CB  ILE A 167      59.567  56.317 103.570  1.00  0.00           C
ATOM   2722  CG2 ILE A 167      58.537  56.147 102.430  1.00  0.00           C
ATOM   2726  CG1 ILE A 167      60.937  56.797 103.020  1.00  0.00           C
ATOM   2729  CD  ILE A 167      60.897  58.117 102.220  1.00  0.00           C
ATOM   2733  C   ILE A 167      57.717  56.727 105.230  1.00  0.00           C
ATOM   2734  O   ILE A 167      57.707  55.867 106.110  1.00  0.00           O
ATOM   2735  N   THR A 168      56.577  57.317 104.820  1.00  0.00           N
ATOM   2737  CA  THR A 168      55.287  57.107 105.490  1.00  0.00           C
ATOM   2739  CB  THR A 168      54.907  58.227 106.480  1.00  0.00           C
ATOM   2741  OG1 THR A 168      54.507  59.447 105.860  1.00  0.00           O
ATOM   2743  CG2 THR A 168      56.077  58.567 107.410  1.00  0.00           C
ATOM   2747  C   THR A 168      54.207  56.877 104.440  1.00  0.00           C
ATOM   2748  O   THR A 168      54.487  56.637 103.270  1.00  0.00           O
ATOM   2749  N   ASN A 169      52.907  56.937 104.860  1.00  0.00           N
ATOM   2751  CA  ASN A 169      51.737  56.947 103.980  1.00  0.00           C
ATOM   2753  CB  ASN A 169      50.407  56.767 104.780  1.00  0.00           C
ATOM   2756  CG  ASN A 169      50.167  57.857 105.830  1.00  0.00           C
ATOM   2757  OD1 ASN A 169      50.947  57.947 106.790  1.00  0.00           O
ATOM   2758  ND2 ASN A 169      49.107  58.677 105.710  1.00  0.00           N
ATOM   2761  C   ASN A 169      51.627  58.237 103.180  1.00  0.00           C
ATOM   2762  O   ASN A 169      51.047  58.267 102.090  1.00  0.00           O
ATOM   2763  N   ILE A 170      52.227  59.307 103.730  1.00  0.00           N
ATOM   2765  CA  ILE A 170      52.427  60.567 103.060  1.00  0.00           C
ATOM   2767  CB  ILE A 170      52.547  61.757 104.030  1.00  0.00           C
ATOM   2769  CG2 ILE A 170      52.697  63.087 103.250  1.00  0.00           C
ATOM   2773  CG1 ILE A 170      51.337  61.807 105.000  1.00  0.00           C
ATOM   2776  CD  ILE A 170      51.477  62.827 106.140  1.00  0.00           C
ATOM   2780  C   ILE A 170      53.667  60.407 102.160  1.00  0.00           C
ATOM   2781  O   ILE A 170      54.697  59.897 102.610  1.00  0.00           O
ATOM   2782  N   PRO A 171      53.627  60.757 100.870  1.00  0.00           N
ATOM   2783  CD  PRO A 171      52.427  61.217 100.180  1.00  0.00           C
ATOM   2786  CA  PRO A 171      54.807  60.907 100.020  1.00  0.00           C
ATOM   2788  CB  PRO A 171      54.267  61.497  98.700  1.00  0.00           C
ATOM   2791  CG  PRO A 171      52.767  61.167  98.700  1.00  0.00           C
ATOM   2794  C   PRO A 171      55.867  61.807 100.600  1.00  0.00           C
ATOM   2795  O   PRO A 171      55.537  62.827 101.190  1.00  0.00           O
ATOM   2796  N   LEU A 172      57.147  61.467 100.450  1.00  0.00           N
ATOM   2798  CA  LEU A 172      58.187  62.327 100.950  1.00  0.00           C
ATOM   2800  CB  LEU A 172      59.067  61.507 101.920  1.00  0.00           C
ATOM   2803  CG  LEU A 172      59.887  62.307 102.950  1.00  0.00           C
ATOM   2805  CD1 LEU A 172      60.857  63.297 102.310  1.00  0.00           C
ATOM   2809  CD2 LEU A 172      59.007  63.027 103.990  1.00  0.00           C
ATOM   2813  C   LEU A 172      58.947  62.837  99.750  1.00  0.00           C
ATOM   2814  O   LEU A 172      59.737  62.127  99.130  1.00  0.00           O
ATOM   2815  N   THR A 173      58.737  64.107  99.360  1.00  0.00           N
ATOM   2817  CA  THR A 173      59.507  64.747  98.290  1.00  0.00           C
ATOM   2819  CB  THR A 173      58.657  65.667  97.410  1.00  0.00           C
ATOM   2821  OG1 THR A 173      58.277  66.897  98.040  1.00  0.00           O
ATOM   2823  CG2 THR A 173      57.387  64.937  96.970  1.00  0.00           C
ATOM   2827  C   THR A 173      60.687  65.507  98.860  1.00  0.00           C
ATOM   2828  O   THR A 173      60.767  65.807 100.040  1.00  0.00           O
ATOM   2829  N   ILE A 174      61.667  65.897  98.020  1.00  0.00           N
ATOM   2831  CA  ILE A 174      62.787  66.727  98.460  1.00  0.00           C
ATOM   2833  CB  ILE A 174      63.867  66.957  97.400  1.00  0.00           C
ATOM   2835  CG2 ILE A 174      64.517  65.617  97.040  1.00  0.00           C
ATOM   2839  CG1 ILE A 174      63.337  67.667  96.140  1.00  0.00           C
ATOM   2842  CD  ILE A 174      64.447  68.337  95.330  1.00  0.00           C
ATOM   2846  C   ILE A 174      62.327  68.067  99.050  1.00  0.00           C
ATOM   2847  O   ILE A 174      62.887  68.557 100.030  1.00  0.00           O
ATOM   2848  N   MET A 175      61.267  68.687  98.500  1.00  0.00           N
ATOM   2850  CA  MET A 175      60.647  69.857  99.110  1.00  0.00           C
ATOM   2852  CB  MET A 175      59.527  70.407  98.200  1.00  0.00           C
ATOM   2855  CG  MET A 175      58.837  71.687  98.720  1.00  0.00           C
ATOM   2858  SD  MET A 175      59.937  73.097  99.030  1.00  0.00           S
ATOM   2859  CE  MET A 175      60.537  73.207  97.330  1.00  0.00           C
ATOM   2863  C   MET A 175      60.087  69.607 100.490  1.00  0.00           C
ATOM   2864  O   MET A 175      60.257  70.407 101.410  1.00  0.00           O
ATOM   2865  N   ASP A 176      59.407  68.457 100.690  1.00  0.00           N
ATOM   2867  CA  ASP A 176      58.937  68.017 101.980  1.00  0.00           C
ATOM   2869  CB  ASP A 176      58.117  66.707 101.810  1.00  0.00           C
ATOM   2872  CG  ASP A 176      57.027  66.877 100.780  1.00  0.00           C
ATOM   2873  OD1 ASP A 176      56.447  67.977 100.580  1.00  0.00           O
ATOM   2874  OD2 ASP A 176      56.757  65.847 100.090  1.00  0.00           O
ATOM   2875  C   ASP A 176      60.097  67.817 102.950  1.00  0.00           C
ATOM   2876  O   ASP A 176      60.077  68.367 104.050  1.00  0.00           O
ATOM   2877  N   ALA A 177      61.177  67.127 102.500  1.00  0.00           N
ATOM   2879  CA  ALA A 177      62.387  66.817 103.250  1.00  0.00           C
ATOM   2881  CB  ALA A 177      63.347  66.017 102.340  1.00  0.00           C
ATOM   2885  C   ALA A 177      63.137  68.037 103.770  1.00  0.00           C
ATOM   2886  O   ALA A 177      63.487  68.117 104.950  1.00  0.00           O
ATOM   2887  N   ILE A 178      63.357  69.047 102.910  1.00  0.00           N
ATOM   2889  CA  ILE A 178      64.027  70.307 103.220  1.00  0.00           C
ATOM   2891  CB  ILE A 178      64.197  71.177 101.960  1.00  0.00           C
ATOM   2893  CG2 ILE A 178      64.667  72.607 102.300  1.00  0.00           C
ATOM   2897  CG1 ILE A 178      65.187  70.527 100.970  1.00  0.00           C
ATOM   2900  CD  ILE A 178      64.957  70.957  99.520  1.00  0.00           C
ATOM   2904  C   ILE A 178      63.307  71.077 104.290  1.00  0.00           C
ATOM   2905  O   ILE A 178      63.907  71.617 105.220  1.00  0.00           O
ATOM   2906  N   ASN A 179      61.967  71.167 104.210  1.00  0.00           N
ATOM   2908  CA  ASN A 179      61.197  71.917 105.180  1.00  0.00           C
ATOM   2910  CB  ASN A 179      59.787  72.247 104.610  1.00  0.00           C
ATOM   2913  CG  ASN A 179      59.877  73.277 103.490  1.00  0.00           C
ATOM   2914  OD1 ASN A 179      60.567  74.297 103.560  1.00  0.00           O
ATOM   2915  ND2 ASN A 179      59.127  73.027 102.390  1.00  0.00           N
ATOM   2918  C   ASN A 179      61.107  71.167 106.510  1.00  0.00           C
ATOM   2919  O   ASN A 179      60.957  71.747 107.570  1.00  0.00           O
ATOM   2920  N   ALA A 180      61.317  69.837 106.480  1.00  0.00           N
ATOM   2922  CA  ALA A 180      61.317  68.997 107.650  1.00  0.00           C
ATOM   2924  CB  ALA A 180      60.787  67.637 107.220  1.00  0.00           C
ATOM   2928  C   ALA A 180      62.707  68.777 108.240  1.00  0.00           C
ATOM   2929  O   ALA A 180      62.887  68.267 109.340  1.00  0.00           O
ATOM   2930  N   ALA A 181      63.727  69.287 107.540  1.00  0.00           N
ATOM   2932  CA  ALA A 181      65.067  69.467 108.060  1.00  0.00           C
ATOM   2934  CB  ALA A 181      66.077  69.237 106.920  1.00  0.00           C
ATOM   2938  C   ALA A 181      65.217  70.867 108.620  1.00  0.00           C
ATOM   2939  O   ALA A 181      66.267  71.257 109.110  1.00  0.00           O
ATOM   2940  N   GLY A 182      64.107  71.637 108.610  1.00  0.00           N
ATOM   2942  CA  GLY A 182      64.027  72.967 109.170  1.00  0.00           C
ATOM   2945  C   GLY A 182      64.727  73.997 108.330  1.00  0.00           C
ATOM   2946  O   GLY A 182      65.327  74.937 108.850  1.00  0.00           O
ATOM   2947  N   GLY A 183      64.687  73.817 107.000  1.00  0.00           N
ATOM   2949  CA  GLY A 183      65.397  74.677 106.070  1.00  0.00           C
ATOM   2952  C   GLY A 183      66.907  74.587 106.110  1.00  0.00           C
ATOM   2953  O   GLY A 183      67.537  73.877 106.890  1.00  0.00           O
ATOM   2954  N   LEU A 184      67.547  75.327 105.180  1.00  0.00           N
ATOM   2956  CA  LEU A 184      68.967  75.307 104.950  1.00  0.00           C
ATOM   2958  CB  LEU A 184      69.337  75.767 103.510  1.00  0.00           C
ATOM   2961  CG  LEU A 184      68.787  74.897 102.350  1.00  0.00           C
ATOM   2963  CD1 LEU A 184      67.347  75.257 101.960  1.00  0.00           C
ATOM   2967  CD2 LEU A 184      69.677  75.077 101.130  1.00  0.00           C
ATOM   2971  C   LEU A 184      69.737  76.197 105.930  1.00  0.00           C
ATOM   2972  O   LEU A 184      69.207  77.187 106.440  1.00  0.00           O
ATOM   2973  N   THR A 185      71.027  75.897 106.170  1.00  0.00           N
ATOM   2975  CA  THR A 185      71.947  76.787 106.870  1.00  0.00           C
ATOM   2977  CB  THR A 185      73.247  76.127 107.340  1.00  0.00           C
ATOM   2979  OG1 THR A 185      73.957  75.607 106.220  1.00  0.00           O
ATOM   2981  CG2 THR A 185      72.937  74.967 108.290  1.00  0.00           C
ATOM   2985  C   THR A 185      72.327  77.967 105.990  1.00  0.00           C
ATOM   2986  O   THR A 185      72.047  78.007 104.790  1.00  0.00           O
ATOM   2987  N   ALA A 186      72.977  79.007 106.550  1.00  0.00           N
ATOM   2989  CA  ALA A 186      73.407  80.147 105.750  1.00  0.00           C
ATOM   2991  CB  ALA A 186      73.617  81.357 106.680  1.00  0.00           C
ATOM   2995  C   ALA A 186      74.667  79.847 104.920  1.00  0.00           C
ATOM   2996  O   ALA A 186      75.037  80.617 104.040  1.00  0.00           O
ATOM   2997  N   ASP A 187      75.317  78.687 105.180  1.00  0.00           N
ATOM   2999  CA  ASP A 187      76.537  78.287 104.510  1.00  0.00           C
ATOM   3001  CB  ASP A 187      77.597  77.867 105.560  1.00  0.00           C
ATOM   3004  CG  ASP A 187      78.027  79.037 106.430  1.00  0.00           C
ATOM   3005  OD1 ASP A 187      77.967  80.207 105.970  1.00  0.00           O
ATOM   3006  OD2 ASP A 187      78.517  78.747 107.560  1.00  0.00           O
ATOM   3007  C   ASP A 187      76.287  77.127 103.550  1.00  0.00           C
ATOM   3008  O   ASP A 187      77.227  76.497 103.070  1.00  0.00           O
ATOM   3009  N   ALA A 188      75.007  76.847 103.230  1.00  0.00           N
ATOM   3011  CA  ALA A 188      74.577  75.897 102.230  1.00  0.00           C
ATOM   3013  CB  ALA A 188      73.067  75.667 102.370  1.00  0.00           C
ATOM   3017  C   ALA A 188      74.867  76.267 100.770  1.00  0.00           C
ATOM   3018  O   ALA A 188      74.427  77.307 100.270  1.00  0.00           O
ATOM   3019  N   ASP A 189      75.487  75.337 100.010  1.00  0.00           N
ATOM   3021  CA  ASP A 189      75.357  75.297  98.570  1.00  0.00           C
ATOM   3023  CB  ASP A 189      76.537  74.567  97.890  1.00  0.00           C
ATOM   3026  CG  ASP A 189      76.427  74.417  96.380  1.00  0.00           C
ATOM   3027  OD1 ASP A 189      75.467  74.947  95.760  1.00  0.00           O
ATOM   3028  OD2 ASP A 189      77.317  73.747  95.780  1.00  0.00           O
ATOM   3029  C   ASP A 189      74.017  74.677  98.220  1.00  0.00           C
ATOM   3030  O   ASP A 189      73.747  73.487  98.330  1.00  0.00           O
ATOM   3031  N   TRP A 190      73.097  75.547  97.800  1.00  0.00           N
ATOM   3033  CA  TRP A 190      71.747  75.187  97.510  1.00  0.00           C
ATOM   3035  CB  TRP A 190      70.837  76.317  98.080  1.00  0.00           C
ATOM   3038  CG  TRP A 190      70.877  77.687  97.470  1.00  0.00           C
ATOM   3039  CD1 TRP A 190      71.957  78.397  96.990  1.00  0.00           C
ATOM   3041  NE1 TRP A 190      71.517  79.557  96.410  1.00  0.00           N
ATOM   3043  CE2 TRP A 190      70.177  79.687  96.600  1.00  0.00           C
ATOM   3044  CD2 TRP A 190      69.727  78.527  97.260  1.00  0.00           C
ATOM   3045  CE3 TRP A 190      68.377  78.387  97.550  1.00  0.00           C
ATOM   3047  CZ3 TRP A 190      67.497  79.407  97.170  1.00  0.00           C
ATOM   3049  CZ2 TRP A 190      69.327  80.727  96.260  1.00  0.00           C
ATOM   3051  CH2 TRP A 190      67.967  80.557  96.550  1.00  0.00           C
ATOM   3053  C   TRP A 190      71.597  74.947  96.010  1.00  0.00           C
ATOM   3054  O   TRP A 190      70.517  74.607  95.540  1.00  0.00           O
ATOM   3055  N   ARG A 191      72.667  75.107  95.190  1.00  0.00           N
ATOM   3057  CA  ARG A 191      72.587  74.997  93.730  1.00  0.00           C
ATOM   3059  CB  ARG A 191      73.527  75.997  93.010  1.00  0.00           C
ATOM   3062  CG  ARG A 191      73.087  77.467  93.040  1.00  0.00           C
ATOM   3065  CD  ARG A 191      74.007  78.367  92.220  1.00  0.00           C
ATOM   3068  NE  ARG A 191      73.517  79.757  92.460  1.00  0.00           N
ATOM   3070  CZ  ARG A 191      72.567  80.387  91.790  1.00  0.00           C
ATOM   3071  NH1 ARG A 191      72.007  79.927  90.690  1.00  0.00           N
ATOM   3074  NH2 ARG A 191      72.147  81.547  92.240  1.00  0.00           N
ATOM   3077  C   ARG A 191      72.987  73.627  93.240  1.00  0.00           C
ATOM   3078  O   ARG A 191      73.017  73.367  92.040  1.00  0.00           O
ATOM   3079  N   ASN A 192      73.347  72.727  94.140  1.00  0.00           N
ATOM   3081  CA  ASN A 192      74.127  71.587  93.750  1.00  0.00           C
ATOM   3083  CB  ASN A 192      75.597  71.927  93.950  1.00  0.00           C
ATOM   3086  CG  ASN A 192      76.177  72.757  92.840  1.00  0.00           C
ATOM   3087  OD1 ASN A 192      76.617  72.187  91.840  1.00  0.00           O
ATOM   3088  ND2 ASN A 192      76.337  74.077  93.040  1.00  0.00           N
ATOM   3091  C   ASN A 192      73.847  70.457  94.670  1.00  0.00           C
ATOM   3092  O   ASN A 192      74.687  69.557  94.800  1.00  0.00           O
ATOM   3093  N   VAL A 193      72.667  70.467  95.300  1.00  0.00           N
ATOM   3095  CA  VAL A 193      72.207  69.447  96.210  1.00  0.00           C
ATOM   3097  CB  VAL A 193      70.837  69.807  96.790  1.00  0.00           C
ATOM   3099  CG1 VAL A 193      70.237  68.677  97.640  1.00  0.00           C
ATOM   3103  CG2 VAL A 193      71.047  71.077  97.630  1.00  0.00           C
ATOM   3107  C   VAL A 193      72.247  68.077  95.550  1.00  0.00           C
ATOM   3108  O   VAL A 193      71.807  67.867  94.420  1.00  0.00           O
ATOM   3109  N   VAL A 194      72.887  67.127  96.240  1.00  0.00           N
ATOM   3111  CA  VAL A 194      73.107  65.807  95.710  1.00  0.00           C
ATOM   3113  CB  VAL A 194      74.457  65.227  96.160  1.00  0.00           C
ATOM   3115  CG1 VAL A 194      74.657  63.807  95.600  1.00  0.00           C
ATOM   3119  CG2 VAL A 194      75.587  66.167  95.680  1.00  0.00           C
ATOM   3123  C   VAL A 194      71.967  64.967  96.210  1.00  0.00           C
ATOM   3124  O   VAL A 194      71.737  64.877  97.410  1.00  0.00           O
ATOM   3125  N   LEU A 195      71.247  64.307  95.310  1.00  0.00           N
ATOM   3127  CA  LEU A 195      70.327  63.257  95.700  1.00  0.00           C
ATOM   3129  CB  LEU A 195      68.927  63.537  95.120  1.00  0.00           C
ATOM   3132  CG  LEU A 195      67.907  62.397  95.230  1.00  0.00           C
ATOM   3134  CD1 LEU A 195      67.687  61.937  96.680  1.00  0.00           C
ATOM   3138  CD2 LEU A 195      66.567  62.827  94.600  1.00  0.00           C
ATOM   3142  C   LEU A 195      70.897  61.947  95.200  1.00  0.00           C
ATOM   3143  O   LEU A 195      71.297  61.847  94.030  1.00  0.00           O
ATOM   3144  N   THR A 196      71.017  60.937  96.080  1.00  0.00           N
ATOM   3146  CA  THR A 196      71.427  59.607  95.660  1.00  0.00           C
ATOM   3148  CB  THR A 196      72.627  58.987  96.400  1.00  0.00           C
ATOM   3150  OG1 THR A 196      72.367  58.577  97.740  1.00  0.00           O
ATOM   3152  CG2 THR A 196      73.807  59.977  96.430  1.00  0.00           C
ATOM   3156  C   THR A 196      70.237  58.707  95.750  1.00  0.00           C
ATOM   3157  O   THR A 196      69.517  58.677  96.740  1.00  0.00           O
ATOM   3158  N   GLN A 197      70.007  57.937  94.680  1.00  0.00           N
ATOM   3160  CA  GLN A 197      69.007  56.897  94.650  1.00  0.00           C
ATOM   3162  CB  GLN A 197      67.737  57.327  93.860  1.00  0.00           C
ATOM   3165  CG  GLN A 197      67.167  58.717  94.260  1.00  0.00           C
ATOM   3168  CD  GLN A 197      65.887  59.117  93.530  1.00  0.00           C
ATOM   3169  OE1 GLN A 197      64.997  59.797  94.040  1.00  0.00           O
ATOM   3170  NE2 GLN A 197      65.757  58.707  92.250  1.00  0.00           N
ATOM   3173  C   GLN A 197      69.707  55.807  93.880  1.00  0.00           C
ATOM   3174  O   GLN A 197      70.367  56.107  92.890  1.00  0.00           O
ATOM   3175  N   ASN A 198      69.627  54.527  94.300  1.00  0.00           N
ATOM   3177  CA  ASN A 198      70.047  53.367  93.490  1.00  0.00           C
ATOM   3179  CB  ASN A 198      69.027  52.987  92.390  1.00  0.00           C
ATOM   3182  CG  ASN A 198      68.707  54.117  91.420  1.00  0.00           C
ATOM   3183  OD1 ASN A 198      69.457  54.447  90.510  1.00  0.00           O
ATOM   3184  ND2 ASN A 198      67.507  54.737  91.600  1.00  0.00           N
ATOM   3187  C   ASN A 198      71.477  53.377  92.940  1.00  0.00           C
ATOM   3188  O   ASN A 198      71.797  52.697  91.960  1.00  0.00           O
ATOM   3189  N   GLY A 199      72.397  54.127  93.580  1.00  0.00           N
ATOM   3191  CA  GLY A 199      73.807  54.257  93.210  1.00  0.00           C
ATOM   3194  C   GLY A 199      74.107  55.207  92.080  1.00  0.00           C
ATOM   3195  O   GLY A 199      75.227  55.257  91.570  1.00  0.00           O
ATOM   3196  N   VAL A 200      73.137  56.067  91.700  1.00  0.00           N
ATOM   3198  CA  VAL A 200      73.377  57.197  90.830  1.00  0.00           C
ATOM   3200  CB  VAL A 200      72.417  57.307  89.640  1.00  0.00           C
ATOM   3202  CG1 VAL A 200      72.427  55.957  88.920  1.00  0.00           C
ATOM   3206  CG2 VAL A 200      70.967  57.687  90.020  1.00  0.00           C
ATOM   3210  C   VAL A 200      73.347  58.477  91.650  1.00  0.00           C
ATOM   3211  O   VAL A 200      72.527  58.637  92.560  1.00  0.00           O
ATOM   3212  N   LYS A 201      74.257  59.407  91.350  1.00  0.00           N
ATOM   3214  CA  LYS A 201      74.137  60.747  91.880  1.00  0.00           C
ATOM   3216  CB  LYS A 201      75.507  61.447  92.100  1.00  0.00           C
ATOM   3219  CG  LYS A 201      76.327  61.777  90.840  1.00  0.00           C
ATOM   3222  CD  LYS A 201      77.317  62.937  91.050  1.00  0.00           C
ATOM   3225  CE  LYS A 201      76.757  64.337  90.740  1.00  0.00           C
ATOM   3228  NZ  LYS A 201      75.647  64.707  91.660  1.00  0.00           N
ATOM   3232  C   LYS A 201      73.287  61.567  90.930  1.00  0.00           C
ATOM   3233  O   LYS A 201      73.327  61.387  89.720  1.00  0.00           O
ATOM   3234  N   THR A 202      72.507  62.507  91.490  1.00  0.00           N
ATOM   3236  CA  THR A 202      71.677  63.427  90.730  1.00  0.00           C
ATOM   3238  CB  THR A 202      70.197  63.177  90.990  1.00  0.00           C
ATOM   3240  OG1 THR A 202      69.907  61.807  90.740  1.00  0.00           O
ATOM   3242  CG2 THR A 202      69.317  64.017  90.060  1.00  0.00           C
ATOM   3246  C   THR A 202      72.067  64.817  91.190  1.00  0.00           C
ATOM   3247  O   THR A 202      72.497  64.987  92.340  1.00  0.00           O
ATOM   3248  N   LYS A 203      71.997  65.867  90.340  1.00  0.00           N
ATOM   3250  CA  LYS A 203      72.077  67.237  90.830  1.00  0.00           C
ATOM   3252  CB  LYS A 203      73.027  68.147  90.010  1.00  0.00           C
ATOM   3255  CG  LYS A 203      74.517  67.897  90.280  1.00  0.00           C
ATOM   3258  CD  LYS A 203      75.007  68.447  91.640  1.00  0.00           C
ATOM   3261  CE  LYS A 203      76.547  68.577  91.750  1.00  0.00           C
ATOM   3264  NZ  LYS A 203      76.997  68.887  93.130  1.00  0.00           N
ATOM   3268  C   LYS A 203      70.717  67.877  90.940  1.00  0.00           C
ATOM   3269  O   LYS A 203      69.827  67.637  90.120  1.00  0.00           O
ATOM   3270  N   VAL A 204      70.517  68.667  92.000  1.00  0.00           N
ATOM   3272  CA  VAL A 204      69.277  69.357  92.300  1.00  0.00           C
ATOM   3274  CB  VAL A 204      68.557  68.707  93.490  1.00  0.00           C
ATOM   3276  CG1 VAL A 204      67.297  69.497  93.880  1.00  0.00           C
ATOM   3280  CG2 VAL A 204      68.167  67.247  93.170  1.00  0.00           C
ATOM   3284  C   VAL A 204      69.587  70.817  92.640  1.00  0.00           C
ATOM   3285  O   VAL A 204      70.337  71.127  93.570  1.00  0.00           O
ATOM   3286  N   ASN A 205      68.967  71.757  91.890  1.00  0.00           N
ATOM   3288  CA  ASN A 205      69.097  73.187  92.140  1.00  0.00           C
ATOM   3290  CB  ASN A 205      69.067  73.987  90.810  1.00  0.00           C
ATOM   3293  CG  ASN A 205      70.187  73.597  89.850  1.00  0.00           C
ATOM   3294  OD1 ASN A 205      71.037  72.757  90.080  1.00  0.00           O
ATOM   3295  ND2 ASN A 205      70.177  74.277  88.680  1.00  0.00           N
ATOM   3298  C   ASN A 205      67.947  73.717  93.000  1.00  0.00           C
ATOM   3299  O   ASN A 205      66.837  73.927  92.520  1.00  0.00           O
ATOM   3300  N   LEU A 206      68.167  74.017  94.290  1.00  0.00           N
ATOM   3302  CA  LEU A 206      67.127  74.537  95.160  1.00  0.00           C
ATOM   3304  CB  LEU A 206      67.447  74.297  96.660  1.00  0.00           C
ATOM   3307  CG  LEU A 206      67.727  72.827  97.040  1.00  0.00           C
ATOM   3309  CD1 LEU A 206      67.957  72.707  98.550  1.00  0.00           C
ATOM   3313  CD2 LEU A 206      66.617  71.857  96.630  1.00  0.00           C
ATOM   3317  C   LEU A 206      66.757  76.007  94.900  1.00  0.00           C
ATOM   3318  O   LEU A 206      65.647  76.447  95.210  1.00  0.00           O
ATOM   3319  N   TYR A 207      67.647  76.787  94.230  1.00  0.00           N
ATOM   3321  CA  TYR A 207      67.297  78.057  93.600  1.00  0.00           C
ATOM   3323  CB  TYR A 207      68.607  78.757  93.090  1.00  0.00           C
ATOM   3326  CG  TYR A 207      68.497  79.897  92.130  1.00  0.00           C
ATOM   3327  CD1 TYR A 207      68.427  81.227  92.580  1.00  0.00           C
ATOM   3329  CE1 TYR A 207      68.477  82.287  91.670  1.00  0.00           C
ATOM   3331  CZ  TYR A 207      68.577  82.037  90.300  1.00  0.00           C
ATOM   3332  OH  TYR A 207      68.657  83.117  89.410  1.00  0.00           O
ATOM   3334  CD2 TYR A 207      68.647  79.667  90.760  1.00  0.00           C
ATOM   3336  CE2 TYR A 207      68.637  80.727  89.840  1.00  0.00           C
ATOM   3338  C   TYR A 207      66.217  77.947  92.530  1.00  0.00           C
ATOM   3339  O   TYR A 207      65.337  78.797  92.390  1.00  0.00           O
ATOM   3340  N   ALA A 208      66.237  76.857  91.730  1.00  0.00           N
ATOM   3342  CA  ALA A 208      65.137  76.487  90.880  1.00  0.00           C
ATOM   3344  CB  ALA A 208      65.617  75.417  89.890  1.00  0.00           C
ATOM   3348  C   ALA A 208      63.847  76.097  91.630  1.00  0.00           C
ATOM   3349  O   ALA A 208      62.797  76.657  91.340  1.00  0.00           O
ATOM   3350  N   LEU A 209      63.917  75.227  92.660  1.00  0.00           N
ATOM   3352  CA  LEU A 209      62.737  74.847  93.460  1.00  0.00           C
ATOM   3354  CB  LEU A 209      63.157  73.927  94.660  1.00  0.00           C
ATOM   3357  CG  LEU A 209      63.307  72.417  94.420  1.00  0.00           C
ATOM   3359  CD1 LEU A 209      62.017  71.787  93.860  1.00  0.00           C
ATOM   3363  CD2 LEU A 209      64.517  72.067  93.560  1.00  0.00           C
ATOM   3367  C   LEU A 209      61.977  76.017  94.110  1.00  0.00           C
ATOM   3368  O   LEU A 209      60.747  76.107  94.020  1.00  0.00           O
ATOM   3369  N   MET A 210      62.697  76.907  94.800  1.00  0.00           N
ATOM   3371  CA  MET A 210      62.117  77.787  95.800  1.00  0.00           C
ATOM   3373  CB  MET A 210      62.957  77.697  97.100  1.00  0.00           C
ATOM   3376  CG  MET A 210      63.037  76.257  97.650  1.00  0.00           C
ATOM   3379  SD  MET A 210      63.817  76.017  99.280  1.00  0.00           S
ATOM   3380  CE  MET A 210      65.357  76.927  98.990  1.00  0.00           C
ATOM   3384  C   MET A 210      62.057  79.217  95.320  1.00  0.00           C
ATOM   3385  O   MET A 210      61.097  79.947  95.540  1.00  0.00           O
ATOM   3386  N   GLN A 211      63.087  79.677  94.580  1.00  0.00           N
ATOM   3388  CA  GLN A 211      63.097  81.037  94.080  1.00  0.00           C
ATOM   3390  CB  GLN A 211      64.537  81.607  94.150  1.00  0.00           C
ATOM   3393  CG  GLN A 211      64.667  83.107  93.780  1.00  0.00           C
ATOM   3396  CD  GLN A 211      65.977  83.757  94.240  1.00  0.00           C
ATOM   3397  OE1 GLN A 211      66.727  84.307  93.440  1.00  0.00           O
ATOM   3398  NE2 GLN A 211      66.307  83.737  95.540  1.00  0.00           N
ATOM   3401  C   GLN A 211      62.507  81.127  92.670  1.00  0.00           C
ATOM   3402  O   GLN A 211      62.097  82.197  92.230  1.00  0.00           O
ATOM   3403  N   ARG A 212      62.377  79.997  91.950  1.00  0.00           N
ATOM   3405  CA  ARG A 212      61.857  80.007  90.590  1.00  0.00           C
ATOM   3407  CB  ARG A 212      62.957  79.607  89.600  1.00  0.00           C
ATOM   3410  CG  ARG A 212      64.107  80.627  89.530  1.00  0.00           C
ATOM   3413  CD  ARG A 212      63.617  81.987  89.040  1.00  0.00           C
ATOM   3416  NE  ARG A 212      64.807  82.807  88.730  1.00  0.00           N
ATOM   3418  CZ  ARG A 212      64.737  83.917  88.010  1.00  0.00           C
ATOM   3419  NH1 ARG A 212      63.677  84.337  87.360  1.00  0.00           N
ATOM   3422  NH2 ARG A 212      65.737  84.767  88.070  1.00  0.00           N
ATOM   3425  C   ARG A 212      60.637  79.147  90.340  1.00  0.00           C
ATOM   3426  O   ARG A 212      59.977  79.297  89.310  1.00  0.00           O
ATOM   3427  N   GLY A 213      60.267  78.257  91.270  1.00  0.00           N
ATOM   3429  CA  GLY A 213      59.107  77.397  91.100  1.00  0.00           C
ATOM   3432  C   GLY A 213      59.267  76.327  90.070  1.00  0.00           C
ATOM   3433  O   GLY A 213      58.277  75.857  89.510  1.00  0.00           O
ATOM   3434  N   ASP A 214      60.507  75.897  89.780  1.00  0.00           N
ATOM   3436  CA  ASP A 214      60.767  74.797  88.890  1.00  0.00           C
ATOM   3438  CB  ASP A 214      62.227  74.917  88.360  1.00  0.00           C
ATOM   3441  CG  ASP A 214      62.697  73.767  87.490  1.00  0.00           C
ATOM   3442  OD1 ASP A 214      61.837  72.967  87.060  1.00  0.00           O
ATOM   3443  OD2 ASP A 214      63.927  73.677  87.240  1.00  0.00           O
ATOM   3444  C   ASP A 214      60.487  73.497  89.650  1.00  0.00           C
ATOM   3445  O   ASP A 214      61.127  73.187  90.650  1.00  0.00           O
ATOM   3446  N   LEU A 215      59.457  72.737  89.230  1.00  0.00           N
ATOM   3448  CA  LEU A 215      59.077  71.547  89.960  1.00  0.00           C
ATOM   3450  CB  LEU A 215      57.527  71.397  90.040  1.00  0.00           C
ATOM   3453  CG  LEU A 215      56.807  72.587  90.720  1.00  0.00           C
ATOM   3455  CD1 LEU A 215      55.307  72.287  90.940  1.00  0.00           C
ATOM   3459  CD2 LEU A 215      57.467  72.947  92.050  1.00  0.00           C
ATOM   3463  C   LEU A 215      59.717  70.297  89.390  1.00  0.00           C
ATOM   3464  O   LEU A 215      59.547  69.217  89.950  1.00  0.00           O
ATOM   3465  N   ARG A 216      60.507  70.417  88.290  1.00  0.00           N
ATOM   3467  CA  ARG A 216      61.247  69.327  87.660  1.00  0.00           C
ATOM   3469  CB  ARG A 216      61.987  69.837  86.400  1.00  0.00           C
ATOM   3472  CG  ARG A 216      62.967  68.827  85.780  1.00  0.00           C
ATOM   3475  CD  ARG A 216      63.547  69.297  84.450  1.00  0.00           C
ATOM   3478  NE  ARG A 216      64.497  68.227  84.010  1.00  0.00           N
ATOM   3480  CZ  ARG A 216      64.137  67.107  83.400  1.00  0.00           C
ATOM   3481  NH1 ARG A 216      62.877  66.797  83.180  1.00  0.00           N
ATOM   3484  NH2 ARG A 216      65.087  66.337  82.920  1.00  0.00           N
ATOM   3487  C   ARG A 216      62.257  68.707  88.580  1.00  0.00           C
ATOM   3488  O   ARG A 216      62.497  67.497  88.620  1.00  0.00           O
ATOM   3489  N   GLN A 217      62.887  69.597  89.340  1.00  0.00           N
ATOM   3491  CA  GLN A 217      63.917  69.317  90.280  1.00  0.00           C
ATOM   3493  CB  GLN A 217      64.557  70.667  90.640  1.00  0.00           C
ATOM   3496  CG  GLN A 217      64.997  71.577  89.470  1.00  0.00           C
ATOM   3499  CD  GLN A 217      66.067  71.007  88.540  1.00  0.00           C
ATOM   3500  OE1 GLN A 217      66.637  69.937  88.790  1.00  0.00           O
ATOM   3501  NE2 GLN A 217      66.387  71.757  87.470  1.00  0.00           N
ATOM   3504  C   GLN A 217      63.337  68.657  91.530  1.00  0.00           C
ATOM   3505  O   GLN A 217      64.037  67.927  92.220  1.00  0.00           O
ATOM   3506  N   ASN A 218      62.027  68.857  91.830  1.00  0.00           N
ATOM   3508  CA  ASN A 218      61.347  68.137  92.890  1.00  0.00           C
ATOM   3510  CB  ASN A 218      59.967  68.767  93.310  1.00  0.00           C
ATOM   3513  CG  ASN A 218      59.617  68.407  94.750  1.00  0.00           C
ATOM   3514  OD1 ASN A 218      60.447  67.867  95.490  1.00  0.00           O
ATOM   3515  ND2 ASN A 218      58.387  68.697  95.210  1.00  0.00           N
ATOM   3518  C   ASN A 218      61.187  66.667  92.530  1.00  0.00           C
ATOM   3519  O   ASN A 218      60.907  66.307  91.380  1.00  0.00           O
ATOM   3520  N   LYS A 219      61.397  65.777  93.510  1.00  0.00           N
ATOM   3522  CA  LYS A 219      61.587  64.357  93.290  1.00  0.00           C
ATOM   3524  CB  LYS A 219      63.077  63.987  93.010  1.00  0.00           C
ATOM   3527  CG  LYS A 219      63.577  64.507  91.640  1.00  0.00           C
ATOM   3530  CD  LYS A 219      65.097  64.417  91.420  1.00  0.00           C
ATOM   3533  CE  LYS A 219      65.577  65.247  90.220  1.00  0.00           C
ATOM   3536  NZ  LYS A 219      65.007  64.767  88.950  1.00  0.00           N
ATOM   3540  C   LYS A 219      61.077  63.637  94.510  1.00  0.00           C
ATOM   3541  O   LYS A 219      61.117  64.177  95.620  1.00  0.00           O
ATOM   3542  N   LEU A 220      60.567  62.407  94.310  1.00  0.00           N
ATOM   3544  CA  LEU A 220      60.077  61.527  95.350  1.00  0.00           C
ATOM   3546  CB  LEU A 220      59.087  60.507  94.730  1.00  0.00           C
ATOM   3549  CG  LEU A 220      58.437  59.537  95.740  1.00  0.00           C
ATOM   3551  CD1 LEU A 220      57.517  60.287  96.710  1.00  0.00           C
ATOM   3555  CD2 LEU A 220      57.647  58.477  94.980  1.00  0.00           C
ATOM   3559  C   LEU A 220      61.217  60.737  95.960  1.00  0.00           C
ATOM   3560  O   LEU A 220      61.967  60.067  95.240  1.00  0.00           O
ATOM   3561  N   LEU A 221      61.387  60.777  97.290  1.00  0.00           N
ATOM   3563  CA  LEU A 221      62.417  60.037  97.980  1.00  0.00           C
ATOM   3565  CB  LEU A 221      62.887  60.787  99.260  1.00  0.00           C
ATOM   3568  CG  LEU A 221      63.497  62.177  98.990  1.00  0.00           C
ATOM   3570  CD1 LEU A 221      64.187  62.727 100.240  1.00  0.00           C
ATOM   3574  CD2 LEU A 221      64.517  62.087  97.840  1.00  0.00           C
ATOM   3578  C   LEU A 221      61.977  58.637  98.340  1.00  0.00           C
ATOM   3579  O   LEU A 221      60.807  58.367  98.620  1.00  0.00           O
ATOM   3580  N   HIS A 222      62.937  57.697  98.340  1.00  0.00           N
ATOM   3582  CA  HIS A 222      62.707  56.297  98.590  1.00  0.00           C
ATOM   3584  CB  HIS A 222      63.097  55.487  97.350  1.00  0.00           C
ATOM   3587  ND1 HIS A 222      61.017  55.597  95.970  1.00  0.00           N
ATOM   3588  CG  HIS A 222      62.337  55.997  96.170  1.00  0.00           C
ATOM   3589  CE1 HIS A 222      60.637  56.257  94.880  1.00  0.00           C
ATOM   3591  NE2 HIS A 222      61.637  57.027  94.380  1.00  0.00           N
ATOM   3593  CD2 HIS A 222      62.727  56.857  95.200  1.00  0.00           C
ATOM   3595  C   HIS A 222      63.517  55.857  99.790  1.00  0.00           C
ATOM   3596  O   HIS A 222      64.397  56.587 100.270  1.00  0.00           O
ATOM   3597  N   PRO A 223      63.257  54.707 100.390  1.00  0.00           N
ATOM   3598  CD  PRO A 223      62.087  53.857 100.130  1.00  0.00           C
ATOM   3601  CA  PRO A 223      64.067  54.187 101.480  1.00  0.00           C
ATOM   3603  CB  PRO A 223      63.407  52.857 101.850  1.00  0.00           C
ATOM   3606  CG  PRO A 223      61.967  53.037 101.400  1.00  0.00           C
ATOM   3609  C   PRO A 223      65.537  54.027 101.140  1.00  0.00           C
ATOM   3610  O   PRO A 223      65.877  53.377 100.140  1.00  0.00           O
ATOM   3611  N   GLY A 224      66.407  54.617 101.980  1.00  0.00           N
ATOM   3613  CA  GLY A 224      67.857  54.507 101.840  1.00  0.00           C
ATOM   3616  C   GLY A 224      68.447  55.617 101.020  1.00  0.00           C
ATOM   3617  O   GLY A 224      69.657  55.687 100.870  1.00  0.00           O
ATOM   3618  N   ASP A 225      67.617  56.517 100.470  1.00  0.00           N
ATOM   3620  CA  ASP A 225      68.127  57.677  99.760  1.00  0.00           C
ATOM   3622  CB  ASP A 225      67.007  58.387  98.970  1.00  0.00           C
ATOM   3625  CG  ASP A 225      66.537  57.487  97.840  1.00  0.00           C
ATOM   3626  OD1 ASP A 225      67.247  56.497  97.500  1.00  0.00           O
ATOM   3627  OD2 ASP A 225      65.487  57.817  97.240  1.00  0.00           O
ATOM   3628  C   ASP A 225      68.877  58.637 100.670  1.00  0.00           C
ATOM   3629  O   ASP A 225      68.557  58.807 101.850  1.00  0.00           O
ATOM   3630  N   ILE A 226      69.917  59.287 100.120  1.00  0.00           N
ATOM   3632  CA  ILE A 226      70.597  60.357 100.810  1.00  0.00           C
ATOM   3634  CB  ILE A 226      72.107  60.157 100.960  1.00  0.00           C
ATOM   3636  CG2 ILE A 226      72.987  60.977  99.990  1.00  0.00           C
ATOM   3640  CG1 ILE A 226      72.557  60.407 102.420  1.00  0.00           C
ATOM   3643  CD  ILE A 226      72.337  61.827 102.950  1.00  0.00           C
ATOM   3647  C   ILE A 226      70.257  61.617 100.070  1.00  0.00           C
ATOM   3648  O   ILE A 226      70.367  61.707  98.850  1.00  0.00           O
ATOM   3649  N   LEU A 227      69.827  62.647 100.810  1.00  0.00           N
ATOM   3651  CA  LEU A 227      69.757  63.997 100.320  1.00  0.00           C
ATOM   3653  CB  LEU A 227      68.357  64.597 100.590  1.00  0.00           C
ATOM   3656  CG  LEU A 227      68.107  65.967  99.920  1.00  0.00           C
ATOM   3658  CD1 LEU A 227      68.107  65.827  98.390  1.00  0.00           C
ATOM   3662  CD2 LEU A 227      66.767  66.567 100.400  1.00  0.00           C
ATOM   3666  C   LEU A 227      70.827  64.777 101.040  1.00  0.00           C
ATOM   3667  O   LEU A 227      70.767  64.977 102.250  1.00  0.00           O
ATOM   3668  N   PHE A 228      71.867  65.207 100.300  1.00  0.00           N
ATOM   3670  CA  PHE A 228      73.037  65.857 100.870  1.00  0.00           C
ATOM   3672  CB  PHE A 228      74.357  65.057 100.640  1.00  0.00           C
ATOM   3675  CG  PHE A 228      75.557  65.787 101.200  1.00  0.00           C
ATOM   3676  CD1 PHE A 228      75.727  65.887 102.590  1.00  0.00           C
ATOM   3678  CE1 PHE A 228      76.807  66.597 103.140  1.00  0.00           C
ATOM   3680  CZ  PHE A 228      77.717  67.237 102.300  1.00  0.00           C
ATOM   3682  CD2 PHE A 228      76.487  66.427 100.360  1.00  0.00           C
ATOM   3684  CE2 PHE A 228      77.547  67.157 100.910  1.00  0.00           C
ATOM   3686  C   PHE A 228      73.137  67.267 100.310  1.00  0.00           C
ATOM   3687  O   PHE A 228      73.107  67.467  99.090  1.00  0.00           O
ATOM   3688  N   ILE A 229      73.287  68.257 101.200  1.00  0.00           N
ATOM   3690  CA  ILE A 229      73.407  69.657 100.840  1.00  0.00           C
ATOM   3692  CB  ILE A 229      72.417  70.547 101.590  1.00  0.00           C
ATOM   3694  CG2 ILE A 229      72.607  72.027 101.170  1.00  0.00           C
ATOM   3698  CG1 ILE A 229      70.927  70.177 101.350  1.00  0.00           C
ATOM   3701  CD  ILE A 229      70.387  68.897 102.010  1.00  0.00           C
ATOM   3705  C   ILE A 229      74.867  70.057 101.130  1.00  0.00           C
ATOM   3706  O   ILE A 229      75.237  70.187 102.300  1.00  0.00           O
ATOM   3707  N   PRO A 230      75.737  70.257 100.130  1.00  0.00           N
ATOM   3708  CD  PRO A 230      75.457  69.977  98.710  1.00  0.00           C
ATOM   3711  CA  PRO A 230      77.097  70.757 100.310  1.00  0.00           C
ATOM   3713  CB  PRO A 230      77.687  70.797  98.890  1.00  0.00           C
ATOM   3716  CG  PRO A 230      76.837  69.807  98.090  1.00  0.00           C
ATOM   3719  C   PRO A 230      77.247  72.087 101.040  1.00  0.00           C
ATOM   3720  O   PRO A 230      76.317  72.897 101.120  1.00  0.00           O
ATOM   3721  N   ARG A 231      78.457  72.347 101.560  1.00  0.00           N
ATOM   3723  CA  ARG A 231      78.847  73.687 101.970  1.00  0.00           C
ATOM   3725  CB  ARG A 231      79.987  73.687 103.030  1.00  0.00           C
ATOM   3728  CG  ARG A 231      79.467  73.337 104.430  1.00  0.00           C
ATOM   3731  CD  ARG A 231      80.487  73.057 105.540  1.00  0.00           C
ATOM   3734  NE  ARG A 231      81.177  74.347 105.890  1.00  0.00           N
ATOM   3736  CZ  ARG A 231      80.767  75.197 106.820  1.00  0.00           C
ATOM   3737  NH1 ARG A 231      80.037  74.807 107.840  1.00  0.00           N
ATOM   3740  NH2 ARG A 231      81.137  76.457 106.730  1.00  0.00           N
ATOM   3743  C   ARG A 231      79.217  74.587 100.800  1.00  0.00           C
ATOM   3744  O   ARG A 231      79.557  74.117  99.720  1.00  0.00           O
ATOM   3745  N   ASN A 232      79.287  75.917 101.060  1.00  0.00           N
ATOM   3747  CA  ASN A 232      79.997  76.917 100.260  1.00  0.00           C
ATOM   3749  CB  ASN A 232      80.097  78.287 100.990  1.00  0.00           C
ATOM   3752  CG  ASN A 232      78.737  78.907 101.280  1.00  0.00           C
ATOM   3753  OD1 ASN A 232      77.717  78.607 100.660  1.00  0.00           O
ATOM   3754  ND2 ASN A 232      78.737  79.827 102.270  1.00  0.00           N
ATOM   3757  C   ASN A 232      81.437  76.577  99.930  1.00  0.00           C
ATOM   3758  O   ASN A 232      82.087  77.247  99.140  1.00  0.00           O
ATOM   3759  N   ASP A 233      82.007  75.537 100.550  1.00  0.00           N
ATOM   3761  CA  ASP A 233      83.407  75.237 100.510  1.00  0.00           C
ATOM   3763  CB  ASP A 233      83.757  74.297 101.680  1.00  0.00           C
ATOM   3766  CG  ASP A 233      83.367  74.937 103.000  1.00  0.00           C
ATOM   3767  OD1 ASP A 233      83.207  76.177 103.090  1.00  0.00           O
ATOM   3768  OD2 ASP A 233      83.257  74.157 103.980  1.00  0.00           O
ATOM   3769  C   ASP A 233      83.867  74.617  99.200  1.00  0.00           C
ATOM   3770  O   ASP A 233      85.047  74.727  98.870  1.00  0.00           O
ATOM   3771  N   ASP A 234      82.977  73.977  98.400  1.00  0.00           N
ATOM   3773  CA  ASP A 234      83.417  73.457  97.110  1.00  0.00           C
ATOM   3775  CB  ASP A 234      82.757  72.097  96.740  1.00  0.00           C
ATOM   3778  CG  ASP A 234      81.317  72.127  96.240  1.00  0.00           C
ATOM   3779  OD1 ASP A 234      80.627  73.147  96.360  1.00  0.00           O
ATOM   3780  OD2 ASP A 234      80.917  71.057  95.700  1.00  0.00           O
ATOM   3781  C   ASP A 234      83.297  74.537  96.040  1.00  0.00           C
ATOM   3782  O   ASP A 234      83.917  74.447  94.980  1.00  0.00           O
ATOM   3783  N   LEU A 235      82.587  75.627  96.370  1.00  0.00           N
ATOM   3785  CA  LEU A 235      82.587  76.857  95.620  1.00  0.00           C
ATOM   3787  CB  LEU A 235      81.297  77.687  95.840  1.00  0.00           C
ATOM   3790  CG  LEU A 235      80.067  76.847  95.480  1.00  0.00           C
ATOM   3792  CD1 LEU A 235      79.467  76.187  96.720  1.00  0.00           C
ATOM   3796  CD2 LEU A 235      78.997  77.637  94.730  1.00  0.00           C
ATOM   3800  C   LEU A 235      83.787  77.647  96.030  1.00  0.00           C
ATOM   3801  O   LEU A 235      83.867  78.247  97.090  1.00  0.00           O
ATOM   3802  N   LYS A 236      84.797  77.657  95.170  1.00  0.00           N
ATOM   3804  CA  LYS A 236      85.947  78.497  95.380  1.00  0.00           C
ATOM   3806  CB  LYS A 236      87.207  77.687  95.740  1.00  0.00           C
ATOM   3809  CG  LYS A 236      87.037  76.937  97.070  1.00  0.00           C
ATOM   3812  CD  LYS A 236      88.387  76.407  97.580  1.00  0.00           C
ATOM   3815  CE  LYS A 236      88.347  75.747  98.970  1.00  0.00           C
ATOM   3818  NZ  LYS A 236      87.677  74.447  98.840  1.00  0.00           N
ATOM   3822  C   LYS A 236      86.167  79.377  94.180  1.00  0.00           C
ATOM   3823  O   LYS A 236      86.157  78.917  93.040  1.00  0.00           O
ATOM   3824  N   VAL A 237      86.377  80.677  94.420  1.00  0.00           N
ATOM   3826  CA  VAL A 237      86.837  81.617  93.420  1.00  0.00           C
ATOM   3828  CB  VAL A 237      85.877  82.777  93.150  1.00  0.00           C
ATOM   3830  CG1 VAL A 237      86.467  83.767  92.120  1.00  0.00           C
ATOM   3834  CG2 VAL A 237      84.537  82.207  92.640  1.00  0.00           C
ATOM   3838  C   VAL A 237      88.157  82.127  93.940  1.00  0.00           C
ATOM   3839  O   VAL A 237      88.317  82.387  95.130  1.00  0.00           O
ATOM   3840  N   PHE A 238      89.147  82.287  93.050  1.00  0.00           N
ATOM   3842  CA  PHE A 238      90.467  82.747  93.440  1.00  0.00           C
ATOM   3844  CB  PHE A 238      91.547  81.737  92.990  1.00  0.00           C
ATOM   3847  CG  PHE A 238      91.237  80.407  93.600  1.00  0.00           C
ATOM   3848  CD1 PHE A 238      91.607  80.137  94.920  1.00  0.00           C
ATOM   3850  CE1 PHE A 238      91.307  78.907  95.510  1.00  0.00           C
ATOM   3852  CZ  PHE A 238      90.637  77.917  94.770  1.00  0.00           C
ATOM   3854  CD2 PHE A 238      90.537  79.427  92.880  1.00  0.00           C
ATOM   3856  CE2 PHE A 238      90.237  78.187  93.460  1.00  0.00           C
ATOM   3858  C   PHE A 238      90.717  84.067  92.770  1.00  0.00           C
ATOM   3859  O   PHE A 238      90.517  84.207  91.560  1.00  0.00           O
ATOM   3860  N   VAL A 239      91.177  85.077  93.530  1.00  0.00           N
ATOM   3862  CA  VAL A 239      91.527  86.347  92.930  1.00  0.00           C
ATOM   3864  CB  VAL A 239      90.647  87.497  93.370  1.00  0.00           C
ATOM   3866  CG1 VAL A 239      91.037  88.767  92.590  1.00  0.00           C
ATOM   3870  CG2 VAL A 239      89.157  87.167  93.110  1.00  0.00           C
ATOM   3874  C   VAL A 239      92.997  86.557  93.210  1.00  0.00           C
ATOM   3875  O   VAL A 239      93.457  86.597  94.360  1.00  0.00           O
ATOM   3876  N   MET A 240      93.767  86.607  92.120  1.00  0.00           N
ATOM   3878  CA  MET A 240      95.207  86.557  92.070  1.00  0.00           C
ATOM   3880  CB  MET A 240      95.697  85.237  91.420  1.00  0.00           C
ATOM   3883  CG  MET A 240      95.377  83.957  92.220  1.00  0.00           C
ATOM   3886  SD  MET A 240      95.507  82.417  91.250  1.00  0.00           S
ATOM   3887  CE  MET A 240      96.937  82.797  90.200  1.00  0.00           C
ATOM   3891  C   MET A 240      95.677  87.677  91.170  1.00  0.00           C
ATOM   3892  O   MET A 240      94.987  88.017  90.220  1.00  0.00           O
ATOM   3893  N   GLY A 241      96.887  88.237  91.400  1.00  0.00           N
ATOM   3895  CA  GLY A 241      97.477  89.247  90.520  1.00  0.00           C
ATOM   3898  C   GLY A 241      96.847  90.607  90.580  1.00  0.00           C
ATOM   3899  O   GLY A 241      95.637  90.757  90.460  1.00  0.00           O
ATOM   3900  N   GLU A 242      97.687  91.637  90.750  1.00  0.00           N
ATOM   3902  CA  GLU A 242      97.437  93.077  90.760  1.00  0.00           C
ATOM   3904  CB  GLU A 242      98.037  93.747  89.500  1.00  0.00           C
ATOM   3907  CG  GLU A 242      98.667  95.127  89.810  1.00  0.00           C
ATOM   3910  CD  GLU A 242      99.817  94.997  90.790  1.00  0.00           C
ATOM   3911  OE1 GLU A 242     100.867  94.407  90.410  1.00  0.00           O
ATOM   3912  OE2 GLU A 242      99.707  95.517  91.930  1.00  0.00           O
ATOM   3913  C   GLU A 242      96.047  93.627  91.150  1.00  0.00           C
ATOM   3914  O   GLU A 242      95.357  94.367  90.450  1.00  0.00           O
ATOM   3915  N   VAL A 243      95.677  93.307  92.400  1.00  0.00           N
ATOM   3917  CA  VAL A 243      94.467  93.687  93.090  1.00  0.00           C
ATOM   3919  CB  VAL A 243      93.467  92.537  93.280  1.00  0.00           C
ATOM   3921  CG1 VAL A 243      92.797  92.247  91.930  1.00  0.00           C
ATOM   3925  CG2 VAL A 243      94.167  91.287  93.850  1.00  0.00           C
ATOM   3929  C   VAL A 243      94.887  94.237  94.430  1.00  0.00           C
ATOM   3930  O   VAL A 243      96.067  94.207  94.770  1.00  0.00           O
ATOM   3931  N   GLY A 244      93.947  94.777  95.220  1.00  0.00           N
ATOM   3933  CA  GLY A 244      94.257  95.317  96.540  1.00  0.00           C
ATOM   3936  C   GLY A 244      94.897  94.337  97.490  1.00  0.00           C
ATOM   3937  O   GLY A 244      95.907  94.617  98.130  1.00  0.00           O
ATOM   3938  N   LYS A 245      94.307  93.137  97.570  1.00  0.00           N
ATOM   3940  CA  LYS A 245      94.887  92.007  98.250  1.00  0.00           C
ATOM   3942  CB  LYS A 245      94.457  92.017  99.730  1.00  0.00           C
ATOM   3945  CG  LYS A 245      95.077  90.907 100.590  1.00  0.00           C
ATOM   3948  CD  LYS A 245      94.607  91.007 102.050  1.00  0.00           C
ATOM   3951  CE  LYS A 245      93.137  90.687 102.250  1.00  0.00           C
ATOM   3954  NZ  LYS A 245      92.737  90.757 103.680  1.00  0.00           N
ATOM   3958  C   LYS A 245      94.377  90.727  97.610  1.00  0.00           C
ATOM   3959  O   LYS A 245      93.167  90.517  97.520  1.00  0.00           O
ATOM   3960  N   GLN A 246      95.277  89.797  97.200  1.00  0.00           N
ATOM   3962  CA  GLN A 246      94.897  88.447  96.810  1.00  0.00           C
ATOM   3964  CB  GLN A 246      96.117  87.637  96.310  1.00  0.00           C
ATOM   3967  CG  GLN A 246      96.857  88.257  95.100  1.00  0.00           C
ATOM   3970  CD  GLN A 246      98.117  87.457  94.750  1.00  0.00           C
ATOM   3971  OE1 GLN A 246      98.357  87.097  93.590  1.00  0.00           O
ATOM   3972  NE2 GLN A 246      98.947  87.137  95.770  1.00  0.00           N
ATOM   3975  C   GLN A 246      94.207  87.657  97.930  1.00  0.00           C
ATOM   3976  O   GLN A 246      94.587  87.697  99.110  1.00  0.00           O
ATOM   3977  N   SER A 247      93.137  86.927  97.590  1.00  0.00           N
ATOM   3979  CA  SER A 247      92.307  86.247  98.560  1.00  0.00           C
ATOM   3981  CB  SER A 247      91.107  87.087  99.110  1.00  0.00           C
ATOM   3984  OG  SER A 247      91.547  88.227  99.850  1.00  0.00           O
ATOM   3986  C   SER A 247      91.707  85.017  97.950  1.00  0.00           C
ATOM   3987  O   SER A 247      91.307  84.977  96.790  1.00  0.00           O
ATOM   3988  N   THR A 248      91.557  83.977  98.780  1.00  0.00           N
ATOM   3990  CA  THR A 248      90.587  82.917  98.540  1.00  0.00           C
ATOM   3992  CB  THR A 248      90.897  81.627  99.280  1.00  0.00           C
ATOM   3994  OG1 THR A 248      90.927  81.767 100.700  1.00  0.00           O
ATOM   3996  CG2 THR A 248      92.267  81.127  98.800  1.00  0.00           C
ATOM   4000  C   THR A 248      89.187  83.367  98.910  1.00  0.00           C
ATOM   4001  O   THR A 248      88.967  83.927  99.990  1.00  0.00           O
ATOM   4002  N   LEU A 249      88.217  83.137  98.010  1.00  0.00           N
ATOM   4004  CA  LEU A 249      86.837  83.527  98.180  1.00  0.00           C
ATOM   4006  CB  LEU A 249      86.357  84.537  97.100  1.00  0.00           C
ATOM   4009  CG  LEU A 249      87.257  85.767  96.850  1.00  0.00           C
ATOM   4011  CD1 LEU A 249      86.697  86.597  95.690  1.00  0.00           C
ATOM   4015  CD2 LEU A 249      87.407  86.647  98.100  1.00  0.00           C
ATOM   4019  C   LEU A 249      85.977  82.277  98.050  1.00  0.00           C
ATOM   4020  O   LEU A 249      86.417  81.247  97.550  1.00  0.00           O
ATOM   4021  N   LYS A 250      84.717  82.377  98.480  1.00  0.00           N
ATOM   4023  CA  LYS A 250      83.687  81.397  98.230  1.00  0.00           C
ATOM   4025  CB  LYS A 250      83.337  80.597  99.520  1.00  0.00           C
ATOM   4028  CG  LYS A 250      84.537  79.817 100.080  1.00  0.00           C
ATOM   4031  CD  LYS A 250      84.197  78.917 101.280  1.00  0.00           C
ATOM   4034  CE  LYS A 250      83.657  79.667 102.490  1.00  0.00           C
ATOM   4037  NZ  LYS A 250      83.357  78.737 103.590  1.00  0.00           N
ATOM   4041  C   LYS A 250      82.517  82.217  97.720  1.00  0.00           C
ATOM   4042  O   LYS A 250      82.577  83.447  97.800  1.00  0.00           O
ATOM   4043  N   MET A 251      81.477  81.597  97.150  1.00  0.00           N
ATOM   4045  CA  MET A 251      80.317  82.317  96.660  1.00  0.00           C
ATOM   4047  CB  MET A 251      79.737  81.647  95.390  1.00  0.00           C
ATOM   4050  CG  MET A 251      80.757  81.477  94.240  1.00  0.00           C
ATOM   4053  SD  MET A 251      79.997  80.797  92.720  1.00  0.00           S
ATOM   4054  CE  MET A 251      81.317  81.137  91.530  1.00  0.00           C
ATOM   4058  C   MET A 251      79.267  82.447  97.770  1.00  0.00           C
ATOM   4059  O   MET A 251      79.417  81.887  98.870  1.00  0.00           O
ATOM   4060  N   ASP A 252      78.167  83.177  97.550  1.00  0.00           N
ATOM   4062  CA  ASP A 252      76.997  83.137  98.410  1.00  0.00           C
ATOM   4064  CB  ASP A 252      76.637  84.557  98.940  1.00  0.00           C
ATOM   4067  CG  ASP A 252      75.987  85.567  98.010  1.00  0.00           C
ATOM   4068  OD1 ASP A 252      75.487  85.197  96.920  1.00  0.00           O
ATOM   4069  OD2 ASP A 252      75.877  86.737  98.440  1.00  0.00           O
ATOM   4070  C   ASP A 252      75.877  82.377  97.720  1.00  0.00           C
ATOM   4071  O   ASP A 252      76.117  81.427  96.980  1.00  0.00           O
ATOM   4072  N   ARG A 253      74.607  82.737  97.980  1.00  0.00           N
ATOM   4074  CA  ARG A 253      73.457  82.097  97.380  1.00  0.00           C
ATOM   4076  CB  ARG A 253      72.227  82.277  98.320  1.00  0.00           C
ATOM   4079  CG  ARG A 253      71.567  83.667  98.410  1.00  0.00           C
ATOM   4082  CD  ARG A 253      70.187  83.607  99.080  1.00  0.00           C
ATOM   4085  NE  ARG A 253      70.417  83.277 100.520  1.00  0.00           N
ATOM   4087  CZ  ARG A 253      69.497  82.837 101.370  1.00  0.00           C
ATOM   4088  NH1 ARG A 253      68.297  82.477 101.000  1.00  0.00           N
ATOM   4091  NH2 ARG A 253      69.797  82.677 102.640  1.00  0.00           N
ATOM   4094  C   ARG A 253      73.167  82.617  95.960  1.00  0.00           C
ATOM   4095  O   ARG A 253      72.557  81.927  95.120  1.00  0.00           O
ATOM   4096  N   SER A 254      73.617  83.837  95.610  1.00  0.00           N
ATOM   4098  CA  SER A 254      73.387  84.447  94.320  1.00  0.00           C
ATOM   4100  CB  SER A 254      73.517  86.007  94.410  1.00  0.00           C
ATOM   4103  OG  SER A 254      74.837  86.497  94.150  1.00  0.00           O
ATOM   4105  C   SER A 254      74.377  83.887  93.320  1.00  0.00           C
ATOM   4106  O   SER A 254      74.117  83.877  92.110  1.00  0.00           O
ATOM   4107  N   GLY A 255      75.537  83.397  93.800  1.00  0.00           N
ATOM   4109  CA  GLY A 255      76.647  82.947  92.980  1.00  0.00           C
ATOM   4112  C   GLY A 255      77.767  83.917  93.120  1.00  0.00           C
ATOM   4113  O   GLY A 255      77.937  84.507  94.180  1.00  0.00           O
ATOM   4114  N   MET A 256      78.567  84.117  92.060  1.00  0.00           N
ATOM   4116  CA  MET A 256      79.497  85.227  92.050  1.00  0.00           C
ATOM   4118  CB  MET A 256      80.867  84.887  92.690  1.00  0.00           C
ATOM   4121  CG  MET A 256      81.887  86.047  92.780  1.00  0.00           C
ATOM   4124  SD  MET A 256      83.427  85.667  93.670  1.00  0.00           S
ATOM   4125  CE  MET A 256      82.657  85.417  95.290  1.00  0.00           C
ATOM   4129  C   MET A 256      79.637  85.777  90.640  1.00  0.00           C
ATOM   4130  O   MET A 256      79.597  85.067  89.630  1.00  0.00           O
ATOM   4131  N   THR A 257      79.787  87.097  90.560  1.00  0.00           N
ATOM   4133  CA  THR A 257      79.947  87.827  89.310  1.00  0.00           C
ATOM   4135  CB  THR A 257      78.847  88.867  89.170  1.00  0.00           C
ATOM   4137  OG1 THR A 257      78.917  89.577  87.950  1.00  0.00           O
ATOM   4139  CG2 THR A 257      78.877  89.927  90.280  1.00  0.00           C
ATOM   4143  C   THR A 257      81.347  88.417  89.260  1.00  0.00           C
ATOM   4144  O   THR A 257      81.977  88.647  90.280  1.00  0.00           O
ATOM   4145  N   LEU A 258      81.927  88.637  88.050  1.00  0.00           N
ATOM   4147  CA  LEU A 258      83.317  89.057  87.920  1.00  0.00           C
ATOM   4149  CB  LEU A 258      83.717  89.137  86.420  1.00  0.00           C
ATOM   4152  CG  LEU A 258      85.127  89.687  86.120  1.00  0.00           C
ATOM   4154  CD1 LEU A 258      86.237  88.767  86.650  1.00  0.00           C
ATOM   4158  CD2 LEU A 258      85.307  89.917  84.610  1.00  0.00           C
ATOM   4162  C   LEU A 258      83.637  90.367  88.650  1.00  0.00           C
ATOM   4163  O   LEU A 258      84.617  90.487  89.380  1.00  0.00           O
ATOM   4164  N   ALA A 259      82.727  91.367  88.540  1.00  0.00           N
ATOM   4166  CA  ALA A 259      82.787  92.617  89.260  1.00  0.00           C
ATOM   4168  CB  ALA A 259      81.547  93.457  88.870  1.00  0.00           C
ATOM   4172  C   ALA A 259      82.817  92.447  90.790  1.00  0.00           C
ATOM   4173  O   ALA A 259      83.577  93.107  91.510  1.00  0.00           O
ATOM   4174  N   GLU A 260      81.997  91.517  91.300  1.00  0.00           N
ATOM   4176  CA  GLU A 260      82.017  91.137  92.700  1.00  0.00           C
ATOM   4178  CB  GLU A 260      80.867  90.177  93.040  1.00  0.00           C
ATOM   4181  CG  GLU A 260      80.917  89.567  94.460  1.00  0.00           C
ATOM   4184  CD  GLU A 260      79.807  88.557  94.680  1.00  0.00           C
ATOM   4185  OE1 GLU A 260      79.097  88.237  93.700  1.00  0.00           O
ATOM   4186  OE2 GLU A 260      79.707  88.067  95.830  1.00  0.00           O
ATOM   4187  C   GLU A 260      83.337  90.557  93.190  1.00  0.00           C
ATOM   4188  O   GLU A 260      83.837  90.927  94.250  1.00  0.00           O
ATOM   4189  N   ALA A 261      83.967  89.647  92.390  1.00  0.00           N
ATOM   4191  CA  ALA A 261      85.257  89.067  92.710  1.00  0.00           C
ATOM   4193  CB  ALA A 261      85.647  88.037  91.630  1.00  0.00           C
ATOM   4197  C   ALA A 261      86.377  90.097  92.860  1.00  0.00           C
ATOM   4198  O   ALA A 261      87.147  90.057  93.810  1.00  0.00           O
ATOM   4199  N   LEU A 262      86.427  91.097  91.950  1.00  0.00           N
ATOM   4201  CA  LEU A 262      87.327  92.247  92.060  1.00  0.00           C
ATOM   4203  CB  LEU A 262      87.197  93.227  90.860  1.00  0.00           C
ATOM   4206  CG  LEU A 262      88.027  92.807  89.640  1.00  0.00           C
ATOM   4208  CD1 LEU A 262      87.427  91.587  88.920  1.00  0.00           C
ATOM   4212  CD2 LEU A 262      88.227  93.977  88.660  1.00  0.00           C
ATOM   4216  C   LEU A 262      87.077  93.067  93.310  1.00  0.00           C
ATOM   4217  O   LEU A 262      87.997  93.487  94.010  1.00  0.00           O
ATOM   4218  N   GLY A 263      85.797  93.327  93.620  1.00  0.00           N
ATOM   4220  CA  GLY A 263      85.417  94.147  94.760  1.00  0.00           C
ATOM   4223  C   GLY A 263      85.687  93.507  96.100  1.00  0.00           C
ATOM   4224  O   GLY A 263      86.057  94.167  97.060  1.00  0.00           O
ATOM   4225  N   ASN A 264      85.557  92.167  96.170  1.00  0.00           N
ATOM   4227  CA  ASN A 264      85.887  91.377  97.340  1.00  0.00           C
ATOM   4229  CB  ASN A 264      85.327  89.917  97.220  1.00  0.00           C
ATOM   4232  CG  ASN A 264      83.797  89.907  97.240  1.00  0.00           C
ATOM   4233  OD1 ASN A 264      83.157  90.927  97.490  1.00  0.00           O
ATOM   4234  ND2 ASN A 264      83.167  88.727  96.980  1.00  0.00           N
ATOM   4237  C   ASN A 264      87.407  91.367  97.560  1.00  0.00           C
ATOM   4238  O   ASN A 264      87.887  91.177  98.680  1.00  0.00           O
ATOM   4239  N   ALA A 265      88.197  91.657  96.520  1.00  0.00           N
ATOM   4241  CA  ALA A 265      89.647  91.667  96.560  1.00  0.00           C
ATOM   4243  CB  ALA A 265      90.167  91.287  95.160  1.00  0.00           C
ATOM   4247  C   ALA A 265      90.227  93.037  96.940  1.00  0.00           C
ATOM   4248  O   ALA A 265      91.437  93.247  96.860  1.00  0.00           O
ATOM   4249  N   GLU A 266      89.347  93.977  97.340  1.00  0.00           N
ATOM   4251  CA  GLU A 266      89.687  95.327  97.760  1.00  0.00           C
ATOM   4253  CB  GLU A 266      90.797  95.427  98.870  1.00  0.00           C
ATOM   4256  CG  GLU A 266      90.367  94.697 100.180  1.00  0.00           C
ATOM   4259  CD  GLU A 266      91.387  94.447 101.310  1.00  0.00           C
ATOM   4260  OE1 GLU A 266      92.307  95.247 101.610  1.00  0.00           O
ATOM   4261  OE2 GLU A 266      91.157  93.397 101.980  1.00  0.00           O
ATOM   4262  C   GLU A 266      89.847  96.237  96.530  1.00  0.00           C
ATOM   4263  O   GLU A 266      90.497  97.277  96.550  1.00  0.00           O
ATOM   4264  N   GLY A 267      89.187  95.837  95.420  1.00  0.00           N
ATOM   4266  CA  GLY A 267      89.287  96.457  94.110  1.00  0.00           C
ATOM   4269  C   GLY A 267      90.537  96.057  93.380  1.00  0.00           C
ATOM   4270  O   GLY A 267      91.437  95.397  93.900  1.00  0.00           O
ATOM   4271  N   MET A 268      90.617  96.427  92.090  1.00  0.00           N
ATOM   4273  CA  MET A 268      91.847  96.357  91.330  1.00  0.00           C
ATOM   4275  CB  MET A 268      91.527  96.467  89.820  1.00  0.00           C
ATOM   4278  CG  MET A 268      92.737  96.177  88.910  1.00  0.00           C
ATOM   4281  SD  MET A 268      92.337  96.067  87.140  1.00  0.00           S
ATOM   4282  CE  MET A 268      92.147  97.797  86.660  1.00  0.00           C
ATOM   4286  C   MET A 268      92.777  97.467  91.800  1.00  0.00           C
ATOM   4287  O   MET A 268      92.307  98.547  92.150  1.00  0.00           O
ATOM   4288  N   ASN A 269      94.097  97.217  91.870  1.00  0.00           N
ATOM   4290  CA  ASN A 269      95.067  98.217  92.300  1.00  0.00           C
ATOM   4292  CB  ASN A 269      96.417  97.487  92.620  1.00  0.00           C
ATOM   4295  CG  ASN A 269      97.577  98.377  93.080  1.00  0.00           C
ATOM   4296  OD1 ASN A 269      97.747  99.527  92.680  1.00  0.00           O
ATOM   4297  ND2 ASN A 269      98.407  97.837  94.000  1.00  0.00           N
ATOM   4300  C   ASN A 269      95.167  99.397  91.320  1.00  0.00           C
ATOM   4301  O   ASN A 269      95.697  99.297  90.210  1.00  0.00           O
ATOM   4302  N   GLN A 270      94.617 100.577  91.700  1.00  0.00           N
ATOM   4304  CA  GLN A 270      94.427 101.717  90.840  1.00  0.00           C
ATOM   4306  CB  GLN A 270      93.597 102.797  91.570  1.00  0.00           C
ATOM   4309  CG  GLN A 270      92.177 102.357  91.980  1.00  0.00           C
ATOM   4312  CD  GLN A 270      91.347 101.747  90.840  1.00  0.00           C
ATOM   4313  OE1 GLN A 270      91.547 102.057  89.670  1.00  0.00           O
ATOM   4314  NE2 GLN A 270      90.357 100.917  91.210  1.00  0.00           N
ATOM   4317  C   GLN A 270      95.677 102.347  90.250  1.00  0.00           C
ATOM   4318  O   GLN A 270      95.677 102.737  89.080  1.00  0.00           O
ATOM   4319  N   ASP A 271      96.737 102.467  91.060  1.00  0.00           N
ATOM   4321  CA  ASP A 271      98.027 102.977  90.670  1.00  0.00           C
ATOM   4323  CB  ASP A 271      98.897 103.057  91.950  1.00  0.00           C
ATOM   4326  CG  ASP A 271      98.607 104.267  92.830  1.00  0.00           C
ATOM   4327  OD1 ASP A 271      98.427 105.387  92.280  1.00  0.00           O
ATOM   4328  OD2 ASP A 271      98.817 104.137  94.060  1.00  0.00           O
ATOM   4329  C   ASP A 271      98.757 102.167  89.570  1.00  0.00           C
ATOM   4330  O   ASP A 271      99.297 102.757  88.650  1.00  0.00           O
ATOM   4331  N   VAL A 272      98.797 100.817  89.630  1.00  0.00           N
ATOM   4333  CA  VAL A 272      99.857 100.067  88.930  1.00  0.00           C
ATOM   4335  CB  VAL A 272     100.847  99.557  89.980  1.00  0.00           C
ATOM   4337  CG1 VAL A 272     100.237  98.407  90.780  1.00  0.00           C
ATOM   4341  CG2 VAL A 272     102.197  99.117  89.400  1.00  0.00           C
ATOM   4345  C   VAL A 272      99.317  98.917  88.060  1.00  0.00           C
ATOM   4346  O   VAL A 272     100.017  98.317  87.240  1.00  0.00           O
ATOM   4347  N   ALA A 273      98.017  98.567  88.170  1.00  0.00           N
ATOM   4349  CA  ALA A 273      97.437  97.537  87.320  1.00  0.00           C
ATOM   4351  CB  ALA A 273      96.017  97.177  87.790  1.00  0.00           C
ATOM   4355  C   ALA A 273      97.447  97.857  85.830  1.00  0.00           C
ATOM   4356  O   ALA A 273      97.257  98.997  85.420  1.00  0.00           O
ATOM   4357  N   ASP A 274      97.607  96.827  84.970  1.00  0.00           N
ATOM   4359  CA  ASP A 274      97.277  96.957  83.570  1.00  0.00           C
ATOM   4361  CB  ASP A 274      98.167  96.077  82.640  1.00  0.00           C
ATOM   4364  CG  ASP A 274      97.857  96.317  81.160  1.00  0.00           C
ATOM   4365  OD1 ASP A 274      97.027  97.227  80.850  1.00  0.00           O
ATOM   4366  OD2 ASP A 274      98.437  95.597  80.310  1.00  0.00           O
ATOM   4367  C   ASP A 274      95.807  96.607  83.440  1.00  0.00           C
ATOM   4368  O   ASP A 274      95.387  95.457  83.540  1.00  0.00           O
ATOM   4369  N   ALA A 275      94.987  97.627  83.170  1.00  0.00           N
ATOM   4371  CA  ALA A 275      93.547  97.487  83.100  1.00  0.00           C
ATOM   4373  CB  ALA A 275      92.917  98.887  83.150  1.00  0.00           C
ATOM   4377  C   ALA A 275      93.147  96.757  81.820  1.00  0.00           C
ATOM   4378  O   ALA A 275      92.027  96.257  81.700  1.00  0.00           O
ATOM   4379  N   THR A 276      94.087  96.657  80.860  1.00  0.00           N
ATOM   4381  CA  THR A 276      93.987  95.817  79.660  1.00  0.00           C
ATOM   4383  CB  THR A 276      95.207  95.927  78.740  1.00  0.00           C
ATOM   4385  OG1 THR A 276      95.597  97.277  78.590  1.00  0.00           O
ATOM   4387  CG2 THR A 276      94.917  95.347  77.360  1.00  0.00           C
ATOM   4391  C   THR A 276      93.887  94.357  80.020  1.00  0.00           C
ATOM   4392  O   THR A 276      93.117  93.607  79.430  1.00  0.00           O
ATOM   4393  N   GLY A 277      94.677  93.927  81.010  1.00  0.00           N
ATOM   4395  CA  GLY A 277      94.907  92.537  81.350  1.00  0.00           C
ATOM   4398  C   GLY A 277      94.087  92.097  82.510  1.00  0.00           C
ATOM   4399  O   GLY A 277      94.607  91.697  83.550  1.00  0.00           O
ATOM   4400  N   ILE A 278      92.747  92.097  82.340  1.00  0.00           N
ATOM   4402  CA  ILE A 278      91.857  91.347  83.200  1.00  0.00           C
ATOM   4404  CB  ILE A 278      90.487  91.967  83.420  1.00  0.00           C
ATOM   4406  CG2 ILE A 278      89.557  91.017  84.230  1.00  0.00           C
ATOM   4410  CG1 ILE A 278      90.537  93.377  84.040  1.00  0.00           C
ATOM   4413  CD  ILE A 278      90.957  93.397  85.500  1.00  0.00           C
ATOM   4417  C   ILE A 278      91.617  90.037  82.510  1.00  0.00           C
ATOM   4418  O   ILE A 278      91.247  89.997  81.330  1.00  0.00           O
ATOM   4419  N   PHE A 279      91.767  88.917  83.240  1.00  0.00           N
ATOM   4421  CA  PHE A 279      91.477  87.617  82.690  1.00  0.00           C
ATOM   4423  CB  PHE A 279      92.777  86.857  82.350  1.00  0.00           C
ATOM   4426  CG  PHE A 279      93.587  87.547  81.300  1.00  0.00           C
ATOM   4427  CD1 PHE A 279      93.397  87.257  79.940  1.00  0.00           C
ATOM   4429  CE1 PHE A 279      94.227  87.827  78.960  1.00  0.00           C
ATOM   4431  CZ  PHE A 279      95.257  88.687  79.340  1.00  0.00           C
ATOM   4433  CD2 PHE A 279      94.627  88.417  81.670  1.00  0.00           C
ATOM   4435  CE2 PHE A 279      95.457  88.987  80.690  1.00  0.00           C
ATOM   4437  C   PHE A 279      90.697  86.767  83.680  1.00  0.00           C
ATOM   4438  O   PHE A 279      90.877  86.847  84.900  1.00  0.00           O
ATOM   4439  N   VAL A 280      89.857  85.867  83.140  1.00  0.00           N
ATOM   4441  CA  VAL A 280      89.277  84.747  83.870  1.00  0.00           C
ATOM   4443  CB  VAL A 280      87.747  84.697  83.780  1.00  0.00           C
ATOM   4445  CG1 VAL A 280      87.177  83.447  84.490  1.00  0.00           C
ATOM   4449  CG2 VAL A 280      87.187  85.977  84.410  1.00  0.00           C
ATOM   4453  C   VAL A 280      89.847  83.477  83.270  1.00  0.00           C
ATOM   4454  O   VAL A 280      89.897  83.347  82.050  1.00  0.00           O
ATOM   4455  N   ILE A 281      90.297  82.527  84.120  1.00  0.00           N
ATOM   4457  CA  ILE A 281      90.727  81.197  83.670  1.00  0.00           C
ATOM   4459  CB  ILE A 281      92.107  80.717  84.170  1.00  0.00           C
ATOM   4461  CG2 ILE A 281      92.477  79.387  83.470  1.00  0.00           C
ATOM   4465  CG1 ILE A 281      93.197  81.797  83.970  1.00  0.00           C
ATOM   4468  CD  ILE A 281      94.497  81.507  84.730  1.00  0.00           C
ATOM   4472  C   ILE A 281      89.707  80.237  84.210  1.00  0.00           C
ATOM   4473  O   ILE A 281      89.627  80.007  85.420  1.00  0.00           O
ATOM   4474  N   ARG A 282      88.917  79.617  83.310  1.00  0.00           N
ATOM   4476  CA  ARG A 282      87.917  78.657  83.730  1.00  0.00           C
ATOM   4478  CB  ARG A 282      86.497  79.047  83.280  1.00  0.00           C
ATOM   4481  CG  ARG A 282      85.427  77.977  83.600  1.00  0.00           C
ATOM   4484  CD  ARG A 282      84.037  78.547  83.920  1.00  0.00           C
ATOM   4487  NE  ARG A 282      83.597  79.367  82.740  1.00  0.00           N
ATOM   4489  CZ  ARG A 282      83.067  80.577  82.820  1.00  0.00           C
ATOM   4490  NH1 ARG A 282      83.007  81.287  83.930  1.00  0.00           N
ATOM   4493  NH2 ARG A 282      82.587  81.097  81.710  1.00  0.00           N
ATOM   4496  C   ARG A 282      88.297  77.307  83.190  1.00  0.00           C
ATOM   4497  O   ARG A 282      88.617  77.167  82.010  1.00  0.00           O
ATOM   4498  N   ALA A 283      88.297  76.307  84.090  1.00  0.00           N
ATOM   4500  CA  ALA A 283      88.567  74.927  83.740  1.00  0.00           C
ATOM   4502  CB  ALA A 283      89.067  74.097  84.930  1.00  0.00           C
ATOM   4506  C   ALA A 283      87.297  74.317  83.220  1.00  0.00           C
ATOM   4507  O   ALA A 283      86.207  74.507  83.760  1.00  0.00           O
ATOM   4508  N   THR A 284      87.437  73.617  82.110  1.00  0.00           N
ATOM   4510  CA  THR A 284      86.327  73.297  81.260  1.00  0.00           C
ATOM   4512  CB  THR A 284      86.327  74.177  79.990  1.00  0.00           C
ATOM   4514  OG1 THR A 284      87.607  74.307  79.410  1.00  0.00           O
ATOM   4516  CG2 THR A 284      85.897  75.617  80.320  1.00  0.00           C
ATOM   4520  C   THR A 284      86.317  71.777  81.130  1.00  0.00           C
ATOM   4521  O   THR A 284      87.337  71.087  81.290  1.00  0.00           O
ATOM   4522  N   GLN A 285      85.117  71.177  81.010  1.00  0.00           N
ATOM   4524  CA  GLN A 285      84.927  69.737  81.120  1.00  0.00           C
ATOM   4526  CB  GLN A 285      84.157  69.337  82.420  1.00  0.00           C
ATOM   4529  CG  GLN A 285      82.667  69.777  82.560  1.00  0.00           C
ATOM   4532  CD  GLN A 285      82.077  69.457  83.940  1.00  0.00           C
ATOM   4533  OE1 GLN A 285      81.937  68.297  84.360  1.00  0.00           O
ATOM   4534  NE2 GLN A 285      81.747  70.517  84.720  1.00  0.00           N
ATOM   4537  C   GLN A 285      84.167  69.217  79.920  1.00  0.00           C
ATOM   4538  O   GLN A 285      83.107  69.757  79.600  1.00  0.00           O
ATOM   4539  N   ASN A 286      84.647  68.137  79.260  1.00  0.00           N
ATOM   4541  CA  ASN A 286      83.827  67.347  78.350  1.00  0.00           C
ATOM   4543  CB  ASN A 286      82.547  66.817  79.080  1.00  0.00           C
ATOM   4546  CG  ASN A 286      81.647  65.867  78.280  1.00  0.00           C
ATOM   4547  OD1 ASN A 286      80.687  66.317  77.650  1.00  0.00           O
ATOM   4548  ND2 ASN A 286      81.837  64.537  78.410  1.00  0.00           N
ATOM   4551  C   ASN A 286      83.537  68.007  77.000  1.00  0.00           C
ATOM   4552  O   ASN A 286      82.447  68.507  76.770  1.00  0.00           O
ATOM   4553  N   LYS A 287      84.457  67.987  76.030  1.00  0.00           N
ATOM   4555  CA  LYS A 287      84.097  68.157  74.630  1.00  0.00           C
ATOM   4557  CB  LYS A 287      84.177  69.617  74.080  1.00  0.00           C
ATOM   4560  CG  LYS A 287      82.947  70.547  74.230  1.00  0.00           C
ATOM   4563  CD  LYS A 287      83.557  71.827  74.780  1.00  0.00           C
ATOM   4566  CE  LYS A 287      82.887  73.197  74.890  1.00  0.00           C
ATOM   4569  NZ  LYS A 287      82.537  73.727  73.580  1.00  0.00           N
ATOM   4573  C   LYS A 287      85.007  67.327  73.770  1.00  0.00           C
ATOM   4574  O   LYS A 287      85.937  66.647  74.190  1.00  0.00           O
ATOM   4575  N   GLN A 288      84.717  67.377  72.480  1.00  0.00           N
ATOM   4577  CA  GLN A 288      85.237  66.527  71.460  1.00  0.00           C
ATOM   4579  CB  GLN A 288      84.087  66.347  70.460  1.00  0.00           C
ATOM   4582  CG  GLN A 288      82.747  66.107  71.180  1.00  0.00           C
ATOM   4585  CD  GLN A 288      81.647  66.047  70.150  1.00  0.00           C
ATOM   4586  OE1 GLN A 288      81.347  66.997  69.420  1.00  0.00           O
ATOM   4587  NE2 GLN A 288      81.007  64.877  70.090  1.00  0.00           N
ATOM   4590  C   GLN A 288      86.337  67.247  70.740  1.00  0.00           C
ATOM   4591  O   GLN A 288      86.777  66.827  69.680  1.00  0.00           O
ATOM   4592  N   ASN A 289      86.767  68.407  71.250  1.00  0.00           N
ATOM   4594  CA  ASN A 289      87.687  69.247  70.520  1.00  0.00           C
ATOM   4596  CB  ASN A 289      87.047  70.627  70.270  1.00  0.00           C
ATOM   4599  CG  ASN A 289      85.797  70.477  69.420  1.00  0.00           C
ATOM   4600  OD1 ASN A 289      85.897  70.097  68.260  1.00  0.00           O
ATOM   4601  ND2 ASN A 289      84.607  70.867  69.940  1.00  0.00           N
ATOM   4604  C   ASN A 289      88.977  69.427  71.290  1.00  0.00           C
ATOM   4605  O   ASN A 289      89.867  70.137  70.830  1.00  0.00           O
ATOM   4606  N   GLY A 290      89.087  68.797  72.470  1.00  0.00           N
ATOM   4608  CA  GLY A 290      90.307  68.617  73.240  1.00  0.00           C
ATOM   4611  C   GLY A 290      90.947  69.807  73.880  1.00  0.00           C
ATOM   4612  O   GLY A 290      92.067  69.727  74.350  1.00  0.00           O
ATOM   4613  N   LYS A 291      90.247  70.937  74.010  1.00  0.00           N
ATOM   4615  CA  LYS A 291      90.757  72.057  74.770  1.00  0.00           C
ATOM   4617  CB  LYS A 291      90.147  73.377  74.220  1.00  0.00           C
ATOM   4620  CG  LYS A 291      90.647  73.917  72.860  1.00  0.00           C
ATOM   4623  CD  LYS A 291      90.287  73.017  71.670  1.00  0.00           C
ATOM   4626  CE  LYS A 291      90.167  73.747  70.330  1.00  0.00           C
ATOM   4629  NZ  LYS A 291      91.437  74.297  69.930  1.00  0.00           N
ATOM   4633  C   LYS A 291      90.517  71.797  76.280  1.00  0.00           C
ATOM   4634  O   LYS A 291      89.667  70.997  76.630  1.00  0.00           O
ATOM   4635  N   ILE A 292      91.317  72.397  77.200  1.00  0.00           N
ATOM   4637  CA  ILE A 292      91.227  72.127  78.650  1.00  0.00           C
ATOM   4639  CB  ILE A 292      92.577  72.077  79.420  1.00  0.00           C
ATOM   4641  CG2 ILE A 292      92.377  71.907  80.950  1.00  0.00           C
ATOM   4645  CG1 ILE A 292      93.437  70.937  78.890  1.00  0.00           C
ATOM   4648  CD  ILE A 292      94.867  70.917  79.460  1.00  0.00           C
ATOM   4652  C   ILE A 292      90.467  73.217  79.350  1.00  0.00           C
ATOM   4653  O   ILE A 292      89.797  73.007  80.360  1.00  0.00           O
ATOM   4654  N   ALA A 293      90.637  74.437  78.850  1.00  0.00           N
ATOM   4656  CA  ALA A 293      90.347  75.627  79.610  1.00  0.00           C
ATOM   4658  CB  ALA A 293      91.587  76.067  80.410  1.00  0.00           C
ATOM   4662  C   ALA A 293      89.967  76.697  78.620  1.00  0.00           C
ATOM   4663  O   ALA A 293      90.467  76.737  77.500  1.00  0.00           O
ATOM   4664  N   ASN A 294      89.067  77.597  79.040  1.00  0.00           N
ATOM   4666  CA  ASN A 294      88.797  78.807  78.300  1.00  0.00           C
ATOM   4668  CB  ASN A 294      87.297  79.077  78.060  1.00  0.00           C
ATOM   4671  CG  ASN A 294      86.807  78.347  76.820  1.00  0.00           C
ATOM   4672  OD1 ASN A 294      87.577  77.987  75.930  1.00  0.00           O
ATOM   4673  ND2 ASN A 294      85.477  78.127  76.750  1.00  0.00           N
ATOM   4676  C   ASN A 294      89.327  79.957  79.110  1.00  0.00           C
ATOM   4677  O   ASN A 294      89.187  80.017  80.330  1.00  0.00           O
ATOM   4678  N   ILE A 295      89.957  80.907  78.420  1.00  0.00           N
ATOM   4680  CA  ILE A 295      90.447  82.117  79.040  1.00  0.00           C
ATOM   4682  CB  ILE A 295      91.957  82.287  78.980  1.00  0.00           C
ATOM   4684  CG2 ILE A 295      92.357  83.587  79.720  1.00  0.00           C
ATOM   4688  CG1 ILE A 295      92.667  81.047  79.590  1.00  0.00           C
ATOM   4691  CD  ILE A 295      94.157  81.007  79.260  1.00  0.00           C
ATOM   4695  C   ILE A 295      89.717  83.287  78.430  1.00  0.00           C
ATOM   4696  O   ILE A 295      89.577  83.417  77.220  1.00  0.00           O
ATOM   4697  N   TYR A 296      89.177  84.157  79.290  1.00  0.00           N
ATOM   4699  CA  TYR A 296      88.297  85.227  78.860  1.00  0.00           C
ATOM   4701  CB  TYR A 296      86.927  85.157  79.570  1.00  0.00           C
ATOM   4704  CG  TYR A 296      86.307  83.817  79.360  1.00  0.00           C
ATOM   4705  CD1 TYR A 296      85.537  83.577  78.210  1.00  0.00           C
ATOM   4707  CE1 TYR A 296      84.847  82.367  78.050  1.00  0.00           C
ATOM   4709  CZ  TYR A 296      84.957  81.377  79.030  1.00  0.00           C
ATOM   4710  OH  TYR A 296      84.297  80.137  78.910  1.00  0.00           O
ATOM   4712  CD2 TYR A 296      86.427  82.797  80.320  1.00  0.00           C
ATOM   4714  CE2 TYR A 296      85.757  81.587  80.150  1.00  0.00           C
ATOM   4716  C   TYR A 296      88.947  86.537  79.220  1.00  0.00           C
ATOM   4717  O   TYR A 296      89.097  86.847  80.400  1.00  0.00           O
ATOM   4718  N   GLN A 297      89.367  87.327  78.220  1.00  0.00           N
ATOM   4720  CA  GLN A 297      90.037  88.587  78.450  1.00  0.00           C
ATOM   4722  CB  GLN A 297      91.117  88.867  77.380  1.00  0.00           C
ATOM   4725  CG  GLN A 297      91.897  90.187  77.620  1.00  0.00           C
ATOM   4728  CD  GLN A 297      93.017  90.347  76.590  1.00  0.00           C
ATOM   4729  OE1 GLN A 297      93.267  89.467  75.770  1.00  0.00           O
ATOM   4730  NE2 GLN A 297      93.717  91.507  76.640  1.00  0.00           N
ATOM   4733  C   GLN A 297      89.067  89.747  78.470  1.00  0.00           C
ATOM   4734  O   GLN A 297      88.217  89.897  77.590  1.00  0.00           O
ATOM   4735  N   LEU A 298      89.197  90.627  79.480  1.00  0.00           N
ATOM   4737  CA  LEU A 298      88.467  91.877  79.550  1.00  0.00           C
ATOM   4739  CB  LEU A 298      87.607  91.957  80.860  1.00  0.00           C
ATOM   4742  CG  LEU A 298      87.057  93.357  81.250  1.00  0.00           C
ATOM   4744  CD1 LEU A 298      85.987  93.857  80.270  1.00  0.00           C
ATOM   4748  CD2 LEU A 298      86.547  93.407  82.700  1.00  0.00           C
ATOM   4752  C   LEU A 298      89.417  93.057  79.480  1.00  0.00           C
ATOM   4753  O   LEU A 298      90.197  93.297  80.390  1.00  0.00           O
ATOM   4754  N   ASN A 299      89.307  93.877  78.430  1.00  0.00           N
ATOM   4756  CA  ASN A 299      89.917  95.187  78.450  1.00  0.00           C
ATOM   4758  CB  ASN A 299      90.197  95.677  77.010  1.00  0.00           C
ATOM   4761  CG  ASN A 299      91.017  96.967  77.020  1.00  0.00           C
ATOM   4762  OD1 ASN A 299      91.017  97.737  77.990  1.00  0.00           O
ATOM   4763  ND2 ASN A 299      91.787  97.187  75.950  1.00  0.00           N
ATOM   4766  C   ASN A 299      89.077  96.177  79.270  1.00  0.00           C
ATOM   4767  O   ASN A 299      88.057  96.707  78.830  1.00  0.00           O
ATOM   4768  N   ALA A 300      89.567  96.477  80.470  1.00  0.00           N
ATOM   4770  CA  ALA A 300      88.927  97.307  81.450  1.00  0.00           C
ATOM   4772  CB  ALA A 300      88.997  96.607  82.820  1.00  0.00           C
ATOM   4776  C   ALA A 300      89.567  98.677  81.550  1.00  0.00           C
ATOM   4777  O   ALA A 300      89.397  99.367  82.550  1.00  0.00           O
ATOM   4778  N   LYS A 301      90.297  99.137  80.510  1.00  0.00           N
ATOM   4780  CA  LYS A 301      90.807 100.497  80.490  1.00  0.00           C
ATOM   4782  CB  LYS A 301      91.617 100.807  79.210  1.00  0.00           C
ATOM   4785  CG  LYS A 301      92.967 100.107  78.980  1.00  0.00           C
ATOM   4788  CD  LYS A 301      93.557 100.607  77.640  1.00  0.00           C
ATOM   4791  CE  LYS A 301      94.837  99.887  77.220  1.00  0.00           C
ATOM   4794  NZ  LYS A 301      95.337 100.317  75.900  1.00  0.00           N
ATOM   4798  C   LYS A 301      89.727 101.587  80.650  1.00  0.00           C
ATOM   4799  O   LYS A 301      89.927 102.587  81.330  1.00  0.00           O
ATOM   4800  N   ASP A 302      88.557 101.407  80.010  1.00  0.00           N
ATOM   4802  CA  ASP A 302      87.397 102.237  80.250  1.00  0.00           C
ATOM   4804  CB  ASP A 302      86.677 102.597  78.920  1.00  0.00           C
ATOM   4807  CG  ASP A 302      85.727 103.787  79.050  1.00  0.00           C
ATOM   4808  OD1 ASP A 302      85.547 104.307  80.180  1.00  0.00           O
ATOM   4809  OD2 ASP A 302      85.157 104.197  78.020  1.00  0.00           O
ATOM   4810  C   ASP A 302      86.497 101.557  81.280  1.00  0.00           C
ATOM   4811  O   ASP A 302      86.297 100.347  81.330  1.00  0.00           O
ATOM   4812  N   ALA A 303      85.917 102.377  82.170  1.00  0.00           N
ATOM   4814  CA  ALA A 303      85.117 101.947  83.290  1.00  0.00           C
ATOM   4816  CB  ALA A 303      84.967 103.167  84.220  1.00  0.00           C
ATOM   4820  C   ALA A 303      83.737 101.467  82.860  1.00  0.00           C
ATOM   4821  O   ALA A 303      83.067 100.677  83.520  1.00  0.00           O
ATOM   4822  N   SER A 304      83.317 101.867  81.650  1.00  0.00           N
ATOM   4824  CA  SER A 304      82.127 101.377  80.960  1.00  0.00           C
ATOM   4826  CB  SER A 304      82.007 102.047  79.580  1.00  0.00           C
ATOM   4829  OG  SER A 304      83.277 101.957  78.960  1.00  0.00           O
ATOM   4831  C   SER A 304      82.137  99.887  80.730  1.00  0.00           C
ATOM   4832  O   SER A 304      81.097  99.237  80.810  1.00  0.00           O
ATOM   4833  N   ALA A 305      83.317  99.277  80.500  1.00  0.00           N
ATOM   4835  CA  ALA A 305      83.477  97.867  80.240  1.00  0.00           C
ATOM   4837  CB  ALA A 305      84.807  97.627  79.500  1.00  0.00           C
ATOM   4841  C   ALA A 305      83.447  97.037  81.530  1.00  0.00           C
ATOM   4842  O   ALA A 305      83.617  95.827  81.540  1.00  0.00           O
ATOM   4843  N   MET A 306      83.117  97.667  82.660  1.00  0.00           N
ATOM   4845  CA  MET A 306      82.887  96.947  83.890  1.00  0.00           C
ATOM   4847  CB  MET A 306      83.237  97.847  85.080  1.00  0.00           C
ATOM   4850  CG  MET A 306      83.477  97.087  86.400  1.00  0.00           C
ATOM   4853  SD  MET A 306      85.107  96.317  86.560  1.00  0.00           S
ATOM   4854  CE  MET A 306      84.667  94.727  85.830  1.00  0.00           C
ATOM   4858  C   MET A 306      81.417  96.517  83.970  1.00  0.00           C
ATOM   4859  O   MET A 306      81.037  95.727  84.830  1.00  0.00           O
ATOM   4860  N   ILE A 307      80.587  96.957  82.990  1.00  0.00           N
ATOM   4862  CA  ILE A 307      79.247  96.457  82.740  1.00  0.00           C
ATOM   4864  CB  ILE A 307      78.557  97.307  81.670  1.00  0.00           C
ATOM   4866  CG2 ILE A 307      79.047  97.007  80.230  1.00  0.00           C
ATOM   4870  CG1 ILE A 307      77.017  97.317  81.780  1.00  0.00           C
ATOM   4873  CD  ILE A 307      76.307  96.027  81.360  1.00  0.00           C
ATOM   4877  C   ILE A 307      79.307  94.967  82.420  1.00  0.00           C
ATOM   4878  O   ILE A 307      78.597  94.157  83.000  1.00  0.00           O
ATOM   4879  N   LEU A 308      80.277  94.557  81.580  1.00  0.00           N
ATOM   4881  CA  LEU A 308      80.527  93.197  81.180  1.00  0.00           C
ATOM   4883  CB  LEU A 308      81.657  93.207  80.130  1.00  0.00           C
ATOM   4886  CG  LEU A 308      81.437  94.187  78.960  1.00  0.00           C
ATOM   4888  CD1 LEU A 308      82.577  94.027  77.950  1.00  0.00           C
ATOM   4892  CD2 LEU A 308      80.097  93.987  78.230  1.00  0.00           C
ATOM   4896  C   LEU A 308      80.917  92.337  82.370  1.00  0.00           C
ATOM   4897  O   LEU A 308      80.637  91.137  82.460  1.00  0.00           O
ATOM   4898  N   GLY A 309      81.557  92.957  83.380  1.00  0.00           N
ATOM   4900  CA  GLY A 309      81.927  92.307  84.620  1.00  0.00           C
ATOM   4903  C   GLY A 309      80.757  91.967  85.500  1.00  0.00           C
ATOM   4904  O   GLY A 309      80.857  91.027  86.280  1.00  0.00           O
ATOM   4905  N   THR A 310      79.637  92.707  85.400  1.00  0.00           N
ATOM   4907  CA  THR A 310      78.467  92.447  86.240  1.00  0.00           C
ATOM   4909  CB  THR A 310      77.747  93.747  86.660  1.00  0.00           C
ATOM   4911  OG1 THR A 310      77.107  93.597  87.920  1.00  0.00           O
ATOM   4913  CG2 THR A 310      76.687  94.267  85.690  1.00  0.00           C
ATOM   4917  C   THR A 310      77.527  91.507  85.510  1.00  0.00           C
ATOM   4918  O   THR A 310      76.577  90.957  86.070  1.00  0.00           O
ATOM   4919  N   GLU A 311      77.827  91.197  84.230  1.00  0.00           N
ATOM   4921  CA  GLU A 311      77.087  90.277  83.400  1.00  0.00           C
ATOM   4923  CB  GLU A 311      76.887  90.927  82.030  1.00  0.00           C
ATOM   4926  CG  GLU A 311      75.917  92.127  82.030  1.00  0.00           C
ATOM   4929  CD  GLU A 311      75.597  92.457  80.580  1.00  0.00           C
ATOM   4930  OE1 GLU A 311      76.487  92.947  79.850  1.00  0.00           O
ATOM   4931  OE2 GLU A 311      74.467  92.067  80.170  1.00  0.00           O
ATOM   4932  C   GLU A 311      77.787  88.947  83.150  1.00  0.00           C
ATOM   4933  O   GLU A 311      77.147  87.967  82.780  1.00  0.00           O
ATOM   4934  N   PHE A 312      79.097  88.837  83.420  1.00  0.00           N
ATOM   4936  CA  PHE A 312      79.837  87.597  83.340  1.00  0.00           C
ATOM   4938  CB  PHE A 312      81.307  87.897  82.990  1.00  0.00           C
ATOM   4941  CG  PHE A 312      82.107  86.657  82.660  1.00  0.00           C
ATOM   4942  CD1 PHE A 312      82.217  86.217  81.320  1.00  0.00           C
ATOM   4944  CE1 PHE A 312      83.027  85.117  80.990  1.00  0.00           C
ATOM   4946  CZ  PHE A 312      83.677  84.407  82.000  1.00  0.00           C
ATOM   4948  CD2 PHE A 312      82.787  85.947  83.660  1.00  0.00           C
ATOM   4950  CE2 PHE A 312      83.557  84.817  83.330  1.00  0.00           C
ATOM   4952  C   PHE A 312      79.757  86.837  84.650  1.00  0.00           C
ATOM   4953  O   PHE A 312      80.077  87.367  85.720  1.00  0.00           O
ATOM   4954  N   GLN A 313      79.297  85.577  84.600  1.00  0.00           N
ATOM   4956  CA  GLN A 313      79.187  84.737  85.780  1.00  0.00           C
ATOM   4958  CB  GLN A 313      77.917  83.857  85.700  1.00  0.00           C
ATOM   4961  CG  GLN A 313      76.577  84.637  85.750  1.00  0.00           C
ATOM   4964  CD  GLN A 313      76.197  85.157  87.150  1.00  0.00           C
ATOM   4965  OE1 GLN A 313      75.917  84.347  88.040  1.00  0.00           O
ATOM   4966  NE2 GLN A 313      76.097  86.487  87.330  1.00  0.00           N
ATOM   4969  C   GLN A 313      80.427  83.877  85.950  1.00  0.00           C
ATOM   4970  O   GLN A 313      80.977  83.307  85.000  1.00  0.00           O
ATOM   4971  N   LEU A 314      80.897  83.757  87.200  1.00  0.00           N
ATOM   4973  CA  LEU A 314      81.997  82.887  87.560  1.00  0.00           C
ATOM   4975  CB  LEU A 314      82.837  83.497  88.700  1.00  0.00           C
ATOM   4978  CG  LEU A 314      83.367  84.917  88.400  1.00  0.00           C
ATOM   4980  CD1 LEU A 314      84.197  85.417  89.590  1.00  0.00           C
ATOM   4984  CD2 LEU A 314      84.217  84.947  87.130  1.00  0.00           C
ATOM   4988  C   LEU A 314      81.487  81.527  87.980  1.00  0.00           C
ATOM   4989  O   LEU A 314      80.307  81.377  88.310  1.00  0.00           O
ATOM   4990  N   GLU A 315      82.367  80.507  87.980  1.00  0.00           N
ATOM   4992  CA  GLU A 315      82.057  79.147  88.380  1.00  0.00           C
ATOM   4994  CB  GLU A 315      81.997  78.227  87.140  1.00  0.00           C
ATOM   4997  CG  GLU A 315      80.787  78.557  86.220  1.00  0.00           C
ATOM   5000  CD  GLU A 315      80.527  77.477  85.180  1.00  0.00           C
ATOM   5001  OE1 GLU A 315      81.367  76.557  85.000  1.00  0.00           O
ATOM   5002  OE2 GLU A 315      79.417  77.557  84.580  1.00  0.00           O
ATOM   5003  C   GLU A 315      83.077  78.607  89.390  1.00  0.00           C
ATOM   5004  O   GLU A 315      84.157  79.187  89.550  1.00  0.00           O
ATOM   5005  N   PRO A 316      82.767  77.527  90.120  1.00  0.00           N
ATOM   5006  CD  PRO A 316      81.407  77.047  90.340  1.00  0.00           C
ATOM   5009  CA  PRO A 316      83.717  76.827  90.980  1.00  0.00           C
ATOM   5011  CB  PRO A 316      82.947  75.597  91.470  1.00  0.00           C
ATOM   5014  CG  PRO A 316      81.507  76.097  91.540  1.00  0.00           C
ATOM   5017  C   PRO A 316      85.047  76.497  90.350  1.00  0.00           C
ATOM   5018  O   PRO A 316      85.097  75.747  89.380  1.00  0.00           O
ATOM   5019  N   TYR A 317      86.117  77.067  90.920  1.00  0.00           N
ATOM   5021  CA  TYR A 317      87.487  76.887  90.520  1.00  0.00           C
ATOM   5023  CB  TYR A 317      87.967  75.397  90.410  1.00  0.00           C
ATOM   5026  CG  TYR A 317      87.827  74.727  91.760  1.00  0.00           C
ATOM   5027  CD1 TYR A 317      88.837  74.847  92.710  1.00  0.00           C
ATOM   5029  CE1 TYR A 317      88.687  74.307  94.000  1.00  0.00           C
ATOM   5031  CZ  TYR A 317      87.527  73.607  94.320  1.00  0.00           C
ATOM   5032  OH  TYR A 317      87.367  73.067  95.610  1.00  0.00           O
ATOM   5034  CD2 TYR A 317      86.687  73.967  92.080  1.00  0.00           C
ATOM   5036  CE2 TYR A 317      86.537  73.407  93.360  1.00  0.00           C
ATOM   5038  C   TYR A 317      87.887  77.787  89.350  1.00  0.00           C
ATOM   5039  O   TYR A 317      88.927  77.597  88.720  1.00  0.00           O
ATOM   5040  N   ASP A 318      87.117  78.867  89.100  1.00  0.00           N
ATOM   5042  CA  ASP A 318      87.597  80.007  88.340  1.00  0.00           C
ATOM   5044  CB  ASP A 318      86.447  80.997  87.940  1.00  0.00           C
ATOM   5047  CG  ASP A 318      85.557  80.417  86.850  1.00  0.00           C
ATOM   5048  OD1 ASP A 318      85.887  79.337  86.310  1.00  0.00           O
ATOM   5049  OD2 ASP A 318      84.527  81.067  86.500  1.00  0.00           O
ATOM   5050  C   ASP A 318      88.737  80.767  89.020  1.00  0.00           C
ATOM   5051  O   ASP A 318      88.717  81.147  90.190  1.00  0.00           O
ATOM   5052  N   ILE A 319      89.787  81.047  88.220  1.00  0.00           N
ATOM   5054  CA  ILE A 319      90.767  82.067  88.540  1.00  0.00           C
ATOM   5056  CB  ILE A 319      92.167  81.777  88.000  1.00  0.00           C
ATOM   5058  CG2 ILE A 319      93.177  82.827  88.520  1.00  0.00           C
ATOM   5062  CG1 ILE A 319      92.617  80.347  88.330  1.00  0.00           C
ATOM   5065  CD  ILE A 319      92.587  80.027  89.830  1.00  0.00           C
ATOM   5069  C   ILE A 319      90.297  83.377  87.940  1.00  0.00           C
ATOM   5070  O   ILE A 319      89.967  83.447  86.760  1.00  0.00           O
ATOM   5071  N   VAL A 320      90.327  84.447  88.740  1.00  0.00           N
ATOM   5073  CA  VAL A 320      90.337  85.807  88.230  1.00  0.00           C
ATOM   5075  CB  VAL A 320      89.327  86.677  88.950  1.00  0.00           C
ATOM   5077  CG1 VAL A 320      89.397  88.127  88.430  1.00  0.00           C
ATOM   5081  CG2 VAL A 320      87.917  86.097  88.740  1.00  0.00           C
ATOM   5085  C   VAL A 320      91.747  86.347  88.390  1.00  0.00           C
ATOM   5086  O   VAL A 320      92.347  86.267  89.460  1.00  0.00           O
ATOM   5087  N   TYR A 321      92.317  86.897  87.300  1.00  0.00           N
ATOM   5089  CA  TYR A 321      93.677  87.417  87.280  1.00  0.00           C
ATOM   5091  CB  TYR A 321      94.577  86.457  86.450  1.00  0.00           C
ATOM   5094  CG  TYR A 321      96.007  86.927  86.470  1.00  0.00           C
ATOM   5095  CD1 TYR A 321      96.767  86.757  87.630  1.00  0.00           C
ATOM   5097  CE1 TYR A 321      98.097  87.197  87.680  1.00  0.00           C
ATOM   5099  CZ  TYR A 321      98.677  87.777  86.550  1.00  0.00           C
ATOM   5100  OH  TYR A 321     100.047  88.087  86.600  1.00  0.00           O
ATOM   5102  CD2 TYR A 321      96.577  87.567  85.360  1.00  0.00           C
ATOM   5104  CE2 TYR A 321      97.907  88.007  85.410  1.00  0.00           C
ATOM   5106  C   TYR A 321      93.747  88.877  86.790  1.00  0.00           C
ATOM   5107  O   TYR A 321      93.057  89.247  85.850  1.00  0.00           O
ATOM   5108  N   VAL A 322      94.627  89.707  87.420  1.00  0.00           N
ATOM   5110  CA  VAL A 322      95.007  91.017  86.900  1.00  0.00           C
ATOM   5112  CB  VAL A 322      94.617  92.197  87.790  1.00  0.00           C
ATOM   5114  CG1 VAL A 322      94.807  93.547  87.060  1.00  0.00           C
ATOM   5118  CG2 VAL A 322      93.157  92.037  88.230  1.00  0.00           C
ATOM   5122  C   VAL A 322      96.507  91.127  86.620  1.00  0.00           C
ATOM   5123  O   VAL A 322      97.387  90.847  87.450  1.00  0.00           O
ATOM   5124  N   THR A 323      96.827  91.577  85.390  1.00  0.00           N
ATOM   5126  CA  THR A 323      98.177  91.847  84.900  1.00  0.00           C
ATOM   5128  CB  THR A 323      98.227  91.847  83.370  1.00  0.00           C
ATOM   5130  OG1 THR A 323      97.677  90.647  82.850  1.00  0.00           O
ATOM   5132  CG2 THR A 323      99.647  91.927  82.820  1.00  0.00           C
ATOM   5136  C   THR A 323      98.707  93.177  85.400  1.00  0.00           C
ATOM   5137  O   THR A 323      97.967  94.127  85.610  1.00  0.00           O
ATOM   5138  N   THR A 324     100.027  93.297  85.610  1.00  0.00           N
ATOM   5140  CA  THR A 324     100.677  94.517  86.100  1.00  0.00           C
ATOM   5142  CB  THR A 324     101.897  94.227  86.960  1.00  0.00           C
ATOM   5144  OG1 THR A 324     101.617  93.157  87.840  1.00  0.00           O
ATOM   5146  CG2 THR A 324     102.267  95.437  87.830  1.00  0.00           C
ATOM   5150  C   THR A 324     101.157  95.337  84.930  1.00  0.00           C
ATOM   5151  O   THR A 324     101.627  94.767  83.940  1.00  0.00           O
ATOM   5152  N   ALA A 325     101.057  96.677  84.980  1.00  0.00           N
ATOM   5154  CA  ALA A 325     101.597  97.507  83.940  1.00  0.00           C
ATOM   5156  CB  ALA A 325     100.807  98.827  83.870  1.00  0.00           C
ATOM   5160  C   ALA A 325     103.127  97.737  84.100  1.00  0.00           C
ATOM   5161  OT1 ALA A 325     103.747  97.267  85.090  1.00  0.00           O
ATOM   5162  OT2 ALA A 325     103.727  98.397  83.210  1.00  0.00           O
ATOM   5163  NH3 POPEB 326      44.527  75.607  71.780  1.00  0.00           N
ATOM   5167  C12 POPEB 326      45.877  74.987  71.480  1.00  0.00           C
ATOM   5170  C11 POPEB 326      46.697  74.737  72.760  1.00  0.00           C
ATOM   5173  P   POPEB 326      47.977  72.457  72.410  1.00  0.00           P
ATOM   5174  O13 POPEB 326      49.167  72.027  73.160  1.00  0.00           O
ATOM   5175  O14 POPEB 326      46.647  71.917  72.760  1.00  0.00           O
ATOM   5176  O11 POPEB 326      48.297  72.297  70.890  1.00  0.00           O
ATOM   5177  O12 POPEB 326      47.917  74.037  72.510  1.00  0.00           O
ATOM   5178  C1  POPEB 326      47.347  71.937  69.900  1.00  0.00           C
ATOM   5181  C2  POPEB 326      47.777  72.547  68.550  1.00  0.00           C
ATOM   5183  O21 POPEB 326      46.607  72.697  67.730  1.00  0.00           O
ATOM   5184  C21 POPEB 326      46.317  73.907  67.300  1.00  0.00           C
ATOM   5185  O22 POPEB 326      46.757  74.967  67.730  1.00  0.00           O
ATOM   5186  C22 POPEB 326      45.407  73.787  66.090  1.00  0.00           C
ATOM   5189  C3  POPEB 326      48.837  71.617  67.860  1.00  0.00           C
ATOM   5192  O31 POPEB 326      48.737  71.627  66.420  1.00  0.00           O
ATOM   5193  C31 POPEB 326      49.837  71.617  65.690  1.00  0.00           C
ATOM   5194  O32 POPEB 326      50.977  71.837  66.070  1.00  0.00           O
ATOM   5195  C32 POPEB 326      49.387  71.317  64.260  1.00  0.00           C
ATOM   5198  C23 POPEB 326      45.487  75.027  65.160  1.00  0.00           C
ATOM   5201  C24 POPEB 326      45.567  74.647  63.670  1.00  0.00           C
ATOM   5204  C25 POPEB 326      44.357  73.847  63.180  1.00  0.00           C
ATOM   5207  C26 POPEB 326      43.307  74.707  62.450  1.00  0.00           C
ATOM   5210  C27 POPEB 326      42.167  73.807  61.960  1.00  0.00           C
ATOM   5213  C28 POPEB 326      41.067  74.547  61.170  1.00  0.00           C
ATOM   5216  C29 POPEB 326      39.877  73.647  60.960  1.00  0.00           C
ATOM   5218 0C21 POPEB 326      39.207  73.457  59.810  1.00  0.00           C
ATOM   5220 1C21 POPEB 326      39.497  74.117  58.480  1.00  0.00           C
ATOM   5223 2C21 POPEB 326      38.917  75.547  58.380  1.00  0.00           C
ATOM   5226 3C21 POPEB 326      37.407  75.637  58.640  1.00  0.00           C
ATOM   5229 4C21 POPEB 326      36.827  77.017  58.330  1.00  0.00           C
ATOM   5232 5C21 POPEB 326      36.667  77.277  56.820  1.00  0.00           C
ATOM   5235 6C21 POPEB 326      35.247  77.727  56.450  1.00  0.00           C
ATOM   5238 7C21 POPEB 326      35.037  77.797  54.930  1.00  0.00           C
ATOM   5241 8C21 POPEB 326      33.597  78.167  54.550  1.00  0.00           C
ATOM   5245  C33 POPEB 326      50.497  71.507  63.210  1.00  0.00           C
ATOM   5248  C34 POPEB 326      49.967  71.397  61.770  1.00  0.00           C
ATOM   5251  C35 POPEB 326      48.987  72.517  61.400  1.00  0.00           C
ATOM   5254  C36 POPEB 326      48.557  72.467  59.930  1.00  0.00           C
ATOM   5257  C37 POPEB 326      47.667  73.657  59.550  1.00  0.00           C
ATOM   5260  C38 POPEB 326      46.887  73.437  58.240  1.00  0.00           C
ATOM   5263  C39 POPEB 326      47.757  73.267  56.980  1.00  0.00           C
ATOM   5266 0C31 POPEB 326      48.287  74.597  56.430  1.00  0.00           C
ATOM   5269 1C31 POPEB 326      49.057  74.407  55.110  1.00  0.00           C
ATOM   5272 2C31 POPEB 326      49.477  75.737  54.460  1.00  0.00           C
ATOM   5275 3C31 POPEB 326      50.367  75.567  53.220  1.00  0.00           C
ATOM   5278 4C31 POPEB 326      50.687  76.897  52.540  1.00  0.00           C
ATOM   5281 5C31 POPEB 326      51.647  76.777  51.350  1.00  0.00           C
ATOM   5284 6C31 POPEB 326      51.957  78.127  50.690  1.00  0.00           C
ATOM   5288  NH3 POPEC 327      62.847  32.367  67.640  1.00  0.00           N
ATOM   5292  C12 POPEC 327      64.077  31.537  67.920  1.00  0.00           C
ATOM   5295  C11 POPEC 327      65.067  32.347  68.780  1.00  0.00           C
ATOM   5298  P   POPEC 327      67.577  31.917  68.050  1.00  0.00           P
ATOM   5299  O13 POPEC 327      68.607  32.757  68.720  1.00  0.00           O
ATOM   5300  O14 POPEC 327      68.007  30.597  67.530  1.00  0.00           O
ATOM   5301  O11 POPEC 327      66.967  32.757  66.880  1.00  0.00           O
ATOM   5302  O12 POPEC 327      66.327  31.697  68.970  1.00  0.00           O
ATOM   5303  C1  POPEC 327      67.197  32.407  65.520  1.00  0.00           C
ATOM   5306  C2  POPEC 327      66.647  33.537  64.630  1.00  0.00           C
ATOM   5308  O21 POPEC 327      67.407  34.737  64.760  1.00  0.00           O
ATOM   5309  C21 POPEC 327      68.627  34.937  64.260  1.00  0.00           C
ATOM   5310  O22 POPEC 327      69.317  35.907  64.550  1.00  0.00           O
ATOM   5311  C22 POPEC 327      69.087  33.897  63.210  1.00  0.00           C
ATOM   5314  C3  POPEC 327      65.197  33.837  65.080  1.00  0.00           C
ATOM   5317  O31 POPEC 327      64.497  34.587  64.070  1.00  0.00           O
ATOM   5318  C31 POPEC 327      63.177  34.577  64.250  1.00  0.00           C
ATOM   5319  O32 POPEC 327      62.607  34.037  65.180  1.00  0.00           O
ATOM   5320  C32 POPEC 327      62.507  35.237  63.050  1.00  0.00           C
ATOM   5323  C23 POPEC 327      70.357  34.347  62.430  1.00  0.00           C
ATOM   5326  C24 POPEC 327      70.887  33.277  61.460  1.00  0.00           C
ATOM   5329  C25 POPEC 327      72.207  33.667  60.770  1.00  0.00           C
ATOM   5332  C26 POPEC 327      73.457  33.087  61.450  1.00  0.00           C
ATOM   5335  C27 POPEC 327      74.787  33.717  60.980  1.00  0.00           C
ATOM   5338  C28 POPEC 327      76.017  33.257  61.790  1.00  0.00           C
ATOM   5341  C29 POPEC 327      77.137  34.267  61.790  1.00  0.00           C
ATOM   5343 0C21 POPEC 327      78.407  34.157  61.350  1.00  0.00           C
ATOM   5345 1C21 POPEC 327      79.137  33.007  60.670  1.00  0.00           C
ATOM   5348 2C21 POPEC 327      78.367  32.147  59.660  1.00  0.00           C
ATOM   5351 3C21 POPEC 327      79.277  31.577  58.550  1.00  0.00           C
ATOM   5354 4C21 POPEC 327      78.597  30.487  57.710  1.00  0.00           C
ATOM   5357 5C21 POPEC 327      79.297  30.187  56.380  1.00  0.00           C
ATOM   5360 6C21 POPEC 327      80.807  29.927  56.480  1.00  0.00           C
ATOM   5363 7C21 POPEC 327      81.427  29.497  55.140  1.00  0.00           C
ATOM   5366 8C21 POPEC 327      82.947  29.387  55.190  1.00  0.00           C
ATOM   5370  C33 POPEC 327      62.257  34.197  61.940  1.00  0.00           C
ATOM   5373  C34 POPEC 327      61.767  34.807  60.620  1.00  0.00           C
ATOM   5376  C35 POPEC 327      61.997  33.847  59.440  1.00  0.00           C
ATOM   5379  C36 POPEC 327      61.757  34.497  58.070  1.00  0.00           C
ATOM   5382  C37 POPEC 327      62.167  33.577  56.920  1.00  0.00           C
ATOM   5385  C38 POPEC 327      62.167  34.297  55.560  1.00  0.00           C
ATOM   5388  C39 POPEC 327      62.597  33.387  54.400  1.00  0.00           C
ATOM   5391 0C31 POPEC 327      62.547  34.127  53.070  1.00  0.00           C
ATOM   5394 1C31 POPEC 327      62.997  33.287  51.870  1.00  0.00           C
ATOM   5397 2C31 POPEC 327      63.097  34.147  50.600  1.00  0.00           C
ATOM   5400 3C31 POPEC 327      63.317  33.347  49.310  1.00  0.00           C
ATOM   5403 4C31 POPEC 327      64.607  32.517  49.290  1.00  0.00           C
ATOM   5406 5C31 POPEC 327      64.817  31.817  47.940  1.00  0.00           C
ATOM   5409 6C31 POPEC 327      66.067  30.937  47.910  1.00  0.00           C
ATOM   5413  NH3 POPED 328     129.957 100.397  31.980  1.00  0.00           N
ATOM   5417  C12 POPED 328     129.847 101.787  31.400  1.00  0.00           C
ATOM   5420  C11 POPED 328     130.117 102.857  32.470  1.00  0.00           C
ATOM   5423  P   POPED 328     129.497 105.177  31.340  1.00  0.00           P
ATOM   5424  O13 POPED 328     130.087 105.807  30.130  1.00  0.00           O
ATOM   5425  O14 POPED 328     128.167 104.547  31.140  1.00  0.00           O
ATOM   5426  O11 POPED 328     129.437 106.287  32.500  1.00  0.00           O
ATOM   5427  O12 POPED 328     130.487 104.107  31.890  1.00  0.00           O
ATOM   5428  C1  POPED 328     130.507 106.507  33.440  1.00  0.00           C
ATOM   5431  C2  POPED 328     130.027 106.337  34.910  1.00  0.00           C
ATOM   5433  O21 POPED 328     131.017 106.857  35.840  1.00  0.00           O
ATOM   5434  C21 POPED 328     131.857 106.037  36.450  1.00  0.00           C
ATOM   5435  O22 POPED 328     132.037 104.857  36.190  1.00  0.00           O
ATOM   5436  C22 POPED 328     132.537 106.737  37.630  1.00  0.00           C
ATOM   5439  C3  POPED 328     129.487 104.887  35.170  1.00  0.00           C
ATOM   5442  O31 POPED 328     129.327 104.477  36.540  1.00  0.00           O
ATOM   5443  C31 POPED 328     128.767 105.297  37.400  1.00  0.00           C
ATOM   5444  O32 POPED 328     128.217 106.357  37.160  1.00  0.00           O
ATOM   5445  C32 POPED 328     129.057 104.727  38.780  1.00  0.00           C
ATOM   5448  C23 POPED 328     133.057 105.737  38.700  1.00  0.00           C
ATOM   5451  C24 POPED 328     134.237 106.237  39.570  1.00  0.00           C
ATOM   5454  C25 POPED 328     133.837 107.057  40.820  1.00  0.00           C
ATOM   5457  C26 POPED 328     133.527 106.147  42.010  1.00  0.00           C
ATOM   5460  C27 POPED 328     133.337 106.887  43.330  1.00  0.00           C
ATOM   5463  C28 POPED 328     133.107 105.937  44.530  1.00  0.00           C
ATOM   5466  C29 POPED 328     131.907 105.027  44.380  1.00  0.00           C
ATOM   5468 0C21 POPED 328     131.147 104.547  45.390  1.00  0.00           C
ATOM   5470 1C21 POPED 328     131.357 104.797  46.850  1.00  0.00           C
ATOM   5473 2C21 POPED 328     131.367 103.517  47.700  1.00  0.00           C
ATOM   5476 3C21 POPED 328     131.607 103.867  49.180  1.00  0.00           C
ATOM   5479 4C21 POPED 328     131.667 102.667  50.130  1.00  0.00           C
ATOM   5482 5C21 POPED 328     131.907 103.127  51.580  1.00  0.00           C
ATOM   5485 6C21 POPED 328     131.977 101.967  52.580  1.00  0.00           C
ATOM   5488 7C21 POPED 328     132.477 102.397  53.960  1.00  0.00           C
ATOM   5491 8C21 POPED 328     132.717 101.217  54.920  1.00  0.00           C
ATOM   5495  C33 POPED 328     128.677 105.647  39.960  1.00  0.00           C
ATOM   5498  C34 POPED 328     129.077 105.037  41.310  1.00  0.00           C
ATOM   5501  C35 POPED 328     128.367 103.717  41.620  1.00  0.00           C
ATOM   5504  C36 POPED 328     128.767 103.177  42.990  1.00  0.00           C
ATOM   5507  C37 POPED 328     127.917 101.977  43.420  1.00  0.00           C
ATOM   5510  C38 POPED 328     128.267 101.487  44.830  1.00  0.00           C
ATOM   5513  C39 POPED 328     129.697 100.947  44.970  1.00  0.00           C
ATOM   5516 0C31 POPED 328     129.897  99.587  44.310  1.00  0.00           C
ATOM   5519 1C31 POPED 328     131.357  99.107  44.380  1.00  0.00           C
ATOM   5522 2C31 POPED 328     131.497  97.597  44.160  1.00  0.00           C
ATOM   5525 3C31 POPED 328     130.897  97.087  42.840  1.00  0.00           C
ATOM   5528 4C31 POPED 328     131.707  97.477  41.590  1.00  0.00           C
ATOM   5531 5C31 POPED 328     131.157  96.797  40.330  1.00  0.00           C
ATOM   5534 6C31 POPED 328     131.907  97.107  39.040  1.00  0.00           C
ATOM   5538  NH3 POPEE 329      35.987 135.121  74.090  1.00  0.00           N
ATOM   5542  C12 POPEE 329      34.497 134.841  74.080  1.00  0.00           C
ATOM   5545  C11 POPEE 329      34.117 133.587  73.250  1.00  0.00           C
ATOM   5548  P   POPEE 329      31.607 133.987  72.540  1.00  0.00           P
ATOM   5549  O13 POPEE 329      30.467 134.267  73.440  1.00  0.00           O
ATOM   5550  O14 POPEE 329      31.167 133.287  71.320  1.00  0.00           O
ATOM   5551  O11 POPEE 329      32.307 135.341  72.200  1.00  0.00           O
ATOM   5552  O12 POPEE 329      32.727 133.207  73.350  1.00  0.00           O
ATOM   5553  C1  POPEE 329      31.777 136.331  71.330  1.00  0.00           C
ATOM   5556  C2  POPEE 329      32.167 136.081  69.840  1.00  0.00           C
ATOM   5558  O21 POPEE 329      33.557 135.711  69.720  1.00  0.00           O
ATOM   5559  C21 POPEE 329      34.387 136.471  69.050  1.00  0.00           C
ATOM   5560  O22 POPEE 329      34.467 137.681  69.110  1.00  0.00           O
ATOM   5561  C22 POPEE 329      35.137 135.541  68.070  1.00  0.00           C
ATOM   5564  C3  POPEE 329      31.647 137.211  68.910  1.00  0.00           C
ATOM   5567  O31 POPEE 329      30.217 137.351  69.010  1.00  0.00           O
ATOM   5568  C31 POPEE 329      29.527 136.431  68.350  1.00  0.00           C
ATOM   5569  O32 POPEE 329      30.007 135.461  67.780  1.00  0.00           O
ATOM   5570  C32 POPEE 329      28.037 136.691  68.450  1.00  0.00           C
ATOM   5573  C23 POPEE 329      35.197 136.091  66.630  1.00  0.00           C
ATOM   5576  C24 POPEE 329      36.147 135.281  65.720  1.00  0.00           C
ATOM   5579  C25 POPEE 329      35.477 134.557  64.540  1.00  0.00           C
ATOM   5582  C26 POPEE 329      36.507 133.937  63.580  1.00  0.00           C
ATOM   5585  C27 POPEE 329      35.907 133.207  62.380  1.00  0.00           C
ATOM   5588  C28 POPEE 329      36.987 132.687  61.410  1.00  0.00           C
ATOM   5591  C29 POPEE 329      36.457 131.577  60.530  1.00  0.00           C
ATOM   5593 0C21 POPEE 329      36.507 131.467  59.190  1.00  0.00           C
ATOM   5595 1C21 POPEE 329      37.127 132.427  58.210  1.00  0.00           C
ATOM   5598 2C21 POPEE 329      36.107 133.197  57.330  1.00  0.00           C
ATOM   5601 3C21 POPEE 329      34.947 132.337  56.780  1.00  0.00           C
ATOM   5604 4C21 POPEE 329      33.917 133.107  55.940  1.00  0.00           C
ATOM   5607 5C21 POPEE 329      34.217 133.157  54.440  1.00  0.00           C
ATOM   5610 6C21 POPEE 329      33.027 133.717  53.640  1.00  0.00           C
ATOM   5613 7C21 POPEE 329      33.227 133.657  52.120  1.00  0.00           C
ATOM   5616 8C21 POPEE 329      31.967 134.017  51.330  1.00  0.00           C
ATOM   5620  C33 POPEE 329      27.297 135.501  67.810  1.00  0.00           C
ATOM   5623  C34 POPEE 329      25.837 135.761  67.470  1.00  0.00           C
ATOM   5626  C35 POPEE 329      25.777 136.891  66.460  1.00  0.00           C
ATOM   5629  C36 POPEE 329      24.517 136.911  65.600  1.00  0.00           C
ATOM   5632  C37 POPEE 329      24.627 138.131  64.690  1.00  0.00           C
ATOM   5635  C38 POPEE 329      23.707 138.071  63.470  1.00  0.00           C
ATOM   5638  C39 POPEE 329      23.777 139.371  62.670  1.00  0.00           C
ATOM   5641 0C31 POPEE 329      25.117 139.601  61.960  1.00  0.00           C
ATOM   5644 1C31 POPEE 329      25.317 141.051  61.510  1.00  0.00           C
ATOM   5647 2C31 POPEE 329      26.767 141.371  61.150  1.00  0.00           C
ATOM   5650 3C31 POPEE 329      27.217 140.741  59.830  1.00  0.00           C
ATOM   5653 4C31 POPEE 329      28.727 140.901  59.590  1.00  0.00           C
ATOM   5656 5C31 POPEE 329      29.107 140.821  58.110  1.00  0.00           C
ATOM   5659 6C31 POPEE 329      30.627 140.841  57.890  1.00  0.00           C
ATOM   5663  NH3 POPEF 330      23.067 111.577  70.740  1.00  0.00           N
ATOM   5667  C12 POPEF 330      22.357 110.467  71.480  1.00  0.00           C
ATOM   5670  C11 POPEF 330      22.777 110.447  72.960  1.00  0.00           C
ATOM   5673  P   POPEF 330      20.777 111.027  74.520  1.00  0.00           P
ATOM   5674  O13 POPEF 330      19.657 110.367  75.200  1.00  0.00           O
ATOM   5675  O14 POPEF 330      21.597 111.897  75.400  1.00  0.00           O
ATOM   5676  O11 POPEF 330      20.277 111.827  73.260  1.00  0.00           O
ATOM   5677  O12 POPEF 330      21.717 109.967  73.800  1.00  0.00           O
ATOM   5678  C1  POPEF 330      18.887 111.967  72.960  1.00  0.00           C
ATOM   5681  C2  POPEF 330      18.707 113.207  72.050  1.00  0.00           C
ATOM   5683  O21 POPEF 330      19.207 112.937  70.730  1.00  0.00           O
ATOM   5684  C21 POPEF 330      18.337 112.327  69.930  1.00  0.00           C
ATOM   5685  O22 POPEF 330      17.237 111.907  70.260  1.00  0.00           O
ATOM   5686  C22 POPEF 330      18.947 112.367  68.520  1.00  0.00           C
ATOM   5689  C3  POPEF 330      19.497 114.397  72.650  1.00  0.00           C
ATOM   5692  O31 POPEF 330      19.317 115.587  71.860  1.00  0.00           O
ATOM   5693  C31 POPEF 330      20.237 115.847  70.940  1.00  0.00           C
ATOM   5694  O32 POPEF 330      21.297 115.257  70.780  1.00  0.00           O
ATOM   5695  C32 POPEF 330      19.747 117.067  70.160  1.00  0.00           C
ATOM   5698  C23 POPEF 330      18.087 111.767  67.390  1.00  0.00           C
ATOM   5701  C24 POPEF 330      18.487 112.367  66.030  1.00  0.00           C
ATOM   5704  C25 POPEF 330      17.787 111.727  64.820  1.00  0.00           C
ATOM   5707  C26 POPEF 330      17.727 112.677  63.610  1.00  0.00           C
ATOM   5710  C27 POPEF 330      17.217 111.987  62.340  1.00  0.00           C
ATOM   5713  C28 POPEF 330      17.137 112.897  61.090  1.00  0.00           C
ATOM   5716  C29 POPEF 330      16.007 113.897  61.120  1.00  0.00           C
ATOM   5718 0C21 POPEF 330      14.957 113.927  60.280  1.00  0.00           C
ATOM   5720 1C21 POPEF 330      14.717 112.957  59.150  1.00  0.00           C
ATOM   5723 2C21 POPEF 330      13.587 113.387  58.180  1.00  0.00           C
ATOM   5726 3C21 POPEF 330      12.177 113.327  58.790  1.00  0.00           C
ATOM   5729 4C21 POPEF 330      11.087 113.577  57.740  1.00  0.00           C
ATOM   5732 5C21 POPEF 330       9.647 113.507  58.290  1.00  0.00           C
ATOM   5735 6C21 POPEF 330       9.257 114.767  59.080  1.00  0.00           C
ATOM   5738 7C21 POPEF 330       7.817 114.747  59.600  1.00  0.00           C
ATOM   5741 8C21 POPEF 330       7.417 116.067  60.260  1.00  0.00           C
ATOM   5745  C33 POPEF 330      20.827 117.707  69.250  1.00  0.00           C
ATOM   5748  C34 POPEF 330      20.257 118.897  68.460  1.00  0.00           C
ATOM   5751  C35 POPEF 330      19.367 118.467  67.290  1.00  0.00           C
ATOM   5754  C36 POPEF 330      18.417 119.577  66.810  1.00  0.00           C
ATOM   5757  C37 POPEF 330      17.577 119.127  65.610  1.00  0.00           C
ATOM   5760  C38 POPEF 330      16.777 120.247  64.930  1.00  0.00           C
ATOM   5763  C39 POPEF 330      17.637 120.957  63.870  1.00  0.00           C
ATOM   5766 0C31 POPEF 330      16.837 121.897  62.970  1.00  0.00           C
ATOM   5769 1C31 POPEF 330      17.667 122.357  61.760  1.00  0.00           C
ATOM   5772 2C31 POPEF 330      16.917 123.287  60.800  1.00  0.00           C
ATOM   5775 3C31 POPEF 330      17.757 123.687  59.580  1.00  0.00           C
ATOM   5778 4C31 POPEF 330      18.047 122.527  58.620  1.00  0.00           C
ATOM   5781 5C31 POPEF 330      18.897 122.957  57.430  1.00  0.00           C
ATOM   5784 6C31 POPEF 330      19.227 121.817  56.460  1.00  0.00           C
ATOM   5788  NH3 POPEG 331      14.727 101.117  76.900  1.00  0.00           N
ATOM   5792  C12 POPEG 331      15.727 101.597  77.900  1.00  0.00           C
ATOM   5795  C11 POPEG 331      16.447 102.867  77.400  1.00  0.00           C
ATOM   5798  P   POPEG 331      14.817 104.417  76.040  1.00  0.00           P
ATOM   5799  O13 POPEG 331      14.887 103.257  75.120  1.00  0.00           O
ATOM   5800  O14 POPEG 331      13.477 104.877  76.450  1.00  0.00           O
ATOM   5801  O11 POPEG 331      15.587 105.687  75.530  1.00  0.00           O
ATOM   5802  O12 POPEG 331      15.577 104.007  77.360  1.00  0.00           O
ATOM   5803  C1  POPEG 331      16.997 105.807  75.590  1.00  0.00           C
ATOM   5806  C2  POPEG 331      17.457 107.137  74.920  1.00  0.00           C
ATOM   5808  O21 POPEG 331      16.607 107.617  73.860  1.00  0.00           O
ATOM   5809  C21 POPEG 331      16.257 106.787  72.890  1.00  0.00           C
ATOM   5810  O22 POPEG 331      16.527 105.607  72.780  1.00  0.00           O
ATOM   5811  C22 POPEG 331      15.457 107.537  71.830  1.00  0.00           C
ATOM   5814  C3  POPEG 331      18.967 107.137  74.510  1.00  0.00           C
ATOM   5817  O31 POPEG 331      19.197 106.447  73.260  1.00  0.00           O
ATOM   5818  C31 POPEG 331      20.317 105.767  73.140  1.00  0.00           C
ATOM   5819  O32 POPEG 331      21.107 105.487  74.030  1.00  0.00           O
ATOM   5820  C32 POPEG 331      20.607 105.617  71.650  1.00  0.00           C
ATOM   5823  C23 POPEG 331      16.357 108.407  70.920  1.00  0.00           C
ATOM   5826  C24 POPEG 331      15.767 108.647  69.530  1.00  0.00           C
ATOM   5829  C25 POPEG 331      15.907 107.437  68.590  1.00  0.00           C
ATOM   5832  C26 POPEG 331      15.357 107.737  67.190  1.00  0.00           C
ATOM   5835  C27 POPEG 331      15.677 106.637  66.160  1.00  0.00           C
ATOM   5838  C28 POPEG 331      15.037 106.927  64.790  1.00  0.00           C
ATOM   5841  C29 POPEG 331      15.487 105.957  63.730  1.00  0.00           C
ATOM   5843 0C21 POPEG 331      14.917 104.777  63.430  1.00  0.00           C
ATOM   5845 1C21 POPEG 331      13.727 104.137  64.100  1.00  0.00           C
ATOM   5848 2C21 POPEG 331      14.107 103.087  65.170  1.00  0.00           C
ATOM   5851 3C21 POPEG 331      15.077 102.007  64.660  1.00  0.00           C
ATOM   5854 4C21 POPEG 331      15.587 101.057  65.750  1.00  0.00           C
ATOM   5857 5C21 POPEG 331      16.887 100.367  65.330  1.00  0.00           C
ATOM   5860 6C21 POPEG 331      17.567  99.617  66.480  1.00  0.00           C
ATOM   5863 7C21 POPEG 331      18.967  99.117  66.120  1.00  0.00           C
ATOM   5866 8C21 POPEG 331      19.557  98.187  67.190  1.00  0.00           C
ATOM   5870  C33 POPEG 331      20.627 106.967  70.880  1.00  0.00           C
ATOM   5873  C34 POPEG 331      21.857 107.157  69.970  1.00  0.00           C
ATOM   5876  C35 POPEG 331      22.017 106.147  68.810  1.00  0.00           C
ATOM   5879  C36 POPEG 331      20.727 105.877  68.020  1.00  0.00           C
ATOM   5882  C37 POPEG 331      21.007 105.357  66.610  1.00  0.00           C
ATOM   5885  C38 POPEG 331      19.737 104.867  65.900  1.00  0.00           C
ATOM   5888  C39 POPEG 331      19.957 104.507  64.430  1.00  0.00           C
ATOM   5891 0C31 POPEG 331      18.847 103.597  63.900  1.00  0.00           C
ATOM   5894 1C31 POPEG 331      18.887 103.347  62.380  1.00  0.00           C
ATOM   5897 2C31 POPEG 331      17.967 102.187  61.960  1.00  0.00           C
ATOM   5900 3C31 POPEG 331      17.977 101.887  60.460  1.00  0.00           C
ATOM   5903 4C31 POPEG 331      16.957 102.707  59.660  1.00  0.00           C
ATOM   5906 5C31 POPEG 331      16.937 102.307  58.180  1.00  0.00           C
ATOM   5909 6C31 POPEG 331      15.787 102.937  57.370  1.00  0.00           C
ATOM   5913  NH3 POPEH 332     113.557  18.697  29.350  1.00  0.00           N
ATOM   5917  C12 POPEH 332     113.937  20.097  29.790  1.00  0.00           C
ATOM   5920  C11 POPEH 332     113.007  21.197  29.210  1.00  0.00           C
ATOM   5923  P   POPEH 332     112.627  23.617  30.440  1.00  0.00           P
ATOM   5924  O13 POPEH 332     113.367  23.897  31.690  1.00  0.00           O
ATOM   5925  O14 POPEH 332     112.367  24.797  29.570  1.00  0.00           O
ATOM   5926  O11 POPEH 332     111.207  22.977  30.750  1.00  0.00           O
ATOM   5927  O12 POPEH 332     113.407  22.497  29.620  1.00  0.00           O
ATOM   5928  C1  POPEH 332     110.997  22.077  31.830  1.00  0.00           C
ATOM   5931  C2  POPEH 332     110.587  22.797  33.140  1.00  0.00           C
ATOM   5933  O21 POPEH 332     109.537  22.057  33.800  1.00  0.00           O
ATOM   5934  C21 POPEH 332     109.787  21.807  35.090  1.00  0.00           C
ATOM   5935  O22 POPEH 332     110.877  21.917  35.620  1.00  0.00           O
ATOM   5936  C22 POPEH 332     108.507  21.447  35.830  1.00  0.00           C
ATOM   5939  C3  POPEH 332     110.107  24.257  32.920  1.00  0.00           C
ATOM   5942  O31 POPEH 332     109.467  24.807  34.080  1.00  0.00           O
ATOM   5943  C31 POPEH 332     110.307  25.137  35.060  1.00  0.00           C
ATOM   5944  O32 POPEH 332     111.507  24.917  35.070  1.00  0.00           O
ATOM   5945  C32 POPEH 332     109.507  25.857  36.140  1.00  0.00           C
ATOM   5948  C23 POPEH 332     108.777  20.467  37.000  1.00  0.00           C
ATOM   5951  C24 POPEH 332     107.577  20.287  37.930  1.00  0.00           C
ATOM   5954  C25 POPEH 332     107.747  20.957  39.300  1.00  0.00           C
ATOM   5957  C26 POPEH 332     108.747  20.247  40.230  1.00  0.00           C
ATOM   5960  C27 POPEH 332     108.887  20.937  41.600  1.00  0.00           C
ATOM   5963  C28 POPEH 332     109.707  20.127  42.630  1.00  0.00           C
ATOM   5966  C29 POPEH 332     111.187  20.107  42.320  1.00  0.00           C
ATOM   5968 0C21 POPEH 332     112.197  20.457  43.150  1.00  0.00           C
ATOM   5970 1C21 POPEH 332     112.067  20.957  44.560  1.00  0.00           C
ATOM   5973 2C21 POPEH 332     112.127  19.817  45.590  1.00  0.00           C
ATOM   5976 3C21 POPEH 332     113.507  19.147  45.710  1.00  0.00           C
ATOM   5979 4C21 POPEH 332     113.427  17.847  46.540  1.00  0.00           C
ATOM   5982 5C21 POPEH 332     114.767  17.117  46.700  1.00  0.00           C
ATOM   5985 6C21 POPEH 332     114.637  15.877  47.600  1.00  0.00           C
ATOM   5988 7C21 POPEH 332     115.927  15.067  47.700  1.00  0.00           C
ATOM   5991 8C21 POPEH 332     115.827  13.887  48.660  1.00  0.00           C
ATOM   5995  C33 POPEH 332     110.377  26.647  37.140  1.00  0.00           C
ATOM   5998  C34 POPEH 332     109.547  27.607  38.000  1.00  0.00           C
ATOM   6001  C35 POPEH 332     108.457  26.937  38.860  1.00  0.00           C
ATOM   6004  C36 POPEH 332     109.037  25.937  39.870  1.00  0.00           C
ATOM   6007  C37 POPEH 332     108.047  25.497  40.950  1.00  0.00           C
ATOM   6010  C38 POPEH 332     108.797  24.887  42.150  1.00  0.00           C
ATOM   6013  C39 POPEH 332     107.867  24.247  43.180  1.00  0.00           C
ATOM   6016 0C31 POPEH 332     108.637  23.757  44.420  1.00  0.00           C
ATOM   6019 1C31 POPEH 332     107.707  23.167  45.490  1.00  0.00           C
ATOM   6022 2C31 POPEH 332     108.307  23.157  46.900  1.00  0.00           C
ATOM   6025 3C31 POPEH 332     109.357  22.057  47.160  1.00  0.00           C
ATOM   6028 4C31 POPEH 332     109.297  21.587  48.620  1.00  0.00           C
ATOM   6031 5C31 POPEH 332     110.297  20.507  49.020  1.00  0.00           C
ATOM   6034 6C31 POPEH 332     110.037  20.017  50.450  1.00  0.00           C
ATOM   6038  NH3 POPEI 333      37.797  82.447  74.780  1.00  0.00           N
ATOM   6042  C12 POPEI 333      37.087  81.197  75.260  1.00  0.00           C
ATOM   6045  C11 POPEI 333      36.227  80.537  74.170  1.00  0.00           C
ATOM   6048  P   POPEI 333      34.577  78.527  73.760  1.00  0.00           P
ATOM   6049  O13 POPEI 333      35.347  77.307  73.400  1.00  0.00           O
ATOM   6050  O14 POPEI 333      33.227  78.307  74.350  1.00  0.00           O
ATOM   6051  O11 POPEI 333      34.397  79.427  72.460  1.00  0.00           O
ATOM   6052  O12 POPEI 333      35.477  79.447  74.700  1.00  0.00           O
ATOM   6053  C1  POPEI 333      34.877  78.977  71.190  1.00  0.00           C
ATOM   6056  C2  POPEI 333      34.867  80.127  70.140  1.00  0.00           C
ATOM   6058  O21 POPEI 333      35.477  79.647  68.930  1.00  0.00           O
ATOM   6059  C21 POPEI 333      34.637  79.317  67.970  1.00  0.00           C
ATOM   6060  O22 POPEI 333      33.427  79.307  68.050  1.00  0.00           O
ATOM   6061  C22 POPEI 333      35.377  78.907  66.710  1.00  0.00           C
ATOM   6064  C3  POPEI 333      35.617  81.387  70.660  1.00  0.00           C
ATOM   6067  O31 POPEI 333      36.737  81.777  69.830  1.00  0.00           O
ATOM   6068  C31 POPEI 333      37.517  82.687  70.410  1.00  0.00           C
ATOM   6069  O32 POPEI 333      37.297  83.197  71.500  1.00  0.00           O
ATOM   6070  C32 POPEI 333      38.707  83.077  69.530  1.00  0.00           C
ATOM   6073  C23 POPEI 333      35.507  80.067  65.700  1.00  0.00           C
ATOM   6076  C24 POPEI 333      36.337  79.707  64.460  1.00  0.00           C
ATOM   6079  C25 POPEI 333      36.097  80.687  63.310  1.00  0.00           C
ATOM   6082  C26 POPEI 333      36.817  80.307  62.000  1.00  0.00           C
ATOM   6085  C27 POPEI 333      36.667  81.397  60.930  1.00  0.00           C
ATOM   6088  C28 POPEI 333      37.567  81.127  59.700  1.00  0.00           C
ATOM   6091  C29 POPEI 333      37.497  82.247  58.690  1.00  0.00           C
ATOM   6093 0C21 POPEI 333      37.587  82.097  57.360  1.00  0.00           C
ATOM   6095 1C21 POPEI 333      37.817  80.797  56.630  1.00  0.00           C
ATOM   6098 2C21 POPEI 333      38.867  80.917  55.510  1.00  0.00           C
ATOM   6101 3C21 POPEI 333      39.137  79.557  54.850  1.00  0.00           C
ATOM   6104 4C21 POPEI 333      40.337  79.577  53.890  1.00  0.00           C
ATOM   6107 5C21 POPEI 333      40.597  78.187  53.290  1.00  0.00           C
ATOM   6110 6C21 POPEI 333      42.047  78.007  52.810  1.00  0.00           C
ATOM   6113 7C21 POPEI 333      42.367  78.737  51.500  1.00  0.00           C
ATOM   6116 8C21 POPEI 333      43.857  78.727  51.170  1.00  0.00           C
ATOM   6120  C33 POPEI 333      38.587  82.847  68.000  1.00  0.00           C
ATOM   6123  C34 POPEI 333      39.677  81.897  67.480  1.00  0.00           C
ATOM   6126  C35 POPEI 333      39.827  81.937  65.960  1.00  0.00           C
ATOM   6129  C36 POPEI 333      40.907  80.967  65.460  1.00  0.00           C
ATOM   6132  C37 POPEI 333      41.257  81.107  63.970  1.00  0.00           C
ATOM   6135  C38 POPEI 333      42.327  80.087  63.560  1.00  0.00           C
ATOM   6138  C39 POPEI 333      41.817  78.977  62.640  1.00  0.00           C
ATOM   6141 0C31 POPEI 333      42.137  79.257  61.160  1.00  0.00           C
ATOM   6144 1C31 POPEI 333      41.817  78.077  60.240  1.00  0.00           C
ATOM   6147 2C31 POPEI 333      42.347  78.307  58.820  1.00  0.00           C
ATOM   6150 3C31 POPEI 333      42.147  77.107  57.890  1.00  0.00           C
ATOM   6153 4C31 POPEI 333      43.177  77.087  56.750  1.00  0.00           C
ATOM   6156 5C31 POPEI 333      43.037  75.847  55.850  1.00  0.00           C
ATOM   6159 6C31 POPEI 333      44.177  75.697  54.850  1.00  0.00           C
ATOM   6163  NH3 POPEJ 334     118.137  37.887  72.990  1.00  0.00           N
ATOM   6167  C12 POPEJ 334     118.147  36.657  73.860  1.00  0.00           C
ATOM   6170  C11 POPEJ 334     119.387  36.587  74.780  1.00  0.00           C
ATOM   6173  P   POPEJ 334     120.947  34.617  75.590  1.00  0.00           P
ATOM   6174  O13 POPEJ 334     121.897  35.697  75.930  1.00  0.00           O
ATOM   6175  O14 POPEJ 334     120.757  33.627  76.670  1.00  0.00           O
ATOM   6176  O11 POPEJ 334     121.437  33.907  74.250  1.00  0.00           O
ATOM   6177  O12 POPEJ 334     119.537  35.247  75.220  1.00  0.00           O
ATOM   6178  C1  POPEJ 334     121.557  34.667  73.040  1.00  0.00           C
ATOM   6181  C2  POPEJ 334     121.947  33.787  71.820  1.00  0.00           C
ATOM   6183  O21 POPEJ 334     121.867  34.617  70.650  1.00  0.00           O
ATOM   6184  C21 POPEJ 334     122.807  34.457  69.740  1.00  0.00           C
ATOM   6185  O22 POPEJ 334     123.797  33.757  69.820  1.00  0.00           O
ATOM   6186  C22 POPEJ 334     122.407  35.257  68.500  1.00  0.00           C
ATOM   6189  C3  POPEJ 334     120.977  32.587  71.680  1.00  0.00           C
ATOM   6192  O31 POPEJ 334     121.437  31.567  70.760  1.00  0.00           O
ATOM   6193  C31 POPEJ 334     120.937  31.567  69.550  1.00  0.00           C
ATOM   6194  O32 POPEJ 334     120.267  32.467  69.050  1.00  0.00           O
ATOM   6195  C32 POPEJ 334     121.377  30.327  68.790  1.00  0.00           C
ATOM   6198  C23 POPEJ 334     123.547  35.267  67.460  1.00  0.00           C
ATOM   6201  C24 POPEJ 334     123.177  36.047  66.200  1.00  0.00           C
ATOM   6204  C25 POPEJ 334     124.287  36.007  65.150  1.00  0.00           C
ATOM   6207  C26 POPEJ 334     123.987  36.917  63.960  1.00  0.00           C
ATOM   6210  C27 POPEJ 334     125.127  36.957  62.930  1.00  0.00           C
ATOM   6213  C28 POPEJ 334     124.797  37.787  61.670  1.00  0.00           C
ATOM   6216  C29 POPEJ 334     124.507  39.237  62.000  1.00  0.00           C
ATOM   6218 0C21 POPEJ 334     125.057  40.317  61.430  1.00  0.00           C
ATOM   6220 1C21 POPEJ 334     126.057  40.357  60.300  1.00  0.00           C
ATOM   6223 2C21 POPEJ 334     125.797  41.537  59.350  1.00  0.00           C
ATOM   6226 3C21 POPEJ 334     124.407  41.517  58.700  1.00  0.00           C
ATOM   6229 4C21 POPEJ 334     124.197  42.597  57.630  1.00  0.00           C
ATOM   6232 5C21 POPEJ 334     124.987  42.297  56.350  1.00  0.00           C
ATOM   6235 6C21 POPEJ 334     124.547  43.137  55.150  1.00  0.00           C
ATOM   6238 7C21 POPEJ 334     125.247  42.657  53.870  1.00  0.00           C
ATOM   6241 8C21 POPEJ 334     124.957  43.507  52.630  1.00  0.00           C
ATOM   6245  C33 POPEJ 334     120.597  30.137  67.470  1.00  0.00           C
ATOM   6248  C34 POPEJ 334     121.257  29.117  66.550  1.00  0.00           C
ATOM   6251  C35 POPEJ 334     120.357  28.777  65.360  1.00  0.00           C
ATOM   6254  C36 POPEJ 334     121.117  28.177  64.180  1.00  0.00           C
ATOM   6257  C37 POPEJ 334     120.157  27.717  63.090  1.00  0.00           C
ATOM   6260  C38 POPEJ 334     120.847  27.287  61.790  1.00  0.00           C
ATOM   6263  C39 POPEJ 334     119.797  26.837  60.760  1.00  0.00           C
ATOM   6266 0C31 POPEJ 334     120.407  26.307  59.460  1.00  0.00           C
ATOM   6269 1C31 POPEJ 334     119.317  25.937  58.450  1.00  0.00           C
ATOM   6272 2C31 POPEJ 334     119.877  25.217  57.220  1.00  0.00           C
ATOM   6275 3C31 POPEJ 334     118.817  24.997  56.140  1.00  0.00           C
ATOM   6278 4C31 POPEJ 334     119.377  24.287  54.900  1.00  0.00           C
ATOM   6281 5C31 POPEJ 334     118.357  24.167  53.770  1.00  0.00           C
ATOM   6284 6C31 POPEJ 334     118.967  23.587  52.490  1.00  0.00           C
ATOM   6288  NH3 POPEK 335      96.477  39.097  28.830  1.00  0.00           N
ATOM   6292  C12 POPEK 335      96.247  40.577  28.790  1.00  0.00           C
ATOM   6295  C11 POPEK 335      97.207  41.227  27.770  1.00  0.00           C
ATOM   6298  P   POPEK 335      99.757  41.517  27.340  1.00  0.00           P
ATOM   6299  O13 POPEK 335     100.937  40.617  27.280  1.00  0.00           O
ATOM   6300  O14 POPEK 335      99.357  42.227  26.110  1.00  0.00           O
ATOM   6301  O11 POPEK 335     100.007  42.617  28.430  1.00  0.00           O
ATOM   6302  O12 POPEK 335      98.537  40.717  27.950  1.00  0.00           O
ATOM   6303  C1  POPEK 335     101.017  42.567  29.430  1.00  0.00           C
ATOM   6306  C2  POPEK 335     100.547  41.827  30.720  1.00  0.00           C
ATOM   6308  O21 POPEK 335     101.017  42.477  31.910  1.00  0.00           O
ATOM   6309  C21 POPEK 335     102.337  42.527  32.090  1.00  0.00           C
ATOM   6310  O22 POPEK 335     103.207  42.337  31.260  1.00  0.00           O
ATOM   6311  C22 POPEK 335     102.597  42.737  33.580  1.00  0.00           C
ATOM   6314  C3  POPEK 335     100.877  40.297  30.760  1.00  0.00           C
ATOM   6317  O31 POPEK 335     100.297  39.627  31.910  1.00  0.00           O
ATOM   6318  C31 POPEK 335      99.217  38.877  31.650  1.00  0.00           C
ATOM   6319  O32 POPEK 335      98.657  38.827  30.560  1.00  0.00           O
ATOM   6320  C32 POPEK 335      98.777  38.087  32.880  1.00  0.00           C
ATOM   6323  C23 POPEK 335     101.577  42.057  34.520  1.00  0.00           C
ATOM   6326  C24 POPEK 335     102.077  42.057  35.970  1.00  0.00           C
ATOM   6329  C25 POPEK 335     100.997  41.687  36.990  1.00  0.00           C
ATOM   6332  C26 POPEK 335     101.307  42.237  38.390  1.00  0.00           C
ATOM   6335  C27 POPEK 335     100.167  41.997  39.390  1.00  0.00           C
ATOM   6338  C28 POPEK 335     100.507  42.567  40.780  1.00  0.00           C
ATOM   6341  C29 POPEK 335      99.407  42.317  41.790  1.00  0.00           C
ATOM   6343 0C21 POPEK 335      98.857  43.227  42.610  1.00  0.00           C
ATOM   6345 1C21 POPEK 335      99.237  44.687  42.710  1.00  0.00           C
ATOM   6348 2C21 POPEK 335     100.507  44.867  43.540  1.00  0.00           C
ATOM   6351 3C21 POPEK 335     100.897  46.337  43.720  1.00  0.00           C
ATOM   6354 4C21 POPEK 335     102.217  46.477  44.490  1.00  0.00           C
ATOM   6357 5C21 POPEK 335     102.627  47.937  44.720  1.00  0.00           C
ATOM   6360 6C21 POPEK 335     103.937  48.047  45.520  1.00  0.00           C
ATOM   6363 7C21 POPEK 335     104.337  49.497  45.800  1.00  0.00           C
ATOM   6366 8C21 POPEK 335     105.677  49.617  46.540  1.00  0.00           C
ATOM   6370  C33 POPEK 335      99.237  38.597  34.270  1.00  0.00           C
ATOM   6373  C34 POPEK 335     100.337  37.737  34.910  1.00  0.00           C
ATOM   6376  C35 POPEK 335     100.067  37.497  36.390  1.00  0.00           C
ATOM   6379  C36 POPEK 335      99.017  36.407  36.630  1.00  0.00           C
ATOM   6382  C37 POPEK 335      99.087  35.837  38.050  1.00  0.00           C
ATOM   6385  C38 POPEK 335      98.127  34.657  38.270  1.00  0.00           C
ATOM   6388  C39 POPEK 335      96.637  35.027  38.200  1.00  0.00           C
ATOM   6391 0C31 POPEK 335      96.257  36.117  39.210  1.00  0.00           C
ATOM   6394 1C31 POPEK 335      94.797  36.037  39.670  1.00  0.00           C
ATOM   6397 2C31 POPEK 335      94.457  37.037  40.780  1.00  0.00           C
ATOM   6400 3C31 POPEK 335      93.087  36.727  41.400  1.00  0.00           C
ATOM   6403 4C31 POPEK 335      92.737  37.627  42.580  1.00  0.00           C
ATOM   6406 5C31 POPEK 335      91.417  37.257  43.260  1.00  0.00           C
ATOM   6409 6C31 POPEK 335      91.077  38.157  44.450  1.00  0.00           C
ATOM   6413  NH3 POPEL 336      63.637  43.897  26.360  1.00  0.00           N
ATOM   6417  C12 POPEL 336      64.847  44.777  26.350  1.00  0.00           C
ATOM   6420  C11 POPEL 336      66.147  43.967  26.280  1.00  0.00           C
ATOM   6423  P   POPEL 336      67.957  45.767  26.740  1.00  0.00           P
ATOM   6424  O13 POPEL 336      68.827  45.337  25.620  1.00  0.00           O
ATOM   6425  O14 POPEL 336      67.027  46.897  26.520  1.00  0.00           O
ATOM   6426  O11 POPEL 336      68.827  45.997  28.040  1.00  0.00           O
ATOM   6427  O12 POPEL 336      67.107  44.517  27.180  1.00  0.00           O
ATOM   6428  C1  POPEL 336      68.597  47.057  28.970  1.00  0.00           C
ATOM   6431  C2  POPEL 336      68.527  46.547  30.440  1.00  0.00           C
ATOM   6433  O21 POPEL 336      68.817  47.667  31.320  1.00  0.00           O
ATOM   6434  C21 POPEL 336      67.747  48.297  31.790  1.00  0.00           C
ATOM   6435  O22 POPEL 336      66.587  47.957  31.570  1.00  0.00           O
ATOM   6436  C22 POPEL 336      68.117  49.577  32.570  1.00  0.00           C
ATOM   6439  C3  POPEL 336      69.517  45.377  30.710  1.00  0.00           C
ATOM   6442  O31 POPEL 336      69.457  44.837  32.050  1.00  0.00           O
ATOM   6443  C31 POPEL 336      68.477  43.967  32.300  1.00  0.00           C
ATOM   6444  O32 POPEL 336      67.557  43.697  31.550  1.00  0.00           O
ATOM   6445  C32 POPEL 336      68.637  43.427  33.730  1.00  0.00           C
ATOM   6448  C23 POPEL 336      68.507  49.377  34.060  1.00  0.00           C
ATOM   6451  C24 POPEL 336      68.107  50.487  35.050  1.00  0.00           C
ATOM   6454  C25 POPEL 336      67.017  50.157  36.090  1.00  0.00           C
ATOM   6457  C26 POPEL 336      67.547  49.297  37.260  1.00  0.00           C
ATOM   6460  C27 POPEL 336      66.517  49.117  38.380  1.00  0.00           C
ATOM   6463  C28 POPEL 336      67.017  48.267  39.570  1.00  0.00           C
ATOM   6466  C29 POPEL 336      68.007  48.957  40.480  1.00  0.00           C
ATOM   6468 0C21 POPEL 336      68.137  48.747  41.810  1.00  0.00           C
ATOM   6470 1C21 POPEL 336      67.337  47.787  42.660  1.00  0.00           C
ATOM   6473 2C21 POPEL 336      66.617  48.417  43.870  1.00  0.00           C
ATOM   6476 3C21 POPEL 336      67.507  48.627  45.110  1.00  0.00           C
ATOM   6479 4C21 POPEL 336      66.667  48.997  46.340  1.00  0.00           C
ATOM   6482 5C21 POPEL 336      67.477  49.247  47.620  1.00  0.00           C
ATOM   6485 6C21 POPEL 336      66.567  49.377  48.850  1.00  0.00           C
ATOM   6488 7C21 POPEL 336      67.297  49.787  50.130  1.00  0.00           C
ATOM   6491 8C21 POPEL 336      66.397  49.847  51.370  1.00  0.00           C
ATOM   6495  C33 POPEL 336      67.567  44.007  34.690  1.00  0.00           C
ATOM   6498  C34 POPEL 336      67.847  43.767  36.180  1.00  0.00           C
ATOM   6501  C35 POPEL 336      66.917  44.587  37.080  1.00  0.00           C
ATOM   6504  C36 POPEL 336      66.937  44.157  38.550  1.00  0.00           C
ATOM   6507  C37 POPEL 336      65.677  44.597  39.290  1.00  0.00           C
ATOM   6510  C38 POPEL 336      65.437  43.837  40.600  1.00  0.00           C
ATOM   6513  C39 POPEL 336      66.427  44.177  41.720  1.00  0.00           C
ATOM   6516 0C31 POPEL 336      65.957  43.617  43.070  1.00  0.00           C
ATOM   6519 1C31 POPEL 336      66.857  44.027  44.240  1.00  0.00           C
ATOM   6522 2C31 POPEL 336      66.467  43.357  45.570  1.00  0.00           C
ATOM   6525 3C31 POPEL 336      65.107  43.787  46.130  1.00  0.00           C
ATOM   6528 4C31 POPEL 336      65.067  45.247  46.620  1.00  0.00           C
ATOM   6531 5C31 POPEL 336      63.717  45.587  47.250  1.00  0.00           C
ATOM   6534 6C31 POPEL 336      63.597  47.037  47.750  1.00  0.00           C
ATOM   6538  NH3 POPEM 337      41.867  19.717  28.780  1.00  0.00           N
ATOM   6542  C12 POPEM 337      42.837  20.847  28.560  1.00  0.00           C
ATOM   6545  C11 POPEM 337      42.417  21.727  27.360  1.00  0.00           C
ATOM   6548  P   POPEM 337      39.897  22.467  27.810  1.00  0.00           P
ATOM   6549  O13 POPEM 337      39.937  23.867  27.370  1.00  0.00           O
ATOM   6550  O14 POPEM 337      38.607  21.787  27.610  1.00  0.00           O
ATOM   6551  O11 POPEM 337      40.307  22.307  29.320  1.00  0.00           O
ATOM   6552  O12 POPEM 337      41.027  21.657  27.070  1.00  0.00           O
ATOM   6553  C1  POPEM 337      40.767  23.467  30.040  1.00  0.00           C
ATOM   6556  C2  POPEM 337      40.617  23.257  31.560  1.00  0.00           C
ATOM   6558  O21 POPEM 337      41.507  24.197  32.200  1.00  0.00           O
ATOM   6559  C21 POPEM 337      41.727  24.077  33.500  1.00  0.00           C
ATOM   6560  O22 POPEM 337      41.067  23.397  34.270  1.00  0.00           O
ATOM   6561  C22 POPEM 337      42.967  24.877  33.890  1.00  0.00           C
ATOM   6564  C3  POPEM 337      40.887  21.767  31.930  1.00  0.00           C
ATOM   6567  O31 POPEM 337      42.307  21.497  31.820  1.00  0.00           O
ATOM   6568  C31 POPEM 337      42.777  20.767  32.810  1.00  0.00           C
ATOM   6569  O32 POPEM 337      42.117  20.027  33.520  1.00  0.00           O
ATOM   6570  C32 POPEM 337      44.257  21.067  33.000  1.00  0.00           C
ATOM   6573  C23 POPEM 337      43.007  25.047  35.420  1.00  0.00           C
ATOM   6576  C24 POPEM 337      44.287  25.707  35.940  1.00  0.00           C
ATOM   6579  C25 POPEM 337      44.367  25.647  37.480  1.00  0.00           C
ATOM   6582  C26 POPEM 337      43.227  26.377  38.200  1.00  0.00           C
ATOM   6585  C27 POPEM 337      43.317  26.207  39.730  1.00  0.00           C
ATOM   6588  C28 POPEM 337      42.077  26.767  40.450  1.00  0.00           C
ATOM   6591  C29 POPEM 337      42.077  26.537  41.940  1.00  0.00           C
ATOM   6593 0C21 POPEM 337      41.017  26.177  42.690  1.00  0.00           C
ATOM   6595 1C21 POPEM 337      39.607  25.877  42.230  1.00  0.00           C
ATOM   6598 2C21 POPEM 337      38.487  26.727  42.880  1.00  0.00           C
ATOM   6601 3C21 POPEM 337      38.187  28.057  42.180  1.00  0.00           C
ATOM   6604 4C21 POPEM 337      39.167  29.207  42.480  1.00  0.00           C
ATOM   6607 5C21 POPEM 337      39.127  29.657  43.950  1.00  0.00           C
ATOM   6610 6C21 POPEM 337      39.967  30.917  44.200  1.00  0.00           C
ATOM   6613 7C21 POPEM 337      39.917  31.377  45.660  1.00  0.00           C
ATOM   6616 8C21 POPEM 337      40.747  32.627  45.940  1.00  0.00           C
ATOM   6620  C33 POPEM 337      44.567  21.307  34.500  1.00  0.00           C
ATOM   6623  C34 POPEM 337      45.827  20.597  34.970  1.00  0.00           C
ATOM   6626  C35 POPEM 337      45.647  20.077  36.400  1.00  0.00           C
ATOM   6629  C36 POPEM 337      46.937  19.487  36.980  1.00  0.00           C
ATOM   6632  C37 POPEM 337      46.667  18.477  38.090  1.00  0.00           C
ATOM   6635  C38 POPEM 337      47.827  18.307  39.080  1.00  0.00           C
ATOM   6638  C39 POPEM 337      47.677  19.207  40.310  1.00  0.00           C
ATOM   6641 0C31 POPEM 337      48.797  19.037  41.340  1.00  0.00           C
ATOM   6644 1C31 POPEM 337      48.637  19.987  42.540  1.00  0.00           C
ATOM   6647 2C31 POPEM 337      49.977  20.447  43.130  1.00  0.00           C
ATOM   6650 3C31 POPEM 337      50.617  21.567  42.290  1.00  0.00           C
ATOM   6653 4C31 POPEM 337      51.997  21.977  42.800  1.00  0.00           C
ATOM   6656 5C31 POPEM 337      52.427  23.347  42.270  1.00  0.00           C
ATOM   6659 6C31 POPEM 337      53.877  23.677  42.600  1.00  0.00           C
ATOM   6663  NH3 POPEN 338      26.947  98.497  31.240  1.00  0.00           N
ATOM   6667  C12 POPEN 338      25.677  98.997  31.860  1.00  0.00           C
ATOM   6670  C11 POPEN 338      24.437  98.457  31.140  1.00  0.00           C
ATOM   6673  P   POPEN 338      22.307  97.187  32.030  1.00  0.00           P
ATOM   6674  O13 POPEN 338      23.007  95.917  31.750  1.00  0.00           O
ATOM   6675  O14 POPEN 338      21.177  97.547  31.160  1.00  0.00           O
ATOM   6676  O11 POPEN 338      21.717  97.177  33.500  1.00  0.00           O
ATOM   6677  O12 POPEN 338      23.347  98.367  32.060  1.00  0.00           O
ATOM   6678  C1  POPEN 338      22.577  96.767  34.550  1.00  0.00           C
ATOM   6681  C2  POPEN 338      23.217  97.987  35.260  1.00  0.00           C
ATOM   6683  O21 POPEN 338      24.487  97.737  35.880  1.00  0.00           O
ATOM   6684  C21 POPEN 338      24.757  96.567  36.410  1.00  0.00           C
ATOM   6685  O22 POPEN 338      24.017  95.617  36.570  1.00  0.00           O
ATOM   6686  C22 POPEN 338      26.247  96.557  36.750  1.00  0.00           C
ATOM   6689  C3  POPEN 338      22.267  98.657  36.290  1.00  0.00           C
ATOM   6692  O31 POPEN 338      21.817  97.687  37.260  1.00  0.00           O
ATOM   6693  C31 POPEN 338      22.107  97.927  38.530  1.00  0.00           C
ATOM   6694  O32 POPEN 338      22.497  98.997  38.980  1.00  0.00           O
ATOM   6695  C32 POPEN 338      21.967  96.607  39.280  1.00  0.00           C
ATOM   6698  C23 POPEN 338      26.687  95.207  37.340  1.00  0.00           C
ATOM   6701  C24 POPEN 338      26.257  95.007  38.800  1.00  0.00           C
ATOM   6704  C25 POPEN 338      26.587  93.627  39.390  1.00  0.00           C
ATOM   6707  C26 POPEN 338      28.017  93.147  39.140  1.00  0.00           C
ATOM   6710  C27 POPEN 338      28.417  91.977  40.050  1.00  0.00           C
ATOM   6713  C28 POPEN 338      29.797  91.367  39.720  1.00  0.00           C
ATOM   6716  C29 POPEN 338      30.927  92.297  40.070  1.00  0.00           C
ATOM   6718 0C21 POPEN 338      31.897  92.107  40.990  1.00  0.00           C
ATOM   6720 1C21 POPEN 338      32.107  90.897  41.870  1.00  0.00           C
ATOM   6723 2C21 POPEN 338      31.367  91.057  43.210  1.00  0.00           C
ATOM   6726 3C21 POPEN 338      31.927  92.167  44.110  1.00  0.00           C
ATOM   6729 4C21 POPEN 338      31.107  92.337  45.400  1.00  0.00           C
ATOM   6732 5C21 POPEN 338      31.747  93.257  46.450  1.00  0.00           C
ATOM   6735 6C21 POPEN 338      32.987  92.647  47.130  1.00  0.00           C
ATOM   6738 7C21 POPEN 338      32.617  91.577  48.170  1.00  0.00           C
ATOM   6741 8C21 POPEN 338      33.827  90.867  48.780  1.00  0.00           C
ATOM   6745  C33 POPEN 338      21.427  96.747  40.710  1.00  0.00           C
ATOM   6748  C34 POPEN 338      21.367  95.367  41.390  1.00  0.00           C
ATOM   6751  C35 POPEN 338      22.737  94.737  41.660  1.00  0.00           C
ATOM   6754  C36 POPEN 338      23.597  95.587  42.610  1.00  0.00           C
ATOM   6757  C37 POPEN 338      24.727  94.797  43.270  1.00  0.00           C
ATOM   6760  C38 POPEN 338      25.497  95.677  44.270  1.00  0.00           C
ATOM   6763  C39 POPEN 338      26.487  94.897  45.140  1.00  0.00           C
ATOM   6766 0C31 POPEN 338      27.207  95.847  46.110  1.00  0.00           C
ATOM   6769 1C31 POPEN 338      28.367  95.177  46.860  1.00  0.00           C
ATOM   6772 2C31 POPEN 338      29.167  96.177  47.720  1.00  0.00           C
ATOM   6775 3C31 POPEN 338      28.457  96.537  49.030  1.00  0.00           C
ATOM   6778 4C31 POPEN 338      29.137  97.707  49.750  1.00  0.00           C
ATOM   6781 5C31 POPEN 338      28.517  97.997  51.130  1.00  0.00           C
ATOM   6784 6C31 POPEN 338      29.047  99.267  51.780  1.00  0.00           C
ATOM   6788  NH3 POPEO 339     109.507  73.457  68.850  1.00  0.00           N
ATOM   6792  C12 POPEO 339     109.447  74.737  69.640  1.00  0.00           C
ATOM   6795  C11 POPEO 339     108.097  74.867  70.350  1.00  0.00           C
ATOM   6798  P   POPEO 339     106.607  76.877  71.100  1.00  0.00           P
ATOM   6799  O13 POPEO 339     105.627  75.787  71.260  1.00  0.00           O
ATOM   6800  O14 POPEO 339     106.667  77.857  72.210  1.00  0.00           O
ATOM   6801  O11 POPEO 339     106.487  77.617  69.700  1.00  0.00           O
ATOM   6802  O12 POPEO 339     108.007  76.147  70.980  1.00  0.00           O
ATOM   6803  C1  POPEO 339     105.457  77.347  68.740  1.00  0.00           C
ATOM   6806  C2  POPEO 339     106.027  77.477  67.300  1.00  0.00           C
ATOM   6808  O21 POPEO 339     105.217  76.787  66.320  1.00  0.00           O
ATOM   6809  C21 POPEO 339     104.077  77.417  66.070  1.00  0.00           C
ATOM   6810  O22 POPEO 339     103.717  78.467  66.560  1.00  0.00           O
ATOM   6811  C22 POPEO 339     103.267  76.657  65.010  1.00  0.00           C
ATOM   6814  C3  POPEO 339     107.457  76.887  67.260  1.00  0.00           C
ATOM   6817  O31 POPEO 339     108.077  77.037  65.970  1.00  0.00           O
ATOM   6818  C31 POPEO 339     109.017  76.157  65.730  1.00  0.00           C
ATOM   6819  O32 POPEO 339     109.367  75.227  66.460  1.00  0.00           O
ATOM   6820  C32 POPEO 339     109.707  76.487  64.410  1.00  0.00           C
ATOM   6823  C23 POPEO 339     101.847  77.257  64.830  1.00  0.00           C
ATOM   6826  C24 POPEO 339     101.157  76.717  63.580  1.00  0.00           C
ATOM   6829  C25 POPEO 339      99.827  77.407  63.260  1.00  0.00           C
ATOM   6832  C26 POPEO 339      99.107  76.817  62.030  1.00  0.00           C
ATOM   6835  C27 POPEO 339      97.987  77.737  61.500  1.00  0.00           C
ATOM   6838  C28 POPEO 339      97.227  77.127  60.300  1.00  0.00           C
ATOM   6841  C29 POPEO 339      96.137  77.887  59.580  1.00  0.00           C
ATOM   6843 0C21 POPEO 339      95.677  79.157  59.690  1.00  0.00           C
ATOM   6845 1C21 POPEO 339      96.117  80.287  60.590  1.00  0.00           C
ATOM   6848 2C21 POPEO 339      96.887  81.387  59.820  1.00  0.00           C
ATOM   6851 3C21 POPEO 339      95.967  82.297  58.970  1.00  0.00           C
ATOM   6854 4C21 POPEO 339      96.697  83.487  58.320  1.00  0.00           C
ATOM   6857 5C21 POPEO 339      97.617  83.077  57.160  1.00  0.00           C
ATOM   6860 6C21 POPEO 339      98.217  84.287  56.420  1.00  0.00           C
ATOM   6863 7C21 POPEO 339      99.217  83.857  55.330  1.00  0.00           C
ATOM   6866 8C21 POPEO 339      99.647  84.987  54.390  1.00  0.00           C
ATOM   6870  C33 POPEO 339     111.107  75.847  64.360  1.00  0.00           C
ATOM   6873  C34 POPEO 339     111.957  76.337  63.190  1.00  0.00           C
ATOM   6876  C35 POPEO 339     111.327  76.117  61.810  1.00  0.00           C
ATOM   6879  C36 POPEO 339     112.397  76.167  60.710  1.00  0.00           C
ATOM   6882  C37 POPEO 339     111.837  75.997  59.300  1.00  0.00           C
ATOM   6885  C38 POPEO 339     112.927  75.787  58.230  1.00  0.00           C
ATOM   6888  C39 POPEO 339     113.857  76.997  58.090  1.00  0.00           C
ATOM   6891 0C31 POPEO 339     114.857  76.837  56.940  1.00  0.00           C
ATOM   6894 1C31 POPEO 339     115.617  78.147  56.670  1.00  0.00           C
ATOM   6897 2C31 POPEO 339     116.637  78.047  55.520  1.00  0.00           C
ATOM   6900 3C31 POPEO 339     117.847  77.137  55.810  1.00  0.00           C
ATOM   6903 4C31 POPEO 339     118.717  77.657  56.960  1.00  0.00           C
ATOM   6906 5C31 POPEO 339     120.057  76.917  57.100  1.00  0.00           C
ATOM   6909 6C31 POPEO 339     121.117  77.717  57.860  1.00  0.00           C
ATOM   6913  NH3 POPEP 340      42.217  85.147  71.420  1.00  0.00           N
ATOM   6917  C12 POPEP 340      40.877  85.227  72.100  1.00  0.00           C
ATOM   6920  C11 POPEP 340      40.987  84.727  73.550  1.00  0.00           C
ATOM   6923  P   POPEP 340      41.377  82.177  72.980  1.00  0.00           P
ATOM   6924  O13 POPEP 340      41.847  81.087  73.860  1.00  0.00           O
ATOM   6925  O14 POPEP 340      39.947  82.187  72.590  1.00  0.00           O
ATOM   6926  O11 POPEP 340      42.307  82.347  71.690  1.00  0.00           O
ATOM   6927  O12 POPEP 340      41.737  83.527  73.700  1.00  0.00           O
ATOM   6928  C1  POPEP 340      43.267  81.317  71.360  1.00  0.00           C
ATOM   6931  C2  POPEP 340      44.317  81.767  70.290  1.00  0.00           C
ATOM   6933  O21 POPEP 340      43.637  82.157  69.070  1.00  0.00           O
ATOM   6934  C21 POPEP 340      43.727  83.447  68.760  1.00  0.00           C
ATOM   6935  O22 POPEP 340      44.217  84.307  69.460  1.00  0.00           O
ATOM   6936  C22 POPEP 340      43.117  83.657  67.370  1.00  0.00           C
ATOM   6939  C3  POPEP 340      45.317  80.627  69.920  1.00  0.00           C
ATOM   6942  O31 POPEP 340      46.357  81.107  69.030  1.00  0.00           O
ATOM   6943  C31 POPEP 340      46.787  80.247  68.100  1.00  0.00           C
ATOM   6944  O32 POPEP 340      46.277  79.157  67.860  1.00  0.00           O
ATOM   6945  C32 POPEP 340      47.987  80.847  67.330  1.00  0.00           C
ATOM   6948  C23 POPEP 340      43.987  84.607  66.520  1.00  0.00           C
ATOM   6951  C24 POPEP 340      43.257  85.167  65.300  1.00  0.00           C
ATOM   6954  C25 POPEP 340      43.377  84.277  64.060  1.00  0.00           C
ATOM   6957  C26 POPEP 340      44.507  84.687  63.110  1.00  0.00           C
ATOM   6960  C27 POPEP 340      44.157  84.347  61.650  1.00  0.00           C
ATOM   6963  C28 POPEP 340      45.307  84.617  60.660  1.00  0.00           C
ATOM   6966  C29 POPEP 340      46.257  83.437  60.560  1.00  0.00           C
ATOM   6968 0C21 POPEP 340      46.637  82.837  59.420  1.00  0.00           C
ATOM   6970 1C21 POPEP 340      46.197  83.257  58.040  1.00  0.00           C
ATOM   6973 2C21 POPEP 340      46.977  84.477  57.500  1.00  0.00           C
ATOM   6976 3C21 POPEP 340      46.267  85.097  56.290  1.00  0.00           C
ATOM   6979 4C21 POPEP 340      46.997  86.317  55.720  1.00  0.00           C
ATOM   6982 5C21 POPEP 340      46.147  87.027  54.650  1.00  0.00           C
ATOM   6985 6C21 POPEP 340      46.917  88.087  53.840  1.00  0.00           C
ATOM   6988 7C21 POPEP 340      46.007  88.767  52.810  1.00  0.00           C
ATOM   6991 8C21 POPEP 340      46.737  89.697  51.840  1.00  0.00           C
ATOM   6995  C33 POPEP 340      47.707  82.207  66.630  1.00  0.00           C
ATOM   6998  C34 POPEP 340      48.777  82.687  65.620  1.00  0.00           C
ATOM   7001  C35 POPEP 340      49.137  81.767  64.440  1.00  0.00           C
ATOM   7004  C36 POPEP 340      49.607  82.577  63.210  1.00  0.00           C
ATOM   7007  C37 POPEP 340      49.997  81.707  61.990  1.00  0.00           C
ATOM   7010  C38 POPEP 340      51.497  81.377  61.910  1.00  0.00           C
ATOM   7013  C39 POPEP 340      51.837  80.177  61.000  1.00  0.00           C
ATOM   7016 0C31 POPEP 340      51.457  80.347  59.520  1.00  0.00           C
ATOM   7019 1C31 POPEP 340      51.577  79.037  58.720  1.00  0.00           C
ATOM   7022 2C31 POPEP 340      52.997  78.707  58.210  1.00  0.00           C
ATOM   7025 3C31 POPEP 340      53.447  79.597  57.040  1.00  0.00           C
ATOM   7028 4C31 POPEP 340      54.637  79.017  56.250  1.00  0.00           C
ATOM   7031 5C31 POPEP 340      54.947  79.807  54.970  1.00  0.00           C
ATOM   7034 6C31 POPEP 340      56.187  79.287  54.240  1.00  0.00           C
ATOM   7038  NH3 POPEQ 341     133.627  24.057  31.400  1.00  0.00           N
ATOM   7042  C12 POPEQ 341     132.817  24.327  32.640  1.00  0.00           C
ATOM   7045  C11 POPEQ 341     131.967  23.117  32.950  1.00  0.00           C
ATOM   7048  P   POPEQ 341     132.327  20.587  33.520  1.00  0.00           P
ATOM   7049  O13 POPEQ 341     131.107  20.207  32.780  1.00  0.00           O
ATOM   7050  O14 POPEQ 341     133.497  19.687  33.510  1.00  0.00           O
ATOM   7051  O11 POPEQ 341     131.957  20.927  35.020  1.00  0.00           O
ATOM   7052  O12 POPEQ 341     132.797  21.967  32.920  1.00  0.00           O
ATOM   7053  C1  POPEQ 341     131.547  19.817  35.840  1.00  0.00           C
ATOM   7056  C2  POPEQ 341     130.517  20.287  36.920  1.00  0.00           C
ATOM   7058  O21 POPEQ 341     131.067  21.057  38.010  1.00  0.00           O
ATOM   7059  C21 POPEQ 341     131.897  20.447  38.820  1.00  0.00           C
ATOM   7060  O22 POPEQ 341     132.677  19.557  38.530  1.00  0.00           O
ATOM   7061  C22 POPEQ 341     131.687  20.937  40.250  1.00  0.00           C
ATOM   7064  C3  POPEQ 341     129.657  19.127  37.490  1.00  0.00           C
ATOM   7067  O31 POPEQ 341     128.607  19.707  38.290  1.00  0.00           O
ATOM   7068  C31 POPEQ 341     127.967  18.847  39.070  1.00  0.00           C
ATOM   7069  O32 POPEQ 341     128.307  17.687  39.260  1.00  0.00           O
ATOM   7070  C32 POPEQ 341     126.747  19.527  39.670  1.00  0.00           C
ATOM   7073  C23 POPEQ 341     131.817  19.737  41.200  1.00  0.00           C
ATOM   7076  C24 POPEQ 341     131.357  20.027  42.630  1.00  0.00           C
ATOM   7079  C25 POPEQ 341     131.607  18.807  43.530  1.00  0.00           C
ATOM   7082  C26 POPEQ 341     130.797  18.847  44.820  1.00  0.00           C
ATOM   7085  C27 POPEQ 341     131.177  17.717  45.780  1.00  0.00           C
ATOM   7088  C28 POPEQ 341     130.347  17.737  47.080  1.00  0.00           C
ATOM   7091  C29 POPEQ 341     130.777  16.907  48.270  1.00  0.00           C
ATOM   7093 0C21 POPEQ 341     131.747  15.977  48.420  1.00  0.00           C
ATOM   7095 1C21 POPEQ 341     132.717  15.407  47.400  1.00  0.00           C
ATOM   7098 2C21 POPEQ 341     134.107  16.067  47.410  1.00  0.00           C
ATOM   7101 3C21 POPEQ 341     134.957  15.737  48.650  1.00  0.00           C
ATOM   7104 4C21 POPEQ 341     136.397  16.227  48.490  1.00  0.00           C
ATOM   7107 5C21 POPEQ 341     137.337  15.837  49.650  1.00  0.00           C
ATOM   7110 6C21 POPEQ 341     136.817  16.277  51.030  1.00  0.00           C
ATOM   7113 7C21 POPEQ 341     137.867  16.087  52.130  1.00  0.00           C
ATOM   7116 8C21 POPEQ 341     137.367  16.507  53.520  1.00  0.00           C
ATOM   7120  C33 POPEQ 341     125.467  18.657  39.720  1.00  0.00           C
ATOM   7123  C34 POPEQ 341     124.267  19.467  40.260  1.00  0.00           C
ATOM   7126  C35 POPEQ 341     123.997  19.267  41.750  1.00  0.00           C
ATOM   7129  C36 POPEQ 341     122.857  20.147  42.290  1.00  0.00           C
ATOM   7132  C37 POPEQ 341     122.407  19.757  43.710  1.00  0.00           C
ATOM   7135  C38 POPEQ 341     122.187  20.947  44.670  1.00  0.00           C
ATOM   7138  C39 POPEQ 341     123.467  21.707  45.070  1.00  0.00           C
ATOM   7141 0C31 POPEQ 341     124.537  20.837  45.760  1.00  0.00           C
ATOM   7144 1C31 POPEQ 341     125.757  21.647  46.230  1.00  0.00           C
ATOM   7147 2C31 POPEQ 341     126.797  20.797  46.970  1.00  0.00           C
ATOM   7150 3C31 POPEQ 341     126.467  20.587  48.450  1.00  0.00           C
ATOM   7153 4C31 POPEQ 341     127.457  19.637  49.140  1.00  0.00           C
ATOM   7156 5C31 POPEQ 341     127.217  19.537  50.650  1.00  0.00           C
ATOM   7159 6C31 POPEQ 341     128.127  18.527  51.350  1.00  0.00           C
ATOM   7163  NH3 POPER 342     124.697  34.957  32.950  1.00  0.00           N
ATOM   7167  C12 POPER 342     123.417  35.247  32.210  1.00  0.00           C
ATOM   7170  C11 POPER 342     122.387  35.897  33.140  1.00  0.00           C
ATOM   7173  P   POPER 342     122.167  37.907  34.800  1.00  0.00           P
ATOM   7174  O13 POPER 342     122.437  37.167  36.050  1.00  0.00           O
ATOM   7175  O14 POPER 342     122.537  39.337  34.800  1.00  0.00           O
ATOM   7176  O11 POPER 342     120.617  37.847  34.490  1.00  0.00           O
ATOM   7177  O12 POPER 342     122.897  37.147  33.610  1.00  0.00           O
ATOM   7178  C1  POPER 342     119.717  37.737  35.590  1.00  0.00           C
ATOM   7181  C2  POPER 342     119.737  38.947  36.590  1.00  0.00           C
ATOM   7183  O21 POPER 342     118.757  38.747  37.630  1.00  0.00           O
ATOM   7184  C21 POPER 342     119.227  38.137  38.700  1.00  0.00           C
ATOM   7185  O22 POPER 342     120.317  37.627  38.810  1.00  0.00           O
ATOM   7186  C22 POPER 342     118.137  38.077  39.750  1.00  0.00           C
ATOM   7189  C3  POPER 342     119.387  40.317  35.950  1.00  0.00           C
ATOM   7192  O31 POPER 342     119.277  41.317  37.000  1.00  0.00           O
ATOM   7193  C31 POPER 342     118.157  42.017  37.050  1.00  0.00           C
ATOM   7194  O32 POPER 342     117.227  41.947  36.270  1.00  0.00           O
ATOM   7195  C32 POPER 342     118.217  43.007  38.230  1.00  0.00           C
ATOM   7198  C23 POPER 342     118.747  38.437  41.100  1.00  0.00           C
ATOM   7201  C24 POPER 342     117.687  38.897  42.080  1.00  0.00           C
ATOM   7204  C25 POPER 342     118.327  39.407  43.370  1.00  0.00           C
ATOM   7207  C26 POPER 342     117.267  39.757  44.400  1.00  0.00           C
ATOM   7210  C27 POPER 342     117.897  40.227  45.710  1.00  0.00           C
ATOM   7213  C28 POPER 342     116.857  40.537  46.790  1.00  0.00           C
ATOM   7216  C29 POPER 342     116.117  39.297  47.230  1.00  0.00           C
ATOM   7218 0C21 POPER 342     115.427  39.197  48.380  1.00  0.00           C
ATOM   7220 1C21 POPER 342     115.257  40.297  49.390  1.00  0.00           C
ATOM   7223 2C21 POPER 342     116.197  40.097  50.590  1.00  0.00           C
ATOM   7226 3C21 POPER 342     115.947  38.797  51.380  1.00  0.00           C
ATOM   7229 4C21 POPER 342     116.917  38.607  52.550  1.00  0.00           C
ATOM   7232 5C21 POPER 342     116.617  39.527  53.730  1.00  0.00           C
ATOM   7235 6C21 POPER 342     117.727  39.507  54.790  1.00  0.00           C
ATOM   7238 7C21 POPER 342     117.437  40.457  55.960  1.00  0.00           C
ATOM   7241 8C21 POPER 342     118.687  40.817  56.770  1.00  0.00           C
ATOM   7245  C33 POPER 342     117.967  42.387  39.640  1.00  0.00           C
ATOM   7248  C34 POPER 342     117.457  43.457  40.620  1.00  0.00           C
ATOM   7251  C35 POPER 342     117.287  42.987  42.070  1.00  0.00           C
ATOM   7254  C36 POPER 342     116.617  44.057  42.950  1.00  0.00           C
ATOM   7257  C37 POPER 342     116.507  43.657  44.430  1.00  0.00           C
ATOM   7260  C38 POPER 342     115.867  44.747  45.300  1.00  0.00           C
ATOM   7263  C39 POPER 342     116.027  44.487  46.800  1.00  0.00           C
ATOM   7266 0C31 POPER 342     114.817  44.937  47.630  1.00  0.00           C
ATOM   7269 1C31 POPER 342     115.077  44.857  49.140  1.00  0.00           C
ATOM   7272 2C31 POPER 342     113.797  44.717  49.980  1.00  0.00           C
ATOM   7275 3C31 POPER 342     113.287  43.277  50.000  1.00  0.00           C
ATOM   7278 4C31 POPER 342     112.057  43.067  50.880  1.00  0.00           C
ATOM   7281 5C31 POPER 342     111.607  41.597  50.910  1.00  0.00           C
ATOM   7284 6C31 POPER 342     110.357  41.367  51.750  1.00  0.00           C
ATOM   7288  NH3 POPES 343       9.967  91.907  32.670  1.00  0.00           N
ATOM   7292  C12 POPES 343      10.997  92.717  33.390  1.00  0.00           C
ATOM   7295  C11 POPES 343      12.377  92.037  33.400  1.00  0.00           C
ATOM   7298  P   POPES 343      12.167  89.407  33.200  1.00  0.00           P
ATOM   7299  O13 POPES 343      13.347  88.517  33.360  1.00  0.00           O
ATOM   7300  O14 POPES 343      11.687  89.707  31.840  1.00  0.00           O
ATOM   7301  O11 POPES 343      10.897  88.877  33.970  1.00  0.00           O
ATOM   7302  O12 POPES 343      12.337  90.747  34.000  1.00  0.00           O
ATOM   7303  C1  POPES 343      10.977  88.147  35.180  1.00  0.00           C
ATOM   7306  C2  POPES 343      11.137  89.057  36.440  1.00  0.00           C
ATOM   7308  O21 POPES 343      11.247  88.307  37.650  1.00  0.00           O
ATOM   7309  C21 POPES 343      12.237  87.427  37.770  1.00  0.00           C
ATOM   7310  O22 POPES 343      13.197  87.307  37.030  1.00  0.00           O
ATOM   7311  C22 POPES 343      11.967  86.517  38.970  1.00  0.00           C
ATOM   7314  C3  POPES 343       9.927  90.027  36.580  1.00  0.00           C
ATOM   7317  O31 POPES 343      10.047  90.987  37.670  1.00  0.00           O
ATOM   7318  C31 POPES 343       9.367  90.697  38.780  1.00  0.00           C
ATOM   7319  O32 POPES 343       8.787  89.667  39.030  1.00  0.00           O
ATOM   7320  C32 POPES 343       9.377  91.927  39.720  1.00  0.00           C
ATOM   7323  C23 POPES 343      12.087  87.217  40.340  1.00  0.00           C
ATOM   7326  C24 POPES 343      11.867  86.207  41.480  1.00  0.00           C
ATOM   7329  C25 POPES 343      11.777  86.867  42.870  1.00  0.00           C
ATOM   7332  C26 POPES 343      11.497  85.857  43.990  1.00  0.00           C
ATOM   7335  C27 POPES 343      11.677  86.467  45.400  1.00  0.00           C
ATOM   7338  C28 POPES 343      11.187  85.547  46.540  1.00  0.00           C
ATOM   7341  C29 POPES 343      12.017  84.297  46.730  1.00  0.00           C
ATOM   7343 0C21 POPES 343      12.397  83.767  47.900  1.00  0.00           C
ATOM   7345 1C21 POPES 343      12.047  84.297  49.270  1.00  0.00           C
ATOM   7348 2C21 POPES 343      12.647  83.487  50.430  1.00  0.00           C
ATOM   7351 3C21 POPES 343      12.067  82.067  50.570  1.00  0.00           C
ATOM   7354 4C21 POPES 343      12.417  81.397  51.920  1.00  0.00           C
ATOM   7357 5C21 POPES 343      13.897  81.007  52.070  1.00  0.00           C
ATOM   7360 6C21 POPES 343      14.237  80.487  53.470  1.00  0.00           C
ATOM   7363 7C21 POPES 343      15.717  80.087  53.620  1.00  0.00           C
ATOM   7366 8C21 POPES 343      16.087  79.617  55.030  1.00  0.00           C
ATOM   7370  C33 POPES 343       7.977  92.187  40.350  1.00  0.00           C
ATOM   7373  C34 POPES 343       7.827  93.527  41.090  1.00  0.00           C
ATOM   7376  C35 POPES 343       8.147  93.487  42.590  1.00  0.00           C
ATOM   7379  C36 POPES 343       7.827  94.827  43.300  1.00  0.00           C
ATOM   7382  C37 POPES 343       8.117  94.787  44.810  1.00  0.00           C
ATOM   7385  C38 POPES 343       8.067  96.167  45.500  1.00  0.00           C
ATOM   7388  C39 POPES 343       6.647  96.727  45.740  1.00  0.00           C
ATOM   7391 0C31 POPES 343       5.887  96.027  46.880  1.00  0.00           C
ATOM   7394 1C31 POPES 343       4.617  96.777  47.310  1.00  0.00           C
ATOM   7397 2C31 POPES 343       4.027  96.257  48.640  1.00  0.00           C
ATOM   7400 3C31 POPES 343       3.283  94.907  48.540  1.00  0.00           C
ATOM   7403 4C31 POPES 343       1.883  95.027  47.920  1.00  0.00           C
ATOM   7406 5C31 POPES 343       1.133  93.687  47.920  1.00  0.00           C
ATOM   7409 6C31 POPES 343      -0.307  93.767  47.400  1.00  0.00           C
ATOM   7413  NH3 POPET 344     102.847  24.387  71.980  1.00  0.00           N
ATOM   7417  C12 POPET 344     101.967  23.297  72.550  1.00  0.00           C
ATOM   7420  C11 POPET 344     101.937  23.287  74.090  1.00  0.00           C
ATOM   7423  P   POPET 344     104.247  24.157  74.980  1.00  0.00           P
ATOM   7424  O13 POPET 344     103.537  25.407  75.290  1.00  0.00           O
ATOM   7425  O14 POPET 344     105.207  23.627  75.980  1.00  0.00           O
ATOM   7426  O11 POPET 344     104.987  24.277  73.570  1.00  0.00           O
ATOM   7427  O12 POPET 344     103.217  23.007  74.650  1.00  0.00           O
ATOM   7428  C1  POPET 344     105.897  23.207  73.220  1.00  0.00           C
ATOM   7431  C2  POPET 344     106.217  23.197  71.700  1.00  0.00           C
ATOM   7433  O21 POPET 344     106.777  21.917  71.340  1.00  0.00           O
ATOM   7434  C21 POPET 344     105.887  21.017  70.940  1.00  0.00           C
ATOM   7435  O22 POPET 344     104.677  21.207  70.870  1.00  0.00           O
ATOM   7436  C22 POPET 344     106.567  19.717  70.510  1.00  0.00           C
ATOM   7439  C3  POPET 344     107.187  24.317  71.270  1.00  0.00           C
ATOM   7442  O31 POPET 344     107.087  24.527  69.840  1.00  0.00           O
ATOM   7443  C31 POPET 344     107.577  25.677  69.410  1.00  0.00           C
ATOM   7444  O32 POPET 344     108.207  26.477  70.090  1.00  0.00           O
ATOM   7445  C32 POPET 344     107.157  25.887  67.960  1.00  0.00           C
ATOM   7448  C23 POPET 344     107.377  19.907  69.200  1.00  0.00           C
ATOM   7451  C24 POPET 344     108.857  20.177  69.460  1.00  0.00           C
ATOM   7454  C25 POPET 344     109.547  21.057  68.400  1.00  0.00           C
ATOM   7457  C26 POPET 344     109.767  20.387  67.040  1.00  0.00           C
ATOM   7460  C27 POPET 344     110.527  21.317  66.070  1.00  0.00           C
ATOM   7463  C28 POPET 344     110.827  20.657  64.720  1.00  0.00           C
ATOM   7466  C29 POPET 344     111.757  21.507  63.890  1.00  0.00           C
ATOM   7468 0C21 POPET 344     111.807  21.577  62.550  1.00  0.00           C
ATOM   7470 1C21 POPET 344     110.967  20.797  61.560  1.00  0.00           C
ATOM   7473 2C21 POPET 344     111.657  19.467  61.170  1.00  0.00           C
ATOM   7476 3C21 POPET 344     111.157  18.897  59.830  1.00  0.00           C
ATOM   7479 4C21 POPET 344     112.087  17.777  59.320  1.00  0.00           C
ATOM   7482 5C21 POPET 344     111.657  17.117  58.000  1.00  0.00           C
ATOM   7485 6C21 POPET 344     111.427  18.107  56.840  1.00  0.00           C
ATOM   7488 7C21 POPET 344     111.137  17.397  55.510  1.00  0.00           C
ATOM   7491 8C21 POPET 344     110.897  18.367  54.350  1.00  0.00           C
ATOM   7495  C33 POPET 344     106.007  26.917  67.850  1.00  0.00           C
ATOM   7498  C34 POPET 344     105.617  27.267  66.410  1.00  0.00           C
ATOM   7501  C35 POPET 344     104.767  26.197  65.710  1.00  0.00           C
ATOM   7504  C36 POPET 344     104.467  26.587  64.260  1.00  0.00           C
ATOM   7507  C37 POPET 344     103.427  25.677  63.590  1.00  0.00           C
ATOM   7510  C38 POPET 344     103.407  25.787  62.060  1.00  0.00           C
ATOM   7513  C39 POPET 344     103.297  27.227  61.510  1.00  0.00           C
ATOM   7516 0C31 POPET 344     102.047  27.987  61.970  1.00  0.00           C
ATOM   7519 1C31 POPET 344     101.867  29.297  61.190  1.00  0.00           C
ATOM   7522 2C31 POPET 344     100.637  30.127  61.630  1.00  0.00           C
ATOM   7525 3C31 POPET 344     100.057  30.997  60.500  1.00  0.00           C
ATOM   7528 4C31 POPET 344     101.097  31.877  59.790  1.00  0.00           C
ATOM   7531 5C31 POPET 344     100.497  32.697  58.640  1.00  0.00           C
ATOM   7534 6C31 POPET 344     101.557  33.417  57.800  1.00  0.00           C
ATOM   7538  NH3 POPEU 345      71.727  74.857  73.370  1.00  0.00           N
ATOM   7542  C12 POPEU 345      70.607  75.727  72.910  1.00  0.00           C
ATOM   7545  C11 POPEU 345      69.557  74.967  72.080  1.00  0.00           C
ATOM   7548  P   POPEU 345      68.587  72.537  72.210  1.00  0.00           P
ATOM   7549  O13 POPEU 345      69.847  71.757  72.120  1.00  0.00           O
ATOM   7550  O14 POPEU 345      67.407  71.937  72.880  1.00  0.00           O
ATOM   7551  O11 POPEU 345      68.207  72.847  70.710  1.00  0.00           O
ATOM   7552  O12 POPEU 345      68.877  73.967  72.840  1.00  0.00           O
ATOM   7553  C1  POPEU 345      67.067  73.617  70.340  1.00  0.00           C
ATOM   7556  C2  POPEU 345      67.267  74.317  68.950  1.00  0.00           C
ATOM   7558  O21 POPEU 345      67.177  73.377  67.870  1.00  0.00           O
ATOM   7559  C21 POPEU 345      68.207  72.607  67.560  1.00  0.00           C
ATOM   7560  O22 POPEU 345      69.267  72.497  68.150  1.00  0.00           O
ATOM   7561  C22 POPEU 345      67.807  71.787  66.320  1.00  0.00           C
ATOM   7564  C3  POPEU 345      68.527  75.227  68.910  1.00  0.00           C
ATOM   7567  O31 POPEU 345      68.737  75.787  67.600  1.00  0.00           O
ATOM   7568  C31 POPEU 345      70.017  76.037  67.320  1.00  0.00           C
ATOM   7569  O32 POPEU 345      70.957  75.877  68.070  1.00  0.00           O
ATOM   7570  C32 POPEU 345      70.117  76.517  65.860  1.00  0.00           C
ATOM   7573  C23 POPEU 345      69.037  71.387  65.490  1.00  0.00           C
ATOM   7576  C24 POPEU 345      68.707  70.617  64.200  1.00  0.00           C
ATOM   7579  C25 POPEU 345      68.237  71.487  63.010  1.00  0.00           C
ATOM   7582  C26 POPEU 345      69.207  72.637  62.650  1.00  0.00           C
ATOM   7585  C27 POPEU 345      69.197  73.037  61.160  1.00  0.00           C
ATOM   7588  C28 POPEU 345      70.097  72.107  60.320  1.00  0.00           C
ATOM   7591  C29 POPEU 345      70.297  72.427  58.860  1.00  0.00           C
ATOM   7593 0C21 POPEU 345      70.827  71.577  57.960  1.00  0.00           C
ATOM   7595 1C21 POPEU 345      71.267  70.157  58.250  1.00  0.00           C
ATOM   7598 2C21 POPEU 345      70.917  69.137  57.150  1.00  0.00           C
ATOM   7601 3C21 POPEU 345      71.867  69.167  55.940  1.00  0.00           C
ATOM   7604 4C21 POPEU 345      71.737  67.927  55.050  1.00  0.00           C
ATOM   7607 5C21 POPEU 345      70.417  67.867  54.260  1.00  0.00           C
ATOM   7610 6C21 POPEU 345      69.697  66.507  54.390  1.00  0.00           C
ATOM   7613 7C21 POPEU 345      68.367  66.467  53.640  1.00  0.00           C
ATOM   7616 8C21 POPEU 345      67.557  65.197  53.920  1.00  0.00           C
ATOM   7620  C33 POPEU 345      70.967  75.527  65.040  1.00  0.00           C
ATOM   7623  C34 POPEU 345      71.207  75.977  63.590  1.00  0.00           C
ATOM   7626  C35 POPEU 345      72.367  75.187  62.970  1.00  0.00           C
ATOM   7629  C36 POPEU 345      72.697  75.617  61.540  1.00  0.00           C
ATOM   7632  C37 POPEU 345      74.077  75.097  61.100  1.00  0.00           C
ATOM   7635  C38 POPEU 345      74.527  75.637  59.740  1.00  0.00           C
ATOM   7638  C39 POPEU 345      73.627  75.207  58.570  1.00  0.00           C
ATOM   7641 0C31 POPEU 345      74.147  75.687  57.210  1.00  0.00           C
ATOM   7644 1C31 POPEU 345      73.267  75.207  56.050  1.00  0.00           C
ATOM   7647 2C31 POPEU 345      73.907  75.447  54.670  1.00  0.00           C
ATOM   7650 3C31 POPEU 345      73.097  74.887  53.490  1.00  0.00           C
ATOM   7653 4C31 POPEU 345      72.767  73.387  53.620  1.00  0.00           C
ATOM   7656 5C31 POPEU 345      72.177  72.777  52.340  1.00  0.00           C
ATOM   7659 6C31 POPEU 345      71.767  71.307  52.500  1.00  0.00           C
ATOM   7663  NH3 POPEV 346     118.087 105.627  74.860  1.00  0.00           N
ATOM   7667  C12 POPEV 346     117.467 104.327  75.300  1.00  0.00           C
ATOM   7670  C11 POPEV 346     116.747 103.597  74.160  1.00  0.00           C
ATOM   7673  P   POPEV 346     116.497 101.087  74.770  1.00  0.00           P
ATOM   7674  O13 POPEV 346     117.957 101.127  74.920  1.00  0.00           O
ATOM   7675  O14 POPEV 346     115.687 100.347  75.770  1.00  0.00           O
ATOM   7676  O11 POPEV 346     116.087 100.587  73.340  1.00  0.00           O
ATOM   7677  O12 POPEV 346     115.957 102.567  74.740  1.00  0.00           O
ATOM   7678  C1  POPEV 346     114.907 101.097  72.710  1.00  0.00           C
ATOM   7681  C2  POPEV 346     114.307  99.987  71.820  1.00  0.00           C
ATOM   7683  O21 POPEV 346     113.867 100.547  70.570  1.00  0.00           O
ATOM   7684  C21 POPEV 346     112.737 101.237  70.540  1.00  0.00           C
ATOM   7685  O22 POPEV 346     111.947 101.417  71.440  1.00  0.00           O
ATOM   7686  C22 POPEV 346     112.517 101.697  69.100  1.00  0.00           C
ATOM   7689  C3  POPEV 346     113.307  99.057  72.570  1.00  0.00           C
ATOM   7692  O31 POPEV 346     112.877  97.967  71.720  1.00  0.00           O
ATOM   7693  C31 POPEV 346     112.017  97.137  72.320  1.00  0.00           C
ATOM   7694  O32 POPEV 346     111.567  97.277  73.450  1.00  0.00           O
ATOM   7695  C32 POPEV 346     111.637  96.047  71.320  1.00  0.00           C
ATOM   7698  C23 POPEV 346     111.617 100.687  68.350  1.00  0.00           C
ATOM   7701  C24 POPEV 346     111.837 100.677  66.830  1.00  0.00           C
ATOM   7704  C25 POPEV 346     111.737 102.047  66.150  1.00  0.00           C
ATOM   7707  C26 POPEV 346     113.107 102.537  65.690  1.00  0.00           C
ATOM   7710  C27 POPEV 346     113.107 103.837  64.860  1.00  0.00           C
ATOM   7713  C28 POPEV 346     114.507 104.147  64.310  1.00  0.00           C
ATOM   7716  C29 POPEV 346     114.607 105.497  63.650  1.00  0.00           C
ATOM   7718 0C21 POPEV 346     115.457 105.877  62.680  1.00  0.00           C
ATOM   7720 1C21 POPEV 346     116.537 105.037  62.030  1.00  0.00           C
ATOM   7723 2C21 POPEV 346     116.457 105.007  60.490  1.00  0.00           C
ATOM   7726 3C21 POPEV 346     116.797 106.347  59.820  1.00  0.00           C
ATOM   7729 4C21 POPEV 346     116.777 106.267  58.290  1.00  0.00           C
ATOM   7732 5C21 POPEV 346     117.127 107.607  57.620  1.00  0.00           C
ATOM   7735 6C21 POPEV 346     117.027 107.567  56.090  1.00  0.00           C
ATOM   7738 7C21 POPEV 346     117.297 108.937  55.450  1.00  0.00           C
ATOM   7741 8C21 POPEV 346     117.247 108.917  53.920  1.00  0.00           C
ATOM   7745  C33 POPEV 346     110.907  94.827  71.930  1.00  0.00           C
ATOM   7748  C34 POPEV 346     110.367  93.867  70.850  1.00  0.00           C
ATOM   7751  C35 POPEV 346     111.407  93.497  69.770  1.00  0.00           C
ATOM   7754  C36 POPEV 346     110.957  92.477  68.720  1.00  0.00           C
ATOM   7757  C37 POPEV 346     112.177  91.967  67.930  1.00  0.00           C
ATOM   7760  C38 POPEV 346     111.857  91.037  66.750  1.00  0.00           C
ATOM   7763  C39 POPEV 346     113.097  90.577  65.960  1.00  0.00           C
ATOM   7766 0C31 POPEV 346     114.087  89.717  66.760  1.00  0.00           C
ATOM   7769 1C31 POPEV 346     115.087  88.977  65.860  1.00  0.00           C
ATOM   7772 2C31 POPEV 346     115.837  87.857  66.610  1.00  0.00           C
ATOM   7775 3C31 POPEV 346     116.607  86.877  65.710  1.00  0.00           C
ATOM   7778 4C31 POPEV 346     117.657  87.537  64.820  1.00  0.00           C
ATOM   7781 5C31 POPEV 346     118.697  86.527  64.310  1.00  0.00           C
ATOM   7784 6C31 POPEV 346     119.827  87.157  63.500  1.00  0.00           C
ATOM   7788  NH3 POPEW 347      92.537  15.547  70.160  1.00  0.00           N
ATOM   7792  C12 POPEW 347      93.287  16.017  71.390  1.00  0.00           C
ATOM   7795  C11 POPEW 347      94.767  15.547  71.360  1.00  0.00           C
ATOM   7798  P   POPEW 347      96.317  17.507  72.060  1.00  0.00           P
ATOM   7799  O13 POPEW 347      95.407  18.307  71.220  1.00  0.00           O
ATOM   7800  O14 POPEW 347      96.867  18.157  73.280  1.00  0.00           O
ATOM   7801  O11 POPEW 347      97.517  17.037  71.160  1.00  0.00           O
ATOM   7802  O12 POPEW 347      95.547  16.147  72.410  1.00  0.00           O
ATOM   7803  C1  POPEW 347      98.887  17.207  71.550  1.00  0.00           C
ATOM   7806  C2  POPEW 347      99.487  18.577  71.070  1.00  0.00           C
ATOM   7808  O21 POPEW 347     100.897  18.417  70.790  1.00  0.00           O
ATOM   7809  C21 POPEW 347     101.147  18.147  69.510  1.00  0.00           C
ATOM   7810  O22 POPEW 347     100.297  17.907  68.680  1.00  0.00           O
ATOM   7811  C22 POPEW 347     102.627  18.257  69.180  1.00  0.00           C
ATOM   7814  C3  POPEW 347      99.297  19.767  72.060  1.00  0.00           C
ATOM   7817  O31 POPEW 347      99.997  20.957  71.660  1.00  0.00           O
ATOM   7818  C31 POPEW 347      99.737  21.687  70.560  1.00  0.00           C
ATOM   7819  O32 POPEW 347     100.517  22.507  70.100  1.00  0.00           O
ATOM   7820  C32 POPEW 347      98.377  21.487  69.920  1.00  0.00           C
ATOM   7823  C23 POPEW 347     102.817  18.967  67.810  1.00  0.00           C
ATOM   7826  C24 POPEW 347     104.287  19.177  67.440  1.00  0.00           C
ATOM   7829  C25 POPEW 347     104.467  20.087  66.210  1.00  0.00           C
ATOM   7832  C26 POPEW 347     105.937  20.307  65.800  1.00  0.00           C
ATOM   7835  C27 POPEW 347     106.227  21.657  65.140  1.00  0.00           C
ATOM   7838  C28 POPEW 347     106.407  21.577  63.610  1.00  0.00           C
ATOM   7841  C29 POPEW 347     105.247  20.907  62.920  1.00  0.00           C
ATOM   7843 0C21 POPEW 347     105.287  20.307  61.720  1.00  0.00           C
ATOM   7845 1C21 POPEW 347     106.487  20.277  60.810  1.00  0.00           C
ATOM   7848 2C21 POPEW 347     106.587  21.607  60.040  1.00  0.00           C
ATOM   7851 3C21 POPEW 347     107.787  21.667  59.080  1.00  0.00           C
ATOM   7854 4C21 POPEW 347     107.827  23.007  58.340  1.00  0.00           C
ATOM   7857 5C21 POPEW 347     109.027  23.147  57.390  1.00  0.00           C
ATOM   7860 6C21 POPEW 347     108.967  24.447  56.570  1.00  0.00           C
ATOM   7863 7C21 POPEW 347     110.127  24.587  55.590  1.00  0.00           C
ATOM   7866 8C21 POPEW 347     109.987  25.797  54.660  1.00  0.00           C
ATOM   7870  C33 POPEW 347      98.557  21.027  68.460  1.00  0.00           C
ATOM   7873  C34 POPEW 347      97.307  20.357  67.910  1.00  0.00           C
ATOM   7876  C35 POPEW 347      97.617  19.467  66.710  1.00  0.00           C
ATOM   7879  C36 POPEW 347      96.327  18.987  66.050  1.00  0.00           C
ATOM   7882  C37 POPEW 347      96.567  18.257  64.720  1.00  0.00           C
ATOM   7885  C38 POPEW 347      95.247  18.047  63.990  1.00  0.00           C
ATOM   7888  C39 POPEW 347      94.757  19.277  63.220  1.00  0.00           C
ATOM   7891 0C31 POPEW 347      93.267  19.117  62.870  1.00  0.00           C
ATOM   7894 1C31 POPEW 347      92.747  20.267  62.010  1.00  0.00           C
ATOM   7897 2C31 POPEW 347      92.277  19.867  60.610  1.00  0.00           C
ATOM   7900 3C31 POPEW 347      93.287  19.027  59.810  1.00  0.00           C
ATOM   7903 4C31 POPEW 347      92.937  18.977  58.310  1.00  0.00           C
ATOM   7906 5C31 POPEW 347      93.787  17.987  57.510  1.00  0.00           C
ATOM   7909 6C31 POPEW 347      93.387  17.947  56.030  1.00  0.00           C
ATOM   7913  NH3 POPEX 348      51.387  55.427  29.020  1.00  0.00           N
ATOM   7917  C12 POPEX 348      52.287  55.947  27.920  1.00  0.00           C
ATOM   7920  C11 POPEX 348      51.517  56.697  26.810  1.00  0.00           C
ATOM   7923  P   POPEX 348      51.157  59.337  26.690  1.00  0.00           P
ATOM   7924  O13 POPEX 348      51.717  60.327  25.740  1.00  0.00           O
ATOM   7925  O14 POPEX 348      49.727  58.997  26.620  1.00  0.00           O
ATOM   7926  O11 POPEX 348      51.437  59.897  28.140  1.00  0.00           O
ATOM   7927  O12 POPEX 348      52.047  58.017  26.640  1.00  0.00           O
ATOM   7928  C1  POPEX 348      51.407  58.987  29.240  1.00  0.00           C
ATOM   7931  C2  POPEX 348      50.927  59.697  30.540  1.00  0.00           C
ATOM   7933  O21 POPEX 348      50.877  58.847  31.710  1.00  0.00           O
ATOM   7934  C21 POPEX 348      50.207  57.707  31.700  1.00  0.00           C
ATOM   7935  O22 POPEX 348      49.637  57.187  30.760  1.00  0.00           O
ATOM   7936  C22 POPEX 348      50.217  57.077  33.100  1.00  0.00           C
ATOM   7939  C3  POPEX 348      49.607  60.467  30.340  1.00  0.00           C
ATOM   7942  O31 POPEX 348      49.207  61.017  31.610  1.00  0.00           O
ATOM   7943  C31 POPEX 348      48.207  60.397  32.210  1.00  0.00           C
ATOM   7944  O32 POPEX 348      47.427  59.627  31.680  1.00  0.00           O
ATOM   7945  C32 POPEX 348      48.267  60.657  33.700  1.00  0.00           C
ATOM   7948  C23 POPEX 348      51.097  57.727  34.200  1.00  0.00           C
ATOM   7951  C24 POPEX 348      50.877  56.977  35.520  1.00  0.00           C
ATOM   7954  C25 POPEX 348      51.417  57.657  36.790  1.00  0.00           C
ATOM   7957  C26 POPEX 348      50.477  57.397  37.980  1.00  0.00           C
ATOM   7960  C27 POPEX 348      51.157  57.397  39.360  1.00  0.00           C
ATOM   7963  C28 POPEX 348      50.157  57.577  40.530  1.00  0.00           C
ATOM   7966  C29 POPEX 348      49.027  56.577  40.540  1.00  0.00           C
ATOM   7968 0C21 POPEX 348      47.827  56.737  41.120  1.00  0.00           C
ATOM   7970 1C21 POPEX 348      47.387  57.927  41.950  1.00  0.00           C
ATOM   7973 2C21 POPEX 348      46.917  57.537  43.370  1.00  0.00           C
ATOM   7976 3C21 POPEX 348      45.617  56.727  43.400  1.00  0.00           C
ATOM   7979 4C21 POPEX 348      44.987  56.607  44.800  1.00  0.00           C
ATOM   7982 5C21 POPEX 348      45.877  55.927  45.850  1.00  0.00           C
ATOM   7985 6C21 POPEX 348      46.227  54.467  45.520  1.00  0.00           C
ATOM   7988 7C21 POPEX 348      46.827  53.737  46.730  1.00  0.00           C
ATOM   7991 8C21 POPEX 348      47.177  52.277  46.430  1.00  0.00           C
ATOM   7995  C33 POPEX 348      47.057  60.037  34.440  1.00  0.00           C
ATOM   7998  C34 POPEX 348      47.307  59.907  35.950  1.00  0.00           C
ATOM   8001  C35 POPEX 348      47.977  61.157  36.520  1.00  0.00           C
ATOM   8004  C36 POPEX 348      48.037  61.187  38.050  1.00  0.00           C
ATOM   8007  C37 POPEX 348      48.837  62.417  38.500  1.00  0.00           C
ATOM   8010  C38 POPEX 348      48.707  62.717  39.990  1.00  0.00           C
ATOM   8013  C39 POPEX 348      49.247  61.597  40.880  1.00  0.00           C
ATOM   8016 0C31 POPEX 348      49.257  62.017  42.350  1.00  0.00           C
ATOM   8019 1C31 POPEX 348      49.987  61.017  43.250  1.00  0.00           C
ATOM   8022 2C31 POPEX 348      49.987  61.487  44.710  1.00  0.00           C
ATOM   8025 3C31 POPEX 348      48.637  61.247  45.410  1.00  0.00           C
ATOM   8028 4C31 POPEX 348      48.587  59.877  46.100  1.00  0.00           C
ATOM   8031 5C31 POPEX 348      47.307  59.657  46.900  1.00  0.00           C
ATOM   8034 6C31 POPEX 348      47.427  58.507  47.880  1.00  0.00           C
ATOM   8038  NH3 POPEY 349      66.407  91.167  30.220  1.00  0.00           N
ATOM   8042  C12 POPEY 349      65.517  91.967  29.310  1.00  0.00           C
ATOM   8045  C11 POPEY 349      64.027  91.867  29.700  1.00  0.00           C
ATOM   8048  P   POPEY 349      61.927  93.467  29.580  1.00  0.00           P
ATOM   8049  O13 POPEY 349      61.657  94.807  30.160  1.00  0.00           O
ATOM   8050  O14 POPEY 349      61.487  93.277  28.180  1.00  0.00           O
ATOM   8051  O11 POPEY 349      61.197  92.407  30.510  1.00  0.00           O
ATOM   8052  O12 POPEY 349      63.467  93.177  29.680  1.00  0.00           O
ATOM   8053  C1  POPEY 349      61.327  92.487  31.930  1.00  0.00           C
ATOM   8056  C2  POPEY 349      60.157  91.747  32.610  1.00  0.00           C
ATOM   8058  O21 POPEY 349      60.397  91.727  34.030  1.00  0.00           O
ATOM   8059  C21 POPEY 349      59.947  92.767  34.680  1.00  0.00           C
ATOM   8060  O22 POPEY 349      59.207  93.637  34.230  1.00  0.00           O
ATOM   8061  C22 POPEY 349      60.407  92.677  36.110  1.00  0.00           C
ATOM   8064  C3  POPEY 349      60.027  90.297  32.080  1.00  0.00           C
ATOM   8067  O31 POPEY 349      59.127  89.487  32.870  1.00  0.00           O
ATOM   8068  C31 POPEY 349      57.847  89.647  32.650  1.00  0.00           C
ATOM   8069  O32 POPEY 349      57.347  90.417  31.840  1.00  0.00           O
ATOM   8070  C32 POPEY 349      57.057  88.837  33.670  1.00  0.00           C
ATOM   8073  C23 POPEY 349      59.947  93.887  36.940  1.00  0.00           C
ATOM   8076  C24 POPEY 349      60.407  93.717  38.380  1.00  0.00           C
ATOM   8079  C25 POPEY 349      59.887  94.817  39.300  1.00  0.00           C
ATOM   8082  C26 POPEY 349      60.337  94.557  40.740  1.00  0.00           C
ATOM   8085  C27 POPEY 349      59.377  95.127  41.790  1.00  0.00           C
ATOM   8088  C28 POPEY 349      59.697  94.677  43.230  1.00  0.00           C
ATOM   8091  C29 POPEY 349      59.677  93.177  43.350  1.00  0.00           C
ATOM   8093 0C21 POPEY 349      58.717  92.397  43.880  1.00  0.00           C
ATOM   8095 1C21 POPEY 349      57.437  92.867  44.520  1.00  0.00           C
ATOM   8098 2C21 POPEY 349      57.317  92.377  45.980  1.00  0.00           C
ATOM   8101 3C21 POPEY 349      57.137  90.857  46.100  1.00  0.00           C
ATOM   8104 4C21 POPEY 349      56.797  90.407  47.530  1.00  0.00           C
ATOM   8107 5C21 POPEY 349      56.407  88.927  47.630  1.00  0.00           C
ATOM   8110 6C21 POPEY 349      54.997  88.647  47.090  1.00  0.00           C
ATOM   8113 7C21 POPEY 349      54.527  87.197  47.230  1.00  0.00           C
ATOM   8116 8C21 POPEY 349      54.997  86.267  46.100  1.00  0.00           C
ATOM   8120  C33 POPEY 349      56.507  89.767  34.770  1.00  0.00           C
ATOM   8123  C34 POPEY 349      55.957  88.967  35.960  1.00  0.00           C
ATOM   8126  C35 POPEY 349      55.277  89.867  37.000  1.00  0.00           C
ATOM   8129  C36 POPEY 349      56.177  90.847  37.770  1.00  0.00           C
ATOM   8132  C37 POPEY 349      55.267  91.907  38.410  1.00  0.00           C
ATOM   8135  C38 POPEY 349      55.687  92.477  39.780  1.00  0.00           C
ATOM   8138  C39 POPEY 349      54.487  93.237  40.370  1.00  0.00           C
ATOM   8141 0C31 POPEY 349      54.657  93.767  41.800  1.00  0.00           C
ATOM   8144 1C31 POPEY 349      53.327  94.347  42.300  1.00  0.00           C
ATOM   8147 2C31 POPEY 349      53.367  94.977  43.700  1.00  0.00           C
ATOM   8150 3C31 POPEY 349      53.807  94.017  44.810  1.00  0.00           C
ATOM   8153 4C31 POPEY 349      53.137  94.347  46.150  1.00  0.00           C
ATOM   8156 5C31 POPEY 349      53.637  93.467  47.300  1.00  0.00           C
ATOM   8159 6C31 POPEY 349      52.817  93.627  48.580  1.00  0.00           C
ATOM   8163  NH3 POPEZ 350      47.207 117.537  29.920  1.00  0.00           N
ATOM   8167  C12 POPEZ 350      47.697 117.127  28.560  1.00  0.00           C
ATOM   8170  C11 POPEZ 350      48.967 116.267  28.630  1.00  0.00           C
ATOM   8173  P   POPEZ 350      50.907 116.107  26.830  1.00  0.00           P
ATOM   8174  O13 POPEZ 350      51.347 114.887  26.130  1.00  0.00           O
ATOM   8175  O14 POPEZ 350      51.197 117.377  26.130  1.00  0.00           O
ATOM   8176  O11 POPEZ 350      51.677 116.167  28.200  1.00  0.00           O
ATOM   8177  O12 POPEZ 350      49.407 116.007  27.300  1.00  0.00           O
ATOM   8178  C1  POPEZ 350      52.087 114.957  28.830  1.00  0.00           C
ATOM   8181  C2  POPEZ 350      52.117 115.127  30.380  1.00  0.00           C
ATOM   8183  O21 POPEZ 350      52.987 116.187  30.800  1.00  0.00           O
ATOM   8184  C21 POPEZ 350      54.287 116.027  30.650  1.00  0.00           C
ATOM   8185  O22 POPEZ 350      54.847 115.167  29.980  1.00  0.00           O
ATOM   8186  C22 POPEZ 350      55.047 117.107  31.440  1.00  0.00           C
ATOM   8189  C3  POPEZ 350      52.407 113.797  31.130  1.00  0.00           C
ATOM   8192  O31 POPEZ 350      52.977 114.017  32.430  1.00  0.00           O
ATOM   8193  C31 POPEZ 350      52.157 114.497  33.360  1.00  0.00           C
ATOM   8194  O32 POPEZ 350      50.947 114.597  33.250  1.00  0.00           O
ATOM   8195  C32 POPEZ 350      52.987 114.997  34.540  1.00  0.00           C
ATOM   8198  C23 POPEZ 350      56.347 116.597  32.130  1.00  0.00           C
ATOM   8201  C24 POPEZ 350      56.327 116.797  33.650  1.00  0.00           C
ATOM   8204  C25 POPEZ 350      57.257 115.847  34.430  1.00  0.00           C
ATOM   8207  C26 POPEZ 350      57.017 115.887  35.950  1.00  0.00           C
ATOM   8210  C27 POPEZ 350      57.597 114.667  36.670  1.00  0.00           C
ATOM   8213  C28 POPEZ 350      57.377 114.717  38.200  1.00  0.00           C
ATOM   8216  C29 POPEZ 350      57.787 113.407  38.830  1.00  0.00           C
ATOM   8218 0C21 POPEZ 350      56.977 112.447  39.300  1.00  0.00           C
ATOM   8220 1C21 POPEZ 350      55.467 112.437  39.350  1.00  0.00           C
ATOM   8223 2C21 POPEZ 350      54.707 112.557  38.000  1.00  0.00           C
ATOM   8226 3C21 POPEZ 350      54.947 111.397  37.020  1.00  0.00           C
ATOM   8229 4C21 POPEZ 350      54.357 110.067  37.490  1.00  0.00           C
ATOM   8232 5C21 POPEZ 350      54.677 108.907  36.540  1.00  0.00           C
ATOM   8235 6C21 POPEZ 350      53.987 107.597  36.950  1.00  0.00           C
ATOM   8238 7C21 POPEZ 350      54.387 106.407  36.070  1.00  0.00           C
ATOM   8241 8C21 POPEZ 350      53.987 105.057  36.680  1.00  0.00           C
ATOM   8245  C33 POPEZ 350      52.227 114.977  35.880  1.00  0.00           C
ATOM   8248  C34 POPEZ 350      52.197 116.367  36.540  1.00  0.00           C
ATOM   8251  C35 POPEZ 350      51.827 116.297  38.020  1.00  0.00           C
ATOM   8254  C36 POPEZ 350      53.047 116.087  38.930  1.00  0.00           C
ATOM   8257  C37 POPEZ 350      52.657 115.707  40.360  1.00  0.00           C
ATOM   8260  C38 POPEZ 350      53.887 115.437  41.240  1.00  0.00           C
ATOM   8263  C39 POPEZ 350      54.217 116.547  42.240  1.00  0.00           C
ATOM   8266 0C31 POPEZ 350      53.327 116.527  43.480  1.00  0.00           C
ATOM   8269 1C31 POPEZ 350      53.917 117.357  44.630  1.00  0.00           C
ATOM   8272 2C31 POPEZ 350      53.157 117.227  45.960  1.00  0.00           C
ATOM   8275 3C31 POPEZ 350      53.187 115.827  46.610  1.00  0.00           C
ATOM   8278 4C31 POPEZ 350      51.907 115.007  46.410  1.00  0.00           C
ATOM   8281 5C31 POPEZ 350      51.767 113.867  47.430  1.00  0.00           C
ATOM   8284 6C31 POPEZ 350      50.437 113.117  47.350  1.00  0.00           C
ATOM   8288  NH3 POPEa 351      11.237  28.837  30.430  1.00  0.00           N
ATOM   8292  C12 POPEa 351      10.217  29.687  29.720  1.00  0.00           C
ATOM   8295  C11 POPEa 351       9.427  28.897  28.660  1.00  0.00           C
ATOM   8298  P   POPEa 351       7.037  28.287  29.520  1.00  0.00           P
ATOM   8299  O13 POPEa 351       6.477  28.767  28.230  1.00  0.00           O
ATOM   8300  O14 POPEa 351       6.417  27.117  30.160  1.00  0.00           O
ATOM   8301  O11 POPEa 351       7.107  29.507  30.530  1.00  0.00           O
ATOM   8302  O12 POPEa 351       8.577  27.937  29.270  1.00  0.00           O
ATOM   8303  C1  POPEa 351       7.087  29.357  31.950  1.00  0.00           C
ATOM   8306  C2  POPEa 351       6.687  30.707  32.610  1.00  0.00           C
ATOM   8308  O21 POPEa 351       6.357  30.517  34.000  1.00  0.00           O
ATOM   8309  C21 POPEa 351       7.027  31.257  34.860  1.00  0.00           C
ATOM   8310  O22 POPEa 351       8.037  31.907  34.620  1.00  0.00           O
ATOM   8311  C22 POPEa 351       6.227  31.417  36.170  1.00  0.00           C
ATOM   8314  C3  POPEa 351       5.457  31.297  31.850  1.00  0.00           C
ATOM   8317  O31 POPEa 351       4.837  32.417  32.530  1.00  0.00           O
ATOM   8318  C31 POPEa 351       3.757  32.107  33.270  1.00  0.00           C
ATOM   8319  O32 POPEa 351       3.303  30.997  33.420  1.00  0.00           O
ATOM   8320  C32 POPEa 351       3.273  33.377  33.980  1.00  0.00           C
ATOM   8323  C23 POPEa 351       5.907  30.137  36.990  1.00  0.00           C
ATOM   8326  C24 POPEa 351       5.737  30.517  38.480  1.00  0.00           C
ATOM   8329  C25 POPEa 351       5.477  29.327  39.430  1.00  0.00           C
ATOM   8332  C26 POPEa 351       5.267  29.747  40.900  1.00  0.00           C
ATOM   8335  C27 POPEa 351       6.417  30.587  41.520  1.00  0.00           C
ATOM   8338  C28 POPEa 351       6.177  30.907  43.000  1.00  0.00           C
ATOM   8341  C29 POPEa 351       7.287  31.757  43.600  1.00  0.00           C
ATOM   8343 0C21 POPEa 351       7.867  31.617  44.810  1.00  0.00           C
ATOM   8345 1C21 POPEa 351       7.557  30.587  45.860  1.00  0.00           C
ATOM   8348 2C21 POPEa 351       6.787  31.177  47.070  1.00  0.00           C
ATOM   8351 3C21 POPEa 351       7.637  31.997  48.050  1.00  0.00           C
ATOM   8354 4C21 POPEa 351       6.827  32.437  49.280  1.00  0.00           C
ATOM   8357 5C21 POPEa 351       7.637  33.217  50.320  1.00  0.00           C
ATOM   8360 6C21 POPEa 351       6.767  33.727  51.480  1.00  0.00           C
ATOM   8363 7C21 POPEa 351       7.557  34.567  52.490  1.00  0.00           C
ATOM   8366 8C21 POPEa 351       6.697  35.167  53.610  1.00  0.00           C
ATOM   8370  C33 POPEa 351       2.313  33.087  35.150  1.00  0.00           C
ATOM   8373  C34 POPEa 351       2.023  34.357  35.970  1.00  0.00           C
ATOM   8376  C35 POPEa 351       3.043  34.657  37.080  1.00  0.00           C
ATOM   8379  C36 POPEa 351       2.923  33.677  38.260  1.00  0.00           C
ATOM   8382  C37 POPEa 351       3.597  34.157  39.550  1.00  0.00           C
ATOM   8385  C38 POPEa 351       3.103  33.387  40.770  1.00  0.00           C
ATOM   8388  C39 POPEa 351       3.777  33.827  42.070  1.00  0.00           C
ATOM   8391 0C31 POPEa 351       3.133  33.227  43.330  1.00  0.00           C
ATOM   8394 1C31 POPEa 351       3.937  33.577  44.600  1.00  0.00           C
ATOM   8397 2C31 POPEa 351       3.103  33.587  45.890  1.00  0.00           C
ATOM   8400 3C31 POPEa 351       2.693  32.197  46.420  1.00  0.00           C
ATOM   8403 4C31 POPEa 351       1.643  32.357  47.530  1.00  0.00           C
ATOM   8406 5C31 POPEa 351       1.423  31.107  48.390  1.00  0.00           C
ATOM   8409 6C31 POPEa 351       0.283  31.307  49.390  1.00  0.00           C
ATOM   8413  NH3 POPEb 352      14.057 120.297  76.320  1.00  0.00           N
ATOM   8417  C12 POPEb 352      14.097 119.337  77.480  1.00  0.00           C
ATOM   8420  C11 POPEb 352      14.087 117.887  77.000  1.00  0.00           C
ATOM   8423  P   POPEb 352      14.777 115.967  78.720  1.00  0.00           P
ATOM   8424  O13 POPEb 352      16.177 116.277  78.370  1.00  0.00           O
ATOM   8425  O14 POPEb 352      14.537 115.937  80.180  1.00  0.00           O
ATOM   8426  O11 POPEb 352      14.277 114.597  78.120  1.00  0.00           O
ATOM   8427  O12 POPEb 352      13.827 117.037  78.110  1.00  0.00           O
ATOM   8428  C1  POPEb 352      14.917 113.617  77.310  1.00  0.00           C
ATOM   8431  C2  POPEb 352      14.207 113.527  75.920  1.00  0.00           C
ATOM   8433  O21 POPEb 352      14.757 112.467  75.110  1.00  0.00           O
ATOM   8434  C21 POPEb 352      13.917 111.997  74.160  1.00  0.00           C
ATOM   8435  O22 POPEb 352      12.697 112.037  74.210  1.00  0.00           O
ATOM   8436  C22 POPEb 352      14.757 111.537  72.960  1.00  0.00           C
ATOM   8439  C3  POPEb 352      14.427 114.887  75.220  1.00  0.00           C
ATOM   8442  O31 POPEb 352      13.937 114.917  73.870  1.00  0.00           O
ATOM   8443  C31 POPEb 352      14.287 116.057  73.290  1.00  0.00           C
ATOM   8444  O32 POPEb 352      14.317 117.147  73.810  1.00  0.00           O
ATOM   8445  C32 POPEb 352      15.087 115.617  72.070  1.00  0.00           C
ATOM   8448  C23 POPEb 352      13.937 111.147  71.700  1.00  0.00           C
ATOM   8451  C24 POPEb 352      13.237 112.297  70.960  1.00  0.00           C
ATOM   8454  C25 POPEb 352      12.537 111.847  69.670  1.00  0.00           C
ATOM   8457  C26 POPEb 352      13.457 111.877  68.430  1.00  0.00           C
ATOM   8460  C27 POPEb 352      13.027 110.847  67.360  1.00  0.00           C
ATOM   8463  C28 POPEb 352      13.897 110.887  66.080  1.00  0.00           C
ATOM   8466  C29 POPEb 352      13.377 111.827  65.030  1.00  0.00           C
ATOM   8468 0C21 POPEb 352      12.687 111.497  63.910  1.00  0.00           C
ATOM   8470 1C21 POPEb 352      12.257 110.117  63.480  1.00  0.00           C
ATOM   8473 2C21 POPEb 352      12.607 109.747  62.030  1.00  0.00           C
ATOM   8476 3C21 POPEb 352      14.117 109.707  61.750  1.00  0.00           C
ATOM   8479 4C21 POPEb 352      14.467 108.797  60.560  1.00  0.00           C
ATOM   8482 5C21 POPEb 352      15.927 108.937  60.080  1.00  0.00           C
ATOM   8485 6C21 POPEb 352      16.977 108.537  61.120  1.00  0.00           C
ATOM   8488 7C21 POPEb 352      18.407 108.757  60.600  1.00  0.00           C
ATOM   8491 8C21 POPEb 352      19.497 108.497  61.660  1.00  0.00           C
ATOM   8495  C33 POPEb 352      14.777 116.387  70.790  1.00  0.00           C
ATOM   8498  C34 POPEb 352      15.827 115.987  69.750  1.00  0.00           C
ATOM   8501  C35 POPEb 352      15.737 116.777  68.450  1.00  0.00           C
ATOM   8504  C36 POPEb 352      14.397 116.597  67.720  1.00  0.00           C
ATOM   8507  C37 POPEb 352      14.487 117.097  66.280  1.00  0.00           C
ATOM   8510  C38 POPEb 352      13.247 116.797  65.440  1.00  0.00           C
ATOM   8513  C39 POPEb 352      12.177 117.887  65.540  1.00  0.00           C
ATOM   8516 0C31 POPEb 352      11.187 117.817  64.370  1.00  0.00           C
ATOM   8519 1C31 POPEb 352      11.757 118.417  63.070  1.00  0.00           C
ATOM   8522 2C31 POPEb 352      10.977 117.937  61.850  1.00  0.00           C
ATOM   8525 3C31 POPEb 352      11.397 118.617  60.530  1.00  0.00           C
ATOM   8528 4C31 POPEb 352      10.597 118.017  59.370  1.00  0.00           C
ATOM   8531 5C31 POPEb 352      10.667 118.797  58.050  1.00  0.00           C
ATOM   8534 6C31 POPEb 352       9.537 118.397  57.100  1.00  0.00           C
ATOM   8538  NH3 POPEc 353     114.867  53.487  33.200  1.00  0.00           N
ATOM   8542  C12 POPEc 353     114.457  52.477  32.170  1.00  0.00           C
ATOM   8545  C11 POPEc 353     115.467  52.407  31.020  1.00  0.00           C
ATOM   8548  P   POPEc 353     113.897  52.177  28.930  1.00  0.00           P
ATOM   8549  O13 POPEc 353     113.797  53.647  29.060  1.00  0.00           O
ATOM   8550  O14 POPEc 353     114.187  51.647  27.580  1.00  0.00           O
ATOM   8551  O11 POPEc 353     112.547  51.577  29.430  1.00  0.00           O
ATOM   8552  O12 POPEc 353     114.967  51.597  29.960  1.00  0.00           O
ATOM   8553  C1  POPEc 353     112.427  50.287  30.000  1.00  0.00           C
ATOM   8556  C2  POPEc 353     110.977  50.167  30.530  1.00  0.00           C
ATOM   8558  O21 POPEc 353     110.927  49.477  31.790  1.00  0.00           O
ATOM   8559  C21 POPEc 353     111.357  50.187  32.820  1.00  0.00           C
ATOM   8560  O22 POPEc 353     111.787  51.327  32.790  1.00  0.00           O
ATOM   8561  C22 POPEc 353     111.277  49.327  34.080  1.00  0.00           C
ATOM   8564  C3  POPEc 353     110.017  49.527  29.490  1.00  0.00           C
ATOM   8567  O31 POPEc 353     108.647  49.487  29.960  1.00  0.00           O
ATOM   8568  C31 POPEc 353     108.247  48.247  30.310  1.00  0.00           C
ATOM   8569  O32 POPEc 353     108.947  47.257  30.290  1.00  0.00           O
ATOM   8570  C32 POPEc 353     106.797  48.257  30.780  1.00  0.00           C
ATOM   8573  C23 POPEc 353     111.647  50.087  35.380  1.00  0.00           C
ATOM   8576  C24 POPEc 353     112.597  49.257  36.260  1.00  0.00           C
ATOM   8579  C25 POPEc 353     112.997  49.937  37.580  1.00  0.00           C
ATOM   8582  C26 POPEc 353     111.837  50.107  38.570  1.00  0.00           C
ATOM   8585  C27 POPEc 353     112.327  50.457  39.980  1.00  0.00           C
ATOM   8588  C28 POPEc 353     111.197  50.667  41.010  1.00  0.00           C
ATOM   8591  C29 POPEc 353     110.267  49.487  41.140  1.00  0.00           C
ATOM   8593 0C21 POPEc 353     110.447  48.417  41.920  1.00  0.00           C
ATOM   8595 1C21 POPEc 353     111.647  48.147  42.790  1.00  0.00           C
ATOM   8598 2C21 POPEc 353     111.637  46.727  43.380  1.00  0.00           C
ATOM   8601 3C21 POPEc 353     111.727  45.597  42.340  1.00  0.00           C
ATOM   8604 4C21 POPEc 353     110.657  44.507  42.510  1.00  0.00           C
ATOM   8607 5C21 POPEc 353     110.647  43.787  43.870  1.00  0.00           C
ATOM   8610 6C21 POPEc 353     111.967  43.067  44.190  1.00  0.00           C
ATOM   8613 7C21 POPEc 353     111.877  42.267  45.500  1.00  0.00           C
ATOM   8616 8C21 POPEc 353     113.207  41.617  45.900  1.00  0.00           C
ATOM   8620  C33 POPEc 353     106.667  47.577  32.160  1.00  0.00           C
ATOM   8623  C34 POPEc 353     105.227  47.617  32.660  1.00  0.00           C
ATOM   8626  C35 POPEc 353     105.077  47.107  34.100  1.00  0.00           C
ATOM   8629  C36 POPEc 353     103.617  47.107  34.590  1.00  0.00           C
ATOM   8632  C37 POPEc 353     103.477  46.657  36.050  1.00  0.00           C
ATOM   8635  C38 POPEc 353     102.047  46.717  36.610  1.00  0.00           C
ATOM   8638  C39 POPEc 353     101.037  45.877  35.810  1.00  0.00           C
ATOM   8641 0C31 POPEc 353      99.627  45.937  36.390  1.00  0.00           C
ATOM   8644 1C31 POPEc 353      98.677  44.917  35.740  1.00  0.00           C
ATOM   8647 2C31 POPEc 353      97.207  45.367  35.760  1.00  0.00           C
ATOM   8650 3C31 POPEc 353      96.187  44.267  35.420  1.00  0.00           C
ATOM   8653 4C31 POPEc 353      96.047  43.177  36.500  1.00  0.00           C
ATOM   8656 5C31 POPEc 353      96.747  41.867  36.130  1.00  0.00           C
ATOM   8659 6C31 POPEc 353      96.717  40.817  37.250  1.00  0.00           C
ATOM   8663  NH3 POPEd 354       8.717 106.087  32.820  1.00  0.00           N
ATOM   8667  C12 POPEd 354       7.247 105.967  33.160  1.00  0.00           C
ATOM   8670  C11 POPEd 354       7.097 105.777  34.670  1.00  0.00           C
ATOM   8673  P   POPEd 354       4.827 106.767  35.620  1.00  0.00           P
ATOM   8674  O13 POPEd 354       4.487 107.637  34.460  1.00  0.00           O
ATOM   8675  O14 POPEd 354       3.707 106.207  36.390  1.00  0.00           O
ATOM   8676  O11 POPEd 354       5.787 107.577  36.600  1.00  0.00           O
ATOM   8677  O12 POPEd 354       5.727 105.597  35.050  1.00  0.00           O
ATOM   8678  C1  POPEd 354       5.747 107.427  38.030  1.00  0.00           C
ATOM   8681  C2  POPEd 354       6.797 106.387  38.540  1.00  0.00           C
ATOM   8683  O21 POPEd 354       6.897 106.197  39.970  1.00  0.00           O
ATOM   8684  C21 POPEd 354       6.527 107.047  40.880  1.00  0.00           C
ATOM   8685  O22 POPEd 354       5.667 107.907  40.820  1.00  0.00           O
ATOM   8686  C22 POPEd 354       7.527 106.897  42.030  1.00  0.00           C
ATOM   8689  C3  POPEd 354       8.227 106.747  38.060  1.00  0.00           C
ATOM   8692  O31 POPEd 354       9.177 105.747  38.440  1.00  0.00           O
ATOM   8693  C31 POPEd 354      10.157 105.907  39.340  1.00  0.00           C
ATOM   8694  O32 POPEd 354      10.767 104.957  39.820  1.00  0.00           O
ATOM   8695  C32 POPEd 354      10.517 107.357  39.700  1.00  0.00           C
ATOM   8698  C23 POPEd 354       6.917 106.507  43.390  1.00  0.00           C
ATOM   8701  C24 POPEd 354       8.027 106.617  44.450  1.00  0.00           C
ATOM   8704  C25 POPEd 354       7.617 106.137  45.840  1.00  0.00           C
ATOM   8707  C26 POPEd 354       8.787 106.307  46.810  1.00  0.00           C
ATOM   8710  C27 POPEd 354       8.507 105.657  48.170  1.00  0.00           C
ATOM   8713  C28 POPEd 354       9.677 105.797  49.150  1.00  0.00           C
ATOM   8716  C29 POPEd 354       9.497 104.947  50.380  1.00  0.00           C
ATOM   8718 0C21 POPEd 354      10.107 103.777  50.650  1.00  0.00           C
ATOM   8720 1C21 POPEd 354      11.107 103.057  49.780  1.00  0.00           C
ATOM   8723 2C21 POPEd 354      12.527 103.067  50.390  1.00  0.00           C
ATOM   8726 3C21 POPEd 354      12.647 102.237  51.680  1.00  0.00           C
ATOM   8729 4C21 POPEd 354      14.087 102.147  52.210  1.00  0.00           C
ATOM   8732 5C21 POPEd 354      14.727 103.497  52.530  1.00  0.00           C
ATOM   8735 6C21 POPEd 354      13.967 104.327  53.570  1.00  0.00           C
ATOM   8738 7C21 POPEd 354      14.787 105.537  54.050  1.00  0.00           C
ATOM   8741 8C21 POPEd 354      13.997 106.487  54.950  1.00  0.00           C
ATOM   8745  C33 POPEd 354      11.767 107.437  40.610  1.00  0.00           C
ATOM   8748  C34 POPEd 354      11.467 107.137  42.090  1.00  0.00           C
ATOM   8751  C35 POPEd 354      12.707 106.827  42.940  1.00  0.00           C
ATOM   8754  C36 POPEd 354      12.787 105.347  43.350  1.00  0.00           C
ATOM   8757  C37 POPEd 354      13.787 105.037  44.470  1.00  0.00           C
ATOM   8760  C38 POPEd 354      13.817 103.537  44.800  1.00  0.00           C
ATOM   8763  C39 POPEd 354      14.317 103.197  46.220  1.00  0.00           C
ATOM   8766 0C31 POPEd 354      15.687 103.777  46.570  1.00  0.00           C
ATOM   8769 1C31 POPEd 354      16.277 103.147  47.840  1.00  0.00           C
ATOM   8772 2C31 POPEd 354      17.507 103.927  48.350  1.00  0.00           C
ATOM   8775 3C31 POPEd 354      18.407 103.117  49.290  1.00  0.00           C
ATOM   8778 4C31 POPEd 354      17.647 102.517  50.480  1.00  0.00           C
ATOM   8781 5C31 POPEd 354      18.547 101.747  51.440  1.00  0.00           C
ATOM   8784 6C31 POPEd 354      17.717 100.847  52.370  1.00  0.00           C
ATOM   8788  NH3 POPEe 355      20.207 102.437  29.940  1.00  0.00           N
ATOM   8792  C12 POPEe 355      19.337 103.417  29.210  1.00  0.00           C
ATOM   8795  C11 POPEe 355      17.957 103.527  29.870  1.00  0.00           C
ATOM   8798  P   POPEe 355      17.127 101.297  31.040  1.00  0.00           P
ATOM   8799  O13 POPEe 355      15.707 101.057  31.370  1.00  0.00           O
ATOM   8800  O14 POPEe 355      18.007 100.127  30.870  1.00  0.00           O
ATOM   8801  O11 POPEe 355      17.697 102.127  32.250  1.00  0.00           O
ATOM   8802  O12 POPEe 355      17.257 102.287  29.820  1.00  0.00           O
ATOM   8803  C1  POPEe 355      17.827 101.517  33.530  1.00  0.00           C
ATOM   8806  C2  POPEe 355      17.997 102.627  34.590  1.00  0.00           C
ATOM   8808  O21 POPEe 355      17.717 102.137  35.920  1.00  0.00           O
ATOM   8809  C21 POPEe 355      18.627 101.297  36.370  1.00  0.00           C
ATOM   8810  O22 POPEe 355      19.587 100.867  35.760  1.00  0.00           O
ATOM   8811  C22 POPEe 355      18.357 101.027  37.850  1.00  0.00           C
ATOM   8814  C3  POPEe 355      16.987 103.777  34.290  1.00  0.00           C
ATOM   8817  O31 POPEe 355      16.937 104.817  35.290  1.00  0.00           O
ATOM   8818  C31 POPEe 355      17.807 105.807  35.090  1.00  0.00           C
ATOM   8819  O32 POPEe 355      18.737 105.787  34.300  1.00  0.00           O
ATOM   8820  C32 POPEe 355      17.407 107.007  35.960  1.00  0.00           C
ATOM   8823  C23 POPEe 355      19.327 101.837  38.750  1.00  0.00           C
ATOM   8826  C24 POPEe 355      19.937 100.967  39.860  1.00  0.00           C
ATOM   8829  C25 POPEe 355      19.017 100.697  41.060  1.00  0.00           C
ATOM   8832  C26 POPEe 355      19.017 101.867  42.060  1.00  0.00           C
ATOM   8835  C27 POPEe 355      17.707 102.007  42.870  1.00  0.00           C
ATOM   8838  C28 POPEe 355      17.647 101.147  44.140  1.00  0.00           C
ATOM   8841  C29 POPEe 355      17.587  99.667  43.870  1.00  0.00           C
ATOM   8843 0C21 POPEe 355      18.347  98.727  44.460  1.00  0.00           C
ATOM   8845 1C21 POPEe 355      19.397  98.997  45.500  1.00  0.00           C
ATOM   8848 2C21 POPEe 355      20.397  97.837  45.640  1.00  0.00           C
ATOM   8851 3C21 POPEe 355      21.347  98.047  46.830  1.00  0.00           C
ATOM   8854 4C21 POPEe 355      22.387  96.937  46.980  1.00  0.00           C
ATOM   8857 5C21 POPEe 355      21.797  95.557  47.320  1.00  0.00           C
ATOM   8860 6C21 POPEe 355      22.877  94.537  47.680  1.00  0.00           C
ATOM   8863 7C21 POPEe 355      22.327  93.157  48.060  1.00  0.00           C
ATOM   8866 8C21 POPEe 355      23.387  92.257  48.690  1.00  0.00           C
ATOM   8870  C33 POPEe 355      17.907 106.957  37.420  1.00  0.00           C
ATOM   8873  C34 POPEe 355      17.337 105.827  38.290  1.00  0.00           C
ATOM   8876  C35 POPEe 355      17.797 105.967  39.750  1.00  0.00           C
ATOM   8879  C36 POPEe 355      16.987 107.007  40.540  1.00  0.00           C
ATOM   8882  C37 POPEe 355      17.597 107.287  41.920  1.00  0.00           C
ATOM   8885  C38 POPEe 355      16.767 108.307  42.710  1.00  0.00           C
ATOM   8888  C39 POPEe 355      17.377 108.697  44.070  1.00  0.00           C
ATOM   8891 0C31 POPEe 355      16.397 109.517  44.920  1.00  0.00           C
ATOM   8894 1C31 POPEe 355      15.357 108.647  45.650  1.00  0.00           C
ATOM   8897 2C31 POPEe 355      14.127 109.447  46.090  1.00  0.00           C
ATOM   8900 3C31 POPEe 355      13.127 108.637  46.920  1.00  0.00           C
ATOM   8903 4C31 POPEe 355      13.547 108.507  48.390  1.00  0.00           C
ATOM   8906 5C31 POPEe 355      12.527 107.717  49.210  1.00  0.00           C
ATOM   8909 6C31 POPEe 355      12.827 107.657  50.710  1.00  0.00           C
ATOM   8913  NH3 POPEf 356      97.297  27.317  29.020  1.00  0.00           N
ATOM   8917  C12 POPEf 356      98.787  27.587  29.010  1.00  0.00           C
ATOM   8920  C11 POPEf 356      99.657  26.407  28.540  1.00  0.00           C
ATOM   8923  P   POPEf 356     102.187  25.857  29.000  1.00  0.00           P
ATOM   8924  O13 POPEf 356     102.597  25.037  27.830  1.00  0.00           O
ATOM   8925  O14 POPEf 356     103.247  26.627  29.690  1.00  0.00           O
ATOM   8926  O11 POPEf 356     101.487  24.957  30.090  1.00  0.00           O
ATOM   8927  O12 POPEf 356     101.027  26.837  28.530  1.00  0.00           O
ATOM   8928  C1  POPEf 356     101.797  23.597  30.340  1.00  0.00           C
ATOM   8931  C2  POPEf 356     102.217  23.357  31.830  1.00  0.00           C
ATOM   8933  O21 POPEf 356     101.077  23.017  32.640  1.00  0.00           O
ATOM   8934  C21 POPEf 356     100.597  23.757  33.620  1.00  0.00           C
ATOM   8935  O22 POPEf 356     100.977  24.847  34.010  1.00  0.00           O
ATOM   8936  C22 POPEf 356      99.387  23.007  34.200  1.00  0.00           C
ATOM   8939  C3  POPEf 356     103.177  24.447  32.370  1.00  0.00           C
ATOM   8942  O31 POPEf 356     103.677  24.047  33.660  1.00  0.00           O
ATOM   8943  C31 POPEf 356     104.177  25.067  34.350  1.00  0.00           C
ATOM   8944  O32 POPEf 356     104.277  26.207  33.940  1.00  0.00           O
ATOM   8945  C32 POPEf 356     104.837  24.567  35.640  1.00  0.00           C
ATOM   8948  C23 POPEf 356      99.107  23.317  35.690  1.00  0.00           C
ATOM   8951  C24 POPEf 356      99.087  22.067  36.570  1.00  0.00           C
ATOM   8954  C25 POPEf 356     100.487  21.617  37.020  1.00  0.00           C
ATOM   8957  C26 POPEf 356     100.417  20.347  37.870  1.00  0.00           C
ATOM   8960  C27 POPEf 356     101.577  20.217  38.860  1.00  0.00           C
ATOM   8963  C28 POPEf 356     101.577  18.887  39.640  1.00  0.00           C
ATOM   8966  C29 POPEf 356     100.297  18.737  40.420  1.00  0.00           C
ATOM   8968 0C21 POPEf 356      99.427  17.717  40.360  1.00  0.00           C
ATOM   8970 1C21 POPEf 356      99.547  16.457  39.530  1.00  0.00           C
ATOM   8973 2C21 POPEf 356     100.277  15.377  40.340  1.00  0.00           C
ATOM   8976 3C21 POPEf 356     100.247  13.967  39.710  1.00  0.00           C
ATOM   8979 4C21 POPEf 356     101.077  12.957  40.520  1.00  0.00           C
ATOM   8982 5C21 POPEf 356     100.367  12.477  41.790  1.00  0.00           C
ATOM   8985 6C21 POPEf 356     101.337  11.987  42.870  1.00  0.00           C
ATOM   8988 7C21 POPEf 356     100.607  11.457  44.110  1.00  0.00           C
ATOM   8991 8C21 POPEf 356     101.537  11.147  45.290  1.00  0.00           C
ATOM   8995  C33 POPEf 356     103.887  24.027  36.740  1.00  0.00           C
ATOM   8998  C34 POPEf 356     104.597  23.997  38.110  1.00  0.00           C
ATOM   9001  C35 POPEf 356     103.807  23.257  39.210  1.00  0.00           C
ATOM   9004  C36 POPEf 356     104.527  23.267  40.570  1.00  0.00           C
ATOM   9007  C37 POPEf 356     103.647  22.817  41.740  1.00  0.00           C
ATOM   9010  C38 POPEf 356     104.417  22.757  43.080  1.00  0.00           C
ATOM   9013  C39 POPEf 356     103.517  22.707  44.330  1.00  0.00           C
ATOM   9016 0C31 POPEf 356     102.737  21.397  44.510  1.00  0.00           C
ATOM   9019 1C31 POPEf 356     101.967  21.347  45.830  1.00  0.00           C
ATOM   9022 2C31 POPEf 356     101.087  20.107  46.050  1.00  0.00           C
ATOM   9025 3C31 POPEf 356     101.817  18.757  45.910  1.00  0.00           C
ATOM   9028 4C31 POPEf 356     101.757  18.177  44.490  1.00  0.00           C
ATOM   9031 5C31 POPEf 356     102.647  16.937  44.320  1.00  0.00           C
ATOM   9034 6C31 POPEf 356     102.667  16.417  42.880  1.00  0.00           C
ATOM   9038  NH3 POPEg 357      33.317 111.177  29.410  1.00  0.00           N
ATOM   9042  C12 POPEg 357      33.027 109.717  29.630  1.00  0.00           C
ATOM   9045  C11 POPEg 357      32.577 108.927  28.390  1.00  0.00           C
ATOM   9048  P   POPEg 357      32.977 106.287  28.370  1.00  0.00           P
ATOM   9049  O13 POPEg 357      32.487 105.887  27.040  1.00  0.00           O
ATOM   9050  O14 POPEg 357      34.437 106.497  28.540  1.00  0.00           O
ATOM   9051  O11 POPEg 357      32.487 105.247  29.460  1.00  0.00           O
ATOM   9052  O12 POPEg 357      32.217 107.607  28.800  1.00  0.00           O
ATOM   9053  C1  POPEg 357      31.287 105.417  30.210  1.00  0.00           C
ATOM   9056  C2  POPEg 357      31.537 106.197  31.540  1.00  0.00           C
ATOM   9058  O21 POPEg 357      32.097 105.317  32.520  1.00  0.00           O
ATOM   9059  C21 POPEg 357      33.017 105.847  33.310  1.00  0.00           C
ATOM   9060  O22 POPEg 357      33.617 106.887  33.130  1.00  0.00           O
ATOM   9061  C22 POPEg 357      33.077 105.037  34.600  1.00  0.00           C
ATOM   9064  C3  POPEg 357      30.187 106.757  32.080  1.00  0.00           C
ATOM   9067  O31 POPEg 357      30.237 107.297  33.420  1.00  0.00           O
ATOM   9068  C31 POPEg 357      30.747 108.517  33.530  1.00  0.00           C
ATOM   9069  O32 POPEg 357      31.277 109.137  32.620  1.00  0.00           O
ATOM   9070  C32 POPEg 357      30.567 109.027  34.960  1.00  0.00           C
ATOM   9073  C23 POPEg 357      34.407 104.277  34.750  1.00  0.00           C
ATOM   9076  C24 POPEg 357      35.557 105.077  35.380  1.00  0.00           C
ATOM   9079  C25 POPEg 357      35.247 105.737  36.740  1.00  0.00           C
ATOM   9082  C26 POPEg 357      34.587 104.807  37.770  1.00  0.00           C
ATOM   9085  C27 POPEg 357      34.677 105.387  39.190  1.00  0.00           C
ATOM   9088  C28 POPEg 357      34.007 104.537  40.290  1.00  0.00           C
ATOM   9091  C29 POPEg 357      32.557 104.897  40.530  1.00  0.00           C
ATOM   9093 0C21 POPEg 357      32.137 105.787  41.440  1.00  0.00           C
ATOM   9095 1C21 POPEg 357      33.057 106.577  42.340  1.00  0.00           C
ATOM   9098 2C21 POPEg 357      32.327 107.597  43.240  1.00  0.00           C
ATOM   9101 3C21 POPEg 357      31.487 106.977  44.360  1.00  0.00           C
ATOM   9104 4C21 POPEg 357      30.917 108.057  45.280  1.00  0.00           C
ATOM   9107 5C21 POPEg 357      30.167 107.547  46.530  1.00  0.00           C
ATOM   9110 6C21 POPEg 357      31.057 106.707  47.450  1.00  0.00           C
ATOM   9113 7C21 POPEg 357      30.457 106.527  48.860  1.00  0.00           C
ATOM   9116 8C21 POPEg 357      31.237 105.517  49.700  1.00  0.00           C
ATOM   9120  C33 POPEg 357      31.297 108.137  36.000  1.00  0.00           C
ATOM   9123  C34 POPEg 357      31.217 108.627  37.460  1.00  0.00           C
ATOM   9126  C35 POPEg 357      29.837 108.607  38.140  1.00  0.00           C
ATOM   9129  C36 POPEg 357      29.987 108.937  39.640  1.00  0.00           C
ATOM   9132  C37 POPEg 357      28.697 109.007  40.460  1.00  0.00           C
ATOM   9135  C38 POPEg 357      29.017 109.307  41.940  1.00  0.00           C
ATOM   9138  C39 POPEg 357      27.817 109.637  42.840  1.00  0.00           C
ATOM   9141 0C31 POPEg 357      27.087 108.407  43.410  1.00  0.00           C
ATOM   9144 1C31 POPEg 357      26.177 108.767  44.590  1.00  0.00           C
ATOM   9147 2C31 POPEg 357      25.187 107.647  44.950  1.00  0.00           C
ATOM   9150 3C31 POPEg 357      25.817 106.437  45.670  1.00  0.00           C
ATOM   9153 4C31 POPEg 357      25.787 106.557  47.200  1.00  0.00           C
ATOM   9156 5C31 POPEg 357      26.267 105.277  47.890  1.00  0.00           C
ATOM   9159 6C31 POPEg 357      26.177 105.337  49.410  1.00  0.00           C
ATOM   9163  NH3 POPEh 358      71.417  68.487  72.770  1.00  0.00           N
ATOM   9167  C12 POPEh 358      72.537  68.277  73.740  1.00  0.00           C
ATOM   9170  C11 POPEh 358      72.467  69.357  74.820  1.00  0.00           C
ATOM   9173  P   POPEh 358      72.757  71.957  75.020  1.00  0.00           P
ATOM   9174  O13 POPEh 358      71.507  72.737  75.030  1.00  0.00           O
ATOM   9175  O14 POPEh 358      73.467  71.727  76.310  1.00  0.00           O
ATOM   9176  O11 POPEh 358      73.777  72.727  74.080  1.00  0.00           O
ATOM   9177  O12 POPEh 358      72.577  70.627  74.210  1.00  0.00           O
ATOM   9178  C1  POPEh 358      73.807  72.467  72.670  1.00  0.00           C
ATOM   9181  C2  POPEh 358      74.487  73.627  71.860  1.00  0.00           C
ATOM   9183  O21 POPEh 358      74.187  73.517  70.460  1.00  0.00           O
ATOM   9184  C21 POPEh 358      74.787  72.537  69.810  1.00  0.00           C
ATOM   9185  O22 POPEh 358      75.357  71.587  70.310  1.00  0.00           O
ATOM   9186  C22 POPEh 358      74.707  72.817  68.320  1.00  0.00           C
ATOM   9189  C3  POPEh 358      76.007  73.787  72.210  1.00  0.00           C
ATOM   9192  O31 POPEh 358      76.787  74.597  71.290  1.00  0.00           O
ATOM   9193  C31 POPEh 358      76.957  75.877  71.650  1.00  0.00           C
ATOM   9194  O32 POPEh 358      76.267  76.467  72.460  1.00  0.00           O
ATOM   9195  C32 POPEh 358      78.277  76.437  71.100  1.00  0.00           C
ATOM   9198  C23 POPEh 358      75.937  73.647  67.910  1.00  0.00           C
ATOM   9201  C24 POPEh 358      75.807  74.257  66.520  1.00  0.00           C
ATOM   9204  C25 POPEh 358      76.777  75.427  66.350  1.00  0.00           C
ATOM   9207  C26 POPEh 358      76.397  76.357  65.190  1.00  0.00           C
ATOM   9210  C27 POPEh 358      77.037  77.747  65.350  1.00  0.00           C
ATOM   9213  C28 POPEh 358      76.137  78.887  64.820  1.00  0.00           C
ATOM   9216  C29 POPEh 358      75.997  78.867  63.320  1.00  0.00           C
ATOM   9218 0C21 POPEh 358      76.497  79.787  62.480  1.00  0.00           C
ATOM   9220 1C21 POPEh 358      77.297  80.987  62.940  1.00  0.00           C
ATOM   9223 2C21 POPEh 358      77.577  82.007  61.830  1.00  0.00           C
ATOM   9226 3C21 POPEh 358      76.377  82.887  61.470  1.00  0.00           C
ATOM   9229 4C21 POPEh 358      76.757  83.947  60.420  1.00  0.00           C
ATOM   9232 5C21 POPEh 358      75.937  85.237  60.520  1.00  0.00           C
ATOM   9235 6C21 POPEh 358      74.437  85.047  60.280  1.00  0.00           C
ATOM   9238 7C21 POPEh 358      73.707  86.387  60.150  1.00  0.00           C
ATOM   9241 8C21 POPEh 358      72.237  86.227  59.750  1.00  0.00           C
ATOM   9245  C33 POPEh 358      78.217  77.197  69.750  1.00  0.00           C
ATOM   9248  C34 POPEh 358      79.537  77.937  69.460  1.00  0.00           C
ATOM   9251  C35 POPEh 358      79.557  78.747  68.150  1.00  0.00           C
ATOM   9254  C36 POPEh 358      80.827  79.607  67.990  1.00  0.00           C
ATOM   9257  C37 POPEh 358      80.767  80.537  66.760  1.00  0.00           C
ATOM   9260  C38 POPEh 358      81.857  81.627  66.720  1.00  0.00           C
ATOM   9263  C39 POPEh 358      83.307  81.127  66.850  1.00  0.00           C
ATOM   9266 0C31 POPEh 358      84.367  82.237  66.730  1.00  0.00           C
ATOM   9269 1C31 POPEh 358      85.767  81.657  66.500  1.00  0.00           C
ATOM   9272 2C31 POPEh 358      86.887  82.707  66.390  1.00  0.00           C
ATOM   9275 3C31 POPEh 358      87.617  82.947  67.720  1.00  0.00           C
ATOM   9278 4C31 POPEh 358      88.827  82.027  68.000  1.00  0.00           C
ATOM   9281 5C31 POPEh 358      89.037  81.837  69.510  1.00  0.00           C
ATOM   9284 6C31 POPEh 358      90.387  81.257  69.900  1.00  0.00           C
ATOM   9288  NH3 POPEi 359     105.657  67.877  72.400  1.00  0.00           N
ATOM   9292  C12 POPEi 359     106.477  67.777  73.660  1.00  0.00           C
ATOM   9295  C11 POPEi 359     105.787  66.947  74.770  1.00  0.00           C
ATOM   9298  P   POPEi 359     106.197  64.607  73.650  1.00  0.00           P
ATOM   9299  O13 POPEi 359     107.627  64.837  73.950  1.00  0.00           O
ATOM   9300  O14 POPEi 359     105.627  63.257  73.840  1.00  0.00           O
ATOM   9301  O11 POPEi 359     105.917  65.087  72.180  1.00  0.00           O
ATOM   9302  O12 POPEi 359     105.287  65.697  74.330  1.00  0.00           O
ATOM   9303  C1  POPEi 359     105.977  64.217  71.050  1.00  0.00           C
ATOM   9306  C2  POPEi 359     107.227  64.567  70.220  1.00  0.00           C
ATOM   9308  O21 POPEi 359     106.937  64.277  68.840  1.00  0.00           O
ATOM   9309  C21 POPEi 359     107.617  65.007  67.970  1.00  0.00           C
ATOM   9310  O22 POPEi 359     108.447  65.877  68.240  1.00  0.00           O
ATOM   9311  C22 POPEi 359     107.187  64.627  66.550  1.00  0.00           C
ATOM   9314  C3  POPEi 359     108.467  63.797  70.760  1.00  0.00           C
ATOM   9317  O31 POPEi 359     109.627  64.057  69.960  1.00  0.00           O
ATOM   9318  C31 POPEi 359     110.807  64.137  70.510  1.00  0.00           C
ATOM   9319  O32 POPEi 359     111.077  64.057  71.700  1.00  0.00           O
ATOM   9320  C32 POPEi 359     111.847  64.367  69.390  1.00  0.00           C
ATOM   9323  C23 POPEi 359     107.967  65.397  65.470  1.00  0.00           C
ATOM   9326  C24 POPEi 359     107.557  65.037  64.030  1.00  0.00           C
ATOM   9329  C25 POPEi 359     107.747  66.217  63.080  1.00  0.00           C
ATOM   9332  C26 POPEi 359     107.557  65.937  61.580  1.00  0.00           C
ATOM   9335  C27 POPEi 359     107.627  67.247  60.780  1.00  0.00           C
ATOM   9338  C28 POPEi 359     108.167  67.167  59.330  1.00  0.00           C
ATOM   9341  C29 POPEi 359     107.297  66.497  58.300  1.00  0.00           C
ATOM   9343 0C21 POPEi 359     106.047  66.837  57.940  1.00  0.00           C
ATOM   9345 1C21 POPEi 359     105.227  67.987  58.450  1.00  0.00           C
ATOM   9348 2C21 POPEi 359     104.207  68.487  57.410  1.00  0.00           C
ATOM   9351 3C21 POPEi 359     104.857  69.177  56.210  1.00  0.00           C
ATOM   9354 4C21 POPEi 359     103.817  69.837  55.290  1.00  0.00           C
ATOM   9357 5C21 POPEi 359     104.417  70.387  53.980  1.00  0.00           C
ATOM   9360 6C21 POPEi 359     104.927  69.287  53.040  1.00  0.00           C
ATOM   9363 7C21 POPEi 359     105.577  69.847  51.770  1.00  0.00           C
ATOM   9366 8C21 POPEi 359     106.247  68.757  50.920  1.00  0.00           C
ATOM   9370  C33 POPEi 359     111.357  63.957  67.970  1.00  0.00           C
ATOM   9373  C34 POPEi 359     111.097  62.447  67.830  1.00  0.00           C
ATOM   9376  C35 POPEi 359     110.567  62.007  66.460  1.00  0.00           C
ATOM   9379  C36 POPEi 359     111.607  62.077  65.330  1.00  0.00           C
ATOM   9382  C37 POPEi 359     111.187  61.317  64.070  1.00  0.00           C
ATOM   9385  C38 POPEi 359     112.297  61.277  63.000  1.00  0.00           C
ATOM   9388  C39 POPEi 359     111.927  60.507  61.720  1.00  0.00           C
ATOM   9391 0C31 POPEi 359     111.357  61.387  60.600  1.00  0.00           C
ATOM   9394 1C31 POPEi 359     110.047  62.077  60.990  1.00  0.00           C
ATOM   9397 2C31 POPEi 359     109.247  62.667  59.820  1.00  0.00           C
ATOM   9400 3C31 POPEi 359     107.777  62.227  59.880  1.00  0.00           C
ATOM   9403 4C31 POPEi 359     106.827  63.117  59.080  1.00  0.00           C
ATOM   9406 5C31 POPEi 359     105.357  62.697  59.200  1.00  0.00           C
ATOM   9409 6C31 POPEi 359     104.367  63.807  58.850  1.00  0.00           C
ATOM   9413  NH3 POPEj 360     127.577  88.977  77.940  1.00  0.00           N
ATOM   9417  C12 POPEj 360     127.617  87.647  77.230  1.00  0.00           C
ATOM   9420  C11 POPEj 360     126.817  86.587  78.010  1.00  0.00           C
ATOM   9423  P   POPEj 360     127.797  84.217  77.460  1.00  0.00           P
ATOM   9424  O13 POPEj 360     128.997  84.797  78.100  1.00  0.00           O
ATOM   9425  O14 POPEj 360     127.157  83.057  78.110  1.00  0.00           O
ATOM   9426  O11 POPEj 360     128.087  83.917  75.940  1.00  0.00           O
ATOM   9427  O12 POPEj 360     126.737  85.357  77.290  1.00  0.00           O
ATOM   9428  C1  POPEj 360     128.127  84.987  74.980  1.00  0.00           C
ATOM   9431  C2  POPEj 360     128.527  84.427  73.590  1.00  0.00           C
ATOM   9433  O21 POPEj 360     128.857  85.477  72.680  1.00  0.00           O
ATOM   9434  C21 POPEj 360     129.867  86.267  72.980  1.00  0.00           C
ATOM   9435  O22 POPEj 360     130.757  86.037  73.780  1.00  0.00           O
ATOM   9436  C22 POPEj 360     129.597  87.557  72.200  1.00  0.00           C
ATOM   9439  C3  POPEj 360     127.357  83.657  72.940  1.00  0.00           C
ATOM   9442  O31 POPEj 360     127.747  83.167  71.630  1.00  0.00           O
ATOM   9443  C31 POPEj 360     126.727  82.667  70.930  1.00  0.00           C
ATOM   9444  O32 POPEj 360     125.587  82.547  71.350  1.00  0.00           O
ATOM   9445  C32 POPEj 360     127.197  82.297  69.520  1.00  0.00           C
ATOM   9448  C23 POPEj 360     130.597  88.707  72.430  1.00  0.00           C
ATOM   9451  C24 POPEj 360     131.847  88.597  71.560  1.00  0.00           C
ATOM   9454  C25 POPEj 360     131.617  88.597  70.050  1.00  0.00           C
ATOM   9457  C26 POPEj 360     132.937  88.777  69.300  1.00  0.00           C
ATOM   9460  C27 POPEj 360     132.777  89.137  67.820  1.00  0.00           C
ATOM   9463  C28 POPEj 360     134.147  89.247  67.120  1.00  0.00           C
ATOM   9466  C29 POPEj 360     134.147  89.877  65.750  1.00  0.00           C
ATOM   9468 0C21 POPEj 360     133.517  89.427  64.650  1.00  0.00           C
ATOM   9470 1C21 POPEj 360     132.657  88.187  64.560  1.00  0.00           C
ATOM   9473 2C21 POPEj 360     131.167  88.557  64.550  1.00  0.00           C
ATOM   9476 3C21 POPEj 360     130.677  89.137  63.210  1.00  0.00           C
ATOM   9479 4C21 POPEj 360     129.167  89.417  63.230  1.00  0.00           C
ATOM   9482 5C21 POPEj 360     128.517  89.377  61.840  1.00  0.00           C
ATOM   9485 6C21 POPEj 360     126.977  89.367  61.930  1.00  0.00           C
ATOM   9488 7C21 POPEj 360     126.287  89.047  60.600  1.00  0.00           C
ATOM   9491 8C21 POPEj 360     124.767  88.957  60.710  1.00  0.00           C
ATOM   9495  C33 POPEj 360     126.307  81.237  68.810  1.00  0.00           C
ATOM   9498  C34 POPEj 360     126.167  81.507  67.300  1.00  0.00           C
ATOM   9501  C35 POPEj 360     125.077  82.557  67.020  1.00  0.00           C
ATOM   9504  C36 POPEj 360     125.187  83.277  65.670  1.00  0.00           C
ATOM   9507  C37 POPEj 360     124.267  84.517  65.610  1.00  0.00           C
ATOM   9510  C38 POPEj 360     124.887  85.707  64.870  1.00  0.00           C
ATOM   9513  C39 POPEj 360     123.977  86.937  64.800  1.00  0.00           C
ATOM   9516 0C31 POPEj 360     123.387  87.337  66.160  1.00  0.00           C
ATOM   9519 1C31 POPEj 360     122.707  88.707  66.150  1.00  0.00           C
ATOM   9522 2C31 POPEj 360     121.867  88.937  67.420  1.00  0.00           C
ATOM   9525 3C31 POPEj 360     120.377  89.107  67.120  1.00  0.00           C
ATOM   9528 4C31 POPEj 360     119.547  89.437  68.370  1.00  0.00           C
ATOM   9531 5C31 POPEj 360     118.387  90.387  68.040  1.00  0.00           C
ATOM   9534 6C31 POPEj 360     117.377  90.527  69.180  1.00  0.00           C
ATOM   9538  NH3 POPEk 361      58.397  79.487  32.100  1.00  0.00           N
ATOM   9542  C12 POPEk 361      58.037  80.727  32.880  1.00  0.00           C
ATOM   9545  C11 POPEk 361      58.327  82.017  32.080  1.00  0.00           C
ATOM   9548  P   POPEk 361      57.437  84.297  31.330  1.00  0.00           P
ATOM   9549  O13 POPEk 361      58.857  84.337  30.940  1.00  0.00           O
ATOM   9550  O14 POPEk 361      56.447  84.637  30.270  1.00  0.00           O
ATOM   9551  O11 POPEk 361      57.197  85.287  32.530  1.00  0.00           O
ATOM   9552  O12 POPEk 361      57.157  82.847  31.930  1.00  0.00           O
ATOM   9553  C1  POPEk 361      58.077  85.337  33.650  1.00  0.00           C
ATOM   9556  C2  POPEk 361      57.257  85.227  34.950  1.00  0.00           C
ATOM   9558  O21 POPEk 361      58.007  85.777  36.050  1.00  0.00           O
ATOM   9559  C21 POPEk 361      59.047  85.067  36.490  1.00  0.00           C
ATOM   9560  O22 POPEk 361      59.317  83.927  36.190  1.00  0.00           O
ATOM   9561  C22 POPEk 361      59.867  85.927  37.450  1.00  0.00           C
ATOM   9564  C3  POPEk 361      56.717  83.767  35.100  1.00  0.00           C
ATOM   9567  O31 POPEk 361      56.287  83.437  36.450  1.00  0.00           O
ATOM   9568  C31 POPEk 361      56.447  82.147  36.720  1.00  0.00           C
ATOM   9569  O32 POPEk 361      56.707  81.267  35.910  1.00  0.00           O
ATOM   9570  C32 POPEk 361      56.357  81.897  38.230  1.00  0.00           C
ATOM   9573  C23 POPEk 361      60.557  85.087  38.540  1.00  0.00           C
ATOM   9576  C24 POPEk 361      59.597  84.647  39.650  1.00  0.00           C
ATOM   9579  C25 POPEk 361      60.317  83.807  40.720  1.00  0.00           C
ATOM   9582  C26 POPEk 361      59.407  83.137  41.750  1.00  0.00           C
ATOM   9585  C27 POPEk 361      60.197  82.137  42.610  1.00  0.00           C
ATOM   9588  C28 POPEk 361      59.407  81.527  43.780  1.00  0.00           C
ATOM   9591  C29 POPEk 361      58.397  80.497  43.350  1.00  0.00           C
ATOM   9593 0C21 POPEk 361      57.907  79.507  44.130  1.00  0.00           C
ATOM   9595 1C21 POPEk 361      58.237  79.247  45.580  1.00  0.00           C
ATOM   9598 2C21 POPEk 361      57.037  79.507  46.500  1.00  0.00           C
ATOM   9601 3C21 POPEk 361      57.247  79.007  47.940  1.00  0.00           C
ATOM   9604 4C21 POPEk 361      55.987  79.187  48.790  1.00  0.00           C
ATOM   9607 5C21 POPEk 361      56.067  78.557  50.190  1.00  0.00           C
ATOM   9610 6C21 POPEk 361      55.867  77.037  50.150  1.00  0.00           C
ATOM   9613 7C21 POPEk 361      55.807  76.407  51.550  1.00  0.00           C
ATOM   9616 8C21 POPEk 361      55.537  74.897  51.530  1.00  0.00           C
ATOM   9620  C33 POPEk 361      54.987  81.427  38.770  1.00  0.00           C
ATOM   9623  C34 POPEk 361      55.157  80.327  39.830  1.00  0.00           C
ATOM   9626  C35 POPEk 361      54.037  80.277  40.890  1.00  0.00           C
ATOM   9629  C36 POPEk 361      54.537  80.677  42.290  1.00  0.00           C
ATOM   9632  C37 POPEk 361      54.757  82.197  42.400  1.00  0.00           C
ATOM   9635  C38 POPEk 361      55.397  82.717  43.700  1.00  0.00           C
ATOM   9638  C39 POPEk 361      54.837  82.127  44.990  1.00  0.00           C
ATOM   9641 0C31 POPEk 361      53.327  82.337  45.220  1.00  0.00           C
ATOM   9644 1C31 POPEk 361      52.837  81.837  46.590  1.00  0.00           C
ATOM   9647 2C31 POPEk 361      53.157  80.357  46.880  1.00  0.00           C
ATOM   9650 3C31 POPEk 361      52.277  79.337  46.130  1.00  0.00           C
ATOM   9653 4C31 POPEk 361      50.927  79.137  46.820  1.00  0.00           C
ATOM   9656 5C31 POPEk 361      50.167  77.887  46.360  1.00  0.00           C
ATOM   9659 6C31 POPEk 361      48.997  77.547  47.280  1.00  0.00           C
ATOM   9663  NH3 POPEl 362      28.567 132.187  71.930  1.00  0.00           N
ATOM   9667  C12 POPEl 362      27.867 130.967  72.440  1.00  0.00           C
ATOM   9670  C11 POPEl 362      26.367 131.117  72.260  1.00  0.00           C
ATOM   9673  P   POPEl 362      24.207 129.717  72.430  1.00  0.00           P
ATOM   9674  O13 POPEl 362      23.447 130.467  73.430  1.00  0.00           O
ATOM   9675  O14 POPEl 362      23.897 129.967  71.000  1.00  0.00           O
ATOM   9676  O11 POPEl 362      24.037 128.197  72.800  1.00  0.00           O
ATOM   9677  O12 POPEl 362      25.737 129.937  72.740  1.00  0.00           O
ATOM   9678  C1  POPEl 362      24.047 127.147  71.840  1.00  0.00           C
ATOM   9681  C2  POPEl 362      22.647 126.457  71.800  1.00  0.00           C
ATOM   9683  O21 POPEl 362      22.617 125.177  71.120  1.00  0.00           O
ATOM   9684  C21 POPEl 362      23.067 125.147  69.880  1.00  0.00           C
ATOM   9685  O22 POPEl 362      23.597 126.057  69.270  1.00  0.00           O
ATOM   9686  C22 POPEl 362      22.757 123.797  69.230  1.00  0.00           C
ATOM   9689  C3  POPEl 362      21.517 127.397  71.300  1.00  0.00           C
ATOM   9692  O31 POPEl 362      20.257 126.917  71.770  1.00  0.00           O
ATOM   9693  C31 POPEl 362      19.077 127.347  71.320  1.00  0.00           C
ATOM   9694  O32 POPEl 362      18.007 126.977  71.780  1.00  0.00           O
ATOM   9695  C32 POPEl 362      19.137 128.327  70.130  1.00  0.00           C
ATOM   9698  C23 POPEl 362      21.387 123.807  68.500  1.00  0.00           C
ATOM   9701  C24 POPEl 362      21.107 122.527  67.710  1.00  0.00           C
ATOM   9704  C25 POPEl 362      22.097 122.217  66.570  1.00  0.00           C
ATOM   9707  C26 POPEl 362      21.387 121.857  65.260  1.00  0.00           C
ATOM   9710  C27 POPEl 362      22.297 121.157  64.230  1.00  0.00           C
ATOM   9713  C28 POPEl 362      21.527 120.657  62.990  1.00  0.00           C
ATOM   9716  C29 POPEl 362      21.167 121.757  62.020  1.00  0.00           C
ATOM   9718 0C21 POPEl 362      21.227 121.727  60.680  1.00  0.00           C
ATOM   9720 1C21 POPEl 362      21.657 120.567  59.810  1.00  0.00           C
ATOM   9723 2C21 POPEl 362      22.947 120.887  59.020  1.00  0.00           C
ATOM   9726 3C21 POPEl 362      22.687 121.737  57.770  1.00  0.00           C
ATOM   9729 4C21 POPEl 362      23.977 122.057  57.000  1.00  0.00           C
ATOM   9732 5C21 POPEl 362      23.727 122.597  55.580  1.00  0.00           C
ATOM   9735 6C21 POPEl 362      24.737 122.057  54.570  1.00  0.00           C
ATOM   9738 7C21 POPEl 362      24.687 122.757  53.210  1.00  0.00           C
ATOM   9741 8C21 POPEl 362      25.687 122.167  52.210  1.00  0.00           C
ATOM   9745  C33 POPEl 362      18.807 127.597  68.800  1.00  0.00           C
ATOM   9748  C34 POPEl 362      19.227 128.367  67.530  1.00  0.00           C
ATOM   9751  C35 POPEl 362      20.587 127.927  66.970  1.00  0.00           C
ATOM   9754  C36 POPEl 362      20.847 128.507  65.570  1.00  0.00           C
ATOM   9757  C37 POPEl 362      22.097 127.927  64.900  1.00  0.00           C
ATOM   9760  C38 POPEl 362      22.297 128.347  63.430  1.00  0.00           C
ATOM   9763  C39 POPEl 362      22.417 129.857  63.220  1.00  0.00           C
ATOM   9766 0C31 POPEl 362      22.187 130.247  61.760  1.00  0.00           C
ATOM   9769 1C31 POPEl 362      21.757 131.717  61.620  1.00  0.00           C
ATOM   9772 2C31 POPEl 362      21.357 132.087  60.190  1.00  0.00           C
ATOM   9775 3C31 POPEl 362      22.537 132.487  59.300  1.00  0.00           C
ATOM   9778 4C31 POPEl 362      22.937 133.967  59.400  1.00  0.00           C
ATOM   9781 5C31 POPEl 362      23.877 134.357  60.550  1.00  0.00           C
ATOM   9784 6C31 POPEl 362      24.367 135.811  60.440  1.00  0.00           C
ATOM   9788  NH3 POPEm 363     102.717  86.487  31.000  1.00  0.00           N
ATOM   9792  C12 POPEm 363     103.457  85.177  30.890  1.00  0.00           C
ATOM   9795  C11 POPEm 363     104.847  85.377  30.250  1.00  0.00           C
ATOM   9798  P   POPEm 363     106.297  83.487  31.370  1.00  0.00           P
ATOM   9799  O13 POPEm 363     105.277  82.787  32.200  1.00  0.00           O
ATOM   9800  O14 POPEm 363     107.467  82.727  30.890  1.00  0.00           O
ATOM   9801  O11 POPEm 363     106.847  84.667  32.230  1.00  0.00           O
ATOM   9802  O12 POPEm 363     105.557  84.137  30.140  1.00  0.00           O
ATOM   9803  C1  POPEm 363     107.477  84.447  33.500  1.00  0.00           C
ATOM   9806  C2  POPEm 363     106.757  85.337  34.540  1.00  0.00           C
ATOM   9808  O21 POPEm 363     107.397  85.387  35.830  1.00  0.00           O
ATOM   9809  C21 POPEm 363     107.857  84.267  36.380  1.00  0.00           C
ATOM   9810  O22 POPEm 363     109.037  84.007  36.540  1.00  0.00           O
ATOM   9811  C22 POPEm 363     106.717  83.397  36.920  1.00  0.00           C
ATOM   9814  C3  POPEm 363     105.237  85.027  34.620  1.00  0.00           C
ATOM   9817  O31 POPEm 363     104.597  85.777  35.670  1.00  0.00           O
ATOM   9818  C31 POPEm 363     103.567  86.547  35.310  1.00  0.00           C
ATOM   9819  O32 POPEm 363     103.007  86.497  34.230  1.00  0.00           O
ATOM   9820  C32 POPEm 363     103.207  87.457  36.500  1.00  0.00           C
ATOM   9823  C23 POPEm 363     107.177  82.397  38.010  1.00  0.00           C
ATOM   9826  C24 POPEm 363     106.017  81.567  38.540  1.00  0.00           C
ATOM   9829  C25 POPEm 363     106.297  80.947  39.920  1.00  0.00           C
ATOM   9832  C26 POPEm 363     105.017  80.397  40.560  1.00  0.00           C
ATOM   9835  C27 POPEm 363     105.187  80.037  42.050  1.00  0.00           C
ATOM   9838  C28 POPEm 363     103.887  80.177  42.880  1.00  0.00           C
ATOM   9841  C29 POPEm 363     103.457  81.617  43.010  1.00  0.00           C
ATOM   9843 0C21 POPEm 363     103.297  82.317  44.140  1.00  0.00           C
ATOM   9845 1C21 POPEm 363     103.457  81.807  45.550  1.00  0.00           C
ATOM   9848 2C21 POPEm 363     102.947  82.827  46.580  1.00  0.00           C
ATOM   9851 3C21 POPEm 363     101.437  83.097  46.510  1.00  0.00           C
ATOM   9854 4C21 POPEm 363     100.967  84.277  47.380  1.00  0.00           C
ATOM   9857 5C21 POPEm 363     101.157  84.067  48.890  1.00  0.00           C
ATOM   9860 6C21 POPEm 363     100.397  82.847  49.420  1.00  0.00           C
ATOM   9863 7C21 POPEm 363     100.417  82.747  50.940  1.00  0.00           C
ATOM   9866 8C21 POPEm 363      99.897  81.397  51.420  1.00  0.00           C
ATOM   9870  C33 POPEm 363     103.777  86.957  37.860  1.00  0.00           C
ATOM   9873  C34 POPEm 363     103.287  87.747  39.080  1.00  0.00           C
ATOM   9876  C35 POPEm 363     104.067  87.437  40.370  1.00  0.00           C
ATOM   9879  C36 POPEm 363     103.907  85.987  40.850  1.00  0.00           C
ATOM   9882  C37 POPEm 363     104.617  85.677  42.180  1.00  0.00           C
ATOM   9885  C38 POPEm 363     106.117  85.357  42.020  1.00  0.00           C
ATOM   9888  C39 POPEm 363     106.567  84.157  42.860  1.00  0.00           C
ATOM   9891 0C31 POPEm 363     108.037  83.807  42.610  1.00  0.00           C
ATOM   9894 1C31 POPEm 363     108.587  82.637  43.440  1.00  0.00           C
ATOM   9897 2C31 POPEm 363     110.107  82.457  43.290  1.00  0.00           C
ATOM   9900 3C31 POPEm 363     110.947  83.487  44.070  1.00  0.00           C
ATOM   9903 4C31 POPEm 363     111.077  83.067  45.540  1.00  0.00           C
ATOM   9906 5C31 POPEm 363     111.697  84.137  46.450  1.00  0.00           C
ATOM   9909 6C31 POPEm 363     111.747  83.667  47.900  1.00  0.00           C
ATOM   9913  NH3 POPEn 364     114.417  67.637  29.880  1.00  0.00           N
ATOM   9917  C12 POPEn 364     115.777  67.187  30.380  1.00  0.00           C
ATOM   9920  C11 POPEn 364     115.897  65.667  30.580  1.00  0.00           C
ATOM   9923  P   POPEn 364     113.807  64.217  30.930  1.00  0.00           P
ATOM   9924  O13 POPEn 364     114.457  62.897  30.820  1.00  0.00           O
ATOM   9925  O14 POPEn 364     113.327  64.907  29.710  1.00  0.00           O
ATOM   9926  O11 POPEn 364     112.637  64.237  32.000  1.00  0.00           O
ATOM   9927  O12 POPEn 364     114.897  65.207  31.510  1.00  0.00           O
ATOM   9928  C1  POPEn 364     112.367  63.197  32.940  1.00  0.00           C
ATOM   9931  C2  POPEn 364     113.267  63.277  34.210  1.00  0.00           C
ATOM   9933  O21 POPEn 364     112.837  62.387  35.250  1.00  0.00           O
ATOM   9934  C21 POPEn 364     111.767  62.707  35.970  1.00  0.00           C
ATOM   9935  O22 POPEn 364     110.857  63.437  35.620  1.00  0.00           O
ATOM   9936  C22 POPEn 364     111.867  61.987  37.320  1.00  0.00           C
ATOM   9939  C3  POPEn 364     113.497  64.727  34.720  1.00  0.00           C
ATOM   9942  O31 POPEn 364     114.427  64.757  35.820  1.00  0.00           O
ATOM   9943  C31 POPEn 364     115.437  65.627  35.740  1.00  0.00           C
ATOM   9944  O32 POPEn 364     115.697  66.307  34.760  1.00  0.00           O
ATOM   9945  C32 POPEn 364     116.217  65.617  37.040  1.00  0.00           C
ATOM   9948  C23 POPEn 364     110.797  62.417  38.350  1.00  0.00           C
ATOM   9951  C24 POPEn 364     111.247  62.297  39.820  1.00  0.00           C
ATOM   9954  C25 POPEn 364     111.257  60.897  40.470  1.00  0.00           C
ATOM   9957  C26 POPEn 364     111.017  61.017  41.980  1.00  0.00           C
ATOM   9960  C27 POPEn 364     111.257  59.747  42.820  1.00  0.00           C
ATOM   9963  C28 POPEn 364     111.167  60.067  44.330  1.00  0.00           C
ATOM   9966  C29 POPEn 364     111.307  58.867  45.230  1.00  0.00           C
ATOM   9968 0C21 POPEn 364     112.117  58.747  46.300  1.00  0.00           C
ATOM   9970 1C21 POPEn 364     113.097  59.767  46.830  1.00  0.00           C
ATOM   9973 2C21 POPEn 364     112.497  60.697  47.910  1.00  0.00           C
ATOM   9976 3C21 POPEn 364     111.997  59.967  49.170  1.00  0.00           C
ATOM   9979 4C21 POPEn 364     111.337  60.917  50.180  1.00  0.00           C
ATOM   9982 5C21 POPEn 364     110.647  60.177  51.340  1.00  0.00           C
ATOM   9985 6C21 POPEn 364     109.907  61.127  52.280  1.00  0.00           C
ATOM   9988 7C21 POPEn 364     109.187  60.437  53.450  1.00  0.00           C
ATOM   9991 8C21 POPEn 364     108.337  61.397  54.280  1.00  0.00           C
ATOM   9995  C33 POPEn 364     117.247  66.757  37.100  1.00  0.00           C
ATOM   9998  C34 POPEn 364     118.197  66.677  38.310  1.00  0.00           C
ATOM  10001  C35 POPEn 364     117.477  66.687  39.670  1.00  0.00           C
ATOM  10004  C36 POPEn 364     118.467  66.527  40.830  1.00  0.00           C
ATOM  10007  C37 POPEn 364     117.857  66.817  42.210  1.00  0.00           C
ATOM  10010  C38 POPEn 364     118.887  66.687  43.340  1.00  0.00           C
ATOM  10013  C39 POPEn 364     118.277  66.957  44.720  1.00  0.00           C
ATOM  10016 0C31 POPEn 364     119.267  66.737  45.880  1.00  0.00           C
ATOM  10019 1C31 POPEn 364     118.587  66.827  47.250  1.00  0.00           C
ATOM  10022 2C31 POPEn 364     119.447  66.317  48.420  1.00  0.00           C
ATOM  10025 3C31 POPEn 364     120.507  67.307  48.930  1.00  0.00           C
ATOM  10028 4C31 POPEn 364     119.907  68.487  49.720  1.00  0.00           C
ATOM  10031 5C31 POPEn 364     120.967  69.287  50.490  1.00  0.00           C
ATOM  10034 6C31 POPEn 364     120.397  70.477  51.280  1.00  0.00           C
ATOM  10038  NH3 POPEo 365      59.297  95.977  30.200  1.00  0.00           N
ATOM  10042  C12 POPEo 365      59.317  97.327  29.530  1.00  0.00           C
ATOM  10045  C11 POPEo 365      60.417  97.357  28.460  1.00  0.00           C
ATOM  10048  P   POPEo 365      62.027  99.287  27.720  1.00  0.00           P
ATOM  10049  O13 POPEo 365      62.997  98.207  27.460  1.00  0.00           O
ATOM  10050  O14 POPEo 365      61.937 100.327  26.670  1.00  0.00           O
ATOM  10051  O11 POPEo 365      62.417  99.997  29.090  1.00  0.00           O
ATOM  10052  O12 POPEo 365      60.577  98.707  28.000  1.00  0.00           O
ATOM  10053  C1  POPEo 365      61.977  99.467  30.350  1.00  0.00           C
ATOM  10056  C2  POPEo 365      62.757 100.037  31.560  1.00  0.00           C
ATOM  10058  O21 POPEo 365      62.007  99.807  32.770  1.00  0.00           O
ATOM  10059  C21 POPEo 365      62.217  98.607  33.300  1.00  0.00           C
ATOM  10060  O22 POPEo 365      62.847  97.707  32.790  1.00  0.00           O
ATOM  10061  C22 POPEo 365      61.417  98.487  34.600  1.00  0.00           C
ATOM  10064  C3  POPEo 365      63.017 101.547  31.440  1.00  0.00           C
ATOM  10067  O31 POPEo 365      63.867 101.987  32.510  1.00  0.00           O
ATOM  10068  C31 POPEo 365      63.317 102.547  33.560  1.00  0.00           C
ATOM  10069  O32 POPEo 365      62.137 102.857  33.690  1.00  0.00           O
ATOM  10070  C32 POPEo 365      64.387 102.757  34.640  1.00  0.00           C
ATOM  10073  C23 POPEo 365      62.307  98.137  35.820  1.00  0.00           C
ATOM  10076  C24 POPEo 365      61.537  98.227  37.140  1.00  0.00           C
ATOM  10079  C25 POPEo 365      62.447  98.027  38.360  1.00  0.00           C
ATOM  10082  C26 POPEo 365      61.797  98.417  39.690  1.00  0.00           C
ATOM  10085  C27 POPEo 365      62.797  98.437  40.850  1.00  0.00           C
ATOM  10088  C28 POPEo 365      62.197  98.867  42.190  1.00  0.00           C
ATOM  10091  C29 POPEo 365      63.277  98.937  43.240  1.00  0.00           C
ATOM  10093 0C21 POPEo 365      63.237  98.417  44.480  1.00  0.00           C
ATOM  10095 1C21 POPEo 365      62.087  97.677  45.120  1.00  0.00           C
ATOM  10098 2C21 POPEo 365      61.177  98.617  45.940  1.00  0.00           C
ATOM  10101 3C21 POPEo 365      61.897  99.267  47.130  1.00  0.00           C
ATOM  10104 4C21 POPEo 365      61.007 100.197  47.970  1.00  0.00           C
ATOM  10107 5C21 POPEo 365      59.797  99.487  48.590  1.00  0.00           C
ATOM  10110 6C21 POPEo 365      59.307 100.137  49.890  1.00  0.00           C
ATOM  10113 7C21 POPEo 365      58.177  99.327  50.540  1.00  0.00           C
ATOM  10116 8C21 POPEo 365      57.787  99.797  51.940  1.00  0.00           C
ATOM  10120  C33 POPEo 365      63.827 102.627  36.070  1.00  0.00           C
ATOM  10123  C34 POPEo 365      64.927 102.577  37.130  1.00  0.00           C
ATOM  10126  C35 POPEo 365      64.367 102.397  38.540  1.00  0.00           C
ATOM  10129  C36 POPEo 365      65.457 102.157  39.590  1.00  0.00           C
ATOM  10132  C37 POPEo 365      64.887 102.217  41.010  1.00  0.00           C
ATOM  10135  C38 POPEo 365      65.937 101.927  42.090  1.00  0.00           C
ATOM  10138  C39 POPEo 365      65.387 102.217  43.490  1.00  0.00           C
ATOM  10141 0C31 POPEo 365      66.397 101.927  44.610  1.00  0.00           C
ATOM  10144 1C31 POPEo 365      65.757 102.047  46.000  1.00  0.00           C
ATOM  10147 2C31 POPEo 365      66.797 101.977  47.130  1.00  0.00           C
ATOM  10150 3C31 POPEo 365      66.217 101.427  48.450  1.00  0.00           C
ATOM  10153 4C31 POPEo 365      65.087 102.267  49.060  1.00  0.00           C
ATOM  10156 5C31 POPEo 365      64.497 101.597  50.300  1.00  0.00           C
ATOM  10159 6C31 POPEo 365      63.497 102.457  51.070  1.00  0.00           C
ATOM  10163  NH3 POPEp 366      -3.947 119.017  33.110  1.00  0.00           N
ATOM  10167  C12 POPEp 366      -3.287 117.787  32.550  1.00  0.00           C
ATOM  10170  C11 POPEp 366      -1.827 118.037  32.180  1.00  0.00           C
ATOM  10173  P   POPEp 366       0.313 116.697  31.580  1.00  0.00           P
ATOM  10174  O13 POPEp 366       0.453 115.277  31.200  1.00  0.00           O
ATOM  10175  O14 POPEp 366       0.533 117.767  30.580  1.00  0.00           O
ATOM  10176  O11 POPEp 366       1.153 117.017  32.900  1.00  0.00           O
ATOM  10177  O12 POPEp 366      -1.177 116.777  32.100  1.00  0.00           O
ATOM  10178  C1  POPEp 366       0.693 116.507  34.150  1.00  0.00           C
ATOM  10181  C2  POPEp 366       1.543 117.007  35.340  1.00  0.00           C
ATOM  10183  O21 POPEp 366       0.863 116.667  36.560  1.00  0.00           O
ATOM  10184  C21 POPEp 366       0.973 115.427  36.940  1.00  0.00           C
ATOM  10185  O22 POPEp 366       1.623 114.547  36.370  1.00  0.00           O
ATOM  10186  C22 POPEp 366       0.133 115.237  38.200  1.00  0.00           C
ATOM  10189  C3  POPEp 366       1.743 118.547  35.370  1.00  0.00           C
ATOM  10192  O31 POPEp 366       2.523 118.927  36.520  1.00  0.00           O
ATOM  10193  C31 POPEp 366       1.853 119.277  37.620  1.00  0.00           C
ATOM  10194  O32 POPEp 366       0.653 119.497  37.670  1.00  0.00           O
ATOM  10195  C32 POPEp 366       2.813 119.247  38.800  1.00  0.00           C
ATOM  10198  C23 POPEp 366       0.613 116.127  39.360  1.00  0.00           C
ATOM  10201  C24 POPEp 366       0.203 115.577  40.740  1.00  0.00           C
ATOM  10204  C25 POPEp 366       0.743 116.427  41.890  1.00  0.00           C
ATOM  10207  C26 POPEp 366       0.663 115.737  43.260  1.00  0.00           C
ATOM  10210  C27 POPEp 366       0.923 116.707  44.420  1.00  0.00           C
ATOM  10213  C28 POPEp 366       1.053 115.987  45.780  1.00  0.00           C
ATOM  10216  C29 POPEp 366       0.543 116.837  46.920  1.00  0.00           C
ATOM  10218 0C21 POPEp 366       1.253 117.577  47.790  1.00  0.00           C
ATOM  10220 1C21 POPEp 366       2.753 117.757  47.840  1.00  0.00           C
ATOM  10223 2C21 POPEp 366       3.213 119.127  47.300  1.00  0.00           C
ATOM  10226 3C21 POPEp 366       2.653 120.327  48.080  1.00  0.00           C
ATOM  10229 4C21 POPEp 366       3.213 121.667  47.570  1.00  0.00           C
ATOM  10232 5C21 POPEp 366       2.663 122.887  48.320  1.00  0.00           C
ATOM  10235 6C21 POPEp 366       3.143 124.217  47.740  1.00  0.00           C
ATOM  10238 7C21 POPEp 366       2.683 125.487  48.460  1.00  0.00           C
ATOM  10241 8C21 POPEp 366       3.263 126.737  47.790  1.00  0.00           C
ATOM  10245  C33 POPEp 366       2.103 119.397  40.170  1.00  0.00           C
ATOM  10248  C34 POPEp 366       2.203 120.817  40.720  1.00  0.00           C
ATOM  10251  C35 POPEp 366       3.627 121.197  41.150  1.00  0.00           C
ATOM  10254  C36 POPEp 366       4.157 120.317  42.290  1.00  0.00           C
ATOM  10257  C37 POPEp 366       5.027 121.167  43.210  1.00  0.00           C
ATOM  10260  C38 POPEp 366       5.527 120.477  44.480  1.00  0.00           C
ATOM  10263  C39 POPEp 366       6.817 119.687  44.220  1.00  0.00           C
ATOM  10266 0C31 POPEp 366       8.067 120.567  44.090  1.00  0.00           C
ATOM  10269 1C31 POPEp 366       9.267 119.777  43.560  1.00  0.00           C
ATOM  10272 2C31 POPEp 366      10.557 120.607  43.500  1.00  0.00           C
ATOM  10275 3C31 POPEp 366      11.027 120.877  42.070  1.00  0.00           C
ATOM  10278 4C31 POPEp 366      12.257 121.807  42.030  1.00  0.00           C
ATOM  10281 5C31 POPEp 366      12.907 121.887  40.650  1.00  0.00           C
ATOM  10284 6C31 POPEp 366      14.197 122.707  40.610  1.00  0.00           C
ATOM  10288  NH3 POPEq 367      -0.107   2.847  74.650  1.00  0.00           N
ATOM  10292  C12 POPEq 367       1.353   3.127  74.850  1.00  0.00           C
ATOM  10295  C11 POPEq 367       2.053   2.067  75.700  1.00  0.00           C
ATOM  10298  P   POPEq 367       4.567   1.567  76.380  1.00  0.00           P
ATOM  10299  O13 POPEq 367       5.547   2.527  76.910  1.00  0.00           O
ATOM  10300  O14 POPEq 367       4.027   0.517  77.270  1.00  0.00           O
ATOM  10301  O11 POPEq 367       5.147   0.907  75.080  1.00  0.00           O
ATOM  10302  O12 POPEq 367       3.407   2.467  75.830  1.00  0.00           O
ATOM  10303  C1  POPEq 367       5.737   1.747  74.100  1.00  0.00           C
ATOM  10306  C2  POPEq 367       5.437   1.227  72.690  1.00  0.00           C
ATOM  10308  O21 POPEq 367       6.287   2.027  71.880  1.00  0.00           O
ATOM  10309  C21 POPEq 367       6.637   1.777  70.630  1.00  0.00           C
ATOM  10310  O22 POPEq 367       7.347   2.527  69.980  1.00  0.00           O
ATOM  10311  C22 POPEq 367       6.077   0.457  70.070  1.00  0.00           C
ATOM  10314  C3  POPEq 367       3.927   1.387  72.370  1.00  0.00           C
ATOM  10317  O31 POPEq 367       3.677   2.027  71.120  1.00  0.00           O
ATOM  10318  C31 POPEq 367       3.627   3.357  71.110  1.00  0.00           C
ATOM  10319  O32 POPEq 367       3.677   4.097  72.070  1.00  0.00           O
ATOM  10320  C32 POPEq 367       3.547   3.807  69.650  1.00  0.00           C
ATOM  10323  C23 POPEq 367       6.797   0.117  68.760  1.00  0.00           C
ATOM  10326  C24 POPEq 367       6.497  -1.283  68.220  1.00  0.00           C
ATOM  10329  C25 POPEq 367       6.977  -1.483  66.780  1.00  0.00           C
ATOM  10332  C26 POPEq 367       6.327  -0.483  65.820  1.00  0.00           C
ATOM  10335  C27 POPEq 367       5.827  -1.123  64.520  1.00  0.00           C
ATOM  10338  C28 POPEq 367       4.947  -0.143  63.720  1.00  0.00           C
ATOM  10341  C29 POPEq 367       4.027  -0.863  62.770  1.00  0.00           C
ATOM  10343 0C21 POPEq 367       4.007  -0.783  61.430  1.00  0.00           C
ATOM  10345 1C21 POPEq 367       4.917   0.027  60.540  1.00  0.00           C
ATOM  10348 2C21 POPEq 367       5.387  -0.833  59.360  1.00  0.00           C
ATOM  10351 3C21 POPEq 367       6.077  -0.023  58.260  1.00  0.00           C
ATOM  10354 4C21 POPEq 367       6.537  -0.933  57.110  1.00  0.00           C
ATOM  10357 5C21 POPEq 367       6.967  -0.163  55.860  1.00  0.00           C
ATOM  10360 6C21 POPEq 367       7.307  -1.123  54.700  1.00  0.00           C
ATOM  10363 7C21 POPEq 367       7.507  -0.393  53.370  1.00  0.00           C
ATOM  10366 8C21 POPEq 367       7.827  -1.343  52.210  1.00  0.00           C
ATOM  10370  C33 POPEq 367       3.003   5.237  69.450  1.00  0.00           C
ATOM  10373  C34 POPEq 367       2.313   5.347  68.090  1.00  0.00           C
ATOM  10376  C35 POPEq 367       2.263   6.757  67.490  1.00  0.00           C
ATOM  10379  C36 POPEq 367       1.453   6.737  66.180  1.00  0.00           C
ATOM  10382  C37 POPEq 367       1.883   7.817  65.170  1.00  0.00           C
ATOM  10385  C38 POPEq 367       0.973   7.857  63.930  1.00  0.00           C
ATOM  10388  C39 POPEq 367       1.233   6.707  62.950  1.00  0.00           C
ATOM  10391 0C31 POPEq 367       0.103   6.527  61.920  1.00  0.00           C
ATOM  10394 1C31 POPEq 367      -0.077   5.047  61.530  1.00  0.00           C
ATOM  10397 2C31 POPEq 367      -1.337   4.767  60.680  1.00  0.00           C
ATOM  10400 3C31 POPEq 367      -1.347   5.437  59.300  1.00  0.00           C
ATOM  10403 4C31 POPEq 367      -0.117   5.087  58.450  1.00  0.00           C
ATOM  10406 5C31 POPEq 367      -0.267   5.527  56.990  1.00  0.00           C
ATOM  10409 6C31 POPEq 367       1.013   5.357  56.170  1.00  0.00           C
ATOM  10413  NH3 POPEr 368      78.667  71.877  29.580  1.00  0.00           N
ATOM  10417  C12 POPEr 368      79.127  71.577  28.170  1.00  0.00           C
ATOM  10420  C11 POPEr 368      78.667  72.657  27.170  1.00  0.00           C
ATOM  10423  P   POPEr 368      80.597  74.437  26.990  1.00  0.00           P
ATOM  10424  O13 POPEr 368      80.517  75.207  25.740  1.00  0.00           O
ATOM  10425  O14 POPEr 368      81.507  73.287  26.920  1.00  0.00           O
ATOM  10426  O11 POPEr 368      81.157  75.347  28.150  1.00  0.00           O
ATOM  10427  O12 POPEr 368      79.147  73.977  27.480  1.00  0.00           O
ATOM  10428  C1  POPEr 368      80.607  76.637  28.400  1.00  0.00           C
ATOM  10431  C2  POPEr 368      80.357  76.847  29.900  1.00  0.00           C
ATOM  10433  O21 POPEr 368      81.597  77.107  30.590  1.00  0.00           O
ATOM  10434  C21 POPEr 368      81.567  78.287  31.190  1.00  0.00           C
ATOM  10435  O22 POPEr 368      81.337  79.357  30.640  1.00  0.00           O
ATOM  10436  C22 POPEr 368      81.687  78.077  32.690  1.00  0.00           C
ATOM  10439  C3  POPEr 368      79.717  75.587  30.540  1.00  0.00           C
ATOM  10442  O31 POPEr 368      79.057  75.947  31.770  1.00  0.00           O
ATOM  10443  C31 POPEr 368      78.027  75.157  32.100  1.00  0.00           C
ATOM  10444  O32 POPEr 368      77.627  74.217  31.430  1.00  0.00           O
ATOM  10445  C32 POPEr 368      77.397  75.687  33.390  1.00  0.00           C
ATOM  10448  C23 POPEr 368      80.887  79.117  33.510  1.00  0.00           C
ATOM  10451  C24 POPEr 368      80.407  78.537  34.850  1.00  0.00           C
ATOM  10454  C25 POPEr 368      81.537  78.087  35.780  1.00  0.00           C
ATOM  10457  C26 POPEr 368      82.267  79.237  36.480  1.00  0.00           C
ATOM  10460  C27 POPEr 368      83.337  78.737  37.460  1.00  0.00           C
ATOM  10463  C28 POPEr 368      83.467  79.657  38.690  1.00  0.00           C
ATOM  10466  C29 POPEr 368      84.657  79.267  39.540  1.00  0.00           C
ATOM  10468 0C21 POPEr 368      84.607  78.977  40.850  1.00  0.00           C
ATOM  10470 1C21 POPEr 368      83.367  78.987  41.700  1.00  0.00           C
ATOM  10473 2C21 POPEr 368      83.577  78.287  43.060  1.00  0.00           C
ATOM  10476 3C21 POPEr 368      82.417  78.567  44.030  1.00  0.00           C
ATOM  10479 4C21 POPEr 368      82.727  78.207  45.480  1.00  0.00           C
ATOM  10482 5C21 POPEr 368      83.747  79.157  46.140  1.00  0.00           C
ATOM  10485 6C21 POPEr 368      83.987  78.797  47.600  1.00  0.00           C
ATOM  10488 7C21 POPEr 368      85.007  79.707  48.290  1.00  0.00           C
ATOM  10491 8C21 POPEr 368      85.317  79.247  49.710  1.00  0.00           C
ATOM  10495  C33 POPEr 368      77.897  74.987  34.680  1.00  0.00           C
ATOM  10498  C34 POPEr 368      77.277  75.587  35.950  1.00  0.00           C
ATOM  10501  C35 POPEr 368      77.317  74.617  37.150  1.00  0.00           C
ATOM  10504  C36 POPEr 368      76.597  75.157  38.410  1.00  0.00           C
ATOM  10507  C37 POPEr 368      76.507  74.117  39.540  1.00  0.00           C
ATOM  10510  C38 POPEr 368      75.947  74.697  40.850  1.00  0.00           C
ATOM  10513  C39 POPEr 368      75.707  73.657  41.970  1.00  0.00           C
ATOM  10516 0C31 POPEr 368      74.537  72.687  41.730  1.00  0.00           C
ATOM  10519 1C31 POPEr 368      74.257  71.797  42.950  1.00  0.00           C
ATOM  10522 2C31 POPEr 368      73.367  70.577  42.660  1.00  0.00           C
ATOM  10525 3C31 POPEr 368      73.257  69.657  43.880  1.00  0.00           C
ATOM  10528 4C31 POPEr 368      72.667  68.267  43.590  1.00  0.00           C
ATOM  10531 5C31 POPEr 368      72.667  67.377  44.850  1.00  0.00           C
ATOM  10534 6C31 POPEr 368      72.047  65.997  44.630  1.00  0.00           C
ATOM  10538  NH3 POPEs 369      78.487  42.297  29.100  1.00  0.00           N
ATOM  10542  C12 POPEs 369      77.397  41.277  28.830  1.00  0.00           C
ATOM  10545  C11 POPEs 369      76.197  41.897  28.090  1.00  0.00           C
ATOM  10548  P   POPEs 369      73.797  40.797  28.440  1.00  0.00           P
ATOM  10549  O13 POPEs 369      73.037  41.997  28.040  1.00  0.00           O
ATOM  10550  O14 POPEs 369      73.167  39.527  28.070  1.00  0.00           O
ATOM  10551  O11 POPEs 369      74.047  40.877  30.000  1.00  0.00           O
ATOM  10552  O12 POPEs 369      75.227  40.897  27.770  1.00  0.00           O
ATOM  10553  C1  POPEs 369      74.327  39.747  30.830  1.00  0.00           C
ATOM  10556  C2  POPEs 369      73.147  39.457  31.820  1.00  0.00           C
ATOM  10558  O21 POPEs 369      73.557  38.567  32.880  1.00  0.00           O
ATOM  10559  C21 POPEs 369      74.187  39.177  33.880  1.00  0.00           C
ATOM  10560  O22 POPEs 369      74.527  40.337  33.900  1.00  0.00           O
ATOM  10561  C22 POPEs 369      74.277  38.217  35.070  1.00  0.00           C
ATOM  10564  C3  POPEs 369      71.917  38.847  31.090  1.00  0.00           C
ATOM  10567  O31 POPEs 369      70.967  38.187  31.970  1.00  0.00           O
ATOM  10568  C31 POPEs 369      70.147  38.967  32.670  1.00  0.00           C
ATOM  10569  O32 POPEs 369      70.147  40.187  32.670  1.00  0.00           O
ATOM  10570  C32 POPEs 369      69.177  38.077  33.450  1.00  0.00           C
ATOM  10573  C23 POPEs 369      72.887  37.897  35.670  1.00  0.00           C
ATOM  10576  C24 POPEs 369      72.967  37.067  36.960  1.00  0.00           C
ATOM  10579  C25 POPEs 369      72.237  35.717  36.900  1.00  0.00           C
ATOM  10582  C26 POPEs 369      72.777  34.717  37.930  1.00  0.00           C
ATOM  10585  C27 POPEs 369      72.047  33.367  37.900  1.00  0.00           C
ATOM  10588  C28 POPEs 369      72.857  32.237  38.560  1.00  0.00           C
ATOM  10591  C29 POPEs 369      72.037  30.987  38.740  1.00  0.00           C
ATOM  10593 0C21 POPEs 369      71.987  30.197  39.820  1.00  0.00           C
ATOM  10595 1C21 POPEs 369      72.767  30.347  41.110  1.00  0.00           C
ATOM  10598 2C21 POPEs 369      71.857  30.677  42.300  1.00  0.00           C
ATOM  10601 3C21 POPEs 369      72.627  30.677  43.620  1.00  0.00           C
ATOM  10604 4C21 POPEs 369      71.757  30.867  44.870  1.00  0.00           C
ATOM  10607 5C21 POPEs 369      70.777  29.707  45.090  1.00  0.00           C
ATOM  10610 6C21 POPEs 369      70.247  29.667  46.530  1.00  0.00           C
ATOM  10613 7C21 POPEs 369      69.557  28.347  46.900  1.00  0.00           C
ATOM  10616 8C21 POPEs 369      69.097  28.287  48.360  1.00  0.00           C
ATOM  10620  C33 POPEs 369      68.537  38.797  34.650  1.00  0.00           C
ATOM  10623  C34 POPEs 369      67.667  37.837  35.480  1.00  0.00           C
ATOM  10626  C35 POPEs 369      66.957  38.497  36.670  1.00  0.00           C
ATOM  10629  C36 POPEs 369      67.907  39.197  37.650  1.00  0.00           C
ATOM  10632  C37 POPEs 369      67.237  39.457  39.000  1.00  0.00           C
ATOM  10635  C38 POPEs 369      68.127  40.247  39.980  1.00  0.00           C
ATOM  10638  C39 POPEs 369      67.407  40.557  41.300  1.00  0.00           C
ATOM  10641 0C31 POPEs 369      67.147  39.337  42.190  1.00  0.00           C
ATOM  10644 1C31 POPEs 369      66.397  39.717  43.470  1.00  0.00           C
ATOM  10647 2C31 POPEs 369      66.147  38.527  44.400  1.00  0.00           C
ATOM  10650 3C31 POPEs 369      65.587  38.967  45.760  1.00  0.00           C
ATOM  10653 4C31 POPEs 369      65.487  37.827  46.780  1.00  0.00           C
ATOM  10656 5C31 POPEs 369      65.197  38.297  48.210  1.00  0.00           C
ATOM  10659 6C31 POPEs 369      64.947  37.137  49.170  1.00  0.00           C
ATOM  10663  NH3 POPEt 370      60.297 128.477  70.890  1.00  0.00           N
ATOM  10667  C12 POPEt 370      59.517 129.587  71.550  1.00  0.00           C
ATOM  10670  C11 POPEt 370      58.377 130.147  70.690  1.00  0.00           C
ATOM  10673  P   POPEt 370      56.257 131.617  71.130  1.00  0.00           P
ATOM  10674  O13 POPEt 370      55.307 130.527  71.440  1.00  0.00           O
ATOM  10675  O14 POPEt 370      56.027 132.907  71.800  1.00  0.00           O
ATOM  10676  O11 POPEt 370      56.297 131.867  69.570  1.00  0.00           O
ATOM  10677  O12 POPEt 370      57.747 131.197  71.430  1.00  0.00           O
ATOM  10678  C1  POPEt 370      55.627 132.957  68.920  1.00  0.00           C
ATOM  10681  C2  POPEt 370      54.767 132.427  67.740  1.00  0.00           C
ATOM  10683  O21 POPEt 370      54.207 133.557  67.040  1.00  0.00           O
ATOM  10684  C21 POPEt 370      53.787 133.327  65.800  1.00  0.00           C
ATOM  10685  O22 POPEt 370      54.047 132.337  65.140  1.00  0.00           O
ATOM  10686  C22 POPEt 370      52.937 134.497  65.340  1.00  0.00           C
ATOM  10689  C3  POPEt 370      53.647 131.507  68.310  1.00  0.00           C
ATOM  10692  O31 POPEt 370      52.977 130.747  67.290  1.00  0.00           O
ATOM  10693  C31 POPEt 370      51.677 130.977  67.140  1.00  0.00           C
ATOM  10694  O32 POPEt 370      51.017 131.797  67.770  1.00  0.00           O
ATOM  10695  C32 POPEt 370      51.097 129.977  66.150  1.00  0.00           C
ATOM  10698  C23 POPEt 370      53.137 134.831  63.840  1.00  0.00           C
ATOM  10701  C24 POPEt 370      52.377 133.897  62.880  1.00  0.00           C
ATOM  10704  C25 POPEt 370      52.307 134.507  61.480  1.00  0.00           C
ATOM  10707  C26 POPEt 370      51.497 133.677  60.460  1.00  0.00           C
ATOM  10710  C27 POPEt 370      51.097 134.527  59.240  1.00  0.00           C
ATOM  10713  C28 POPEt 370      50.797 133.727  57.960  1.00  0.00           C
ATOM  10716  C29 POPEt 370      49.587 132.827  58.090  1.00  0.00           C
ATOM  10718 0C21 POPEt 370      48.477 132.827  57.330  1.00  0.00           C
ATOM  10720 1C21 POPEt 370      48.127 133.737  56.170  1.00  0.00           C
ATOM  10723 2C21 POPEt 370      48.277 133.047  54.800  1.00  0.00           C
ATOM  10726 3C21 POPEt 370      47.707 133.857  53.620  1.00  0.00           C
ATOM  10729 4C21 POPEt 370      48.247 133.367  52.270  1.00  0.00           C
ATOM  10732 5C21 POPEt 370      47.637 134.067  51.040  1.00  0.00           C
ATOM  10735 6C21 POPEt 370      48.227 133.527  49.720  1.00  0.00           C
ATOM  10738 7C21 POPEt 370      47.537 134.067  48.450  1.00  0.00           C
ATOM  10741 8C21 POPEt 370      48.137 133.497  47.160  1.00  0.00           C
ATOM  10745  C33 POPEt 370      51.547 130.247  64.700  1.00  0.00           C
ATOM  10748  C34 POPEt 370      50.817 129.337  63.720  1.00  0.00           C
ATOM  10751  C35 POPEt 370      51.167 129.607  62.250  1.00  0.00           C
ATOM  10754  C36 POPEt 370      50.347 128.717  61.320  1.00  0.00           C
ATOM  10757  C37 POPEt 370      50.717 128.877  59.840  1.00  0.00           C
ATOM  10760  C38 POPEt 370      49.707 128.227  58.890  1.00  0.00           C
ATOM  10763  C39 POPEt 370      48.377 128.997  58.850  1.00  0.00           C
ATOM  10766 0C31 POPEt 370      47.377 128.437  57.820  1.00  0.00           C
ATOM  10769 1C31 POPEt 370      46.157 129.357  57.690  1.00  0.00           C
ATOM  10772 2C31 POPEt 370      44.957 128.727  56.980  1.00  0.00           C
ATOM  10775 3C31 POPEt 370      45.177 128.427  55.490  1.00  0.00           C
ATOM  10778 4C31 POPEt 370      43.877 127.997  54.810  1.00  0.00           C
ATOM  10781 5C31 POPEt 370      44.007 127.807  53.290  1.00  0.00           C
ATOM  10784 6C31 POPEt 370      42.667 127.467  52.630  1.00  0.00           C
ATOM  10788  NH3 POPEu 371       2.633  30.177  75.420  1.00  0.00           N
ATOM  10792  C12 POPEu 371       2.363  28.697  75.330  1.00  0.00           C
ATOM  10795  C11 POPEu 371       2.883  28.147  73.980  1.00  0.00           C
ATOM  10798  P   POPEu 371       5.447  28.367  74.600  1.00  0.00           P
ATOM  10799  O13 POPEu 371       5.347  28.337  76.060  1.00  0.00           O
ATOM  10800  O14 POPEu 371       6.697  27.897  73.970  1.00  0.00           O
ATOM  10801  O11 POPEu 371       5.057  29.817  74.130  1.00  0.00           O
ATOM  10802  O12 POPEu 371       4.207  27.587  74.040  1.00  0.00           O
ATOM  10803  C1  POPEu 371       6.007  30.787  73.700  1.00  0.00           C
ATOM  10806  C2  POPEu 371       5.837  31.177  72.200  1.00  0.00           C
ATOM  10808  O21 POPEu 371       5.637  29.997  71.390  1.00  0.00           O
ATOM  10809  C21 POPEu 371       4.777  30.137  70.380  1.00  0.00           C
ATOM  10810  O22 POPEu 371       4.147  31.147  70.120  1.00  0.00           O
ATOM  10811  C22 POPEu 371       4.607  28.827  69.620  1.00  0.00           C
ATOM  10814  C3  POPEu 371       7.077  31.977  71.700  1.00  0.00           C
ATOM  10817  O31 POPEu 371       6.817  32.727  70.500  1.00  0.00           O
ATOM  10818  C31 POPEu 371       7.117  32.157  69.350  1.00  0.00           C
ATOM  10819  O32 POPEu 371       7.607  31.057  69.180  1.00  0.00           O
ATOM  10820  C32 POPEu 371       6.637  33.127  68.250  1.00  0.00           C
ATOM  10823  C23 POPEu 371       4.817  28.957  68.090  1.00  0.00           C
ATOM  10826  C24 POPEu 371       6.137  28.337  67.660  1.00  0.00           C
ATOM  10829  C25 POPEu 371       6.237  28.017  66.160  1.00  0.00           C
ATOM  10832  C26 POPEu 371       6.547  29.227  65.270  1.00  0.00           C
ATOM  10835  C27 POPEu 371       7.037  28.807  63.880  1.00  0.00           C
ATOM  10838  C28 POPEu 371       6.127  29.247  62.720  1.00  0.00           C
ATOM  10841  C29 POPEu 371       4.757  28.607  62.700  1.00  0.00           C
ATOM  10843 0C21 POPEu 371       4.297  27.687  61.830  1.00  0.00           C
ATOM  10845 1C21 POPEu 371       5.067  27.047  60.700  1.00  0.00           C
ATOM  10848 2C21 POPEu 371       5.367  27.927  59.470  1.00  0.00           C
ATOM  10851 3C21 POPEu 371       4.147  28.507  58.740  1.00  0.00           C
ATOM  10854 4C21 POPEu 371       3.617  29.817  59.340  1.00  0.00           C
ATOM  10857 5C21 POPEu 371       3.123  30.817  58.280  1.00  0.00           C
ATOM  10860 6C21 POPEu 371       1.983  30.287  57.400  1.00  0.00           C
ATOM  10863 7C21 POPEu 371       1.663  31.237  56.240  1.00  0.00           C
ATOM  10866 8C21 POPEu 371       0.523  30.737  55.360  1.00  0.00           C
ATOM  10870  C33 POPEu 371       6.897  32.727  66.780  1.00  0.00           C
ATOM  10873  C34 POPEu 371       7.017  33.987  65.910  1.00  0.00           C
ATOM  10876  C35 POPEu 371       7.347  33.707  64.430  1.00  0.00           C
ATOM  10879  C36 POPEu 371       6.107  33.447  63.570  1.00  0.00           C
ATOM  10882  C37 POPEu 371       6.457  33.307  62.070  1.00  0.00           C
ATOM  10885  C38 POPEu 371       5.317  32.717  61.220  1.00  0.00           C
ATOM  10888  C39 POPEu 371       4.047  33.567  61.120  1.00  0.00           C
ATOM  10891 0C31 POPEu 371       3.917  34.377  59.820  1.00  0.00           C
ATOM  10894 1C31 POPEu 371       4.987  35.457  59.620  1.00  0.00           C
ATOM  10897 2C31 POPEu 371       4.717  36.277  58.340  1.00  0.00           C
ATOM  10900 3C31 POPEu 371       5.787  37.337  58.070  1.00  0.00           C
ATOM  10903 4C31 POPEu 371       5.777  38.487  59.090  1.00  0.00           C
ATOM  10906 5C31 POPEu 371       6.827  39.557  58.740  1.00  0.00           C
ATOM  10909 6C31 POPEu 371       6.777  40.817  59.610  1.00  0.00           C
ATOM  10913  NH3 POPEv 372      14.307  22.737  35.490  1.00  0.00           N
ATOM  10917  C12 POPEv 372      13.607  24.037  35.180  1.00  0.00           C
ATOM  10920  C11 POPEv 372      13.777  24.427  33.700  1.00  0.00           C
ATOM  10923  P   POPEv 372      11.677  25.997  33.330  1.00  0.00           P
ATOM  10924  O13 POPEv 372      11.397  27.177  32.490  1.00  0.00           O
ATOM  10925  O14 POPEv 372      11.057  24.717  32.890  1.00  0.00           O
ATOM  10926  O11 POPEv 372      11.367  26.317  34.850  1.00  0.00           O
ATOM  10927  O12 POPEv 372      13.227  25.707  33.380  1.00  0.00           O
ATOM  10928  C1  POPEv 372      12.297  27.077  35.650  1.00  0.00           C
ATOM  10931  C2  POPEv 372      11.997  28.597  35.810  1.00  0.00           C
ATOM  10933  O21 POPEv 372      11.197  28.837  36.970  1.00  0.00           O
ATOM  10934  C21 POPEv 372       9.897  28.797  36.910  1.00  0.00           C
ATOM  10935  O22 POPEv 372       9.187  28.277  36.060  1.00  0.00           O
ATOM  10936  C22 POPEv 372       9.407  29.587  38.110  1.00  0.00           C
ATOM  10939  C3  POPEv 372      11.517  29.387  34.560  1.00  0.00           C
ATOM  10942  O31 POPEv 372      11.047  30.727  34.870  1.00  0.00           O
ATOM  10943  C31 POPEv 372      11.977  31.627  35.140  1.00  0.00           C
ATOM  10944  O32 POPEv 372      13.157  31.407  35.300  1.00  0.00           O
ATOM  10945  C32 POPEv 372      11.307  32.997  35.200  1.00  0.00           C
ATOM  10948  C23 POPEv 372       9.267  28.677  39.350  1.00  0.00           C
ATOM  10951  C24 POPEv 372      10.597  28.127  39.890  1.00  0.00           C
ATOM  10954  C25 POPEv 372      11.627  29.207  40.290  1.00  0.00           C
ATOM  10957  C26 POPEv 372      11.037  30.237  41.280  1.00  0.00           C
ATOM  10960  C27 POPEv 372      12.077  30.977  42.140  1.00  0.00           C
ATOM  10963  C28 POPEv 372      12.977  30.077  43.010  1.00  0.00           C
ATOM  10966  C29 POPEv 372      12.167  29.017  43.700  1.00  0.00           C
ATOM  10968 0C21 POPEv 372      11.747  28.997  44.980  1.00  0.00           C
ATOM  10970 1C21 POPEv 372      12.007  30.017  46.050  1.00  0.00           C
ATOM  10973 2C21 POPEv 372      12.857  29.417  47.180  1.00  0.00           C
ATOM  10976 3C21 POPEv 372      12.587  30.057  48.550  1.00  0.00           C
ATOM  10979 4C21 POPEv 372      13.257  29.317  49.720  1.00  0.00           C
ATOM  10982 5C21 POPEv 372      12.637  27.947  50.010  1.00  0.00           C
ATOM  10985 6C21 POPEv 372      13.507  27.057  50.910  1.00  0.00           C
ATOM  10988 7C21 POPEv 372      13.127  25.567  50.810  1.00  0.00           C
ATOM  10991 8C21 POPEv 372      14.087  24.647  51.560  1.00  0.00           C
ATOM  10995  C33 POPEv 372      12.307  34.127  35.530  1.00  0.00           C
ATOM  10998  C34 POPEv 372      11.697  35.537  35.490  1.00  0.00           C
ATOM  11001  C35 POPEv 372      10.407  35.747  36.310  1.00  0.00           C
ATOM  11004  C36 POPEv 372      10.487  35.347  37.790  1.00  0.00           C
ATOM  11007  C37 POPEv 372       9.277  34.517  38.240  1.00  0.00           C
ATOM  11010  C38 POPEv 372       9.647  33.437  39.270  1.00  0.00           C
ATOM  11013  C39 POPEv 372      10.217  33.987  40.580  1.00  0.00           C
ATOM  11016 0C31 POPEv 372       9.197  34.797  41.380  1.00  0.00           C
ATOM  11019 1C31 POPEv 372       9.637  34.967  42.840  1.00  0.00           C
ATOM  11022 2C31 POPEv 372       8.757  35.927  43.630  1.00  0.00           C
ATOM  11025 3C31 POPEv 372       9.357  36.237  45.000  1.00  0.00           C
ATOM  11028 4C31 POPEv 372       8.657  37.407  45.700  1.00  0.00           C
ATOM  11031 5C31 POPEv 372       9.387  37.857  46.960  1.00  0.00           C
ATOM  11034 6C31 POPEv 372       8.807  39.137  47.570  1.00  0.00           C
ATOM  11038  NH3 POPEw 373       2.563  72.637  34.330  1.00  0.00           N
ATOM  11042  C12 POPEw 373       3.677  73.627  34.110  1.00  0.00           C
ATOM  11045  C11 POPEw 373       4.467  73.977  35.390  1.00  0.00           C
ATOM  11048  P   POPEw 373       5.767  76.287  35.700  1.00  0.00           P
ATOM  11049  O13 POPEw 373       6.927  76.927  35.050  1.00  0.00           O
ATOM  11050  O14 POPEw 373       4.487  77.047  35.700  1.00  0.00           O
ATOM  11051  O11 POPEw 373       6.157  75.967  37.190  1.00  0.00           O
ATOM  11052  O12 POPEw 373       5.557  74.847  35.040  1.00  0.00           O
ATOM  11053  C1  POPEw 373       6.577  77.037  38.040  1.00  0.00           C
ATOM  11056  C2  POPEw 373       6.017  76.847  39.470  1.00  0.00           C
ATOM  11058  O21 POPEw 373       6.867  75.907  40.180  1.00  0.00           O
ATOM  11059  C21 POPEw 373       7.747  76.467  41.000  1.00  0.00           C
ATOM  11060  O22 POPEw 373       7.777  77.647  41.310  1.00  0.00           O
ATOM  11061  C22 POPEw 373       8.747  75.457  41.530  1.00  0.00           C
ATOM  11064  C3  POPEw 373       4.547  76.347  39.450  1.00  0.00           C
ATOM  11067  O31 POPEw 373       3.777  76.927  40.520  1.00  0.00           O
ATOM  11068  C31 POPEw 373       3.203  78.097  40.230  1.00  0.00           C
ATOM  11069  O32 POPEw 373       3.427  78.757  39.230  1.00  0.00           O
ATOM  11070  C32 POPEw 373       2.193  78.427  41.330  1.00  0.00           C
ATOM  11073  C23 POPEw 373      10.147  76.097  41.720  1.00  0.00           C
ATOM  11076  C24 POPEw 373      10.337  76.757  43.100  1.00  0.00           C
ATOM  11079  C25 POPEw 373      10.877  75.807  44.180  1.00  0.00           C
ATOM  11082  C26 POPEw 373       9.907  75.597  45.360  1.00  0.00           C
ATOM  11085  C27 POPEw 373      10.517  74.677  46.440  1.00  0.00           C
ATOM  11088  C28 POPEw 373       9.797  74.747  47.800  1.00  0.00           C
ATOM  11091  C29 POPEw 373       8.367  74.277  47.720  1.00  0.00           C
ATOM  11093 0C21 POPEw 373       7.287  74.817  48.310  1.00  0.00           C
ATOM  11095 1C21 POPEw 373       7.227  76.057  49.180  1.00  0.00           C
ATOM  11098 2C21 POPEw 373       5.937  76.867  48.890  1.00  0.00           C
ATOM  11101 3C21 POPEw 373       5.937  77.527  47.500  1.00  0.00           C
ATOM  11104 4C21 POPEw 373       4.527  77.907  47.000  1.00  0.00           C
ATOM  11107 5C21 POPEw 373       4.357  79.397  46.650  1.00  0.00           C
ATOM  11110 6C21 POPEw 373       4.277  80.287  47.900  1.00  0.00           C
ATOM  11113 7C21 POPEw 373       4.117  81.787  47.580  1.00  0.00           C
ATOM  11116 8C21 POPEw 373       3.677  82.627  48.780  1.00  0.00           C
ATOM  11120  C33 POPEw 373       2.373  79.817  41.990  1.00  0.00           C
ATOM  11123  C34 POPEw 373       1.423  79.957  43.190  1.00  0.00           C
ATOM  11126  C35 POPEw 373       1.383  81.357  43.820  1.00  0.00           C
ATOM  11129  C36 POPEw 373       0.123  81.487  44.700  1.00  0.00           C
ATOM  11132  C37 POPEw 373       0.003  82.777  45.520  1.00  0.00           C
ATOM  11135  C38 POPEw 373      -1.357  82.797  46.220  1.00  0.00           C
ATOM  11138  C39 POPEw 373      -1.517  83.757  47.410  1.00  0.00           C
ATOM  11141 0C31 POPEw 373      -2.427  83.107  48.470  1.00  0.00           C
ATOM  11144 1C31 POPEw 373      -3.007  84.047  49.530  1.00  0.00           C
ATOM  11147 2C31 POPEw 373      -3.907  83.277  50.520  1.00  0.00           C
ATOM  11150 3C31 POPEw 373      -4.867  84.147  51.340  1.00  0.00           C
ATOM  11153 4C31 POPEw 373      -4.187  85.167  52.250  1.00  0.00           C
ATOM  11156 5C31 POPEw 373      -5.207  86.027  53.010  1.00  0.00           C
ATOM  11159 6C31 POPEw 373      -4.567  87.067  53.930  1.00  0.00           C
ATOM  11163  NH3 POPEx 374      31.217  50.277  73.160  1.00  0.00           N
ATOM  11167  C12 POPEx 374      32.637  50.207  73.660  1.00  0.00           C
ATOM  11170  C11 POPEx 374      33.657  50.147  72.510  1.00  0.00           C
ATOM  11173  P   POPEx 374      34.587  48.337  70.880  1.00  0.00           P
ATOM  11174  O13 POPEx 374      35.337  49.397  70.170  1.00  0.00           O
ATOM  11175  O14 POPEx 374      35.337  47.367  71.710  1.00  0.00           O
ATOM  11176  O11 POPEx 374      33.817  47.517  69.740  1.00  0.00           O
ATOM  11177  O12 POPEx 374      33.397  49.007  71.690  1.00  0.00           O
ATOM  11178  C1  POPEx 374      34.647  47.137  68.640  1.00  0.00           C
ATOM  11181  C2  POPEx 374      34.007  46.047  67.730  1.00  0.00           C
ATOM  11183  O21 POPEx 374      34.847  45.897  66.590  1.00  0.00           O
ATOM  11184  C21 POPEx 374      35.967  45.267  66.800  1.00  0.00           C
ATOM  11185  O22 POPEx 374      36.377  44.787  67.840  1.00  0.00           O
ATOM  11186  C22 POPEx 374      36.757  45.167  65.490  1.00  0.00           C
ATOM  11189  C3  POPEx 374      32.607  46.457  67.190  1.00  0.00           C
ATOM  11192  O31 POPEx 374      32.097  45.537  66.200  1.00  0.00           O
ATOM  11193  C31 POPEx 374      31.277  46.087  65.310  1.00  0.00           C
ATOM  11194  O32 POPEx 374      30.897  47.247  65.330  1.00  0.00           O
ATOM  11195  C32 POPEx 374      30.847  45.047  64.290  1.00  0.00           C
ATOM  11198  C23 POPEx 374      36.147  45.907  64.270  1.00  0.00           C
ATOM  11201  C24 POPEx 374      35.017  45.127  63.590  1.00  0.00           C
ATOM  11204  C25 POPEx 374      35.517  43.977  62.710  1.00  0.00           C
ATOM  11207  C26 POPEx 374      34.457  43.547  61.690  1.00  0.00           C
ATOM  11210  C27 POPEx 374      34.927  42.407  60.770  1.00  0.00           C
ATOM  11213  C28 POPEx 374      34.157  42.347  59.430  1.00  0.00           C
ATOM  11216  C29 POPEx 374      32.667  42.217  59.640  1.00  0.00           C
ATOM  11218 0C21 POPEx 374      31.807  41.437  58.960  1.00  0.00           C
ATOM  11220 1C21 POPEx 374      32.117  40.477  57.840  1.00  0.00           C
ATOM  11223 2C21 POPEx 374      31.847  41.047  56.440  1.00  0.00           C
ATOM  11226 3C21 POPEx 374      30.437  41.647  56.270  1.00  0.00           C
ATOM  11229 4C21 POPEx 374      29.977  41.767  54.810  1.00  0.00           C
ATOM  11232 5C21 POPEx 374      31.007  42.427  53.890  1.00  0.00           C
ATOM  11235 6C21 POPEx 374      30.437  42.777  52.520  1.00  0.00           C
ATOM  11238 7C21 POPEx 374      31.497  43.377  51.590  1.00  0.00           C
ATOM  11241 8C21 POPEx 374      30.907  43.937  50.290  1.00  0.00           C
ATOM  11245  C33 POPEx 374      30.257  45.697  63.030  1.00  0.00           C
ATOM  11248  C34 POPEx 374      29.697  44.677  62.030  1.00  0.00           C
ATOM  11251  C35 POPEx 374      28.887  45.357  60.910  1.00  0.00           C
ATOM  11254  C36 POPEx 374      29.757  46.197  59.960  1.00  0.00           C
ATOM  11257  C37 POPEx 374      30.447  45.337  58.890  1.00  0.00           C
ATOM  11260  C38 POPEx 374      31.737  45.977  58.350  1.00  0.00           C
ATOM  11263  C39 POPEx 374      32.367  45.137  57.230  1.00  0.00           C
ATOM  11266 0C31 POPEx 374      33.777  45.597  56.850  1.00  0.00           C
ATOM  11269 1C31 POPEx 374      34.387  44.687  55.780  1.00  0.00           C
ATOM  11272 2C31 POPEx 374      35.687  45.237  55.180  1.00  0.00           C
ATOM  11275 3C31 POPEx 374      36.207  44.337  54.050  1.00  0.00           C
ATOM  11278 4C31 POPEx 374      37.407  44.947  53.300  1.00  0.00           C
ATOM  11281 5C31 POPEx 374      37.917  44.047  52.170  1.00  0.00           C
ATOM  11284 6C31 POPEx 374      38.487  42.707  52.630  1.00  0.00           C
ATOM  11288  NH3 POPEy 375     132.297  33.767  75.960  1.00  0.00           N
ATOM  11292  C12 POPEy 375     132.287  32.587  75.040  1.00  0.00           C
ATOM  11295  C11 POPEy 375     131.447  31.467  75.680  1.00  0.00           C
ATOM  11298  P   POPEy 375     133.167  30.437  77.420  1.00  0.00           P
ATOM  11299  O13 POPEy 375     134.127  31.337  78.060  1.00  0.00           O
ATOM  11300  O14 POPEy 375     132.787  29.207  78.160  1.00  0.00           O
ATOM  11301  O11 POPEy 375     133.747  29.967  76.020  1.00  0.00           O
ATOM  11302  O12 POPEy 375     131.847  31.227  77.020  1.00  0.00           O
ATOM  11303  C1  POPEy 375     133.327  28.707  75.500  1.00  0.00           C
ATOM  11306  C2  POPEy 375     133.687  28.607  74.000  1.00  0.00           C
ATOM  11308  O21 POPEy 375     132.877  27.547  73.450  1.00  0.00           O
ATOM  11309  C21 POPEy 375     133.017  27.167  72.200  1.00  0.00           C
ATOM  11310  O22 POPEy 375     134.007  27.287  71.500  1.00  0.00           O
ATOM  11311  C22 POPEy 375     131.647  26.707  71.690  1.00  0.00           C
ATOM  11314  C3  POPEy 375     135.247  28.457  73.900  1.00  0.00           C
ATOM  11317  O31 POPEy 375     135.997  28.957  72.770  1.00  0.00           O
ATOM  11318  C31 POPEy 375     135.547  29.787  71.850  1.00  0.00           C
ATOM  11319  O32 POPEy 375     134.447  30.297  71.780  1.00  0.00           O
ATOM  11320  C32 POPEy 375     136.677  30.097  70.860  1.00  0.00           C
ATOM  11323  C23 POPEy 375     131.697  25.927  70.360  1.00  0.00           C
ATOM  11326  C24 POPEy 375     130.377  26.077  69.590  1.00  0.00           C
ATOM  11329  C25 POPEy 375     130.147  24.997  68.530  1.00  0.00           C
ATOM  11332  C26 POPEy 375     130.837  25.267  67.180  1.00  0.00           C
ATOM  11335  C27 POPEy 375     130.527  24.157  66.160  1.00  0.00           C
ATOM  11338  C28 POPEy 375     130.257  24.657  64.730  1.00  0.00           C
ATOM  11341  C29 POPEy 375     131.447  25.307  64.080  1.00  0.00           C
ATOM  11343 0C21 POPEy 375     131.397  26.357  63.230  1.00  0.00           C
ATOM  11345 1C21 POPEy 375     130.147  27.027  62.730  1.00  0.00           C
ATOM  11348 2C21 POPEy 375     130.177  27.367  61.230  1.00  0.00           C
ATOM  11351 3C21 POPEy 375     128.867  28.057  60.820  1.00  0.00           C
ATOM  11354 4C21 POPEy 375     128.877  28.627  59.400  1.00  0.00           C
ATOM  11357 5C21 POPEy 375     127.627  29.477  59.150  1.00  0.00           C
ATOM  11360 6C21 POPEy 375     127.567  30.077  57.750  1.00  0.00           C
ATOM  11363 7C21 POPEy 375     126.397  31.047  57.580  1.00  0.00           C
ATOM  11366 8C21 POPEy 375     126.327  31.627  56.170  1.00  0.00           C
ATOM  11370  C33 POPEy 375     136.227  30.217  69.380  1.00  0.00           C
ATOM  11373  C34 POPEy 375     136.577  28.977  68.540  1.00  0.00           C
ATOM  11376  C35 POPEy 375     135.987  29.037  67.120  1.00  0.00           C
ATOM  11379  C36 POPEy 375     136.577  27.977  66.170  1.00  0.00           C
ATOM  11382  C37 POPEy 375     135.767  27.807  64.880  1.00  0.00           C
ATOM  11385  C38 POPEy 375     136.407  26.787  63.920  1.00  0.00           C
ATOM  11388  C39 POPEy 375     135.517  26.437  62.710  1.00  0.00           C
ATOM  11391 0C31 POPEy 375     136.027  25.207  61.950  1.00  0.00           C
ATOM  11394 1C31 POPEy 375     135.217  24.907  60.680  1.00  0.00           C
ATOM  11397 2C31 POPEy 375     135.507  23.527  60.060  1.00  0.00           C
ATOM  11400 3C31 POPEy 375     136.987  23.237  59.750  1.00  0.00           C
ATOM  11403 4C31 POPEy 375     137.597  24.157  58.680  1.00  0.00           C
ATOM  11406 5C31 POPEy 375     139.067  23.807  58.400  1.00  0.00           C
ATOM  11409 6C31 POPEy 375     139.711  24.677  57.320  1.00  0.00           C
ATOM  11413  NH3 POPEz 376      88.957  98.647  73.480  1.00  0.00           N
ATOM  11417  C12 POPEz 376      89.257 100.117  73.280  1.00  0.00           C
ATOM  11420  C11 POPEz 376      90.757 100.387  73.090  1.00  0.00           C
ATOM  11423  P   POPEz 376      90.807 102.707  71.900  1.00  0.00           P
ATOM  11424  O13 POPEz 376      89.347 102.787  71.710  1.00  0.00           O
ATOM  11425  O14 POPEz 376      91.587 103.977  72.000  1.00  0.00           O
ATOM  11426  O11 POPEz 376      91.327 101.857  70.680  1.00  0.00           O
ATOM  11427  O12 POPEz 376      91.087 101.787  73.140  1.00  0.00           O
ATOM  11428  C1  POPEz 376      92.567 102.177  70.040  1.00  0.00           C
ATOM  11431  C2  POPEz 376      92.707 101.357  68.730  1.00  0.00           C
ATOM  11433  O21 POPEz 376      93.867 101.827  68.060  1.00  0.00           O
ATOM  11434  C21 POPEz 376      94.917 101.087  67.670  1.00  0.00           C
ATOM  11435  O22 POPEz 376      95.937 101.607  67.260  1.00  0.00           O
ATOM  11436  C22 POPEz 376      94.727  99.567  67.680  1.00  0.00           C
ATOM  11439  C3  POPEz 376      91.467 101.637  67.850  1.00  0.00           C
ATOM  11442  O31 POPEz 376      91.397 100.847  66.640  1.00  0.00           O
ATOM  11443  C31 POPEz 376      90.957  99.617  66.800  1.00  0.00           C
ATOM  11444  O32 POPEz 376      90.777  99.047  67.860  1.00  0.00           O
ATOM  11445  C32 POPEz 376      90.587  99.067  65.430  1.00  0.00           C
ATOM  11448  C23 POPEz 376      95.817  98.897  66.810  1.00  0.00           C
ATOM  11451  C24 POPEz 376      96.027  97.407  67.080  1.00  0.00           C
ATOM  11454  C25 POPEz 376      97.117  96.817  66.180  1.00  0.00           C
ATOM  11457  C26 POPEz 376      97.447  95.357  66.500  1.00  0.00           C
ATOM  11460  C27 POPEz 376      98.537  94.787  65.580  1.00  0.00           C
ATOM  11463  C28 POPEz 376      98.847  93.307  65.880  1.00  0.00           C
ATOM  11466  C29 POPEz 376     100.027  92.797  65.100  1.00  0.00           C
ATOM  11468 0C21 POPEz 376      99.997  92.077  63.960  1.00  0.00           C
ATOM  11470 1C21 POPEz 376      98.757  91.667  63.210  1.00  0.00           C
ATOM  11473 2C21 POPEz 376      98.367  90.197  63.470  1.00  0.00           C
ATOM  11476 3C21 POPEz 376      96.967  89.867  62.930  1.00  0.00           C
ATOM  11479 4C21 POPEz 376      96.217  88.797  63.740  1.00  0.00           C
ATOM  11482 5C21 POPEz 376      96.237  87.367  63.160  1.00  0.00           C
ATOM  11485 6C21 POPEz 376      97.587  86.657  63.300  1.00  0.00           C
ATOM  11488 7C21 POPEz 376      97.437  85.137  63.120  1.00  0.00           C
ATOM  11491 8C21 POPEz 376      98.747  84.367  63.200  1.00  0.00           C
ATOM  11495  C33 POPEz 376      91.817  99.007  64.500  1.00  0.00           C
ATOM  11498  C34 POPEz 376      91.547  98.227  63.210  1.00  0.00           C
ATOM  11501  C35 POPEz 376      90.707  98.987  62.180  1.00  0.00           C
ATOM  11504  C36 POPEz 376      90.687  98.257  60.820  1.00  0.00           C
ATOM  11507  C37 POPEz 376      91.077  99.167  59.650  1.00  0.00           C
ATOM  11510  C38 POPEz 376      91.137  98.417  58.310  1.00  0.00           C
ATOM  11513  C39 POPEz 376      91.277  99.387  57.130  1.00  0.00           C
ATOM  11516 0C31 POPEz 376      91.157  98.677  55.770  1.00  0.00           C
ATOM  11519 1C31 POPEz 376      90.357  99.517  54.760  1.00  0.00           C
ATOM  11522 2C31 POPEz 376      90.167  98.797  53.420  1.00  0.00           C
ATOM  11525 3C31 POPEz 376      89.147  99.497  52.510  1.00  0.00           C
ATOM  11528 4C31 POPEz 376      89.697  99.747  51.110  1.00  0.00           C
ATOM  11531 5C31 POPEz 376      88.657 100.237  50.100  1.00  0.00           C
ATOM  11534 6C31 POPEz 376      89.227 100.427  48.700  1.00  0.00           C
ATOM  11538  NH3 POPE0 377     125.137  72.447  32.780  1.00  0.00           N
ATOM  11542  C12 POPE0 377     125.827  73.707  32.350  1.00  0.00           C
ATOM  11545  C11 POPE0 377     126.497  74.317  33.570  1.00  0.00           C
ATOM  11548  P   POPE0 377     128.047  76.257  34.230  1.00  0.00           P
[truncated: 2,078,818 more chars]
