# Supplementary material for: Characterizing Membrane Association and Periplasmic Transfer of Bacterial Lipoproteins through Molecular Dynamics Simulations
Source: Structure. 2020 Apr 7;28(4):475–487.e3. doi: 10.1016/j.str.2020.01.012 (PMC7139219; doi:10.1016/j.str.2020.01.012)
Supplement: Data S2. Final Coordinates from Simulations (A–L), Related to Figure 3 [file mmc4.zip › A-L/GFCE-4-atomistic.pdb]

TITLE     Protein
REMARK    THIS IS A SIMULATION BOX
CRYST1  136.502  136.502  150.539  90.00  90.00  90.00 P 1           1
MODEL        1
ATOM      1  N   CYSTA   1      98.226  65.751  68.905  1.00  0.00           N
ATOM      3  CA  CYSTA   1      97.856  65.901  70.295  1.00  0.00           C
ATOM      5  C   CYSTA   1      98.886  66.721  71.025  1.00  0.00           C
ATOM      6  O   CYSTA   1      98.766  67.941  71.115  1.00  0.00           O
ATOM      7  CB  CYSTA   1      97.486  64.591  71.045  1.00  0.00           C
ATOM     10  SG  CYSTA   1      96.186  63.631  70.205  1.00  0.00           S
ATOM     11  C1  CYSTA   1      95.076  64.971  69.665  1.00  0.00           C
ATOM     14  CA1 CYSTA   1      99.206  64.961  68.425  1.00  0.00           C
ATOM     15  OA1 CYSTA   1      99.466  63.881  68.945  1.00  0.00           O
ATOM     16  CA2 CYSTA   1     100.006  65.451  67.265  1.00  0.00           C
ATOM     19  C11 CYSTA   1      93.946  64.551  68.705  1.00  0.00           C
ATOM     21  O11 CYSTA   1      93.086  63.611  69.365  1.00  0.00           O
ATOM     22  CX1 CYSTA   1      91.936  63.271  68.745  1.00  0.00           C
ATOM     23  OX1 CYSTA   1      91.486  62.151  68.805  1.00  0.00           O
ATOM     24  CX2 CYSTA   1      91.186  64.451  68.135  1.00  0.00           C
ATOM     27  C12 CYSTA   1      94.546  63.991  67.385  1.00  0.00           C
ATOM     30  O12 CYSTA   1      93.726  63.001  66.745  1.00  0.00           O
ATOM     31  CD1 CYSTA   1      94.026  61.691  66.635  1.00  0.00           C
ATOM     32  OD1 CYSTA   1      93.376  60.921  65.955  1.00  0.00           O
ATOM     33  CD2 CYSTA   1      95.256  61.211  67.415  1.00  0.00           C
ATOM     36  CA3 CYSTA   1     100.866  66.671  67.685  1.00  0.00           C
ATOM     39  CA4 CYSTA   1     101.376  67.501  66.495  1.00  0.00           C
ATOM     42  CA5 CYSTA   1     100.256  68.291  65.785  1.00  0.00           C
ATOM     45  CA6 CYSTA   1     100.126  67.931  64.305  1.00  0.00           C
ATOM     48  CA7 CYSTA   1     101.336  68.381  63.475  1.00  0.00           C
ATOM     51  CA8 CYSTA   1     101.296  67.921  62.015  1.00  0.00           C
ATOM     54  CA9 CYSTA   1     102.586  67.211  61.565  1.00  0.00           C
ATOM     57 0CA1 CYSTA   1     102.686  65.811  62.175  1.00  0.00           C
ATOM     60 1CA1 CYSTA   1     103.876  64.961  61.715  1.00  0.00           C
ATOM     63 2CA1 CYSTA   1     103.936  63.611  62.435  1.00  0.00           C
ATOM     66 3CA1 CYSTA   1     104.646  62.511  61.635  1.00  0.00           C
ATOM     69 4CA1 CYSTA   1     106.156  62.731  61.525  1.00  0.00           C
ATOM     72 5CA1 CYSTA   1     106.846  61.621  60.725  1.00  0.00           C
ATOM     75 6CA1 CYSTA   1     108.346  61.891  60.555  1.00  0.00           C
ATOM     79  CD3 CYSTA   1      96.626  61.461  66.735  1.00  0.00           C
ATOM     82  CD4 CYSTA   1      96.586  61.501  65.205  1.00  0.00           C
ATOM     85  CD5 CYSTA   1      96.346  62.931  64.705  1.00  0.00           C
ATOM     88  CD6 CYSTA   1      96.446  63.121  63.195  1.00  0.00           C
ATOM     91  CD7 CYSTA   1      96.536  64.621  62.875  1.00  0.00           C
ATOM     94  CD8 CYSTA   1      96.786  64.881  61.395  1.00  0.00           C
ATOM     97  CD9 CYSTA   1      97.196  66.331  61.115  1.00  0.00           C
ATOM    100 0CD1 CYSTA   1      97.936  66.431  59.785  1.00  0.00           C
ATOM    103 1CD1 CYSTA   1      98.316  67.871  59.415  1.00  0.00           C
ATOM    106 2CD1 CYSTA   1      99.286  67.881  58.235  1.00  0.00           C
ATOM    109 3CD1 CYSTA   1      99.656  69.291  57.775  1.00  0.00           C
ATOM    112 4CD1 CYSTA   1      98.546  69.981  56.985  1.00  0.00           C
ATOM    115 5CD1 CYSTA   1      99.036  71.261  56.295  1.00  0.00           C
ATOM    118 6CD1 CYSTA   1      97.946  71.981  55.485  1.00  0.00           C
ATOM    122  CX3 CYSTA   1      89.656  64.201  68.105  1.00  0.00           C
ATOM    125  CX4 CYSTA   1      88.966  64.951  66.975  1.00  0.00           C
ATOM    128  CX5 CYSTA   1      89.276  64.401  65.565  1.00  0.00           C
ATOM    131  CX6 CYSTA   1      88.896  62.921  65.415  1.00  0.00           C
ATOM    134  CX7 CYSTA   1      89.116  62.331  64.005  1.00  0.00           C
ATOM    137  CX8 CYSTA   1      87.966  62.531  62.995  1.00  0.00           C
ATOM    140  CX9 CYSTA   1      87.786  63.951  62.525  1.00  0.00           C
ATOM    142 0CX1 CYSTA   1      88.166  64.471  61.345  1.00  0.00           C
ATOM    144 1CX1 CYSTA   1      88.866  63.751  60.225  1.00  0.00           C
ATOM    147 2CX1 CYSTA   1      87.966  63.541  58.985  1.00  0.00           C
ATOM    150 3CX1 CYSTA   1      87.566  64.861  58.295  1.00  0.00           C
ATOM    153 4CX1 CYSTA   1      86.656  64.611  57.085  1.00  0.00           C
ATOM    156 5CX1 CYSTA   1      86.446  65.891  56.255  1.00  0.00           C
ATOM    159 6CX1 CYSTA   1      85.576  65.641  55.025  1.00  0.00           C
ATOM    162 7CX1 CYSTA   1      85.436  66.871  54.125  1.00  0.00           C
ATOM    165 8CX1 CYSTA   1      84.616  66.591  52.865  1.00  0.00           C
ATOM    169  N   THR A   2      99.936  66.051  71.495  1.00  0.00           N
ATOM    171  CA  THR A   2     101.126  66.631  72.085  1.00  0.00           C
ATOM    173  CB  THR A   2     101.926  65.621  72.885  1.00  0.00           C
ATOM    175  OG1 THR A   2     101.116  65.061  73.905  1.00  0.00           O
ATOM    177  CG2 THR A   2     103.076  66.301  73.615  1.00  0.00           C
ATOM    181  C   THR A   2     101.986  67.381  71.085  1.00  0.00           C
ATOM    182  O   THR A   2     103.016  66.911  70.615  1.00  0.00           O
ATOM    183  N   LEU A   3     101.576  68.621  70.765  1.00  0.00           N
ATOM    185  CA  LEU A   3     102.476  69.661  70.305  1.00  0.00           C
ATOM    187  CB  LEU A   3     101.876  70.631  69.235  1.00  0.00           C
ATOM    190  CG  LEU A   3     100.426  71.131  69.395  1.00  0.00           C
ATOM    192  CD1 LEU A   3     100.046  71.901  68.125  1.00  0.00           C
ATOM    196  CD2 LEU A   3     100.256  72.041  70.625  1.00  0.00           C
ATOM    200  C   LEU A   3     103.166  70.341  71.485  1.00  0.00           C
ATOM    201  O   LEU A   3     102.576  70.601  72.515  1.00  0.00           O
ATOM    202  N   VAL A   4     104.496  70.501  71.415  1.00  0.00           N
ATOM    204  CA  VAL A   4     105.196  70.971  70.245  1.00  0.00           C
ATOM    206  CB  VAL A   4     105.976  72.231  70.625  1.00  0.00           C
ATOM    208  CG1 VAL A   4     106.626  72.911  69.415  1.00  0.00           C
ATOM    212  CG2 VAL A   4     104.996  73.241  71.275  1.00  0.00           C
ATOM    216  C   VAL A   4     106.096  69.821  69.745  1.00  0.00           C
ATOM    217  O   VAL A   4     106.896  69.331  70.545  1.00  0.00           O
ATOM    218  N   PRO A   5     106.036  69.261  68.535  1.00  0.00           N
ATOM    219  CD  PRO A   5     104.966  69.521  67.565  1.00  0.00           C
ATOM    222  CA  PRO A   5     106.676  67.961  68.295  1.00  0.00           C
ATOM    224  CB  PRO A   5     105.886  67.391  67.095  1.00  0.00           C
ATOM    227  CG  PRO A   5     105.306  68.621  66.385  1.00  0.00           C
ATOM    230  C   PRO A   5     108.126  68.131  67.885  1.00  0.00           C
ATOM    231  O   PRO A   5     108.416  68.571  66.785  1.00  0.00           O
ATOM    232  N   GLY A   6     109.146  67.811  68.685  1.00  0.00           N
ATOM    234  CA  GLY A   6     109.236  66.991  69.895  1.00  0.00           C
ATOM    237  C   GLY A   6     110.636  66.491  69.745  1.00  0.00           C
ATOM    238  O   GLY A   6     110.996  66.131  68.645  1.00  0.00           O
ATOM    239  N   GLN A   7     111.536  66.431  70.745  1.00  0.00           N
ATOM    241  CA  GLN A   7     111.346  66.631  72.155  1.00  0.00           C
ATOM    243  CB  GLN A   7     112.396  65.821  72.965  1.00  0.00           C
ATOM    246  CG  GLN A   7     112.056  64.321  73.155  1.00  0.00           C
ATOM    249  CD  GLN A   7     112.636  63.321  72.155  1.00  0.00           C
ATOM    250  OE1 GLN A   7     113.286  62.361  72.595  1.00  0.00           O
ATOM    251  NE2 GLN A   7     112.336  63.461  70.845  1.00  0.00           N
ATOM    254  C   GLN A   7     111.366  68.081  72.615  1.00  0.00           C
ATOM    255  O   GLN A   7     110.476  68.581  73.305  1.00  0.00           O
ATOM    256  N   ASN A   8     112.416  68.841  72.265  1.00  0.00           N
ATOM    258  CA  ASN A   8     112.686  70.071  72.995  1.00  0.00           C
ATOM    260  CB  ASN A   8     114.196  70.161  73.345  1.00  0.00           C
ATOM    263  CG  ASN A   8     114.726  69.081  74.285  1.00  0.00           C
ATOM    264  OD1 ASN A   8     115.926  69.051  74.575  1.00  0.00           O
ATOM    265  ND2 ASN A   8     113.856  68.221  74.845  1.00  0.00           N
ATOM    268  C   ASN A   8     112.336  71.331  72.225  1.00  0.00           C
ATOM    269  O   ASN A   8     112.346  72.421  72.785  1.00  0.00           O
ATOM    270  N   LEU A   9     111.986  71.211  70.945  1.00  0.00           N
ATOM    272  CA  LEU A   9     111.846  72.331  70.035  1.00  0.00           C
ATOM    274  CB  LEU A   9     112.566  71.961  68.715  1.00  0.00           C
ATOM    277  CG  LEU A   9     112.276  70.601  68.045  1.00  0.00           C
ATOM    279  CD1 LEU A   9     113.416  70.361  67.045  1.00  0.00           C
ATOM    283  CD2 LEU A   9     110.946  70.541  67.295  1.00  0.00           C
ATOM    287  C   LEU A   9     110.416  72.811  69.785  1.00  0.00           C
ATOM    288  O   LEU A   9     109.986  73.021  68.655  1.00  0.00           O
ATOM    289  N   SER A  10     109.586  72.991  70.825  1.00  0.00           N
ATOM    291  CA  SER A  10     109.796  74.031  71.815  1.00  0.00           C
ATOM    293  CB  SER A  10     109.326  75.401  71.245  1.00  0.00           C
ATOM    296  OG  SER A  10     110.036  76.451  71.885  1.00  0.00           O
ATOM    298  C   SER A  10     109.016  73.611  73.055  1.00  0.00           C
ATOM    299  O   SER A  10     108.186  74.321  73.605  1.00  0.00           O
ATOM    300  N   THR A  11     109.316  72.371  73.505  1.00  0.00           N
ATOM    302  CA  THR A  11     108.866  71.731  74.745  1.00  0.00           C
ATOM    304  CB  THR A  11     109.076  72.481  76.085  1.00  0.00           C
ATOM    306  OG1 THR A  11     110.266  72.001  76.715  1.00  0.00           O
ATOM    308  CG2 THR A  11     107.976  72.261  77.135  1.00  0.00           C
ATOM    312  C   THR A  11     107.556  70.971  74.695  1.00  0.00           C
ATOM    313  O   THR A  11     106.476  71.451  74.395  1.00  0.00           O
ATOM    314  N   SER A  12     107.666  69.691  75.105  1.00  0.00           N
ATOM    316  CA  SER A  12     106.586  68.911  75.685  1.00  0.00           C
ATOM    318  CB  SER A  12     105.476  68.411  74.705  1.00  0.00           C
ATOM    321  OG  SER A  12     105.986  67.791  73.525  1.00  0.00           O
ATOM    323  C   SER A  12     107.186  67.781  76.485  1.00  0.00           C
ATOM    324  O   SER A  12     106.986  66.601  76.225  1.00  0.00           O
ATOM    325  N   ASN A  13     107.976  68.161  77.515  1.00  0.00           N
ATOM    327  CA  ASN A  13     108.396  67.291  78.605  1.00  0.00           C
ATOM    329  CB  ASN A  13     109.746  66.501  78.455  1.00  0.00           C
ATOM    332  CG  ASN A  13     110.856  67.081  77.555  1.00  0.00           C
ATOM    333  OD1 ASN A  13     112.016  67.131  77.975  1.00  0.00           O
ATOM    334  ND2 ASN A  13     110.556  67.501  76.315  1.00  0.00           N
ATOM    337  C   ASN A  13     108.366  68.191  79.835  1.00  0.00           C
ATOM    338  O   ASN A  13     108.746  69.361  79.785  1.00  0.00           O
ATOM    339  N   LYS A  14     107.786  67.741  80.965  1.00  0.00           N
ATOM    341  CA  LYS A  14     108.116  66.481  81.605  1.00  0.00           C
ATOM    343  CB  LYS A  14     109.106  66.851  82.745  1.00  0.00           C
ATOM    346  CG  LYS A  14     108.396  67.641  83.875  1.00  0.00           C
ATOM    349  CD  LYS A  14     109.316  68.321  84.875  1.00  0.00           C
ATOM    352  CE  LYS A  14     108.486  69.181  85.825  1.00  0.00           C
ATOM    355  NZ  LYS A  14     109.346  70.071  86.615  1.00  0.00           N
ATOM    359  C   LYS A  14     106.896  65.801  82.255  1.00  0.00           C
ATOM    360  O   LYS A  14     105.906  66.481  82.565  1.00  0.00           O
ATOM    361  N   ASP A  15     106.856  64.491  82.605  1.00  0.00           N
ATOM    363  CA  ASP A  15     107.286  63.301  81.865  1.00  0.00           C
ATOM    365  CB  ASP A  15     108.846  63.201  81.645  1.00  0.00           C
ATOM    368  CG  ASP A  15     109.216  62.361  80.425  1.00  0.00           C
ATOM    369  OD1 ASP A  15     110.416  61.971  80.295  1.00  0.00           O
ATOM    370  OD2 ASP A  15     108.336  62.151  79.565  1.00  0.00           O
ATOM    371  C   ASP A  15     106.806  62.011  82.595  1.00  0.00           C
ATOM    372  O   ASP A  15     107.586  61.321  83.265  1.00  0.00           O
ATOM    373  N   VAL A  16     105.516  61.621  82.555  1.00  0.00           N
ATOM    375  CA  VAL A  16     104.446  62.341  83.235  1.00  0.00           C
ATOM    377  CB  VAL A  16     103.206  62.611  82.395  1.00  0.00           C
ATOM    379  CG1 VAL A  16     102.266  63.581  83.125  1.00  0.00           C
ATOM    383  CG2 VAL A  16     103.606  63.221  81.055  1.00  0.00           C
ATOM    387  C   VAL A  16     104.056  61.551  84.465  1.00  0.00           C
ATOM    388  O   VAL A  16     104.516  61.891  85.545  1.00  0.00           O
ATOM    389  N   ILE A  17     103.206  60.501  84.275  1.00  0.00           N
ATOM    391  CA  ILE A  17     102.826  59.421  85.175  1.00  0.00           C
ATOM    393  CB  ILE A  17     102.026  59.861  86.445  1.00  0.00           C
ATOM    395  CG2 ILE A  17     103.076  59.931  87.595  1.00  0.00           C
ATOM    399  CG1 ILE A  17     101.306  61.241  86.355  1.00  0.00           C
ATOM    402  CD  ILE A  17     100.526  61.671  87.605  1.00  0.00           C
ATOM    406  C   ILE A  17     102.356  58.241  84.235  1.00  0.00           C
ATOM    407  O   ILE A  17     103.036  58.011  83.225  1.00  0.00           O
ATOM    408  N   GLU A  18     101.286  57.411  84.485  1.00  0.00           N
ATOM    410  CA  GLU A  18     101.136  56.021  83.945  1.00  0.00           C
ATOM    412  CB  GLU A  18     101.466  55.061  85.155  1.00  0.00           C
ATOM    415  CG  GLU A  18     102.976  54.751  85.485  1.00  0.00           C
ATOM    418  CD  GLU A  18     103.766  55.601  86.495  1.00  0.00           C
ATOM    419  OE1 GLU A  18     104.866  55.131  86.925  1.00  0.00           O
ATOM    420  OE2 GLU A  18     103.246  56.651  86.935  1.00  0.00           O
ATOM    421  C   GLU A  18      99.796  55.641  83.105  1.00  0.00           C
ATOM    422  O   GLU A  18      99.106  56.551  82.665  1.00  0.00           O
ATOM    423  N   LEU A  19      99.386  54.311  82.885  1.00  0.00           N
ATOM    425  CA  LEU A  19      98.026  53.621  82.805  1.00  0.00           C
ATOM    427  CB  LEU A  19      97.036  53.981  83.995  1.00  0.00           C
ATOM    430  CG  LEU A  19      97.506  54.911  85.155  1.00  0.00           C
ATOM    432  CD1 LEU A  19      96.976  54.491  86.535  1.00  0.00           C
ATOM    436  CD2 LEU A  19      97.086  56.371  84.905  1.00  0.00           C
ATOM    440  C   LEU A  19      97.166  53.261  81.465  1.00  0.00           C
ATOM    441  O   LEU A  19      96.746  54.221  80.825  1.00  0.00           O
ATOM    442  N   PRO A  20      96.826  51.991  80.905  1.00  0.00           N
ATOM    443  CD  PRO A  20      97.376  50.711  81.395  1.00  0.00           C
ATOM    446  CA  PRO A  20      95.486  51.721  80.255  1.00  0.00           C
ATOM    448  CB  PRO A  20      94.966  50.691  81.275  1.00  0.00           C
ATOM    451  CG  PRO A  20      96.166  49.761  81.515  1.00  0.00           C
ATOM    454  C   PRO A  20      95.326  50.961  78.865  1.00  0.00           C
ATOM    455  O   PRO A  20      96.256  50.321  78.385  1.00  0.00           O
ATOM    456  N   ASP A  21      94.086  50.921  78.255  1.00  0.00           N
ATOM    458  CA  ASP A  21      93.626  50.241  77.015  1.00  0.00           C
ATOM    460  CB  ASP A  21      92.176  50.781  76.695  1.00  0.00           C
ATOM    463  CG  ASP A  21      91.496  50.831  75.305  1.00  0.00           C
ATOM    464  OD1 ASP A  21      92.086  50.571  74.245  1.00  0.00           O
ATOM    465  OD2 ASP A  21      90.286  51.211  75.365  1.00  0.00           O
ATOM    466  C   ASP A  21      94.506  50.211  75.755  1.00  0.00           C
ATOM    467  O   ASP A  21      94.766  51.241  75.175  1.00  0.00           O
ATOM    468  N   ASN A  22      94.916  49.041  75.215  1.00  0.00           N
ATOM    470  CA  ASN A  22      96.226  48.491  75.555  1.00  0.00           C
ATOM    472  CB  ASN A  22      96.166  46.921  75.695  1.00  0.00           C
ATOM    475  CG  ASN A  22      96.196  46.081  74.425  1.00  0.00           C
ATOM    476  OD1 ASN A  22      96.046  46.531  73.295  1.00  0.00           O
ATOM    477  ND2 ASN A  22      96.456  44.771  74.595  1.00  0.00           N
ATOM    480  C   ASN A  22      97.356  48.981  74.635  1.00  0.00           C
ATOM    481  O   ASN A  22      98.396  49.431  75.105  1.00  0.00           O
ATOM    482  N   GLN A  23      97.146  48.921  73.305  1.00  0.00           N
ATOM    484  CA  GLN A  23      98.116  49.251  72.275  1.00  0.00           C
ATOM    486  CB  GLN A  23      97.636  48.691  70.905  1.00  0.00           C
ATOM    489  CG  GLN A  23      98.146  49.361  69.595  1.00  0.00           C
ATOM    492  CD  GLN A  23      97.526  50.741  69.295  1.00  0.00           C
ATOM    493  OE1 GLN A  23      96.336  50.901  69.075  1.00  0.00           O
ATOM    494  NE2 GLN A  23      98.376  51.791  69.305  1.00  0.00           N
ATOM    497  C   GLN A  23      98.426  50.721  72.235  1.00  0.00           C
ATOM    498  O   GLN A  23      99.506  51.121  71.795  1.00  0.00           O
ATOM    499  N   TYR A  24      97.466  51.551  72.695  1.00  0.00           N
ATOM    501  CA  TYR A  24      97.506  52.991  72.805  1.00  0.00           C
ATOM    503  CB  TYR A  24      96.496  53.561  73.875  1.00  0.00           C
ATOM    506  CG  TYR A  24      97.026  53.621  75.305  1.00  0.00           C
ATOM    507  CD1 TYR A  24      97.376  54.851  75.885  1.00  0.00           C
ATOM    509  CE1 TYR A  24      97.966  54.931  77.155  1.00  0.00           C
ATOM    511  CZ  TYR A  24      98.206  53.751  77.855  1.00  0.00           C
ATOM    512  OH  TYR A  24      98.806  53.761  79.115  1.00  0.00           O
ATOM    514  CD2 TYR A  24      97.276  52.461  76.045  1.00  0.00           C
ATOM    516  CE2 TYR A  24      97.856  52.531  77.315  1.00  0.00           C
ATOM    518  C   TYR A  24      98.886  53.561  73.065  1.00  0.00           C
ATOM    519  O   TYR A  24      99.596  53.171  73.995  1.00  0.00           O
ATOM    520  N   ASP A  25      99.256  54.601  72.315  1.00  0.00           N
ATOM    522  CA  ASP A  25     100.196  55.561  72.805  1.00  0.00           C
ATOM    524  CB  ASP A  25     100.686  56.481  71.675  1.00  0.00           C
ATOM    527  CG  ASP A  25     101.046  55.681  70.465  1.00  0.00           C
ATOM    528  OD1 ASP A  25     101.916  54.771  70.485  1.00  0.00           O
ATOM    529  OD2 ASP A  25     100.466  56.041  69.415  1.00  0.00           O
ATOM    530  C   ASP A  25      99.486  56.461  73.795  1.00  0.00           C
ATOM    531  O   ASP A  25      98.366  56.891  73.545  1.00  0.00           O
ATOM    532  N   LEU A  26     100.146  56.841  74.905  1.00  0.00           N
ATOM    534  CA  LEU A  26      99.666  57.851  75.835  1.00  0.00           C
ATOM    536  CB  LEU A  26     100.706  57.941  76.965  1.00  0.00           C
ATOM    539  CG  LEU A  26     100.456  58.981  78.075  1.00  0.00           C
ATOM    541  CD1 LEU A  26      99.296  58.551  78.975  1.00  0.00           C
ATOM    545  CD2 LEU A  26     101.736  59.161  78.895  1.00  0.00           C
ATOM    549  C   LEU A  26      99.416  59.191  75.145  1.00  0.00           C
ATOM    550  O   LEU A  26      98.386  59.841  75.335  1.00  0.00           O
ATOM    551  N   ASP A  27     100.306  59.551  74.195  1.00  0.00           N
ATOM    553  CA  ASP A  27     100.146  60.611  73.215  1.00  0.00           C
ATOM    555  CB  ASP A  27     101.236  60.471  72.115  1.00  0.00           C
ATOM    558  CG  ASP A  27     102.646  60.451  72.695  1.00  0.00           C
ATOM    559  OD1 ASP A  27     102.856  61.051  73.785  1.00  0.00           O
ATOM    560  OD2 ASP A  27     103.546  59.861  72.035  1.00  0.00           O
ATOM    561  C   ASP A  27      98.756  60.701  72.535  1.00  0.00           C
ATOM    562  O   ASP A  27      98.326  61.781  72.135  1.00  0.00           O
ATOM    563  N   LYS A  28      98.006  59.591  72.375  1.00  0.00           N
ATOM    565  CA  LYS A  28      96.696  59.631  71.735  1.00  0.00           C
ATOM    567  CB  LYS A  28      96.386  58.251  71.115  1.00  0.00           C
ATOM    570  CG  LYS A  28      97.366  57.801  70.015  1.00  0.00           C
ATOM    573  CD  LYS A  28      97.116  58.431  68.635  1.00  0.00           C
ATOM    576  CE  LYS A  28      98.116  58.041  67.525  1.00  0.00           C
ATOM    579  NZ  LYS A  28      99.526  58.081  67.985  1.00  0.00           N
ATOM    583  C   LYS A  28      95.566  59.991  72.695  1.00  0.00           C
ATOM    584  O   LYS A  28      94.466  60.361  72.275  1.00  0.00           O
ATOM    585  N   MET A  29      95.796  59.911  74.015  1.00  0.00           N
ATOM    587  CA  MET A  29      94.766  60.001  75.035  1.00  0.00           C
ATOM    589  CB  MET A  29      95.016  58.971  76.145  1.00  0.00           C
ATOM    592  CG  MET A  29      94.986  57.521  75.655  1.00  0.00           C
ATOM    595  SD  MET A  29      94.786  56.341  77.015  1.00  0.00           S
ATOM    596  CE  MET A  29      92.986  56.511  77.155  1.00  0.00           C
ATOM    600  C   MET A  29      94.726  61.361  75.705  1.00  0.00           C
ATOM    601  O   MET A  29      93.846  61.681  76.505  1.00  0.00           O
ATOM    602  N   VAL A  30      95.666  62.221  75.315  1.00  0.00           N
ATOM    604  CA  VAL A  30      95.626  63.621  75.625  1.00  0.00           C
ATOM    606  CB  VAL A  30      96.866  64.131  76.325  1.00  0.00           C
ATOM    608  CG1 VAL A  30      96.956  63.391  77.675  1.00  0.00           C
ATOM    612  CG2 VAL A  30      98.156  63.971  75.505  1.00  0.00           C
ATOM    616  C   VAL A  30      95.366  64.361  74.345  1.00  0.00           C
ATOM    617  O   VAL A  30      95.296  63.791  73.265  1.00  0.00           O
ATOM    618  N   ASN A  31      95.156  65.671  74.495  1.00  0.00           N
ATOM    620  CA  ASN A  31      95.076  66.641  73.435  1.00  0.00           C
ATOM    622  CB  ASN A  31      93.656  67.221  73.215  1.00  0.00           C
ATOM    625  CG  ASN A  31      92.636  66.261  72.595  1.00  0.00           C
ATOM    626  OD1 ASN A  31      92.876  65.171  72.085  1.00  0.00           O
ATOM    627  ND2 ASN A  31      91.376  66.741  72.635  1.00  0.00           N
ATOM    630  C   ASN A  31      95.896  67.771  74.005  1.00  0.00           C
ATOM    631  O   ASN A  31      95.926  67.971  75.225  1.00  0.00           O
ATOM    632  N   ILE A  32      96.516  68.591  73.155  1.00  0.00           N
ATOM    634  CA  ILE A  32      97.006  69.901  73.555  1.00  0.00           C
ATOM    636  CB  ILE A  32      98.526  70.041  73.525  1.00  0.00           C
ATOM    638  CG2 ILE A  32      98.956  71.421  74.095  1.00  0.00           C
ATOM    642  CG1 ILE A  32      99.116  68.861  74.315  1.00  0.00           C
ATOM    645  CD  ILE A  32     100.566  69.041  74.775  1.00  0.00           C
ATOM    649  C   ILE A  32      96.316  70.821  72.595  1.00  0.00           C
ATOM    650  O   ILE A  32      96.066  70.441  71.455  1.00  0.00           O
ATOM    651  N   TYR A  33      95.946  72.031  73.035  1.00  0.00           N
ATOM    653  CA  TYR A  33      95.576  73.111  72.155  1.00  0.00           C
ATOM    655  CB  TYR A  33      94.106  73.551  72.375  1.00  0.00           C
ATOM    658  CG  TYR A  33      93.216  72.431  71.915  1.00  0.00           C
ATOM    659  CD1 TYR A  33      93.086  72.171  70.535  1.00  0.00           C
ATOM    661  CE1 TYR A  33      92.316  71.101  70.075  1.00  0.00           C
ATOM    663  CZ  TYR A  33      91.686  70.261  70.995  1.00  0.00           C
ATOM    664  OH  TYR A  33      90.956  69.161  70.505  1.00  0.00           O
ATOM    666  CD2 TYR A  33      92.526  71.611  72.815  1.00  0.00           C
ATOM    668  CE2 TYR A  33      91.776  70.511  72.365  1.00  0.00           C
ATOM    670  C   TYR A  33      96.516  74.261  72.465  1.00  0.00           C
ATOM    671  O   TYR A  33      96.836  74.451  73.635  1.00  0.00           O
ATOM    672  N   PRO A  34      97.036  75.041  71.525  1.00  0.00           N
ATOM    673  CD  PRO A  34      97.156  74.691  70.105  1.00  0.00           C
ATOM    676  CA  PRO A  34      97.366  76.441  71.765  1.00  0.00           C
ATOM    678  CB  PRO A  34      97.836  76.951  70.385  1.00  0.00           C
ATOM    681  CG  PRO A  34      98.196  75.681  69.595  1.00  0.00           C
ATOM    684  C   PRO A  34      96.196  77.251  72.305  1.00  0.00           C
ATOM    685  O   PRO A  34      95.056  77.021  71.885  1.00  0.00           O
ATOM    686  N   VAL A  35      96.426  78.231  73.195  1.00  0.00           N
ATOM    688  CA  VAL A  35      95.386  79.171  73.645  1.00  0.00           C
ATOM    690  CB  VAL A  35      95.646  79.781  75.005  1.00  0.00           C
ATOM    692  CG1 VAL A  35      95.646  78.661  76.065  1.00  0.00           C
ATOM    696  CG2 VAL A  35      96.966  80.551  75.045  1.00  0.00           C
ATOM    700  C   VAL A  35      95.096  80.241  72.605  1.00  0.00           C
ATOM    701  O   VAL A  35      95.376  81.431  72.725  1.00  0.00           O
ATOM    702  N   THR A  36      94.496  79.841  71.495  1.00  0.00           N
ATOM    704  CA  THR A  36      94.016  80.761  70.495  1.00  0.00           C
ATOM    706  CB  THR A  36      93.746  80.071  69.165  1.00  0.00           C
ATOM    708  OG1 THR A  36      92.976  80.841  68.245  1.00  0.00           O
ATOM    710  CG2 THR A  36      92.976  78.761  69.375  1.00  0.00           C
ATOM    714  C   THR A  36      92.846  81.611  71.015  1.00  0.00           C
ATOM    715  O   THR A  36      92.016  81.061  71.755  1.00  0.00           O
ATOM    716  N   PRO A  37      92.716  82.901  70.655  1.00  0.00           N
ATOM    717  CD  PRO A  37      93.816  83.681  70.065  1.00  0.00           C
ATOM    720  CA  PRO A  37      91.526  83.721  70.835  1.00  0.00           C
ATOM    722  CB  PRO A  37      91.756  84.851  69.805  1.00  0.00           C
ATOM    725  CG  PRO A  37      93.256  85.101  69.935  1.00  0.00           C
ATOM    728  C   PRO A  37      90.206  83.001  70.665  1.00  0.00           C
ATOM    729  O   PRO A  37      89.366  83.001  71.565  1.00  0.00           O
ATOM    730  N   GLY A  38      90.056  82.281  69.545  1.00  0.00           N
ATOM    732  CA  GLY A  38      88.886  81.481  69.215  1.00  0.00           C
ATOM    735  C   GLY A  38      88.576  80.351  70.155  1.00  0.00           C
ATOM    736  O   GLY A  38      87.406  80.051  70.415  1.00  0.00           O
ATOM    737  N   LEU A  39      89.606  79.671  70.705  1.00  0.00           N
ATOM    739  CA  LEU A  39      89.426  78.651  71.735  1.00  0.00           C
ATOM    741  CB  LEU A  39      90.766  78.001  72.195  1.00  0.00           C
ATOM    744  CG  LEU A  39      90.686  77.051  73.425  1.00  0.00           C
ATOM    746  CD1 LEU A  39      89.886  75.771  73.135  1.00  0.00           C
ATOM    750  CD2 LEU A  39      92.086  76.711  73.935  1.00  0.00           C
ATOM    754  C   LEU A  39      88.766  79.211  72.965  1.00  0.00           C
ATOM    755  O   LEU A  39      87.886  78.611  73.565  1.00  0.00           O
ATOM    756  N   ILE A  40      89.206  80.411  73.385  1.00  0.00           N
ATOM    758  CA  ILE A  40      88.716  81.051  74.575  1.00  0.00           C
ATOM    760  CB  ILE A  40      89.646  82.181  74.975  1.00  0.00           C
ATOM    762  CG2 ILE A  40      89.036  83.041  76.095  1.00  0.00           C
ATOM    766  CG1 ILE A  40      91.026  81.621  75.385  1.00  0.00           C
ATOM    769  CD  ILE A  40      92.056  82.711  75.695  1.00  0.00           C
ATOM    773  C   ILE A  40      87.246  81.431  74.475  1.00  0.00           C
ATOM    774  O   ILE A  40      86.486  81.231  75.415  1.00  0.00           O
ATOM    775  N   ASP A  41      86.796  81.921  73.295  1.00  0.00           N
ATOM    777  CA  ASP A  41      85.416  82.141  72.945  1.00  0.00           C
ATOM    779  CB  ASP A  41      85.326  82.761  71.525  1.00  0.00           C
ATOM    782  CG  ASP A  41      85.616  84.251  71.595  1.00  0.00           C
ATOM    783  OD1 ASP A  41      85.266  84.891  72.635  1.00  0.00           O
ATOM    784  OD2 ASP A  41      86.036  84.801  70.545  1.00  0.00           O
ATOM    785  C   ASP A  41      84.556  80.891  73.015  1.00  0.00           C
ATOM    786  O   ASP A  41      83.456  80.911  73.555  1.00  0.00           O
ATOM    787  N   GLN A  42      85.036  79.731  72.505  1.00  0.00           N
ATOM    789  CA  GLN A  42      84.396  78.451  72.765  1.00  0.00           C
ATOM    791  CB  GLN A  42      85.066  77.351  71.925  1.00  0.00           C
ATOM    794  CG  GLN A  42      84.426  75.961  72.135  1.00  0.00           C
ATOM    797  CD  GLN A  42      84.976  74.911  71.185  1.00  0.00           C
ATOM    798  OE1 GLN A  42      84.246  74.251  70.435  1.00  0.00           O
ATOM    799  NE2 GLN A  42      86.306  74.741  71.255  1.00  0.00           N
ATOM    802  C   GLN A  42      84.346  77.991  74.225  1.00  0.00           C
ATOM    803  O   GLN A  42      83.346  77.461  74.715  1.00  0.00           O
ATOM    804  N   LEU A  43      85.466  78.181  74.945  1.00  0.00           N
ATOM    806  CA  LEU A  43      85.676  77.741  76.305  1.00  0.00           C
ATOM    808  CB  LEU A  43      87.196  77.781  76.595  1.00  0.00           C
ATOM    811  CG  LEU A  43      87.646  77.041  77.865  1.00  0.00           C
ATOM    813  CD1 LEU A  43      87.676  75.531  77.625  1.00  0.00           C
ATOM    817  CD2 LEU A  43      89.016  77.551  78.315  1.00  0.00           C
ATOM    821  C   LEU A  43      84.966  78.661  77.295  1.00  0.00           C
ATOM    822  O   LEU A  43      84.806  78.371  78.485  1.00  0.00           O
ATOM    823  N   ARG A  44      84.516  79.821  76.805  1.00  0.00           N
ATOM    825  CA  ARG A  44      83.666  80.761  77.475  1.00  0.00           C
ATOM    827  CB  ARG A  44      83.276  81.931  76.535  1.00  0.00           C
ATOM    830  CG  ARG A  44      82.756  83.201  77.245  1.00  0.00           C
ATOM    833  CD  ARG A  44      83.866  84.121  77.785  1.00  0.00           C
ATOM    836  NE  ARG A  44      84.666  84.551  76.605  1.00  0.00           N
ATOM    838  CZ  ARG A  44      85.956  84.841  76.645  1.00  0.00           C
ATOM    839  NH1 ARG A  44      86.736  84.611  77.665  1.00  0.00           N
ATOM    842  NH2 ARG A  44      86.526  85.391  75.585  1.00  0.00           N
ATOM    845  C   ARG A  44      82.406  80.071  77.925  1.00  0.00           C
ATOM    846  O   ARG A  44      81.576  79.661  77.115  1.00  0.00           O
ATOM    847  N   ALA A  45      82.216  79.951  79.245  1.00  0.00           N
ATOM    849  CA  ALA A  45      80.936  79.571  79.795  1.00  0.00           C
ATOM    851  CB  ALA A  45      80.996  79.341  81.315  1.00  0.00           C
ATOM    855  C   ALA A  45      79.866  80.571  79.415  1.00  0.00           C
ATOM    856  O   ALA A  45      80.106  81.771  79.225  1.00  0.00           O
ATOM    857  N   LYS A  46      78.646  80.061  79.245  1.00  0.00           N
ATOM    859  CA  LYS A  46      77.516  80.831  78.805  1.00  0.00           C
ATOM    861  CB  LYS A  46      76.336  79.861  78.735  1.00  0.00           C
ATOM    864  CG  LYS A  46      76.376  78.891  77.535  1.00  0.00           C
ATOM    867  CD  LYS A  46      76.276  79.581  76.165  1.00  0.00           C
ATOM    870  CE  LYS A  46      75.906  78.611  75.045  1.00  0.00           C
ATOM    873  NZ  LYS A  46      75.616  79.301  73.765  1.00  0.00           N
ATOM    877  C   LYS A  46      77.186  82.061  79.665  1.00  0.00           C
ATOM    878  O   LYS A  46      77.366  81.971  80.885  1.00  0.00           O
ATOM    879  N   PRO A  47      76.776  83.221  79.165  1.00  0.00           N
ATOM    880  CD  PRO A  47      76.646  83.551  77.745  1.00  0.00           C
ATOM    883  CA  PRO A  47      76.276  84.291  80.015  1.00  0.00           C
ATOM    885  CB  PRO A  47      76.016  85.491  79.065  1.00  0.00           C
ATOM    888  CG  PRO A  47      76.606  85.081  77.695  1.00  0.00           C
ATOM    891  C   PRO A  47      75.026  83.881  80.785  1.00  0.00           C
ATOM    892  O   PRO A  47      73.956  83.841  80.175  1.00  0.00           O
ATOM    893  N   ILE A  48      75.126  83.591  82.105  1.00  0.00           N
ATOM    895  CA  ILE A  48      73.966  83.301  82.935  1.00  0.00           C
ATOM    897  CB  ILE A  48      74.266  82.831  84.365  1.00  0.00           C
ATOM    899  CG2 ILE A  48      72.956  82.621  85.155  1.00  0.00           C
ATOM    903  CG1 ILE A  48      75.036  81.491  84.455  1.00  0.00           C
ATOM    906  CD  ILE A  48      76.496  81.521  84.035  1.00  0.00           C
ATOM    910  C   ILE A  48      73.106  84.551  83.015  1.00  0.00           C
ATOM    911  O   ILE A  48      73.526  85.591  83.515  1.00  0.00           O
ATOM    912  N   MET A  49      71.856  84.491  82.525  1.00  0.00           N
ATOM    914  CA  MET A  49      70.906  85.571  82.655  1.00  0.00           C
ATOM    916  CB  MET A  49      70.296  86.001  81.305  1.00  0.00           C
ATOM    919  CG  MET A  49      71.376  86.621  80.395  1.00  0.00           C
ATOM    922  SD  MET A  49      70.766  87.491  78.935  1.00  0.00           S
ATOM    923  CE  MET A  49      70.026  88.931  79.775  1.00  0.00           C
ATOM    927  C   MET A  49      69.836  85.251  83.675  1.00  0.00           C
ATOM    928  O   MET A  49      69.726  84.111  84.115  1.00  0.00           O
ATOM    929  N   SER A  50      69.046  86.251  84.105  1.00  0.00           N
ATOM    931  CA  SER A  50      67.856  86.031  84.905  1.00  0.00           C
ATOM    933  CB  SER A  50      67.246  87.311  85.575  1.00  0.00           C
ATOM    936  OG  SER A  50      66.926  88.381  84.665  1.00  0.00           O
ATOM    938  C   SER A  50      66.776  85.231  84.195  1.00  0.00           C
ATOM    939  O   SER A  50      66.446  85.461  83.025  1.00  0.00           O
ATOM    940  N   GLN A  51      66.206  84.221  84.885  1.00  0.00           N
ATOM    942  CA  GLN A  51      65.226  83.311  84.315  1.00  0.00           C
ATOM    944  CB  GLN A  51      65.886  82.011  83.775  1.00  0.00           C
ATOM    947  CG  GLN A  51      67.086  82.311  82.845  1.00  0.00           C
ATOM    950  CD  GLN A  51      67.616  81.121  82.075  1.00  0.00           C
ATOM    951  OE1 GLN A  51      68.516  80.411  82.525  1.00  0.00           O
ATOM    952  NE2 GLN A  51      67.116  80.871  80.845  1.00  0.00           N
ATOM    955  C   GLN A  51      64.246  83.001  85.425  1.00  0.00           C
ATOM    956  O   GLN A  51      64.646  82.681  86.545  1.00  0.00           O
ATOM    957  N   ALA A  52      62.926  83.101  85.175  1.00  0.00           N
ATOM    959  CA  ALA A  52      61.906  82.721  86.135  1.00  0.00           C
ATOM    961  CB  ALA A  52      60.556  83.401  85.835  1.00  0.00           C
ATOM    965  C   ALA A  52      61.716  81.221  86.075  1.00  0.00           C
ATOM    966  O   ALA A  52      62.026  80.601  85.055  1.00  0.00           O
ATOM    967  N   ASN A  53      61.206  80.581  87.155  1.00  0.00           N
ATOM    969  CA  ASN A  53      61.026  79.151  87.155  1.00  0.00           C
ATOM    971  CB  ASN A  53      61.896  78.551  88.285  1.00  0.00           C
ATOM    974  CG  ASN A  53      62.036  77.041  88.135  1.00  0.00           C
ATOM    975  OD1 ASN A  53      61.636  76.491  87.105  1.00  0.00           O
ATOM    976  ND2 ASN A  53      62.606  76.361  89.155  1.00  0.00           N
ATOM    979  C   ASN A  53      59.546  78.781  87.305  1.00  0.00           C
ATOM    980  O   ASN A  53      59.066  78.651  88.435  1.00  0.00           O
ATOM    981  N   PRO A  54      58.836  78.501  86.205  1.00  0.00           N
ATOM    982  CD  PRO A  54      59.186  78.961  84.865  1.00  0.00           C
ATOM    985  CA  PRO A  54      57.426  78.181  86.255  1.00  0.00           C
ATOM    987  CB  PRO A  54      56.966  78.201  84.785  1.00  0.00           C
ATOM    990  CG  PRO A  54      57.866  79.251  84.165  1.00  0.00           C
ATOM    993  C   PRO A  54      57.156  76.841  86.885  1.00  0.00           C
ATOM    994  O   PRO A  54      56.076  76.691  87.465  1.00  0.00           O
ATOM    995  N   GLU A  55      58.076  75.831  86.755  1.00  0.00           N
ATOM    997  CA  GLU A  55      57.846  74.531  87.365  1.00  0.00           C
ATOM    999  CB  GLU A  55      58.966  73.481  87.015  1.00  0.00           C
ATOM   1002  CG  GLU A  55      60.236  73.411  87.925  1.00  0.00           C
ATOM   1005  CD  GLU A  55      61.336  72.481  87.415  1.00  0.00           C
ATOM   1006  OE1 GLU A  55      61.266  72.051  86.245  1.00  0.00           O
ATOM   1007  OE2 GLU A  55      62.316  72.251  88.165  1.00  0.00           O
ATOM   1008  C   GLU A  55      57.736  74.691  88.875  1.00  0.00           C
ATOM   1009  O   GLU A  55      56.726  74.311  89.465  1.00  0.00           O
ATOM   1010  N   LEU A  56      58.706  75.411  89.495  1.00  0.00           N
ATOM   1012  CA  LEU A  56      58.686  75.721  90.915  1.00  0.00           C
ATOM   1014  CB  LEU A  56      59.966  76.471  91.395  1.00  0.00           C
ATOM   1017  CG  LEU A  56      59.996  76.811  92.915  1.00  0.00           C
ATOM   1019  CD1 LEU A  56      59.956  75.551  93.785  1.00  0.00           C
ATOM   1023  CD2 LEU A  56      61.236  77.641  93.285  1.00  0.00           C
ATOM   1027  C   LEU A  56      57.476  76.531  91.265  1.00  0.00           C
ATOM   1028  O   LEU A  56      56.806  76.241  92.245  1.00  0.00           O
ATOM   1029  N   GLU A  57      57.106  77.531  90.445  1.00  0.00           N
ATOM   1031  CA  GLU A  57      55.936  78.341  90.735  1.00  0.00           C
ATOM   1033  CB  GLU A  57      55.786  79.421  89.655  1.00  0.00           C
ATOM   1036  CG  GLU A  57      54.566  80.371  89.795  1.00  0.00           C
ATOM   1039  CD  GLU A  57      54.516  81.301  88.585  1.00  0.00           C
ATOM   1040  OE1 GLU A  57      55.606  81.591  88.035  1.00  0.00           O
ATOM   1041  OE2 GLU A  57      53.406  81.731  88.195  1.00  0.00           O
ATOM   1042  C   GLU A  57      54.656  77.531  90.885  1.00  0.00           C
ATOM   1043  O   GLU A  57      53.906  77.721  91.845  1.00  0.00           O
ATOM   1044  N   GLN A  58      54.406  76.551  89.995  1.00  0.00           N
ATOM   1046  CA  GLN A  58      53.286  75.631  90.125  1.00  0.00           C
ATOM   1048  CB  GLN A  58      53.186  74.761  88.855  1.00  0.00           C
ATOM   1051  CG  GLN A  58      51.866  73.971  88.795  1.00  0.00           C
ATOM   1054  CD  GLN A  58      51.766  73.091  87.545  1.00  0.00           C
ATOM   1055  OE1 GLN A  58      52.706  72.931  86.755  1.00  0.00           O
ATOM   1056  NE2 GLN A  58      50.586  72.481  87.335  1.00  0.00           N
ATOM   1059  C   GLN A  58      53.316  74.761  91.405  1.00  0.00           C
ATOM   1060  O   GLN A  58      52.286  74.471  92.015  1.00  0.00           O
ATOM   1061  N   GLN A  59      54.516  74.341  91.865  1.00  0.00           N
ATOM   1063  CA  GLN A  59      54.736  73.681  93.145  1.00  0.00           C
ATOM   1065  CB  GLN A  59      56.216  73.311  93.345  1.00  0.00           C
ATOM   1068  CG  GLN A  59      56.706  72.401  92.225  1.00  0.00           C
ATOM   1071  CD  GLN A  59      58.086  71.861  92.495  1.00  0.00           C
ATOM   1072  OE1 GLN A  59      58.446  71.621  93.665  1.00  0.00           O
ATOM   1073  NE2 GLN A  59      58.886  71.681  91.425  1.00  0.00           N
ATOM   1076  C   GLN A  59      54.356  74.501  94.345  1.00  0.00           C
ATOM   1077  O   GLN A  59      53.706  74.031  95.275  1.00  0.00           O
ATOM   1078  N   ILE A  60      54.756  75.771  94.325  1.00  0.00           N
ATOM   1080  CA  ILE A  60      54.356  76.781  95.285  1.00  0.00           C
ATOM   1082  CB  ILE A  60      55.136  78.071  95.025  1.00  0.00           C
ATOM   1084  CG2 ILE A  60      54.706  79.171  96.015  1.00  0.00           C
ATOM   1088  CG1 ILE A  60      56.676  77.861  95.065  1.00  0.00           C
ATOM   1091  CD  ILE A  60      57.236  77.281  96.365  1.00  0.00           C
ATOM   1095  C   ILE A  60      52.846  77.011  95.255  1.00  0.00           C
ATOM   1096  O   ILE A  60      52.186  77.111  96.285  1.00  0.00           O
ATOM   1097  N   ALA A  61      52.246  77.041  94.045  1.00  0.00           N
ATOM   1099  CA  ALA A  61      50.836  77.311  93.835  1.00  0.00           C
ATOM   1101  CB  ALA A  61      50.536  77.341  92.315  1.00  0.00           C
ATOM   1105  C   ALA A  61      49.886  76.351  94.515  1.00  0.00           C
ATOM   1106  O   ALA A  61      48.926  76.761  95.155  1.00  0.00           O
ATOM   1107  N   ASN A  62      50.176  75.041  94.435  1.00  0.00           N
ATOM   1109  CA  ASN A  62      49.316  74.031  95.005  1.00  0.00           C
ATOM   1111  CB  ASN A  62      48.936  72.921  93.985  1.00  0.00           C
ATOM   1114  CG  ASN A  62      48.116  73.481  92.825  1.00  0.00           C
ATOM   1115  OD1 ASN A  62      47.886  74.681  92.685  1.00  0.00           O
ATOM   1116  ND2 ASN A  62      47.636  72.571  91.955  1.00  0.00           N
ATOM   1119  C   ASN A  62      50.006  73.451  96.215  1.00  0.00           C
ATOM   1120  O   ASN A  62      49.746  72.321  96.615  1.00  0.00           O
ATOM   1121  N   TYR A  63      50.946  74.201  96.835  1.00  0.00           N
ATOM   1123  CA  TYR A  63      51.636  73.741  98.025  1.00  0.00           C
ATOM   1125  CB  TYR A  63      52.806  74.701  98.435  1.00  0.00           C
ATOM   1128  CG  TYR A  63      53.616  74.141  99.585  1.00  0.00           C
ATOM   1129  CD1 TYR A  63      54.666  73.231  99.345  1.00  0.00           C
ATOM   1131  CE1 TYR A  63      55.356  72.641 100.415  1.00  0.00           C
ATOM   1133  CZ  TYR A  63      54.996  72.951 101.735  1.00  0.00           C
ATOM   1134  OH  TYR A  63      55.616  72.341 102.845  1.00  0.00           O
ATOM   1136  CD2 TYR A  63      53.316  74.491 100.915  1.00  0.00           C
ATOM   1138  CE2 TYR A  63      53.996  73.891 101.975  1.00  0.00           C
ATOM   1140  C   TYR A  63      50.686  73.491  99.195  1.00  0.00           C
ATOM   1141  O   TYR A  63      49.766  74.261  99.485  1.00  0.00           O
ATOM   1142  N   GLU A  64      50.886  72.371  99.915  1.00  0.00           N
ATOM   1144  CA  GLU A  64      50.106  71.961 101.055  1.00  0.00           C
ATOM   1146  CB  GLU A  64      49.176  70.761 100.725  1.00  0.00           C
ATOM   1149  CG  GLU A  64      47.846  71.121 100.015  1.00  0.00           C
ATOM   1152  CD  GLU A  64      46.826  70.001 100.155  1.00  0.00           C
ATOM   1153  OE1 GLU A  64      47.236  68.811 100.135  1.00  0.00           O
ATOM   1154  OE2 GLU A  64      45.626  70.301 100.355  1.00  0.00           O
ATOM   1155  C   GLU A  64      51.046  71.511 102.145  1.00  0.00           C
ATOM   1156  O   GLU A  64      52.076  70.911 101.865  1.00  0.00           O
ATOM   1157  N   TYR A  65      50.676  71.741 103.415  1.00  0.00           N
ATOM   1159  CA  TYR A  65      51.306  71.071 104.535  1.00  0.00           C
ATOM   1161  CB  TYR A  65      51.766  72.061 105.645  1.00  0.00           C
ATOM   1164  CG  TYR A  65      52.446  71.351 106.785  1.00  0.00           C
ATOM   1165  CD1 TYR A  65      53.806  71.011 106.675  1.00  0.00           C
ATOM   1167  CE1 TYR A  65      54.436  70.281 107.685  1.00  0.00           C
ATOM   1169  CZ  TYR A  65      53.726  69.881 108.815  1.00  0.00           C
ATOM   1170  OH  TYR A  65      54.366  69.051 109.775  1.00  0.00           O
ATOM   1172  CD2 TYR A  65      51.756  70.991 107.955  1.00  0.00           C
ATOM   1174  CE2 TYR A  65      52.396  70.261 108.965  1.00  0.00           C
ATOM   1176  C   TYR A  65      50.326  70.031 105.045  1.00  0.00           C
ATOM   1177  O   TYR A  65      49.126  70.271 105.195  1.00  0.00           O
ATOM   1178  N   ARG A  66      50.856  68.831 105.285  1.00  0.00           N
ATOM   1180  CA  ARG A  66      50.126  67.721 105.815  1.00  0.00           C
ATOM   1182  CB  ARG A  66      50.116  66.541 104.825  1.00  0.00           C
ATOM   1185  CG  ARG A  66      49.186  66.851 103.635  1.00  0.00           C
ATOM   1188  CD  ARG A  66      49.146  65.771 102.555  1.00  0.00           C
ATOM   1191  NE  ARG A  66      48.056  66.201 101.625  1.00  0.00           N
ATOM   1193  CZ  ARG A  66      46.776  65.911 101.775  1.00  0.00           C
ATOM   1194  NH1 ARG A  66      46.316  65.041 102.645  1.00  0.00           N
ATOM   1197  NH2 ARG A  66      45.916  66.601 101.065  1.00  0.00           N
ATOM   1200  C   ARG A  66      50.716  67.321 107.145  1.00  0.00           C
ATOM   1201  O   ARG A  66      51.926  67.221 107.315  1.00  0.00           O
ATOM   1202  N   ILE A  67      49.866  67.111 108.155  1.00  0.00           N
ATOM   1204  CA  ILE A  67      50.296  66.841 109.515  1.00  0.00           C
ATOM   1206  CB  ILE A  67      49.096  66.791 110.455  1.00  0.00           C
ATOM   1208  CG2 ILE A  67      49.526  66.531 111.915  1.00  0.00           C
ATOM   1212  CG1 ILE A  67      48.216  68.071 110.375  1.00  0.00           C
ATOM   1215  CD  ILE A  67      48.946  69.371 110.695  1.00  0.00           C
ATOM   1219  C   ILE A  67      51.126  65.561 109.625  1.00  0.00           C
ATOM   1220  O   ILE A  67      50.916  64.571 108.925  1.00  0.00           O
ATOM   1221  N   GLY A  68      52.136  65.531 110.505  1.00  0.00           N
ATOM   1223  CA  GLY A  68      52.766  64.271 110.825  1.00  0.00           C
ATOM   1226  C   GLY A  68      53.086  64.151 112.265  1.00  0.00           C
ATOM   1227  O   GLY A  68      52.646  64.931 113.105  1.00  0.00           O
ATOM   1228  N   ILE A  69      53.866  63.121 112.575  1.00  0.00           N
ATOM   1230  CA  ILE A  69      54.116  62.661 113.905  1.00  0.00           C
ATOM   1232  CB  ILE A  69      54.636  61.231 113.895  1.00  0.00           C
ATOM   1234  CG2 ILE A  69      54.746  60.751 115.345  1.00  0.00           C
ATOM   1238  CG1 ILE A  69      53.776  60.291 113.005  1.00  0.00           C
ATOM   1241  CD  ILE A  69      52.266  60.361 113.255  1.00  0.00           C
ATOM   1245  C   ILE A  69      55.086  63.531 114.665  1.00  0.00           C
ATOM   1246  O   ILE A  69      56.276  63.611 114.325  1.00  0.00           O
ATOM   1247  N   GLY A  70      54.586  64.121 115.755  1.00  0.00           N
ATOM   1249  CA  GLY A  70      55.306  64.951 116.695  1.00  0.00           C
ATOM   1252  C   GLY A  70      54.796  66.351 116.705  1.00  0.00           C
ATOM   1253  O   GLY A  70      55.066  67.111 117.625  1.00  0.00           O
ATOM   1254  N   ASP A  71      53.996  66.731 115.695  1.00  0.00           N
ATOM   1256  CA  ASP A  71      53.406  68.051 115.585  1.00  0.00           C
ATOM   1258  CB  ASP A  71      52.676  68.271 114.245  1.00  0.00           C
ATOM   1261  CG  ASP A  71      53.646  68.471 113.095  1.00  0.00           C
ATOM   1262  OD1 ASP A  71      54.826  68.881 113.305  1.00  0.00           O
ATOM   1263  OD2 ASP A  71      53.196  68.281 111.935  1.00  0.00           O
ATOM   1264  C   ASP A  71      52.496  68.411 116.755  1.00  0.00           C
ATOM   1265  O   ASP A  71      51.916  67.561 117.425  1.00  0.00           O
ATOM   1266  N   VAL A  72      52.376  69.721 117.015  1.00  0.00           N
ATOM   1268  CA  VAL A  72      51.486  70.211 118.045  1.00  0.00           C
ATOM   1270  CB  VAL A  72      52.206  71.021 119.115  1.00  0.00           C
ATOM   1272  CG1 VAL A  72      51.206  71.401 120.235  1.00  0.00           C
ATOM   1276  CG2 VAL A  72      53.366  70.171 119.675  1.00  0.00           C
ATOM   1280  C   VAL A  72      50.436  71.041 117.365  1.00  0.00           C
ATOM   1281  O   VAL A  72      50.766  71.901 116.545  1.00  0.00           O
ATOM   1282  N   LEU A  73      49.146  70.811 117.655  1.00  0.00           N
ATOM   1284  CA  LEU A  73      48.066  71.511 116.985  1.00  0.00           C
ATOM   1286  CB  LEU A  73      46.916  70.601 116.485  1.00  0.00           C
ATOM   1289  CG  LEU A  73      47.306  69.471 115.505  1.00  0.00           C
ATOM   1291  CD1 LEU A  73      48.196  69.941 114.345  1.00  0.00           C
ATOM   1295  CD2 LEU A  73      47.956  68.281 116.215  1.00  0.00           C
ATOM   1299  C   LEU A  73      47.486  72.531 117.945  1.00  0.00           C
ATOM   1300  O   LEU A  73      47.336  72.291 119.135  1.00  0.00           O
ATOM   1301  N   MET A  74      47.116  73.701 117.395  1.00  0.00           N
ATOM   1303  CA  MET A  74      46.136  74.571 117.995  1.00  0.00           C
ATOM   1305  CB  MET A  74      46.326  76.041 117.545  1.00  0.00           C
ATOM   1308  CG  MET A  74      47.686  76.621 117.955  1.00  0.00           C
ATOM   1311  SD  MET A  74      47.956  78.371 117.535  1.00  0.00           S
ATOM   1312  CE  MET A  74      48.716  78.041 115.915  1.00  0.00           C
ATOM   1316  C   MET A  74      44.766  74.141 117.545  1.00  0.00           C
ATOM   1317  O   MET A  74      44.516  74.061 116.335  1.00  0.00           O
ATOM   1318  N   VAL A  75      43.836  73.921 118.485  1.00  0.00           N
ATOM   1320  CA  VAL A  75      42.416  73.791 118.165  1.00  0.00           C
ATOM   1322  CB  VAL A  75      41.806  72.451 118.555  1.00  0.00           C
ATOM   1324  CG1 VAL A  75      40.336  72.391 118.065  1.00  0.00           C
ATOM   1328  CG2 VAL A  75      42.616  71.271 117.955  1.00  0.00           C
ATOM   1332  C   VAL A  75      41.696  74.901 118.895  1.00  0.00           C
ATOM   1333  O   VAL A  75      41.736  74.991 120.115  1.00  0.00           O
ATOM   1334  N   THR A  76      41.026  75.791 118.135  1.00  0.00           N
ATOM   1336  CA  THR A  76      40.396  76.981 118.675  1.00  0.00           C
ATOM   1338  CB  THR A  76      40.896  78.261 118.015  1.00  0.00           C
ATOM   1340  OG1 THR A  76      42.296  78.431 118.235  1.00  0.00           O
ATOM   1342  CG2 THR A  76      40.176  79.511 118.565  1.00  0.00           C
ATOM   1346  C   THR A  76      38.906  76.871 118.465  1.00  0.00           C
ATOM   1347  O   THR A  76      38.446  76.781 117.325  1.00  0.00           O
ATOM   1348  N   VAL A  77      38.106  76.911 119.545  1.00  0.00           N
ATOM   1350  CA  VAL A  77      36.656  76.891 119.455  1.00  0.00           C
ATOM   1352  CB  VAL A  77      36.066  75.611 120.035  1.00  0.00           C
ATOM   1354  CG1 VAL A  77      36.396  74.451 119.095  1.00  0.00           C
ATOM   1358  CG2 VAL A  77      36.636  75.321 121.435  1.00  0.00           C
ATOM   1362  C   VAL A  77      36.056  78.131 120.095  1.00  0.00           C
ATOM   1363  O   VAL A  77      36.376  78.511 121.225  1.00  0.00           O
ATOM   1364  N   TRP A  78      35.206  78.851 119.335  1.00  0.00           N
ATOM   1366  CA  TRP A  78      34.586  80.091 119.755  1.00  0.00           C
ATOM   1368  CB  TRP A  78      34.026  80.931 118.575  1.00  0.00           C
ATOM   1371  CG  TRP A  78      35.066  81.541 117.685  1.00  0.00           C
ATOM   1372  CD1 TRP A  78      35.396  82.871 117.685  1.00  0.00           C
ATOM   1374  NE1 TRP A  78      36.476  83.081 116.865  1.00  0.00           N
ATOM   1376  CE2 TRP A  78      36.826  81.911 116.265  1.00  0.00           C
ATOM   1377  CD2 TRP A  78      35.956  80.911 116.745  1.00  0.00           C
ATOM   1378  CE3 TRP A  78      36.096  79.601 116.275  1.00  0.00           C
ATOM   1380  CZ3 TRP A  78      37.106  79.331 115.345  1.00  0.00           C
ATOM   1382  CZ2 TRP A  78      37.826  81.641 115.355  1.00  0.00           C
ATOM   1384  CH2 TRP A  78      37.946  80.331 114.885  1.00  0.00           C
ATOM   1386  C   TRP A  78      33.496  79.841 120.775  1.00  0.00           C
ATOM   1387  O   TRP A  78      32.706  78.911 120.625  1.00  0.00           O
ATOM   1388  N   ASP A  79      33.486  80.641 121.855  1.00  0.00           N
ATOM   1390  CA  ASP A  79      32.476  80.621 122.895  1.00  0.00           C
ATOM   1392  CB  ASP A  79      31.046  80.881 122.355  1.00  0.00           C
ATOM   1395  CG  ASP A  79      30.946  82.231 121.655  1.00  0.00           C
ATOM   1396  OD1 ASP A  79      31.886  83.071 121.735  1.00  0.00           O
ATOM   1397  OD2 ASP A  79      29.866  82.491 121.065  1.00  0.00           O
ATOM   1398  C   ASP A  79      32.636  79.431 123.845  1.00  0.00           C
ATOM   1399  O   ASP A  79      31.746  79.091 124.635  1.00  0.00           O
ATOM   1400  N   HIS A  80      33.836  78.801 123.805  1.00  0.00           N
ATOM   1402  CA  HIS A  80      34.226  77.641 124.585  1.00  0.00           C
ATOM   1404  CB  HIS A  80      34.006  76.341 123.765  1.00  0.00           C
ATOM   1407  ND1 HIS A  80      31.766  76.251 122.595  1.00  0.00           N
ATOM   1408  CG  HIS A  80      32.566  75.961 123.695  1.00  0.00           C
ATOM   1409  CE1 HIS A  80      30.576  75.791 122.915  1.00  0.00           C
ATOM   1411  NE2 HIS A  80      30.566  75.211 124.135  1.00  0.00           N
ATOM   1413  CD2 HIS A  80      31.846  75.291 124.635  1.00  0.00           C
ATOM   1415  C   HIS A  80      35.676  77.721 125.045  1.00  0.00           C
ATOM   1416  O   HIS A  80      36.516  76.931 124.605  1.00  0.00           O
ATOM   1417  N   PRO A  81      36.086  78.651 125.925  1.00  0.00           N
ATOM   1418  CD  PRO A  81      35.246  79.701 126.515  1.00  0.00           C
ATOM   1421  CA  PRO A  81      37.476  78.761 126.365  1.00  0.00           C
ATOM   1423  CB  PRO A  81      37.526  80.091 127.135  1.00  0.00           C
ATOM   1426  CG  PRO A  81      36.086  80.301 127.634  1.00  0.00           C
ATOM   1429  C   PRO A  81      37.936  77.621 127.235  1.00  0.00           C
ATOM   1430  O   PRO A  81      39.146  77.471 127.415  1.00  0.00           O
ATOM   1431  N   GLU A  82      37.036  76.781 127.774  1.00  0.00           N
ATOM   1433  CA  GLU A  82      37.416  75.541 128.454  1.00  0.00           C
ATOM   1435  CB  GLU A  82      36.136  74.761 128.914  1.00  0.00           C
ATOM   1438  CG  GLU A  82      34.996  75.641 129.454  1.00  0.00           C
ATOM   1441  CD  GLU A  82      33.986  76.021 128.384  1.00  0.00           C
ATOM   1442  OE1 GLU A  82      32.996  75.281 128.154  1.00  0.00           O
ATOM   1443  OE2 GLU A  82      34.146  77.141 127.854  1.00  0.00           O
ATOM   1444  C   GLU A  82      38.196  74.631 127.514  1.00  0.00           C
ATOM   1445  O   GLU A  82      39.166  73.961 127.864  1.00  0.00           O
ATOM   1446  N   LEU A  83      37.746  74.571 126.255  1.00  0.00           N
ATOM   1448  CA  LEU A  83      38.266  73.671 125.265  1.00  0.00           C
ATOM   1450  CB  LEU A  83      37.186  73.461 124.165  1.00  0.00           C
ATOM   1453  CG  LEU A  83      36.026  72.481 124.485  1.00  0.00           C
ATOM   1455  CD1 LEU A  83      36.536  71.041 124.575  1.00  0.00           C
ATOM   1459  CD2 LEU A  83      35.206  72.821 125.735  1.00  0.00           C
ATOM   1463  C   LEU A  83      39.526  74.251 124.635  1.00  0.00           C
ATOM   1464  O   LEU A  83      40.556  73.591 124.545  1.00  0.00           O
ATOM   1465  N   THR A  84      39.456  75.531 124.205  1.00  0.00           N
ATOM   1467  CA  THR A  84      40.546  76.291 123.595  1.00  0.00           C
ATOM   1469  CB  THR A  84      40.076  77.671 123.105  1.00  0.00           C
ATOM   1471  OG1 THR A  84      38.986  77.531 122.205  1.00  0.00           O
ATOM   1473  CG2 THR A  84      41.166  78.411 122.315  1.00  0.00           C
ATOM   1477  C   THR A  84      41.746  76.501 124.515  1.00  0.00           C
ATOM   1478  O   THR A  84      42.896  76.311 124.115  1.00  0.00           O
ATOM   1479  N   THR A  85      41.486  76.881 125.785  1.00  0.00           N
ATOM   1481  CA  THR A  85      42.526  77.271 126.735  1.00  0.00           C
ATOM   1483  CB  THR A  85      42.756  78.781 126.865  1.00  0.00           C
ATOM   1485  OG1 THR A  85      41.566  79.531 127.045  1.00  0.00           O
ATOM   1487  CG2 THR A  85      43.406  79.301 125.575  1.00  0.00           C
ATOM   1491  C   THR A  85      42.376  76.631 128.114  1.00  0.00           C
ATOM   1492  O   THR A  85      42.226  77.341 129.114  1.00  0.00           O
ATOM   1493  N   PRO A  86      42.516  75.301 128.274  1.00  0.00           N
ATOM   1494  CD  PRO A  86      42.646  74.331 127.185  1.00  0.00           C
ATOM   1497  CA  PRO A  86      42.416  74.631 129.574  1.00  0.00           C
ATOM   1499  CB  PRO A  86      42.326  73.131 129.214  1.00  0.00           C
ATOM   1502  CG  PRO A  86      43.046  73.021 127.874  1.00  0.00           C
ATOM   1505  C   PRO A  86      43.626  74.901 130.414  1.00  0.00           C
ATOM   1506  O   PRO A  86      43.586  74.681 131.624  1.00  0.00           O
ATOM   1507  N   ALA A  87      44.736  75.341 129.784  1.00  0.00           N
ATOM   1509  CA  ALA A  87      45.966  75.761 130.404  1.00  0.00           C
ATOM   1511  CB  ALA A  87      47.136  75.081 129.684  1.00  0.00           C
ATOM   1515  C   ALA A  87      46.106  77.281 130.344  1.00  0.00           C
ATOM   1516  O   ALA A  87      47.176  77.841 130.564  1.00  0.00           O
ATOM   1517  N   GLY A  88      44.986  77.991 130.084  1.00  0.00           N
ATOM   1519  CA  GLY A  88      44.936  79.441 130.064  1.00  0.00           C
ATOM   1522  C   GLY A  88      45.596  80.141 128.904  1.00  0.00           C
ATOM   1523  O   GLY A  88      46.246  79.561 128.024  1.00  0.00           O
ATOM   1524  N   GLN A  89      45.386  81.461 128.864  1.00  0.00           N
ATOM   1526  CA  GLN A  89      45.896  82.371 127.854  1.00  0.00           C
ATOM   1528  CB  GLN A  89      45.316  83.781 128.114  1.00  0.00           C
ATOM   1531  CG  GLN A  89      43.826  83.981 127.694  1.00  0.00           C
ATOM   1534  CD  GLN A  89      42.906  82.801 127.984  1.00  0.00           C
ATOM   1535  OE1 GLN A  89      42.636  81.991 127.115  1.00  0.00           O
ATOM   1536  NE2 GLN A  89      42.426  82.651 129.234  1.00  0.00           N
ATOM   1539  C   GLN A  89      47.416  82.461 127.784  1.00  0.00           C
ATOM   1540  O   GLN A  89      48.016  82.471 126.705  1.00  0.00           O
ATOM   1541  N   TYR A  90      48.066  82.531 128.954  1.00  0.00           N
ATOM   1543  CA  TYR A  90      49.446  82.971 129.164  1.00  0.00           C
ATOM   1545  CB  TYR A  90      49.726  83.161 130.694  1.00  0.00           C
ATOM   1548  CG  TYR A  90      48.676  84.071 131.244  1.00  0.00           C
ATOM   1549  CD1 TYR A  90      48.726  85.441 130.944  1.00  0.00           C
ATOM   1551  CE1 TYR A  90      47.626  86.271 131.214  1.00  0.00           C
ATOM   1553  CZ  TYR A  90      46.486  85.721 131.814  1.00  0.00           C
ATOM   1554  OH  TYR A  90      45.326  86.511 131.934  1.00  0.00           O
ATOM   1556  CD2 TYR A  90      47.566  83.561 131.944  1.00  0.00           C
ATOM   1558  CE2 TYR A  90      46.466  84.391 132.224  1.00  0.00           C
ATOM   1560  C   TYR A  90      50.506  82.071 128.554  1.00  0.00           C
ATOM   1561  O   TYR A  90      51.586  82.521 128.164  1.00  0.00           O
ATOM   1562  N   ARG A  91      50.216  80.761 128.484  1.00  0.00           N
ATOM   1564  CA  ARG A  91      51.106  79.771 127.934  1.00  0.00           C
ATOM   1566  CB  ARG A  91      50.786  78.361 128.484  1.00  0.00           C
ATOM   1569  CG  ARG A  91      51.196  78.221 129.954  1.00  0.00           C
ATOM   1572  CD  ARG A  91      50.756  76.941 130.654  1.00  0.00           C
ATOM   1575  NE  ARG A  91      51.366  75.771 129.954  1.00  0.00           N
ATOM   1577  CZ  ARG A  91      51.326  74.521 130.404  1.00  0.00           C
ATOM   1578  NH1 ARG A  91      50.886  74.221 131.594  1.00  0.00           N
ATOM   1581  NH2 ARG A  91      51.866  73.561 129.674  1.00  0.00           N
ATOM   1584  C   ARG A  91      51.106  79.721 126.425  1.00  0.00           C
ATOM   1585  O   ARG A  91      50.076  79.871 125.775  1.00  0.00           O
ATOM   1586  N   SER A  92      52.286  79.461 125.825  1.00  0.00           N
ATOM   1588  CA  SER A  92      52.436  79.341 124.385  1.00  0.00           C
ATOM   1590  CB  SER A  92      53.926  79.251 123.895  1.00  0.00           C
ATOM   1593  OG  SER A  92      54.726  78.291 124.605  1.00  0.00           O
ATOM   1595  C   SER A  92      51.596  78.241 123.775  1.00  0.00           C
ATOM   1596  O   SER A  92      51.346  77.201 124.375  1.00  0.00           O
ATOM   1597  N   ALA A  93      51.116  78.421 122.525  1.00  0.00           N
ATOM   1599  CA  ALA A  93      50.276  77.471 121.855  1.00  0.00           C
ATOM   1601  CB  ALA A  93      49.926  78.041 120.475  1.00  0.00           C
ATOM   1605  C   ALA A  93      50.906  76.081 121.695  1.00  0.00           C
ATOM   1606  O   ALA A  93      50.236  75.061 121.645  1.00  0.00           O
ATOM   1607  N   SER A  94      52.236  76.011 121.635  1.00  0.00           N
ATOM   1609  CA  SER A  94      52.956  74.751 121.625  1.00  0.00           C
ATOM   1611  CB  SER A  94      54.376  74.951 121.035  1.00  0.00           C
ATOM   1614  OG  SER A  94      55.056  76.041 121.675  1.00  0.00           O
ATOM   1616  C   SER A  94      53.066  74.061 122.965  1.00  0.00           C
ATOM   1617  O   SER A  94      53.246  72.841 123.015  1.00  0.00           O
ATOM   1618  N   ASP A  95      52.896  74.781 124.095  1.00  0.00           N
ATOM   1620  CA  ASP A  95      52.766  74.211 125.415  1.00  0.00           C
ATOM   1622  CB  ASP A  95      53.216  75.201 126.535  1.00  0.00           C
ATOM   1625  CG  ASP A  95      54.676  75.051 126.915  1.00  0.00           C
ATOM   1626  OD1 ASP A  95      55.456  74.421 126.165  1.00  0.00           O
ATOM   1627  OD2 ASP A  95      55.016  75.521 128.034  1.00  0.00           O
ATOM   1628  C   ASP A  95      51.336  73.781 125.685  1.00  0.00           C
ATOM   1629  O   ASP A  95      51.106  72.871 126.495  1.00  0.00           O
ATOM   1630  N   THR A  96      50.326  74.401 125.045  1.00  0.00           N
ATOM   1632  CA  THR A  96      48.906  74.211 125.375  1.00  0.00           C
ATOM   1634  CB  THR A  96      48.136  75.521 125.595  1.00  0.00           C
ATOM   1636  OG1 THR A  96      48.106  76.371 124.455  1.00  0.00           O
ATOM   1638  CG2 THR A  96      48.856  76.291 126.705  1.00  0.00           C
ATOM   1642  C   THR A  96      48.176  73.381 124.355  1.00  0.00           C
ATOM   1643  O   THR A  96      46.986  73.111 124.485  1.00  0.00           O
ATOM   1644  N   GLY A  97      48.876  72.891 123.325  1.00  0.00           N
ATOM   1646  CA  GLY A  97      48.246  72.211 122.205  1.00  0.00           C
ATOM   1649  C   GLY A  97      48.186  70.711 122.335  1.00  0.00           C
ATOM   1650  O   GLY A  97      48.666  70.101 123.295  1.00  0.00           O
ATOM   1651  N   ASN A  98      47.606  70.091 121.305  1.00  0.00           N
ATOM   1653  CA  ASN A  98      47.436  68.651 121.215  1.00  0.00           C
ATOM   1655  CB  ASN A  98      46.136  68.281 120.475  1.00  0.00           C
ATOM   1658  CG  ASN A  98      45.006  69.151 120.985  1.00  0.00           C
ATOM   1659  OD1 ASN A  98      44.546  70.041 120.275  1.00  0.00           O
ATOM   1660  ND2 ASN A  98      44.606  68.961 122.255  1.00  0.00           N
ATOM   1663  C   ASN A  98      48.596  68.061 120.455  1.00  0.00           C
ATOM   1664  O   ASN A  98      48.996  68.561 119.405  1.00  0.00           O
ATOM   1665  N   TRP A  99      49.206  66.981 120.985  1.00  0.00           N
ATOM   1667  CA  TRP A  99      50.356  66.371 120.375  1.00  0.00           C
ATOM   1669  CB  TRP A  99      51.326  65.791 121.435  1.00  0.00           C
ATOM   1672  CG  TRP A  99      52.046  66.801 122.265  1.00  0.00           C
ATOM   1673  CD1 TRP A  99      52.036  68.171 122.215  1.00  0.00           C
ATOM   1675  NE1 TRP A  99      52.896  68.681 123.155  1.00  0.00           N
ATOM   1677  CE2 TRP A  99      53.476  67.651 123.835  1.00  0.00           C
ATOM   1678  CD2 TRP A  99      52.956  66.441 123.305  1.00  0.00           C
ATOM   1679  CE3 TRP A  99      53.346  65.221 123.865  1.00  0.00           C
ATOM   1681  CZ3 TRP A  99      54.166  65.241 124.975  1.00  0.00           C
ATOM   1683  CZ2 TRP A  99      54.356  67.661 124.905  1.00  0.00           C
ATOM   1685  CH2 TRP A  99      54.666  66.431 125.485  1.00  0.00           C
ATOM   1687  C   TRP A  99      49.946  65.251 119.445  1.00  0.00           C
ATOM   1688  O   TRP A  99      49.136  64.391 119.805  1.00  0.00           O
ATOM   1689  N   VAL A 100      50.556  65.211 118.255  1.00  0.00           N
ATOM   1691  CA  VAL A 100      50.516  64.041 117.395  1.00  0.00           C
ATOM   1693  CB  VAL A 100      50.806  64.341 115.935  1.00  0.00           C
ATOM   1695  CG1 VAL A 100      50.456  63.111 115.075  1.00  0.00           C
ATOM   1699  CG2 VAL A 100      49.956  65.541 115.475  1.00  0.00           C
ATOM   1703  C   VAL A 100      51.486  63.001 117.945  1.00  0.00           C
ATOM   1704  O   VAL A 100      52.706  63.051 117.715  1.00  0.00           O
ATOM   1705  N   ASN A 101      50.926  62.051 118.715  1.00  0.00           N
ATOM   1707  CA  ASN A 101      51.466  60.781 119.175  1.00  0.00           C
ATOM   1709  CB  ASN A 101      50.396  60.051 120.055  1.00  0.00           C
ATOM   1712  CG  ASN A 101      49.916  60.901 121.235  1.00  0.00           C
ATOM   1713  OD1 ASN A 101      48.726  61.081 121.475  1.00  0.00           O
ATOM   1714  ND2 ASN A 101      50.876  61.461 122.015  1.00  0.00           N
ATOM   1717  C   ASN A 101      51.986  59.861 118.055  1.00  0.00           C
ATOM   1718  O   ASN A 101      51.926  60.171 116.875  1.00  0.00           O
ATOM   1719  N   ALA A 102      52.486  58.661 118.355  1.00  0.00           N
ATOM   1721  CA  ALA A 102      52.996  57.791 117.315  1.00  0.00           C
ATOM   1723  CB  ALA A 102      53.986  56.811 117.965  1.00  0.00           C
ATOM   1727  C   ALA A 102      51.946  57.061 116.455  1.00  0.00           C
ATOM   1728  O   ALA A 102      52.276  56.521 115.405  1.00  0.00           O
ATOM   1729  N   ASP A 103      50.646  57.031 116.835  1.00  0.00           N
ATOM   1731  CA  ASP A 103      49.606  56.371 116.075  1.00  0.00           C
ATOM   1733  CB  ASP A 103      48.406  56.011 117.015  1.00  0.00           C
ATOM   1736  CG  ASP A 103      47.816  57.171 117.805  1.00  0.00           C
ATOM   1737  OD1 ASP A 103      48.406  58.281 117.845  1.00  0.00           O
ATOM   1738  OD2 ASP A 103      46.766  56.901 118.455  1.00  0.00           O
ATOM   1739  C   ASP A 103      49.116  57.151 114.855  1.00  0.00           C
ATOM   1740  O   ASP A 103      48.586  56.581 113.895  1.00  0.00           O
ATOM   1741  N   GLY A 104      49.306  58.471 114.885  1.00  0.00           N
ATOM   1743  CA  GLY A 104      48.826  59.431 113.905  1.00  0.00           C
ATOM   1746  C   GLY A 104      47.466  60.021 114.215  1.00  0.00           C
ATOM   1747  O   GLY A 104      46.766  60.461 113.305  1.00  0.00           O
ATOM   1748  N   ALA A 105      47.076  60.081 115.495  1.00  0.00           N
ATOM   1750  CA  ALA A 105      45.886  60.671 116.015  1.00  0.00           C
ATOM   1752  CB  ALA A 105      44.936  59.551 116.475  1.00  0.00           C
ATOM   1756  C   ALA A 105      46.116  61.601 117.215  1.00  0.00           C
ATOM   1757  O   ALA A 105      47.066  61.451 117.985  1.00  0.00           O
ATOM   1758  N   ILE A 106      45.206  62.561 117.455  1.00  0.00           N
ATOM   1760  CA  ILE A 106      45.286  63.491 118.575  1.00  0.00           C
ATOM   1762  CB  ILE A 106      45.226  64.951 118.125  1.00  0.00           C
ATOM   1764  CG2 ILE A 106      46.456  65.191 117.235  1.00  0.00           C
ATOM   1768  CG1 ILE A 106      43.906  65.351 117.415  1.00  0.00           C
ATOM   1771  CD  ILE A 106      43.796  66.841 117.075  1.00  0.00           C
ATOM   1775  C   ILE A 106      44.156  63.181 119.545  1.00  0.00           C
ATOM   1776  O   ILE A 106      43.086  62.761 119.105  1.00  0.00           O
ATOM   1777  N   PHE A 107      44.326  63.341 120.875  1.00  0.00           N
ATOM   1779  CA  PHE A 107      43.216  63.211 121.805  1.00  0.00           C
ATOM   1781  CB  PHE A 107      43.586  62.561 123.175  1.00  0.00           C
ATOM   1784  CG  PHE A 107      42.326  62.421 124.015  1.00  0.00           C
ATOM   1785  CD1 PHE A 107      41.496  61.311 123.825  1.00  0.00           C
ATOM   1787  CE1 PHE A 107      40.286  61.201 124.525  1.00  0.00           C
ATOM   1789  CZ  PHE A 107      39.866  62.241 125.355  1.00  0.00           C
ATOM   1791  CD2 PHE A 107      41.926  63.421 124.915  1.00  0.00           C
ATOM   1793  CE2 PHE A 107      40.686  63.351 125.565  1.00  0.00           C
ATOM   1795  C   PHE A 107      42.606  64.571 122.065  1.00  0.00           C
ATOM   1796  O   PHE A 107      43.256  65.441 122.655  1.00  0.00           O
ATOM   1797  N   TYR A 108      41.346  64.761 121.665  1.00  0.00           N
ATOM   1799  CA  TYR A 108      40.596  65.971 121.925  1.00  0.00           C
ATOM   1801  CB  TYR A 108      40.046  66.561 120.585  1.00  0.00           C
ATOM   1804  CG  TYR A 108      39.496  67.961 120.715  1.00  0.00           C
ATOM   1805  CD1 TYR A 108      40.376  69.051 120.765  1.00  0.00           C
ATOM   1807  CE1 TYR A 108      39.896  70.361 120.855  1.00  0.00           C
ATOM   1809  CZ  TYR A 108      38.516  70.621 120.855  1.00  0.00           C
ATOM   1810  OH  TYR A 108      38.076  71.961 120.905  1.00  0.00           O
ATOM   1812  CD2 TYR A 108      38.106  68.231 120.715  1.00  0.00           C
ATOM   1814  CE2 TYR A 108      37.626  69.541 120.785  1.00  0.00           C
ATOM   1816  C   TYR A 108      39.456  65.511 122.835  1.00  0.00           C
ATOM   1817  O   TYR A 108      38.936  64.421 122.605  1.00  0.00           O
ATOM   1818  N   PRO A 109      39.076  66.231 123.905  1.00  0.00           N
ATOM   1819  CD  PRO A 109      39.576  67.561 124.225  1.00  0.00           C
ATOM   1822  CA  PRO A 109      37.946  65.881 124.765  1.00  0.00           C
ATOM   1824  CB  PRO A 109      37.796  67.081 125.715  1.00  0.00           C
ATOM   1827  CG  PRO A 109      38.406  68.231 124.925  1.00  0.00           C
ATOM   1830  C   PRO A 109      36.656  65.551 124.045  1.00  0.00           C
ATOM   1831  O   PRO A 109      36.386  66.091 122.975  1.00  0.00           O
ATOM   1832  N   TYR A 110      35.856  64.631 124.625  1.00  0.00           N
ATOM   1834  CA  TYR A 110      34.546  64.221 124.145  1.00  0.00           C
ATOM   1836  CB  TYR A 110      33.566  65.371 123.815  1.00  0.00           C
ATOM   1839  CG  TYR A 110      33.406  66.281 124.995  1.00  0.00           C
ATOM   1840  CD1 TYR A 110      32.786  65.791 126.145  1.00  0.00           C
ATOM   1842  CE1 TYR A 110      32.636  66.611 127.275  1.00  0.00           C
ATOM   1844  CZ  TYR A 110      33.106  67.921 127.245  1.00  0.00           C
ATOM   1845  OH  TYR A 110      32.946  68.661 128.424  1.00  0.00           O
ATOM   1847  CD2 TYR A 110      33.846  67.621 124.965  1.00  0.00           C
ATOM   1849  CE2 TYR A 110      33.706  68.441 126.085  1.00  0.00           C
ATOM   1851  C   TYR A 110      34.606  63.281 122.965  1.00  0.00           C
ATOM   1852  O   TYR A 110      34.026  62.201 122.965  1.00  0.00           O
ATOM   1853  N   ILE A 111      35.316  63.691 121.895  1.00  0.00           N
ATOM   1855  CA  ILE A 111      35.246  63.101 120.565  1.00  0.00           C
ATOM   1857  CB  ILE A 111      35.466  64.161 119.495  1.00  0.00           C
ATOM   1859  CG2 ILE A 111      34.396  65.251 119.675  1.00  0.00           C
ATOM   1863  CG1 ILE A 111      36.906  64.741 119.505  1.00  0.00           C
ATOM   1866  CD  ILE A 111      37.246  65.631 118.305  1.00  0.00           C
ATOM   1870  C   ILE A 111      36.276  62.001 120.405  1.00  0.00           C
ATOM   1871  O   ILE A 111      36.356  61.321 119.385  1.00  0.00           O
ATOM   1872  N   GLY A 112      37.066  61.801 121.475  1.00  0.00           N
ATOM   1874  CA  GLY A 112      38.136  60.841 121.595  1.00  0.00           C
ATOM   1877  C   GLY A 112      39.286  61.111 120.685  1.00  0.00           C
ATOM   1878  O   GLY A 112      39.696  62.251 120.455  1.00  0.00           O
ATOM   1879  N   ARG A 113      39.906  60.051 120.155  1.00  0.00           N
ATOM   1881  CA  ARG A 113      40.966  60.161 119.195  1.00  0.00           C
ATOM   1883  CB  ARG A 113      41.746  58.831 119.075  1.00  0.00           C
ATOM   1886  CG  ARG A 113      42.576  58.411 120.315  1.00  0.00           C
ATOM   1889  CD  ARG A 113      41.796  57.731 121.455  1.00  0.00           C
ATOM   1892  NE  ARG A 113      42.766  56.951 122.285  1.00  0.00           N
ATOM   1894  CZ  ARG A 113      43.276  55.781 121.905  1.00  0.00           C
ATOM   1895  NH1 ARG A 113      42.876  55.151 120.825  1.00  0.00           N
ATOM   1898  NH2 ARG A 113      44.236  55.241 122.605  1.00  0.00           N
ATOM   1901  C   ARG A 113      40.486  60.621 117.815  1.00  0.00           C
ATOM   1902  O   ARG A 113      39.406  60.251 117.365  1.00  0.00           O
ATOM   1903  N   LEU A 114      41.296  61.441 117.105  1.00  0.00           N
ATOM   1905  CA  LEU A 114      41.056  61.791 115.715  1.00  0.00           C
ATOM   1907  CB  LEU A 114      40.656  63.281 115.515  1.00  0.00           C
ATOM   1910  CG  LEU A 114      40.566  63.751 114.045  1.00  0.00           C
ATOM   1912  CD1 LEU A 114      39.496  62.971 113.265  1.00  0.00           C
ATOM   1916  CD2 LEU A 114      40.276  65.251 113.965  1.00  0.00           C
ATOM   1920  C   LEU A 114      42.326  61.551 114.945  1.00  0.00           C
ATOM   1921  O   LEU A 114      43.376  62.081 115.315  1.00  0.00           O
ATOM   1922  N   LYS A 115      42.296  60.771 113.845  1.00  0.00           N
ATOM   1924  CA  LYS A 115      43.446  60.661 112.975  1.00  0.00           C
ATOM   1926  CB  LYS A 115      43.356  59.391 112.085  1.00  0.00           C
ATOM   1929  CG  LYS A 115      44.526  59.151 111.125  1.00  0.00           C
ATOM   1932  CD  LYS A 115      44.426  57.841 110.315  1.00  0.00           C
ATOM   1935  CE  LYS A 115      45.656  57.621 109.425  1.00  0.00           C
ATOM   1938  NZ  LYS A 115      45.526  56.431 108.555  1.00  0.00           N
ATOM   1942  C   LYS A 115      43.676  61.921 112.155  1.00  0.00           C
ATOM   1943  O   LYS A 115      42.846  62.291 111.325  1.00  0.00           O
ATOM   1944  N   VAL A 116      44.826  62.601 112.415  1.00  0.00           N
ATOM   1946  CA  VAL A 116      45.216  63.841 111.765  1.00  0.00           C
ATOM   1948  CB  VAL A 116      45.606  64.921 112.785  1.00  0.00           C
ATOM   1950  CG1 VAL A 116      44.396  65.191 113.695  1.00  0.00           C
ATOM   1954  CG2 VAL A 116      46.856  64.551 113.615  1.00  0.00           C
ATOM   1958  C   VAL A 116      46.386  63.631 110.835  1.00  0.00           C
ATOM   1959  O   VAL A 116      46.636  64.441 109.945  1.00  0.00           O
ATOM   1960  N   ALA A 117      47.166  62.551 111.025  1.00  0.00           N
ATOM   1962  CA  ALA A 117      48.406  62.351 110.305  1.00  0.00           C
ATOM   1964  CB  ALA A 117      49.236  61.201 110.905  1.00  0.00           C
ATOM   1968  C   ALA A 117      48.186  62.151 108.815  1.00  0.00           C
ATOM   1969  O   ALA A 117      47.356  61.351 108.385  1.00  0.00           O
ATOM   1970  N   GLY A 118      48.906  62.941 107.985  1.00  0.00           N
ATOM   1972  CA  GLY A 118      48.816  62.971 106.535  1.00  0.00           C
ATOM   1975  C   GLY A 118      47.616  63.711 105.995  1.00  0.00           C
ATOM   1976  O   GLY A 118      47.366  63.701 104.795  1.00  0.00           O
ATOM   1977  N   LYS A 119      46.856  64.391 106.865  1.00  0.00           N
ATOM   1979  CA  LYS A 119      45.746  65.231 106.495  1.00  0.00           C
ATOM   1981  CB  LYS A 119      44.576  65.081 107.495  1.00  0.00           C
ATOM   1984  CG  LYS A 119      44.026  63.651 107.605  1.00  0.00           C
ATOM   1987  CD  LYS A 119      42.726  63.671 108.425  1.00  0.00           C
ATOM   1990  CE  LYS A 119      41.946  62.361 108.395  1.00  0.00           C
ATOM   1993  NZ  LYS A 119      40.766  62.491 109.295  1.00  0.00           N
ATOM   1997  C   LYS A 119      46.166  66.681 106.525  1.00  0.00           C
ATOM   1998  O   LYS A 119      47.156  67.041 107.165  1.00  0.00           O
ATOM   1999  N   THR A 120      45.416  67.571 105.845  1.00  0.00           N
ATOM   2001  CA  THR A 120      45.656  69.001 105.915  1.00  0.00           C
ATOM   2003  CB  THR A 120      45.236  69.731 104.655  1.00  0.00           C
ATOM   2005  OG1 THR A 120      43.836  69.661 104.405  1.00  0.00           O
ATOM   2007  CG2 THR A 120      45.916  69.051 103.475  1.00  0.00           C
ATOM   2011  C   THR A 120      44.936  69.621 107.095  1.00  0.00           C
ATOM   2012  O   THR A 120      44.016  69.031 107.645  1.00  0.00           O
ATOM   2013  N   LEU A 121      45.276  70.871 107.485  1.00  0.00           N
ATOM   2015  CA  LEU A 121      44.566  71.571 108.555  1.00  0.00           C
ATOM   2017  CB  LEU A 121      45.166  72.981 108.785  1.00  0.00           C
ATOM   2020  CG  LEU A 121      46.556  72.991 109.455  1.00  0.00           C
ATOM   2022  CD1 LEU A 121      47.106  74.421 109.405  1.00  0.00           C
ATOM   2026  CD2 LEU A 121      46.466  72.481 110.905  1.00  0.00           C
ATOM   2030  C   LEU A 121      43.076  71.721 108.275  1.00  0.00           C
ATOM   2031  O   LEU A 121      42.236  71.461 109.135  1.00  0.00           O
ATOM   2032  N   THR A 122      42.686  72.081 107.045  1.00  0.00           N
ATOM   2034  CA  THR A 122      41.276  72.121 106.655  1.00  0.00           C
ATOM   2036  CB  THR A 122      41.096  72.791 105.285  1.00  0.00           C
ATOM   2038  OG1 THR A 122      39.736  73.051 104.915  1.00  0.00           O
ATOM   2040  CG2 THR A 122      41.726  71.931 104.185  1.00  0.00           C
ATOM   2044  C   THR A 122      40.536  70.791 106.755  1.00  0.00           C
ATOM   2045  O   THR A 122      39.366  70.751 107.155  1.00  0.00           O
ATOM   2046  N   GLN A 123      41.176  69.661 106.395  1.00  0.00           N
ATOM   2048  CA  GLN A 123      40.646  68.331 106.625  1.00  0.00           C
ATOM   2050  CB  GLN A 123      41.496  67.281 105.865  1.00  0.00           C
ATOM   2053  CG  GLN A 123      41.316  67.401 104.325  1.00  0.00           C
ATOM   2056  CD  GLN A 123      42.336  66.601 103.525  1.00  0.00           C
ATOM   2057  OE1 GLN A 123      43.486  66.421 103.945  1.00  0.00           O
ATOM   2058  NE2 GLN A 123      41.936  66.151 102.315  1.00  0.00           N
ATOM   2061  C   GLN A 123      40.506  67.961 108.105  1.00  0.00           C
ATOM   2062  O   GLN A 123      39.466  67.481 108.545  1.00  0.00           O
ATOM   2063  N   VAL A 124      41.526  68.261 108.935  1.00  0.00           N
ATOM   2065  CA  VAL A 124      41.416  68.131 110.385  1.00  0.00           C
ATOM   2067  CB  VAL A 124      42.756  68.421 111.065  1.00  0.00           C
ATOM   2069  CG1 VAL A 124      42.636  68.401 112.605  1.00  0.00           C
ATOM   2073  CG2 VAL A 124      43.766  67.351 110.615  1.00  0.00           C
ATOM   2077  C   VAL A 124      40.306  68.981 110.985  1.00  0.00           C
ATOM   2078  O   VAL A 124      39.496  68.511 111.775  1.00  0.00           O
ATOM   2079  N   ARG A 125      40.196  70.261 110.575  1.00  0.00           N
ATOM   2081  CA  ARG A 125      39.176  71.181 111.075  1.00  0.00           C
ATOM   2083  CB  ARG A 125      39.266  72.521 110.295  1.00  0.00           C
ATOM   2086  CG  ARG A 125      38.486  73.661 110.975  1.00  0.00           C
ATOM   2089  CD  ARG A 125      38.356  74.931 110.125  1.00  0.00           C
ATOM   2092  NE  ARG A 125      39.736  75.431 109.825  1.00  0.00           N
ATOM   2094  CZ  ARG A 125      40.376  75.411 108.665  1.00  0.00           C
ATOM   2095  NH1 ARG A 125      39.806  75.001 107.535  1.00  0.00           N
ATOM   2098  NH2 ARG A 125      41.616  75.841 108.695  1.00  0.00           N
ATOM   2101  C   ARG A 125      37.756  70.701 110.875  1.00  0.00           C
ATOM   2102  O   ARG A 125      36.956  70.651 111.805  1.00  0.00           O
ATOM   2103  N   ASN A 126      37.416  70.281 109.635  1.00  0.00           N
ATOM   2105  CA  ASN A 126      36.106  69.731 109.325  1.00  0.00           C
ATOM   2107  CB  ASN A 126      35.976  69.481 107.805  1.00  0.00           C
ATOM   2110  CG  ASN A 126      35.976  70.791 107.035  1.00  0.00           C
ATOM   2111  OD1 ASN A 126      35.726  71.891 107.515  1.00  0.00           O
ATOM   2112  ND2 ASN A 126      36.276  70.681 105.715  1.00  0.00           N
ATOM   2115  C   ASN A 126      35.766  68.451 110.085  1.00  0.00           C
ATOM   2116  O   ASN A 126      34.686  68.341 110.655  1.00  0.00           O
ATOM   2117  N   GLU A 127      36.726  67.501 110.185  1.00  0.00           N
ATOM   2119  CA  GLU A 127      36.586  66.321 111.005  1.00  0.00           C
ATOM   2121  CB  GLU A 127      37.876  65.481 110.945  1.00  0.00           C
ATOM   2124  CG  GLU A 127      38.056  64.761 109.595  1.00  0.00           C
ATOM   2127  CD  GLU A 127      37.346  63.421 109.545  1.00  0.00           C
ATOM   2128  OE1 GLU A 127      37.636  62.571 110.435  1.00  0.00           O
ATOM   2129  OE2 GLU A 127      36.576  63.161 108.575  1.00  0.00           O
ATOM   2130  C   GLU A 127      36.286  66.601 112.465  1.00  0.00           C
ATOM   2131  O   GLU A 127      35.386  65.981 113.025  1.00  0.00           O
ATOM   2132  N   ILE A 128      36.996  67.561 113.105  1.00  0.00           N
ATOM   2134  CA  ILE A 128      36.686  67.971 114.475  1.00  0.00           C
ATOM   2136  CB  ILE A 128      37.726  68.911 115.105  1.00  0.00           C
ATOM   2138  CG2 ILE A 128      37.266  69.391 116.505  1.00  0.00           C
ATOM   2142  CG1 ILE A 128      39.096  68.201 115.195  1.00  0.00           C
ATOM   2145  CD  ILE A 128      40.256  69.111 115.625  1.00  0.00           C
ATOM   2149  C   ILE A 128      35.286  68.561 114.555  1.00  0.00           C
ATOM   2150  O   ILE A 128      34.516  68.191 115.435  1.00  0.00           O
ATOM   2151  N   THR A 129      34.906  69.441 113.615  1.00  0.00           N
ATOM   2153  CA  THR A 129      33.616  70.121 113.635  1.00  0.00           C
ATOM   2155  CB  THR A 129      33.446  71.121 112.485  1.00  0.00           C
ATOM   2157  OG1 THR A 129      34.486  72.071 112.505  1.00  0.00           O
ATOM   2159  CG2 THR A 129      32.146  71.921 112.625  1.00  0.00           C
ATOM   2163  C   THR A 129      32.446  69.171 113.585  1.00  0.00           C
ATOM   2164  O   THR A 129      31.526  69.241 114.395  1.00  0.00           O
ATOM   2165  N   ALA A 130      32.476  68.191 112.655  1.00  0.00           N
ATOM   2167  CA  ALA A 130      31.466  67.171 112.515  1.00  0.00           C
ATOM   2169  CB  ALA A 130      31.816  66.321 111.285  1.00  0.00           C
ATOM   2173  C   ALA A 130      31.286  66.281 113.735  1.00  0.00           C
ATOM   2174  O   ALA A 130      30.176  66.061 114.215  1.00  0.00           O
ATOM   2175  N   ARG A 131      32.376  65.801 114.355  1.00  0.00           N
ATOM   2177  CA  ARG A 131      32.276  64.951 115.525  1.00  0.00           C
ATOM   2179  CB  ARG A 131      33.526  64.051 115.655  1.00  0.00           C
ATOM   2182  CG  ARG A 131      34.876  64.781 115.775  1.00  0.00           C
ATOM   2185  CD  ARG A 131      36.076  64.021 115.195  1.00  0.00           C
ATOM   2188  NE  ARG A 131      36.356  62.851 116.095  1.00  0.00           N
ATOM   2190  CZ  ARG A 131      36.606  61.611 115.705  1.00  0.00           C
ATOM   2191  NH1 ARG A 131      36.866  61.301 114.465  1.00  0.00           N
ATOM   2194  NH2 ARG A 131      36.586  60.661 116.615  1.00  0.00           N
ATOM   2197  C   ARG A 131      31.986  65.701 116.825  1.00  0.00           C
ATOM   2198  O   ARG A 131      31.496  65.141 117.815  1.00  0.00           O
ATOM   2199  N   LEU A 132      32.266  67.011 116.865  1.00  0.00           N
ATOM   2201  CA  LEU A 132      31.986  67.871 117.995  1.00  0.00           C
ATOM   2203  CB  LEU A 132      32.936  69.091 117.925  1.00  0.00           C
ATOM   2206  CG  LEU A 132      32.896  70.081 119.105  1.00  0.00           C
ATOM   2208  CD1 LEU A 132      33.176  69.401 120.455  1.00  0.00           C
ATOM   2212  CD2 LEU A 132      33.886  71.231 118.885  1.00  0.00           C
ATOM   2216  C   LEU A 132      30.506  68.271 118.065  1.00  0.00           C
ATOM   2217  O   LEU A 132      29.996  68.661 119.115  1.00  0.00           O
ATOM   2218  N   ASP A 133      29.766  68.071 116.955  1.00  0.00           N
ATOM   2220  CA  ASP A 133      28.356  68.401 116.765  1.00  0.00           C
ATOM   2222  CB  ASP A 133      28.136  68.201 115.235  1.00  0.00           C
ATOM   2225  CG  ASP A 133      26.826  68.681 114.645  1.00  0.00           C
ATOM   2226  OD1 ASP A 133      26.076  69.461 115.265  1.00  0.00           O
ATOM   2227  OD2 ASP A 133      26.606  68.301 113.455  1.00  0.00           O
ATOM   2228  C   ASP A 133      27.416  67.501 117.585  1.00  0.00           C
ATOM   2229  O   ASP A 133      26.246  67.781 117.845  1.00  0.00           O
ATOM   2230  N   SER A 134      27.936  66.361 118.055  1.00  0.00           N
ATOM   2232  CA  SER A 134      27.266  65.511 119.035  1.00  0.00           C
ATOM   2234  CB  SER A 134      27.886  64.071 119.005  1.00  0.00           C
ATOM   2237  OG  SER A 134      27.236  63.081 119.825  1.00  0.00           O
ATOM   2239  C   SER A 134      27.346  66.081 120.435  1.00  0.00           C
ATOM   2240  O   SER A 134      26.566  65.701 121.315  1.00  0.00           O
ATOM   2241  N   VAL A 135      28.306  66.991 120.715  1.00  0.00           N
ATOM   2243  CA  VAL A 135      28.516  67.601 122.025  1.00  0.00           C
ATOM   2245  CB  VAL A 135      29.996  67.841 122.335  1.00  0.00           C
ATOM   2247  CG1 VAL A 135      30.176  68.311 123.805  1.00  0.00           C
ATOM   2251  CG2 VAL A 135      30.806  66.551 122.125  1.00  0.00           C
ATOM   2255  C   VAL A 135      27.776  68.931 122.125  1.00  0.00           C
ATOM   2256  O   VAL A 135      26.996  69.121 123.055  1.00  0.00           O
ATOM   2257  N   ILE A 136      28.036  69.861 121.175  1.00  0.00           N
ATOM   2259  CA  ILE A 136      27.546  71.231 121.225  1.00  0.00           C
ATOM   2261  CB  ILE A 136      28.646  72.281 121.475  1.00  0.00           C
ATOM   2263  CG2 ILE A 136      29.176  72.061 122.905  1.00  0.00           C
ATOM   2267  CG1 ILE A 136      29.786  72.251 120.415  1.00  0.00           C
ATOM   2270  CD  ILE A 136      30.836  73.351 120.625  1.00  0.00           C
ATOM   2274  C   ILE A 136      26.806  71.551 119.945  1.00  0.00           C
ATOM   2275  O   ILE A 136      27.086  70.981 118.895  1.00  0.00           O
ATOM   2276  N   GLU A 137      25.846  72.491 119.985  1.00  0.00           N
ATOM   2278  CA  GLU A 137      25.166  72.991 118.805  1.00  0.00           C
ATOM   2280  CB  GLU A 137      23.776  73.641 119.095  1.00  0.00           C
ATOM   2283  CG  GLU A 137      23.776  74.881 120.025  1.00  0.00           C
ATOM   2286  CD  GLU A 137      23.996  74.501 121.465  1.00  0.00           C
ATOM   2287  OE1 GLU A 137      23.226  73.601 121.925  1.00  0.00           O
ATOM   2288  OE2 GLU A 137      24.926  75.051 122.125  1.00  0.00           O
ATOM   2289  C   GLU A 137      26.016  73.991 118.065  1.00  0.00           C
ATOM   2290  O   GLU A 137      26.776  74.751 118.655  1.00  0.00           O
ATOM   2291  N   SER A 138      25.896  73.961 116.725  1.00  0.00           N
ATOM   2293  CA  SER A 138      26.736  74.721 115.805  1.00  0.00           C
ATOM   2295  CB  SER A 138      25.996  75.941 115.165  1.00  0.00           C
ATOM   2298  OG  SER A 138      25.146  76.681 116.045  1.00  0.00           O
ATOM   2300  C   SER A 138      28.186  75.031 116.195  1.00  0.00           C
ATOM   2301  O   SER A 138      28.556  76.191 116.385  1.00  0.00           O
ATOM   2302  N   PRO A 139      29.046  74.001 116.315  1.00  0.00           N
ATOM   2303  CD  PRO A 139      28.696  72.571 116.175  1.00  0.00           C
ATOM   2306  CA  PRO A 139      30.466  74.151 116.635  1.00  0.00           C
ATOM   2308  CB  PRO A 139      31.016  72.711 116.745  1.00  0.00           C
ATOM   2311  CG  PRO A 139      30.026  71.861 115.945  1.00  0.00           C
ATOM   2314  C   PRO A 139      31.236  74.981 115.625  1.00  0.00           C
ATOM   2315  O   PRO A 139      31.336  74.591 114.455  1.00  0.00           O
ATOM   2316  N   GLN A 140      31.856  76.081 116.075  1.00  0.00           N
ATOM   2318  CA  GLN A 140      32.776  76.861 115.315  1.00  0.00           C
ATOM   2320  CB  GLN A 140      32.616  78.361 115.645  1.00  0.00           C
ATOM   2323  CG  GLN A 140      31.176  78.921 115.495  1.00  0.00           C
ATOM   2326  CD  GLN A 140      30.486  78.571 114.165  1.00  0.00           C
ATOM   2327  OE1 GLN A 140      30.926  78.961 113.085  1.00  0.00           O
ATOM   2328  NE2 GLN A 140      29.306  77.911 114.235  1.00  0.00           N
ATOM   2331  C   GLN A 140      34.156  76.411 115.735  1.00  0.00           C
ATOM   2332  O   GLN A 140      34.546  76.541 116.895  1.00  0.00           O
ATOM   2333  N   VAL A 141      34.916  75.821 114.795  1.00  0.00           N
ATOM   2335  CA  VAL A 141      36.206  75.221 115.065  1.00  0.00           C
ATOM   2337  CB  VAL A 141      36.236  73.701 114.935  1.00  0.00           C
ATOM   2339  CG1 VAL A 141      37.556  73.121 115.495  1.00  0.00           C
ATOM   2343  CG2 VAL A 141      35.036  73.081 115.685  1.00  0.00           C
ATOM   2347  C   VAL A 141      37.186  75.811 114.075  1.00  0.00           C
ATOM   2348  O   VAL A 141      36.846  76.111 112.925  1.00  0.00           O
ATOM   2349  N   ASP A 142      38.436  75.981 114.495  1.00  0.00           N
ATOM   2351  CA  ASP A 142      39.506  76.201 113.565  1.00  0.00           C
ATOM   2353  CB  ASP A 142      39.726  77.711 113.355  1.00  0.00           C
ATOM   2356  CG  ASP A 142      40.756  78.021 112.305  1.00  0.00           C
ATOM   2357  OD1 ASP A 142      41.046  77.161 111.435  1.00  0.00           O
ATOM   2358  OD2 ASP A 142      41.306  79.151 112.405  1.00  0.00           O
ATOM   2359  C   ASP A 142      40.706  75.401 114.075  1.00  0.00           C
ATOM   2360  O   ASP A 142      40.756  75.001 115.235  1.00  0.00           O
ATOM   2361  N   VAL A 143      41.696  75.151 113.205  1.00  0.00           N
ATOM   2363  CA  VAL A 143      42.906  74.441 113.555  1.00  0.00           C
ATOM   2365  CB  VAL A 143      42.896  72.911 113.425  1.00  0.00           C
ATOM   2367  CG1 VAL A 143      41.876  72.301 114.395  1.00  0.00           C
ATOM   2371  CG2 VAL A 143      42.576  72.471 112.005  1.00  0.00           C
ATOM   2375  C   VAL A 143      44.066  75.011 112.775  1.00  0.00           C
ATOM   2376  O   VAL A 143      43.966  75.321 111.585  1.00  0.00           O
ATOM   2377  N   SER A 144      45.226  75.151 113.455  1.00  0.00           N
ATOM   2379  CA  SER A 144      46.486  75.621 112.905  1.00  0.00           C
ATOM   2381  CB  SER A 144      46.736  77.151 113.015  1.00  0.00           C
ATOM   2384  OG  SER A 144      46.236  77.821 111.865  1.00  0.00           O
ATOM   2386  C   SER A 144      47.616  74.891 113.605  1.00  0.00           C
ATOM   2387  O   SER A 144      47.436  74.341 114.675  1.00  0.00           O
ATOM   2388  N   VAL A 145      48.816  74.831 113.015  1.00  0.00           N
ATOM   2390  CA  VAL A 145      49.926  74.111 113.645  1.00  0.00           C
ATOM   2392  CB  VAL A 145      50.916  73.531 112.635  1.00  0.00           C
ATOM   2394  CG1 VAL A 145      51.996  72.691 113.345  1.00  0.00           C
ATOM   2398  CG2 VAL A 145      50.196  72.651 111.605  1.00  0.00           C
ATOM   2402  C   VAL A 145      50.656  75.001 114.675  1.00  0.00           C
ATOM   2403  O   VAL A 145      51.126  76.091 114.375  1.00  0.00           O
ATOM   2404  N   ALA A 146      50.726  74.541 115.945  1.00  0.00           N
ATOM   2406  CA  ALA A 146      51.356  75.261 117.035  1.00  0.00           C
ATOM   2408  CB  ALA A 146      50.836  74.691 118.365  1.00  0.00           C
ATOM   2412  C   ALA A 146      52.866  75.091 117.075  1.00  0.00           C
ATOM   2413  O   ALA A 146      53.626  75.991 117.425  1.00  0.00           O
ATOM   2414  N   ALA A 147      53.336  73.891 116.715  1.00  0.00           N
ATOM   2416  CA  ALA A 147      54.736  73.621 116.605  1.00  0.00           C
ATOM   2418  CB  ALA A 147      55.336  73.081 117.915  1.00  0.00           C
ATOM   2422  C   ALA A 147      54.946  72.601 115.525  1.00  0.00           C
ATOM   2423  O   ALA A 147      54.356  71.521 115.535  1.00  0.00           O
ATOM   2424  N   PHE A 148      55.836  72.941 114.585  1.00  0.00           N
ATOM   2426  CA  PHE A 148      56.296  72.051 113.545  1.00  0.00           C
ATOM   2428  CB  PHE A 148      56.646  72.871 112.285  1.00  0.00           C
ATOM   2431  CG  PHE A 148      55.436  73.621 111.775  1.00  0.00           C
ATOM   2432  CD1 PHE A 148      54.626  73.061 110.775  1.00  0.00           C
ATOM   2434  CE1 PHE A 148      53.576  73.801 110.215  1.00  0.00           C
ATOM   2436  CZ  PHE A 148      53.346  75.111 110.645  1.00  0.00           C
ATOM   2438  CD2 PHE A 148      55.176  74.931 112.205  1.00  0.00           C
ATOM   2440  CE2 PHE A 148      54.136  75.681 111.655  1.00  0.00           C
ATOM   2442  C   PHE A 148      57.496  71.271 114.085  1.00  0.00           C
ATOM   2443  O   PHE A 148      58.586  71.811 114.315  1.00  0.00           O
ATOM   2444  N   ARG A 149      57.286  69.971 114.375  1.00  0.00           N
ATOM   2446  CA  ARG A 149      58.286  69.071 114.915  1.00  0.00           C
ATOM   2448  CB  ARG A 149      57.936  68.671 116.375  1.00  0.00           C
ATOM   2451  CG  ARG A 149      57.696  69.811 117.395  1.00  0.00           C
ATOM   2454  CD  ARG A 149      57.396  69.261 118.795  1.00  0.00           C
ATOM   2457  NE  ARG A 149      57.246  70.351 119.815  1.00  0.00           N
ATOM   2459  CZ  ARG A 149      56.616  70.171 120.975  1.00  0.00           C
ATOM   2460  NH1 ARG A 149      56.236  68.981 121.415  1.00  0.00           N
ATOM   2463  NH2 ARG A 149      56.286  71.201 121.725  1.00  0.00           N
ATOM   2466  C   ARG A 149      58.356  67.781 114.085  1.00  0.00           C
ATOM   2467  O   ARG A 149      59.266  66.961 114.205  1.00  0.00           O
ATOM   2468  N   SER A 150      57.366  67.551 113.225  1.00  0.00           N
ATOM   2470  CA  SER A 150      57.256  66.421 112.325  1.00  0.00           C
ATOM   2472  CB  SER A 150      55.826  66.491 111.735  1.00  0.00           C
ATOM   2475  OG  SER A 150      55.556  65.651 110.615  1.00  0.00           O
ATOM   2477  C   SER A 150      58.326  66.341 111.255  1.00  0.00           C
ATOM   2478  O   SER A 150      58.916  65.281 110.995  1.00  0.00           O
ATOM   2479  N   GLN A 151      58.606  67.481 110.615  1.00  0.00           N
ATOM   2481  CA  GLN A 151      59.206  67.541 109.295  1.00  0.00           C
ATOM   2483  CB  GLN A 151      58.186  67.901 108.205  1.00  0.00           C
ATOM   2486  CG  GLN A 151      57.236  66.761 107.825  1.00  0.00           C
ATOM   2489  CD  GLN A 151      56.056  67.331 107.025  1.00  0.00           C
ATOM   2490  OE1 GLN A 151      56.246  67.991 106.005  1.00  0.00           O
ATOM   2491  NE2 GLN A 151      54.816  67.061 107.485  1.00  0.00           N
ATOM   2494  C   GLN A 151      60.256  68.601 109.255  1.00  0.00           C
ATOM   2495  O   GLN A 151      60.066  69.691 109.775  1.00  0.00           O
ATOM   2496  N   LYS A 152      61.406  68.291 108.625  1.00  0.00           N
ATOM   2498  CA  LYS A 152      62.516  69.191 108.675  1.00  0.00           C
ATOM   2500  CB  LYS A 152      63.436  68.971 109.905  1.00  0.00           C
ATOM   2503  CG  LYS A 152      62.806  68.671 111.285  1.00  0.00           C
ATOM   2506  CD  LYS A 152      62.536  67.171 111.525  1.00  0.00           C
ATOM   2509  CE  LYS A 152      62.066  66.821 112.945  1.00  0.00           C
ATOM   2512  NZ  LYS A 152      63.176  66.781 113.935  1.00  0.00           N
ATOM   2516  C   LYS A 152      63.366  68.931 107.455  1.00  0.00           C
ATOM   2517  O   LYS A 152      63.446  67.801 106.965  1.00  0.00           O
ATOM   2518  N   ALA A 153      64.086  69.961 107.015  1.00  0.00           N
ATOM   2520  CA  ALA A 153      65.216  69.821 106.125  1.00  0.00           C
ATOM   2522  CB  ALA A 153      65.046  70.751 104.915  1.00  0.00           C
ATOM   2526  C   ALA A 153      66.476  70.121 106.945  1.00  0.00           C
ATOM   2527  O   ALA A 153      66.466  70.911 107.895  1.00  0.00           O
ATOM   2528  N   TYR A 154      67.596  69.441 106.625  1.00  0.00           N
ATOM   2530  CA  TYR A 154      68.866  69.691 107.285  1.00  0.00           C
ATOM   2532  CB  TYR A 154      69.706  68.401 107.445  1.00  0.00           C
ATOM   2535  CG  TYR A 154      69.116  67.531 108.515  1.00  0.00           C
ATOM   2536  CD1 TYR A 154      69.576  67.631 109.845  1.00  0.00           C
ATOM   2538  CE1 TYR A 154      69.016  66.831 110.845  1.00  0.00           C
ATOM   2540  CZ  TYR A 154      68.006  65.921 110.525  1.00  0.00           C
ATOM   2541  OH  TYR A 154      67.366  65.221 111.555  1.00  0.00           O
ATOM   2543  CD2 TYR A 154      68.116  66.611 108.205  1.00  0.00           C
ATOM   2545  CE2 TYR A 154      67.546  65.811 109.215  1.00  0.00           C
ATOM   2547  C   TYR A 154      69.666  70.681 106.465  1.00  0.00           C
ATOM   2548  O   TYR A 154      69.896  70.461 105.285  1.00  0.00           O
ATOM   2549  N   VAL A 155      70.126  71.801 107.065  1.00  0.00           N
ATOM   2551  CA  VAL A 155      70.926  72.791 106.335  1.00  0.00           C
ATOM   2553  CB  VAL A 155      70.226  74.131 106.145  1.00  0.00           C
ATOM   2555  CG1 VAL A 155      71.106  75.071 105.305  1.00  0.00           C
ATOM   2559  CG2 VAL A 155      68.886  73.891 105.425  1.00  0.00           C
ATOM   2563  C   VAL A 155      72.226  72.961 107.085  1.00  0.00           C
ATOM   2564  O   VAL A 155      72.236  73.281 108.275  1.00  0.00           O
ATOM   2565  N   THR A 156      73.346  72.651 106.425  1.00  0.00           N
ATOM   2567  CA  THR A 156      74.626  72.371 107.055  1.00  0.00           C
ATOM   2569  CB  THR A 156      74.876  70.901 107.485  1.00  0.00           C
ATOM   2571  OG1 THR A 156      74.936  70.011 106.385  1.00  0.00           O
ATOM   2573  CG2 THR A 156      73.786  70.341 108.395  1.00  0.00           C
ATOM   2577  C   THR A 156      75.696  72.711 106.045  1.00  0.00           C
ATOM   2578  O   THR A 156      75.436  72.711 104.845  1.00  0.00           O
ATOM   2579  N   GLY A 157      76.936  72.971 106.515  1.00  0.00           N
ATOM   2581  CA  GLY A 157      78.056  73.271 105.625  1.00  0.00           C
ATOM   2584  C   GLY A 157      78.066  74.691 105.145  1.00  0.00           C
ATOM   2585  O   GLY A 157      77.266  75.091 104.315  1.00  0.00           O
ATOM   2586  N   GLU A 158      79.046  75.461 105.655  1.00  0.00           N
ATOM   2588  CA  GLU A 158      79.416  76.781 105.215  1.00  0.00           C
ATOM   2590  CB  GLU A 158      80.386  76.661 104.015  1.00  0.00           C
ATOM   2593  CG  GLU A 158      81.686  75.891 104.325  1.00  0.00           C
ATOM   2596  CD  GLU A 158      82.286  76.171 105.695  1.00  0.00           C
ATOM   2597  OE1 GLU A 158      82.386  77.371 106.055  1.00  0.00           O
ATOM   2598  OE2 GLU A 158      82.696  75.211 106.415  1.00  0.00           O
ATOM   2599  C   GLU A 158      78.296  77.801 105.035  1.00  0.00           C
ATOM   2600  O   GLU A 158      78.296  78.681 104.165  1.00  0.00           O
ATOM   2601  N   VAL A 159      77.366  77.771 106.005  1.00  0.00           N
ATOM   2603  CA  VAL A 159      76.326  78.751 106.255  1.00  0.00           C
ATOM   2605  CB  VAL A 159      74.916  78.181 106.145  1.00  0.00           C
ATOM   2607  CG1 VAL A 159      74.666  77.821 104.685  1.00  0.00           C
ATOM   2611  CG2 VAL A 159      74.726  76.951 107.065  1.00  0.00           C
ATOM   2615  C   VAL A 159      76.506  79.301 107.645  1.00  0.00           C
ATOM   2616  O   VAL A 159      77.126  78.701 108.505  1.00  0.00           O
ATOM   2617  N   SER A 160      75.996  80.511 107.915  1.00  0.00           N
ATOM   2619  CA  SER A 160      76.336  81.181 109.165  1.00  0.00           C
ATOM   2621  CB  SER A 160      76.116  82.721 109.195  1.00  0.00           C
ATOM   2624  OG  SER A 160      74.786  83.161 109.425  1.00  0.00           O
ATOM   2626  C   SER A 160      75.696  80.511 110.365  1.00  0.00           C
ATOM   2627  O   SER A 160      76.216  80.571 111.475  1.00  0.00           O
ATOM   2628  N   LYS A 161      74.576  79.801 110.195  1.00  0.00           N
ATOM   2630  CA  LYS A 161      74.026  79.001 111.275  1.00  0.00           C
ATOM   2632  CB  LYS A 161      72.936  79.821 112.015  1.00  0.00           C
ATOM   2635  CG  LYS A 161      73.416  81.051 112.795  1.00  0.00           C
ATOM   2638  CD  LYS A 161      72.256  81.931 113.295  1.00  0.00           C
ATOM   2641  CE  LYS A 161      72.706  83.231 113.975  1.00  0.00           C
ATOM   2644  NZ  LYS A 161      71.536  84.041 114.375  1.00  0.00           N
ATOM   2648  C   LYS A 161      73.446  77.701 110.745  1.00  0.00           C
ATOM   2649  O   LYS A 161      72.346  77.681 110.195  1.00  0.00           O
ATOM   2650  N   SER A 162      74.186  76.581 110.945  1.00  0.00           N
ATOM   2652  CA  SER A 162      73.806  75.221 110.575  1.00  0.00           C
ATOM   2654  CB  SER A 162      75.056  74.291 110.475  1.00  0.00           C
ATOM   2657  OG  SER A 162      74.776  72.911 110.225  1.00  0.00           O
ATOM   2659  C   SER A 162      72.836  74.591 111.555  1.00  0.00           C
ATOM   2660  O   SER A 162      73.046  74.611 112.765  1.00  0.00           O
ATOM   2661  N   GLY A 163      71.746  74.001 111.045  1.00  0.00           N
ATOM   2663  CA  GLY A 163      70.796  73.341 111.905  1.00  0.00           C
ATOM   2666  C   GLY A 163      69.636  72.831 111.135  1.00  0.00           C
ATOM   2667  O   GLY A 163      69.616  72.841 109.905  1.00  0.00           O
ATOM   2668  N   GLN A 164      68.616  72.351 111.865  1.00  0.00           N
ATOM   2670  CA  GLN A 164      67.376  71.881 111.285  1.00  0.00           C
ATOM   2672  CB  GLN A 164      66.616  70.991 112.295  1.00  0.00           C
ATOM   2675  CG  GLN A 164      67.466  69.831 112.895  1.00  0.00           C
ATOM   2678  CD  GLN A 164      66.606  68.861 113.715  1.00  0.00           C
ATOM   2679  OE1 GLN A 164      65.366  68.891 113.705  1.00  0.00           O
ATOM   2680  NE2 GLN A 164      67.276  67.891 114.375  1.00  0.00           N
ATOM   2683  C   GLN A 164      66.496  73.071 110.925  1.00  0.00           C
ATOM   2684  O   GLN A 164      66.426  74.051 111.655  1.00  0.00           O
ATOM   2685  N   GLN A 165      65.766  72.991 109.805  1.00  0.00           N
ATOM   2687  CA  GLN A 165      64.696  73.941 109.555  1.00  0.00           C
ATOM   2689  CB  GLN A 165      64.986  74.761 108.285  1.00  0.00           C
ATOM   2692  CG  GLN A 165      66.296  75.571 108.435  1.00  0.00           C
ATOM   2695  CD  GLN A 165      66.606  76.471 107.245  1.00  0.00           C
ATOM   2696  OE1 GLN A 165      65.716  76.821 106.465  1.00  0.00           O
ATOM   2697  NE2 GLN A 165      67.876  76.911 107.135  1.00  0.00           N
ATOM   2700  C   GLN A 165      63.426  73.141 109.395  1.00  0.00           C
ATOM   2701  O   GLN A 165      63.406  72.241 108.545  1.00  0.00           O
ATOM   2702  N   PRO A 166      62.366  73.331 110.185  1.00  0.00           N
ATOM   2703  CD  PRO A 166      62.256  74.311 111.275  1.00  0.00           C
ATOM   2706  CA  PRO A 166      61.096  72.691 109.915  1.00  0.00           C
ATOM   2708  CB  PRO A 166      60.186  73.091 111.085  1.00  0.00           C
ATOM   2711  CG  PRO A 166      60.756  74.411 111.585  1.00  0.00           C
ATOM   2714  C   PRO A 166      60.516  73.021 108.555  1.00  0.00           C
ATOM   2715  O   PRO A 166      60.726  74.111 108.025  1.00  0.00           O
ATOM   2716  N   ILE A 167      59.796  72.041 107.985  1.00  0.00           N
ATOM   2718  CA  ILE A 167      58.946  72.201 106.825  1.00  0.00           C
ATOM   2720  CB  ILE A 167      58.856  70.931 105.985  1.00  0.00           C
ATOM   2722  CG2 ILE A 167      57.786  71.051 104.875  1.00  0.00           C
ATOM   2726  CG1 ILE A 167      60.226  70.491 105.405  1.00  0.00           C
ATOM   2729  CD  ILE A 167      60.876  71.491 104.435  1.00  0.00           C
ATOM   2733  C   ILE A 167      57.576  72.571 107.385  1.00  0.00           C
ATOM   2734  O   ILE A 167      57.116  71.941 108.345  1.00  0.00           O
ATOM   2735  N   THR A 168      56.936  73.631 106.865  1.00  0.00           N
ATOM   2737  CA  THR A 168      55.746  74.221 107.475  1.00  0.00           C
ATOM   2739  CB  THR A 168      56.006  75.541 108.235  1.00  0.00           C
ATOM   2741  OG1 THR A 168      56.306  76.651 107.395  1.00  0.00           O
ATOM   2743  CG2 THR A 168      57.156  75.371 109.235  1.00  0.00           C
ATOM   2747  C   THR A 168      54.676  74.381 106.415  1.00  0.00           C
ATOM   2748  O   THR A 168      54.756  73.831 105.325  1.00  0.00           O
ATOM   2749  N   ASN A 169      53.616  75.161 106.715  1.00  0.00           N
ATOM   2751  CA  ASN A 169      52.636  75.641 105.755  1.00  0.00           C
ATOM   2753  CB  ASN A 169      51.416  76.331 106.435  1.00  0.00           C
ATOM   2756  CG  ASN A 169      51.826  77.491 107.345  1.00  0.00           C
ATOM   2757  OD1 ASN A 169      52.456  77.281 108.385  1.00  0.00           O
ATOM   2758  ND2 ASN A 169      51.436  78.731 106.995  1.00  0.00           N
ATOM   2761  C   ASN A 169      53.226  76.551 104.695  1.00  0.00           C
ATOM   2762  O   ASN A 169      52.806  76.531 103.535  1.00  0.00           O
ATOM   2763  N   ILE A 170      54.226  77.381 105.075  1.00  0.00           N
ATOM   2765  CA  ILE A 170      55.036  78.131 104.145  1.00  0.00           C
ATOM   2767  CB  ILE A 170      55.876  79.211 104.845  1.00  0.00           C
ATOM   2769  CG2 ILE A 170      56.716  80.001 103.815  1.00  0.00           C
ATOM   2773  CG1 ILE A 170      54.956  80.171 105.635  1.00  0.00           C
ATOM   2776  CD  ILE A 170      55.716  81.171 106.525  1.00  0.00           C
ATOM   2780  C   ILE A 170      55.896  77.171 103.315  1.00  0.00           C
ATOM   2781  O   ILE A 170      56.556  76.301 103.875  1.00  0.00           O
ATOM   2782  N   PRO A 171      55.926  77.261 101.985  1.00  0.00           N
ATOM   2783  CD  PRO A 171      54.976  78.031 101.195  1.00  0.00           C
ATOM   2786  CA  PRO A 171      56.916  76.571 101.165  1.00  0.00           C
ATOM   2788  CB  PRO A 171      56.616  77.041  99.735  1.00  0.00           C
ATOM   2791  CG  PRO A 171      55.156  77.521  99.765  1.00  0.00           C
ATOM   2794  C   PRO A 171      58.356  76.881 101.535  1.00  0.00           C
ATOM   2795  O   PRO A 171      58.766  78.041 101.515  1.00  0.00           O
ATOM   2796  N   LEU A 172      59.156  75.841 101.825  1.00  0.00           N
ATOM   2798  CA  LEU A 172      60.566  76.011 102.085  1.00  0.00           C
ATOM   2800  CB  LEU A 172      61.026  75.041 103.215  1.00  0.00           C
ATOM   2803  CG  LEU A 172      62.326  75.431 103.965  1.00  0.00           C
ATOM   2805  CD1 LEU A 172      63.476  75.761 103.015  1.00  0.00           C
ATOM   2809  CD2 LEU A 172      62.146  76.621 104.915  1.00  0.00           C
ATOM   2813  C   LEU A 172      61.296  75.741 100.775  1.00  0.00           C
ATOM   2814  O   LEU A 172      61.366  74.611 100.295  1.00  0.00           O
ATOM   2815  N   THR A 173      61.876  76.781 100.145  1.00  0.00           N
ATOM   2817  CA  THR A 173      62.776  76.621  99.015  1.00  0.00           C
ATOM   2819  CB  THR A 173      62.466  77.531  97.825  1.00  0.00           C
ATOM   2821  OG1 THR A 173      62.656  78.911  98.115  1.00  0.00           O
ATOM   2823  CG2 THR A 173      60.996  77.301  97.435  1.00  0.00           C
ATOM   2827  C   THR A 173      64.216  76.821  99.445  1.00  0.00           C
ATOM   2828  O   THR A 173      64.506  77.331 100.525  1.00  0.00           O
ATOM   2829  N   ILE A 174      65.196  76.431  98.585  1.00  0.00           N
ATOM   2831  CA  ILE A 174      66.616  76.631  98.865  1.00  0.00           C
ATOM   2833  CB  ILE A 174      67.576  76.071  97.805  1.00  0.00           C
ATOM   2835  CG2 ILE A 174      67.386  74.541  97.725  1.00  0.00           C
ATOM   2839  CG1 ILE A 174      67.446  76.721  96.415  1.00  0.00           C
ATOM   2842  CD  ILE A 174      68.676  76.491  95.545  1.00  0.00           C
ATOM   2846  C   ILE A 174      66.966  78.081  99.135  1.00  0.00           C
ATOM   2847  O   ILE A 174      67.796  78.381  99.975  1.00  0.00           O
ATOM   2848  N   MET A 175      66.316  79.051  98.445  1.00  0.00           N
ATOM   2850  CA  MET A 175      66.476  80.451  98.755  1.00  0.00           C
ATOM   2852  CB  MET A 175      65.696  81.301  97.735  1.00  0.00           C
ATOM   2855  CG  MET A 175      65.936  82.821  97.875  1.00  0.00           C
ATOM   2858  SD  MET A 175      67.676  83.321  97.685  1.00  0.00           S
ATOM   2859  CE  MET A 175      67.816  82.861  95.935  1.00  0.00           C
ATOM   2863  C   MET A 175      66.066  80.831 100.175  1.00  0.00           C
ATOM   2864  O   MET A 175      66.806  81.531 100.865  1.00  0.00           O
ATOM   2865  N   ASP A 176      64.906  80.341 100.665  1.00  0.00           N
ATOM   2867  CA  ASP A 176      64.506  80.521 102.055  1.00  0.00           C
ATOM   2869  CB  ASP A 176      63.106  79.951 102.305  1.00  0.00           C
ATOM   2872  CG  ASP A 176      62.126  80.701 101.455  1.00  0.00           C
ATOM   2873  OD1 ASP A 176      62.246  81.941 101.295  1.00  0.00           O
ATOM   2874  OD2 ASP A 176      61.166  80.031 100.985  1.00  0.00           O
ATOM   2875  C   ASP A 176      65.476  79.871 103.005  1.00  0.00           C
ATOM   2876  O   ASP A 176      65.896  80.461 103.995  1.00  0.00           O
ATOM   2877  N   ALA A 177      65.916  78.631 102.675  1.00  0.00           N
ATOM   2879  CA  ALA A 177      66.816  77.861 103.495  1.00  0.00           C
ATOM   2881  CB  ALA A 177      67.156  76.511 102.805  1.00  0.00           C
ATOM   2885  C   ALA A 177      68.116  78.581 103.775  1.00  0.00           C
ATOM   2886  O   ALA A 177      68.566  78.671 104.915  1.00  0.00           O
ATOM   2887  N   ILE A 178      68.736  79.181 102.735  1.00  0.00           N
ATOM   2889  CA  ILE A 178      69.976  79.931 102.835  1.00  0.00           C
ATOM   2891  CB  ILE A 178      70.496  80.261 101.435  1.00  0.00           C
ATOM   2893  CG2 ILE A 178      71.726  81.201 101.495  1.00  0.00           C
ATOM   2897  CG1 ILE A 178      70.846  78.961 100.675  1.00  0.00           C
ATOM   2900  CD  ILE A 178      70.786  79.151  99.155  1.00  0.00           C
ATOM   2904  C   ILE A 178      69.836  81.171 103.695  1.00  0.00           C
ATOM   2905  O   ILE A 178      70.646  81.461 104.575  1.00  0.00           O
ATOM   2906  N   ASN A 179      68.756  81.931 103.495  1.00  0.00           N
ATOM   2908  CA  ASN A 179      68.486  83.131 104.275  1.00  0.00           C
ATOM   2910  CB  ASN A 179      67.406  83.981 103.555  1.00  0.00           C
ATOM   2913  CG  ASN A 179      67.996  84.521 102.255  1.00  0.00           C
ATOM   2914  OD1 ASN A 179      69.096  85.081 102.225  1.00  0.00           O
ATOM   2915  ND2 ASN A 179      67.276  84.371 101.125  1.00  0.00           N
ATOM   2918  C   ASN A 179      68.106  82.841 105.725  1.00  0.00           C
ATOM   2919  O   ASN A 179      68.476  83.571 106.635  1.00  0.00           O
ATOM   2920  N   ALA A 180      67.396  81.731 105.995  1.00  0.00           N
ATOM   2922  CA  ALA A 180      67.076  81.271 107.325  1.00  0.00           C
ATOM   2924  CB  ALA A 180      65.876  80.321 107.245  1.00  0.00           C
ATOM   2928  C   ALA A 180      68.246  80.591 108.035  1.00  0.00           C
ATOM   2929  O   ALA A 180      68.286  80.491 109.265  1.00  0.00           O
ATOM   2930  N   ALA A 181      69.266  80.201 107.245  1.00  0.00           N
ATOM   2932  CA  ALA A 181      70.556  79.751 107.735  1.00  0.00           C
ATOM   2934  CB  ALA A 181      71.136  78.711 106.755  1.00  0.00           C
ATOM   2938  C   ALA A 181      71.516  80.931 107.865  1.00  0.00           C
ATOM   2939  O   ALA A 181      72.676  80.761 108.215  1.00  0.00           O
ATOM   2940  N   GLY A 182      71.016  82.161 107.635  1.00  0.00           N
ATOM   2942  CA  GLY A 182      71.726  83.401 107.915  1.00  0.00           C
ATOM   2945  C   GLY A 182      72.786  83.721 106.905  1.00  0.00           C
ATOM   2946  O   GLY A 182      73.796  84.341 107.205  1.00  0.00           O
ATOM   2947  N   GLY A 183      72.576  83.281 105.665  1.00  0.00           N
ATOM   2949  CA  GLY A 183      73.566  83.451 104.625  1.00  0.00           C
ATOM   2952  C   GLY A 183      74.786  82.591 104.755  1.00  0.00           C
ATOM   2953  O   GLY A 183      74.976  81.821 105.705  1.00  0.00           O
ATOM   2954  N   LEU A 184      75.656  82.681 103.755  1.00  0.00           N
ATOM   2956  CA  LEU A 184      76.826  81.841 103.615  1.00  0.00           C
ATOM   2958  CB  LEU A 184      77.276  81.731 102.135  1.00  0.00           C
ATOM   2961  CG  LEU A 184      76.256  81.101 101.165  1.00  0.00           C
ATOM   2963  CD1 LEU A 184      75.206  82.091 100.625  1.00  0.00           C
ATOM   2967  CD2 LEU A 184      77.006  80.481  99.975  1.00  0.00           C
ATOM   2971  C   LEU A 184      77.986  82.311 104.475  1.00  0.00           C
ATOM   2972  O   LEU A 184      78.116  83.491 104.815  1.00  0.00           O
ATOM   2973  N   THR A 185      78.926  81.411 104.825  1.00  0.00           N
ATOM   2975  CA  THR A 185      80.276  81.781 105.265  1.00  0.00           C
ATOM   2977  CB  THR A 185      81.096  80.631 105.875  1.00  0.00           C
ATOM   2979  OG1 THR A 185      81.506  79.671 104.915  1.00  0.00           O
ATOM   2981  CG2 THR A 185      80.276  79.961 106.975  1.00  0.00           C
ATOM   2985  C   THR A 185      81.076  82.401 104.145  1.00  0.00           C
ATOM   2986  O   THR A 185      80.676  82.431 102.985  1.00  0.00           O
ATOM   2987  N   ALA A 186      82.286  82.911 104.455  1.00  0.00           N
ATOM   2989  CA  ALA A 186      83.136  83.501 103.445  1.00  0.00           C
ATOM   2991  CB  ALA A 186      84.096  84.491 104.095  1.00  0.00           C
ATOM   2995  C   ALA A 186      83.976  82.461 102.725  1.00  0.00           C
ATOM   2996  O   ALA A 186      84.666  82.791 101.765  1.00  0.00           O
ATOM   2997  N   ASP A 187      83.906  81.201 103.175  1.00  0.00           N
ATOM   2999  CA  ASP A 187      84.696  80.111 102.655  1.00  0.00           C
ATOM   3001  CB  ASP A 187      85.446  79.361 103.785  1.00  0.00           C
ATOM   3004  CG  ASP A 187      86.296  80.361 104.505  1.00  0.00           C
ATOM   3005  OD1 ASP A 187      87.106  81.061 103.855  1.00  0.00           O
ATOM   3006  OD2 ASP A 187      86.206  80.391 105.755  1.00  0.00           O
ATOM   3007  C   ASP A 187      83.826  79.101 101.975  1.00  0.00           C
ATOM   3008  O   ASP A 187      84.256  78.001 101.665  1.00  0.00           O
ATOM   3009  N   ALA A 188      82.566  79.471 101.735  1.00  0.00           N
ATOM   3011  CA  ALA A 188      81.626  78.641 101.025  1.00  0.00           C
ATOM   3013  CB  ALA A 188      80.226  79.271 101.185  1.00  0.00           C
ATOM   3017  C   ALA A 188      81.906  78.491  99.535  1.00  0.00           C
ATOM   3018  O   ALA A 188      81.956  79.491  98.815  1.00  0.00           O
ATOM   3019  N   ASP A 189      81.976  77.241  99.025  1.00  0.00           N
ATOM   3021  CA  ASP A 189      81.726  77.021  97.615  1.00  0.00           C
ATOM   3023  CB  ASP A 189      82.326  75.711  97.045  1.00  0.00           C
ATOM   3026  CG  ASP A 189      82.216  75.631  95.525  1.00  0.00           C
ATOM   3027  OD1 ASP A 189      81.506  76.471  94.905  1.00  0.00           O
ATOM   3028  OD2 ASP A 189      82.776  74.681  94.935  1.00  0.00           O
ATOM   3029  C   ASP A 189      80.236  77.131  97.315  1.00  0.00           C
ATOM   3030  O   ASP A 189      79.406  76.251  97.545  1.00  0.00           O
ATOM   3031  N   TRP A 190      79.886  78.281  96.735  1.00  0.00           N
ATOM   3033  CA  TRP A 190      78.536  78.651  96.405  1.00  0.00           C
ATOM   3035  CB  TRP A 190      78.406  80.181  96.605  1.00  0.00           C
ATOM   3038  CG  TRP A 190      79.106  81.091  95.635  1.00  0.00           C
ATOM   3039  CD1 TRP A 190      80.266  80.901  94.915  1.00  0.00           C
ATOM   3041  NE1 TRP A 190      80.536  82.021  94.175  1.00  0.00           N
ATOM   3043  CE2 TRP A 190      79.606  82.971  94.445  1.00  0.00           C
ATOM   3044  CD2 TRP A 190      78.676  82.431  95.355  1.00  0.00           C
ATOM   3045  CE3 TRP A 190      77.606  83.211  95.785  1.00  0.00           C
ATOM   3047  CZ3 TRP A 190      77.556  84.551  95.405  1.00  0.00           C
ATOM   3049  CZ2 TRP A 190      79.546  84.301  94.055  1.00  0.00           C
ATOM   3051  CH2 TRP A 190      78.536  85.091  94.585  1.00  0.00           C
ATOM   3053  C   TRP A 190      78.206  78.281  94.965  1.00  0.00           C
ATOM   3054  O   TRP A 190      77.116  78.561  94.475  1.00  0.00           O
ATOM   3055  N   ARG A 191      79.126  77.641  94.225  1.00  0.00           N
ATOM   3057  CA  ARG A 191      78.896  77.271  92.835  1.00  0.00           C
ATOM   3059  CB  ARG A 191      80.176  77.481  91.985  1.00  0.00           C
ATOM   3062  CG  ARG A 191      80.576  78.951  91.775  1.00  0.00           C
ATOM   3065  CD  ARG A 191      81.956  79.121  91.115  1.00  0.00           C
ATOM   3068  NE  ARG A 191      82.226  80.581  90.935  1.00  0.00           N
ATOM   3070  CZ  ARG A 191      81.816  81.321  89.915  1.00  0.00           C
ATOM   3071  NH1 ARG A 191      81.216  80.801  88.865  1.00  0.00           N
ATOM   3074  NH2 ARG A 191      82.016  82.621  89.925  1.00  0.00           N
ATOM   3077  C   ARG A 191      78.476  75.821  92.715  1.00  0.00           C
ATOM   3078  O   ARG A 191      78.146  75.361  91.625  1.00  0.00           O
ATOM   3079  N   ASN A 192      78.476  75.081  93.835  1.00  0.00           N
ATOM   3081  CA  ASN A 192      78.566  73.631  93.795  1.00  0.00           C
ATOM   3083  CB  ASN A 192      80.046  73.211  93.915  1.00  0.00           C
ATOM   3086  CG  ASN A 192      80.706  73.391  92.555  1.00  0.00           C
ATOM   3087  OD1 ASN A 192      80.206  72.821  91.565  1.00  0.00           O
ATOM   3088  ND2 ASN A 192      81.806  74.151  92.505  1.00  0.00           N
ATOM   3091  C   ASN A 192      77.776  73.021  94.925  1.00  0.00           C
ATOM   3092  O   ASN A 192      78.016  71.891  95.335  1.00  0.00           O
ATOM   3093  N   VAL A 193      76.786  73.771  95.415  1.00  0.00           N
ATOM   3095  CA  VAL A 193      75.896  73.411  96.505  1.00  0.00           C
ATOM   3097  CB  VAL A 193      74.966  74.561  96.855  1.00  0.00           C
ATOM   3099  CG1 VAL A 193      74.026  74.241  98.035  1.00  0.00           C
ATOM   3103  CG2 VAL A 193      75.886  75.751  97.185  1.00  0.00           C
ATOM   3107  C   VAL A 193      75.146  72.141  96.175  1.00  0.00           C
ATOM   3108  O   VAL A 193      74.596  71.971  95.085  1.00  0.00           O
ATOM   3109  N   VAL A 194      75.176  71.191  97.105  1.00  0.00           N
ATOM   3111  CA  VAL A 194      74.616  69.891  96.885  1.00  0.00           C
ATOM   3113  CB  VAL A 194      75.456  68.751  97.465  1.00  0.00           C
ATOM   3115  CG1 VAL A 194      74.806  67.381  97.215  1.00  0.00           C
ATOM   3119  CG2 VAL A 194      76.836  68.801  96.805  1.00  0.00           C
ATOM   3123  C   VAL A 194      73.256  69.931  97.525  1.00  0.00           C
ATOM   3124  O   VAL A 194      73.126  70.241  98.705  1.00  0.00           O
ATOM   3125  N   LEU A 195      72.226  69.581  96.755  1.00  0.00           N
ATOM   3127  CA  LEU A 195      70.946  69.251  97.325  1.00  0.00           C
ATOM   3129  CB  LEU A 195      69.836  70.071  96.625  1.00  0.00           C
ATOM   3132  CG  LEU A 195      68.396  69.661  96.955  1.00  0.00           C
ATOM   3134  CD1 LEU A 195      68.106  69.771  98.455  1.00  0.00           C
ATOM   3138  CD2 LEU A 195      67.386  70.501  96.155  1.00  0.00           C
ATOM   3142  C   LEU A 195      70.816  67.751  97.145  1.00  0.00           C
ATOM   3143  O   LEU A 195      71.036  67.221  96.055  1.00  0.00           O
ATOM   3144  N   THR A 196      70.526  67.021  98.235  1.00  0.00           N
ATOM   3146  CA  THR A 196      70.056  65.651  98.115  1.00  0.00           C
ATOM   3148  CB  THR A 196      70.706  64.601  99.015  1.00  0.00           C
ATOM   3150  OG1 THR A 196      70.436  64.741 100.395  1.00  0.00           O
ATOM   3152  CG2 THR A 196      72.226  64.621  98.825  1.00  0.00           C
ATOM   3156  C   THR A 196      68.566  65.651  98.315  1.00  0.00           C
ATOM   3157  O   THR A 196      68.026  66.241  99.235  1.00  0.00           O
ATOM   3158  N   GLN A 197      67.866  64.951  97.415  1.00  0.00           N
ATOM   3160  CA  GLN A 197      66.466  64.651  97.605  1.00  0.00           C
ATOM   3162  CB  GLN A 197      65.516  65.421  96.635  1.00  0.00           C
ATOM   3165  CG  GLN A 197      65.696  66.961  96.635  1.00  0.00           C
ATOM   3168  CD  GLN A 197      64.646  67.701  95.795  1.00  0.00           C
ATOM   3169  OE1 GLN A 197      64.106  68.731  96.185  1.00  0.00           O
ATOM   3170  NE2 GLN A 197      64.326  67.201  94.585  1.00  0.00           N
ATOM   3173  C   GLN A 197      66.456  63.201  97.215  1.00  0.00           C
ATOM   3174  O   GLN A 197      67.156  62.831  96.275  1.00  0.00           O
ATOM   3175  N   ASN A 198      65.696  62.321  97.895  1.00  0.00           N
ATOM   3177  CA  ASN A 198      65.296  61.021  97.395  1.00  0.00           C
ATOM   3179  CB  ASN A 198      64.116  61.141  96.365  1.00  0.00           C
ATOM   3182  CG  ASN A 198      64.486  61.801  95.035  1.00  0.00           C
ATOM   3183  OD1 ASN A 198      65.006  61.161  94.115  1.00  0.00           O
ATOM   3184  ND2 ASN A 198      64.136  63.091  94.855  1.00  0.00           N
ATOM   3187  C   ASN A 198      66.406  60.041  96.945  1.00  0.00           C
ATOM   3188  O   ASN A 198      66.126  59.061  96.255  1.00  0.00           O
ATOM   3189  N   GLY A 199      67.666  60.221  97.385  1.00  0.00           N
ATOM   3191  CA  GLY A 199      68.776  59.361  96.975  1.00  0.00           C
ATOM   3194  C   GLY A 199      69.396  59.711  95.645  1.00  0.00           C
ATOM   3195  O   GLY A 199      70.076  58.881  95.045  1.00  0.00           O
ATOM   3196  N   VAL A 200      69.216  60.971  95.175  1.00  0.00           N
ATOM   3198  CA  VAL A 200      69.966  61.571  94.085  1.00  0.00           C
ATOM   3200  CB  VAL A 200      69.116  61.981  92.875  1.00  0.00           C
ATOM   3202  CG1 VAL A 200      68.366  60.741  92.365  1.00  0.00           C
ATOM   3206  CG2 VAL A 200      68.106  63.111  93.175  1.00  0.00           C
ATOM   3210  C   VAL A 200      70.726  62.791  94.585  1.00  0.00           C
ATOM   3211  O   VAL A 200      70.246  63.551  95.435  1.00  0.00           O
ATOM   3212  N   LYS A 201      71.936  63.031  94.045  1.00  0.00           N
ATOM   3214  CA  LYS A 201      72.616  64.291  94.225  1.00  0.00           C
ATOM   3216  CB  LYS A 201      74.166  64.191  94.185  1.00  0.00           C
ATOM   3219  CG  LYS A 201      74.806  63.811  92.825  1.00  0.00           C
ATOM   3222  CD  LYS A 201      76.326  64.111  92.725  1.00  0.00           C
ATOM   3225  CE  LYS A 201      76.686  65.481  92.135  1.00  0.00           C
ATOM   3228  NZ  LYS A 201      76.126  66.551  92.995  1.00  0.00           N
ATOM   3232  C   LYS A 201      72.196  65.281  93.145  1.00  0.00           C
ATOM   3233  O   LYS A 201      71.986  64.941  91.985  1.00  0.00           O
ATOM   3234  N   THR A 202      72.136  66.561  93.525  1.00  0.00           N
ATOM   3236  CA  THR A 202      71.896  67.651  92.595  1.00  0.00           C
ATOM   3238  CB  THR A 202      70.576  68.311  92.905  1.00  0.00           C
ATOM   3240  OG1 THR A 202      69.576  67.311  92.875  1.00  0.00           O
ATOM   3242  CG2 THR A 202      70.236  69.381  91.855  1.00  0.00           C
ATOM   3246  C   THR A 202      73.036  68.631  92.735  1.00  0.00           C
ATOM   3247  O   THR A 202      73.606  68.771  93.815  1.00  0.00           O
ATOM   3248  N   LYS A 203      73.426  69.321  91.655  1.00  0.00           N
ATOM   3250  CA  LYS A 203      74.226  70.541  91.745  1.00  0.00           C
ATOM   3252  CB  LYS A 203      75.376  70.611  90.715  1.00  0.00           C
ATOM   3255  CG  LYS A 203      76.596  69.741  91.045  1.00  0.00           C
ATOM   3258  CD  LYS A 203      77.306  70.191  92.335  1.00  0.00           C
ATOM   3261  CE  LYS A 203      78.646  69.491  92.555  1.00  0.00           C
ATOM   3264  NZ  LYS A 203      79.236  69.911  93.815  1.00  0.00           N
ATOM   3268  C   LYS A 203      73.386  71.781  91.625  1.00  0.00           C
ATOM   3269  O   LYS A 203      72.496  71.881  90.785  1.00  0.00           O
ATOM   3270  N   VAL A 204      73.666  72.761  92.495  1.00  0.00           N
ATOM   3272  CA  VAL A 204      73.016  74.041  92.545  1.00  0.00           C
ATOM   3274  CB  VAL A 204      72.146  74.161  93.785  1.00  0.00           C
ATOM   3276  CG1 VAL A 204      71.586  75.581  93.955  1.00  0.00           C
ATOM   3280  CG2 VAL A 204      70.976  73.151  93.705  1.00  0.00           C
ATOM   3284  C   VAL A 204      74.066  75.151  92.535  1.00  0.00           C
ATOM   3285  O   VAL A 204      75.006  75.151  93.345  1.00  0.00           O
ATOM   3286  N   ASN A 205      73.906  76.151  91.645  1.00  0.00           N
ATOM   3288  CA  ASN A 205      74.796  77.291  91.595  1.00  0.00           C
ATOM   3290  CB  ASN A 205      75.056  77.731  90.125  1.00  0.00           C
ATOM   3293  CG  ASN A 205      75.536  76.601  89.225  1.00  0.00           C
ATOM   3294  OD1 ASN A 205      75.886  75.491  89.615  1.00  0.00           O
ATOM   3295  ND2 ASN A 205      75.586  76.901  87.915  1.00  0.00           N
ATOM   3298  C   ASN A 205      74.166  78.481  92.315  1.00  0.00           C
ATOM   3299  O   ASN A 205      73.386  79.231  91.725  1.00  0.00           O
ATOM   3300  N   LEU A 206      74.556  78.791  93.555  1.00  0.00           N
ATOM   3302  CA  LEU A 206      74.086  79.971  94.275  1.00  0.00           C
ATOM   3304  CB  LEU A 206      74.346  79.891  95.805  1.00  0.00           C
ATOM   3307  CG  LEU A 206      73.896  78.601  96.495  1.00  0.00           C
ATOM   3309  CD1 LEU A 206      74.166  78.701  98.005  1.00  0.00           C
ATOM   3313  CD2 LEU A 206      72.426  78.251  96.265  1.00  0.00           C
ATOM   3317  C   LEU A 206      74.686  81.251  93.715  1.00  0.00           C
ATOM   3318  O   LEU A 206      74.146  82.351  93.875  1.00  0.00           O
ATOM   3319  N   TYR A 207      75.786  81.101  92.945  1.00  0.00           N
ATOM   3321  CA  TYR A 207      76.256  82.111  92.025  1.00  0.00           C
ATOM   3323  CB  TYR A 207      77.616  81.671  91.345  1.00  0.00           C
ATOM   3326  CG  TYR A 207      78.016  82.501  90.135  1.00  0.00           C
ATOM   3327  CD1 TYR A 207      78.786  83.681  90.275  1.00  0.00           C
ATOM   3329  CE1 TYR A 207      79.006  84.531  89.185  1.00  0.00           C
ATOM   3331  CZ  TYR A 207      78.546  84.171  87.915  1.00  0.00           C
ATOM   3332  OH  TYR A 207      78.806  85.001  86.805  1.00  0.00           O
ATOM   3334  CD2 TYR A 207      77.616  82.121  88.845  1.00  0.00           C
ATOM   3336  CE2 TYR A 207      77.886  82.951  87.735  1.00  0.00           C
ATOM   3338  C   TYR A 207      75.186  82.551  91.025  1.00  0.00           C
ATOM   3339  O   TYR A 207      74.986  83.741  90.795  1.00  0.00           O
ATOM   3340  N   ALA A 208      74.446  81.591  90.445  1.00  0.00           N
ATOM   3342  CA  ALA A 208      73.396  81.871  89.495  1.00  0.00           C
ATOM   3344  CB  ALA A 208      73.186  80.621  88.605  1.00  0.00           C
ATOM   3348  C   ALA A 208      72.096  82.331  90.145  1.00  0.00           C
ATOM   3349  O   ALA A 208      71.426  83.221  89.635  1.00  0.00           O
ATOM   3350  N   LEU A 209      71.756  81.811  91.345  1.00  0.00           N
ATOM   3352  CA  LEU A 209      70.616  82.291  92.135  1.00  0.00           C
ATOM   3354  CB  LEU A 209      70.526  81.601  93.525  1.00  0.00           C
ATOM   3357  CG  LEU A 209      69.786  80.251  93.635  1.00  0.00           C
ATOM   3359  CD1 LEU A 209      68.366  80.321  93.065  1.00  0.00           C
ATOM   3363  CD2 LEU A 209      70.576  79.101  93.045  1.00  0.00           C
ATOM   3367  C   LEU A 209      70.656  83.781  92.485  1.00  0.00           C
ATOM   3368  O   LEU A 209      69.706  84.511  92.195  1.00  0.00           O
ATOM   3369  N   MET A 210      71.736  84.241  93.135  1.00  0.00           N
ATOM   3371  CA  MET A 210      71.656  85.491  93.865  1.00  0.00           C
ATOM   3373  CB  MET A 210      72.456  85.431  95.195  1.00  0.00           C
ATOM   3376  CG  MET A 210      71.836  84.421  96.165  1.00  0.00           C
ATOM   3379  SD  MET A 210      72.576  84.371  97.835  1.00  0.00           S
ATOM   3380  CE  MET A 210      74.186  83.731  97.295  1.00  0.00           C
ATOM   3384  C   MET A 210      72.126  86.661  93.045  1.00  0.00           C
ATOM   3385  O   MET A 210      71.536  87.731  93.085  1.00  0.00           O
ATOM   3386  N   GLN A 211      73.196  86.471  92.265  1.00  0.00           N
ATOM   3388  CA  GLN A 211      73.746  87.551  91.475  1.00  0.00           C
ATOM   3390  CB  GLN A 211      75.246  87.291  91.445  1.00  0.00           C
ATOM   3393  CG  GLN A 211      76.126  88.391  90.835  1.00  0.00           C
ATOM   3396  CD  GLN A 211      77.596  88.061  91.095  1.00  0.00           C
ATOM   3397  OE1 GLN A 211      78.396  87.851  90.175  1.00  0.00           O
ATOM   3398  NE2 GLN A 211      77.996  88.101  92.385  1.00  0.00           N
ATOM   3401  C   GLN A 211      73.206  87.511  90.065  1.00  0.00           C
ATOM   3402  O   GLN A 211      73.176  88.531  89.375  1.00  0.00           O
ATOM   3403  N   ARG A 212      72.766  86.341  89.585  1.00  0.00           N
ATOM   3405  CA  ARG A 212      72.336  86.241  88.215  1.00  0.00           C
ATOM   3407  CB  ARG A 212      73.076  85.111  87.465  1.00  0.00           C
ATOM   3410  CG  ARG A 212      74.606  85.311  87.435  1.00  0.00           C
ATOM   3413  CD  ARG A 212      74.946  86.611  86.715  1.00  0.00           C
ATOM   3416  NE  ARG A 212      76.416  86.751  86.465  1.00  0.00           N
ATOM   3418  CZ  ARG A 212      76.886  87.661  85.635  1.00  0.00           C
ATOM   3419  NH1 ARG A 212      76.086  88.471  84.965  1.00  0.00           N
ATOM   3422  NH2 ARG A 212      78.176  87.771  85.455  1.00  0.00           N
ATOM   3425  C   ARG A 212      70.836  86.161  88.045  1.00  0.00           C
ATOM   3426  O   ARG A 212      70.326  86.421  86.955  1.00  0.00           O
ATOM   3427  N   GLY A 213      70.086  85.911  89.145  1.00  0.00           N
ATOM   3429  CA  GLY A 213      68.626  85.841  89.115  1.00  0.00           C
ATOM   3432  C   GLY A 213      68.096  84.701  88.305  1.00  0.00           C
ATOM   3433  O   GLY A 213      67.006  84.761  87.725  1.00  0.00           O
ATOM   3434  N   ASP A 214      68.836  83.581  88.235  1.00  0.00           N
ATOM   3436  CA  ASP A 214      68.376  82.361  87.615  1.00  0.00           C
ATOM   3438  CB  ASP A 214      69.556  81.541  86.995  1.00  0.00           C
ATOM   3441  CG  ASP A 214      69.106  80.261  86.295  1.00  0.00           C
ATOM   3442  OD1 ASP A 214      67.876  80.001  86.215  1.00  0.00           O
ATOM   3443  OD2 ASP A 214      70.006  79.491  85.845  1.00  0.00           O
ATOM   3444  C   ASP A 214      67.636  81.551  88.675  1.00  0.00           C
ATOM   3445  O   ASP A 214      68.226  81.041  89.625  1.00  0.00           O
ATOM   3446  N   LEU A 215      66.306  81.421  88.535  1.00  0.00           N
ATOM   3448  CA  LEU A 215      65.506  80.801  89.555  1.00  0.00           C
ATOM   3450  CB  LEU A 215      64.126  81.501  89.665  1.00  0.00           C
ATOM   3453  CG  LEU A 215      64.186  83.021  89.955  1.00  0.00           C
ATOM   3455  CD1 LEU A 215      62.766  83.591  90.045  1.00  0.00           C
ATOM   3459  CD2 LEU A 215      64.976  83.361  91.235  1.00  0.00           C
ATOM   3463  C   LEU A 215      65.316  79.321  89.275  1.00  0.00           C
ATOM   3464  O   LEU A 215      64.646  78.611  90.035  1.00  0.00           O
ATOM   3465  N   ARG A 216      65.926  78.781  88.185  1.00  0.00           N
ATOM   3467  CA  ARG A 216      65.926  77.351  87.845  1.00  0.00           C
ATOM   3469  CB  ARG A 216      66.756  77.081  86.575  1.00  0.00           C
ATOM   3472  CG  ARG A 216      66.976  75.601  86.205  1.00  0.00           C
ATOM   3475  CD  ARG A 216      67.426  75.411  84.755  1.00  0.00           C
ATOM   3478  NE  ARG A 216      67.656  73.951  84.575  1.00  0.00           N
ATOM   3480  CZ  ARG A 216      66.696  73.091  84.315  1.00  0.00           C
ATOM   3481  NH1 ARG A 216      65.456  73.441  84.025  1.00  0.00           N
ATOM   3484  NH2 ARG A 216      66.976  71.811  84.355  1.00  0.00           N
ATOM   3487  C   ARG A 216      66.546  76.481  88.885  1.00  0.00           C
ATOM   3488  O   ARG A 216      66.086  75.381  89.215  1.00  0.00           O
ATOM   3489  N   GLN A 217      67.656  77.001  89.415  1.00  0.00           N
ATOM   3491  CA  GLN A 217      68.446  76.441  90.455  1.00  0.00           C
ATOM   3493  CB  GLN A 217      69.666  77.361  90.595  1.00  0.00           C
ATOM   3496  CG  GLN A 217      70.556  77.571  89.345  1.00  0.00           C
ATOM   3499  CD  GLN A 217      71.506  76.401  89.085  1.00  0.00           C
ATOM   3500  OE1 GLN A 217      71.596  75.431  89.835  1.00  0.00           O
ATOM   3501  NE2 GLN A 217      72.286  76.531  87.995  1.00  0.00           N
ATOM   3504  C   GLN A 217      67.666  76.401  91.775  1.00  0.00           C
ATOM   3505  O   GLN A 217      67.886  75.531  92.605  1.00  0.00           O
ATOM   3506  N   ASN A 218      66.726  77.361  91.965  1.00  0.00           N
ATOM   3508  CA  ASN A 218      65.796  77.411  93.085  1.00  0.00           C
ATOM   3510  CB  ASN A 218      65.046  78.771  93.155  1.00  0.00           C
ATOM   3513  CG  ASN A 218      64.676  79.161  94.585  1.00  0.00           C
ATOM   3514  OD1 ASN A 218      64.986  78.481  95.565  1.00  0.00           O
ATOM   3515  ND2 ASN A 218      63.996  80.331  94.725  1.00  0.00           N
ATOM   3518  C   ASN A 218      64.806  76.251  93.075  1.00  0.00           C
ATOM   3519  O   ASN A 218      64.176  75.931  92.055  1.00  0.00           O
ATOM   3520  N   LYS A 219      64.656  75.561  94.215  1.00  0.00           N
ATOM   3522  CA  LYS A 219      63.996  74.291  94.315  1.00  0.00           C
ATOM   3524  CB  LYS A 219      64.986  73.101  94.235  1.00  0.00           C
ATOM   3527  CG  LYS A 219      65.646  73.031  92.845  1.00  0.00           C
ATOM   3530  CD  LYS A 219      66.826  72.081  92.745  1.00  0.00           C
ATOM   3533  CE  LYS A 219      67.486  72.151  91.365  1.00  0.00           C
ATOM   3536  NZ  LYS A 219      66.556  71.731  90.295  1.00  0.00           N
ATOM   3540  C   LYS A 219      63.276  74.241  95.625  1.00  0.00           C
ATOM   3541  O   LYS A 219      63.696  74.861  96.595  1.00  0.00           O
ATOM   3542  N   LEU A 220      62.156  73.511  95.675  1.00  0.00           N
ATOM   3544  CA  LEU A 220      61.426  73.221  96.895  1.00  0.00           C
ATOM   3546  CB  LEU A 220      60.006  72.721  96.545  1.00  0.00           C
ATOM   3549  CG  LEU A 220      59.056  72.501  97.735  1.00  0.00           C
ATOM   3551  CD1 LEU A 220      58.626  73.831  98.385  1.00  0.00           C
ATOM   3555  CD2 LEU A 220      57.816  71.741  97.285  1.00  0.00           C
ATOM   3559  C   LEU A 220      62.156  72.151  97.675  1.00  0.00           C
ATOM   3560  O   LEU A 220      62.636  71.191  97.075  1.00  0.00           O
ATOM   3561  N   LEU A 221      62.256  72.281  99.005  1.00  0.00           N
ATOM   3563  CA  LEU A 221      62.856  71.281  99.865  1.00  0.00           C
ATOM   3565  CB  LEU A 221      63.736  71.951 100.945  1.00  0.00           C
ATOM   3568  CG  LEU A 221      64.936  72.721 100.385  1.00  0.00           C
ATOM   3570  CD1 LEU A 221      65.906  73.081 101.515  1.00  0.00           C
ATOM   3574  CD2 LEU A 221      65.646  71.871  99.325  1.00  0.00           C
ATOM   3578  C   LEU A 221      61.816  70.461 100.575  1.00  0.00           C
ATOM   3579  O   LEU A 221      60.816  70.981 101.055  1.00  0.00           O
ATOM   3580  N   HIS A 222      62.046  69.141 100.685  1.00  0.00           N
ATOM   3582  CA  HIS A 222      61.116  68.211 101.275  1.00  0.00           C
ATOM   3584  CB  HIS A 222      60.816  67.071 100.275  1.00  0.00           C
ATOM   3587  ND1 HIS A 222      59.096  67.941  98.715  1.00  0.00           N
ATOM   3588  CG  HIS A 222      60.416  67.621  98.945  1.00  0.00           C
ATOM   3589  CE1 HIS A 222      59.036  68.251  97.435  1.00  0.00           C
ATOM   3591  NE2 HIS A 222      60.256  68.151  96.835  1.00  0.00           N
ATOM   3593  CD2 HIS A 222      61.136  67.731  97.805  1.00  0.00           C
ATOM   3595  C   HIS A 222      61.696  67.671 102.575  1.00  0.00           C
ATOM   3596  O   HIS A 222      62.866  67.891 102.905  1.00  0.00           O
ATOM   3597  N   PRO A 223      60.926  67.001 103.425  1.00  0.00           N
ATOM   3598  CD  PRO A 223      59.466  66.941 103.355  1.00  0.00           C
ATOM   3601  CA  PRO A 223      61.446  66.351 104.625  1.00  0.00           C
ATOM   3603  CB  PRO A 223      60.226  65.661 105.255  1.00  0.00           C
ATOM   3606  CG  PRO A 223      59.036  66.461 104.735  1.00  0.00           C
ATOM   3609  C   PRO A 223      62.576  65.381 104.375  1.00  0.00           C
ATOM   3610  O   PRO A 223      62.456  64.531 103.485  1.00  0.00           O
ATOM   3611  N   GLY A 224      63.666  65.461 105.135  1.00  0.00           N
ATOM   3613  CA  GLY A 224      64.786  64.541 104.985  1.00  0.00           C
ATOM   3616  C   GLY A 224      65.786  64.981 103.965  1.00  0.00           C
ATOM   3617  O   GLY A 224      66.826  64.361 103.795  1.00  0.00           O
ATOM   3618  N   ASP A 225      65.526  66.101 103.275  1.00  0.00           N
ATOM   3620  CA  ASP A 225      66.436  66.621 102.285  1.00  0.00           C
ATOM   3622  CB  ASP A 225      65.686  67.481 101.245  1.00  0.00           C
ATOM   3625  CG  ASP A 225      64.686  66.661 100.445  1.00  0.00           C
ATOM   3626  OD1 ASP A 225      64.736  65.391 100.435  1.00  0.00           O
ATOM   3627  OD2 ASP A 225      63.876  67.321  99.745  1.00  0.00           O
ATOM   3628  C   ASP A 225      67.586  67.371 102.975  1.00  0.00           C
ATOM   3629  O   ASP A 225      67.436  68.041 104.005  1.00  0.00           O
ATOM   3630  N   ILE A 226      68.806  67.201 102.435  1.00  0.00           N
ATOM   3632  CA  ILE A 226      70.036  67.761 102.955  1.00  0.00           C
ATOM   3634  CB  ILE A 226      71.096  66.641 103.155  1.00  0.00           C
ATOM   3636  CG2 ILE A 226      72.286  66.731 102.175  1.00  0.00           C
ATOM   3640  CG1 ILE A 226      71.616  66.481 104.615  1.00  0.00           C
ATOM   3643  CD  ILE A 226      72.306  67.721 105.175  1.00  0.00           C
ATOM   3647  C   ILE A 226      70.426  68.841 101.955  1.00  0.00           C
ATOM   3648  O   ILE A 226      70.426  68.611 100.745  1.00  0.00           O
ATOM   3649  N   LEU A 227      70.776  70.061 102.415  1.00  0.00           N
ATOM   3651  CA  LEU A 227      71.236  71.141 101.545  1.00  0.00           C
ATOM   3653  CB  LEU A 227      70.286  72.371 101.565  1.00  0.00           C
ATOM   3656  CG  LEU A 227      70.716  73.531 100.635  1.00  0.00           C
ATOM   3658  CD1 LEU A 227      70.566  73.141  99.155  1.00  0.00           C
ATOM   3662  CD2 LEU A 227      69.956  74.831 100.945  1.00  0.00           C
ATOM   3666  C   LEU A 227      72.636  71.591 101.945  1.00  0.00           C
ATOM   3667  O   LEU A 227      72.816  72.531 102.735  1.00  0.00           O
ATOM   3668  N   PHE A 228      73.666  70.931 101.415  1.00  0.00           N
ATOM   3670  CA  PHE A 228      75.016  71.111 101.865  1.00  0.00           C
ATOM   3672  CB  PHE A 228      75.756  69.761 101.755  1.00  0.00           C
ATOM   3675  CG  PHE A 228      77.186  69.811 102.205  1.00  0.00           C
ATOM   3676  CD1 PHE A 228      77.486  70.111 103.535  1.00  0.00           C
ATOM   3678  CE1 PHE A 228      78.806  70.131 103.975  1.00  0.00           C
ATOM   3680  CZ  PHE A 228      79.856  69.841 103.095  1.00  0.00           C
ATOM   3682  CD2 PHE A 228      78.236  69.521 101.315  1.00  0.00           C
ATOM   3684  CE2 PHE A 228      79.566  69.541 101.755  1.00  0.00           C
ATOM   3686  C   PHE A 228      75.736  72.111 101.005  1.00  0.00           C
ATOM   3687  O   PHE A 228      75.746  71.981  99.775  1.00  0.00           O
ATOM   3688  N   ILE A 229      76.396  73.121 101.605  1.00  0.00           N
ATOM   3690  CA  ILE A 229      77.226  74.051 100.875  1.00  0.00           C
ATOM   3692  CB  ILE A 229      76.796  75.551 100.855  1.00  0.00           C
ATOM   3694  CG2 ILE A 229      77.966  76.491 101.175  1.00  0.00           C
ATOM   3698  CG1 ILE A 229      75.526  76.101 101.595  1.00  0.00           C
ATOM   3701  CD  ILE A 229      74.436  75.191 102.165  1.00  0.00           C
ATOM   3705  C   ILE A 229      78.696  73.691 101.205  1.00  0.00           C
ATOM   3706  O   ILE A 229      79.106  73.721 102.365  1.00  0.00           O
ATOM   3707  N   PRO A 230      79.516  73.201 100.265  1.00  0.00           N
ATOM   3708  CD  PRO A 230      79.086  72.711  98.955  1.00  0.00           C
ATOM   3711  CA  PRO A 230      80.926  72.901 100.505  1.00  0.00           C
ATOM   3713  CB  PRO A 230      81.416  72.321  99.175  1.00  0.00           C
ATOM   3716  CG  PRO A 230      80.166  71.721  98.565  1.00  0.00           C
ATOM   3719  C   PRO A 230      81.816  74.041 100.965  1.00  0.00           C
ATOM   3720  O   PRO A 230      81.446  75.211 100.935  1.00  0.00           O
ATOM   3721  N   ARG A 231      83.056  73.701 101.345  1.00  0.00           N
ATOM   3723  CA  ARG A 231      84.106  74.681 101.525  1.00  0.00           C
ATOM   3725  CB  ARG A 231      85.146  74.231 102.585  1.00  0.00           C
ATOM   3728  CG  ARG A 231      84.576  74.391 103.995  1.00  0.00           C
ATOM   3731  CD  ARG A 231      85.446  73.941 105.155  1.00  0.00           C
ATOM   3734  NE  ARG A 231      86.676  74.791 105.145  1.00  0.00           N
ATOM   3736  CZ  ARG A 231      86.966  75.741 106.005  1.00  0.00           C
ATOM   3737  NH1 ARG A 231      86.246  75.951 107.085  1.00  0.00           N
ATOM   3740  NH2 ARG A 231      88.006  76.521 105.755  1.00  0.00           N
ATOM   3743  C   ARG A 231      84.846  74.961 100.235  1.00  0.00           C
ATOM   3744  O   ARG A 231      84.796  74.171  99.305  1.00  0.00           O
ATOM   3745  N   ASN A 232      85.656  76.051 100.215  1.00  0.00           N
ATOM   3747  CA  ASN A 232      86.676  76.331  99.205  1.00  0.00           C
ATOM   3749  CB  ASN A 232      87.556  77.541  99.595  1.00  0.00           C
ATOM   3752  CG  ASN A 232      86.776  78.821  99.815  1.00  0.00           C
ATOM   3753  OD1 ASN A 232      85.716  79.111  99.265  1.00  0.00           O
ATOM   3754  ND2 ASN A 232      87.336  79.691 100.685  1.00  0.00           N
ATOM   3757  C   ASN A 232      87.676  75.201  98.955  1.00  0.00           C
ATOM   3758  O   ASN A 232      88.506  75.241  98.055  1.00  0.00           O
ATOM   3759  N   ASP A 233      87.676  74.181  99.825  1.00  0.00           N
ATOM   3761  CA  ASP A 233      88.716  73.221 100.005  1.00  0.00           C
ATOM   3763  CB  ASP A 233      88.526  72.541 101.365  1.00  0.00           C
ATOM   3766  CG  ASP A 233      88.656  73.491 102.535  1.00  0.00           C
ATOM   3767  OD1 ASP A 233      89.286  74.581 102.425  1.00  0.00           O
ATOM   3768  OD2 ASP A 233      88.196  73.091 103.635  1.00  0.00           O
ATOM   3769  C   ASP A 233      88.796  72.161  98.925  1.00  0.00           C
ATOM   3770  O   ASP A 233      89.856  71.591  98.715  1.00  0.00           O
ATOM   3771  N   ASP A 234      87.716  71.851  98.185  1.00  0.00           N
ATOM   3773  CA  ASP A 234      87.836  71.011  97.015  1.00  0.00           C
ATOM   3775  CB  ASP A 234      86.576  70.141  96.795  1.00  0.00           C
ATOM   3778  CG  ASP A 234      85.266  70.901  96.755  1.00  0.00           C
ATOM   3779  OD1 ASP A 234      85.286  72.141  96.695  1.00  0.00           O
ATOM   3780  OD2 ASP A 234      84.226  70.191  96.835  1.00  0.00           O
ATOM   3781  C   ASP A 234      88.276  71.811  95.805  1.00  0.00           C
ATOM   3782  O   ASP A 234      88.896  71.241  94.905  1.00  0.00           O
ATOM   3783  N   LEU A 235      88.066  73.141  95.795  1.00  0.00           N
ATOM   3785  CA  LEU A 235      88.516  74.031  94.745  1.00  0.00           C
ATOM   3787  CB  LEU A 235      87.826  75.431  94.705  1.00  0.00           C
ATOM   3790  CG  LEU A 235      86.286  75.411  94.645  1.00  0.00           C
ATOM   3792  CD1 LEU A 235      85.706  75.281  96.045  1.00  0.00           C
ATOM   3796  CD2 LEU A 235      85.656  76.671  94.015  1.00  0.00           C
ATOM   3800  C   LEU A 235      89.996  74.241  94.905  1.00  0.00           C
ATOM   3801  O   LEU A 235      90.466  75.091  95.645  1.00  0.00           O
ATOM   3802  N   LYS A 236      90.796  73.421  94.215  1.00  0.00           N
ATOM   3804  CA  LYS A 236      92.226  73.451  94.375  1.00  0.00           C
ATOM   3806  CB  LYS A 236      92.796  72.151  94.975  1.00  0.00           C
ATOM   3809  CG  LYS A 236      92.366  71.981  96.435  1.00  0.00           C
ATOM   3812  CD  LYS A 236      93.236  70.931  97.125  1.00  0.00           C
ATOM   3815  CE  LYS A 236      92.986  70.751  98.625  1.00  0.00           C
ATOM   3818  NZ  LYS A 236      91.836  69.861  98.835  1.00  0.00           N
ATOM   3822  C   LYS A 236      92.866  73.721  93.055  1.00  0.00           C
ATOM   3823  O   LYS A 236      92.556  73.101  92.055  1.00  0.00           O
ATOM   3824  N   VAL A 237      93.776  74.701  93.055  1.00  0.00           N
ATOM   3826  CA  VAL A 237      94.486  75.101  91.875  1.00  0.00           C
ATOM   3828  CB  VAL A 237      94.106  76.531  91.485  1.00  0.00           C
ATOM   3830  CG1 VAL A 237      94.906  76.991  90.275  1.00  0.00           C
ATOM   3834  CG2 VAL A 237      92.616  76.571  91.135  1.00  0.00           C
ATOM   3838  C   VAL A 237      95.936  74.961  92.275  1.00  0.00           C
ATOM   3839  O   VAL A 237      96.336  75.421  93.335  1.00  0.00           O
ATOM   3840  N   PHE A 238      96.756  74.251  91.485  1.00  0.00           N
ATOM   3842  CA  PHE A 238      98.136  73.971  91.875  1.00  0.00           C
ATOM   3844  CB  PHE A 238      98.446  72.461  91.755  1.00  0.00           C
ATOM   3847  CG  PHE A 238      97.506  71.711  92.645  1.00  0.00           C
ATOM   3848  CD1 PHE A 238      97.766  71.631  94.025  1.00  0.00           C
ATOM   3850  CE1 PHE A 238      96.916  70.891  94.865  1.00  0.00           C
ATOM   3852  CZ  PHE A 238      95.806  70.241  94.325  1.00  0.00           C
ATOM   3854  CD2 PHE A 238      96.376  71.071  92.125  1.00  0.00           C
ATOM   3856  CE2 PHE A 238      95.526  70.351  92.965  1.00  0.00           C
ATOM   3858  C   PHE A 238      99.096  74.711  90.975  1.00  0.00           C
ATOM   3859  O   PHE A 238      99.136  74.461  89.775  1.00  0.00           O
ATOM   3860  N   VAL A 239      99.896  75.631  91.515  1.00  0.00           N
ATOM   3862  CA  VAL A 239     100.876  76.321  90.685  1.00  0.00           C
ATOM   3864  CB  VAL A 239     100.896  77.831  90.865  1.00  0.00           C
ATOM   3866  CG1 VAL A 239     101.796  78.441  89.775  1.00  0.00           C
ATOM   3870  CG2 VAL A 239      99.456  78.361  90.695  1.00  0.00           C
ATOM   3874  C   VAL A 239     102.236  75.701  90.955  1.00  0.00           C
ATOM   3875  O   VAL A 239     102.656  75.521  92.095  1.00  0.00           O
ATOM   3876  N   MET A 240     102.906  75.281  89.865  1.00  0.00           N
ATOM   3878  CA  MET A 240     104.116  74.501  89.875  1.00  0.00           C
ATOM   3880  CB  MET A 240     103.826  73.021  89.545  1.00  0.00           C
ATOM   3883  CG  MET A 240     102.856  72.311  90.505  1.00  0.00           C
ATOM   3886  SD  MET A 240     102.266  70.761  89.815  1.00  0.00           S
ATOM   3887  CE  MET A 240     103.886  69.941  89.875  1.00  0.00           C
ATOM   3891  C   MET A 240     104.966  74.981  88.735  1.00  0.00           C
ATOM   3892  O   MET A 240     104.436  75.491  87.755  1.00  0.00           O
ATOM   3893  N   GLY A 241     106.296  74.771  88.775  1.00  0.00           N
ATOM   3895  CA  GLY A 241     107.186  75.131  87.675  1.00  0.00           C
ATOM   3898  C   GLY A 241     107.446  76.611  87.585  1.00  0.00           C
ATOM   3899  O   GLY A 241     106.526  77.411  87.725  1.00  0.00           O
ATOM   3900  N   GLU A 242     108.706  77.011  87.385  1.00  0.00           N
ATOM   3902  CA  GLU A 242     109.226  78.371  87.235  1.00  0.00           C
ATOM   3904  CB  GLU A 242     109.986  78.461  85.885  1.00  0.00           C
ATOM   3907  CG  GLU A 242     111.316  79.241  86.005  1.00  0.00           C
ATOM   3910  CD  GLU A 242     112.206  78.611  87.075  1.00  0.00           C
ATOM   3911  OE1 GLU A 242     112.406  77.371  87.005  1.00  0.00           O
ATOM   3912  OE2 GLU A 242     112.636  79.351  88.005  1.00  0.00           O
ATOM   3913  C   GLU A 242     108.336  79.601  87.535  1.00  0.00           C
ATOM   3914  O   GLU A 242     107.936  80.391  86.675  1.00  0.00           O
ATOM   3915  N   VAL A 243     108.066  79.811  88.835  1.00  0.00           N
ATOM   3917  CA  VAL A 243     107.216  80.851  89.395  1.00  0.00           C
ATOM   3919  CB  VAL A 243     105.766  80.451  89.705  1.00  0.00           C
ATOM   3921  CG1 VAL A 243     104.966  80.311  88.405  1.00  0.00           C
ATOM   3925  CG2 VAL A 243     105.716  79.151  90.535  1.00  0.00           C
ATOM   3929  C   VAL A 243     107.866  81.301  90.685  1.00  0.00           C
ATOM   3930  O   VAL A 243     108.706  80.591  91.245  1.00  0.00           O
ATOM   3931  N   GLY A 244     107.536  82.501  91.205  1.00  0.00           N
ATOM   3933  CA  GLY A 244     108.146  83.061  92.415  1.00  0.00           C
ATOM   3936  C   GLY A 244     108.086  82.141  93.615  1.00  0.00           C
ATOM   3937  O   GLY A 244     109.066  81.931  94.325  1.00  0.00           O
ATOM   3938  N   LYS A 245     106.926  81.501  93.815  1.00  0.00           N
ATOM   3940  CA  LYS A 245     106.876  80.351  94.665  1.00  0.00           C
ATOM   3942  CB  LYS A 245     106.576  80.811  96.105  1.00  0.00           C
ATOM   3945  CG  LYS A 245     106.736  79.721  97.165  1.00  0.00           C
ATOM   3948  CD  LYS A 245     106.576  80.281  98.585  1.00  0.00           C
ATOM   3951  CE  LYS A 245     105.176  80.821  98.865  1.00  0.00           C
ATOM   3954  NZ  LYS A 245     105.096  81.301 100.255  1.00  0.00           N
ATOM   3958  C   LYS A 245     105.786  79.431  94.165  1.00  0.00           C
ATOM   3959  O   LYS A 245     104.636  79.831  93.995  1.00  0.00           O
ATOM   3960  N   GLN A 246     106.106  78.141  93.935  1.00  0.00           N
ATOM   3962  CA  GLN A 246     105.076  77.111  93.785  1.00  0.00           C
ATOM   3964  CB  GLN A 246     105.666  75.691  93.535  1.00  0.00           C
ATOM   3967  CG  GLN A 246     106.706  75.611  92.405  1.00  0.00           C
ATOM   3970  CD  GLN A 246     107.276  74.201  92.235  1.00  0.00           C
ATOM   3971  OE1 GLN A 246     107.156  73.541  91.195  1.00  0.00           O
ATOM   3972  NE2 GLN A 246     107.896  73.691  93.325  1.00  0.00           N
ATOM   3975  C   GLN A 246     104.196  77.001  95.035  1.00  0.00           C
ATOM   3976  O   GLN A 246     104.706  77.001  96.165  1.00  0.00           O
ATOM   3977  N   SER A 247     102.876  76.851  94.855  1.00  0.00           N
ATOM   3979  CA  SER A 247     101.956  76.881  95.975  1.00  0.00           C
ATOM   3981  CB  SER A 247     101.446  78.301  96.365  1.00  0.00           C
ATOM   3984  OG  SER A 247     102.476  79.051  96.995  1.00  0.00           O
ATOM   3986  C   SER A 247     100.736  76.071  95.655  1.00  0.00           C
ATOM   3987  O   SER A 247     100.366  75.901  94.485  1.00  0.00           O
ATOM   3988  N   THR A 248     100.046  75.581  96.695  1.00  0.00           N
ATOM   3990  CA  THR A 248      98.656  75.181  96.565  1.00  0.00           C
ATOM   3992  CB  THR A 248      98.216  74.031  97.465  1.00  0.00           C
ATOM   3994  OG1 THR A 248      98.066  74.381  98.835  1.00  0.00           O
ATOM   3996  CG2 THR A 248      99.236  72.891  97.425  1.00  0.00           C
ATOM   4000  C   THR A 248      97.756  76.391  96.785  1.00  0.00           C
ATOM   4001  O   THR A 248      98.016  77.261  97.615  1.00  0.00           O
ATOM   4002  N   LEU A 249      96.676  76.501  95.985  1.00  0.00           N
ATOM   4004  CA  LEU A 249      95.766  77.621  96.055  1.00  0.00           C
ATOM   4006  CB  LEU A 249      95.846  78.511  94.785  1.00  0.00           C
ATOM   4009  CG  LEU A 249      97.226  79.071  94.395  1.00  0.00           C
ATOM   4011  CD1 LEU A 249      97.116  79.801  93.045  1.00  0.00           C
ATOM   4015  CD2 LEU A 249      97.786  80.031  95.455  1.00  0.00           C
ATOM   4019  C   LEU A 249      94.346  77.091  96.175  1.00  0.00           C
ATOM   4020  O   LEU A 249      94.086  75.921  95.905  1.00  0.00           O
ATOM   4021  N   LYS A 250      93.416  77.971  96.585  1.00  0.00           N
ATOM   4023  CA  LYS A 250      91.986  77.701  96.535  1.00  0.00           C
ATOM   4025  CB  LYS A 250      91.356  77.481  97.935  1.00  0.00           C
ATOM   4028  CG  LYS A 250      91.866  76.251  98.665  1.00  0.00           C
ATOM   4031  CD  LYS A 250      91.186  76.031 100.025  1.00  0.00           C
ATOM   4034  CE  LYS A 250      91.196  77.231 100.965  1.00  0.00           C
ATOM   4037  NZ  LYS A 250      90.586  76.841 102.245  1.00  0.00           N
ATOM   4041  C   LYS A 250      91.286  78.901  95.935  1.00  0.00           C
ATOM   4042  O   LYS A 250      91.656  80.021  96.245  1.00  0.00           O
ATOM   4043  N   MET A 251      90.256  78.691  95.105  1.00  0.00           N
ATOM   4045  CA  MET A 251      89.496  79.771  94.505  1.00  0.00           C
ATOM   4047  CB  MET A 251      88.656  79.291  93.305  1.00  0.00           C
ATOM   4050  CG  MET A 251      89.436  78.461  92.265  1.00  0.00           C
ATOM   4053  SD  MET A 251      88.636  78.471  90.625  1.00  0.00           S
ATOM   4054  CE  MET A 251      89.666  77.211  89.825  1.00  0.00           C
ATOM   4058  C   MET A 251      88.576  80.441  95.505  1.00  0.00           C
ATOM   4059  O   MET A 251      88.126  79.811  96.465  1.00  0.00           O
ATOM   4060  N   ASP A 252      88.266  81.741  95.345  1.00  0.00           N
ATOM   4062  CA  ASP A 252      87.246  82.411  96.115  1.00  0.00           C
ATOM   4064  CB  ASP A 252      87.736  83.831  96.555  1.00  0.00           C
ATOM   4067  CG  ASP A 252      87.466  85.011  95.625  1.00  0.00           C
ATOM   4068  OD1 ASP A 252      86.976  84.831  94.485  1.00  0.00           O
ATOM   4069  OD2 ASP A 252      87.586  86.151  96.155  1.00  0.00           O
ATOM   4070  C   ASP A 252      85.886  82.321  95.385  1.00  0.00           C
ATOM   4071  O   ASP A 252      85.606  81.401  94.615  1.00  0.00           O
ATOM   4072  N   ARG A 253      84.976  83.291  95.625  1.00  0.00           N
ATOM   4074  CA  ARG A 253      83.646  83.271  95.055  1.00  0.00           C
ATOM   4076  CB  ARG A 253      82.726  84.261  95.845  1.00  0.00           C
ATOM   4079  CG  ARG A 253      82.886  85.771  95.565  1.00  0.00           C
ATOM   4082  CD  ARG A 253      81.896  86.661  96.335  1.00  0.00           C
ATOM   4085  NE  ARG A 253      82.226  86.681  97.805  1.00  0.00           N
ATOM   4087  CZ  ARG A 253      81.406  87.171  98.725  1.00  0.00           C
ATOM   4088  NH1 ARG A 253      80.236  87.651  98.375  1.00  0.00           N
ATOM   4091  NH2 ARG A 253      81.666  87.121 100.005  1.00  0.00           N
ATOM   4094  C   ARG A 253      83.646  83.631  93.575  1.00  0.00           C
ATOM   4095  O   ARG A 253      82.736  83.241  92.825  1.00  0.00           O
ATOM   4096  N   SER A 254      84.646  84.381  93.055  1.00  0.00           N
ATOM   4098  CA  SER A 254      84.646  84.801  91.665  1.00  0.00           C
ATOM   4100  CB  SER A 254      85.516  86.061  91.385  1.00  0.00           C
ATOM   4103  OG  SER A 254      86.886  85.811  91.665  1.00  0.00           O
ATOM   4105  C   SER A 254      85.116  83.701  90.745  1.00  0.00           C
ATOM   4106  O   SER A 254      84.776  83.691  89.565  1.00  0.00           O
ATOM   4107  N   GLY A 255      85.846  82.721  91.295  1.00  0.00           N
ATOM   4109  CA  GLY A 255      86.536  81.691  90.555  1.00  0.00           C
ATOM   4112  C   GLY A 255      88.016  81.971  90.565  1.00  0.00           C
ATOM   4113  O   GLY A 255      88.546  82.581  91.485  1.00  0.00           O
ATOM   4114  N   MET A 256      88.726  81.461  89.555  1.00  0.00           N
ATOM   4116  CA  MET A 256      90.116  81.791  89.395  1.00  0.00           C
ATOM   4118  CB  MET A 256      91.086  80.851  90.155  1.00  0.00           C
ATOM   4121  CG  MET A 256      92.556  81.301  90.125  1.00  0.00           C
ATOM   4124  SD  MET A 256      93.726  80.231  91.035  1.00  0.00           S
ATOM   4125  CE  MET A 256      93.066  80.501  92.695  1.00  0.00           C
ATOM   4129  C   MET A 256      90.386  81.711  87.925  1.00  0.00           C
ATOM   4130  O   MET A 256      89.926  80.811  87.215  1.00  0.00           O
ATOM   4131  N   THR A 257      91.166  82.671  87.445  1.00  0.00           N
ATOM   4133  CA  THR A 257      91.566  82.801  86.065  1.00  0.00           C
ATOM   4135  CB  THR A 257      91.136  84.161  85.545  1.00  0.00           C
ATOM   4137  OG1 THR A 257      91.176  84.201  84.125  1.00  0.00           O
ATOM   4139  CG2 THR A 257      91.986  85.321  86.095  1.00  0.00           C
ATOM   4143  C   THR A 257      93.056  82.561  85.985  1.00  0.00           C
ATOM   4144  O   THR A 257      93.776  82.691  86.975  1.00  0.00           O
ATOM   4145  N   LEU A 258      93.596  82.171  84.815  1.00  0.00           N
ATOM   4147  CA  LEU A 258      95.006  81.821  84.665  1.00  0.00           C
ATOM   4149  CB  LEU A 258      95.316  81.381  83.205  1.00  0.00           C
ATOM   4152  CG  LEU A 258      96.796  81.151  82.835  1.00  0.00           C
ATOM   4154  CD1 LEU A 258      97.366  79.961  83.615  1.00  0.00           C
ATOM   4158  CD2 LEU A 258      96.976  80.921  81.325  1.00  0.00           C
ATOM   4162  C   LEU A 258      95.986  82.911  85.125  1.00  0.00           C
ATOM   4163  O   LEU A 258      96.946  82.651  85.845  1.00  0.00           O
ATOM   4164  N   ALA A 259      95.706  84.181  84.775  1.00  0.00           N
ATOM   4166  CA  ALA A 259      96.466  85.361  85.165  1.00  0.00           C
ATOM   4168  CB  ALA A 259      95.806  86.611  84.535  1.00  0.00           C
ATOM   4172  C   ALA A 259      96.556  85.551  86.675  1.00  0.00           C
ATOM   4173  O   ALA A 259      97.586  85.961  87.215  1.00  0.00           O
ATOM   4174  N   GLU A 260      95.446  85.261  87.375  1.00  0.00           N
ATOM   4176  CA  GLU A 260      95.366  85.231  88.815  1.00  0.00           C
ATOM   4178  CB  GLU A 260      93.896  85.141  89.235  1.00  0.00           C
ATOM   4181  CG  GLU A 260      93.626  85.041  90.745  1.00  0.00           C
ATOM   4184  CD  GLU A 260      92.146  85.241  91.035  1.00  0.00           C
ATOM   4185  OE1 GLU A 260      91.386  85.521  90.065  1.00  0.00           O
ATOM   4186  OE2 GLU A 260      91.776  85.101  92.225  1.00  0.00           O
ATOM   4187  C   GLU A 260      96.196  84.141  89.485  1.00  0.00           C
ATOM   4188  O   GLU A 260      96.886  84.421  90.455  1.00  0.00           O
ATOM   4189  N   ALA A 261      96.206  82.901  88.945  1.00  0.00           N
ATOM   4191  CA  ALA A 261      97.026  81.821  89.465  1.00  0.00           C
ATOM   4193  CB  ALA A 261      96.756  80.531  88.665  1.00  0.00           C
ATOM   4197  C   ALA A 261      98.526  82.131  89.435  1.00  0.00           C
ATOM   4198  O   ALA A 261      99.236  81.931  90.415  1.00  0.00           O
ATOM   4199  N   LEU A 262      99.006  82.721  88.325  1.00  0.00           N
ATOM   4201  CA  LEU A 262     100.356  83.251  88.215  1.00  0.00           C
ATOM   4203  CB  LEU A 262     100.676  83.761  86.775  1.00  0.00           C
ATOM   4206  CG  LEU A 262     101.066  82.661  85.765  1.00  0.00           C
ATOM   4208  CD1 LEU A 262      99.866  81.901  85.185  1.00  0.00           C
ATOM   4212  CD2 LEU A 262     101.896  83.271  84.625  1.00  0.00           C
ATOM   4216  C   LEU A 262     100.676  84.371  89.205  1.00  0.00           C
ATOM   4217  O   LEU A 262     101.746  84.411  89.805  1.00  0.00           O
ATOM   4218  N   GLY A 263      99.736  85.311  89.415  1.00  0.00           N
ATOM   4220  CA  GLY A 263      99.856  86.381  90.405  1.00  0.00           C
ATOM   4223  C   GLY A 263      99.936  85.901  91.835  1.00  0.00           C
ATOM   4224  O   GLY A 263     100.686  86.431  92.635  1.00  0.00           O
ATOM   4225  N   ASN A 264      99.176  84.871  92.205  1.00  0.00           N
ATOM   4227  CA  ASN A 264      99.166  84.331  93.555  1.00  0.00           C
ATOM   4229  CB  ASN A 264      97.996  83.341  93.735  1.00  0.00           C
ATOM   4232  CG  ASN A 264      96.666  84.061  93.625  1.00  0.00           C
ATOM   4233  OD1 ASN A 264      96.566  85.281  93.595  1.00  0.00           O
ATOM   4234  ND2 ASN A 264      95.596  83.231  93.565  1.00  0.00           N
ATOM   4237  C   ASN A 264     100.436  83.571  93.895  1.00  0.00           C
ATOM   4238  O   ASN A 264     100.786  83.381  95.055  1.00  0.00           O
ATOM   4239  N   ALA A 265     101.156  83.121  92.855  1.00  0.00           N
ATOM   4241  CA  ALA A 265     102.386  82.371  92.945  1.00  0.00           C
ATOM   4243  CB  ALA A 265     102.406  81.351  91.795  1.00  0.00           C
ATOM   4247  C   ALA A 265     103.606  83.291  92.865  1.00  0.00           C
ATOM   4248  O   ALA A 265     104.706  82.861  92.545  1.00  0.00           O
ATOM   4249  N   GLU A 266     103.406  84.601  93.155  1.00  0.00           N
ATOM   4251  CA  GLU A 266     104.476  85.571  93.285  1.00  0.00           C
ATOM   4253  CB  GLU A 266     105.556  85.211  94.335  1.00  0.00           C
ATOM   4256  CG  GLU A 266     104.976  85.141  95.765  1.00  0.00           C
ATOM   4259  CD  GLU A 266     105.886  84.451  96.775  1.00  0.00           C
ATOM   4260  OE1 GLU A 266     107.116  84.441  96.565  1.00  0.00           O
ATOM   4261  OE2 GLU A 266     105.336  83.981  97.815  1.00  0.00           O
ATOM   4262  C   GLU A 266     104.996  86.011  91.925  1.00  0.00           C
ATOM   4263  O   GLU A 266     106.086  86.571  91.775  1.00  0.00           O
ATOM   4264  N   GLY A 267     104.156  85.781  90.895  1.00  0.00           N
ATOM   4266  CA  GLY A 267     104.456  86.021  89.505  1.00  0.00           C
ATOM   4269  C   GLY A 267     105.216  84.881  88.915  1.00  0.00           C
ATOM   4270  O   GLY A 267     105.816  84.051  89.595  1.00  0.00           O
ATOM   4271  N   MET A 268     105.256  84.781  87.575  1.00  0.00           N
ATOM   4273  CA  MET A 268     106.256  83.971  86.915  1.00  0.00           C
ATOM   4275  CB  MET A 268     106.016  83.961  85.395  1.00  0.00           C
ATOM   4278  CG  MET A 268     106.916  82.941  84.675  1.00  0.00           C
ATOM   4281  SD  MET A 268     106.666  82.881  82.895  1.00  0.00           S
ATOM   4282  CE  MET A 268     107.506  84.451  82.595  1.00  0.00           C
ATOM   4286  C   MET A 268     107.676  84.471  87.225  1.00  0.00           C
ATOM   4287  O   MET A 268     107.906  85.671  87.325  1.00  0.00           O
ATOM   4288  N   ASN A 269     108.656  83.571  87.415  1.00  0.00           N
ATOM   4290  CA  ASN A 269     110.016  83.991  87.725  1.00  0.00           C
ATOM   4292  CB  ASN A 269     110.796  82.791  88.355  1.00  0.00           C
ATOM   4295  CG  ASN A 269     112.166  83.161  88.905  1.00  0.00           C
ATOM   4296  OD1 ASN A 269     112.856  84.071  88.445  1.00  0.00           O
ATOM   4297  ND2 ASN A 269     112.586  82.491  90.005  1.00  0.00           N
ATOM   4300  C   ASN A 269     110.706  84.641  86.515  1.00  0.00           C
ATOM   4301  O   ASN A 269     111.176  83.951  85.605  1.00  0.00           O
ATOM   4302  N   GLN A 270     110.746  85.991  86.485  1.00  0.00           N
ATOM   4304  CA  GLN A 270     111.086  86.801  85.325  1.00  0.00           C
ATOM   4306  CB  GLN A 270     111.096  88.301  85.755  1.00  0.00           C
ATOM   4309  CG  GLN A 270     109.766  88.871  86.305  1.00  0.00           C
ATOM   4312  CD  GLN A 270     108.676  89.201  85.285  1.00  0.00           C
ATOM   4313  OE1 GLN A 270     108.856  90.001  84.365  1.00  0.00           O
ATOM   4314  NE2 GLN A 270     107.466  88.651  85.515  1.00  0.00           N
ATOM   4317  C   GLN A 270     112.446  86.481  84.715  1.00  0.00           C
ATOM   4318  O   GLN A 270     112.546  86.301  83.515  1.00  0.00           O
ATOM   4319  N   ASP A 271     113.486  86.361  85.555  1.00  0.00           N
ATOM   4321  CA  ASP A 271     114.866  86.121  85.155  1.00  0.00           C
ATOM   4323  CB  ASP A 271     115.776  86.181  86.415  1.00  0.00           C
ATOM   4326  CG  ASP A 271     115.866  87.531  87.095  1.00  0.00           C
ATOM   4327  OD1 ASP A 271     115.546  88.601  86.515  1.00  0.00           O
ATOM   4328  OD2 ASP A 271     116.426  87.551  88.235  1.00  0.00           O
ATOM   4329  C   ASP A 271     115.176  84.811  84.385  1.00  0.00           C
ATOM   4330  O   ASP A 271     116.086  84.791  83.565  1.00  0.00           O
ATOM   4331  N   VAL A 272     114.486  83.681  84.645  1.00  0.00           N
ATOM   4333  CA  VAL A 272     114.926  82.391  84.105  1.00  0.00           C
ATOM   4335  CB  VAL A 272     115.516  81.551  85.245  1.00  0.00           C
ATOM   4337  CG1 VAL A 272     114.426  81.211  86.275  1.00  0.00           C
ATOM   4341  CG2 VAL A 272     116.246  80.281  84.765  1.00  0.00           C
ATOM   4345  C   VAL A 272     113.786  81.641  83.415  1.00  0.00           C
ATOM   4346  O   VAL A 272     113.986  80.621  82.755  1.00  0.00           O
ATOM   4347  N   ALA A 273     112.526  82.121  83.515  1.00  0.00           N
ATOM   4349  CA  ALA A 273     111.416  81.381  82.935  1.00  0.00           C
ATOM   4351  CB  ALA A 273     110.066  81.821  83.505  1.00  0.00           C
ATOM   4355  C   ALA A 273     111.356  81.411  81.415  1.00  0.00           C
ATOM   4356  O   ALA A 273     111.486  82.451  80.755  1.00  0.00           O
ATOM   4357  N   ASP A 274     111.026  80.241  80.825  1.00  0.00           N
ATOM   4359  CA  ASP A 274     110.646  80.171  79.435  1.00  0.00           C
ATOM   4361  CB  ASP A 274     110.926  78.781  78.845  1.00  0.00           C
ATOM   4364  CG  ASP A 274     110.766  78.741  77.345  1.00  0.00           C
ATOM   4365  OD1 ASP A 274     110.396  79.761  76.695  1.00  0.00           O
ATOM   4366  OD2 ASP A 274     111.036  77.651  76.785  1.00  0.00           O
ATOM   4367  C   ASP A 274     109.196  80.571  79.295  1.00  0.00           C
ATOM   4368  O   ASP A 274     108.246  79.871  79.635  1.00  0.00           O
ATOM   4369  N   ALA A 275     109.016  81.761  78.715  1.00  0.00           N
ATOM   4371  CA  ALA A 275     107.756  82.451  78.605  1.00  0.00           C
ATOM   4373  CB  ALA A 275     108.106  83.861  78.115  1.00  0.00           C
ATOM   4377  C   ALA A 275     106.826  81.781  77.605  1.00  0.00           C
ATOM   4378  O   ALA A 275     105.616  81.951  77.635  1.00  0.00           O
ATOM   4379  N   THR A 276     107.416  80.971  76.715  1.00  0.00           N
ATOM   4381  CA  THR A 276     106.766  80.101  75.735  1.00  0.00           C
ATOM   4383  CB  THR A 276     107.816  79.401  74.885  1.00  0.00           C
ATOM   4385  OG1 THR A 276     108.886  80.271  74.575  1.00  0.00           O
ATOM   4387  CG2 THR A 276     107.216  78.831  73.585  1.00  0.00           C
ATOM   4391  C   THR A 276     106.006  78.971  76.375  1.00  0.00           C
ATOM   4392  O   THR A 276     105.046  78.421  75.845  1.00  0.00           O
ATOM   4393  N   GLY A 277     106.506  78.541  77.545  1.00  0.00           N
ATOM   4395  CA  GLY A 277     106.096  77.311  78.195  1.00  0.00           C
ATOM   4398  C   GLY A 277     105.216  77.561  79.365  1.00  0.00           C
ATOM   4399  O   GLY A 277     105.466  77.041  80.455  1.00  0.00           O
ATOM   4400  N   ILE A 278     104.126  78.311  79.175  1.00  0.00           N
ATOM   4402  CA  ILE A 278     103.026  78.301  80.115  1.00  0.00           C
ATOM   4404  CB  ILE A 278     102.226  79.601  80.135  1.00  0.00           C
ATOM   4406  CG2 ILE A 278     101.036  79.491  81.135  1.00  0.00           C
ATOM   4410  CG1 ILE A 278     103.086  80.851  80.405  1.00  0.00           C
ATOM   4413  CD  ILE A 278     103.716  80.881  81.795  1.00  0.00           C
ATOM   4417  C   ILE A 278     102.096  77.181  79.695  1.00  0.00           C
ATOM   4418  O   ILE A 278     101.756  77.041  78.525  1.00  0.00           O
ATOM   4419  N   PHE A 279     101.646  76.351  80.645  1.00  0.00           N
ATOM   4421  CA  PHE A 279     100.686  75.311  80.355  1.00  0.00           C
ATOM   4423  CB  PHE A 279     101.356  73.921  80.285  1.00  0.00           C
ATOM   4426  CG  PHE A 279     102.356  73.851  79.175  1.00  0.00           C
ATOM   4427  CD1 PHE A 279     101.966  73.421  77.885  1.00  0.00           C
ATOM   4429  CE1 PHE A 279     102.906  73.321  76.855  1.00  0.00           C
ATOM   4431  CZ  PHE A 279     104.246  73.651  77.085  1.00  0.00           C
ATOM   4433  CD2 PHE A 279     103.706  74.161  79.395  1.00  0.00           C
ATOM   4435  CE2 PHE A 279     104.646  74.071  78.365  1.00  0.00           C
ATOM   4437  C   PHE A 279      99.606  75.251  81.415  1.00  0.00           C
ATOM   4438  O   PHE A 279      99.846  75.561  82.585  1.00  0.00           O
ATOM   4439  N   VAL A 280      98.406  74.761  81.045  1.00  0.00           N
ATOM   4441  CA  VAL A 280      97.356  74.331  81.965  1.00  0.00           C
ATOM   4443  CB  VAL A 280      96.046  75.091  81.795  1.00  0.00           C
ATOM   4445  CG1 VAL A 280      94.976  74.571  82.785  1.00  0.00           C
ATOM   4449  CG2 VAL A 280      96.306  76.591  82.035  1.00  0.00           C
ATOM   4453  C   VAL A 280      97.106  72.851  81.725  1.00  0.00           C
ATOM   4454  O   VAL A 280      96.966  72.461  80.575  1.00  0.00           O
ATOM   4455  N   ILE A 281      97.036  72.011  82.795  1.00  0.00           N
ATOM   4457  CA  ILE A 281      96.666  70.601  82.695  1.00  0.00           C
ATOM   4459  CB  ILE A 281      97.626  69.581  83.325  1.00  0.00           C
ATOM   4461  CG2 ILE A 281      97.186  68.141  82.955  1.00  0.00           C
ATOM   4465  CG1 ILE A 281      99.086  69.781  82.885  1.00  0.00           C
ATOM   4468  CD  ILE A 281     100.086  69.181  83.885  1.00  0.00           C
ATOM   4472  C   ILE A 281      95.366  70.441  83.435  1.00  0.00           C
ATOM   4473  O   ILE A 281      95.306  70.581  84.655  1.00  0.00           O
ATOM   4474  N   ARG A 282      94.306  70.121  82.685  1.00  0.00           N
ATOM   4476  CA  ARG A 282      92.976  69.961  83.205  1.00  0.00           C
ATOM   4478  CB  ARG A 282      92.006  70.991  82.575  1.00  0.00           C
ATOM   4481  CG  ARG A 282      90.546  70.801  83.015  1.00  0.00           C
ATOM   4484  CD  ARG A 282      89.756  72.101  83.185  1.00  0.00           C
ATOM   4487  NE  ARG A 282      89.626  72.771  81.845  1.00  0.00           N
ATOM   4489  CZ  ARG A 282      89.666  74.081  81.665  1.00  0.00           C
ATOM   4490  NH1 ARG A 282      89.876  74.931  82.645  1.00  0.00           N
ATOM   4493  NH2 ARG A 282      89.536  74.541  80.435  1.00  0.00           N
ATOM   4496  C   ARG A 282      92.516  68.561  82.905  1.00  0.00           C
ATOM   4497  O   ARG A 282      92.506  68.131  81.755  1.00  0.00           O
ATOM   4498  N   ALA A 283      92.136  67.781  83.945  1.00  0.00           N
ATOM   4500  CA  ALA A 283      91.646  66.431  83.755  1.00  0.00           C
ATOM   4502  CB  ALA A 283      91.856  65.501  84.965  1.00  0.00           C
ATOM   4506  C   ALA A 283      90.196  66.511  83.365  1.00  0.00           C
ATOM   4507  O   ALA A 283      89.396  67.211  83.985  1.00  0.00           O
ATOM   4508  N   THR A 284      89.876  65.831  82.265  1.00  0.00           N
ATOM   4510  CA  THR A 284      88.596  65.911  81.605  1.00  0.00           C
ATOM   4512  CB  THR A 284      88.676  66.031  80.085  1.00  0.00           C
ATOM   4514  OG1 THR A 284      89.376  64.961  79.455  1.00  0.00           O
ATOM   4516  CG2 THR A 284      89.416  67.321  79.695  1.00  0.00           C
ATOM   4520  C   THR A 284      87.746  64.751  82.035  1.00  0.00           C
ATOM   4521  O   THR A 284      88.156  63.841  82.765  1.00  0.00           O
ATOM   4522  N   GLN A 285      86.476  64.781  81.635  1.00  0.00           N
ATOM   4524  CA  GLN A 285      85.566  63.721  81.965  1.00  0.00           C
ATOM   4526  CB  GLN A 285      84.886  63.991  83.325  1.00  0.00           C
ATOM   4529  CG  GLN A 285      84.076  65.301  83.375  1.00  0.00           C
ATOM   4532  CD  GLN A 285      83.506  65.471  84.785  1.00  0.00           C
ATOM   4533  OE1 GLN A 285      83.016  64.511  85.395  1.00  0.00           O
ATOM   4534  NE2 GLN A 285      83.576  66.701  85.345  1.00  0.00           N
ATOM   4537  C   GLN A 285      84.536  63.571  80.865  1.00  0.00           C
ATOM   4538  O   GLN A 285      84.346  64.461  80.045  1.00  0.00           O
ATOM   4539  N   ASN A 286      83.866  62.401  80.855  1.00  0.00           N
ATOM   4541  CA  ASN A 286      82.896  61.931  79.885  1.00  0.00           C
ATOM   4543  CB  ASN A 286      81.496  62.401  80.345  1.00  0.00           C
ATOM   4546  CG  ASN A 286      80.346  61.621  79.695  1.00  0.00           C
ATOM   4547  OD1 ASN A 286      80.166  61.541  78.485  1.00  0.00           O
ATOM   4548  ND2 ASN A 286      79.516  60.981  80.555  1.00  0.00           N
ATOM   4551  C   ASN A 286      83.216  62.221  78.415  1.00  0.00           C
ATOM   4552  O   ASN A 286      82.546  62.971  77.715  1.00  0.00           O
ATOM   4553  N   LYS A 287      84.286  61.581  77.915  1.00  0.00           N
ATOM   4555  CA  LYS A 287      84.726  61.731  76.555  1.00  0.00           C
ATOM   4557  CB  LYS A 287      86.096  62.431  76.465  1.00  0.00           C
ATOM   4560  CG  LYS A 287      85.986  63.931  76.755  1.00  0.00           C
ATOM   4563  CD  LYS A 287      87.366  64.571  76.955  1.00  0.00           C
ATOM   4566  CE  LYS A 287      87.626  65.831  76.135  1.00  0.00           C
ATOM   4569  NZ  LYS A 287      87.516  65.551  74.685  1.00  0.00           N
ATOM   4573  C   LYS A 287      84.766  60.451  75.765  1.00  0.00           C
ATOM   4574  O   LYS A 287      85.586  59.551  75.945  1.00  0.00           O
ATOM   4575  N   GLN A 288      83.896  60.391  74.735  1.00  0.00           N
ATOM   4577  CA  GLN A 288      83.696  59.281  73.845  1.00  0.00           C
ATOM   4579  CB  GLN A 288      82.536  59.631  72.875  1.00  0.00           C
ATOM   4582  CG  GLN A 288      81.236  60.041  73.595  1.00  0.00           C
ATOM   4585  CD  GLN A 288      80.176  60.311  72.535  1.00  0.00           C
ATOM   4586  OE1 GLN A 288      80.406  61.121  71.635  1.00  0.00           O
ATOM   4587  NE2 GLN A 288      79.026  59.611  72.625  1.00  0.00           N
ATOM   4590  C   GLN A 288      84.916  58.981  72.995  1.00  0.00           C
ATOM   4591  O   GLN A 288      85.066  57.901  72.435  1.00  0.00           O
ATOM   4592  N   ASN A 289      85.836  59.951  72.885  1.00  0.00           N
ATOM   4594  CA  ASN A 289      86.956  59.861  71.965  1.00  0.00           C
ATOM   4596  CB  ASN A 289      87.206  61.231  71.305  1.00  0.00           C
ATOM   4599  CG  ASN A 289      85.916  61.791  70.725  1.00  0.00           C
ATOM   4600  OD1 ASN A 289      84.916  61.141  70.415  1.00  0.00           O
ATOM   4601  ND2 ASN A 289      85.846  63.141  70.695  1.00  0.00           N
ATOM   4604  C   ASN A 289      88.186  59.401  72.735  1.00  0.00           C
ATOM   4605  O   ASN A 289      89.296  59.331  72.195  1.00  0.00           O
ATOM   4606  N   GLY A 290      87.996  59.061  74.035  1.00  0.00           N
ATOM   4608  CA  GLY A 290      88.966  58.321  74.845  1.00  0.00           C
ATOM   4611  C   GLY A 290      90.036  59.181  75.425  1.00  0.00           C
ATOM   4612  O   GLY A 290      91.156  58.751  75.635  1.00  0.00           O
ATOM   4613  N   LYS A 291      89.686  60.461  75.665  1.00  0.00           N
ATOM   4615  CA  LYS A 291      90.596  61.461  76.155  1.00  0.00           C
ATOM   4617  CB  LYS A 291      90.426  62.821  75.435  1.00  0.00           C
ATOM   4620  CG  LYS A 291      91.106  62.911  74.055  1.00  0.00           C
ATOM   4623  CD  LYS A 291      90.366  62.091  73.005  1.00  0.00           C
ATOM   4626  CE  LYS A 291      90.906  62.191  71.585  1.00  0.00           C
ATOM   4629  NZ  LYS A 291      92.096  61.351  71.375  1.00  0.00           N
ATOM   4633  C   LYS A 291      90.506  61.621  77.665  1.00  0.00           C
ATOM   4634  O   LYS A 291      89.426  61.511  78.235  1.00  0.00           O
ATOM   4635  N   ILE A 292      91.656  61.851  78.315  1.00  0.00           N
ATOM   4637  CA  ILE A 292      91.766  61.871  79.755  1.00  0.00           C
ATOM   4639  CB  ILE A 292      93.046  61.161  80.195  1.00  0.00           C
ATOM   4641  CG2 ILE A 292      93.096  61.101  81.735  1.00  0.00           C
ATOM   4645  CG1 ILE A 292      93.136  59.741  79.645  1.00  0.00           C
ATOM   4648  CD  ILE A 292      94.576  59.261  79.595  1.00  0.00           C
ATOM   4652  C   ILE A 292      91.916  63.281  80.255  1.00  0.00           C
ATOM   4653  O   ILE A 292      91.476  63.651  81.345  1.00  0.00           O
ATOM   4654  N   ALA A 293      92.606  64.111  79.475  1.00  0.00           N
ATOM   4656  CA  ALA A 293      92.926  65.421  79.935  1.00  0.00           C
ATOM   4658  CB  ALA A 293      94.186  65.421  80.815  1.00  0.00           C
ATOM   4662  C   ALA A 293      93.146  66.291  78.735  1.00  0.00           C
ATOM   4663  O   ALA A 293      93.456  65.831  77.635  1.00  0.00           O
ATOM   4664  N   ASN A 294      93.006  67.591  78.955  1.00  0.00           N
ATOM   4666  CA  ASN A 294      93.286  68.571  77.945  1.00  0.00           C
ATOM   4668  CB  ASN A 294      92.026  69.411  77.605  1.00  0.00           C
ATOM   4671  CG  ASN A 294      91.036  68.651  76.725  1.00  0.00           C
ATOM   4672  OD1 ASN A 294      91.076  67.441  76.505  1.00  0.00           O
ATOM   4673  ND2 ASN A 294      90.096  69.411  76.125  1.00  0.00           N
ATOM   4676  C   ASN A 294      94.396  69.441  78.505  1.00  0.00           C
ATOM   4677  O   ASN A 294      94.336  69.911  79.645  1.00  0.00           O
ATOM   4678  N   ILE A 295      95.456  69.661  77.705  1.00  0.00           N
ATOM   4680  CA  ILE A 295      96.486  70.631  78.005  1.00  0.00           C
ATOM   4682  CB  ILE A 295      97.926  70.081  77.945  1.00  0.00           C
ATOM   4684  CG2 ILE A 295      99.016  71.151  78.175  1.00  0.00           C
ATOM   4688  CG1 ILE A 295      98.116  68.981  78.995  1.00  0.00           C
ATOM   4691  CD  ILE A 295      99.206  67.971  78.615  1.00  0.00           C
ATOM   4695  C   ILE A 295      96.276  71.821  77.095  1.00  0.00           C
ATOM   4696  O   ILE A 295      95.816  71.711  75.955  1.00  0.00           O
ATOM   4697  N   TYR A 296      96.556  73.021  77.625  1.00  0.00           N
ATOM   4699  CA  TYR A 296      96.446  74.261  76.905  1.00  0.00           C
ATOM   4701  CB  TYR A 296      95.336  75.151  77.505  1.00  0.00           C
ATOM   4704  CG  TYR A 296      94.056  74.371  77.535  1.00  0.00           C
ATOM   4705  CD1 TYR A 296      93.276  74.281  76.385  1.00  0.00           C
ATOM   4707  CE1 TYR A 296      92.056  73.581  76.385  1.00  0.00           C
ATOM   4709  CZ  TYR A 296      91.636  72.941  77.545  1.00  0.00           C
ATOM   4710  OH  TYR A 296      90.426  72.211  77.555  1.00  0.00           O
ATOM   4712  CD2 TYR A 296      93.616  73.701  78.705  1.00  0.00           C
ATOM   4714  CE2 TYR A 296      92.416  72.981  78.705  1.00  0.00           C
ATOM   4716  C   TYR A 296      97.796  74.941  77.025  1.00  0.00           C
ATOM   4717  O   TYR A 296      98.236  75.201  78.135  1.00  0.00           O
ATOM   4718  N   GLN A 297      98.486  75.201  75.895  1.00  0.00           N
ATOM   4720  CA  GLN A 297      99.756  75.911  75.925  1.00  0.00           C
ATOM   4722  CB  GLN A 297     100.746  75.421  74.835  1.00  0.00           C
ATOM   4725  CG  GLN A 297     102.116  76.151  74.825  1.00  0.00           C
ATOM   4728  CD  GLN A 297     103.046  75.561  73.765  1.00  0.00           C
ATOM   4729  OE1 GLN A 297     102.636  74.781  72.895  1.00  0.00           O
ATOM   4730  NE2 GLN A 297     104.346  75.931  73.815  1.00  0.00           N
ATOM   4733  C   GLN A 297      99.516  77.391  75.715  1.00  0.00           C
ATOM   4734  O   GLN A 297      98.706  77.761  74.875  1.00  0.00           O
ATOM   4735  N   LEU A 298     100.206  78.261  76.475  1.00  0.00           N
ATOM   4737  CA  LEU A 298     100.236  79.691  76.265  1.00  0.00           C
ATOM   4739  CB  LEU A 298      99.606  80.461  77.465  1.00  0.00           C
ATOM   4742  CG  LEU A 298      99.866  81.981  77.535  1.00  0.00           C
ATOM   4744  CD1 LEU A 298      99.156  82.771  76.425  1.00  0.00           C
ATOM   4748  CD2 LEU A 298      99.486  82.561  78.905  1.00  0.00           C
ATOM   4752  C   LEU A 298     101.656  80.161  76.005  1.00  0.00           C
ATOM   4753  O   LEU A 298     102.566  79.981  76.825  1.00  0.00           O
ATOM   4754  N   ASN A 299     101.886  80.821  74.855  1.00  0.00           N
ATOM   4756  CA  ASN A 299     103.126  81.481  74.525  1.00  0.00           C
ATOM   4758  CB  ASN A 299     103.406  81.411  72.995  1.00  0.00           C
ATOM   4761  CG  ASN A 299     104.796  81.891  72.595  1.00  0.00           C
ATOM   4762  OD1 ASN A 299     105.456  82.701  73.245  1.00  0.00           O
ATOM   4763  ND2 ASN A 299     105.306  81.281  71.495  1.00  0.00           N
ATOM   4766  C   ASN A 299     103.016  82.901  75.025  1.00  0.00           C
ATOM   4767  O   ASN A 299     102.316  83.741  74.465  1.00  0.00           O
ATOM   4768  N   ALA A 300     103.696  83.191  76.135  1.00  0.00           N
ATOM   4770  CA  ALA A 300     103.546  84.411  76.875  1.00  0.00           C
ATOM   4772  CB  ALA A 300     103.126  84.071  78.315  1.00  0.00           C
ATOM   4776  C   ALA A 300     104.836  85.181  76.855  1.00  0.00           C
ATOM   4777  O   ALA A 300     105.076  86.021  77.715  1.00  0.00           O
ATOM   4778  N   LYS A 301     105.706  84.961  75.825  1.00  0.00           N
ATOM   4780  CA  LYS A 301     106.876  85.811  75.575  1.00  0.00           C
ATOM   4782  CB  LYS A 301     107.606  85.401  74.265  1.00  0.00           C
ATOM   4785  CG  LYS A 301     108.276  84.021  74.215  1.00  0.00           C
ATOM   4788  CD  LYS A 301     108.766  83.741  72.785  1.00  0.00           C
ATOM   4791  CE  LYS A 301     109.376  82.361  72.565  1.00  0.00           C
ATOM   4794  NZ  LYS A 301     110.046  82.251  71.255  1.00  0.00           N
ATOM   4798  C   LYS A 301     106.476  87.251  75.405  1.00  0.00           C
ATOM   4799  O   LYS A 301     107.036  88.161  76.025  1.00  0.00           O
ATOM   4800  N   ASP A 302     105.416  87.481  74.635  1.00  0.00           N
ATOM   4802  CA  ASP A 302     104.776  88.761  74.585  1.00  0.00           C
ATOM   4804  CB  ASP A 302     104.156  89.001  73.175  1.00  0.00           C
ATOM   4807  CG  ASP A 302     104.086  90.481  72.895  1.00  0.00           C
ATOM   4808  OD1 ASP A 302     104.526  91.271  73.785  1.00  0.00           O
ATOM   4809  OD2 ASP A 302     103.646  90.881  71.795  1.00  0.00           O
ATOM   4810  C   ASP A 302     103.776  88.931  75.725  1.00  0.00           C
ATOM   4811  O   ASP A 302     102.996  88.041  76.075  1.00  0.00           O
ATOM   4812  N   ALA A 303     103.776  90.111  76.375  1.00  0.00           N
ATOM   4814  CA  ALA A 303     102.936  90.361  77.525  1.00  0.00           C
ATOM   4816  CB  ALA A 303     103.426  91.551  78.355  1.00  0.00           C
ATOM   4820  C   ALA A 303     101.526  90.701  77.115  1.00  0.00           C
ATOM   4821  O   ALA A 303     100.616  90.741  77.945  1.00  0.00           O
ATOM   4822  N   SER A 304     101.326  90.921  75.805  1.00  0.00           N
ATOM   4824  CA  SER A 304     100.036  91.031  75.175  1.00  0.00           C
ATOM   4826  CB  SER A 304     100.256  91.281  73.665  1.00  0.00           C
ATOM   4829  OG  SER A 304     100.966  90.221  73.015  1.00  0.00           O
ATOM   4831  C   SER A 304      99.216  89.781  75.385  1.00  0.00           C
ATOM   4832  O   SER A 304      98.126  89.831  75.955  1.00  0.00           O
ATOM   4833  N   ALA A 305      99.826  88.611  75.135  1.00  0.00           N
ATOM   4835  CA  ALA A 305      99.276  87.281  75.245  1.00  0.00           C
ATOM   4837  CB  ALA A 305     100.336  86.281  74.745  1.00  0.00           C
ATOM   4841  C   ALA A 305      98.866  86.891  76.665  1.00  0.00           C
ATOM   4842  O   ALA A 305      98.096  85.961  76.905  1.00  0.00           O
ATOM   4843  N   MET A 306      99.306  87.651  77.675  1.00  0.00           N
ATOM   4845  CA  MET A 306      98.806  87.501  79.025  1.00  0.00           C
ATOM   4847  CB  MET A 306      99.776  88.231  79.985  1.00  0.00           C
ATOM   4850  CG  MET A 306      99.526  88.141  81.505  1.00  0.00           C
ATOM   4853  SD  MET A 306     100.326  86.751  82.365  1.00  0.00           S
ATOM   4854  CE  MET A 306      99.426  85.341  81.655  1.00  0.00           C
ATOM   4858  C   MET A 306      97.356  87.971  79.175  1.00  0.00           C
ATOM   4859  O   MET A 306      96.686  87.641  80.155  1.00  0.00           O
ATOM   4860  N   ILE A 307      96.806  88.681  78.155  1.00  0.00           N
ATOM   4862  CA  ILE A 307      95.386  89.031  78.015  1.00  0.00           C
ATOM   4864  CB  ILE A 307      95.176  89.941  76.795  1.00  0.00           C
ATOM   4866  CG2 ILE A 307      95.196  89.201  75.435  1.00  0.00           C
ATOM   4870  CG1 ILE A 307      93.956  90.891  76.905  1.00  0.00           C
ATOM   4873  CD  ILE A 307      92.606  90.291  76.555  1.00  0.00           C
ATOM   4877  C   ILE A 307      94.516  87.781  77.995  1.00  0.00           C
ATOM   4878  O   ILE A 307      93.536  87.681  78.725  1.00  0.00           O
ATOM   4879  N   LEU A 308      94.956  86.731  77.275  1.00  0.00           N
ATOM   4881  CA  LEU A 308      94.376  85.401  77.165  1.00  0.00           C
ATOM   4883  CB  LEU A 308      95.276  84.531  76.245  1.00  0.00           C
ATOM   4886  CG  LEU A 308      95.696  85.161  74.895  1.00  0.00           C
ATOM   4888  CD1 LEU A 308      96.426  84.131  74.045  1.00  0.00           C
ATOM   4892  CD2 LEU A 308      94.526  85.681  74.065  1.00  0.00           C
ATOM   4896  C   LEU A 308      94.256  84.751  78.545  1.00  0.00           C
ATOM   4897  O   LEU A 308      93.316  84.031  78.875  1.00  0.00           O
ATOM   4898  N   GLY A 309      95.256  85.031  79.395  1.00  0.00           N
ATOM   4900  CA  GLY A 309      95.346  84.521  80.745  1.00  0.00           C
ATOM   4903  C   GLY A 309      94.286  85.031  81.675  1.00  0.00           C
ATOM   4904  O   GLY A 309      93.926  84.361  82.625  1.00  0.00           O
ATOM   4905  N   THR A 310      93.756  86.251  81.465  1.00  0.00           N
ATOM   4907  CA  THR A 310      92.716  86.791  82.345  1.00  0.00           C
ATOM   4909  CB  THR A 310      92.746  88.321  82.405  1.00  0.00           C
ATOM   4911  OG1 THR A 310      92.266  88.781  83.645  1.00  0.00           O
ATOM   4913  CG2 THR A 310      91.926  89.031  81.335  1.00  0.00           C
ATOM   4917  C   THR A 310      91.336  86.311  81.945  1.00  0.00           C
ATOM   4918  O   THR A 310      90.366  86.431  82.695  1.00  0.00           O
ATOM   4919  N   GLU A 311      91.236  85.711  80.755  1.00  0.00           N
ATOM   4921  CA  GLU A 311      90.036  85.181  80.175  1.00  0.00           C
ATOM   4923  CB  GLU A 311      89.986  85.681  78.725  1.00  0.00           C
ATOM   4926  CG  GLU A 311      89.746  87.201  78.705  1.00  0.00           C
ATOM   4929  CD  GLU A 311      88.876  87.631  77.555  1.00  0.00           C
ATOM   4930  OE1 GLU A 311      88.546  86.811  76.665  1.00  0.00           O
ATOM   4931  OE2 GLU A 311      88.446  88.811  77.585  1.00  0.00           O
ATOM   4932  C   GLU A 311      89.946  83.681  80.155  1.00  0.00           C
ATOM   4933  O   GLU A 311      88.906  83.101  79.865  1.00  0.00           O
ATOM   4934  N   PHE A 312      91.026  82.991  80.515  1.00  0.00           N
ATOM   4936  CA  PHE A 312      91.026  81.561  80.595  1.00  0.00           C
ATOM   4938  CB  PHE A 312      92.426  81.011  80.215  1.00  0.00           C
ATOM   4941  CG  PHE A 312      92.406  79.511  80.145  1.00  0.00           C
ATOM   4942  CD1 PHE A 312      92.246  78.871  78.905  1.00  0.00           C
ATOM   4944  CE1 PHE A 312      92.236  77.471  78.835  1.00  0.00           C
ATOM   4946  CZ  PHE A 312      92.356  76.711  80.005  1.00  0.00           C
ATOM   4948  CD2 PHE A 312      92.566  78.741  81.305  1.00  0.00           C
ATOM   4950  CE2 PHE A 312      92.516  77.341  81.235  1.00  0.00           C
ATOM   4952  C   PHE A 312      90.626  81.181  82.005  1.00  0.00           C
ATOM   4953  O   PHE A 312      91.396  81.371  82.955  1.00  0.00           O
ATOM   4954  N   GLN A 313      89.426  80.631  82.195  1.00  0.00           N
ATOM   4956  CA  GLN A 313      88.986  80.201  83.505  1.00  0.00           C
ATOM   4958  CB  GLN A 313      87.456  80.221  83.615  1.00  0.00           C
ATOM   4961  CG  GLN A 313      86.816  81.611  83.435  1.00  0.00           C
ATOM   4964  CD  GLN A 313      87.306  82.661  84.425  1.00  0.00           C
ATOM   4965  OE1 GLN A 313      86.966  82.641  85.615  1.00  0.00           O
ATOM   4966  NE2 GLN A 313      88.106  83.641  83.965  1.00  0.00           N
ATOM   4969  C   GLN A 313      89.526  78.811  83.855  1.00  0.00           C
ATOM   4970  O   GLN A 313      89.376  77.841  83.095  1.00  0.00           O
ATOM   4971  N   LEU A 314      90.156  78.731  85.035  1.00  0.00           N
ATOM   4973  CA  LEU A 314      90.606  77.491  85.635  1.00  0.00           C
ATOM   4975  CB  LEU A 314      91.726  77.771  86.655  1.00  0.00           C
ATOM   4978  CG  LEU A 314      92.916  78.581  86.095  1.00  0.00           C
ATOM   4980  CD1 LEU A 314      93.956  78.821  87.185  1.00  0.00           C
ATOM   4984  CD2 LEU A 314      93.556  77.881  84.895  1.00  0.00           C
ATOM   4988  C   LEU A 314      89.456  76.751  86.295  1.00  0.00           C
ATOM   4989  O   LEU A 314      88.446  77.341  86.665  1.00  0.00           O
ATOM   4990  N   GLU A 315      89.596  75.421  86.425  1.00  0.00           N
ATOM   4992  CA  GLU A 315      88.636  74.541  87.075  1.00  0.00           C
ATOM   4994  CB  GLU A 315      88.006  73.521  86.065  1.00  0.00           C
ATOM   4997  CG  GLU A 315      87.116  74.231  84.985  1.00  0.00           C
ATOM   5000  CD  GLU A 315      86.406  73.341  83.945  1.00  0.00           C
ATOM   5001  OE1 GLU A 315      86.486  72.101  84.005  1.00  0.00           O
ATOM   5002  OE2 GLU A 315      85.786  73.961  83.025  1.00  0.00           O
ATOM   5003  C   GLU A 315      89.336  73.851  88.255  1.00  0.00           C
ATOM   5004  O   GLU A 315      90.566  73.881  88.345  1.00  0.00           O
ATOM   5005  N   PRO A 316      88.636  73.291  89.245  1.00  0.00           N
ATOM   5006  CD  PRO A 316      87.186  73.391  89.385  1.00  0.00           C
ATOM   5009  CA  PRO A 316      89.176  72.371  90.235  1.00  0.00           C
ATOM   5011  CB  PRO A 316      87.956  71.711  90.885  1.00  0.00           C
ATOM   5014  CG  PRO A 316      86.916  72.821  90.775  1.00  0.00           C
ATOM   5017  C   PRO A 316      90.166  71.341  89.735  1.00  0.00           C
ATOM   5018  O   PRO A 316      89.906  70.641  88.755  1.00  0.00           O
ATOM   5019  N   TYR A 317      91.316  71.251  90.415  1.00  0.00           N
ATOM   5021  CA  TYR A 317      92.366  70.291  90.195  1.00  0.00           C
ATOM   5023  CB  TYR A 317      91.876  68.811  90.315  1.00  0.00           C
ATOM   5026  CG  TYR A 317      91.476  68.531  91.745  1.00  0.00           C
ATOM   5027  CD1 TYR A 317      92.476  68.231  92.685  1.00  0.00           C
ATOM   5029  CE1 TYR A 317      92.176  68.071  94.045  1.00  0.00           C
ATOM   5031  CZ  TYR A 317      90.846  68.181  94.485  1.00  0.00           C
ATOM   5032  OH  TYR A 317      90.546  68.101  95.865  1.00  0.00           O
ATOM   5034  CD2 TYR A 317      90.136  68.561  92.185  1.00  0.00           C
ATOM   5036  CE2 TYR A 317      89.826  68.391  93.545  1.00  0.00           C
ATOM   5038  C   TYR A 317      93.226  70.621  88.975  1.00  0.00           C
ATOM   5039  O   TYR A 317      94.086  69.841  88.575  1.00  0.00           O
ATOM   5040  N   ASP A 318      93.066  71.841  88.415  1.00  0.00           N
ATOM   5042  CA  ASP A 318      93.966  72.391  87.405  1.00  0.00           C
ATOM   5044  CB  ASP A 318      93.446  73.701  86.725  1.00  0.00           C
ATOM   5047  CG  ASP A 318      92.336  73.441  85.725  1.00  0.00           C
ATOM   5048  OD1 ASP A 318      92.006  72.261  85.495  1.00  0.00           O
ATOM   5049  OD2 ASP A 318      91.786  74.421  85.135  1.00  0.00           O
ATOM   5050  C   ASP A 318      95.396  72.601  87.895  1.00  0.00           C
ATOM   5051  O   ASP A 318      95.716  73.171  88.945  1.00  0.00           O
ATOM   5052  N   ILE A 319      96.336  72.161  87.045  1.00  0.00           N
ATOM   5054  CA  ILE A 319      97.746  72.461  87.175  1.00  0.00           C
ATOM   5056  CB  ILE A 319      98.646  71.291  86.775  1.00  0.00           C
ATOM   5058  CG2 ILE A 319     100.116  71.631  87.115  1.00  0.00           C
ATOM   5062  CG1 ILE A 319      98.186  69.971  87.425  1.00  0.00           C
ATOM   5065  CD  ILE A 319      98.106  70.001  88.945  1.00  0.00           C
ATOM   5069  C   ILE A 319      98.056  73.621  86.265  1.00  0.00           C
ATOM   5070  O   ILE A 319      97.716  73.591  85.085  1.00  0.00           O
ATOM   5071  N   VAL A 320      98.746  74.631  86.775  1.00  0.00           N
ATOM   5073  CA  VAL A 320      99.356  75.681  85.995  1.00  0.00           C
ATOM   5075  CB  VAL A 320      98.946  77.091  86.395  1.00  0.00           C
ATOM   5077  CG1 VAL A 320      99.836  78.171  85.725  1.00  0.00           C
ATOM   5081  CG2 VAL A 320      97.476  77.311  85.995  1.00  0.00           C
ATOM   5085  C   VAL A 320     100.836  75.481  86.145  1.00  0.00           C
ATOM   5086  O   VAL A 320     101.376  75.421  87.255  1.00  0.00           O
ATOM   5087  N   TYR A 321     101.516  75.311  85.005  1.00  0.00           N
ATOM   5089  CA  TYR A 321     102.906  74.951  84.925  1.00  0.00           C
ATOM   5091  CB  TYR A 321     103.106  73.511  84.395  1.00  0.00           C
ATOM   5094  CG  TYR A 321     104.556  73.131  84.335  1.00  0.00           C
ATOM   5095  CD1 TYR A 321     105.236  72.771  85.515  1.00  0.00           C
ATOM   5097  CE1 TYR A 321     106.586  72.411  85.465  1.00  0.00           C
ATOM   5099  CZ  TYR A 321     107.276  72.421  84.255  1.00  0.00           C
ATOM   5100  OH  TYR A 321     108.616  72.031  84.215  1.00  0.00           O
ATOM   5102  CD2 TYR A 321     105.256  73.121  83.115  1.00  0.00           C
ATOM   5104  CE2 TYR A 321     106.616  72.801  83.075  1.00  0.00           C
ATOM   5106  C   TYR A 321     103.636  75.961  84.075  1.00  0.00           C
ATOM   5107  O   TYR A 321     103.146  76.391  83.035  1.00  0.00           O
ATOM   5108  N   VAL A 322     104.846  76.341  84.535  1.00  0.00           N
ATOM   5110  CA  VAL A 322     105.776  77.131  83.765  1.00  0.00           C
ATOM   5112  CB  VAL A 322     106.066  78.461  84.415  1.00  0.00           C
ATOM   5114  CG1 VAL A 322     106.906  79.321  83.455  1.00  0.00           C
ATOM   5118  CG2 VAL A 322     104.726  79.151  84.795  1.00  0.00           C
ATOM   5122  C   VAL A 322     107.076  76.351  83.575  1.00  0.00           C
ATOM   5123  O   VAL A 322     107.606  75.731  84.495  1.00  0.00           O
ATOM   5124  N   THR A 323     107.596  76.351  82.335  1.00  0.00           N
ATOM   5126  CA  THR A 323     108.846  75.731  81.895  1.00  0.00           C
ATOM   5128  CB  THR A 323     108.766  75.371  80.415  1.00  0.00           C
ATOM   5130  OG1 THR A 323     107.616  74.571  80.185  1.00  0.00           O
ATOM   5132  CG2 THR A 323     109.936  74.521  79.925  1.00  0.00           C
ATOM   5136  C   THR A 323     110.036  76.651  82.105  1.00  0.00           C
ATOM   5137  O   THR A 323     109.936  77.871  82.005  1.00  0.00           O
ATOM   5138  N   THR A 324     111.226  76.111  82.425  1.00  0.00           N
ATOM   5140  CA  THR A 324     112.486  76.831  82.635  1.00  0.00           C
ATOM   5142  CB  THR A 324     113.426  76.061  83.575  1.00  0.00           C
ATOM   5144  OG1 THR A 324     112.736  75.411  84.635  1.00  0.00           O
ATOM   5146  CG2 THR A 324     114.436  77.001  84.245  1.00  0.00           C
ATOM   5150  C   THR A 324     113.206  77.071  81.285  1.00  0.00           C
ATOM   5151  O   THR A 324     113.056  76.311  80.335  1.00  0.00           O
ATOM   5152  N   ALA A 325     113.996  78.171  81.175  1.00  0.00           N
ATOM   5154  CA  ALA A 325     114.726  78.521  79.975  1.00  0.00           C
ATOM   5156  CB  ALA A 325     114.496  80.001  79.625  1.00  0.00           C
ATOM   5160  C   ALA A 325     116.266  78.301  80.075  1.00  0.00           C
ATOM   5161  OT1 ALA A 325     116.846  78.341  81.195  1.00  0.00           O
ATOM   5162  OT2 ALA A 325     116.886  78.081  79.005  1.00  0.00           O
ATOM   5163  NH3 POPEB 326      78.266  48.331  70.905  1.00  0.00           N
ATOM   5167  C12 POPEB 326      79.526  49.151  70.805  1.00  0.00           C
ATOM   5170  C11 POPEB 326      80.086  49.161  69.385  1.00  0.00           C
ATOM   5173  P   POPEB 326      81.296  51.431  68.855  1.00  0.00           P
ATOM   5174  O13 POPEB 326      80.376  52.251  69.675  1.00  0.00           O
ATOM   5175  O14 POPEB 326      82.696  51.891  68.775  1.00  0.00           O
ATOM   5176  O11 POPEB 326      80.676  51.311  67.415  1.00  0.00           O
ATOM   5177  O12 POPEB 326      81.286  49.941  69.365  1.00  0.00           O
ATOM   5178  C1  POPEB 326      81.286  51.801  66.235  1.00  0.00           C
ATOM   5181  C2  POPEB 326      80.576  53.091  65.725  1.00  0.00           C
ATOM   5183  O21 POPEB 326      80.776  53.241  64.315  1.00  0.00           O
ATOM   5184  C21 POPEB 326      81.956  53.601  63.865  1.00  0.00           C
ATOM   5185  O22 POPEB 326      83.016  53.631  64.465  1.00  0.00           O
ATOM   5186  C22 POPEB 326      81.756  54.071  62.415  1.00  0.00           C
ATOM   5189  C3  POPEB 326      80.946  54.401  66.505  1.00  0.00           C
ATOM   5192  O31 POPEB 326      80.776  55.601  65.715  1.00  0.00           O
ATOM   5193  C31 POPEB 326      79.516  55.921  65.435  1.00  0.00           C
ATOM   5194  O32 POPEB 326      78.526  55.471  65.965  1.00  0.00           O
ATOM   5195  C32 POPEB 326      79.476  56.981  64.325  1.00  0.00           C
ATOM   5198  C23 POPEB 326      82.936  54.951  61.945  1.00  0.00           C
ATOM   5201  C24 POPEB 326      82.716  55.531  60.545  1.00  0.00           C
ATOM   5204  C25 POPEB 326      83.906  56.401  60.085  1.00  0.00           C
ATOM   5207  C26 POPEB 326      85.216  55.611  59.945  1.00  0.00           C
ATOM   5210  C27 POPEB 326      86.366  56.441  59.335  1.00  0.00           C
ATOM   5213  C28 POPEB 326      87.116  55.711  58.205  1.00  0.00           C
ATOM   5216  C29 POPEB 326      86.246  55.521  56.985  1.00  0.00           C
ATOM   5218 0C21 POPEB 326      86.626  55.491  55.695  1.00  0.00           C
ATOM   5220 1C21 POPEB 326      88.026  55.631  55.145  1.00  0.00           C
ATOM   5223 2C21 POPEB 326      88.136  56.561  53.915  1.00  0.00           C
ATOM   5226 3C21 POPEB 326      87.346  56.091  52.675  1.00  0.00           C
ATOM   5229 4C21 POPEB 326      85.976  56.781  52.525  1.00  0.00           C
ATOM   5232 5C21 POPEB 326      85.156  56.261  51.345  1.00  0.00           C
ATOM   5235 6C21 POPEB 326      83.686  56.711  51.375  1.00  0.00           C
ATOM   5238 7C21 POPEB 326      83.496  58.231  51.425  1.00  0.00           C
ATOM   5241 8C21 POPEB 326      82.036  58.671  51.495  1.00  0.00           C
ATOM   5245  C33 POPEB 326      78.456  56.621  63.225  1.00  0.00           C
ATOM   5248  C34 POPEB 326      78.356  57.671  62.115  1.00  0.00           C
ATOM   5251  C35 POPEB 326      77.736  57.111  60.825  1.00  0.00           C
ATOM   5254  C36 POPEB 326      77.756  58.111  59.665  1.00  0.00           C
ATOM   5257  C37 POPEB 326      77.196  57.531  58.355  1.00  0.00           C
ATOM   5260  C38 POPEB 326      77.886  58.101  57.105  1.00  0.00           C
ATOM   5263  C39 POPEB 326      77.706  59.611  56.925  1.00  0.00           C
ATOM   5266 0C31 POPEB 326      78.476  60.131  55.695  1.00  0.00           C
ATOM   5269 1C31 POPEB 326      78.056  61.551  55.295  1.00  0.00           C
ATOM   5272 2C31 POPEB 326      78.896  62.151  54.155  1.00  0.00           C
ATOM   5275 3C31 POPEB 326      79.116  61.241  52.925  1.00  0.00           C
ATOM   5278 4C31 POPEB 326      77.816  60.781  52.245  1.00  0.00           C
ATOM   5281 5C31 POPEB 326      78.086  60.131  50.885  1.00  0.00           C
ATOM   5284 6C31 POPEB 326      76.816  59.661  50.185  1.00  0.00           C
ATOM   5288  NH3 POPEC 327      36.336 118.481  70.925  1.00  0.00           N
ATOM   5292  C12 POPEC 327      37.576 117.701  71.295  1.00  0.00           C
ATOM   5295  C11 POPEC 327      38.546 117.541  70.115  1.00  0.00           C
ATOM   5298  P   POPEC 327      38.916 115.021  69.465  1.00  0.00           P
ATOM   5299  O13 POPEC 327      39.146 114.861  70.915  1.00  0.00           O
ATOM   5300  O14 POPEC 327      38.146 114.021  68.705  1.00  0.00           O
ATOM   5301  O11 POPEC 327      40.286 115.251  68.725  1.00  0.00           O
ATOM   5302  O12 POPEC 327      38.206 116.441  69.255  1.00  0.00           O
ATOM   5303  C1  POPEC 327      40.796 116.521  68.345  1.00  0.00           C
ATOM   5306  C2  POPEC 327      41.906 116.351  67.275  1.00  0.00           C
ATOM   5308  O21 POPEC 327      42.146 117.541  66.495  1.00  0.00           O
ATOM   5309  C21 POPEC 327      41.986 118.751  66.985  1.00  0.00           C
ATOM   5310  O22 POPEC 327      41.916 119.071  68.155  1.00  0.00           O
ATOM   5311  C22 POPEC 327      41.766 119.691  65.795  1.00  0.00           C
ATOM   5314  C3  POPEC 327      41.486 115.241  66.275  1.00  0.00           C
ATOM   5317  O31 POPEC 327      40.386 115.751  65.485  1.00  0.00           O
ATOM   5318  C31 POPEC 327      40.116 115.101  64.375  1.00  0.00           C
ATOM   5319  O32 POPEC 327      40.586 114.021  64.045  1.00  0.00           O
ATOM   5320  C32 POPEC 327      39.156 115.931  63.525  1.00  0.00           C
ATOM   5323  C23 POPEC 327      42.256 119.161  64.435  1.00  0.00           C
ATOM   5326  C24 POPEC 327      42.176 120.221  63.345  1.00  0.00           C
ATOM   5329  C25 POPEC 327      43.016 119.871  62.115  1.00  0.00           C
ATOM   5332  C26 POPEC 327      42.946 120.931  61.015  1.00  0.00           C
ATOM   5335  C27 POPEC 327      44.006 120.681  59.935  1.00  0.00           C
ATOM   5338  C28 POPEC 327      43.976 121.711  58.785  1.00  0.00           C
ATOM   5341  C29 POPEC 327      44.296 123.111  59.235  1.00  0.00           C
ATOM   5343 0C21 POPEC 327      44.736 124.091  58.425  1.00  0.00           C
ATOM   5345 1C21 POPEC 327      44.976 123.981  56.945  1.00  0.00           C
ATOM   5348 2C21 POPEC 327      44.226 125.081  56.165  1.00  0.00           C
ATOM   5351 3C21 POPEC 327      42.696 125.011  56.305  1.00  0.00           C
ATOM   5354 4C21 POPEC 327      41.996 125.941  55.315  1.00  0.00           C
ATOM   5357 5C21 POPEC 327      40.466 125.821  55.345  1.00  0.00           C
ATOM   5360 6C21 POPEC 327      39.846 126.071  53.965  1.00  0.00           C
ATOM   5363 7C21 POPEC 327      38.326 125.931  53.945  1.00  0.00           C
ATOM   5366 8C21 POPEC 327      37.776 125.731  52.525  1.00  0.00           C
ATOM   5370  C33 POPEC 327      39.656 115.981  62.065  1.00  0.00           C
ATOM   5373  C34 POPEC 327      38.906 117.001  61.205  1.00  0.00           C
ATOM   5376  C35 POPEC 327      39.816 117.521  60.085  1.00  0.00           C
ATOM   5379  C36 POPEC 327      39.156 118.551  59.165  1.00  0.00           C
ATOM   5382  C37 POPEC 327      40.206 119.151  58.215  1.00  0.00           C
ATOM   5385  C38 POPEC 327      39.636 120.021  57.085  1.00  0.00           C
ATOM   5388  C39 POPEC 327      40.786 120.541  56.215  1.00  0.00           C
ATOM   5391 0C31 POPEC 327      40.376 121.261  54.935  1.00  0.00           C
ATOM   5394 1C31 POPEC 327      41.586 121.441  54.005  1.00  0.00           C
ATOM   5397 2C31 POPEC 327      41.326 122.331  52.775  1.00  0.00           C
ATOM   5400 3C31 POPEC 327      40.096 121.911  51.965  1.00  0.00           C
ATOM   5403 4C31 POPEC 327      39.976 122.651  50.625  1.00  0.00           C
ATOM   5406 5C31 POPEC 327      38.796 122.151  49.785  1.00  0.00           C
ATOM   5409 6C31 POPEC 327      38.626 122.901  48.455  1.00  0.00           C
ATOM   5413  NH3 POPED 328      20.916  36.691  27.585  1.00  0.00           N
ATOM   5417  C12 POPED 328      22.226  35.971  27.385  1.00  0.00           C
ATOM   5420  C11 POPED 328      22.296  35.171  26.065  1.00  0.00           C
ATOM   5423  P   POPED 328      24.226  36.141  24.475  1.00  0.00           P
ATOM   5424  O13 POPED 328      24.326  35.961  23.025  1.00  0.00           O
ATOM   5425  O14 POPED 328      24.716  37.461  24.915  1.00  0.00           O
ATOM   5426  O11 POPED 328      25.026  35.001  25.255  1.00  0.00           O
ATOM   5427  O12 POPED 328      22.716  35.971  24.955  1.00  0.00           O
ATOM   5428  C1  POPED 328      25.586  35.201  26.575  1.00  0.00           C
ATOM   5431  C2  POPED 328      25.366  33.981  27.545  1.00  0.00           C
ATOM   5433  O21 POPED 328      24.946  34.431  28.845  1.00  0.00           O
ATOM   5434  C21 POPED 328      25.796  35.151  29.555  1.00  0.00           C
ATOM   5435  O22 POPED 328      26.936  35.451  29.225  1.00  0.00           O
ATOM   5436  C22 POPED 328      25.126  35.561  30.855  1.00  0.00           C
ATOM   5439  C3  POPED 328      26.546  32.951  27.545  1.00  0.00           C
ATOM   5442  O31 POPED 328      26.936  32.431  28.855  1.00  0.00           O
ATOM   5443  C31 POPED 328      26.546  31.181  29.125  1.00  0.00           C
ATOM   5444  O32 POPED 328      25.676  30.581  28.535  1.00  0.00           O
ATOM   5445  C32 POPED 328      27.456  30.591  30.195  1.00  0.00           C
ATOM   5448  C23 POPED 328      25.976  36.571  31.645  1.00  0.00           C
ATOM   5451  C24 POPED 328      25.356  37.001  32.975  1.00  0.00           C
ATOM   5454  C25 POPED 328      25.736  36.091  34.155  1.00  0.00           C
ATOM   5457  C26 POPED 328      25.186  36.621  35.485  1.00  0.00           C
ATOM   5460  C27 POPED 328      25.206  35.571  36.595  1.00  0.00           C
ATOM   5463  C28 POPED 328      24.416  35.961  37.865  1.00  0.00           C
ATOM   5466  C29 POPED 328      25.126  36.971  38.735  1.00  0.00           C
ATOM   5468 0C21 POPED 328      25.106  37.021  40.085  1.00  0.00           C
ATOM   5470 1C21 POPED 328      24.356  36.091  41.015  1.00  0.00           C
ATOM   5473 2C21 POPED 328      25.256  34.961  41.575  1.00  0.00           C
ATOM   5476 3C21 POPED 328      25.746  33.991  40.485  1.00  0.00           C
ATOM   5479 4C21 POPED 328      26.736  32.941  40.975  1.00  0.00           C
ATOM   5482 5C21 POPED 328      26.216  32.101  42.135  1.00  0.00           C
ATOM   5485 6C21 POPED 328      27.136  30.921  42.425  1.00  0.00           C
ATOM   5488 7C21 POPED 328      26.836  30.281  43.785  1.00  0.00           C
ATOM   5491 8C21 POPED 328      27.606  28.981  43.975  1.00  0.00           C
ATOM   5495  C33 POPED 328      26.916  29.451  31.085  1.00  0.00           C
ATOM   5498  C34 POPED 328      28.126  28.741  31.725  1.00  0.00           C
ATOM   5501  C35 POPED 328      27.796  27.871  32.935  1.00  0.00           C
ATOM   5504  C36 POPED 328      27.786  28.681  34.245  1.00  0.00           C
ATOM   5507  C37 POPED 328      27.616  27.821  35.495  1.00  0.00           C
ATOM   5510  C38 POPED 328      28.236  28.501  36.725  1.00  0.00           C
ATOM   5513  C39 POPED 328      28.246  27.621  37.975  1.00  0.00           C
ATOM   5516 0C31 POPED 328      29.196  28.161  39.055  1.00  0.00           C
ATOM   5519 1C31 POPED 328      29.526  27.101  40.115  1.00  0.00           C
ATOM   5522 2C31 POPED 328      30.596  27.571  41.105  1.00  0.00           C
ATOM   5525 3C31 POPED 328      31.016  26.521  42.145  1.00  0.00           C
ATOM   5528 4C31 POPED 328      29.916  26.221  43.175  1.00  0.00           C
ATOM   5531 5C31 POPED 328      30.436  25.441  44.395  1.00  0.00           C
ATOM   5534 6C31 POPED 328      29.356  25.181  45.455  1.00  0.00           C
ATOM   5538  NH3 POPEE 329     113.376  78.401  69.405  1.00  0.00           N
ATOM   5542  C12 POPEE 329     112.156  77.881  70.115  1.00  0.00           C
ATOM   5545  C11 POPEE 329     111.316  79.021  70.735  1.00  0.00           C
ATOM   5548  P   POPEE 329     108.966  79.451  69.535  1.00  0.00           P
ATOM   5549  O13 POPEE 329     108.276  78.451  68.685  1.00  0.00           O
ATOM   5550  O14 POPEE 329     108.136  80.461  70.225  1.00  0.00           O
ATOM   5551  O11 POPEE 329     109.986  80.321  68.695  1.00  0.00           O
ATOM   5552  O12 POPEE 329     109.916  78.761  70.595  1.00  0.00           O
ATOM   5553  C1  POPEE 329     109.496  81.311  67.775  1.00  0.00           C
ATOM   5556  C2  POPEE 329     108.736  80.701  66.565  1.00  0.00           C
ATOM   5558  O21 POPEE 329     109.526  79.671  65.975  1.00  0.00           O
ATOM   5559  C21 POPEE 329     108.886  78.801  65.235  1.00  0.00           C
ATOM   5560  O22 POPEE 329     107.676  78.761  65.035  1.00  0.00           O
ATOM   5561  C22 POPEE 329     109.896  77.781  64.725  1.00  0.00           C
ATOM   5564  C3  POPEE 329     108.306  81.781  65.535  1.00  0.00           C
ATOM   5567  O31 POPEE 329     109.396  82.421  64.815  1.00  0.00           O
ATOM   5568  C31 POPEE 329     109.566  81.961  63.575  1.00  0.00           C
ATOM   5569  O32 POPEE 329     109.056  80.951  63.125  1.00  0.00           O
ATOM   5570  C32 POPEE 329     110.316  82.991  62.735  1.00  0.00           C
ATOM   5573  C23 POPEE 329     109.926  77.631  63.185  1.00  0.00           C
ATOM   5576  C24 POPEE 329     110.676  76.361  62.755  1.00  0.00           C
ATOM   5579  C25 POPEE 329     110.856  76.141  61.245  1.00  0.00           C
ATOM   5582  C26 POPEE 329     111.526  74.781  60.995  1.00  0.00           C
ATOM   5585  C27 POPEE 329     112.216  74.651  59.625  1.00  0.00           C
ATOM   5588  C28 POPEE 329     113.046  73.351  59.535  1.00  0.00           C
ATOM   5591  C29 POPEE 329     114.116  73.391  58.475  1.00  0.00           C
ATOM   5593 0C21 POPEE 329     114.666  72.321  57.875  1.00  0.00           C
ATOM   5595 1C21 POPEE 329     114.336  70.881  58.135  1.00  0.00           C
ATOM   5598 2C21 POPEE 329     113.866  70.151  56.865  1.00  0.00           C
ATOM   5601 3C21 POPEE 329     114.956  69.981  55.795  1.00  0.00           C
ATOM   5604 4C21 POPEE 329     114.576  68.901  54.765  1.00  0.00           C
ATOM   5607 5C21 POPEE 329     115.716  68.551  53.805  1.00  0.00           C
ATOM   5610 6C21 POPEE 329     115.456  67.231  53.065  1.00  0.00           C
ATOM   5613 7C21 POPEE 329     116.526  66.901  52.015  1.00  0.00           C
ATOM   5616 8C21 POPEE 329     116.366  65.491  51.435  1.00  0.00           C
ATOM   5620  C33 POPEE 329     110.326  82.541  61.255  1.00  0.00           C
ATOM   5623  C34 POPEE 329     110.736  83.591  60.215  1.00  0.00           C
ATOM   5626  C35 POPEE 329     110.856  82.991  58.805  1.00  0.00           C
ATOM   5629  C36 POPEE 329     109.526  82.541  58.155  1.00  0.00           C
ATOM   5632  C37 POPEE 329     108.606  83.691  57.715  1.00  0.00           C
ATOM   5635  C38 POPEE 329     109.176  84.521  56.545  1.00  0.00           C
ATOM   5638  C39 POPEE 329     108.236  85.631  56.065  1.00  0.00           C
ATOM   5641 0C31 POPEE 329     108.526  86.101  54.625  1.00  0.00           C
ATOM   5644 1C31 POPEE 329     109.956  86.581  54.365  1.00  0.00           C
ATOM   5647 2C31 POPEE 329     110.196  86.861  52.875  1.00  0.00           C
ATOM   5650 3C31 POPEE 329     111.676  87.001  52.485  1.00  0.00           C
ATOM   5653 4C31 POPEE 329     111.836  87.361  50.995  1.00  0.00           C
ATOM   5656 5C31 POPEE 329     113.256  87.161  50.455  1.00  0.00           C
ATOM   5659 6C31 POPEE 329     113.366  87.511  48.965  1.00  0.00           C
ATOM   5663  NH3 POPEF 330       7.206  39.091  69.915  1.00  0.00           N
ATOM   5667  C12 POPEF 330       7.466  38.381  71.215  1.00  0.00           C
ATOM   5670  C11 POPEF 330       8.956  38.331  71.635  1.00  0.00           C
ATOM   5673  P   POPEF 330      11.346  37.571  71.045  1.00  0.00           P
ATOM   5674  O13 POPEF 330      11.946  38.771  70.415  1.00  0.00           O
ATOM   5675  O14 POPEF 330      11.506  37.301  72.475  1.00  0.00           O
ATOM   5676  O11 POPEF 330      11.796  36.251  70.295  1.00  0.00           O
ATOM   5677  O12 POPEF 330       9.776  37.551  70.735  1.00  0.00           O
ATOM   5678  C1  POPEF 330      12.596  36.201  69.115  1.00  0.00           C
ATOM   5681  C2  POPEF 330      11.716  36.141  67.835  1.00  0.00           C
ATOM   5683  O21 POPEF 330      11.876  34.851  67.195  1.00  0.00           O
ATOM   5684  C21 POPEF 330      12.436  34.711  66.015  1.00  0.00           C
ATOM   5685  O22 POPEF 330      13.026  35.571  65.385  1.00  0.00           O
ATOM   5686  C22 POPEF 330      12.176  33.301  65.475  1.00  0.00           C
ATOM   5689  C3  POPEF 330      11.766  37.471  66.995  1.00  0.00           C
ATOM   5692  O31 POPEF 330      10.736  37.631  65.975  1.00  0.00           O
ATOM   5693  C31 POPEF 330       9.526  38.001  66.455  1.00  0.00           C
ATOM   5694  O32 POPEF 330       9.126  37.781  67.585  1.00  0.00           O
ATOM   5695  C32 POPEF 330       8.816  38.901  65.435  1.00  0.00           C
ATOM   5698  C23 POPEF 330      11.246  33.311  64.245  1.00  0.00           C
ATOM   5701  C24 POPEF 330      10.536  31.961  64.045  1.00  0.00           C
ATOM   5704  C25 POPEF 330       9.926  31.781  62.645  1.00  0.00           C
ATOM   5707  C26 POPEF 330      10.976  31.421  61.575  1.00  0.00           C
ATOM   5710  C27 POPEF 330      10.376  31.261  60.155  1.00  0.00           C
ATOM   5713  C28 POPEF 330      11.356  30.781  59.055  1.00  0.00           C
ATOM   5716  C29 POPEF 330      12.616  31.591  58.925  1.00  0.00           C
ATOM   5718 0C21 POPEF 330      13.286  31.961  57.815  1.00  0.00           C
ATOM   5720 1C21 POPEF 330      12.956  31.631  56.375  1.00  0.00           C
ATOM   5723 2C21 POPEF 330      13.966  30.601  55.825  1.00  0.00           C
ATOM   5726 3C21 POPEF 330      13.906  30.351  54.315  1.00  0.00           C
ATOM   5729 4C21 POPEF 330      15.026  29.381  53.885  1.00  0.00           C
ATOM   5732 5C21 POPEF 330      14.966  28.931  52.415  1.00  0.00           C
ATOM   5735 6C21 POPEF 330      14.766  30.101  51.435  1.00  0.00           C
ATOM   5738 7C21 POPEF 330      14.806  29.671  49.965  1.00  0.00           C
ATOM   5741 8C21 POPEF 330      14.496  30.821  49.005  1.00  0.00           C
ATOM   5745  C33 POPEF 330       7.806  38.251  64.445  1.00  0.00           C
ATOM   5748  C34 POPEF 330       8.066  38.641  62.985  1.00  0.00           C
ATOM   5751  C35 POPEF 330       9.266  37.901  62.385  1.00  0.00           C
ATOM   5754  C36 POPEF 330       9.586  38.371  60.965  1.00  0.00           C
ATOM   5757  C37 POPEF 330      10.966  37.931  60.485  1.00  0.00           C
ATOM   5760  C38 POPEF 330      11.316  38.341  59.055  1.00  0.00           C
ATOM   5763  C39 POPEF 330      12.746  37.891  58.725  1.00  0.00           C
ATOM   5766 0C31 POPEF 330      13.186  38.241  57.305  1.00  0.00           C
ATOM   5769 1C31 POPEF 330      14.436  37.441  56.925  1.00  0.00           C
ATOM   5772 2C31 POPEF 330      15.006  37.851  55.565  1.00  0.00           C
ATOM   5775 3C31 POPEF 330      16.206  36.991  55.145  1.00  0.00           C
ATOM   5778 4C31 POPEF 330      15.856  35.521  54.875  1.00  0.00           C
ATOM   5781 5C31 POPEF 330      17.036  34.751  54.265  1.00  0.00           C
ATOM   5784 6C31 POPEF 330      16.716  33.271  53.985  1.00  0.00           C
ATOM   5788  NH3 POPEG 331      50.546 127.961  70.485  1.00  0.00           N
ATOM   5792  C12 POPEG 331      50.376 129.371  71.015  1.00  0.00           C
ATOM   5795  C11 POPEG 331      49.866 130.371  69.945  1.00  0.00           C
ATOM   5798  P   POPEG 331      47.566 131.541  70.625  1.00  0.00           P
ATOM   5799  O13 POPEG 331      47.156 130.731  71.795  1.00  0.00           O
ATOM   5800  O14 POPEG 331      47.086 132.941  70.575  1.00  0.00           O
ATOM   5801  O11 POPEG 331      47.106 130.721  69.325  1.00  0.00           O
ATOM   5802  O12 POPEG 331      49.156 131.471  70.525  1.00  0.00           O
ATOM   5803  C1  POPEG 331      47.056 131.301  68.005  1.00  0.00           C
ATOM   5806  C2  POPEG 331      47.466 130.271  66.885  1.00  0.00           C
ATOM   5808  O21 POPEG 331      48.106 130.871  65.735  1.00  0.00           O
ATOM   5809  C21 POPEG 331      47.366 131.711  65.015  1.00  0.00           C
ATOM   5810  O22 POPEG 331      46.256 132.101  65.305  1.00  0.00           O
ATOM   5811  C22 POPEG 331      48.076 132.041  63.695  1.00  0.00           C
ATOM   5814  C3  POPEG 331      46.326 129.281  66.465  1.00  0.00           C
ATOM   5817  O31 POPEG 331      46.856 128.191  65.685  1.00  0.00           O
ATOM   5818  C31 POPEG 331      46.856 128.321  64.365  1.00  0.00           C
ATOM   5819  O32 POPEG 331      46.276 129.191  63.735  1.00  0.00           O
ATOM   5820  C32 POPEG 331      47.746 127.221  63.755  1.00  0.00           C
ATOM   5823  C23 POPEG 331      47.466 133.291  63.015  1.00  0.00           C
ATOM   5826  C24 POPEG 331      47.946 133.531  61.575  1.00  0.00           C
ATOM   5829  C25 POPEG 331      47.156 134.671  60.905  1.00  0.00           C
ATOM   5832  C26 POPEG 331      47.416 134.801  59.395  1.00  0.00           C
ATOM   5835  C27 POPEG 331      46.246 135.511  58.685  1.00  0.00           C
ATOM   5838  C28 POPEG 331      46.536 135.891  57.215  1.00  0.00           C
ATOM   5841  C29 POPEG 331      46.526 134.691  56.305  1.00  0.00           C
ATOM   5843 0C21 POPEG 331      46.086 134.661  55.025  1.00  0.00           C
ATOM   5845 1C21 POPEG 331      45.576 135.841  54.235  1.00  0.00           C
ATOM   5848 2C21 POPEG 331      46.076 135.831  52.775  1.00  0.00           C
ATOM   5851 3C21 POPEG 331      47.596 136.011  52.615  1.00  0.00           C
ATOM   5854 4C21 POPEG 331      48.016 135.921  51.145  1.00  0.00           C
ATOM   5857 5C21 POPEG 331      49.486 136.251  50.865  1.00  0.00           C
ATOM   5860 6C21 POPEG 331      50.496 135.301  51.505  1.00  0.00           C
ATOM   5863 7C21 POPEG 331      51.866 135.401  50.815  1.00  0.00           C
ATOM   5866 8C21 POPEG 331      52.966 134.531  51.445  1.00  0.00           C
ATOM   5870  C33 POPEG 331      47.996 127.251  62.225  1.00  0.00           C
ATOM   5873  C34 POPEG 331      46.996 126.431  61.395  1.00  0.00           C
ATOM   5876  C35 POPEG 331      47.416 126.251  59.915  1.00  0.00           C
ATOM   5879  C36 POPEG 331      47.266 127.511  59.055  1.00  0.00           C
ATOM   5882  C37 POPEG 331      47.706 127.341  57.585  1.00  0.00           C
ATOM   5885  C38 POPEG 331      47.756 128.661  56.775  1.00  0.00           C
ATOM   5888  C39 POPEG 331      48.726 129.691  57.375  1.00  0.00           C
ATOM   5891 0C31 POPEG 331      49.156 130.811  56.415  1.00  0.00           C
ATOM   5894 1C31 POPEG 331      50.166 131.751  57.085  1.00  0.00           C
ATOM   5897 2C31 POPEG 331      50.226 133.151  56.465  1.00  0.00           C
ATOM   5900 3C31 POPEG 331      50.876 134.171  57.415  1.00  0.00           C
ATOM   5903 4C31 POPEG 331      50.966 135.581  56.835  1.00  0.00           C
ATOM   5906 5C31 POPEG 331      51.386 136.611  57.895  1.00  0.00           C
ATOM   5909 6C31 POPEG 331      51.666 138.001  57.325  1.00  0.00           C
ATOM   5913  NH3 POPEH 332      37.386  48.781  27.875  1.00  0.00           N
ATOM   5917  C12 POPEH 332      36.986  47.341  27.995  1.00  0.00           C
ATOM   5920  C11 POPEH 332      37.626  46.421  26.955  1.00  0.00           C
ATOM   5923  P   POPEH 332      37.336  44.021  28.115  1.00  0.00           P
ATOM   5924  O13 POPEH 332      36.496  42.871  27.735  1.00  0.00           O
ATOM   5925  O14 POPEH 332      38.776  43.741  28.315  1.00  0.00           O
ATOM   5926  O11 POPEH 332      36.706  44.561  29.485  1.00  0.00           O
ATOM   5927  O12 POPEH 332      37.046  45.131  27.045  1.00  0.00           O
ATOM   5928  C1  POPEH 332      36.596  43.561  30.525  1.00  0.00           C
ATOM   5931  C2  POPEH 332      35.866  44.101  31.785  1.00  0.00           C
ATOM   5933  O21 POPEH 332      36.606  43.711  32.975  1.00  0.00           O
ATOM   5934  C21 POPEH 332      36.566  44.631  33.955  1.00  0.00           C
ATOM   5935  O22 POPEH 332      35.966  45.691  33.905  1.00  0.00           O
ATOM   5936  C22 POPEH 332      37.346  44.151  35.185  1.00  0.00           C
ATOM   5939  C3  POPEH 332      34.396  43.591  31.875  1.00  0.00           C
ATOM   5942  O31 POPEH 332      33.596  44.431  32.715  1.00  0.00           O
ATOM   5943  C31 POPEH 332      33.386  44.031  33.965  1.00  0.00           C
ATOM   5944  O32 POPEH 332      33.736  42.961  34.435  1.00  0.00           O
ATOM   5945  C32 POPEH 332      32.716  45.151  34.735  1.00  0.00           C
ATOM   5948  C23 POPEH 332      36.606  44.591  36.475  1.00  0.00           C
ATOM   5951  C24 POPEH 332      37.166  44.011  37.775  1.00  0.00           C
ATOM   5954  C25 POPEH 332      38.506  44.611  38.225  1.00  0.00           C
ATOM   5957  C26 POPEH 332      38.936  44.091  39.605  1.00  0.00           C
ATOM   5960  C27 POPEH 332      40.316  44.601  40.045  1.00  0.00           C
ATOM   5963  C28 POPEH 332      40.956  43.761  41.175  1.00  0.00           C
ATOM   5966  C29 POPEH 332      40.176  43.821  42.465  1.00  0.00           C
ATOM   5968 0C21 POPEH 332      40.406  44.661  43.495  1.00  0.00           C
ATOM   5970 1C21 POPEH 332      41.476  45.721  43.565  1.00  0.00           C
ATOM   5973 2C21 POPEH 332      42.016  45.931  44.995  1.00  0.00           C
ATOM   5976 3C21 POPEH 332      42.836  44.751  45.515  1.00  0.00           C
ATOM   5979 4C21 POPEH 332      43.266  44.911  46.985  1.00  0.00           C
ATOM   5982 5C21 POPEH 332      44.176  46.111  47.295  1.00  0.00           C
ATOM   5985 6C21 POPEH 332      45.476  46.091  46.485  1.00  0.00           C
ATOM   5988 7C21 POPEH 332      46.496  47.131  46.985  1.00  0.00           C
ATOM   5991 8C21 POPEH 332      47.736  47.191  46.105  1.00  0.00           C
ATOM   5995  C33 POPEH 332      32.446  44.811  36.215  1.00  0.00           C
ATOM   5998  C34 POPEH 332      31.526  45.861  36.855  1.00  0.00           C
ATOM   6001  C35 POPEH 332      31.416  45.731  38.375  1.00  0.00           C
ATOM   6004  C36 POPEH 332      32.616  46.321  39.125  1.00  0.00           C
ATOM   6007  C37 POPEH 332      32.416  46.331  40.645  1.00  0.00           C
ATOM   6010  C38 POPEH 332      33.606  46.951  41.395  1.00  0.00           C
ATOM   6013  C39 POPEH 332      33.846  46.321  42.775  1.00  0.00           C
ATOM   6016 0C31 POPEH 332      34.516  44.941  42.665  1.00  0.00           C
ATOM   6019 1C31 POPEH 332      34.846  44.301  44.025  1.00  0.00           C
ATOM   6022 2C31 POPEH 332      35.736  43.061  43.855  1.00  0.00           C
ATOM   6025 3C31 POPEH 332      36.256  42.471  45.175  1.00  0.00           C
ATOM   6028 4C31 POPEH 332      35.176  41.801  46.045  1.00  0.00           C
ATOM   6031 5C31 POPEH 332      35.796  41.071  47.245  1.00  0.00           C
ATOM   6034 6C31 POPEH 332      34.776  40.541  48.255  1.00  0.00           C
ATOM   6038  NH3 POPEI 333     105.876  31.051  70.165  1.00  0.00           N
ATOM   6042  C12 POPEI 333     105.396  29.711  69.605  1.00  0.00           C
ATOM   6045  C11 POPEI 333     105.746  28.471  70.485  1.00  0.00           C
ATOM   6048  P   POPEI 333     105.396  26.381  68.935  1.00  0.00           P
ATOM   6049  O13 POPEI 333     105.916  25.081  69.405  1.00  0.00           O
ATOM   6050  O14 POPEI 333     104.266  26.341  67.985  1.00  0.00           O
ATOM   6051  O11 POPEI 333     106.556  27.241  68.315  1.00  0.00           O
ATOM   6052  O12 POPEI 333     104.966  27.311  70.145  1.00  0.00           O
ATOM   6053  C1  POPEI 333     107.396  26.791  67.265  1.00  0.00           C
ATOM   6056  C2  POPEI 333     106.696  26.931  65.895  1.00  0.00           C
ATOM   6058  O21 POPEI 333     107.546  26.371  64.875  1.00  0.00           O
ATOM   6059  C21 POPEI 333     108.646  27.031  64.575  1.00  0.00           C
ATOM   6060  O22 POPEI 333     109.016  28.091  65.045  1.00  0.00           O
ATOM   6061  C22 POPEI 333     109.436  26.221  63.555  1.00  0.00           C
ATOM   6064  C3  POPEI 333     106.166  28.371  65.575  1.00  0.00           C
ATOM   6067  O31 POPEI 333     105.716  28.411  64.215  1.00  0.00           O
ATOM   6068  C31 POPEI 333     104.666  29.161  63.915  1.00  0.00           C
ATOM   6069  O32 POPEI 333     104.116  29.981  64.635  1.00  0.00           O
ATOM   6070  C32 POPEI 333     104.296  28.871  62.455  1.00  0.00           C
ATOM   6073  C23 POPEI 333     110.466  27.111  62.835  1.00  0.00           C
ATOM   6076  C24 POPEI 333     110.996  26.551  61.515  1.00  0.00           C
ATOM   6079  C25 POPEI 333     109.906  26.131  60.525  1.00  0.00           C
ATOM   6082  C26 POPEI 333     110.446  26.101  59.105  1.00  0.00           C
ATOM   6085  C27 POPEI 333     109.466  25.451  58.135  1.00  0.00           C
ATOM   6088  C28 POPEI 333     110.006  25.391  56.695  1.00  0.00           C
ATOM   6091  C29 POPEI 333     109.846  26.711  55.985  1.00  0.00           C
ATOM   6093 0C21 POPEI 333     109.436  26.871  54.715  1.00  0.00           C
ATOM   6095 1C21 POPEI 333     109.106  25.771  53.735  1.00  0.00           C
ATOM   6098 2C21 POPEI 333     110.286  25.461  52.805  1.00  0.00           C
ATOM   6101 3C21 POPEI 333     110.646  26.641  51.905  1.00  0.00           C
ATOM   6104 4C21 POPEI 333     111.466  26.251  50.675  1.00  0.00           C
ATOM   6107 5C21 POPEI 333     112.806  25.581  51.015  1.00  0.00           C
ATOM   6110 6C21 POPEI 333     113.626  25.341  49.745  1.00  0.00           C
ATOM   6113 7C21 POPEI 333     115.026  24.791  50.005  1.00  0.00           C
ATOM   6116 8C21 POPEI 333     115.916  24.921  48.775  1.00  0.00           C
ATOM   6120  C33 POPEI 333     103.916  30.131  61.665  1.00  0.00           C
ATOM   6123  C34 POPEI 333     103.856  29.831  60.165  1.00  0.00           C
ATOM   6126  C35 POPEI 333     103.166  30.931  59.365  1.00  0.00           C
ATOM   6129  C36 POPEI 333     103.186  30.681  57.855  1.00  0.00           C
ATOM   6132  C37 POPEI 333     102.296  31.681  57.105  1.00  0.00           C
ATOM   6135  C38 POPEI 333     101.856  31.201  55.715  1.00  0.00           C
ATOM   6138  C39 POPEI 333     100.506  31.791  55.285  1.00  0.00           C
ATOM   6141 0C31 POPEI 333     100.606  32.791  54.125  1.00  0.00           C
ATOM   6144 1C31 POPEI 333      99.216  33.181  53.605  1.00  0.00           C
ATOM   6147 2C31 POPEI 333      99.236  33.801  52.205  1.00  0.00           C
ATOM   6150 3C31 POPEI 333      99.746  35.251  52.165  1.00  0.00           C
ATOM   6153 4C31 POPEI 333      99.816  35.771  50.725  1.00  0.00           C
ATOM   6156 5C31 POPEI 333     100.496  37.141  50.615  1.00  0.00           C
ATOM   6159 6C31 POPEI 333     100.326  37.801  49.235  1.00  0.00           C
ATOM   6163  NH3 POPEJ 334      38.876  74.081  68.725  1.00  0.00           N
ATOM   6167  C12 POPEJ 334      37.886  74.831  67.875  1.00  0.00           C
ATOM   6170  C11 POPEJ 334      38.446  76.211  67.475  1.00  0.00           C
ATOM   6173  P   POPEJ 334      36.406  77.701  66.655  1.00  0.00           P
ATOM   6174  O13 POPEJ 334      35.446  77.031  67.555  1.00  0.00           O
ATOM   6175  O14 POPEJ 334      36.936  79.021  67.075  1.00  0.00           O
ATOM   6176  O11 POPEJ 334      35.786  77.821  65.215  1.00  0.00           O
ATOM   6177  O12 POPEJ 334      37.656  76.761  66.425  1.00  0.00           O
ATOM   6178  C1  POPEJ 334      36.376  77.211  64.055  1.00  0.00           C
ATOM   6181  C2  POPEJ 334      35.426  76.181  63.385  1.00  0.00           C
ATOM   6183  O21 POPEJ 334      34.676  76.781  62.315  1.00  0.00           O
ATOM   6184  C21 POPEJ 334      35.406  76.971  61.225  1.00  0.00           C
ATOM   6185  O22 POPEJ 334      36.556  76.601  61.065  1.00  0.00           O
ATOM   6186  C22 POPEJ 334      34.586  77.741  60.175  1.00  0.00           C
ATOM   6189  C3  POPEJ 334      34.476  75.481  64.395  1.00  0.00           C
ATOM   6192  O31 POPEJ 334      34.036  74.221  63.865  1.00  0.00           O
ATOM   6193  C31 POPEJ 334      32.916  74.031  63.165  1.00  0.00           C
ATOM   6194  O32 POPEJ 334      32.696  73.011  62.545  1.00  0.00           O
ATOM   6195  C32 POPEJ 334      31.966  75.231  63.175  1.00  0.00           C
ATOM   6198  C23 POPEJ 334      34.846  77.261  58.725  1.00  0.00           C
ATOM   6201  C24 POPEJ 334      34.356  78.271  57.675  1.00  0.00           C
ATOM   6204  C25 POPEJ 334      34.356  77.711  56.245  1.00  0.00           C
ATOM   6207  C26 POPEJ 334      33.116  76.861  55.915  1.00  0.00           C
ATOM   6210  C27 POPEJ 334      31.956  77.691  55.335  1.00  0.00           C
ATOM   6213  C28 POPEJ 334      30.686  76.851  55.135  1.00  0.00           C
ATOM   6216  C29 POPEJ 334      29.586  77.621  54.435  1.00  0.00           C
ATOM   6218 0C21 POPEJ 334      28.736  77.121  53.515  1.00  0.00           C
ATOM   6220 1C21 POPEJ 334      28.676  75.671  53.065  1.00  0.00           C
ATOM   6223 2C21 POPEJ 334      29.486  75.381  51.785  1.00  0.00           C
ATOM   6226 3C21 POPEJ 334      28.826  75.871  50.485  1.00  0.00           C
ATOM   6229 4C21 POPEJ 334      29.526  75.281  49.245  1.00  0.00           C
ATOM   6232 5C21 POPEJ 334      28.966  75.781  47.905  1.00  0.00           C
ATOM   6235 6C21 POPEJ 334      29.436  77.201  47.545  1.00  0.00           C
ATOM   6238 7C21 POPEJ 334      28.966  77.641  46.155  1.00  0.00           C
ATOM   6241 8C21 POPEJ 334      29.526  78.991  45.715  1.00  0.00           C
ATOM   6245  C33 POPEJ 334      30.656  74.891  62.415  1.00  0.00           C
ATOM   6248  C34 POPEJ 334      29.716  76.091  62.305  1.00  0.00           C
ATOM   6251  C35 POPEJ 334      28.446  75.731  61.535  1.00  0.00           C
ATOM   6254  C36 POPEJ 334      27.466  76.901  61.385  1.00  0.00           C
ATOM   6257  C37 POPEJ 334      26.206  76.491  60.625  1.00  0.00           C
ATOM   6260  C38 POPEJ 334      25.306  77.671  60.255  1.00  0.00           C
ATOM   6263  C39 POPEJ 334      24.066  77.231  59.475  1.00  0.00           C
ATOM   6266 0C31 POPEJ 334      23.036  78.351  59.355  1.00  0.00           C
ATOM   6269 1C31 POPEJ 334      21.726  77.921  58.675  1.00  0.00           C
ATOM   6272 2C31 POPEJ 334      21.806  77.851  57.135  1.00  0.00           C
ATOM   6275 3C31 POPEJ 334      21.916  76.431  56.565  1.00  0.00           C
ATOM   6278 4C31 POPEJ 334      21.776  76.421  55.035  1.00  0.00           C
ATOM   6281 5C31 POPEJ 334      21.646  75.021  54.435  1.00  0.00           C
ATOM   6284 6C31 POPEJ 334      21.256  75.031  52.955  1.00  0.00           C
ATOM   6288  NH3 POPEK 335      74.526 112.241  28.215  1.00  0.00           N
ATOM   6292  C12 POPEK 335      73.206 112.331  28.925  1.00  0.00           C
ATOM   6295  C11 POPEK 335      73.156 113.581  29.805  1.00  0.00           C
ATOM   6298  P   POPEK 335      74.176 115.651  28.575  1.00  0.00           P
ATOM   6299  O13 POPEK 335      75.046 114.831  27.715  1.00  0.00           O
ATOM   6300  O14 POPEK 335      73.686 116.891  27.965  1.00  0.00           O
ATOM   6301  O11 POPEK 335      74.896 115.941  29.935  1.00  0.00           O
ATOM   6302  O12 POPEK 335      72.966 114.761  29.025  1.00  0.00           O
ATOM   6303  C1  POPEK 335      74.856 117.221  30.575  1.00  0.00           C
ATOM   6306  C2  POPEK 335      73.596 117.431  31.445  1.00  0.00           C
ATOM   6308  O21 POPEK 335      73.816 118.531  32.355  1.00  0.00           O
ATOM   6309  C21 POPEK 335      74.436 118.321  33.505  1.00  0.00           C
ATOM   6310  O22 POPEK 335      75.076 117.341  33.825  1.00  0.00           O
ATOM   6311  C22 POPEK 335      74.076 119.481  34.435  1.00  0.00           C
ATOM   6314  C3  POPEK 335      73.136 116.101  32.125  1.00  0.00           C
ATOM   6317  O31 POPEK 335      72.296 116.331  33.275  1.00  0.00           O
ATOM   6318  C31 POPEK 335      72.496 115.481  34.255  1.00  0.00           C
ATOM   6319  O32 POPEK 335      73.176 114.461  34.205  1.00  0.00           O
ATOM   6320  C32 POPEK 335      71.776 115.981  35.505  1.00  0.00           C
ATOM   6323  C23 POPEK 335      75.116 119.631  35.565  1.00  0.00           C
ATOM   6326  C24 POPEK 335      74.646 120.511  36.725  1.00  0.00           C
ATOM   6329  C25 POPEK 335      73.996 119.681  37.855  1.00  0.00           C
ATOM   6332  C26 POPEK 335      73.766 120.471  39.155  1.00  0.00           C
ATOM   6335  C27 POPEK 335      73.196 119.571  40.255  1.00  0.00           C
ATOM   6338  C28 POPEK 335      72.756 120.281  41.555  1.00  0.00           C
ATOM   6341  C29 POPEK 335      73.886 120.911  42.335  1.00  0.00           C
ATOM   6343 0C21 POPEK 335      74.256 120.641  43.605  1.00  0.00           C
ATOM   6345 1C21 POPEK 335      73.666 119.631  44.565  1.00  0.00           C
ATOM   6348 2C21 POPEK 335      73.076 120.221  45.865  1.00  0.00           C
ATOM   6351 3C21 POPEK 335      71.536 120.311  45.885  1.00  0.00           C
ATOM   6354 4C21 POPEK 335      70.986 120.581  47.295  1.00  0.00           C
ATOM   6357 5C21 POPEK 335      69.476 120.321  47.475  1.00  0.00           C
ATOM   6360 6C21 POPEK 335      68.576 121.471  47.015  1.00  0.00           C
ATOM   6363 7C21 POPEK 335      67.116 121.301  47.475  1.00  0.00           C
ATOM   6366 8C21 POPEK 335      66.186 122.391  46.945  1.00  0.00           C
ATOM   6370  C33 POPEK 335      72.406 115.441  36.805  1.00  0.00           C
ATOM   6373  C34 POPEK 335      71.686 115.951  38.055  1.00  0.00           C
ATOM   6376  C35 POPEK 335      72.216 115.371  39.375  1.00  0.00           C
ATOM   6379  C36 POPEK 335      71.906 116.291  40.565  1.00  0.00           C
ATOM   6382  C37 POPEK 335      71.376 115.571  41.805  1.00  0.00           C
ATOM   6385  C38 POPEK 335      70.566 116.501  42.705  1.00  0.00           C
ATOM   6388  C39 POPEK 335      69.166 116.791  42.135  1.00  0.00           C
ATOM   6391 0C31 POPEK 335      68.376 117.791  42.985  1.00  0.00           C
ATOM   6394 1C31 POPEK 335      66.966 118.041  42.435  1.00  0.00           C
ATOM   6397 2C31 POPEK 335      66.236 119.141  43.205  1.00  0.00           C
ATOM   6400 3C31 POPEK 335      64.896 119.521  42.575  1.00  0.00           C
ATOM   6403 4C31 POPEK 335      64.286 120.761  43.245  1.00  0.00           C
ATOM   6406 5C31 POPEK 335      63.066 121.321  42.515  1.00  0.00           C
ATOM   6409 6C31 POPEK 335      62.636 122.691  43.045  1.00  0.00           C
ATOM   6413  NH3 POPEL 336     126.906 129.101  26.865  1.00  0.00           N
ATOM   6417  C12 POPEL 336     126.626 130.581  26.795  1.00  0.00           C
ATOM   6420  C11 POPEL 336     125.826 131.071  28.025  1.00  0.00           C
ATOM   6423  P   POPEL 336     126.186 133.431  29.195  1.00  0.00           P
ATOM   6424  O13 POPEL 336     127.586 133.851  28.965  1.00  0.00           O
ATOM   6425  O14 POPEL 336     125.166 134.491  29.425  1.00  0.00           O
ATOM   6426  O11 POPEL 336     126.126 132.481  30.445  1.00  0.00           O
ATOM   6427  O12 POPEL 336     125.696 132.491  28.015  1.00  0.00           O
ATOM   6428  C1  POPEL 336     126.836 132.821  31.645  1.00  0.00           C
ATOM   6431  C2  POPEL 336     126.556 131.711  32.665  1.00  0.00           C
ATOM   6433  O21 POPEL 336     127.386 131.881  33.825  1.00  0.00           O
ATOM   6434  C21 POPEL 336     126.726 132.091  34.945  1.00  0.00           C
ATOM   6435  O22 POPEL 336     125.606 132.541  35.055  1.00  0.00           O
ATOM   6436  C22 POPEL 336     127.556 131.571  36.125  1.00  0.00           C
ATOM   6439  C3  POPEL 336     126.896 130.321  32.045  1.00  0.00           C
ATOM   6442  O31 POPEL 336     126.996 129.241  32.995  1.00  0.00           O
ATOM   6443  C31 POPEL 336     125.886 128.871  33.605  1.00  0.00           C
ATOM   6444  O32 POPEL 336     124.806 129.411  33.515  1.00  0.00           O
ATOM   6445  C32 POPEL 336     126.176 127.581  34.365  1.00  0.00           C
ATOM   6448  C23 POPEL 336     126.626 130.871  37.145  1.00  0.00           C
ATOM   6451  C24 POPEL 336     127.376 130.101  38.245  1.00  0.00           C
ATOM   6454  C25 POPEL 336     126.406 129.151  38.975  1.00  0.00           C
ATOM   6457  C26 POPEL 336     126.936 128.461  40.235  1.00  0.00           C
ATOM   6460  C27 POPEL 336     125.866 127.581  40.905  1.00  0.00           C
ATOM   6463  C28 POPEL 336     126.396 126.921  42.195  1.00  0.00           C
ATOM   6466  C29 POPEL 336     125.316 126.301  43.055  1.00  0.00           C
ATOM   6468 0C21 POPEL 336     124.766 125.081  42.905  1.00  0.00           C
ATOM   6470 1C21 POPEL 336     125.056 124.101  41.805  1.00  0.00           C
ATOM   6473 2C21 POPEL 336     126.256 123.181  42.065  1.00  0.00           C
ATOM   6476 3C21 POPEL 336     126.066 122.131  43.165  1.00  0.00           C
ATOM   6479 4C21 POPEL 336     127.296 121.211  43.245  1.00  0.00           C
ATOM   6482 5C21 POPEL 336     127.056 119.921  44.035  1.00  0.00           C
ATOM   6485 6C21 POPEL 336     126.246 118.871  43.265  1.00  0.00           C
ATOM   6488 7C21 POPEL 336     126.176 117.541  44.025  1.00  0.00           C
ATOM   6491 8C21 POPEL 336     125.466 116.431  43.245  1.00  0.00           C
ATOM   6495  C33 POPEL 336     124.906 126.961  34.985  1.00  0.00           C
ATOM   6498  C34 POPEL 336     125.256 125.731  35.835  1.00  0.00           C
ATOM   6501  C35 POPEL 336     124.036 125.111  36.535  1.00  0.00           C
ATOM   6504  C36 POPEL 336     123.386 126.031  37.585  1.00  0.00           C
ATOM   6507  C37 POPEL 336     122.356 125.291  38.435  1.00  0.00           C
ATOM   6510  C38 POPEL 336     121.806 126.141  39.595  1.00  0.00           C
ATOM   6513  C39 POPEL 336     120.996 125.251  40.545  1.00  0.00           C
ATOM   6516 0C31 POPEL 336     120.526 125.951  41.825  1.00  0.00           C
ATOM   6519 1C31 POPEL 336     119.976 124.881  42.775  1.00  0.00           C
ATOM   6522 2C31 POPEL 336     119.276 125.411  44.025  1.00  0.00           C
ATOM   6525 3C31 POPEL 336     118.936 124.281  44.995  1.00  0.00           C
ATOM   6528 4C31 POPEL 336     118.136 123.121  44.365  1.00  0.00           C
ATOM   6531 5C31 POPEL 336     117.686 122.061  45.385  1.00  0.00           C
ATOM   6534 6C31 POPEL 336     117.126 120.791  44.755  1.00  0.00           C
ATOM   6538  NH3 POPEM 337     111.286  30.361  27.595  1.00  0.00           N
ATOM   6542  C12 POPEM 337     111.736  30.191  26.175  1.00  0.00           C
ATOM   6545  C11 POPEM 337     111.256  28.831  25.665  1.00  0.00           C
ATOM   6548  P   POPEM 337     111.746  26.301  26.085  1.00  0.00           P
ATOM   6549  O13 POPEM 337     112.996  25.701  26.605  1.00  0.00           O
ATOM   6550  O14 POPEM 337     111.516  26.251  24.635  1.00  0.00           O
ATOM   6551  O11 POPEM 337     110.496  25.671  26.845  1.00  0.00           O
ATOM   6552  O12 POPEM 337     111.696  27.811  26.575  1.00  0.00           O
ATOM   6553  C1  POPEM 337     110.666  24.941  28.065  1.00  0.00           C
ATOM   6556  C2  POPEM 337     110.906  25.881  29.285  1.00  0.00           C
ATOM   6558  O21 POPEM 337     111.596  25.221  30.375  1.00  0.00           O
ATOM   6559  C21 POPEM 337     110.986  24.191  30.945  1.00  0.00           C
ATOM   6560  O22 POPEM 337     109.946  23.681  30.585  1.00  0.00           O
ATOM   6561  C22 POPEM 337     111.826  23.721  32.135  1.00  0.00           C
ATOM   6564  C3  POPEM 337     109.626  26.651  29.745  1.00  0.00           C
ATOM   6567  O31 POPEM 337     109.996  27.741  30.625  1.00  0.00           O
ATOM   6568  C31 POPEM 337     109.916  27.461  31.925  1.00  0.00           C
ATOM   6569  O32 POPEM 337     109.366  26.481  32.415  1.00  0.00           O
ATOM   6570  C32 POPEM 337     110.666  28.511  32.735  1.00  0.00           C
ATOM   6573  C23 POPEM 337     110.976  23.141  33.285  1.00  0.00           C
ATOM   6576  C24 POPEM 337     111.866  22.661  34.455  1.00  0.00           C
ATOM   6579  C25 POPEM 337     111.106  21.881  35.545  1.00  0.00           C
ATOM   6582  C26 POPEM 337     109.986  22.671  36.225  1.00  0.00           C
ATOM   6585  C27 POPEM 337     109.256  21.851  37.315  1.00  0.00           C
ATOM   6588  C28 POPEM 337     108.086  22.611  37.965  1.00  0.00           C
ATOM   6591  C29 POPEM 337     106.936  22.781  37.005  1.00  0.00           C
ATOM   6593 0C21 POPEM 337     105.656  22.411  37.185  1.00  0.00           C
ATOM   6595 1C21 POPEM 337     105.026  21.791  38.405  1.00  0.00           C
ATOM   6598 2C21 POPEM 337     104.556  22.891  39.365  1.00  0.00           C
ATOM   6601 3C21 POPEM 337     103.876  22.381  40.645  1.00  0.00           C
ATOM   6604 4C21 POPEM 337     103.756  23.531  41.665  1.00  0.00           C
ATOM   6607 5C21 POPEM 337     103.256  23.141  43.055  1.00  0.00           C
ATOM   6610 6C21 POPEM 337     101.746  22.941  43.165  1.00  0.00           C
ATOM   6613 7C21 POPEM 337     101.306  22.931  44.635  1.00  0.00           C
ATOM   6616 8C21 POPEM 337      99.806  22.811  44.855  1.00  0.00           C
ATOM   6620  C33 POPEM 337     111.876  27.861  33.435  1.00  0.00           C
ATOM   6623  C34 POPEM 337     112.646  28.821  34.355  1.00  0.00           C
ATOM   6626  C35 POPEM 337     111.886  29.191  35.645  1.00  0.00           C
ATOM   6629  C36 POPEM 337     112.786  29.911  36.655  1.00  0.00           C
ATOM   6632  C37 POPEM 337     112.176  30.041  38.065  1.00  0.00           C
ATOM   6635  C38 POPEM 337     113.266  30.381  39.095  1.00  0.00           C
ATOM   6638  C39 POPEM 337     112.876  30.101  40.555  1.00  0.00           C
ATOM   6641 0C31 POPEM 337     111.996  31.191  41.175  1.00  0.00           C
ATOM   6644 1C31 POPEM 337     111.876  31.031  42.695  1.00  0.00           C
ATOM   6647 2C31 POPEM 337     111.406  32.311  43.405  1.00  0.00           C
ATOM   6650 3C31 POPEM 337     112.456  33.441  43.445  1.00  0.00           C
ATOM   6653 4C31 POPEM 337     113.656  33.141  44.355  1.00  0.00           C
ATOM   6656 5C31 POPEM 337     114.636  34.321  44.435  1.00  0.00           C
ATOM   6659 6C31 POPEM 337     115.696  34.161  45.535  1.00  0.00           C
ATOM   6663  NH3 POPEN 338     127.466  65.601  27.065  1.00  0.00           N
ATOM   6667  C12 POPEN 338     128.446  66.261  26.125  1.00  0.00           C
ATOM   6670  C11 POPEN 338     128.776  67.721  26.505  1.00  0.00           C
ATOM   6673  P   POPEN 338     131.146  68.211  25.435  1.00  0.00           P
ATOM   6674  O13 POPEN 338     131.596  67.101  26.315  1.00  0.00           O
ATOM   6675  O14 POPEN 338     131.616  68.141  24.035  1.00  0.00           O
ATOM   6676  O11 POPEN 338     131.646  69.581  26.075  1.00  0.00           O
ATOM   6677  O12 POPEN 338     129.576  68.341  25.495  1.00  0.00           O
ATOM   6678  C1  POPEN 338     132.976  69.641  26.605  1.00  0.00           C
ATOM   6681  C2  POPEN 338     133.056  70.571  27.845  1.00  0.00           C
ATOM   6683  O21 POPEN 338     133.956  70.031  28.825  1.00  0.00           O
ATOM   6684  C21 POPEN 338     135.226  70.191  28.525  1.00  0.00           C
ATOM   6685  O22 POPEN 338     135.656  70.651  27.485  1.00  0.00           O
ATOM   6686  C22 POPEN 338     136.056  69.791  29.745  1.00  0.00           C
ATOM   6689  C3  POPEN 338     131.686  70.791  28.545  1.00  0.00           C
ATOM   6692  O31 POPEN 338     131.846  71.571  29.745  1.00  0.00           O
ATOM   6693  C31 POPEN 338     131.806  70.941  30.925  1.00  0.00           C
ATOM   6694  O32 POPEN 338     131.626  69.741  31.075  1.00  0.00           O
ATOM   6695  C32 POPEN 338     132.016  71.951  32.035  1.00  0.00           C
ATOM   6698  C23 POPEN 338     135.876  70.771  30.935  1.00  0.00           C
ATOM   6701  C24 POPEN 338     136.126  70.111  32.285  1.00  0.00           C
ATOM   6704  C25 POPEN 338     135.086  69.041  32.625  1.00  0.00           C
ATOM   6707  C26 POPEN 338     135.116  68.661  34.105  1.00  0.00           C
ATOM   6710  C27 POPEN 338     133.926  67.781  34.495  1.00  0.00           C
ATOM   6713  C28 POPEN 338     133.956  67.431  35.985  1.00  0.00           C
ATOM   6716  C29 POPEN 338     132.606  67.001  36.485  1.00  0.00           C
ATOM   6718 0C21 POPEN 338     132.096  67.281  37.695  1.00  0.00           C
ATOM   6720 1C21 POPEN 338     132.756  68.051  38.815  1.00  0.00           C
ATOM   6723 2C21 POPEN 338     132.716  67.261  40.135  1.00  0.00           C
ATOM   6726 3C21 POPEN 338     131.276  67.011  40.615  1.00  0.00           C
ATOM   6729 4C21 POPEN 338     131.206  66.331  41.985  1.00  0.00           C
ATOM   6732 5C21 POPEN 338     129.756  66.021  42.375  1.00  0.00           C
ATOM   6735 6C21 POPEN 338     128.936  67.261  42.755  1.00  0.00           C
ATOM   6738 7C21 POPEN 338     127.466  66.931  43.005  1.00  0.00           C
ATOM   6741 8C21 POPEN 338     126.596  68.181  43.185  1.00  0.00           C
ATOM   6745  C33 POPEN 338     131.796  71.401  33.455  1.00  0.00           C
ATOM   6748  C34 POPEN 338     132.156  72.451  34.505  1.00  0.00           C
ATOM   6751  C35 POPEN 338     132.026  71.861  35.905  1.00  0.00           C
ATOM   6754  C36 POPEN 338     132.306  72.821  37.065  1.00  0.00           C
ATOM   6757  C37 POPEN 338     132.106  72.121  38.425  1.00  0.00           C
ATOM   6760  C38 POPEN 338     132.056  73.121  39.575  1.00  0.00           C
ATOM   6763  C39 POPEN 338     131.556  72.491  40.875  1.00  0.00           C
ATOM   6766 0C31 POPEN 338     132.546  71.481  41.485  1.00  0.00           C
ATOM   6769 1C31 POPEN 338     132.126  71.051  42.885  1.00  0.00           C
ATOM   6772 2C31 POPEN 338     133.126  70.091  43.545  1.00  0.00           C
ATOM   6775 3C31 POPEN 338     132.826  69.851  45.035  1.00  0.00           C
ATOM   6778 4C31 POPEN 338     131.546  69.031  45.265  1.00  0.00           C
ATOM   6781 5C31 POPEN 338     131.076  69.081  46.725  1.00  0.00           C
ATOM   6784 6C31 POPEN 338     129.766  68.301  46.955  1.00  0.00           C
ATOM   6788  NH3 POPEO 339      81.056 126.651  71.525  1.00  0.00           N
ATOM   6792  C12 POPEO 339      81.836 125.751  72.435  1.00  0.00           C
ATOM   6795  C11 POPEO 339      81.126 124.401  72.535  1.00  0.00           C
ATOM   6798  P   POPEO 339      82.536 122.191  72.415  1.00  0.00           P
ATOM   6799  O13 POPEO 339      83.736 121.671  73.105  1.00  0.00           O
ATOM   6800  O14 POPEO 339      81.446 121.231  72.145  1.00  0.00           O
ATOM   6801  O11 POPEO 339      82.976 122.801  71.005  1.00  0.00           O
ATOM   6802  O12 POPEO 339      81.936 123.441  73.205  1.00  0.00           O
ATOM   6803  C1  POPEO 339      83.746 121.961  70.125  1.00  0.00           C
ATOM   6806  C2  POPEO 339      83.246 122.121  68.665  1.00  0.00           C
ATOM   6808  O21 POPEO 339      83.776 121.111  67.805  1.00  0.00           O
ATOM   6809  C21 POPEO 339      85.056 121.161  67.485  1.00  0.00           C
ATOM   6810  O22 POPEO 339      85.866 121.991  67.885  1.00  0.00           O
ATOM   6811  C22 POPEO 339      85.316 120.051  66.475  1.00  0.00           C
ATOM   6814  C3  POPEO 339      83.396 123.561  68.095  1.00  0.00           C
ATOM   6817  O31 POPEO 339      83.136 123.631  66.665  1.00  0.00           O
ATOM   6818  C31 POPEO 339      81.916 124.021  66.305  1.00  0.00           C
ATOM   6819  O32 POPEO 339      81.066 124.431  67.065  1.00  0.00           O
ATOM   6820  C32 POPEO 339      81.756 123.781  64.815  1.00  0.00           C
ATOM   6823  C23 POPEO 339      85.526 120.611  65.055  1.00  0.00           C
ATOM   6826  C24 POPEO 339      85.246 119.551  63.975  1.00  0.00           C
ATOM   6829  C25 POPEO 339      85.966 119.841  62.665  1.00  0.00           C
ATOM   6832  C26 POPEO 339      85.456 118.991  61.495  1.00  0.00           C
ATOM   6835  C27 POPEO 339      86.436 119.011  60.315  1.00  0.00           C
ATOM   6838  C28 POPEO 339      85.936 118.261  59.065  1.00  0.00           C
ATOM   6841  C29 POPEO 339      85.276 119.151  58.045  1.00  0.00           C
ATOM   6843 0C21 POPEO 339      85.256 118.941  56.715  1.00  0.00           C
ATOM   6845 1C21 POPEO 339      85.846 117.751  55.995  1.00  0.00           C
ATOM   6848 2C21 POPEO 339      86.286 118.051  54.545  1.00  0.00           C
ATOM   6851 3C21 POPEO 339      87.596 118.841  54.425  1.00  0.00           C
ATOM   6854 4C21 POPEO 339      88.056 118.991  52.965  1.00  0.00           C
ATOM   6857 5C21 POPEO 339      89.406 119.711  52.825  1.00  0.00           C
ATOM   6860 6C21 POPEO 339      89.816 119.931  51.365  1.00  0.00           C
ATOM   6863 7C21 POPEO 339      91.196 120.601  51.235  1.00  0.00           C
ATOM   6866 8C21 POPEO 339      91.576 120.911  49.795  1.00  0.00           C
ATOM   6870  C33 POPEO 339      80.306 124.011  64.355  1.00  0.00           C
ATOM   6873  C34 POPEO 339      80.106 123.551  62.905  1.00  0.00           C
ATOM   6876  C35 POPEO 339      78.796 124.031  62.275  1.00  0.00           C
ATOM   6879  C36 POPEO 339      77.566 123.791  63.175  1.00  0.00           C
ATOM   6882  C37 POPEO 339      76.236 123.791  62.385  1.00  0.00           C
ATOM   6885  C38 POPEO 339      75.696 122.391  62.105  1.00  0.00           C
ATOM   6888  C39 POPEO 339      76.626 121.581  61.195  1.00  0.00           C
ATOM   6891 0C31 POPEO 339      76.086 120.181  60.935  1.00  0.00           C
ATOM   6894 1C31 POPEO 339      76.896 119.431  59.865  1.00  0.00           C
ATOM   6897 2C31 POPEO 339      76.506 117.951  59.775  1.00  0.00           C
ATOM   6900 3C31 POPEO 339      75.066 117.671  59.375  1.00  0.00           C
ATOM   6903 4C31 POPEO 339      74.806 116.171  59.195  1.00  0.00           C
ATOM   6906 5C31 POPEO 339      73.396 115.871  58.685  1.00  0.00           C
ATOM   6909 6C31 POPEO 339      73.136 114.371  58.555  1.00  0.00           C
ATOM   6913  NH3 POPEP 340      78.626  28.341  69.695  1.00  0.00           N
ATOM   6917  C12 POPEP 340      79.376  29.621  69.395  1.00  0.00           C
ATOM   6920  C11 POPEP 340      78.596  30.841  69.905  1.00  0.00           C
ATOM   6923  P   POPEP 340      78.586  33.431  69.505  1.00  0.00           P
ATOM   6924  O13 POPEP 340      78.686  34.011  70.855  1.00  0.00           O
ATOM   6925  O14 POPEP 340      77.246  33.321  68.925  1.00  0.00           O
ATOM   6926  O11 POPEP 340      79.506  34.261  68.505  1.00  0.00           O
ATOM   6927  O12 POPEP 340      79.286  32.011  69.475  1.00  0.00           O
ATOM   6928  C1  POPEP 340      80.186  33.591  67.435  1.00  0.00           C
ATOM   6931  C2  POPEP 340      79.216  33.321  66.265  1.00  0.00           C
ATOM   6933  O21 POPEP 340      79.826  32.341  65.405  1.00  0.00           O
ATOM   6934  C21 POPEP 340      78.956  31.501  64.865  1.00  0.00           C
ATOM   6935  O22 POPEP 340      77.756  31.501  65.075  1.00  0.00           O
ATOM   6936  C22 POPEP 340      79.676  30.631  63.845  1.00  0.00           C
ATOM   6939  C3  POPEP 340      78.926  34.641  65.495  1.00  0.00           C
ATOM   6942  O31 POPEP 340      78.226  34.411  64.265  1.00  0.00           O
ATOM   6943  C31 POPEP 340      76.936  34.121  64.385  1.00  0.00           C
ATOM   6944  O32 POPEP 340      76.266  34.221  65.395  1.00  0.00           O
ATOM   6945  C32 POPEP 340      76.476  33.591  63.035  1.00  0.00           C
ATOM   6948  C23 POPEP 340      78.726  29.651  63.105  1.00  0.00           C
ATOM   6951  C24 POPEP 340      79.356  29.111  61.815  1.00  0.00           C
ATOM   6954  C25 POPEP 340      78.486  29.291  60.565  1.00  0.00           C
ATOM   6957  C26 POPEP 340      78.176  30.751  60.205  1.00  0.00           C
ATOM   6960  C27 POPEP 340      77.696  30.901  58.755  1.00  0.00           C
ATOM   6963  C28 POPEP 340      77.406  32.371  58.355  1.00  0.00           C
ATOM   6966  C29 POPEP 340      77.876  32.701  56.955  1.00  0.00           C
ATOM   6968 0C21 POPEP 340      77.166  33.181  55.925  1.00  0.00           C
ATOM   6970 1C21 POPEP 340      75.706  33.531  55.885  1.00  0.00           C
ATOM   6973 2C21 POPEP 340      74.846  32.301  55.545  1.00  0.00           C
ATOM   6976 3C21 POPEP 340      73.606  32.631  54.705  1.00  0.00           C
ATOM   6979 4C21 POPEP 340      72.766  31.391  54.385  1.00  0.00           C
ATOM   6982 5C21 POPEP 340      73.416  30.381  53.435  1.00  0.00           C
ATOM   6985 6C21 POPEP 340      73.456  30.851  51.975  1.00  0.00           C
ATOM   6988 7C21 POPEP 340      74.036  29.801  51.025  1.00  0.00           C
ATOM   6991 8C21 POPEP 340      73.906  30.181  49.555  1.00  0.00           C
ATOM   6995  C33 POPEP 340      74.966  33.281  63.005  1.00  0.00           C
ATOM   6998  C34 POPEP 340      74.316  33.661  61.675  1.00  0.00           C
ATOM   7001  C35 POPEP 340      74.356  35.171  61.425  1.00  0.00           C
ATOM   7004  C36 POPEP 340      73.356  35.641  60.375  1.00  0.00           C
ATOM   7007  C37 POPEP 340      73.366  37.171  60.235  1.00  0.00           C
ATOM   7010  C38 POPEP 340      71.986  37.751  59.925  1.00  0.00           C
ATOM   7013  C39 POPEP 340      71.476  37.421  58.515  1.00  0.00           C
ATOM   7016 0C31 POPEP 340      70.186  38.211  58.215  1.00  0.00           C
ATOM   7019 1C31 POPEP 340      69.536  37.861  56.875  1.00  0.00           C
ATOM   7022 2C31 POPEP 340      68.386  38.801  56.505  1.00  0.00           C
ATOM   7025 3C31 POPEP 340      67.906  38.661  55.065  1.00  0.00           C
ATOM   7028 4C31 POPEP 340      66.856  39.721  54.705  1.00  0.00           C
ATOM   7031 5C31 POPEP 340      66.536  39.691  53.215  1.00  0.00           C
ATOM   7034 6C31 POPEP 340      65.556  40.771  52.785  1.00  0.00           C
ATOM   7038  NH3 POPEQ 341      36.806 123.581  26.685  1.00  0.00           N
ATOM   7042  C12 POPEQ 341      36.486 123.891  25.255  1.00  0.00           C
ATOM   7045  C11 POPEQ 341      34.956 124.071  25.075  1.00  0.00           C
ATOM   7048  P   POPEQ 341      33.196 124.651  26.895  1.00  0.00           P
ATOM   7049  O13 POPEQ 341      33.966 125.761  27.515  1.00  0.00           O
ATOM   7050  O14 POPEQ 341      32.146 125.031  25.935  1.00  0.00           O
ATOM   7051  O11 POPEQ 341      32.496 123.811  28.025  1.00  0.00           O
ATOM   7052  O12 POPEQ 341      34.226 123.661  26.235  1.00  0.00           O
ATOM   7053  C1  POPEQ 341      32.586 124.071  29.435  1.00  0.00           C
ATOM   7056  C2  POPEQ 341      33.446 122.971  30.115  1.00  0.00           C
ATOM   7058  O21 POPEQ 341      33.706 123.321  31.485  1.00  0.00           O
ATOM   7059  C21 POPEQ 341      34.076 122.281  32.235  1.00  0.00           C
ATOM   7060  O22 POPEQ 341      34.016 121.111  31.895  1.00  0.00           O
ATOM   7061  C22 POPEQ 341      34.576 122.781  33.585  1.00  0.00           C
ATOM   7064  C3  POPEQ 341      34.776 122.851  29.325  1.00  0.00           C
ATOM   7067  O31 POPEQ 341      35.876 122.301  30.065  1.00  0.00           O
ATOM   7068  C31 POPEQ 341      36.726 121.651  29.315  1.00  0.00           C
ATOM   7069  O32 POPEQ 341      36.546 121.261  28.175  1.00  0.00           O
ATOM   7070  C32 POPEQ 341      38.106 121.771  29.935  1.00  0.00           C
ATOM   7073  C23 POPEQ 341      33.716 122.241  34.755  1.00  0.00           C
ATOM   7076  C24 POPEQ 341      33.986 122.921  36.105  1.00  0.00           C
ATOM   7079  C25 POPEQ 341      35.366 122.661  36.705  1.00  0.00           C
ATOM   7082  C26 POPEQ 341      35.386 122.941  38.225  1.00  0.00           C
ATOM   7085  C27 POPEQ 341      36.806 123.121  38.775  1.00  0.00           C
ATOM   7088  C28 POPEQ 341      36.956 122.821  40.285  1.00  0.00           C
ATOM   7091  C29 POPEQ 341      36.306 123.811  41.225  1.00  0.00           C
ATOM   7093 0C21 POPEQ 341      35.266 123.591  42.055  1.00  0.00           C
ATOM   7095 1C21 POPEQ 341      34.486 122.311  42.205  1.00  0.00           C
ATOM   7098 2C21 POPEQ 341      34.656 121.621  43.575  1.00  0.00           C
ATOM   7101 3C21 POPEQ 341      33.886 122.321  44.715  1.00  0.00           C
ATOM   7104 4C21 POPEQ 341      33.956 121.581  46.065  1.00  0.00           C
ATOM   7107 5C21 POPEQ 341      33.466 120.131  45.995  1.00  0.00           C
ATOM   7110 6C21 POPEQ 341      33.226 119.501  47.375  1.00  0.00           C
ATOM   7113 7C21 POPEQ 341      32.886 118.011  47.305  1.00  0.00           C
ATOM   7116 8C21 POPEQ 341      32.476 117.421  48.655  1.00  0.00           C
ATOM   7120  C33 POPEQ 341      38.306 120.841  31.135  1.00  0.00           C
ATOM   7123  C34 POPEQ 341      39.286 121.481  32.125  1.00  0.00           C
ATOM   7126  C35 POPEQ 341      39.666 120.581  33.295  1.00  0.00           C
ATOM   7129  C36 POPEQ 341      40.726 119.531  32.935  1.00  0.00           C
ATOM   7132  C37 POPEQ 341      41.196 118.751  34.175  1.00  0.00           C
ATOM   7135  C38 POPEQ 341      42.376 117.801  33.935  1.00  0.00           C
ATOM   7138  C39 POPEQ 341      43.596 118.481  33.315  1.00  0.00           C
ATOM   7141 0C31 POPEQ 341      44.916 117.711  33.475  1.00  0.00           C
ATOM   7144 1C31 POPEQ 341      46.116 118.591  33.085  1.00  0.00           C
ATOM   7147 2C31 POPEQ 341      47.466 117.871  33.025  1.00  0.00           C
ATOM   7150 3C31 POPEQ 341      48.266 117.891  34.345  1.00  0.00           C
ATOM   7153 4C31 POPEQ 341      48.276 116.551  35.075  1.00  0.00           C
ATOM   7156 5C31 POPEQ 341      49.176 116.561  36.325  1.00  0.00           C
ATOM   7159 6C31 POPEQ 341      49.286 115.191  37.005  1.00  0.00           C
ATOM   7163  NH3 POPER 342     108.196 133.981  26.515  1.00  0.00           N
ATOM   7167  C12 POPER 342     109.656 133.691  26.295  1.00  0.00           C
ATOM   7170  C11 POPER 342     110.236 133.051  27.575  1.00  0.00           C
ATOM   7173  P   POPER 342     109.296 130.631  28.015  1.00  0.00           P
ATOM   7174  O13 POPER 342     107.906 130.161  28.255  1.00  0.00           O
ATOM   7175  O14 POPER 342     109.886 130.281  26.705  1.00  0.00           O
ATOM   7176  O11 POPER 342     110.266 130.211  29.185  1.00  0.00           O
ATOM   7177  O12 POPER 342     109.276 132.201  28.175  1.00  0.00           O
ATOM   7178  C1  POPER 342     109.896 129.341  30.255  1.00  0.00           C
ATOM   7181  C2  POPER 342     109.576 130.101  31.585  1.00  0.00           C
ATOM   7183  O21 POPER 342     109.926 129.331  32.765  1.00  0.00           O
ATOM   7184  C21 POPER 342     109.146 128.331  33.125  1.00  0.00           C
ATOM   7185  O22 POPER 342     108.156 127.931  32.545  1.00  0.00           O
ATOM   7186  C22 POPER 342     109.766 127.651  34.355  1.00  0.00           C
ATOM   7189  C3  POPER 342     108.116 130.651  31.585  1.00  0.00           C
ATOM   7192  O31 POPER 342     107.616 130.971  32.905  1.00  0.00           O
ATOM   7193  C31 POPER 342     108.136 132.051  33.455  1.00  0.00           C
ATOM   7194  O32 POPER 342     109.036 132.741  32.995  1.00  0.00           O
ATOM   7195  C32 POPER 342     107.556 132.201  34.855  1.00  0.00           C
ATOM   7198  C23 POPER 342     108.916 126.511  34.965  1.00  0.00           C
ATOM   7201  C24 POPER 342     107.876 126.971  36.005  1.00  0.00           C
ATOM   7204  C25 POPER 342     108.466 127.471  37.325  1.00  0.00           C
ATOM   7207  C26 POPER 342     107.416 127.581  38.445  1.00  0.00           C
ATOM   7210  C27 POPER 342     107.946 128.291  39.705  1.00  0.00           C
ATOM   7213  C28 POPER 342     106.946 128.251  40.885  1.00  0.00           C
ATOM   7216  C29 POPER 342     107.266 129.281  41.945  1.00  0.00           C
ATOM   7218 0C21 POPER 342     107.506 129.091  43.265  1.00  0.00           C
ATOM   7220 1C21 POPER 342     107.516 127.791  44.035  1.00  0.00           C
ATOM   7223 2C21 POPER 342     106.516 127.751  45.215  1.00  0.00           C
ATOM   7226 3C21 POPER 342     106.776 128.741  46.365  1.00  0.00           C
ATOM   7229 4C21 POPER 342     107.496 128.131  47.595  1.00  0.00           C
ATOM   7232 5C21 POPER 342     108.986 127.841  47.375  1.00  0.00           C
ATOM   7235 6C21 POPER 342     109.666 127.371  48.665  1.00  0.00           C
ATOM   7238 7C21 POPER 342     111.196 127.291  48.545  1.00  0.00           C
ATOM   7241 8C21 POPER 342     111.886 126.911  49.855  1.00  0.00           C
ATOM   7245  C33 POPER 342     108.556 131.611  35.865  1.00  0.00           C
ATOM   7248  C34 POPER 342     108.076 131.581  37.315  1.00  0.00           C
ATOM   7251  C35 POPER 342     107.526 132.931  37.805  1.00  0.00           C
ATOM   7254  C36 POPER 342     107.776 133.141  39.295  1.00  0.00           C
ATOM   7257  C37 POPER 342     106.846 134.201  39.895  1.00  0.00           C
ATOM   7260  C38 POPER 342     107.356 134.771  41.225  1.00  0.00           C
ATOM   7263  C39 POPER 342     107.396 133.731  42.355  1.00  0.00           C
ATOM   7266 0C31 POPER 342     108.406 134.071  43.455  1.00  0.00           C
ATOM   7269 1C31 POPER 342     108.396 133.001  44.545  1.00  0.00           C
ATOM   7272 2C31 POPER 342     109.536 133.141  45.565  1.00  0.00           C
ATOM   7275 3C31 POPER 342     109.476 132.001  46.595  1.00  0.00           C
ATOM   7278 4C31 POPER 342     110.516 132.121  47.715  1.00  0.00           C
ATOM   7281 5C31 POPER 342     110.046 131.401  48.985  1.00  0.00           C
ATOM   7284 6C31 POPER 342     111.066 131.421  50.115  1.00  0.00           C
ATOM   7288  NH3 POPES 343     119.906   4.721  27.815  1.00  0.00           N
ATOM   7292  C12 POPES 343     121.396   4.751  28.055  1.00  0.00           C
ATOM   7295  C11 POPES 343     121.976   6.171  28.025  1.00  0.00           C
ATOM   7298  P   POPES 343     124.246   7.351  28.665  1.00  0.00           P
ATOM   7299  O13 POPES 343     125.376   6.971  29.525  1.00  0.00           O
ATOM   7300  O14 POPES 343     124.646   7.781  27.315  1.00  0.00           O
ATOM   7301  O11 POPES 343     123.336   8.431  29.385  1.00  0.00           O
ATOM   7302  O12 POPES 343     123.296   6.101  28.525  1.00  0.00           O
ATOM   7303  C1  POPES 343     123.756   9.121  30.575  1.00  0.00           C
ATOM   7306  C2  POPES 343     123.446   8.331  31.895  1.00  0.00           C
ATOM   7308  O21 POPES 343     123.226   9.231  33.015  1.00  0.00           O
ATOM   7309  C21 POPES 343     124.326   9.641  33.635  1.00  0.00           C
ATOM   7310  O22 POPES 343     125.416   9.811  33.125  1.00  0.00           O
ATOM   7311  C22 POPES 343     124.056   9.751  35.135  1.00  0.00           C
ATOM   7314  C3  POPES 343     124.496   7.211  32.205  1.00  0.00           C
ATOM   7317  O31 POPES 343     124.586   6.871  33.595  1.00  0.00           O
ATOM   7318  C31 POPES 343     125.676   6.141  33.865  1.00  0.00           C
ATOM   7319  O32 POPES 343     126.406   5.621  33.045  1.00  0.00           O
ATOM   7320  C32 POPES 343     125.886   6.191  35.375  1.00  0.00           C
ATOM   7323  C23 POPES 343     125.246  10.301  35.965  1.00  0.00           C
ATOM   7326  C24 POPES 343     124.976  10.231  37.485  1.00  0.00           C
ATOM   7329  C25 POPES 343     126.146  10.721  38.365  1.00  0.00           C
ATOM   7332  C26 POPES 343     126.186   9.971  39.705  1.00  0.00           C
ATOM   7335  C27 POPES 343     126.846  10.751  40.855  1.00  0.00           C
ATOM   7338  C28 POPES 343     126.916   9.911  42.145  1.00  0.00           C
ATOM   7341  C29 POPES 343     126.946  10.731  43.415  1.00  0.00           C
ATOM   7343 0C21 POPES 343     128.016  10.991  44.185  1.00  0.00           C
ATOM   7345 1C21 POPES 343     129.446  10.591  43.925  1.00  0.00           C
ATOM   7348 2C21 POPES 343     130.096  11.271  42.705  1.00  0.00           C
ATOM   7351 3C21 POPES 343     129.936  12.801  42.675  1.00  0.00           C
ATOM   7354 4C21 POPES 343     130.466  13.461  41.395  1.00  0.00           C
ATOM   7357 5C21 POPES 343     131.996  13.421  41.215  1.00  0.00           C
ATOM   7360 6C21 POPES 343     132.776  14.021  42.395  1.00  0.00           C
ATOM   7363 7C21 POPES 343     134.266  14.231  42.095  1.00  0.00           C
ATOM   7366 8C21 POPES 343     135.036  14.851  43.265  1.00  0.00           C
ATOM   7370  C33 POPES 343     127.166   5.481  35.845  1.00  0.00           C
ATOM   7373  C34 POPES 343     127.426   5.661  37.355  1.00  0.00           C
ATOM   7376  C35 POPES 343     126.156   5.461  38.195  1.00  0.00           C
ATOM   7379  C36 POPES 343     126.396   5.471  39.705  1.00  0.00           C
ATOM   7382  C37 POPES 343     125.106   5.161  40.465  1.00  0.00           C
ATOM   7385  C38 POPES 343     125.286   5.041  41.985  1.00  0.00           C
ATOM   7388  C39 POPES 343     125.816   6.321  42.635  1.00  0.00           C
ATOM   7391 0C31 POPES 343     125.956   6.191  44.155  1.00  0.00           C
ATOM   7394 1C31 POPES 343     126.486   7.471  44.815  1.00  0.00           C
ATOM   7397 2C31 POPES 343     126.966   7.261  46.255  1.00  0.00           C
ATOM   7400 3C31 POPES 343     125.836   7.011  47.255  1.00  0.00           C
ATOM   7403 4C31 POPES 343     126.366   6.521  48.615  1.00  0.00           C
ATOM   7406 5C31 POPES 343     125.336   6.641  49.745  1.00  0.00           C
ATOM   7409 6C31 POPES 343     125.766   5.951  51.035  1.00  0.00           C
ATOM   7413  NH3 POPET 344      37.756  97.311  64.985  1.00  0.00           N
ATOM   7417  C12 POPET 344      38.126  96.361  66.095  1.00  0.00           C
ATOM   7420  C11 POPET 344      39.326  95.491  65.695  1.00  0.00           C
ATOM   7423  P   POPET 344      39.106  93.031  66.475  1.00  0.00           P
ATOM   7424  O13 POPET 344      39.896  92.471  65.345  1.00  0.00           O
ATOM   7425  O14 POPET 344      39.126  92.181  67.675  1.00  0.00           O
ATOM   7426  O11 POPET 344      37.606  93.231  65.995  1.00  0.00           O
ATOM   7427  O12 POPET 344      39.576  94.511  66.705  1.00  0.00           O
ATOM   7428  C1  POPET 344      37.046  92.511  64.905  1.00  0.00           C
ATOM   7431  C2  POPET 344      36.806  93.471  63.735  1.00  0.00           C
ATOM   7433  O21 POPET 344      35.706  93.021  62.945  1.00  0.00           O
ATOM   7434  C21 POPET 344      34.516  93.411  63.325  1.00  0.00           C
ATOM   7435  O22 POPET 344      34.226  93.931  64.395  1.00  0.00           O
ATOM   7436  C22 POPET 344      33.556  93.111  62.165  1.00  0.00           C
ATOM   7439  C3  POPET 344      38.046  93.601  62.805  1.00  0.00           C
ATOM   7442  O31 POPET 344      38.076  94.931  62.245  1.00  0.00           O
ATOM   7443  C31 POPET 344      39.186  95.371  61.635  1.00  0.00           C
ATOM   7444  O32 POPET 344      39.446  96.551  61.495  1.00  0.00           O
ATOM   7445  C32 POPET 344      39.976  94.251  60.985  1.00  0.00           C
ATOM   7448  C23 POPET 344      32.396  94.131  62.085  1.00  0.00           C
ATOM   7451  C24 POPET 344      31.716  94.171  60.705  1.00  0.00           C
ATOM   7454  C25 POPET 344      32.636  94.731  59.605  1.00  0.00           C
ATOM   7457  C26 POPET 344      31.936  95.721  58.665  1.00  0.00           C
ATOM   7460  C27 POPET 344      32.926  96.351  57.665  1.00  0.00           C
ATOM   7463  C28 POPET 344      32.296  96.661  56.295  1.00  0.00           C
ATOM   7466  C29 POPET 344      31.246  97.751  56.355  1.00  0.00           C
ATOM   7468 0C21 POPET 344      31.056  98.701  55.425  1.00  0.00           C
ATOM   7470 1C21 POPET 344      31.836  98.811  54.135  1.00  0.00           C
ATOM   7473 2C21 POPET 344      31.656 100.161  53.415  1.00  0.00           C
ATOM   7476 3C21 POPET 344      32.396 100.141  52.065  1.00  0.00           C
ATOM   7479 4C21 POPET 344      31.776 101.071  51.015  1.00  0.00           C
ATOM   7482 5C21 POPET 344      32.096 100.601  49.595  1.00  0.00           C
ATOM   7485 6C21 POPET 344      31.306  99.351  49.185  1.00  0.00           C
ATOM   7488 7C21 POPET 344      31.796  98.771  47.855  1.00  0.00           C
ATOM   7491 8C21 POPET 344      31.026  97.511  47.435  1.00  0.00           C
ATOM   7495  C33 POPET 344      40.936  94.801  59.895  1.00  0.00           C
ATOM   7498  C34 POPET 344      41.616  93.671  59.105  1.00  0.00           C
ATOM   7501  C35 POPET 344      40.636  92.811  58.305  1.00  0.00           C
ATOM   7504  C36 POPET 344      41.336  91.761  57.445  1.00  0.00           C
ATOM   7507  C37 POPET 344      40.316  90.841  56.765  1.00  0.00           C
ATOM   7510  C38 POPET 344      40.916  89.961  55.665  1.00  0.00           C
ATOM   7513  C39 POPET 344      41.006  90.661  54.305  1.00  0.00           C
ATOM   7516 0C31 POPET 344      41.396  89.691  53.195  1.00  0.00           C
ATOM   7519 1C31 POPET 344      41.526  90.361  51.815  1.00  0.00           C
ATOM   7522 2C31 POPET 344      42.376  89.511  50.855  1.00  0.00           C
ATOM   7525 3C31 POPET 344      42.556  90.111  49.455  1.00  0.00           C
ATOM   7528 4C31 POPET 344      43.636  89.361  48.675  1.00  0.00           C
ATOM   7531 5C31 POPET 344      43.956  89.971  47.315  1.00  0.00           C
ATOM   7534 6C31 POPET 344      45.266  89.431  46.725  1.00  0.00           C
ATOM   7538  NH3 POPEU 345      48.316 106.011  68.205  1.00  0.00           N
ATOM   7542  C12 POPEU 345      48.036 104.871  69.135  1.00  0.00           C
ATOM   7545  C11 POPEU 345      48.996 104.881  70.335  1.00  0.00           C
ATOM   7548  P   POPEU 345      50.966 103.721  69.055  1.00  0.00           P
ATOM   7549  O13 POPEU 345      52.446 103.671  69.205  1.00  0.00           O
ATOM   7550  O14 POPEU 345      50.176 102.481  69.205  1.00  0.00           O
ATOM   7551  O11 POPEU 345      50.606 104.411  67.665  1.00  0.00           O
ATOM   7552  O12 POPEU 345      50.386 104.841  69.995  1.00  0.00           O
ATOM   7553  C1  POPEU 345      51.386 105.531  67.225  1.00  0.00           C
ATOM   7556  C2  POPEU 345      51.116 105.881  65.735  1.00  0.00           C
ATOM   7558  O21 POPEU 345      50.676 107.231  65.575  1.00  0.00           O
ATOM   7559  C21 POPEU 345      51.616 108.161  65.615  1.00  0.00           C
ATOM   7560  O22 POPEU 345      52.706 108.051  66.145  1.00  0.00           O
ATOM   7561  C22 POPEU 345      51.216 109.241  64.625  1.00  0.00           C
ATOM   7564  C3  POPEU 345      50.126 104.931  64.975  1.00  0.00           C
ATOM   7567  O31 POPEU 345      48.736 105.331  65.045  1.00  0.00           O
ATOM   7568  C31 POPEU 345      48.326 106.081  64.015  1.00  0.00           C
ATOM   7569  O32 POPEU 345      49.026 106.431  63.085  1.00  0.00           O
ATOM   7570  C32 POPEU 345      46.836 106.421  64.155  1.00  0.00           C
ATOM   7573  C23 POPEU 345      51.716 108.781  63.235  1.00  0.00           C
ATOM   7576  C24 POPEU 345      51.066 109.491  62.045  1.00  0.00           C
ATOM   7579  C25 POPEU 345      51.086 108.551  60.825  1.00  0.00           C
ATOM   7582  C26 POPEU 345      50.516 109.181  59.555  1.00  0.00           C
ATOM   7585  C27 POPEU 345      50.216 108.111  58.485  1.00  0.00           C
ATOM   7588  C28 POPEU 345      49.736 108.701  57.155  1.00  0.00           C
ATOM   7591  C29 POPEU 345      50.816 109.461  56.425  1.00  0.00           C
ATOM   7593 0C21 POPEU 345      51.466 109.091  55.305  1.00  0.00           C
ATOM   7595 1C21 POPEU 345      51.276 107.801  54.535  1.00  0.00           C
ATOM   7598 2C21 POPEU 345      51.066 108.021  53.025  1.00  0.00           C
ATOM   7601 3C21 POPEU 345      52.356 108.411  52.285  1.00  0.00           C
ATOM   7604 4C21 POPEU 345      52.136 108.561  50.775  1.00  0.00           C
ATOM   7607 5C21 POPEU 345      53.446 108.851  50.025  1.00  0.00           C
ATOM   7610 6C21 POPEU 345      54.316 107.601  49.815  1.00  0.00           C
ATOM   7613 7C21 POPEU 345      55.606 107.951  49.065  1.00  0.00           C
ATOM   7616 8C21 POPEU 345      56.436 106.721  48.665  1.00  0.00           C
ATOM   7620  C33 POPEU 345      46.406 107.671  63.345  1.00  0.00           C
ATOM   7623  C34 POPEU 345      46.326 107.411  61.835  1.00  0.00           C
ATOM   7626  C35 POPEU 345      45.696 108.561  61.035  1.00  0.00           C
ATOM   7629  C36 POPEU 345      45.766 108.281  59.525  1.00  0.00           C
ATOM   7632  C37 POPEU 345      45.016 109.291  58.645  1.00  0.00           C
ATOM   7635  C38 POPEU 345      45.156 108.911  57.165  1.00  0.00           C
ATOM   7638  C39 POPEU 345      43.966 109.331  56.295  1.00  0.00           C
ATOM   7641 0C31 POPEU 345      43.866 110.841  56.015  1.00  0.00           C
ATOM   7644 1C31 POPEU 345      42.436 111.221  55.635  1.00  0.00           C
ATOM   7647 2C31 POPEU 345      42.286 112.601  54.965  1.00  0.00           C
ATOM   7650 3C31 POPEU 345      43.046 112.781  53.645  1.00  0.00           C
ATOM   7653 4C31 POPEU 345      42.926 111.571  52.705  1.00  0.00           C
ATOM   7656 5C31 POPEU 345      43.526 111.811  51.315  1.00  0.00           C
ATOM   7659 6C31 POPEU 345      43.686 110.501  50.535  1.00  0.00           C
ATOM   7663  NH3 POPEV 346      12.636 123.501  68.305  1.00  0.00           N
ATOM   7667  C12 POPEV 346      12.676 122.841  66.945  1.00  0.00           C
ATOM   7670  C11 POPEV 346      11.456 121.921  66.635  1.00  0.00           C
ATOM   7673  P   POPEV 346       9.376 123.351  67.375  1.00  0.00           P
ATOM   7674  O13 POPEV 346       8.196 123.101  68.205  1.00  0.00           O
ATOM   7675  O14 POPEV 346      10.206 124.501  67.775  1.00  0.00           O
ATOM   7676  O11 POPEV 346       8.916 123.441  65.875  1.00  0.00           O
ATOM   7677  O12 POPEV 346      10.296 122.071  67.485  1.00  0.00           O
ATOM   7678  C1  POPEV 346       7.656 124.051  65.525  1.00  0.00           C
ATOM   7681  C2  POPEV 346       6.946 123.271  64.375  1.00  0.00           C
ATOM   7683  O21 POPEV 346       7.446 123.771  63.135  1.00  0.00           O
ATOM   7684  C21 POPEV 346       7.396 122.901  62.145  1.00  0.00           C
ATOM   7685  O22 POPEV 346       7.076 121.731  62.235  1.00  0.00           O
ATOM   7686  C22 POPEV 346       7.726 123.611  60.835  1.00  0.00           C
ATOM   7689  C3  POPEV 346       5.376 123.421  64.425  1.00  0.00           C
ATOM   7692  O31 POPEV 346       4.786 123.911  63.205  1.00  0.00           O
ATOM   7693  C31 POPEV 346       4.806 125.231  63.045  1.00  0.00           C
ATOM   7694  O32 POPEV 346       5.186 126.061  63.855  1.00  0.00           O
ATOM   7695  C32 POPEV 346       4.416 125.601  61.615  1.00  0.00           C
ATOM   7698  C23 POPEV 346       9.046 123.081  60.255  1.00  0.00           C
ATOM   7701  C24 POPEV 346       9.436 123.751  58.935  1.00  0.00           C
ATOM   7704  C25 POPEV 346      10.046 125.141  59.125  1.00  0.00           C
ATOM   7707  C26 POPEV 346      10.136 125.931  57.815  1.00  0.00           C
ATOM   7710  C27 POPEV 346      11.096 127.131  57.865  1.00  0.00           C
ATOM   7713  C28 POPEV 346      10.596 128.291  56.985  1.00  0.00           C
ATOM   7716  C29 POPEV 346      11.686 129.241  56.565  1.00  0.00           C
ATOM   7718 0C21 POPEV 346      12.446 129.081  55.475  1.00  0.00           C
ATOM   7720 1C21 POPEV 346      12.336 127.891  54.545  1.00  0.00           C
ATOM   7723 2C21 POPEV 346      13.446 127.811  53.485  1.00  0.00           C
ATOM   7726 3C21 POPEV 346      13.226 128.781  52.315  1.00  0.00           C
ATOM   7729 4C21 POPEV 346      14.296 128.661  51.215  1.00  0.00           C
ATOM   7732 5C21 POPEV 346      15.606 129.401  51.545  1.00  0.00           C
ATOM   7735 6C21 POPEV 346      16.606 129.381  50.385  1.00  0.00           C
ATOM   7738 7C21 POPEV 346      17.896 130.151  50.695  1.00  0.00           C
ATOM   7741 8C21 POPEV 346      18.996 129.961  49.645  1.00  0.00           C
ATOM   7745  C33 POPEV 346       3.146 124.941  61.025  1.00  0.00           C
ATOM   7748  C34 POPEV 346       3.136 125.141  59.495  1.00  0.00           C
ATOM   7751  C35 POPEV 346       1.854 124.731  58.775  1.00  0.00           C
ATOM   7754  C36 POPEV 346       2.104 124.551  57.265  1.00  0.00           C
ATOM   7757  C37 POPEV 346       0.854 124.141  56.475  1.00  0.00           C
ATOM   7760  C38 POPEV 346       1.184 123.761  55.025  1.00  0.00           C
ATOM   7763  C39 POPEV 346      -0.026 123.231  54.255  1.00  0.00           C
ATOM   7766 0C31 POPEV 346       0.284 122.921  52.785  1.00  0.00           C
ATOM   7769 1C31 POPEV 346      -0.936 122.391  52.015  1.00  0.00           C
ATOM   7772 2C31 POPEV 346      -0.576 121.951  50.585  1.00  0.00           C
ATOM   7775 3C31 POPEV 346      -1.756 121.341  49.805  1.00  0.00           C
ATOM   7778 4C31 POPEV 346      -1.346 120.911  48.385  1.00  0.00           C
ATOM   7781 5C31 POPEV 346      -2.546 120.561  47.505  1.00  0.00           C
ATOM   7784 6C31 POPEV 346      -2.176 120.061  46.105  1.00  0.00           C
ATOM   7788  NH3 POPEW 347      -3.216   2.169  66.925  1.00  0.00           N
ATOM   7792  C12 POPEW 347      -1.786   1.849  67.255  1.00  0.00           C
ATOM   7795  C11 POPEW 347      -0.946   3.111  67.475  1.00  0.00           C
ATOM   7798  P   POPEW 347       1.394   2.951  66.335  1.00  0.00           P
ATOM   7799  O13 POPEW 347       2.736   2.511  66.745  1.00  0.00           O
ATOM   7800  O14 POPEW 347       0.764   2.401  65.115  1.00  0.00           O
ATOM   7801  O11 POPEW 347       1.454   4.521  66.295  1.00  0.00           O
ATOM   7802  O12 POPEW 347       0.434   2.751  67.575  1.00  0.00           O
ATOM   7803  C1  POPEW 347       1.274   5.261  65.085  1.00  0.00           C
ATOM   7806  C2  POPEW 347       2.294   6.441  65.005  1.00  0.00           C
ATOM   7808  O21 POPEW 347       2.696   6.621  63.635  1.00  0.00           O
ATOM   7809  C21 POPEW 347       1.854   7.351  62.935  1.00  0.00           C
ATOM   7810  O22 POPEW 347       0.804   7.811  63.335  1.00  0.00           O
ATOM   7811  C22 POPEW 347       2.406   7.571  61.535  1.00  0.00           C
ATOM   7814  C3  POPEW 347       3.526   6.131  65.915  1.00  0.00           C
ATOM   7817  O31 POPEW 347       4.676   6.981  65.705  1.00  0.00           O
ATOM   7818  C31 POPEW 347       5.346   6.921  64.555  1.00  0.00           C
ATOM   7819  O32 POPEW 347       5.776   7.901  63.955  1.00  0.00           O
ATOM   7820  C32 POPEW 347       5.706   5.501  64.145  1.00  0.00           C
ATOM   7823  C23 POPEW 347       3.276   8.841  61.505  1.00  0.00           C
ATOM   7826  C24 POPEW 347       4.026   9.041  60.185  1.00  0.00           C
ATOM   7829  C25 POPEW 347       3.116   9.091  58.945  1.00  0.00           C
ATOM   7832  C26 POPEW 347       3.876   9.621  57.725  1.00  0.00           C
ATOM   7835  C27 POPEW 347       3.236   9.201  56.395  1.00  0.00           C
ATOM   7838  C28 POPEW 347       3.766   9.961  55.165  1.00  0.00           C
ATOM   7841  C29 POPEW 347       3.196  11.351  55.055  1.00  0.00           C
ATOM   7843 0C21 POPEW 347       3.656  12.351  54.285  1.00  0.00           C
ATOM   7845 1C21 POPEW 347       4.826  12.311  53.335  1.00  0.00           C
ATOM   7848 2C21 POPEW 347       4.356  12.421  51.875  1.00  0.00           C
ATOM   7851 3C21 POPEW 347       5.506  12.521  50.865  1.00  0.00           C
ATOM   7854 4C21 POPEW 347       5.016  12.261  49.435  1.00  0.00           C
ATOM   7857 5C21 POPEW 347       6.126  12.291  48.365  1.00  0.00           C
ATOM   7860 6C21 POPEW 347       5.586  11.981  46.965  1.00  0.00           C
ATOM   7863 7C21 POPEW 347       6.656  12.041  45.865  1.00  0.00           C
ATOM   7866 8C21 POPEW 347       6.166  11.491  44.525  1.00  0.00           C
ATOM   7870  C33 POPEW 347       5.186   4.981  62.795  1.00  0.00           C
ATOM   7873  C34 POPEW 347       5.946   3.701  62.475  1.00  0.00           C
ATOM   7876  C35 POPEW 347       5.506   2.951  61.215  1.00  0.00           C
ATOM   7879  C36 POPEW 347       5.766   3.741  59.925  1.00  0.00           C
ATOM   7882  C37 POPEW 347       4.506   4.451  59.415  1.00  0.00           C
ATOM   7885  C38 POPEW 347       4.836   5.661  58.525  1.00  0.00           C
ATOM   7888  C39 POPEW 347       5.506   5.281  57.205  1.00  0.00           C
ATOM   7891 0C31 POPEW 347       4.476   4.901  56.135  1.00  0.00           C
ATOM   7894 1C31 POPEW 347       5.126   4.361  54.855  1.00  0.00           C
ATOM   7897 2C31 POPEW 347       4.256   4.651  53.625  1.00  0.00           C
ATOM   7900 3C31 POPEW 347       4.706   3.901  52.365  1.00  0.00           C
ATOM   7903 4C31 POPEW 347       3.686   4.031  51.235  1.00  0.00           C
ATOM   7906 5C31 POPEW 347       3.956   3.061  50.075  1.00  0.00           C
ATOM   7909 6C31 POPEW 347       3.026   3.301  48.885  1.00  0.00           C
ATOM   7913  NH3 POPEX 348      99.536  64.581  30.265  1.00  0.00           N
ATOM   7917  C12 POPEX 348     100.176  63.231  30.105  1.00  0.00           C
ATOM   7920  C11 POPEX 348     101.666  63.371  29.795  1.00  0.00           C
ATOM   7923  P   POPEX 348     103.696  61.991  29.015  1.00  0.00           P
ATOM   7924  O13 POPEX 348     104.076  60.571  28.905  1.00  0.00           O
ATOM   7925  O14 POPEX 348     104.046  62.941  27.945  1.00  0.00           O
ATOM   7926  O11 POPEX 348     104.346  62.621  30.305  1.00  0.00           O
ATOM   7927  O12 POPEX 348     102.156  62.111  29.335  1.00  0.00           O
ATOM   7928  C1  POPEX 348     104.376  61.961  31.565  1.00  0.00           C
ATOM   7931  C2  POPEX 348     105.106  62.881  32.595  1.00  0.00           C
ATOM   7933  O21 POPEX 348     106.056  62.131  33.355  1.00  0.00           O
ATOM   7934  C21 POPEX 348     105.586  61.371  34.315  1.00  0.00           C
ATOM   7935  O22 POPEX 348     104.426  61.131  34.575  1.00  0.00           O
ATOM   7936  C22 POPEX 348     106.756  60.761  35.105  1.00  0.00           C
ATOM   7939  C3  POPEX 348     104.146  63.751  33.465  1.00  0.00           C
ATOM   7942  O31 POPEX 348     104.826  64.211  34.645  1.00  0.00           O
ATOM   7943  C31 POPEX 348     105.526  65.331  34.535  1.00  0.00           C
ATOM   7944  O32 POPEX 348     105.386  66.171  33.655  1.00  0.00           O
ATOM   7945  C32 POPEX 348     106.526  65.411  35.665  1.00  0.00           C
ATOM   7948  C23 POPEX 348     107.276  61.741  36.185  1.00  0.00           C
ATOM   7951  C24 POPEX 348     108.166  61.061  37.245  1.00  0.00           C
ATOM   7954  C25 POPEX 348     107.376  60.281  38.305  1.00  0.00           C
ATOM   7957  C26 POPEX 348     108.266  59.741  39.445  1.00  0.00           C
ATOM   7960  C27 POPEX 348     107.436  59.181  40.615  1.00  0.00           C
ATOM   7963  C28 POPEX 348     108.286  58.501  41.695  1.00  0.00           C
ATOM   7966  C29 POPEX 348     108.836  57.171  41.225  1.00  0.00           C
ATOM   7968 0C21 POPEX 348     108.566  55.961  41.745  1.00  0.00           C
ATOM   7970 1C21 POPEX 348     107.646  55.681  42.905  1.00  0.00           C
ATOM   7973 2C21 POPEX 348     106.946  54.301  42.825  1.00  0.00           C
ATOM   7976 3C21 POPEX 348     105.976  54.151  41.655  1.00  0.00           C
ATOM   7979 4C21 POPEX 348     104.836  53.151  41.935  1.00  0.00           C
ATOM   7982 5C21 POPEX 348     105.306  51.731  42.305  1.00  0.00           C
ATOM   7985 6C21 POPEX 348     104.146  50.731  42.325  1.00  0.00           C
ATOM   7988 7C21 POPEX 348     104.566  49.261  42.455  1.00  0.00           C
ATOM   7991 8C21 POPEX 348     103.376  48.301  42.375  1.00  0.00           C
ATOM   7995  C33 POPEX 348     106.206  66.571  36.625  1.00  0.00           C
ATOM   7998  C34 POPEX 348     105.806  66.091  38.015  1.00  0.00           C
ATOM   8001  C35 POPEX 348     104.606  65.131  38.075  1.00  0.00           C
ATOM   8004  C36 POPEX 348     104.396  64.711  39.535  1.00  0.00           C
ATOM   8007  C37 POPEX 348     103.506  63.481  39.715  1.00  0.00           C
ATOM   8010  C38 POPEX 348     103.186  63.211  41.185  1.00  0.00           C
ATOM   8013  C39 POPEX 348     104.386  62.741  42.005  1.00  0.00           C
ATOM   8016 0C31 POPEX 348     104.176  62.911  43.515  1.00  0.00           C
ATOM   8019 1C31 POPEX 348     105.446  62.581  44.325  1.00  0.00           C
ATOM   8022 2C31 POPEX 348     105.486  63.291  45.685  1.00  0.00           C
ATOM   8025 3C31 POPEX 348     104.326  62.951  46.625  1.00  0.00           C
ATOM   8028 4C31 POPEX 348     104.406  61.541  47.235  1.00  0.00           C
ATOM   8031 5C31 POPEX 348     103.266  61.271  48.235  1.00  0.00           C
ATOM   8034 6C31 POPEX 348     103.456  60.001  49.065  1.00  0.00           C
ATOM   8038  NH3 POPEY 349      26.876  19.491  27.395  1.00  0.00           N
ATOM   8042  C12 POPEY 349      26.636  20.701  26.545  1.00  0.00           C
ATOM   8045  C11 POPEY 349      27.806  20.991  25.615  1.00  0.00           C
ATOM   8048  P   POPEY 349      28.106  23.621  25.455  1.00  0.00           P
ATOM   8049  O13 POPEY 349      27.066  24.611  25.125  1.00  0.00           O
ATOM   8050  O14 POPEY 349      29.456  23.881  24.905  1.00  0.00           O
ATOM   8051  O11 POPEY 349      28.216  23.461  27.025  1.00  0.00           O
ATOM   8052  O12 POPEY 349      27.566  22.221  24.955  1.00  0.00           O
ATOM   8053  C1  POPEY 349      29.026  24.411  27.735  1.00  0.00           C
ATOM   8056  C2  POPEY 349      28.456  24.671  29.155  1.00  0.00           C
ATOM   8058  O21 POPEY 349      29.376  24.161  30.135  1.00  0.00           O
ATOM   8059  C21 POPEY 349      29.316  22.921  30.565  1.00  0.00           C
ATOM   8060  O22 POPEY 349      28.446  22.091  30.365  1.00  0.00           O
ATOM   8061  C22 POPEY 349      30.596  22.631  31.365  1.00  0.00           C
ATOM   8064  C3  POPEY 349      26.966  24.231  29.265  1.00  0.00           C
ATOM   8067  O31 POPEY 349      26.376  24.571  30.545  1.00  0.00           O
ATOM   8068  C31 POPEY 349      25.086  24.191  30.565  1.00  0.00           C
ATOM   8069  O32 POPEY 349      24.516  23.671  29.625  1.00  0.00           O
ATOM   8070  C32 POPEY 349      24.416  24.441  31.925  1.00  0.00           C
ATOM   8073  C23 POPEY 349      31.076  23.801  32.265  1.00  0.00           C
ATOM   8076  C24 POPEY 349      29.976  24.271  33.225  1.00  0.00           C
ATOM   8079  C25 POPEY 349      30.446  24.581  34.665  1.00  0.00           C
ATOM   8082  C26 POPEY 349      30.106  23.471  35.665  1.00  0.00           C
ATOM   8085  C27 POPEY 349      29.696  24.041  37.035  1.00  0.00           C
ATOM   8088  C28 POPEY 349      29.256  22.971  38.045  1.00  0.00           C
ATOM   8091  C29 POPEY 349      29.316  23.541  39.445  1.00  0.00           C
ATOM   8093 0C21 POPEY 349      28.336  23.711  40.345  1.00  0.00           C
ATOM   8095 1C21 POPEY 349      26.876  23.381  40.235  1.00  0.00           C
ATOM   8098 2C21 POPEY 349      26.336  22.591  41.445  1.00  0.00           C
ATOM   8101 3C21 POPEY 349      24.866  22.921  41.745  1.00  0.00           C
ATOM   8104 4C21 POPEY 349      24.116  21.881  42.595  1.00  0.00           C
ATOM   8107 5C21 POPEY 349      24.636  21.691  44.025  1.00  0.00           C
ATOM   8110 6C21 POPEY 349      23.606  20.971  44.915  1.00  0.00           C
ATOM   8113 7C21 POPEY 349      24.036  20.851  46.385  1.00  0.00           C
ATOM   8116 8C21 POPEY 349      22.926  20.291  47.275  1.00  0.00           C
ATOM   8120  C33 POPEY 349      25.346  24.751  33.125  1.00  0.00           C
ATOM   8123  C34 POPEY 349      24.786  24.191  34.455  1.00  0.00           C
ATOM   8126  C35 POPEY 349      25.626  24.601  35.675  1.00  0.00           C
ATOM   8129  C36 POPEY 349      25.496  23.691  36.915  1.00  0.00           C
ATOM   8132  C37 POPEY 349      24.076  23.341  37.405  1.00  0.00           C
ATOM   8135  C38 POPEY 349      23.476  22.101  36.725  1.00  0.00           C
ATOM   8138  C39 POPEY 349      23.176  20.921  37.665  1.00  0.00           C
ATOM   8141 0C31 POPEY 349      22.116  21.151  38.755  1.00  0.00           C
ATOM   8144 1C31 POPEY 349      21.556  19.801  39.245  1.00  0.00           C
ATOM   8147 2C31 POPEY 349      20.646  19.891  40.475  1.00  0.00           C
ATOM   8150 3C31 POPEY 349      20.386  18.501  41.075  1.00  0.00           C
ATOM   8153 4C31 POPEY 349      19.936  18.541  42.545  1.00  0.00           C
ATOM   8156 5C31 POPEY 349      20.786  17.621  43.435  1.00  0.00           C
ATOM   8159 6C31 POPEY 349      20.506  17.751  44.935  1.00  0.00           C
ATOM   8163  NH3 POPEZ 350     141.658  98.831  24.985  1.00  0.00           N
ATOM   8167  C12 POPEZ 350     140.748  97.661  25.195  1.00  0.00           C
ATOM   8170  C11 POPEZ 350     139.288  98.061  25.015  1.00  0.00           C
ATOM   8173  P   POPEZ 350     136.976  97.431  26.015  1.00  0.00           P
ATOM   8174  O13 POPEZ 350     136.556  98.371  24.955  1.00  0.00           O
ATOM   8175  O14 POPEZ 350     136.406  96.071  26.005  1.00  0.00           O
ATOM   8176  O11 POPEZ 350     136.806  98.151  27.425  1.00  0.00           O
ATOM   8177  O12 POPEZ 350     138.526  97.291  25.925  1.00  0.00           O
ATOM   8178  C1  POPEZ 350     136.816  97.321  28.605  1.00  0.00           C
ATOM   8181  C2  POPEZ 350     136.116  98.031  29.795  1.00  0.00           C
ATOM   8183  O21 POPEZ 350     137.086  98.341  30.805  1.00  0.00           O
ATOM   8184  C21 POPEZ 350     136.766  99.411  31.525  1.00  0.00           C
ATOM   8185  O22 POPEZ 350     136.226 100.411  31.105  1.00  0.00           O
ATOM   8186  C22 POPEZ 350     137.046  99.071  32.995  1.00  0.00           C
ATOM   8189  C3  POPEZ 350     134.996  97.171  30.435  1.00  0.00           C
ATOM   8192  O31 POPEZ 350     134.426  97.831  31.595  1.00  0.00           O
ATOM   8193  C31 POPEZ 350     133.206  98.351  31.435  1.00  0.00           C
ATOM   8194  O32 POPEZ 350     132.506  98.181  30.455  1.00  0.00           O
ATOM   8195  C32 POPEZ 350     132.906  99.321  32.575  1.00  0.00           C
ATOM   8198  C23 POPEZ 350     137.256 100.281  33.935  1.00  0.00           C
ATOM   8201  C24 POPEZ 350     137.676  99.791  35.325  1.00  0.00           C
ATOM   8204  C25 POPEZ 350     137.826 100.901  36.375  1.00  0.00           C
ATOM   8207  C26 POPEZ 350     139.028 100.651  37.285  1.00  0.00           C
ATOM   8210  C27 POPEZ 350     138.948 101.371  38.645  1.00  0.00           C
ATOM   8213  C28 POPEZ 350     140.268 101.371  39.445  1.00  0.00           C
ATOM   8216  C29 POPEZ 350     140.978 100.041  39.475  1.00  0.00           C
ATOM   8218 0C21 POPEZ 350     141.498  99.391  40.525  1.00  0.00           C
ATOM   8220 1C21 POPEZ 350     141.528  99.821  41.975  1.00  0.00           C
ATOM   8223 2C21 POPEZ 350     140.688  98.881  42.865  1.00  0.00           C
ATOM   8226 3C21 POPEZ 350     141.078  97.401  42.775  1.00  0.00           C
ATOM   8229 4C21 POPEZ 350     140.358  96.551  43.825  1.00  0.00           C
ATOM   8232 5C21 POPEZ 350     140.658  95.051  43.675  1.00  0.00           C
ATOM   8235 6C21 POPEZ 350     140.278  94.241  44.915  1.00  0.00           C
ATOM   8238 7C21 POPEZ 350     140.768  92.791  44.805  1.00  0.00           C
ATOM   8241 8C21 POPEZ 350     140.758  92.011  46.125  1.00  0.00           C
ATOM   8245  C33 POPEZ 350     132.216  98.671  33.795  1.00  0.00           C
ATOM   8248  C34 POPEZ 350     132.136  99.661  34.965  1.00  0.00           C
ATOM   8251  C35 POPEZ 350     131.106  99.311  36.055  1.00  0.00           C
ATOM   8254  C36 POPEZ 350     131.406  98.031  36.865  1.00  0.00           C
ATOM   8257  C37 POPEZ 350     130.336  97.771  37.945  1.00  0.00           C
ATOM   8260  C38 POPEZ 350     130.336  98.741  39.145  1.00  0.00           C
ATOM   8263  C39 POPEZ 350     131.146  98.191  40.325  1.00  0.00           C
ATOM   8266 0C31 POPEZ 350     131.106  99.081  41.575  1.00  0.00           C
ATOM   8269 1C31 POPEZ 350     132.006  98.471  42.665  1.00  0.00           C
ATOM   8272 2C31 POPEZ 350     132.226  99.361  43.905  1.00  0.00           C
ATOM   8275 3C31 POPEZ 350     132.996  98.631  45.015  1.00  0.00           C
ATOM   8278 4C31 POPEZ 350     134.176  97.771  44.505  1.00  0.00           C
ATOM   8281 5C31 POPEZ 350     134.976  97.101  45.625  1.00  0.00           C
ATOM   8284 6C31 POPEZ 350     136.036  96.111  45.145  1.00  0.00           C
ATOM   8288  NH3 POPEa 351      80.116  90.951  29.365  1.00  0.00           N
ATOM   8292  C12 POPEa 351      78.926  91.691  28.835  1.00  0.00           C
ATOM   8295  C11 POPEa 351      77.856  90.711  28.325  1.00  0.00           C
ATOM   8298  P   POPEa 351      75.266  90.791  28.675  1.00  0.00           P
ATOM   8299  O13 POPEa 351      74.296  91.851  28.965  1.00  0.00           O
ATOM   8300  O14 POPEa 351      74.836  89.731  27.735  1.00  0.00           O
ATOM   8301  O11 POPEa 351      75.666  90.191  30.075  1.00  0.00           O
ATOM   8302  O12 POPEa 351      76.616  91.411  28.125  1.00  0.00           O
ATOM   8303  C1  POPEa 351      76.036  91.151  31.085  1.00  0.00           C
ATOM   8306  C2  POPEa 351      76.356  90.401  32.385  1.00  0.00           C
ATOM   8308  O21 POPEa 351      76.716  91.401  33.345  1.00  0.00           O
ATOM   8309  C21 POPEa 351      76.846  91.151  34.645  1.00  0.00           C
ATOM   8310  O22 POPEa 351      77.546  91.821  35.385  1.00  0.00           O
ATOM   8311  C22 POPEa 351      76.046  89.931  35.125  1.00  0.00           C
ATOM   8314  C3  POPEa 351      77.496  89.361  32.135  1.00  0.00           C
ATOM   8317  O31 POPEa 351      78.796  89.991  31.955  1.00  0.00           O
ATOM   8318  C31 POPEa 351      79.526  90.051  33.065  1.00  0.00           C
ATOM   8319  O32 POPEa 351      79.206  89.591  34.145  1.00  0.00           O
ATOM   8320  C32 POPEa 351      80.866  90.701  32.735  1.00  0.00           C
ATOM   8323  C23 POPEa 351      76.106  89.761  36.655  1.00  0.00           C
ATOM   8326  C24 POPEa 351      76.136  88.291  37.085  1.00  0.00           C
ATOM   8329  C25 POPEa 351      76.696  88.101  38.505  1.00  0.00           C
ATOM   8332  C26 POPEa 351      76.036  89.021  39.545  1.00  0.00           C
ATOM   8335  C27 POPEa 351      76.566  88.761  40.955  1.00  0.00           C
ATOM   8338  C28 POPEa 351      75.936  89.691  42.005  1.00  0.00           C
ATOM   8341  C29 POPEa 351      74.486  89.381  42.255  1.00  0.00           C
ATOM   8343 0C21 POPEa 351      73.856  89.531  43.435  1.00  0.00           C
ATOM   8345 1C21 POPEa 351      74.476  90.121  44.685  1.00  0.00           C
ATOM   8348 2C21 POPEa 351      73.466  90.941  45.505  1.00  0.00           C
ATOM   8351 3C21 POPEa 351      72.486  90.061  46.295  1.00  0.00           C
ATOM   8354 4C21 POPEa 351      71.476  90.891  47.095  1.00  0.00           C
ATOM   8357 5C21 POPEa 351      70.516  90.031  47.925  1.00  0.00           C
ATOM   8360 6C21 POPEa 351      71.176  89.411  49.165  1.00  0.00           C
ATOM   8363 7C21 POPEa 351      70.226  88.481  49.935  1.00  0.00           C
ATOM   8366 8C21 POPEa 351      70.906  87.751  51.095  1.00  0.00           C
ATOM   8370  C33 POPEa 351      81.656  91.151  33.985  1.00  0.00           C
ATOM   8373  C34 POPEa 351      81.776  92.681  34.085  1.00  0.00           C
ATOM   8376  C35 POPEa 351      82.126  93.131  35.505  1.00  0.00           C
ATOM   8379  C36 POPEa 351      80.876  93.401  36.355  1.00  0.00           C
ATOM   8382  C37 POPEa 351      81.176  93.431  37.845  1.00  0.00           C
ATOM   8385  C38 POPEa 351      80.166  94.281  38.615  1.00  0.00           C
ATOM   8388  C39 POPEa 351      80.406  94.231  40.135  1.00  0.00           C
ATOM   8391 0C31 POPEa 351      79.526  95.221  40.895  1.00  0.00           C
ATOM   8394 1C31 POPEa 351      79.686  95.071  42.415  1.00  0.00           C
ATOM   8397 2C31 POPEa 351      78.926  96.101  43.245  1.00  0.00           C
ATOM   8400 3C31 POPEa 351      79.436  97.541  43.065  1.00  0.00           C
ATOM   8403 4C31 POPEa 351      79.006  98.441  44.225  1.00  0.00           C
ATOM   8406 5C31 POPEa 351      79.406  99.901  44.065  1.00  0.00           C
ATOM   8409 6C31 POPEa 351      79.056 100.741  45.305  1.00  0.00           C
ATOM   8413  NH3 POPEb 352       3.506  72.121  69.955  1.00  0.00           N
ATOM   8417  C12 POPEb 352       2.304  72.121  69.055  1.00  0.00           C
ATOM   8420  C11 POPEb 352       1.574  70.771  69.155  1.00  0.00           C
ATOM   8423  P   POPEb 352       3.166  68.681  69.155  1.00  0.00           P
ATOM   8424  O13 POPEb 352       2.314  67.521  69.545  1.00  0.00           O
ATOM   8425  O14 POPEb 352       3.936  69.391  70.205  1.00  0.00           O
ATOM   8426  O11 POPEb 352       4.106  68.321  67.935  1.00  0.00           O
ATOM   8427  O12 POPEb 352       2.264  69.751  68.455  1.00  0.00           O
ATOM   8428  C1  POPEb 352       3.826  67.301  66.985  1.00  0.00           C
ATOM   8431  C2  POPEb 352       2.926  67.761  65.805  1.00  0.00           C
ATOM   8433  O21 POPEb 352       3.186  66.881  64.695  1.00  0.00           O
ATOM   8434  C21 POPEb 352       2.556  65.721  64.805  1.00  0.00           C
ATOM   8435  O22 POPEb 352       1.654  65.501  65.595  1.00  0.00           O
ATOM   8436  C22 POPEb 352       3.226  64.711  63.865  1.00  0.00           C
ATOM   8439  C3  POPEb 352       3.206  69.201  65.315  1.00  0.00           C
ATOM   8442  O31 POPEb 352       2.324  69.521  64.215  1.00  0.00           O
ATOM   8443  C31 POPEb 352       2.566  70.691  63.655  1.00  0.00           C
ATOM   8444  O32 POPEb 352       3.416  71.491  64.015  1.00  0.00           O
ATOM   8445  C32 POPEb 352       1.664  70.841  62.425  1.00  0.00           C
ATOM   8448  C23 POPEb 352       2.366  64.291  62.645  1.00  0.00           C
ATOM   8451  C24 POPEb 352       1.914  65.461  61.755  1.00  0.00           C
ATOM   8454  C25 POPEb 352       3.026  66.181  60.975  1.00  0.00           C
ATOM   8457  C26 POPEb 352       3.516  65.411  59.735  1.00  0.00           C
ATOM   8460  C27 POPEb 352       4.416  66.241  58.805  1.00  0.00           C
ATOM   8463  C28 POPEb 352       4.336  65.811  57.325  1.00  0.00           C
ATOM   8466  C29 POPEb 352       5.426  66.411  56.465  1.00  0.00           C
ATOM   8468 0C21 POPEb 352       5.366  66.691  55.155  1.00  0.00           C
ATOM   8470 1C21 POPEb 352       4.166  66.471  54.265  1.00  0.00           C
ATOM   8473 2C21 POPEb 352       4.116  65.091  53.585  1.00  0.00           C
ATOM   8476 3C21 POPEb 352       4.946  65.011  52.285  1.00  0.00           C
ATOM   8479 4C21 POPEb 352       4.776  63.651  51.585  1.00  0.00           C
ATOM   8482 5C21 POPEb 352       5.386  63.611  50.175  1.00  0.00           C
ATOM   8485 6C21 POPEb 352       4.486  64.231  49.095  1.00  0.00           C
ATOM   8488 7C21 POPEb 352       5.126  64.201  47.705  1.00  0.00           C
ATOM   8491 8C21 POPEb 352       4.296  64.931  46.645  1.00  0.00           C
ATOM   8495  C33 POPEb 352       1.954  72.131  61.635  1.00  0.00           C
ATOM   8498  C34 POPEb 352       0.964  72.381  60.485  1.00  0.00           C
ATOM   8501  C35 POPEb 352      -0.276  73.191  60.925  1.00  0.00           C
ATOM   8504  C36 POPEb 352      -1.216  73.531  59.755  1.00  0.00           C
ATOM   8507  C37 POPEb 352      -2.416  74.361  60.215  1.00  0.00           C
ATOM   8510  C38 POPEb 352      -3.446  74.631  59.095  1.00  0.00           C
ATOM   8513  C39 POPEb 352      -2.896  75.491  57.955  1.00  0.00           C
ATOM   8516 0C31 POPEb 352      -3.976  75.871  56.925  1.00  0.00           C
ATOM   8519 1C31 POPEb 352      -3.496  76.951  55.945  1.00  0.00           C
ATOM   8522 2C31 POPEb 352      -4.656  77.691  55.265  1.00  0.00           C
ATOM   8525 3C31 POPEb 352      -4.186  78.911  54.465  1.00  0.00           C
ATOM   8528 4C31 POPEb 352      -3.246  78.531  53.315  1.00  0.00           C
ATOM   8531 5C31 POPEb 352      -2.966  79.681  52.345  1.00  0.00           C
ATOM   8534 6C31 POPEb 352      -2.326  79.181  51.045  1.00  0.00           C
ATOM   8538  NH3 POPEc 353     119.816  77.891  28.705  1.00  0.00           N
ATOM   8542  C12 POPEc 353     119.906  78.581  30.045  1.00  0.00           C
ATOM   8545  C11 POPEc 353     119.276  79.981  30.045  1.00  0.00           C
ATOM   8548  P   POPEc 353     119.256  82.151  31.495  1.00  0.00           P
ATOM   8549  O13 POPEc 353     118.096  82.651  30.735  1.00  0.00           O
ATOM   8550  O14 POPEc 353     120.556  82.771  31.195  1.00  0.00           O
ATOM   8551  O11 POPEc 353     118.956  82.401  33.025  1.00  0.00           O
ATOM   8552  O12 POPEc 353     119.396  80.571  31.345  1.00  0.00           O
ATOM   8553  C1  POPEc 353     119.316  81.501  34.065  1.00  0.00           C
ATOM   8556  C2  POPEc 353     120.816  81.611  34.405  1.00  0.00           C
ATOM   8558  O21 POPEc 353     121.116  80.741  35.515  1.00  0.00           O
ATOM   8559  C21 POPEc 353     122.356  80.251  35.525  1.00  0.00           C
ATOM   8560  O22 POPEc 353     123.106  80.231  34.575  1.00  0.00           O
ATOM   8561  C22 POPEc 353     122.696  79.771  36.925  1.00  0.00           C
ATOM   8564  C3  POPEc 353     121.216  83.061  34.755  1.00  0.00           C
ATOM   8567  O31 POPEc 353     120.786  83.421  36.095  1.00  0.00           O
ATOM   8568  C31 POPEc 353     121.496  84.421  36.595  1.00  0.00           C
ATOM   8569  O32 POPEc 353     122.296  85.101  35.975  1.00  0.00           O
ATOM   8570  C32 POPEc 353     121.286  84.531  38.125  1.00  0.00           C
ATOM   8573  C23 POPEc 353     122.326  78.291  37.165  1.00  0.00           C
ATOM   8576  C24 POPEc 353     122.256  77.991  38.665  1.00  0.00           C
ATOM   8579  C25 POPEc 353     123.616  77.681  39.295  1.00  0.00           C
ATOM   8582  C26 POPEc 353     123.526  77.761  40.815  1.00  0.00           C
ATOM   8585  C27 POPEc 353     124.786  77.241  41.525  1.00  0.00           C
ATOM   8588  C28 POPEc 353     124.736  77.571  43.025  1.00  0.00           C
ATOM   8591  C29 POPEc 353     125.936  77.061  43.765  1.00  0.00           C
ATOM   8593 0C21 POPEc 353     126.936  77.781  44.305  1.00  0.00           C
ATOM   8595 1C21 POPEc 353     127.096  79.281  44.345  1.00  0.00           C
ATOM   8598 2C21 POPEc 353     127.476  79.671  45.785  1.00  0.00           C
ATOM   8601 3C21 POPEc 353     127.646  81.181  46.035  1.00  0.00           C
ATOM   8604 4C21 POPEc 353     128.286  81.431  47.405  1.00  0.00           C
ATOM   8607 5C21 POPEc 353     128.326  82.901  47.835  1.00  0.00           C
ATOM   8610 6C21 POPEc 353     127.336  83.221  48.965  1.00  0.00           C
ATOM   8613 7C21 POPEc 353     127.526  84.611  49.575  1.00  0.00           C
ATOM   8616 8C21 POPEc 353     126.706  84.831  50.845  1.00  0.00           C
ATOM   8620  C33 POPEc 353     121.416  83.211  38.935  1.00  0.00           C
ATOM   8623  C34 POPEc 353     121.776  83.471  40.415  1.00  0.00           C
ATOM   8626  C35 POPEc 353     122.006  82.181  41.235  1.00  0.00           C
ATOM   8629  C36 POPEc 353     122.586  82.461  42.635  1.00  0.00           C
ATOM   8632  C37 POPEc 353     122.986  81.191  43.405  1.00  0.00           C
ATOM   8635  C38 POPEc 353     123.626  81.491  44.775  1.00  0.00           C
ATOM   8638  C39 POPEc 353     123.726  80.271  45.705  1.00  0.00           C
ATOM   8641 0C31 POPEc 353     122.376  79.901  46.335  1.00  0.00           C
ATOM   8644 1C31 POPEc 353     122.446  78.731  47.325  1.00  0.00           C
ATOM   8647 2C31 POPEc 353     121.116  78.561  48.095  1.00  0.00           C
ATOM   8650 3C31 POPEc 353     121.256  77.781  49.405  1.00  0.00           C
ATOM   8653 4C31 POPEc 353     119.966  77.831  50.245  1.00  0.00           C
ATOM   8656 5C31 POPEc 353     120.136  77.191  51.625  1.00  0.00           C
ATOM   8659 6C31 POPEc 353     118.836  77.091  52.415  1.00  0.00           C
ATOM   8663  NH3 POPEd 354     105.566  68.611  32.455  1.00  0.00           N
ATOM   8667  C12 POPEd 354     105.926  69.821  33.255  1.00  0.00           C
ATOM   8670  C11 POPEd 354     106.986  69.471  34.315  1.00  0.00           C
ATOM   8673  P   POPEd 354     108.996  71.091  33.875  1.00  0.00           P
ATOM   8674  O13 POPEd 354     109.086  70.251  32.665  1.00  0.00           O
ATOM   8675  O14 POPEd 354     110.196  71.131  34.735  1.00  0.00           O
ATOM   8676  O11 POPEd 354     108.646  72.571  33.445  1.00  0.00           O
ATOM   8677  O12 POPEd 354     107.716  70.631  34.705  1.00  0.00           O
ATOM   8678  C1  POPEd 354     107.826  73.381  34.295  1.00  0.00           C
ATOM   8681  C2  POPEd 354     108.636  74.011  35.445  1.00  0.00           C
ATOM   8683  O21 POPEd 354     107.976  75.221  35.855  1.00  0.00           O
ATOM   8684  C21 POPEd 354     107.126  75.041  36.855  1.00  0.00           C
ATOM   8685  O22 POPEd 354     106.956  74.001  37.475  1.00  0.00           O
ATOM   8686  C22 POPEd 354     106.476  76.381  37.165  1.00  0.00           C
ATOM   8689  C3  POPEd 354     110.076  74.371  35.025  1.00  0.00           C
ATOM   8692  O31 POPEd 354     110.696  75.081  36.105  1.00  0.00           O
ATOM   8693  C31 POPEd 354     111.446  76.111  35.765  1.00  0.00           C
ATOM   8694  O32 POPEd 354     111.866  76.361  34.635  1.00  0.00           O
ATOM   8695  C32 POPEd 354     111.586  76.991  37.005  1.00  0.00           C
ATOM   8698  C23 POPEd 354     105.346  76.271  38.215  1.00  0.00           C
ATOM   8701  C24 POPEd 354     104.296  77.371  38.055  1.00  0.00           C
ATOM   8704  C25 POPEd 354     102.866  76.811  38.045  1.00  0.00           C
ATOM   8707  C26 POPEd 354     102.456  76.051  39.315  1.00  0.00           C
ATOM   8710  C27 POPEd 354     102.466  76.921  40.575  1.00  0.00           C
ATOM   8713  C28 POPEd 354     101.446  76.481  41.655  1.00  0.00           C
ATOM   8716  C29 POPEd 354     101.696  75.121  42.225  1.00  0.00           C
ATOM   8718 0C21 POPEd 354     102.236  74.841  43.425  1.00  0.00           C
ATOM   8720 1C21 POPEd 354     102.736  75.841  44.445  1.00  0.00           C
ATOM   8723 2C21 POPEd 354     102.106  75.671  45.835  1.00  0.00           C
ATOM   8726 3C21 POPEd 354     102.616  76.731  46.825  1.00  0.00           C
ATOM   8729 4C21 POPEd 354     101.956  76.591  48.195  1.00  0.00           C
ATOM   8732 5C21 POPEd 354     102.496  77.561  49.255  1.00  0.00           C
ATOM   8735 6C21 POPEd 354     102.706  76.841  50.585  1.00  0.00           C
ATOM   8738 7C21 POPEd 354     103.076  77.771  51.745  1.00  0.00           C
ATOM   8741 8C21 POPEd 354     103.646  76.971  52.915  1.00  0.00           C
ATOM   8745  C33 POPEd 354     112.276  78.331  36.695  1.00  0.00           C
ATOM   8748  C34 POPEd 354     111.836  79.501  37.595  1.00  0.00           C
ATOM   8751  C35 POPEd 354     111.786  79.161  39.085  1.00  0.00           C
ATOM   8754  C36 POPEd 354     111.606  80.401  39.975  1.00  0.00           C
ATOM   8757  C37 POPEd 354     112.906  80.781  40.695  1.00  0.00           C
ATOM   8760  C38 POPEd 354     113.146  79.961  41.975  1.00  0.00           C
ATOM   8763  C39 POPEd 354     112.626  80.631  43.255  1.00  0.00           C
ATOM   8766 0C31 POPEd 354     113.356  81.931  43.595  1.00  0.00           C
ATOM   8769 1C31 POPEd 354     112.896  82.551  44.925  1.00  0.00           C
ATOM   8772 2C31 POPEd 354     113.276  84.041  45.055  1.00  0.00           C
ATOM   8775 3C31 POPEd 354     114.586  84.301  45.825  1.00  0.00           C
ATOM   8778 4C31 POPEd 354     114.466  83.971  47.325  1.00  0.00           C
ATOM   8781 5C31 POPEd 354     115.736  84.301  48.125  1.00  0.00           C
ATOM   8784 6C31 POPEd 354     115.746  83.621  49.495  1.00  0.00           C
ATOM   8788  NH3 POPEe 355      56.566  18.221  29.755  1.00  0.00           N
ATOM   8792  C12 POPEe 355      57.756  18.511  28.875  1.00  0.00           C
ATOM   8795  C11 POPEe 355      58.176  17.211  28.175  1.00  0.00           C
ATOM   8798  P   POPEe 355      59.106  15.871  30.175  1.00  0.00           P
ATOM   8799  O13 POPEe 355      60.386  16.501  29.765  1.00  0.00           O
ATOM   8800  O14 POPEe 355      59.166  14.451  30.605  1.00  0.00           O
ATOM   8801  O11 POPEe 355      58.476  16.781  31.325  1.00  0.00           O
ATOM   8802  O12 POPEe 355      58.046  16.061  29.015  1.00  0.00           O
ATOM   8803  C1  POPEe 355      59.036  16.661  32.645  1.00  0.00           C
ATOM   8806  C2  POPEe 355      58.756  17.901  33.565  1.00  0.00           C
ATOM   8808  O21 POPEe 355      57.356  18.001  33.915  1.00  0.00           O
ATOM   8809  C21 POPEe 355      56.846  17.791  35.125  1.00  0.00           C
ATOM   8810  O22 POPEe 355      55.666  17.911  35.385  1.00  0.00           O
ATOM   8811  C22 POPEe 355      57.826  17.361  36.225  1.00  0.00           C
ATOM   8814  C3  POPEe 355      59.216  19.211  32.885  1.00  0.00           C
ATOM   8817  O31 POPEe 355      60.246  19.881  33.635  1.00  0.00           O
ATOM   8818  C31 POPEe 355      59.806  20.631  34.625  1.00  0.00           C
ATOM   8819  O32 POPEe 355      58.676  20.601  35.095  1.00  0.00           O
ATOM   8820  C32 POPEe 355      60.906  21.571  35.095  1.00  0.00           C
ATOM   8823  C23 POPEe 355      57.066  16.741  37.425  1.00  0.00           C
ATOM   8826  C24 POPEe 355      57.826  16.801  38.745  1.00  0.00           C
ATOM   8829  C25 POPEe 355      57.566  15.561  39.625  1.00  0.00           C
ATOM   8832  C26 POPEe 355      58.436  15.531  40.885  1.00  0.00           C
ATOM   8835  C27 POPEe 355      58.016  16.521  41.975  1.00  0.00           C
ATOM   8838  C28 POPEe 355      58.846  16.291  43.255  1.00  0.00           C
ATOM   8841  C29 POPEe 355      58.536  17.261  44.365  1.00  0.00           C
ATOM   8843 0C21 POPEe 355      59.436  17.731  45.245  1.00  0.00           C
ATOM   8845 1C21 POPEe 355      60.876  17.301  45.305  1.00  0.00           C
ATOM   8848 2C21 POPEe 355      61.486  17.371  46.725  1.00  0.00           C
ATOM   8851 3C21 POPEe 355      60.736  16.501  47.755  1.00  0.00           C
ATOM   8854 4C21 POPEe 355      61.506  16.321  49.065  1.00  0.00           C
ATOM   8857 5C21 POPEe 355      62.596  15.241  48.965  1.00  0.00           C
ATOM   8860 6C21 POPEe 355      63.376  15.071  50.275  1.00  0.00           C
ATOM   8863 7C21 POPEe 355      64.346  13.891  50.235  1.00  0.00           C
ATOM   8866 8C21 POPEe 355      64.976  13.611  51.595  1.00  0.00           C
ATOM   8870  C33 POPEe 355      60.316  22.971  35.365  1.00  0.00           C
ATOM   8873  C34 POPEe 355      61.326  23.931  36.005  1.00  0.00           C
ATOM   8876  C35 POPEe 355      61.626  23.571  37.465  1.00  0.00           C
ATOM   8879  C36 POPEe 355      61.476  24.781  38.385  1.00  0.00           C
ATOM   8882  C37 POPEe 355      61.496  24.441  39.875  1.00  0.00           C
ATOM   8885  C38 POPEe 355      61.066  25.601  40.795  1.00  0.00           C
ATOM   8888  C39 POPEe 355      60.996  25.131  42.255  1.00  0.00           C
ATOM   8891 0C31 POPEe 355      60.556  26.191  43.275  1.00  0.00           C
ATOM   8894 1C31 POPEe 355      60.356  25.541  44.655  1.00  0.00           C
ATOM   8897 2C31 POPEe 355      59.766  26.481  45.715  1.00  0.00           C
ATOM   8900 3C31 POPEe 355      60.786  27.481  46.285  1.00  0.00           C
ATOM   8903 4C31 POPEe 355      60.086  28.671  46.955  1.00  0.00           C
ATOM   8906 5C31 POPEe 355      61.056  29.721  47.495  1.00  0.00           C
ATOM   8909 6C31 POPEe 355      60.346  30.931  48.105  1.00  0.00           C
ATOM   8913  NH3 POPEf 356      64.476 128.581  29.775  1.00  0.00           N
ATOM   8917  C12 POPEf 356      64.476 130.041  29.445  1.00  0.00           C
ATOM   8920  C11 POPEf 356      63.006 130.471  29.425  1.00  0.00           C
ATOM   8923  P   POPEf 356      61.056 130.631  31.115  1.00  0.00           P
ATOM   8924  O13 POPEf 356      60.216 130.991  29.955  1.00  0.00           O
ATOM   8925  O14 POPEf 356      60.406 129.741  32.095  1.00  0.00           O
ATOM   8926  O11 POPEf 356      61.486 131.921  31.915  1.00  0.00           O
ATOM   8927  O12 POPEf 356      62.406 129.981  30.625  1.00  0.00           O
ATOM   8928  C1  POPEf 356      62.806 132.181  32.395  1.00  0.00           C
ATOM   8931  C2  POPEf 356      62.996 132.071  33.945  1.00  0.00           C
ATOM   8933  O21 POPEf 356      64.396 131.831  34.105  1.00  0.00           O
ATOM   8934  C21 POPEf 356      65.176 132.551  34.915  1.00  0.00           C
ATOM   8935  O22 POPEf 356      66.396 132.591  34.825  1.00  0.00           O
ATOM   8936  C22 POPEf 356      64.476 133.271  36.075  1.00  0.00           C
ATOM   8939  C3  POPEf 356      62.176 130.921  34.615  1.00  0.00           C
ATOM   8942  O31 POPEf 356      62.636 130.651  35.965  1.00  0.00           O
ATOM   8943  C31 POPEf 356      62.246 129.491  36.495  1.00  0.00           C
ATOM   8944  O32 POPEf 356      61.496 128.681  35.985  1.00  0.00           O
ATOM   8945  C32 POPEf 356      62.976 129.251  37.825  1.00  0.00           C
ATOM   8948  C23 POPEf 356      65.536 133.801  37.065  1.00  0.00           C
ATOM   8951  C24 POPEf 356      64.976 134.371  38.365  1.00  0.00           C
ATOM   8954  C25 POPEf 356      66.116 134.961  39.205  1.00  0.00           C
ATOM   8957  C26 POPEf 356      65.726 135.301  40.645  1.00  0.00           C
ATOM   8960  C27 POPEf 356      66.916 135.941  41.395  1.00  0.00           C
ATOM   8963  C28 POPEf 356      66.666 136.111  42.895  1.00  0.00           C
ATOM   8966  C29 POPEf 356      67.746 136.951  43.545  1.00  0.00           C
ATOM   8968 0C21 POPEf 356      68.336 136.731  44.725  1.00  0.00           C
ATOM   8970 1C21 POPEf 356      68.046 135.591  45.685  1.00  0.00           C
ATOM   8973 2C21 POPEf 356      67.226 136.081  46.895  1.00  0.00           C
ATOM   8976 3C21 POPEf 356      65.816 136.561  46.525  1.00  0.00           C
ATOM   8979 4C21 POPEf 356      65.086 137.241  47.685  1.00  0.00           C
ATOM   8982 5C21 POPEf 356      63.746 136.581  48.035  1.00  0.00           C
ATOM   8985 6C21 POPEf 356      62.926 137.451  48.995  1.00  0.00           C
ATOM   8988 7C21 POPEf 356      61.626 136.801  49.455  1.00  0.00           C
ATOM   8991 8C21 POPEf 356      60.816 137.721  50.385  1.00  0.00           C
ATOM   8995  C33 POPEf 356      64.106 128.201  37.675  1.00  0.00           C
ATOM   8998  C34 POPEf 356      65.146 128.251  38.815  1.00  0.00           C
ATOM   9001  C35 POPEf 356      64.676 127.631  40.135  1.00  0.00           C
ATOM   9004  C36 POPEf 356      65.706 127.821  41.265  1.00  0.00           C
ATOM   9007  C37 POPEf 356      65.196 127.301  42.615  1.00  0.00           C
ATOM   9010  C38 POPEf 356      66.126 127.581  43.805  1.00  0.00           C
ATOM   9013  C39 POPEf 356      65.636 126.831  45.055  1.00  0.00           C
ATOM   9016 0C31 POPEf 356      66.416 127.151  46.335  1.00  0.00           C
ATOM   9019 1C31 POPEf 356      65.686 126.621  47.585  1.00  0.00           C
ATOM   9022 2C31 POPEf 356      66.326 127.061  48.915  1.00  0.00           C
ATOM   9025 3C31 POPEf 356      66.886 125.901  49.755  1.00  0.00           C
ATOM   9028 4C31 POPEf 356      65.796 125.001  50.365  1.00  0.00           C
ATOM   9031 5C31 POPEf 356      66.366 123.991  51.365  1.00  0.00           C
ATOM   9034 6C31 POPEf 356      65.326 123.101  52.045  1.00  0.00           C
ATOM   9038  NH3 POPEg 357     125.036   0.549  29.855  1.00  0.00           N
ATOM   9042  C12 POPEg 357     124.786   0.949  28.425  1.00  0.00           C
ATOM   9045  C11 POPEg 357     123.296   1.149  28.105  1.00  0.00           C
ATOM   9048  P   POPEg 357     121.546   0.439  29.875  1.00  0.00           P
ATOM   9049  O13 POPEg 357     121.946  -0.941  29.575  1.00  0.00           O
ATOM   9050  O14 POPEg 357     120.136   0.879  29.655  1.00  0.00           O
ATOM   9051  O11 POPEg 357     121.876   0.619  31.405  1.00  0.00           O
ATOM   9052  O12 POPEg 357     122.546   1.509  29.265  1.00  0.00           O
ATOM   9053  C1  POPEg 357     120.976  -0.031  32.315  1.00  0.00           C
ATOM   9056  C2  POPEg 357     120.376   1.029  33.245  1.00  0.00           C
ATOM   9058  O21 POPEg 357     119.356   0.369  34.005  1.00  0.00           O
ATOM   9059  C21 POPEg 357     119.306   0.709  35.285  1.00  0.00           C
ATOM   9060  O22 POPEg 357     119.986   1.559  35.835  1.00  0.00           O
ATOM   9061  C22 POPEg 357     118.156  -0.041  35.945  1.00  0.00           C
ATOM   9064  C3  POPEg 357     119.756   2.199  32.435  1.00  0.00           C
ATOM   9067  O31 POPEg 357     119.876   3.431  33.145  1.00  0.00           O
ATOM   9068  C31 POPEg 357     118.876   3.741  33.945  1.00  0.00           C
ATOM   9069  O32 POPEg 357     117.786   3.191  33.975  1.00  0.00           O
ATOM   9070  C32 POPEg 357     119.316   4.921  34.795  1.00  0.00           C
ATOM   9073  C23 POPEg 357     118.566  -0.721  37.265  1.00  0.00           C
ATOM   9076  C24 POPEg 357     117.396  -1.511  37.875  1.00  0.00           C
ATOM   9079  C25 POPEg 357     117.696  -2.281  39.165  1.00  0.00           C
ATOM   9082  C26 POPEg 357     118.276  -1.411  40.275  1.00  0.00           C
ATOM   9085  C27 POPEg 357     118.696  -2.251  41.485  1.00  0.00           C
ATOM   9088  C28 POPEg 357     119.886  -1.621  42.235  1.00  0.00           C
ATOM   9091  C29 POPEg 357     119.516  -0.331  42.905  1.00  0.00           C
ATOM   9093 0C21 POPEg 357     119.246  -0.191  44.215  1.00  0.00           C
ATOM   9095 1C21 POPEg 357     119.236  -1.331  45.205  1.00  0.00           C
ATOM   9098 2C21 POPEg 357     118.556  -0.971  46.535  1.00  0.00           C
ATOM   9101 3C21 POPEg 357     119.446  -0.101  47.435  1.00  0.00           C
ATOM   9104 4C21 POPEg 357     118.726   0.329  48.715  1.00  0.00           C
ATOM   9107 5C21 POPEg 357     119.636   1.079  49.685  1.00  0.00           C
ATOM   9110 6C21 POPEg 357     118.936   1.419  51.015  1.00  0.00           C
ATOM   9113 7C21 POPEg 357     119.906   1.979  52.065  1.00  0.00           C
ATOM   9116 8C21 POPEg 357     119.246   2.259  53.415  1.00  0.00           C
ATOM   9120  C33 POPEg 357     120.506   5.701  34.165  1.00  0.00           C
ATOM   9123  C34 POPEg 357     120.856   6.971  34.935  1.00  0.00           C
ATOM   9126  C35 POPEg 357     121.066   6.651  36.415  1.00  0.00           C
ATOM   9129  C36 POPEg 357     121.706   7.781  37.205  1.00  0.00           C
ATOM   9132  C37 POPEg 357     121.416   7.631  38.695  1.00  0.00           C
ATOM   9135  C38 POPEg 357     122.186   8.641  39.545  1.00  0.00           C
ATOM   9138  C39 POPEg 357     121.676   8.711  40.985  1.00  0.00           C
ATOM   9141 0C31 POPEg 357     121.786   7.381  41.745  1.00  0.00           C
ATOM   9144 1C31 POPEg 357     121.126   7.441  43.135  1.00  0.00           C
ATOM   9147 2C31 POPEg 357     121.886   8.311  44.135  1.00  0.00           C
ATOM   9150 3C31 POPEg 357     121.146   8.521  45.465  1.00  0.00           C
ATOM   9153 4C31 POPEg 357     120.516   7.241  46.035  1.00  0.00           C
ATOM   9156 5C31 POPEg 357     120.066   7.391  47.485  1.00  0.00           C
ATOM   9159 6C31 POPEg 357     119.016   6.351  47.865  1.00  0.00           C
ATOM   9163  NH3 POPEh 358     101.116 109.271  69.015  1.00  0.00           N
ATOM   9167  C12 POPEh 358     100.906 109.941  70.345  1.00  0.00           C
ATOM   9170  C11 POPEh 358     102.096 109.751  71.315  1.00  0.00           C
ATOM   9173  P   POPEh 358     102.646 107.181  71.295  1.00  0.00           P
ATOM   9174  O13 POPEh 358     102.476 106.011  72.175  1.00  0.00           O
ATOM   9175  O14 POPEh 358     101.976 107.021  69.995  1.00  0.00           O
ATOM   9176  O11 POPEh 358     104.186 107.491  71.045  1.00  0.00           O
ATOM   9177  O12 POPEh 358     102.096 108.491  71.985  1.00  0.00           O
ATOM   9178  C1  POPEh 358     104.956 106.601  70.225  1.00  0.00           C
ATOM   9181  C2  POPEh 358     104.846 106.931  68.715  1.00  0.00           C
ATOM   9183  O21 POPEh 358     104.806 105.671  68.005  1.00  0.00           O
ATOM   9184  C21 POPEh 358     104.786 105.711  66.685  1.00  0.00           C
ATOM   9185  O22 POPEh 358     105.666 106.121  65.955  1.00  0.00           O
ATOM   9186  C22 POPEh 358     103.376 105.281  66.245  1.00  0.00           C
ATOM   9189  C3  POPEh 358     105.906 107.981  68.265  1.00  0.00           C
ATOM   9192  O31 POPEh 358     105.396 108.891  67.255  1.00  0.00           O
ATOM   9193  C31 POPEh 358     104.746 109.971  67.665  1.00  0.00           C
ATOM   9194  O32 POPEh 358     104.376 110.201  68.815  1.00  0.00           O
ATOM   9195  C32 POPEh 358     104.436 110.861  66.465  1.00  0.00           C
ATOM   9198  C23 POPEh 358     102.976 105.691  64.795  1.00  0.00           C
ATOM   9201  C24 POPEh 358     101.446 105.861  64.695  1.00  0.00           C
ATOM   9204  C25 POPEh 358     100.896 106.271  63.315  1.00  0.00           C
ATOM   9207  C26 POPEh 358     101.036 107.761  62.945  1.00  0.00           C
ATOM   9210  C27 POPEh 358      99.866 108.221  62.055  1.00  0.00           C
ATOM   9213  C28 POPEh 358      99.986 109.621  61.385  1.00  0.00           C
ATOM   9216  C29 POPEh 358     101.076 109.761  60.345  1.00  0.00           C
ATOM   9218 0C21 POPEh 358     100.946 109.921  59.005  1.00  0.00           C
ATOM   9220 1C21 POPEh 358      99.686 109.931  58.165  1.00  0.00           C
ATOM   9223 2C21 POPEh 358      99.556 111.061  57.125  1.00  0.00           C
ATOM   9226 3C21 POPEh 358      99.406 112.431  57.775  1.00  0.00           C
ATOM   9229 4C21 POPEh 358      99.166 113.561  56.755  1.00  0.00           C
ATOM   9232 5C21 POPEh 358      99.176 114.921  57.455  1.00  0.00           C
ATOM   9235 6C21 POPEh 358      98.516 116.051  56.665  1.00  0.00           C
ATOM   9238 7C21 POPEh 358      98.126 117.201  57.605  1.00  0.00           C
ATOM   9241 8C21 POPEh 358      97.426 118.361  56.895  1.00  0.00           C
ATOM   9245  C33 POPEh 358     104.096 112.351  66.705  1.00  0.00           C
ATOM   9248  C34 POPEh 358     103.216 112.881  65.555  1.00  0.00           C
ATOM   9251  C35 POPEh 358     103.736 112.551  64.135  1.00  0.00           C
ATOM   9254  C36 POPEh 358     102.746 112.971  63.035  1.00  0.00           C
ATOM   9257  C37 POPEh 358     103.366 113.081  61.635  1.00  0.00           C
ATOM   9260  C38 POPEh 358     102.306 113.421  60.575  1.00  0.00           C
ATOM   9263  C39 POPEh 358     102.846 113.781  59.185  1.00  0.00           C
ATOM   9266 0C31 POPEh 358     103.516 112.641  58.405  1.00  0.00           C
ATOM   9269 1C31 POPEh 358     103.196 112.731  56.905  1.00  0.00           C
ATOM   9272 2C31 POPEh 358     103.996 111.761  56.015  1.00  0.00           C
ATOM   9275 3C31 POPEh 358     103.796 112.041  54.515  1.00  0.00           C
ATOM   9278 4C31 POPEh 358     104.536 111.011  53.655  1.00  0.00           C
ATOM   9281 5C31 POPEh 358     104.466 111.281  52.145  1.00  0.00           C
ATOM   9284 6C31 POPEh 358     105.146 110.181  51.335  1.00  0.00           C
ATOM   9288  NH3 POPEi 359      72.266  96.451  73.355  1.00  0.00           N
ATOM   9292  C12 POPEi 359      73.176  97.571  73.755  1.00  0.00           C
ATOM   9295  C11 POPEi 359      72.376  98.521  74.625  1.00  0.00           C
ATOM   9298  P   POPEi 359      70.986 100.341  73.385  1.00  0.00           P
ATOM   9299  O13 POPEi 359      69.966 100.251  72.315  1.00  0.00           O
ATOM   9300  O14 POPEi 359      70.726 101.261  74.505  1.00  0.00           O
ATOM   9301  O11 POPEi 359      72.376 100.631  72.695  1.00  0.00           O
ATOM   9302  O12 POPEi 359      71.176  98.861  73.925  1.00  0.00           O
ATOM   9303  C1  POPEi 359      72.516 101.921  72.065  1.00  0.00           C
ATOM   9306  C2  POPEi 359      73.076 101.821  70.635  1.00  0.00           C
ATOM   9308  O21 POPEi 359      72.646 103.021  69.965  1.00  0.00           O
ATOM   9309  C21 POPEi 359      73.506 103.571  69.125  1.00  0.00           C
ATOM   9310  O22 POPEi 359      74.496 103.051  68.665  1.00  0.00           O
ATOM   9311  C22 POPEi 359      73.006 104.981  68.835  1.00  0.00           C
ATOM   9314  C3  POPEi 359      72.506 100.541  69.965  1.00  0.00           C
ATOM   9317  O31 POPEi 359      72.916 100.441  68.595  1.00  0.00           O
ATOM   9318  C31 POPEi 359      73.196  99.241  68.135  1.00  0.00           C
ATOM   9319  O32 POPEi 359      73.096  98.181  68.735  1.00  0.00           O
ATOM   9320  C32 POPEi 359      73.766  99.401  66.735  1.00  0.00           C
ATOM   9323  C23 POPEi 359      73.986 105.851  68.025  1.00  0.00           C
ATOM   9326  C24 POPEi 359      73.946 105.541  66.525  1.00  0.00           C
ATOM   9329  C25 POPEi 359      74.876 106.441  65.705  1.00  0.00           C
ATOM   9332  C26 POPEi 359      74.906 106.081  64.215  1.00  0.00           C
ATOM   9335  C27 POPEi 359      75.836 106.961  63.375  1.00  0.00           C
ATOM   9338  C28 POPEi 359      75.776 106.511  61.905  1.00  0.00           C
ATOM   9341  C29 POPEi 359      76.676 107.221  60.935  1.00  0.00           C
ATOM   9343 0C21 POPEi 359      76.596 107.051  59.595  1.00  0.00           C
ATOM   9345 1C21 POPEi 359      75.606 106.141  58.925  1.00  0.00           C
ATOM   9348 2C21 POPEi 359      76.196 105.181  57.865  1.00  0.00           C
ATOM   9351 3C21 POPEi 359      76.116 105.691  56.415  1.00  0.00           C
ATOM   9354 4C21 POPEi 359      76.196 104.521  55.425  1.00  0.00           C
ATOM   9357 5C21 POPEi 359      76.166 104.971  53.955  1.00  0.00           C
ATOM   9360 6C21 POPEi 359      77.546 105.421  53.455  1.00  0.00           C
ATOM   9363 7C21 POPEi 359      77.506 105.981  52.035  1.00  0.00           C
ATOM   9366 8C21 POPEi 359      78.906 106.131  51.425  1.00  0.00           C
ATOM   9370  C33 POPEi 359      73.486  98.211  65.795  1.00  0.00           C
ATOM   9373  C34 POPEi 359      74.046  98.531  64.405  1.00  0.00           C
ATOM   9376  C35 POPEi 359      73.466  97.721  63.235  1.00  0.00           C
ATOM   9379  C36 POPEi 359      74.006  96.311  63.005  1.00  0.00           C
ATOM   9382  C37 POPEi 359      73.556  95.811  61.625  1.00  0.00           C
ATOM   9385  C38 POPEi 359      74.106  94.431  61.225  1.00  0.00           C
ATOM   9388  C39 POPEi 359      73.436  93.911  59.945  1.00  0.00           C
ATOM   9391 0C31 POPEi 359      73.826  92.471  59.575  1.00  0.00           C
ATOM   9394 1C31 POPEi 359      72.986  91.901  58.425  1.00  0.00           C
ATOM   9397 2C31 POPEi 359      73.216  90.401  58.185  1.00  0.00           C
ATOM   9400 3C31 POPEi 359      74.466  90.121  57.325  1.00  0.00           C
ATOM   9403 4C31 POPEi 359      75.196  88.811  57.655  1.00  0.00           C
ATOM   9406 5C31 POPEi 359      75.846  88.831  59.045  1.00  0.00           C
ATOM   9409 6C31 POPEi 359      76.876  87.721  59.235  1.00  0.00           C
ATOM   9413  NH3 POPEj 360      59.496  25.471  71.005  1.00  0.00           N
ATOM   9417  C12 POPEj 360      60.326  24.611  71.915  1.00  0.00           C
ATOM   9420  C11 POPEj 360      59.536  23.471  72.555  1.00  0.00           C
ATOM   9423  P   POPEj 360      61.216  21.561  72.975  1.00  0.00           P
ATOM   9424  O13 POPEj 360      62.196  21.081  73.965  1.00  0.00           O
ATOM   9425  O14 POPEj 360      60.226  20.551  72.535  1.00  0.00           O
ATOM   9426  O11 POPEj 360      62.026  22.151  71.775  1.00  0.00           O
ATOM   9427  O12 POPEj 360      60.396  22.811  73.485  1.00  0.00           O
ATOM   9428  C1  POPEj 360      62.676  21.261  70.865  1.00  0.00           C
ATOM   9431  C2  POPEj 360      63.366  22.111  69.785  1.00  0.00           C
ATOM   9433  O21 POPEj 360      63.516  21.351  68.575  1.00  0.00           O
ATOM   9434  C21 POPEj 360      62.466  21.411  67.765  1.00  0.00           C
ATOM   9435  O22 POPEj 360      61.446  22.051  67.945  1.00  0.00           O
ATOM   9436  C22 POPEj 360      62.746  20.601  66.515  1.00  0.00           C
ATOM   9439  C3  POPEj 360      64.746  22.651  70.215  1.00  0.00           C
ATOM   9442  O31 POPEj 360      65.186  23.531  69.175  1.00  0.00           O
ATOM   9443  C31 POPEj 360      66.486  23.591  69.015  1.00  0.00           C
ATOM   9444  O32 POPEj 360      67.326  23.261  69.835  1.00  0.00           O
ATOM   9445  C32 POPEj 360      66.746  24.051  67.575  1.00  0.00           C
ATOM   9448  C23 POPEj 360      62.066  21.261  65.295  1.00  0.00           C
ATOM   9451  C24 POPEj 360      62.136  20.411  64.015  1.00  0.00           C
ATOM   9454  C25 POPEj 360      61.666  18.981  64.285  1.00  0.00           C
ATOM   9457  C26 POPEj 360      61.006  18.291  63.085  1.00  0.00           C
ATOM   9460  C27 POPEj 360      61.966  18.041  61.915  1.00  0.00           C
ATOM   9463  C28 POPEj 360      61.466  16.921  60.975  1.00  0.00           C
ATOM   9466  C29 POPEj 360      60.166  17.251  60.285  1.00  0.00           C
ATOM   9468 0C21 POPEj 360      60.006  17.661  59.015  1.00  0.00           C
ATOM   9470 1C21 POPEj 360      61.086  17.941  58.005  1.00  0.00           C
ATOM   9473 2C21 POPEj 360      61.106  16.891  56.875  1.00  0.00           C
ATOM   9476 3C21 POPEj 360      62.066  17.291  55.745  1.00  0.00           C
ATOM   9479 4C21 POPEj 360      62.736  16.081  55.065  1.00  0.00           C
ATOM   9482 5C21 POPEj 360      63.826  15.451  55.935  1.00  0.00           C
ATOM   9485 6C21 POPEj 360      64.446  14.211  55.285  1.00  0.00           C
ATOM   9488 7C21 POPEj 360      65.636  13.641  56.075  1.00  0.00           C
ATOM   9491 8C21 POPEj 360      66.036  12.241  55.625  1.00  0.00           C
ATOM   9495  C33 POPEj 360      65.916  23.281  66.525  1.00  0.00           C
ATOM   9498  C34 POPEj 360      66.626  23.281  65.165  1.00  0.00           C
ATOM   9501  C35 POPEj 360      65.886  22.481  64.085  1.00  0.00           C
ATOM   9504  C36 POPEj 360      66.516  22.631  62.685  1.00  0.00           C
ATOM   9507  C37 POPEj 360      67.316  21.411  62.205  1.00  0.00           C
ATOM   9510  C38 POPEj 360      68.806  21.451  62.585  1.00  0.00           C
ATOM   9513  C39 POPEj 360      69.516  20.091  62.435  1.00  0.00           C
ATOM   9516 0C31 POPEj 360      69.926  19.671  61.015  1.00  0.00           C
ATOM   9519 1C31 POPEj 360      70.556  18.261  61.035  1.00  0.00           C
ATOM   9522 2C31 POPEj 360      70.856  17.651  59.655  1.00  0.00           C
ATOM   9525 3C31 POPEj 360      71.516  16.271  59.785  1.00  0.00           C
ATOM   9528 4C31 POPEj 360      71.356  15.361  58.555  1.00  0.00           C
ATOM   9531 5C31 POPEj 360      72.036  13.991  58.755  1.00  0.00           C
ATOM   9534 6C31 POPEj 360      71.766  12.951  57.665  1.00  0.00           C
ATOM   9538  NH3 POPEk 361      48.536 128.201  28.205  1.00  0.00           N
ATOM   9542  C12 POPEk 361      48.146 127.501  26.935  1.00  0.00           C
ATOM   9545  C11 POPEk 361      46.646 127.661  26.705  1.00  0.00           C
ATOM   9548  P   POPEk 361      44.486 126.431  26.125  1.00  0.00           P
ATOM   9549  O13 POPEk 361      43.996 127.811  25.985  1.00  0.00           O
ATOM   9550  O14 POPEk 361      44.046 125.411  25.145  1.00  0.00           O
ATOM   9551  O11 POPEk 361      44.026 125.971  27.575  1.00  0.00           O
ATOM   9552  O12 POPEk 361      46.076 126.431  26.245  1.00  0.00           O
ATOM   9553  C1  POPEk 361      44.746 124.901  28.195  1.00  0.00           C
ATOM   9556  C2  POPEk 361      44.136 124.451  29.545  1.00  0.00           C
ATOM   9558  O21 POPEk 361      44.846 123.251  29.905  1.00  0.00           O
ATOM   9559  C21 POPEk 361      44.396 122.631  30.985  1.00  0.00           C
ATOM   9560  O22 POPEk 361      43.656 121.671  30.995  1.00  0.00           O
ATOM   9561  C22 POPEk 361      44.956 123.341  32.245  1.00  0.00           C
ATOM   9564  C3  POPEk 361      42.596 124.271  29.505  1.00  0.00           C
ATOM   9567  O31 POPEk 361      42.016 124.111  30.825  1.00  0.00           O
ATOM   9568  C31 POPEk 361      41.516 125.191  31.415  1.00  0.00           C
ATOM   9569  O32 POPEk 361      41.566 126.321  30.975  1.00  0.00           O
ATOM   9570  C32 POPEk 361      40.816 124.711  32.695  1.00  0.00           C
ATOM   9573  C23 POPEk 361      45.616 122.341  33.215  1.00  0.00           C
ATOM   9576  C24 POPEk 361      46.196 123.021  34.465  1.00  0.00           C
ATOM   9579  C25 POPEk 361      46.876 122.021  35.405  1.00  0.00           C
ATOM   9582  C26 POPEk 361      47.936 122.651  36.315  1.00  0.00           C
ATOM   9585  C27 POPEk 361      47.396 123.451  37.505  1.00  0.00           C
ATOM   9588  C28 POPEk 361      48.536 124.171  38.245  1.00  0.00           C
ATOM   9591  C29 POPEk 361      48.096 124.741  39.565  1.00  0.00           C
ATOM   9593 0C21 POPEk 361      48.396 124.231  40.765  1.00  0.00           C
ATOM   9595 1C21 POPEk 361      49.206 122.981  40.995  1.00  0.00           C
ATOM   9598 2C21 POPEk 361      49.476 122.691  42.485  1.00  0.00           C
ATOM   9601 3C21 POPEk 361      48.176 122.381  43.255  1.00  0.00           C
ATOM   9604 4C21 POPEk 361      48.356 122.261  44.775  1.00  0.00           C
ATOM   9607 5C21 POPEk 361      49.396 121.231  45.225  1.00  0.00           C
ATOM   9610 6C21 POPEk 361      49.376 121.051  46.745  1.00  0.00           C
ATOM   9613 7C21 POPEk 361      50.456 120.101  47.255  1.00  0.00           C
ATOM   9616 8C21 POPEk 361      50.426 119.931  48.765  1.00  0.00           C
ATOM   9620  C33 POPEk 361      40.026 125.771  33.525  1.00  0.00           C
ATOM   9623  C34 POPEk 361      38.586 125.311  33.825  1.00  0.00           C
ATOM   9626  C35 POPEk 361      37.816 126.281  34.725  1.00  0.00           C
ATOM   9629  C36 POPEk 361      36.286 126.141  34.645  1.00  0.00           C
ATOM   9632  C37 POPEk 361      35.546 127.111  35.585  1.00  0.00           C
ATOM   9635  C38 POPEk 361      34.026 127.141  35.365  1.00  0.00           C
ATOM   9638  C39 POPEk 361      33.236 127.671  36.575  1.00  0.00           C
ATOM   9641 0C31 POPEk 361      33.126 126.631  37.695  1.00  0.00           C
ATOM   9644 1C31 POPEk 361      32.956 127.241  39.095  1.00  0.00           C
ATOM   9647 2C31 POPEk 361      33.246 126.221  40.205  1.00  0.00           C
ATOM   9650 3C31 POPEk 361      32.196 125.111  40.355  1.00  0.00           C
ATOM   9653 4C31 POPEk 361      30.866 125.631  40.905  1.00  0.00           C
ATOM   9656 5C31 POPEk 361      29.816 124.531  41.105  1.00  0.00           C
ATOM   9659 6C31 POPEk 361      28.476 125.091  41.605  1.00  0.00           C
ATOM   9663  NH3 POPEl 362      94.906  27.851  66.055  1.00  0.00           N
ATOM   9667  C12 POPEl 362      96.276  28.411  66.305  1.00  0.00           C
ATOM   9670  C11 POPEl 362      96.226  29.921  66.485  1.00  0.00           C
ATOM   9673  P   POPEl 362      97.866  31.881  66.065  1.00  0.00           P
ATOM   9674  O13 POPEl 362      96.636  32.721  66.055  1.00  0.00           O
ATOM   9675  O14 POPEl 362      99.126  32.361  66.685  1.00  0.00           O
ATOM   9676  O11 POPEl 362      98.246  31.411  64.605  1.00  0.00           O
ATOM   9677  O12 POPEl 362      97.526  30.461  66.675  1.00  0.00           O
ATOM   9678  C1  POPEl 362      97.356  31.361  63.495  1.00  0.00           C
ATOM   9681  C2  POPEl 362      97.456  30.041  62.675  1.00  0.00           C
ATOM   9683  O21 POPEl 362      97.936  30.341  61.355  1.00  0.00           O
ATOM   9684  C21 POPEl 362      99.186  30.031  61.105  1.00  0.00           C
ATOM   9685  O22 POPEl 362     100.066  29.821  61.935  1.00  0.00           O
ATOM   9686  C22 POPEl 362      99.386  30.041  59.585  1.00  0.00           C
ATOM   9689  C3  POPEl 362      96.076  29.321  62.535  1.00  0.00           C
ATOM   9692  O31 POPEl 362      95.976  28.571  61.305  1.00  0.00           O
ATOM   9693  C31 POPEl 362      95.396  27.371  61.355  1.00  0.00           C
ATOM   9694  O32 POPEl 362      94.916  26.881  62.365  1.00  0.00           O
ATOM   9695  C32 POPEl 362      95.436  26.701  59.965  1.00  0.00           C
ATOM   9698  C23 POPEl 362      98.446  29.111  58.765  1.00  0.00           C
ATOM   9701  C24 POPEl 362      98.666  29.301  57.255  1.00  0.00           C
ATOM   9704  C25 POPEl 362      97.786  28.431  56.335  1.00  0.00           C
ATOM   9707  C26 POPEl 362      97.966  28.861  54.865  1.00  0.00           C
ATOM   9710  C27 POPEl 362      97.516  27.841  53.815  1.00  0.00           C
ATOM   9713  C28 POPEl 362      97.496  28.491  52.405  1.00  0.00           C
ATOM   9716  C29 POPEl 362      97.196  27.541  51.275  1.00  0.00           C
ATOM   9718 0C21 POPEl 362      96.496  27.811  50.165  1.00  0.00           C
ATOM   9720 1C21 POPEl 362      95.866  29.131  49.775  1.00  0.00           C
ATOM   9723 2C21 POPEl 362      96.846  30.321  49.615  1.00  0.00           C
ATOM   9726 3C21 POPEl 362      97.946  30.081  48.565  1.00  0.00           C
ATOM   9729 4C21 POPEl 362      99.016  31.191  48.565  1.00  0.00           C
ATOM   9732 5C21 POPEl 362     100.446  30.631  48.535  1.00  0.00           C
ATOM   9735 6C21 POPEl 362     100.846  30.051  47.165  1.00  0.00           C
ATOM   9738 7C21 POPEl 362     101.846  28.901  47.295  1.00  0.00           C
ATOM   9741 8C21 POPEl 362     102.566  28.511  46.005  1.00  0.00           C
ATOM   9745  C33 POPEl 362      94.026  26.261  59.505  1.00  0.00           C
ATOM   9748  C34 POPEl 362      93.876  25.431  58.225  1.00  0.00           C
ATOM   9751  C35 POPEl 362      92.386  25.081  58.045  1.00  0.00           C
ATOM   9754  C36 POPEl 362      92.146  23.921  57.075  1.00  0.00           C
ATOM   9757  C37 POPEl 362      90.656  23.601  56.855  1.00  0.00           C
ATOM   9760  C38 POPEl 362      90.446  22.471  55.835  1.00  0.00           C
ATOM   9763  C39 POPEl 362      90.936  21.101  56.325  1.00  0.00           C
ATOM   9766 0C31 POPEl 362      90.966  20.041  55.225  1.00  0.00           C
ATOM   9769 1C31 POPEl 362      91.536  18.701  55.725  1.00  0.00           C
ATOM   9772 2C31 POPEl 362      92.986  18.451  55.265  1.00  0.00           C
ATOM   9775 3C31 POPEl 362      93.066  18.061  53.785  1.00  0.00           C
ATOM   9778 4C31 POPEl 362      94.426  18.351  53.145  1.00  0.00           C
ATOM   9781 5C31 POPEl 362      94.376  18.171  51.625  1.00  0.00           C
ATOM   9784 6C31 POPEl 362      95.706  18.421  50.925  1.00  0.00           C
ATOM   9788  NH3 POPEm 363     109.206   9.611  25.055  1.00  0.00           N
ATOM   9792  C12 POPEm 363     107.716   9.741  25.145  1.00  0.00           C
ATOM   9795  C11 POPEm 363     107.016   8.481  24.655  1.00  0.00           C
ATOM   9798  P   POPEm 363     104.826   8.301  26.045  1.00  0.00           P
ATOM   9799  O13 POPEm 363     103.406   8.031  25.775  1.00  0.00           O
ATOM   9800  O14 POPEm 363     105.506   7.211  26.765  1.00  0.00           O
ATOM   9801  O11 POPEm 363     104.856   9.611  26.925  1.00  0.00           O
ATOM   9802  O12 POPEm 363     105.616   8.701  24.725  1.00  0.00           O
ATOM   9803  C1  POPEm 363     105.366   9.591  28.265  1.00  0.00           C
ATOM   9806  C2  POPEm 363     104.266   9.661  29.385  1.00  0.00           C
ATOM   9808  O21 POPEm 363     104.906  10.041  30.625  1.00  0.00           O
ATOM   9809  C21 POPEm 363     105.696   9.121  31.175  1.00  0.00           C
ATOM   9810  O22 POPEm 363     106.056   8.071  30.675  1.00  0.00           O
ATOM   9811  C22 POPEm 363     106.146   9.561  32.565  1.00  0.00           C
ATOM   9814  C3  POPEm 363     103.336   8.401  29.545  1.00  0.00           C
ATOM   9817  O31 POPEm 363     102.006   8.621  30.085  1.00  0.00           O
ATOM   9818  C31 POPEm 363     101.876   8.811  31.395  1.00  0.00           C
ATOM   9819  O32 POPEm 363     102.716   9.281  32.145  1.00  0.00           O
ATOM   9820  C32 POPEm 363     100.516   8.301  31.885  1.00  0.00           C
ATOM   9823  C23 POPEm 363     105.586   8.661  33.705  1.00  0.00           C
ATOM   9826  C24 POPEm 363     105.396   9.491  34.975  1.00  0.00           C
ATOM   9829  C25 POPEm 363     104.856   8.751  36.205  1.00  0.00           C
ATOM   9832  C26 POPEm 363     104.696   9.741  37.365  1.00  0.00           C
ATOM   9835  C27 POPEm 363     103.966   9.171  38.595  1.00  0.00           C
ATOM   9838  C28 POPEm 363     104.016  10.121  39.805  1.00  0.00           C
ATOM   9841  C29 POPEm 363     103.336  11.451  39.575  1.00  0.00           C
ATOM   9843 0C21 POPEm 363     103.086  12.381  40.505  1.00  0.00           C
ATOM   9845 1C21 POPEm 363     103.446  12.301  41.975  1.00  0.00           C
ATOM   9848 2C21 POPEm 363     104.056  13.601  42.525  1.00  0.00           C
ATOM   9851 3C21 POPEm 363     104.256  13.571  44.055  1.00  0.00           C
ATOM   9854 4C21 POPEm 363     105.066  14.791  44.525  1.00  0.00           C
ATOM   9857 5C21 POPEm 363     105.076  15.041  46.035  1.00  0.00           C
ATOM   9860 6C21 POPEm 363     105.806  13.971  46.845  1.00  0.00           C
ATOM   9863 7C21 POPEm 363     106.366  14.501  48.175  1.00  0.00           C
ATOM   9866 8C21 POPEm 363     107.096  13.441  49.005  1.00  0.00           C
ATOM   9870  C33 POPEm 363     100.296   8.591  33.385  1.00  0.00           C
ATOM   9873  C34 POPEm 363      99.346   7.651  34.155  1.00  0.00           C
ATOM   9876  C35 POPEm 363     100.076   6.441  34.765  1.00  0.00           C
ATOM   9879  C36 POPEm 363      99.316   5.731  35.895  1.00  0.00           C
ATOM   9882  C37 POPEm 363      99.936   4.351  36.225  1.00  0.00           C
ATOM   9885  C38 POPEm 363      99.426   3.711  37.525  1.00  0.00           C
ATOM   9888  C39 POPEm 363     100.066   4.311  38.795  1.00  0.00           C
ATOM   9891 0C31 POPEm 363      99.046   4.621  39.895  1.00  0.00           C
ATOM   9894 1C31 POPEm 363      99.706   4.981  41.225  1.00  0.00           C
ATOM   9897 2C31 POPEm 363      98.696   5.351  42.325  1.00  0.00           C
ATOM   9900 3C31 POPEm 363      98.146   4.151  43.115  1.00  0.00           C
ATOM   9903 4C31 POPEm 363      99.176   3.521  44.055  1.00  0.00           C
ATOM   9906 5C31 POPEm 363      98.546   2.561  45.075  1.00  0.00           C
ATOM   9909 6C31 POPEm 363      99.576   1.859  45.955  1.00  0.00           C
ATOM   9913  NH3 POPEn 364      60.166  25.741  28.265  1.00  0.00           N
ATOM   9917  C12 POPEn 364      61.636  25.991  28.045  1.00  0.00           C
ATOM   9920  C11 POPEn 364      61.926  27.291  27.295  1.00  0.00           C
ATOM   9923  P   POPEn 364      64.206  28.331  28.005  1.00  0.00           P
ATOM   9924  O13 POPEn 364      65.636  28.231  27.665  1.00  0.00           O
ATOM   9925  O14 POPEn 364      63.586  29.671  27.985  1.00  0.00           O
ATOM   9926  O11 POPEn 364      63.906  27.681  29.425  1.00  0.00           O
ATOM   9927  O12 POPEn 364      63.336  27.421  27.055  1.00  0.00           O
ATOM   9928  C1  POPEn 364      64.836  26.771  30.005  1.00  0.00           C
ATOM   9931  C2  POPEn 364      64.626  26.661  31.535  1.00  0.00           C
ATOM   9933  O21 POPEn 364      65.836  26.101  32.055  1.00  0.00           O
ATOM   9934  C21 POPEn 364      65.936  25.921  33.355  1.00  0.00           C
ATOM   9935  O22 POPEn 364      65.296  25.141  34.035  1.00  0.00           O
ATOM   9936  C22 POPEn 364      67.026  26.861  33.865  1.00  0.00           C
ATOM   9939  C3  POPEn 364      63.316  25.901  31.905  1.00  0.00           C
ATOM   9942  O31 POPEn 364      62.196  26.761  32.225  1.00  0.00           O
ATOM   9943  C31 POPEn 364      62.186  27.211  33.495  1.00  0.00           C
ATOM   9944  O32 POPEn 364      63.086  27.061  34.295  1.00  0.00           O
ATOM   9945  C32 POPEn 364      60.836  27.871  33.805  1.00  0.00           C
ATOM   9948  C23 POPEn 364      68.136  26.151  34.655  1.00  0.00           C
ATOM   9951  C24 POPEn 364      69.196  27.171  35.065  1.00  0.00           C
ATOM   9954  C25 POPEn 364      70.346  26.591  35.885  1.00  0.00           C
ATOM   9957  C26 POPEn 364      70.026  26.391  37.375  1.00  0.00           C
ATOM   9960  C27 POPEn 364      71.336  26.161  38.155  1.00  0.00           C
ATOM   9963  C28 POPEn 364      71.196  26.201  39.685  1.00  0.00           C
ATOM   9966  C29 POPEn 364      70.336  25.061  40.175  1.00  0.00           C
ATOM   9968 0C21 POPEn 364      69.116  25.161  40.745  1.00  0.00           C
ATOM   9970 1C21 POPEn 364      68.356  26.421  41.065  1.00  0.00           C
ATOM   9973 2C21 POPEn 364      68.086  26.571  42.575  1.00  0.00           C
ATOM   9976 3C21 POPEn 364      69.346  26.771  43.425  1.00  0.00           C
ATOM   9979 4C21 POPEn 364      69.066  26.881  44.925  1.00  0.00           C
ATOM   9982 5C21 POPEn 364      68.696  25.541  45.575  1.00  0.00           C
ATOM   9985 6C21 POPEn 364      68.736  25.621  47.105  1.00  0.00           C
ATOM   9988 7C21 POPEn 364      68.426  24.291  47.795  1.00  0.00           C
ATOM   9991 8C21 POPEn 364      68.766  24.311  49.285  1.00  0.00           C
ATOM   9995  C33 POPEn 364      60.886  28.811  35.035  1.00  0.00           C
ATOM   9998  C34 POPEn 364      59.516  29.411  35.425  1.00  0.00           C
ATOM  10001  C35 POPEn 364      59.626  30.501  36.515  1.00  0.00           C
ATOM  10004  C36 POPEn 364      59.896  29.931  37.915  1.00  0.00           C
ATOM  10007  C37 POPEn 364      60.466  30.881  38.975  1.00  0.00           C
ATOM  10010  C38 POPEn 364      60.966  30.121  40.225  1.00  0.00           C
ATOM  10013  C39 POPEn 364      59.886  29.631  41.215  1.00  0.00           C
ATOM  10016 0C31 POPEn 364      59.166  30.771  41.955  1.00  0.00           C
ATOM  10019 1C31 POPEn 364      58.496  30.331  43.265  1.00  0.00           C
ATOM  10022 2C31 POPEn 364      57.916  31.521  44.055  1.00  0.00           C
ATOM  10025 3C31 POPEn 364      57.236  31.131  45.375  1.00  0.00           C
ATOM  10028 4C31 POPEn 364      56.746  32.351  46.165  1.00  0.00           C
ATOM  10031 5C31 POPEn 364      56.126  31.991  47.515  1.00  0.00           C
ATOM  10034 6C31 POPEn 364      55.576  33.201  48.285  1.00  0.00           C
ATOM  10038  NH3 POPEo 365      89.796 136.811  26.715  1.00  0.00           N
ATOM  10042  C12 POPEo 365      89.186 135.821  27.685  1.00  0.00           C
ATOM  10045  C11 POPEo 365      89.236 134.351  27.205  1.00  0.00           C
ATOM  10048  P   POPEo 365      86.966 133.501  28.265  1.00  0.00           P
ATOM  10049  O13 POPEo 365      86.486 132.311  28.995  1.00  0.00           O
ATOM  10050  O14 POPEo 365      86.346 133.801  26.955  1.00  0.00           O
ATOM  10051  O11 POPEo 365      86.806 134.771  29.205  1.00  0.00           O
ATOM  10052  O12 POPEo 365      88.546 133.481  28.115  1.00  0.00           O
ATOM  10053  C1  POPEo 365      86.706 134.611  30.625  1.00  0.00           C
ATOM  10056  C2  POPEo 365      88.066 134.201  31.315  1.00  0.00           C
ATOM  10058  O21 POPEo 365      88.036 133.251  32.385  1.00  0.00           O
ATOM  10059  C21 POPEo 365      87.126 132.361  32.615  1.00  0.00           C
ATOM  10060  O22 POPEo 365      85.916 132.471  32.555  1.00  0.00           O
ATOM  10061  C22 POPEo 365      87.866 131.151  33.175  1.00  0.00           C
ATOM  10064  C3  POPEo 365      88.936 135.411  31.765  1.00  0.00           C
ATOM  10067  O31 POPEo 365      90.146 134.961  32.445  1.00  0.00           O
ATOM  10068  C31 POPEo 365      90.306 135.331  33.715  1.00  0.00           C
ATOM  10069  O32 POPEo 365      89.606 136.111  34.335  1.00  0.00           O
ATOM  10070  C32 POPEo 365      91.486 134.601  34.335  1.00  0.00           C
ATOM  10073  C23 POPEo 365      87.026 129.871  33.355  1.00  0.00           C
ATOM  10076  C24 POPEo 365      87.816 128.761  34.045  1.00  0.00           C
ATOM  10079  C25 POPEo 365      88.056 129.011  35.545  1.00  0.00           C
ATOM  10082  C26 POPEo 365      86.976 128.391  36.435  1.00  0.00           C
ATOM  10085  C27 POPEo 365      86.746 129.211  37.715  1.00  0.00           C
ATOM  10088  C28 POPEo 365      85.766 128.541  38.705  1.00  0.00           C
ATOM  10091  C29 POPEo 365      86.366 127.331  39.365  1.00  0.00           C
ATOM  10093 0C21 POPEo 365      86.906 127.311  40.605  1.00  0.00           C
ATOM  10095 1C21 POPEo 365      87.006 128.501  41.535  1.00  0.00           C
ATOM  10098 2C21 POPEo 365      85.766 128.671  42.435  1.00  0.00           C
ATOM  10101 3C21 POPEo 365      85.626 127.561  43.485  1.00  0.00           C
ATOM  10104 4C21 POPEo 365      84.446 127.761  44.435  1.00  0.00           C
ATOM  10107 5C21 POPEo 365      84.566 126.941  45.735  1.00  0.00           C
ATOM  10110 6C21 POPEo 365      84.756 125.431  45.505  1.00  0.00           C
ATOM  10113 7C21 POPEo 365      85.086 124.691  46.805  1.00  0.00           C
ATOM  10116 8C21 POPEo 365      85.336 123.201  46.595  1.00  0.00           C
ATOM  10120  C33 POPEo 365      92.716 135.511  34.535  1.00  0.00           C
ATOM  10123  C34 POPEo 365      93.756 134.871  35.455  1.00  0.00           C
ATOM  10126  C35 POPEo 365      93.486 135.051  36.965  1.00  0.00           C
ATOM  10129  C36 POPEo 365      93.626 136.521  37.385  1.00  0.00           C
ATOM  10132  C37 POPEo 365      93.666 136.741  38.905  1.00  0.00           C
ATOM  10135  C38 POPEo 365      93.476 138.231  39.225  1.00  0.00           C
ATOM  10138  C39 POPEo 365      94.106 138.701  40.545  1.00  0.00           C
ATOM  10141 0C31 POPEo 365      93.266 138.481  41.805  1.00  0.00           C
ATOM  10144 1C31 POPEo 365      93.906 139.203  42.995  1.00  0.00           C
ATOM  10147 2C31 POPEo 365      93.076 139.193  44.285  1.00  0.00           C
ATOM  10150 3C31 POPEo 365      93.866 139.833  45.435  1.00  0.00           C
ATOM  10153 4C31 POPEo 365      93.116 139.863  46.775  1.00  0.00           C
ATOM  10156 5C31 POPEo 365      94.036 140.203  47.945  1.00  0.00           C
ATOM  10159 6C31 POPEo 365      93.486 139.763  49.305  1.00  0.00           C
ATOM  10163  NH3 POPEp 366      98.656  82.351  33.065  1.00  0.00           N
ATOM  10167  C12 POPEp 366      98.676  83.681  32.365  1.00  0.00           C
ATOM  10170  C11 POPEp 366      99.436  83.641  31.035  1.00  0.00           C
ATOM  10173  P   POPEp 366      99.466  81.431  29.665  1.00  0.00           P
ATOM  10174  O13 POPEp 366     100.856  81.751  29.325  1.00  0.00           O
ATOM  10175  O14 POPEp 366      98.616  80.701  28.705  1.00  0.00           O
ATOM  10176  O11 POPEp 366      99.466  80.691  31.065  1.00  0.00           O
ATOM  10177  O12 POPEp 366      98.746  82.771  30.115  1.00  0.00           O
ATOM  10178  C1  POPEp 366     100.286  79.541  31.305  1.00  0.00           C
ATOM  10181  C2  POPEp 366     100.756  79.471  32.785  1.00  0.00           C
ATOM  10183  O21 POPEp 366      99.596  79.501  33.635  1.00  0.00           O
ATOM  10184  C21 POPEp 366      99.826  79.041  34.875  1.00  0.00           C
ATOM  10185  O22 POPEp 366     100.846  78.501  35.255  1.00  0.00           O
ATOM  10186  C22 POPEp 366      98.656  79.491  35.745  1.00  0.00           C
ATOM  10189  C3  POPEp 366     101.696  80.681  33.095  1.00  0.00           C
ATOM  10192  O31 POPEp 366     101.566  81.181  34.445  1.00  0.00           O
ATOM  10193  C31 POPEp 366     102.666  81.621  35.035  1.00  0.00           C
ATOM  10194  O32 POPEp 366     103.776  81.681  34.535  1.00  0.00           O
ATOM  10195  C32 POPEp 366     102.296  82.191  36.405  1.00  0.00           C
ATOM  10198  C23 POPEp 366      98.796  79.061  37.215  1.00  0.00           C
ATOM  10201  C24 POPEp 366      98.196  80.061  38.215  1.00  0.00           C
ATOM  10204  C25 POPEp 366      98.036  79.421  39.605  1.00  0.00           C
ATOM  10207  C26 POPEp 366      96.896  80.021  40.435  1.00  0.00           C
ATOM  10210  C27 POPEp 366      97.016  81.521  40.735  1.00  0.00           C
ATOM  10213  C28 POPEp 366      96.586  81.801  42.195  1.00  0.00           C
ATOM  10216  C29 POPEp 366      96.296  83.241  42.535  1.00  0.00           C
ATOM  10218 0C21 POPEp 366      95.326  83.651  43.385  1.00  0.00           C
ATOM  10220 1C21 POPEp 366      94.346  82.741  44.085  1.00  0.00           C
ATOM  10223 2C21 POPEp 366      94.846  82.091  45.395  1.00  0.00           C
ATOM  10226 3C21 POPEp 366      94.786  83.031  46.605  1.00  0.00           C
ATOM  10229 4C21 POPEp 366      94.866  82.311  47.965  1.00  0.00           C
ATOM  10232 5C21 POPEp 366      96.186  81.571  48.235  1.00  0.00           C
ATOM  10235 6C21 POPEp 366      96.286  81.091  49.685  1.00  0.00           C
ATOM  10238 7C21 POPEp 366      97.596  80.341  49.995  1.00  0.00           C
ATOM  10241 8C21 POPEp 366      97.706  79.881  51.445  1.00  0.00           C
ATOM  10245  C33 POPEp 366     102.646  81.321  37.635  1.00  0.00           C
ATOM  10248  C34 POPEp 366     101.806  81.781  38.835  1.00  0.00           C
ATOM  10251  C35 POPEp 366     101.616  80.701  39.905  1.00  0.00           C
ATOM  10254  C36 POPEp 366     102.646  80.781  41.035  1.00  0.00           C
ATOM  10257  C37 POPEp 366     102.206  80.121  42.355  1.00  0.00           C
ATOM  10260  C38 POPEp 366     103.316  79.821  43.405  1.00  0.00           C
ATOM  10263  C39 POPEp 366     104.396  78.841  42.895  1.00  0.00           C
ATOM  10266 0C31 POPEp 366     105.816  78.971  43.485  1.00  0.00           C
ATOM  10269 1C31 POPEp 366     106.826  78.481  42.435  1.00  0.00           C
ATOM  10272 2C31 POPEp 366     108.306  78.501  42.845  1.00  0.00           C
ATOM  10275 3C31 POPEp 366     109.216  78.031  41.695  1.00  0.00           C
ATOM  10278 4C31 POPEp 366     109.066  76.541  41.345  1.00  0.00           C
ATOM  10281 5C31 POPEp 366     109.636  76.191  39.965  1.00  0.00           C
ATOM  10284 6C31 POPEp 366     109.526  74.711  39.615  1.00  0.00           C
ATOM  10288  NH3 POPEq 367      65.146 134.081  75.065  1.00  0.00           N
ATOM  10292  C12 POPEq 367      64.776 134.201  76.525  1.00  0.00           C
ATOM  10295  C11 POPEq 367      64.076 135.541  76.835  1.00  0.00           C
ATOM  10298  P   POPEq 367      61.996 135.171  75.225  1.00  0.00           P
ATOM  10299  O13 POPEq 367      61.816 133.901  75.955  1.00  0.00           O
ATOM  10300  O14 POPEq 367      60.826 135.961  74.805  1.00  0.00           O
ATOM  10301  O11 POPEq 367      62.816 134.801  73.905  1.00  0.00           O
ATOM  10302  O12 POPEq 367      63.156 136.041  75.845  1.00  0.00           O
ATOM  10303  C1  POPEq 367      63.126 135.871  73.005  1.00  0.00           C
ATOM  10306  C2  POPEq 367      62.666 135.511  71.575  1.00  0.00           C
ATOM  10308  O21 POPEq 367      63.636 135.941  70.615  1.00  0.00           O
ATOM  10309  C21 POPEq 367      63.936 137.231  70.605  1.00  0.00           C
ATOM  10310  O22 POPEq 367      63.386 138.121  71.235  1.00  0.00           O
ATOM  10311  C22 POPEq 367      65.156 137.391  69.705  1.00  0.00           C
ATOM  10314  C3  POPEq 367      61.226 135.971  71.195  1.00  0.00           C
ATOM  10317  O31 POPEq 367      60.846 135.581  69.845  1.00  0.00           O
ATOM  10318  C31 POPEq 367      60.456 134.301  69.755  1.00  0.00           C
ATOM  10319  O32 POPEq 367      60.656 133.461  70.605  1.00  0.00           O
ATOM  10320  C32 POPEq 367      59.646 134.051  68.485  1.00  0.00           C
ATOM  10323  C23 POPEq 367      64.956 138.541  68.715  1.00  0.00           C
ATOM  10326  C24 POPEq 367      64.136 138.121  67.495  1.00  0.00           C
ATOM  10329  C25 POPEq 367      64.036 139.253  66.485  1.00  0.00           C
ATOM  10332  C26 POPEq 367      63.636 138.791  65.085  1.00  0.00           C
ATOM  10335  C27 POPEq 367      63.556 139.983  64.125  1.00  0.00           C
ATOM  10338  C28 POPEq 367      63.256 139.553  62.685  1.00  0.00           C
ATOM  10341  C29 POPEq 367      62.926 140.753  61.835  1.00  0.00           C
ATOM  10343 0C21 POPEq 367      62.556 140.723  60.545  1.00  0.00           C
ATOM  10345 1C21 POPEq 367      62.426 139.473  59.705  1.00  0.00           C
ATOM  10348 2C21 POPEq 367      63.756 139.113  59.005  1.00  0.00           C
ATOM  10351 3C21 POPEq 367      63.586 138.041  57.915  1.00  0.00           C
ATOM  10354 4C21 POPEq 367      64.916 137.591  57.275  1.00  0.00           C
ATOM  10357 5C21 POPEq 367      65.856 138.761  56.955  1.00  0.00           C
ATOM  10360 6C21 POPEq 367      66.936 138.471  55.905  1.00  0.00           C
ATOM  10363 7C21 POPEq 367      68.006 139.573  55.925  1.00  0.00           C
ATOM  10366 8C21 POPEq 367      68.886 139.623  54.665  1.00  0.00           C
ATOM  10370  C33 POPEq 367      59.686 132.561  68.025  1.00  0.00           C
ATOM  10373  C34 POPEq 367      60.566 132.271  66.795  1.00  0.00           C
ATOM  10376  C35 POPEq 367      62.026 132.751  66.895  1.00  0.00           C
ATOM  10379  C36 POPEq 367      62.806 132.411  65.615  1.00  0.00           C
ATOM  10382  C37 POPEq 367      64.126 133.181  65.455  1.00  0.00           C
ATOM  10385  C38 POPEq 367      64.916 132.671  64.235  1.00  0.00           C
ATOM  10388  C39 POPEq 367      66.296 133.331  64.065  1.00  0.00           C
ATOM  10391 0C31 POPEq 367      67.236 133.061  65.245  1.00  0.00           C
ATOM  10394 1C31 POPEq 367      68.716 133.141  64.855  1.00  0.00           C
ATOM  10397 2C31 POPEq 367      69.626 132.261  65.735  1.00  0.00           C
ATOM  10400 3C31 POPEq 367      69.766 132.731  67.185  1.00  0.00           C
ATOM  10403 4C31 POPEq 367      70.926 132.001  67.885  1.00  0.00           C
ATOM  10406 5C31 POPEq 367      71.216 132.521  69.295  1.00  0.00           C
ATOM  10409 6C31 POPEq 367      72.446 131.851  69.925  1.00  0.00           C
ATOM  10413  NH3 POPEr 368     115.696  81.701  31.195  1.00  0.00           N
ATOM  10417  C12 POPEr 368     114.626  82.421  31.965  1.00  0.00           C
ATOM  10420  C11 POPEr 368     113.306  82.361  31.205  1.00  0.00           C
ATOM  10423  P   POPEr 368     110.936  81.411  31.305  1.00  0.00           P
ATOM  10424  O13 POPEr 368     110.736  82.331  30.175  1.00  0.00           O
ATOM  10425  O14 POPEr 368     110.366  80.051  31.165  1.00  0.00           O
ATOM  10426  O11 POPEr 368     110.296  82.091  32.585  1.00  0.00           O
ATOM  10427  O12 POPEr 368     112.466  81.301  31.705  1.00  0.00           O
ATOM  10428  C1  POPEr 368     110.986  82.791  33.615  1.00  0.00           C
ATOM  10431  C2  POPEr 368     109.896  83.161  34.655  1.00  0.00           C
ATOM  10433  O21 POPEr 368     110.296  84.031  35.735  1.00  0.00           O
ATOM  10434  C21 POPEr 368     111.306  83.691  36.495  1.00  0.00           C
ATOM  10435  O22 POPEr 368     112.026  82.711  36.355  1.00  0.00           O
ATOM  10436  C22 POPEr 368     111.396  84.671  37.665  1.00  0.00           C
ATOM  10439  C3  POPEr 368     109.236  81.841  35.165  1.00  0.00           C
ATOM  10442  O31 POPEr 368     108.266  82.031  36.195  1.00  0.00           O
ATOM  10443  C31 POPEr 368     107.156  82.671  35.825  1.00  0.00           C
ATOM  10444  O32 POPEr 368     106.906  83.081  34.705  1.00  0.00           O
ATOM  10445  C32 POPEr 368     106.336  82.921  37.075  1.00  0.00           C
ATOM  10448  C23 POPEr 368     112.396  84.231  38.755  1.00  0.00           C
ATOM  10451  C24 POPEr 368     112.626  85.321  39.815  1.00  0.00           C
ATOM  10454  C25 POPEr 368     111.456  85.431  40.805  1.00  0.00           C
ATOM  10457  C26 POPEr 368     111.306  86.851  41.365  1.00  0.00           C
ATOM  10460  C27 POPEr 368     110.166  86.971  42.385  1.00  0.00           C
ATOM  10463  C28 POPEr 368     109.896  88.431  42.755  1.00  0.00           C
ATOM  10466  C29 POPEr 368     108.796  88.551  43.775  1.00  0.00           C
ATOM  10468 0C21 POPEr 368     108.926  89.031  45.025  1.00  0.00           C
ATOM  10470 1C21 POPEr 368     110.206  89.581  45.615  1.00  0.00           C
ATOM  10473 2C21 POPEr 368     109.936  90.451  46.855  1.00  0.00           C
ATOM  10476 3C21 POPEr 368     109.366  89.671  48.055  1.00  0.00           C
ATOM  10479 4C21 POPEr 368     108.976  90.581  49.225  1.00  0.00           C
ATOM  10482 5C21 POPEr 368     107.726  91.431  48.945  1.00  0.00           C
ATOM  10485 6C21 POPEr 368     107.706  92.721  49.765  1.00  0.00           C
ATOM  10488 7C21 POPEr 368     106.596  93.691  49.345  1.00  0.00           C
ATOM  10491 8C21 POPEr 368     107.086  95.141  49.205  1.00  0.00           C
ATOM  10495  C33 POPEr 368     107.116  83.861  38.045  1.00  0.00           C
ATOM  10498  C34 POPEr 368     106.256  84.351  39.205  1.00  0.00           C
ATOM  10501  C35 POPEr 368     106.536  83.581  40.495  1.00  0.00           C
ATOM  10504  C36 POPEr 368     107.766  83.971  41.325  1.00  0.00           C
ATOM  10507  C37 POPEr 368     108.306  82.801  42.185  1.00  0.00           C
ATOM  10510  C38 POPEr 368     109.246  83.221  43.325  1.00  0.00           C
ATOM  10513  C39 POPEr 368     108.466  83.731  44.545  1.00  0.00           C
ATOM  10516 0C31 POPEr 368     109.366  84.161  45.715  1.00  0.00           C
ATOM  10519 1C31 POPEr 368     108.566  84.771  46.875  1.00  0.00           C
ATOM  10522 2C31 POPEr 368     109.446  85.321  48.005  1.00  0.00           C
ATOM  10525 3C31 POPEr 368     109.516  84.401  49.235  1.00  0.00           C
ATOM  10528 4C31 POPEr 368     110.176  83.041  48.975  1.00  0.00           C
ATOM  10531 5C31 POPEr 368     110.956  82.551  50.195  1.00  0.00           C
ATOM  10534 6C31 POPEr 368     112.426  82.941  50.125  1.00  0.00           C
ATOM  10538  NH3 POPEs 369      94.186   6.811  27.875  1.00  0.00           N
ATOM  10542  C12 POPEs 369      93.556   5.461  28.125  1.00  0.00           C
ATOM  10545  C11 POPEs 369      93.866   4.501  26.955  1.00  0.00           C
ATOM  10548  P   POPEs 369      93.386   1.899  26.535  1.00  0.00           P
ATOM  10549  O13 POPEs 369      94.526   1.029  26.165  1.00  0.00           O
ATOM  10550  O14 POPEs 369      92.546   2.391  25.415  1.00  0.00           O
ATOM  10551  O11 POPEs 369      92.456   1.139  27.615  1.00  0.00           O
ATOM  10552  O12 POPEs 369      93.926   3.131  27.365  1.00  0.00           O
ATOM  10553  C1  POPEs 369      92.996   0.979  28.945  1.00  0.00           C
ATOM  10556  C2  POPEs 369      92.666   2.199  29.865  1.00  0.00           C
ATOM  10558  O21 POPEs 369      92.986   1.919  31.255  1.00  0.00           O
ATOM  10559  C21 POPEs 369      93.896   2.731  31.805  1.00  0.00           C
ATOM  10560  O22 POPEs 369      94.606   3.521  31.215  1.00  0.00           O
ATOM  10561  C22 POPEs 369      93.916   2.531  33.325  1.00  0.00           C
ATOM  10564  C3  POPEs 369      91.156   2.541  29.725  1.00  0.00           C
ATOM  10567  O31 POPEs 369      90.746   3.461  30.765  1.00  0.00           O
ATOM  10568  C31 POPEs 369      89.646   3.081  31.415  1.00  0.00           C
ATOM  10569  O32 POPEs 369      89.056   2.029  31.275  1.00  0.00           O
ATOM  10570  C32 POPEs 369      89.226   4.181  32.375  1.00  0.00           C
ATOM  10573  C23 POPEs 369      95.276   2.921  33.955  1.00  0.00           C
ATOM  10576  C24 POPEs 369      95.216   3.211  35.455  1.00  0.00           C
ATOM  10579  C25 POPEs 369      94.916   4.681  35.795  1.00  0.00           C
ATOM  10582  C26 POPEs 369      95.416   5.041  37.205  1.00  0.00           C
ATOM  10585  C27 POPEs 369      95.146   6.501  37.615  1.00  0.00           C
ATOM  10588  C28 POPEs 369      95.756   6.891  38.985  1.00  0.00           C
ATOM  10591  C29 POPEs 369      95.146   6.081  40.095  1.00  0.00           C
ATOM  10593 0C21 POPEs 369      94.846   6.471  41.345  1.00  0.00           C
ATOM  10595 1C21 POPEs 369      95.096   7.811  41.995  1.00  0.00           C
ATOM  10598 2C21 POPEs 369      95.916   7.721  43.295  1.00  0.00           C
ATOM  10601 3C21 POPEs 369      95.356   6.711  44.315  1.00  0.00           C
ATOM  10604 4C21 POPEs 369      96.066   6.731  45.675  1.00  0.00           C
ATOM  10607 5C21 POPEs 369      95.766   8.011  46.475  1.00  0.00           C
ATOM  10610 6C21 POPEs 369      96.256   7.941  47.925  1.00  0.00           C
ATOM  10613 7C21 POPEs 369      95.846   9.181  48.715  1.00  0.00           C
ATOM  10616 8C21 POPEs 369      96.366   9.201  50.155  1.00  0.00           C
ATOM  10620  C33 POPEs 369      88.606   3.561  33.645  1.00  0.00           C
ATOM  10623  C34 POPEs 369      89.296   4.041  34.915  1.00  0.00           C
ATOM  10626  C35 POPEs 369      88.946   3.151  36.105  1.00  0.00           C
ATOM  10629  C36 POPEs 369      89.436   3.751  37.415  1.00  0.00           C
ATOM  10632  C37 POPEs 369      89.036   2.921  38.635  1.00  0.00           C
ATOM  10635  C38 POPEs 369      89.316   3.691  39.915  1.00  0.00           C
ATOM  10638  C39 POPEs 369      88.836   2.961  41.175  1.00  0.00           C
ATOM  10641 0C31 POPEs 369      89.056   3.851  42.405  1.00  0.00           C
ATOM  10644 1C31 POPEs 369      88.576   3.241  43.715  1.00  0.00           C
ATOM  10647 2C31 POPEs 369      88.926   4.151  44.895  1.00  0.00           C
ATOM  10650 3C31 POPEs 369      88.436   3.651  46.255  1.00  0.00           C
ATOM  10653 4C31 POPEs 369      89.186   2.389  46.715  1.00  0.00           C
ATOM  10656 5C31 POPEs 369      89.016   2.119  48.215  1.00  0.00           C
ATOM  10659 6C31 POPEs 369      90.016   1.099  48.755  1.00  0.00           C
ATOM  10663  NH3 POPEt 370      95.696 119.081  70.335  1.00  0.00           N
ATOM  10667  C12 POPEt 370      96.376 118.901  71.655  1.00  0.00           C
ATOM  10670  C11 POPEt 370      97.696 118.111  71.515  1.00  0.00           C
ATOM  10673  P   POPEt 370     100.136 118.321  70.695  1.00  0.00           P
ATOM  10674  O13 POPEt 370     100.826 118.871  71.885  1.00  0.00           O
ATOM  10675  O14 POPEt 370     100.096 116.831  70.585  1.00  0.00           O
ATOM  10676  O11 POPEt 370     100.756 118.921  69.385  1.00  0.00           O
ATOM  10677  O12 POPEt 370      98.636 118.841  70.735  1.00  0.00           O
ATOM  10678  C1  POPEt 370     100.076 119.011  68.145  1.00  0.00           C
ATOM  10681  C2  POPEt 370     100.156 117.701  67.315  1.00  0.00           C
ATOM  10683  O21 POPEt 370     100.706 118.021  66.015  1.00  0.00           O
ATOM  10684  C21 POPEt 370     101.486 117.071  65.485  1.00  0.00           C
ATOM  10685  O22 POPEt 370     101.596 115.941  65.925  1.00  0.00           O
ATOM  10686  C22 POPEt 370     102.216 117.601  64.255  1.00  0.00           C
ATOM  10689  C3  POPEt 370      98.746 117.031  67.255  1.00  0.00           C
ATOM  10692  O31 POPEt 370      98.706 115.811  66.495  1.00  0.00           O
ATOM  10693  C31 POPEt 370      98.386 115.951  65.215  1.00  0.00           C
ATOM  10694  O32 POPEt 370      98.056 116.991  64.665  1.00  0.00           O
ATOM  10695  C32 POPEt 370      98.586 114.591  64.525  1.00  0.00           C
ATOM  10698  C23 POPEt 370     101.636 117.111  62.905  1.00  0.00           C
ATOM  10701  C24 POPEt 370     102.216 117.931  61.745  1.00  0.00           C
ATOM  10704  C25 POPEt 370     101.936 117.381  60.335  1.00  0.00           C
ATOM  10707  C26 POPEt 370     102.646 118.221  59.255  1.00  0.00           C
ATOM  10710  C27 POPEt 370     102.526 117.651  57.825  1.00  0.00           C
ATOM  10713  C28 POPEt 370     103.166 118.591  56.775  1.00  0.00           C
ATOM  10716  C29 POPEt 370     103.376 117.941  55.425  1.00  0.00           C
ATOM  10718 0C21 POPEt 370     103.156 118.481  54.215  1.00  0.00           C
ATOM  10720 1C21 POPEt 370     102.626 119.861  53.895  1.00  0.00           C
ATOM  10723 2C21 POPEt 370     101.616 119.831  52.715  1.00  0.00           C
ATOM  10726 3C21 POPEt 370     100.236 119.281  53.125  1.00  0.00           C
ATOM  10729 4C21 POPEt 370      99.216 119.211  51.965  1.00  0.00           C
ATOM  10732 5C21 POPEt 370      99.586 118.181  50.885  1.00  0.00           C
ATOM  10735 6C21 POPEt 370      99.776 118.851  49.515  1.00  0.00           C
ATOM  10738 7C21 POPEt 370     100.306 117.891  48.455  1.00  0.00           C
ATOM  10741 8C21 POPEt 370     100.536 118.531  47.075  1.00  0.00           C
ATOM  10745  C33 POPEt 370      98.576 114.721  62.995  1.00  0.00           C
ATOM  10748  C34 POPEt 370      98.026 113.481  62.285  1.00  0.00           C
ATOM  10751  C35 POPEt 370      97.736 113.821  60.815  1.00  0.00           C
ATOM  10754  C36 POPEt 370      96.446 113.201  60.265  1.00  0.00           C
ATOM  10757  C37 POPEt 370      95.876 113.991  59.075  1.00  0.00           C
ATOM  10760  C38 POPEt 370      94.376 113.751  58.845  1.00  0.00           C
ATOM  10763  C39 POPEt 370      93.986 112.311  58.515  1.00  0.00           C
ATOM  10766 0C31 POPEt 370      94.596 111.811  57.215  1.00  0.00           C
ATOM  10769 1C31 POPEt 370      93.756 110.681  56.615  1.00  0.00           C
ATOM  10772 2C31 POPEt 370      94.486 109.891  55.535  1.00  0.00           C
ATOM  10775 3C31 POPEt 370      93.556 108.891  54.835  1.00  0.00           C
ATOM  10778 4C31 POPEt 370      93.036 107.741  55.705  1.00  0.00           C
ATOM  10781 5C31 POPEt 370      91.716 107.181  55.165  1.00  0.00           C
ATOM  10784 6C31 POPEt 370      91.276 105.891  55.865  1.00  0.00           C
ATOM  10788  NH3 POPEu 371     120.576  76.321  70.995  1.00  0.00           N
ATOM  10792  C12 POPEu 371     119.406  75.471  71.405  1.00  0.00           C
ATOM  10795  C11 POPEu 371     118.146  76.351  71.515  1.00  0.00           C
ATOM  10798  P   POPEu 371     115.986  74.881  71.355  1.00  0.00           P
ATOM  10799  O13 POPEu 371     115.396  73.911  72.295  1.00  0.00           O
ATOM  10800  O14 POPEu 371     115.076  75.821  70.665  1.00  0.00           O
ATOM  10801  O11 POPEu 371     116.856  74.071  70.315  1.00  0.00           O
ATOM  10802  O12 POPEu 371     117.086  75.671  72.155  1.00  0.00           O
ATOM  10803  C1  POPEu 371     116.296  72.901  69.725  1.00  0.00           C
ATOM  10806  C2  POPEu 371     116.936  72.661  68.345  1.00  0.00           C
ATOM  10808  O21 POPEu 371     116.046  73.131  67.295  1.00  0.00           O
ATOM  10809  C21 POPEu 371     116.186  74.401  66.965  1.00  0.00           C
ATOM  10810  O22 POPEu 371     117.006  75.191  67.405  1.00  0.00           O
ATOM  10811  C22 POPEu 371     115.166  74.771  65.875  1.00  0.00           C
ATOM  10814  C3  POPEu 371     117.306  71.161  68.135  1.00  0.00           C
ATOM  10817  O31 POPEu 371     117.846  70.981  66.815  1.00  0.00           O
ATOM  10818  C31 POPEu 371     117.616  69.781  66.275  1.00  0.00           C
ATOM  10819  O32 POPEu 371     117.416  68.741  66.875  1.00  0.00           O
ATOM  10820  C32 POPEu 371     117.416  69.981  64.775  1.00  0.00           C
ATOM  10823  C23 POPEu 371     115.816  75.161  64.525  1.00  0.00           C
ATOM  10826  C24 POPEu 371     114.856  75.921  63.595  1.00  0.00           C
ATOM  10829  C25 POPEu 371     115.416  76.221  62.185  1.00  0.00           C
ATOM  10832  C26 POPEu 371     114.736  77.421  61.515  1.00  0.00           C
ATOM  10835  C27 POPEu 371     115.016  77.541  60.005  1.00  0.00           C
ATOM  10838  C28 POPEu 371     114.266  78.731  59.365  1.00  0.00           C
ATOM  10841  C29 POPEu 371     114.276  78.751  57.855  1.00  0.00           C
ATOM  10843 0C21 POPEu 371     113.196  78.721  57.055  1.00  0.00           C
ATOM  10845 1C21 POPEu 371     111.776  78.671  57.555  1.00  0.00           C
ATOM  10848 2C21 POPEu 371     110.656  78.571  56.495  1.00  0.00           C
ATOM  10851 3C21 POPEu 371     110.806  77.371  55.545  1.00  0.00           C
ATOM  10854 4C21 POPEu 371     109.466  76.771  55.105  1.00  0.00           C
ATOM  10857 5C21 POPEu 371     109.226  75.351  55.675  1.00  0.00           C
ATOM  10860 6C21 POPEu 371     108.946  75.301  57.175  1.00  0.00           C
ATOM  10863 7C21 POPEu 371     108.866  73.851  57.655  1.00  0.00           C
ATOM  10866 8C21 POPEu 371     108.506  73.681  59.135  1.00  0.00           C
ATOM  10870  C33 POPEu 371     115.896  70.141  64.455  1.00  0.00           C
ATOM  10873  C34 POPEu 371     115.626  70.531  62.995  1.00  0.00           C
ATOM  10876  C35 POPEu 371     114.176  70.341  62.535  1.00  0.00           C
ATOM  10879  C36 POPEu 371     113.146  71.291  63.165  1.00  0.00           C
ATOM  10882  C37 POPEu 371     111.756  71.121  62.545  1.00  0.00           C
ATOM  10885  C38 POPEu 371     110.696  71.951  63.275  1.00  0.00           C
ATOM  10888  C39 POPEu 371     109.296  71.861  62.635  1.00  0.00           C
ATOM  10891 0C31 POPEu 371     108.366  72.941  63.205  1.00  0.00           C
ATOM  10894 1C31 POPEu 371     106.926  72.851  62.685  1.00  0.00           C
ATOM  10897 2C31 POPEu 371     106.046  74.011  63.175  1.00  0.00           C
ATOM  10900 3C31 POPEu 371     104.776  74.191  62.325  1.00  0.00           C
ATOM  10903 4C31 POPEu 371     105.066  74.811  60.945  1.00  0.00           C
ATOM  10906 5C31 POPEu 371     104.066  74.371  59.875  1.00  0.00           C
ATOM  10909 6C31 POPEu 371     104.306  75.041  58.515  1.00  0.00           C
ATOM  10913  NH3 POPEv 372       6.776  33.481  26.425  1.00  0.00           N
ATOM  10917  C12 POPEv 372       5.406  33.951  26.845  1.00  0.00           C
ATOM  10920  C11 POPEv 372       4.656  32.921  27.685  1.00  0.00           C
ATOM  10923  P   POPEv 372       4.866  30.711  26.255  1.00  0.00           P
ATOM  10924  O13 POPEv 372       3.896  29.631  25.935  1.00  0.00           O
ATOM  10925  O14 POPEv 372       5.746  31.261  25.195  1.00  0.00           O
ATOM  10926  O11 POPEv 372       5.846  30.311  27.405  1.00  0.00           O
ATOM  10927  O12 POPEv 372       4.066  31.911  26.875  1.00  0.00           O
ATOM  10928  C1  POPEv 372       5.486  29.901  28.715  1.00  0.00           C
ATOM  10931  C2  POPEv 372       5.166  28.391  28.835  1.00  0.00           C
ATOM  10933  O21 POPEv 372       5.046  28.121  30.235  1.00  0.00           O
ATOM  10934  C21 POPEv 372       4.066  27.301  30.555  1.00  0.00           C
ATOM  10935  O22 POPEv 372       3.246  26.831  29.785  1.00  0.00           O
ATOM  10936  C22 POPEv 372       4.056  27.121  32.075  1.00  0.00           C
ATOM  10939  C3  POPEv 372       6.276  27.491  28.235  1.00  0.00           C
ATOM  10942  O31 POPEv 372       6.046  26.081  28.425  1.00  0.00           O
ATOM  10943  C31 POPEv 372       5.116  25.561  27.655  1.00  0.00           C
ATOM  10944  O32 POPEv 372       4.336  26.191  26.965  1.00  0.00           O
ATOM  10945  C32 POPEv 372       5.206  24.041  27.755  1.00  0.00           C
ATOM  10948  C23 POPEv 372       3.976  25.651  32.515  1.00  0.00           C
ATOM  10951  C24 POPEv 372       3.156  25.451  33.805  1.00  0.00           C
ATOM  10954  C25 POPEv 372       3.826  25.891  35.115  1.00  0.00           C
ATOM  10957  C26 POPEv 372       4.536  24.731  35.835  1.00  0.00           C
ATOM  10960  C27 POPEv 372       5.326  25.151  37.085  1.00  0.00           C
ATOM  10963  C28 POPEv 372       5.806  23.951  37.945  1.00  0.00           C
ATOM  10966  C29 POPEv 372       6.626  22.961  37.155  1.00  0.00           C
ATOM  10968 0C21 POPEv 372       7.946  22.741  37.255  1.00  0.00           C
ATOM  10970 1C21 POPEv 372       8.906  23.431  38.185  1.00  0.00           C
ATOM  10973 2C21 POPEv 372      10.266  22.711  38.205  1.00  0.00           C
ATOM  10976 3C21 POPEv 372      11.226  23.231  39.295  1.00  0.00           C
ATOM  10979 4C21 POPEv 372      12.606  22.561  39.215  1.00  0.00           C
ATOM  10982 5C21 POPEv 372      13.486  22.821  40.445  1.00  0.00           C
ATOM  10985 6C21 POPEv 372      14.826  22.081  40.365  1.00  0.00           C
ATOM  10988 7C21 POPEv 372      15.546  21.931  41.715  1.00  0.00           C
ATOM  10991 8C21 POPEv 372      16.746  20.981  41.665  1.00  0.00           C
ATOM  10995  C33 POPEv 372       4.366  23.521  28.935  1.00  0.00           C
ATOM  10998  C34 POPEv 372       4.466  22.001  29.045  1.00  0.00           C
ATOM  11001  C35 POPEv 372       3.716  21.431  30.245  1.00  0.00           C
ATOM  11004  C36 POPEv 372       4.216  21.951  31.595  1.00  0.00           C
ATOM  11007  C37 POPEv 372       4.066  20.881  32.685  1.00  0.00           C
ATOM  11010  C38 POPEv 372       3.826  21.461  34.075  1.00  0.00           C
ATOM  11013  C39 POPEv 372       3.716  20.341  35.115  1.00  0.00           C
ATOM  11016 0C31 POPEv 372       2.946  20.741  36.365  1.00  0.00           C
ATOM  11019 1C31 POPEv 372       2.626  19.531  37.255  1.00  0.00           C
ATOM  11022 2C31 POPEv 372       1.764  19.881  38.465  1.00  0.00           C
ATOM  11025 3C31 POPEv 372       1.084  18.641  39.055  1.00  0.00           C
ATOM  11028 4C31 POPEv 372       0.034  18.981  40.125  1.00  0.00           C
ATOM  11031 5C31 POPEv 372      -0.846  17.771  40.465  1.00  0.00           C
ATOM  11034 6C31 POPEv 372      -2.066  18.131  41.315  1.00  0.00           C
ATOM  11038  NH3 POPEw 373     123.026  98.681  28.335  1.00  0.00           N
ATOM  11042  C12 POPEw 373     122.606  98.681  26.895  1.00  0.00           C
ATOM  11045  C11 POPEw 373     121.656  99.871  26.645  1.00  0.00           C
ATOM  11048  P   POPEw 373     119.206 100.441  27.525  1.00  0.00           P
ATOM  11049  O13 POPEw 373     118.916 100.661  26.095  1.00  0.00           O
ATOM  11050  O14 POPEw 373     118.326  99.461  28.215  1.00  0.00           O
ATOM  11051  O11 POPEw 373     119.126 101.841  28.255  1.00  0.00           O
ATOM  11052  O12 POPEw 373     120.706  99.981  27.715  1.00  0.00           O
ATOM  11053  C1  POPEw 373     119.216 102.111  29.655  1.00  0.00           C
ATOM  11056  C2  POPEw 373     117.926 102.801  30.225  1.00  0.00           C
ATOM  11058  O21 POPEw 373     117.696 102.431  31.595  1.00  0.00           O
ATOM  11059  C21 POPEw 373     118.596 102.841  32.485  1.00  0.00           C
ATOM  11060  O22 POPEw 373     119.596 103.491  32.225  1.00  0.00           O
ATOM  11061  C22 POPEw 373     118.136 102.401  33.895  1.00  0.00           C
ATOM  11064  C3  POPEw 373     116.656 102.421  29.395  1.00  0.00           C
ATOM  11067  O31 POPEw 373     115.486 103.151  29.815  1.00  0.00           O
ATOM  11068  C31 POPEw 373     114.426 102.621  30.415  1.00  0.00           C
ATOM  11069  O32 POPEw 373     113.566 103.251  31.015  1.00  0.00           O
ATOM  11070  C32 POPEw 373     114.306 101.101  30.315  1.00  0.00           C
ATOM  11073  C23 POPEw 373     118.716 103.291  35.015  1.00  0.00           C
ATOM  11076  C24 POPEw 373     118.376 102.891  36.455  1.00  0.00           C
ATOM  11079  C25 POPEw 373     119.116 103.791  37.455  1.00  0.00           C
ATOM  11082  C26 POPEw 373     118.496 103.781  38.865  1.00  0.00           C
ATOM  11085  C27 POPEw 373     119.216 102.831  39.825  1.00  0.00           C
ATOM  11088  C28 POPEw 373     118.376 102.461  41.075  1.00  0.00           C
ATOM  11091  C29 POPEw 373     118.076 103.631  41.975  1.00  0.00           C
ATOM  11093 0C21 POPEw 373     118.826 104.061  43.015  1.00  0.00           C
ATOM  11095 1C21 POPEw 373     120.116 103.451  43.505  1.00  0.00           C
ATOM  11098 2C21 POPEw 373     120.226 103.441  45.045  1.00  0.00           C
ATOM  11101 3C21 POPEw 373     120.896 104.691  45.625  1.00  0.00           C
ATOM  11104 4C21 POPEw 373     120.656 104.851  47.135  1.00  0.00           C
ATOM  11107 5C21 POPEw 373     121.796 105.551  47.905  1.00  0.00           C
ATOM  11110 6C21 POPEw 373     122.896 104.571  48.365  1.00  0.00           C
ATOM  11113 7C21 POPEw 373     123.856 105.171  49.405  1.00  0.00           C
ATOM  11116 8C21 POPEw 373     124.996 104.231  49.785  1.00  0.00           C
ATOM  11120  C33 POPEw 373     114.946 100.411  31.535  1.00  0.00           C
ATOM  11123  C34 POPEw 373     114.316  99.051  31.915  1.00  0.00           C
ATOM  11126  C35 POPEw 373     114.606  98.691  33.385  1.00  0.00           C
ATOM  11129  C36 POPEw 373     116.096  98.821  33.745  1.00  0.00           C
ATOM  11132  C37 POPEw 373     116.446  98.311  35.145  1.00  0.00           C
ATOM  11135  C38 POPEw 373     117.936  98.541  35.445  1.00  0.00           C
ATOM  11138  C39 POPEw 373     118.436  97.881  36.745  1.00  0.00           C
ATOM  11141 0C31 POPEw 373     117.756  98.421  38.005  1.00  0.00           C
ATOM  11144 1C31 POPEw 373     118.366  97.811  39.275  1.00  0.00           C
ATOM  11147 2C31 POPEw 373     117.996  98.591  40.545  1.00  0.00           C
ATOM  11150 3C31 POPEw 373     118.676  98.011  41.795  1.00  0.00           C
ATOM  11153 4C31 POPEw 373     118.696  98.961  42.995  1.00  0.00           C
ATOM  11156 5C31 POPEw 373     117.296  99.381  43.485  1.00  0.00           C
ATOM  11159 6C31 POPEw 373     117.336 100.291  44.715  1.00  0.00           C
ATOM  11163  NH3 POPEx 374       2.846   3.971  69.215  1.00  0.00           N
ATOM  11167  C12 POPEx 374       4.316   4.271  69.135  1.00  0.00           C
ATOM  11170  C11 POPEx 374       4.916   4.551  70.515  1.00  0.00           C
ATOM  11173  P   POPEx 374       6.516   6.561  70.845  1.00  0.00           P
ATOM  11174  O13 POPEx 374       5.596   7.421  70.085  1.00  0.00           O
ATOM  11175  O14 POPEx 374       6.516   6.551  72.325  1.00  0.00           O
ATOM  11176  O11 POPEx 374       8.006   6.781  70.325  1.00  0.00           O
ATOM  11177  O12 POPEx 374       6.246   5.061  70.365  1.00  0.00           O
ATOM  11178  C1  POPEx 374       8.266   6.901  68.915  1.00  0.00           C
ATOM  11181  C2  POPEx 374       8.976   8.231  68.535  1.00  0.00           C
ATOM  11183  O21 POPEx 374       8.866   8.491  67.125  1.00  0.00           O
ATOM  11184  C21 POPEx 374       9.406   7.611  66.285  1.00  0.00           C
ATOM  11185  O22 POPEx 374      10.046   6.621  66.565  1.00  0.00           O
ATOM  11186  C22 POPEx 374       8.996   8.041  64.865  1.00  0.00           C
ATOM  11189  C3  POPEx 374      10.446   8.381  69.035  1.00  0.00           C
ATOM  11192  O31 POPEx 374      10.996   9.601  68.525  1.00  0.00           O
ATOM  11193  C31 POPEx 374      12.326   9.701  68.585  1.00  0.00           C
ATOM  11194  O32 POPEx 374      13.086   8.851  69.025  1.00  0.00           O
ATOM  11195  C32 POPEx 374      12.746  11.051  67.995  1.00  0.00           C
ATOM  11198  C23 POPEx 374       9.116   6.931  63.795  1.00  0.00           C
ATOM  11201  C24 POPEx 374      10.356   7.121  62.925  1.00  0.00           C
ATOM  11204  C25 POPEx 374      10.156   8.181  61.835  1.00  0.00           C
ATOM  11207  C26 POPEx 374       9.546   7.591  60.565  1.00  0.00           C
ATOM  11210  C27 POPEx 374       8.626   8.571  59.835  1.00  0.00           C
ATOM  11213  C28 POPEx 374       7.986   7.951  58.585  1.00  0.00           C
ATOM  11216  C29 POPEx 374       8.976   7.771  57.445  1.00  0.00           C
ATOM  11218 0C21 POPEx 374       8.796   8.161  56.165  1.00  0.00           C
ATOM  11220 1C21 POPEx 374       7.566   8.811  55.585  1.00  0.00           C
ATOM  11223 2C21 POPEx 374       6.956   8.011  54.415  1.00  0.00           C
ATOM  11226 3C21 POPEx 374       7.466   8.471  53.035  1.00  0.00           C
ATOM  11229 4C21 POPEx 374       6.646   7.911  51.855  1.00  0.00           C
ATOM  11232 5C21 POPEx 374       5.186   8.391  51.815  1.00  0.00           C
ATOM  11235 6C21 POPEx 374       4.496   7.951  50.525  1.00  0.00           C
ATOM  11238 7C21 POPEx 374       2.986   8.221  50.545  1.00  0.00           C
ATOM  11241 8C21 POPEx 374       2.224   7.481  49.445  1.00  0.00           C
ATOM  11245  C33 POPEx 374      12.906  10.971  66.465  1.00  0.00           C
ATOM  11248  C34 POPEx 374      12.746  12.321  65.755  1.00  0.00           C
ATOM  11251  C35 POPEx 374      14.046  13.071  65.425  1.00  0.00           C
ATOM  11254  C36 POPEx 374      13.746  14.331  64.605  1.00  0.00           C
ATOM  11257  C37 POPEx 374      14.976  15.061  64.045  1.00  0.00           C
ATOM  11260  C38 POPEx 374      15.406  14.551  62.665  1.00  0.00           C
ATOM  11263  C39 POPEx 374      14.746  15.321  61.505  1.00  0.00           C
ATOM  11266 0C31 POPEx 374      15.216  14.841  60.115  1.00  0.00           C
ATOM  11269 1C31 POPEx 374      14.546  15.601  58.955  1.00  0.00           C
ATOM  11272 2C31 POPEx 374      14.946  15.071  57.565  1.00  0.00           C
ATOM  11275 3C31 POPEx 374      16.316  15.591  57.075  1.00  0.00           C
ATOM  11278 4C31 POPEx 374      16.656  15.131  55.645  1.00  0.00           C
ATOM  11281 5C31 POPEx 374      17.996  15.681  55.155  1.00  0.00           C
ATOM  11284 6C31 POPEx 374      18.406  15.211  53.765  1.00  0.00           C
ATOM  11288  NH3 POPEy 375      79.006   3.221  73.215  1.00  0.00           N
ATOM  11292  C12 POPEy 375      77.666   2.581  73.495  1.00  0.00           C
ATOM  11295  C11 POPEy 375      76.656   2.721  72.325  1.00  0.00           C
ATOM  11298  P   POPEy 375      76.726   5.271  71.685  1.00  0.00           P
ATOM  11299  O13 POPEy 375      75.816   6.401  71.435  1.00  0.00           O
ATOM  11300  O14 POPEy 375      77.956   5.511  72.455  1.00  0.00           O
ATOM  11301  O11 POPEy 375      77.156   4.721  70.255  1.00  0.00           O
ATOM  11302  O12 POPEy 375      75.996   4.001  72.305  1.00  0.00           O
ATOM  11303  C1  POPEy 375      76.066   4.271  69.415  1.00  0.00           C
ATOM  11306  C2  POPEy 375      76.266   4.631  67.915  1.00  0.00           C
ATOM  11308  O21 POPEy 375      76.946   3.711  67.035  1.00  0.00           O
ATOM  11309  C21 POPEy 375      77.356   2.521  67.375  1.00  0.00           C
ATOM  11310  O22 POPEy 375      77.726   2.149  68.475  1.00  0.00           O
ATOM  11311  C22 POPEy 375      77.216   1.609  66.145  1.00  0.00           C
ATOM  11314  C3  POPEy 375      76.706   6.091  67.645  1.00  0.00           C
ATOM  11317  O31 POPEy 375      76.516   6.411  66.255  1.00  0.00           O
ATOM  11318  C31 POPEy 375      75.256   6.581  65.885  1.00  0.00           C
ATOM  11319  O32 POPEy 375      74.296   6.671  66.635  1.00  0.00           O
ATOM  11320  C32 POPEy 375      75.196   6.441  64.365  1.00  0.00           C
ATOM  11323  C23 POPEy 375      77.026   2.329  64.785  1.00  0.00           C
ATOM  11326  C24 POPEy 375      76.956   1.329  63.615  1.00  0.00           C
ATOM  11329  C25 POPEy 375      77.106   2.009  62.245  1.00  0.00           C
ATOM  11332  C26 POPEy 375      77.426   1.019  61.115  1.00  0.00           C
ATOM  11335  C27 POPEy 375      77.786   1.729  59.795  1.00  0.00           C
ATOM  11338  C28 POPEy 375      78.236   0.779  58.665  1.00  0.00           C
ATOM  11341  C29 POPEy 375      77.126  -0.051  58.085  1.00  0.00           C
ATOM  11343 0C21 POPEy 375      77.226  -0.821  56.975  1.00  0.00           C
ATOM  11345 1C21 POPEy 375      78.466  -1.021  56.135  1.00  0.00           C
ATOM  11348 2C21 POPEy 375      78.296  -0.581  54.665  1.00  0.00           C
ATOM  11351 3C21 POPEy 375      77.256  -1.401  53.885  1.00  0.00           C
ATOM  11354 4C21 POPEy 375      77.116  -0.991  52.415  1.00  0.00           C
ATOM  11357 5C21 POPEy 375      76.216  -1.931  51.615  1.00  0.00           C
ATOM  11360 6C21 POPEy 375      76.236  -1.671  50.105  1.00  0.00           C
ATOM  11363 7C21 POPEy 375      75.686  -2.861  49.305  1.00  0.00           C
ATOM  11366 8C21 POPEy 375      75.726  -2.661  47.785  1.00  0.00           C
ATOM  11370  C33 POPEy 375      73.836   6.841  63.755  1.00  0.00           C
ATOM  11373  C34 POPEy 375      73.626   6.241  62.365  1.00  0.00           C
ATOM  11376  C35 POPEy 375      73.156   4.781  62.395  1.00  0.00           C
ATOM  11379  C36 POPEy 375      72.826   4.271  60.985  1.00  0.00           C
ATOM  11382  C37 POPEy 375      72.646   2.761  60.915  1.00  0.00           C
ATOM  11385  C38 POPEy 375      72.306   2.289  59.495  1.00  0.00           C
ATOM  11388  C39 POPEy 375      72.646   0.809  59.275  1.00  0.00           C
ATOM  11391 0C31 POPEy 375      72.366   0.339  57.845  1.00  0.00           C
ATOM  11394 1C31 POPEy 375      73.036  -1.011  57.545  1.00  0.00           C
ATOM  11397 2C31 POPEy 375      72.556  -1.651  56.235  1.00  0.00           C
ATOM  11400 3C31 POPEy 375      73.486  -2.751  55.705  1.00  0.00           C
ATOM  11403 4C31 POPEy 375      74.096  -3.651  56.795  1.00  0.00           C
ATOM  11406 5C31 POPEy 375      74.806  -4.871  56.205  1.00  0.00           C
ATOM  11409 6C31 POPEy 375      75.566  -5.671  57.255  1.00  0.00           C
ATOM  11413  NH3 POPEz 376      72.166  92.071  69.335  1.00  0.00           N
ATOM  11417  C12 POPEz 376      73.636  92.271  69.565  1.00  0.00           C
ATOM  11420  C11 POPEz 376      74.386  90.951  69.855  1.00  0.00           C
ATOM  11423  P   POPEz 376      76.296  90.081  71.435  1.00  0.00           P
ATOM  11424  O13 POPEz 376      77.186  90.811  72.365  1.00  0.00           O
ATOM  11425  O14 POPEz 376      75.436  89.011  71.965  1.00  0.00           O
ATOM  11426  O11 POPEz 376      77.186  89.611  70.225  1.00  0.00           O
ATOM  11427  O12 POPEz 376      75.446  91.231  70.755  1.00  0.00           O
ATOM  11428  C1  POPEz 376      76.866  88.361  69.615  1.00  0.00           C
ATOM  11431  C2  POPEz 376      77.606  88.081  68.275  1.00  0.00           C
ATOM  11433  O21 POPEz 376      77.976  89.261  67.545  1.00  0.00           O
ATOM  11434  C21 POPEz 376      79.136  89.791  67.835  1.00  0.00           C
ATOM  11435  O22 POPEz 376      79.736  89.741  68.905  1.00  0.00           O
ATOM  11436  C22 POPEz 376      79.676  90.451  66.575  1.00  0.00           C
ATOM  11439  C3  POPEz 376      76.716  87.241  67.335  1.00  0.00           C
ATOM  11442  O31 POPEz 376      77.486  86.581  66.315  1.00  0.00           O
ATOM  11443  C31 POPEz 376      77.576  87.151  65.125  1.00  0.00           C
ATOM  11444  O32 POPEz 376      77.076  88.211  64.795  1.00  0.00           O
ATOM  11445  C32 POPEz 376      78.486  86.311  64.265  1.00  0.00           C
ATOM  11448  C23 POPEz 376      80.726  89.541  65.915  1.00  0.00           C
ATOM  11451  C24 POPEz 376      81.126  90.051  64.525  1.00  0.00           C
ATOM  11454  C25 POPEz 376      80.216  89.541  63.405  1.00  0.00           C
ATOM  11457  C26 POPEz 376      80.596  90.081  62.025  1.00  0.00           C
ATOM  11460  C27 POPEz 376      80.516  88.991  60.935  1.00  0.00           C
ATOM  11463  C28 POPEz 376      80.816  89.541  59.525  1.00  0.00           C
ATOM  11466  C29 POPEz 376      81.286  88.451  58.595  1.00  0.00           C
ATOM  11468 0C21 POPEz 376      81.046  88.321  57.275  1.00  0.00           C
ATOM  11470 1C21 POPEz 376      80.216  89.231  56.395  1.00  0.00           C
ATOM  11473 2C21 POPEz 376      79.296  88.391  55.485  1.00  0.00           C
ATOM  11476 3C21 POPEz 376      78.486  89.251  54.485  1.00  0.00           C
ATOM  11479 4C21 POPEz 376      77.706  88.411  53.465  1.00  0.00           C
ATOM  11482 5C21 POPEz 376      76.646  87.501  54.105  1.00  0.00           C
ATOM  11485 6C21 POPEz 376      75.916  86.591  53.095  1.00  0.00           C
ATOM  11488 7C21 POPEz 376      74.836  85.751  53.795  1.00  0.00           C
ATOM  11491 8C21 POPEz 376      74.146  84.731  52.885  1.00  0.00           C
ATOM  11495  C33 POPEz 376      78.186  86.281  62.755  1.00  0.00           C
ATOM  11498  C34 POPEz 376      79.276  85.471  62.035  1.00  0.00           C
ATOM  11501  C35 POPEz 376      78.916  85.151  60.595  1.00  0.00           C
ATOM  11504  C36 POPEz 376      79.956  84.251  59.925  1.00  0.00           C
ATOM  11507  C37 POPEz 376      79.396  83.651  58.625  1.00  0.00           C
ATOM  11510  C38 POPEz 376      79.696  84.421  57.335  1.00  0.00           C
ATOM  11513  C39 POPEz 376      78.736  83.911  56.255  1.00  0.00           C
ATOM  11516 0C31 POPEz 376      79.266  83.961  54.815  1.00  0.00           C
ATOM  11519 1C31 POPEz 376      78.266  83.291  53.875  1.00  0.00           C
ATOM  11522 2C31 POPEz 376      78.846  82.851  52.525  1.00  0.00           C
ATOM  11525 3C31 POPEz 376      78.516  83.811  51.365  1.00  0.00           C
ATOM  11528 4C31 POPEz 376      78.886  83.181  50.015  1.00  0.00           C
ATOM  11531 5C31 POPEz 376      78.886  84.191  48.875  1.00  0.00           C
ATOM  11534 6C31 POPEz 376      78.906  83.521  47.505  1.00  0.00           C
ATOM  11538  NH3 POPE0 377       2.576  85.791  24.215  1.00  0.00           N
ATOM  11542  C12 POPE0 377       3.066  87.221  24.125  1.00  0.00           C
ATOM  11545  C11 POPE0 377       2.516  88.101  25.255  1.00  0.00           C
ATOM  11548  P   POPE0 377       1.114  90.261  25.485  1.00  0.00           P
[truncated: 2,078,818 more chars]
