# Supplementary material for: Characterizing Membrane Association and Periplasmic Transfer of Bacterial Lipoproteins through Molecular Dynamics Simulations
Source: Structure. 2020 Apr 7;28(4):475–487.e3. doi: 10.1016/j.str.2020.01.012 (PMC7139219; doi:10.1016/j.str.2020.01.012)
Supplement: Data S2. Final Coordinates from Simulations (A–L), Related to Figure 3 [file mmc4.zip › A-L/GFCE-5-atomistic.pdb]

TITLE     Protein
REMARK    THIS IS A SIMULATION BOX
CRYST1  136.399  136.399  150.777  90.00  90.00  90.00 P 1           1
MODEL        1
ATOM      1  N   CYSTA   1      51.480  87.970  68.245  1.00  0.00           N
ATOM      3  CA  CYSTA   1      52.429  88.329  67.185  1.00  0.00           C
ATOM      5  C   CYSTA   1      53.710  87.490  66.825  1.00  0.00           C
ATOM      6  O   CYSTA   1      53.679  86.968  65.715  1.00  0.00           O
ATOM      7  CB  CYSTA   1      52.660  89.859  67.125  1.00  0.00           C
ATOM     10  SG  CYSTA   1      51.880  90.619  65.645  1.00  0.00           S
ATOM     11  C1  CYSTA   1      50.169  89.990  65.795  1.00  0.00           C
ATOM     14  CA1 CYSTA   1      50.129  87.649  68.295  1.00  0.00           C
ATOM     15  OA1 CYSTA   1      49.600  87.880  69.365  1.00  0.00           O
ATOM     16  CA2 CYSTA   1      49.269  86.919  67.275  1.00  0.00           C
ATOM     19  C11 CYSTA   1      49.069  90.560  64.875  1.00  0.00           C
ATOM     21  O11 CYSTA   1      49.010  89.770  63.665  1.00  0.00           O
ATOM     22  CX1 CYSTA   1      48.070  90.009  62.765  1.00  0.00           C
ATOM     23  OX1 CYSTA   1      47.190  90.840  62.825  1.00  0.00           O
ATOM     24  CX2 CYSTA   1      48.239  88.979  61.645  1.00  0.00           C
ATOM     27  C12 CYSTA   1      49.170  92.108  64.665  1.00  0.00           C
ATOM     30  O12 CYSTA   1      50.249  92.438  63.775  1.00  0.00           O
ATOM     31  CD1 CYSTA   1      50.500  93.740  63.685  1.00  0.00           C
ATOM     32  OD1 CYSTA   1      49.870  94.630  64.215  1.00  0.00           O
ATOM     33  CD2 CYSTA   1      51.649  93.960  62.735  1.00  0.00           C
ATOM     36  CA3 CYSTA   1      48.710  85.499  67.715  1.00  0.00           C
ATOM     39  CA4 CYSTA   1      48.480  84.439  66.585  1.00  0.00           C
ATOM     42  CA5 CYSTA   1      49.010  82.979  66.745  1.00  0.00           C
ATOM     45  CA6 CYSTA   1      48.130  82.020  67.575  1.00  0.00           C
ATOM     48  CA7 CYSTA   1      48.399  80.509  67.355  1.00  0.00           C
ATOM     51  CA8 CYSTA   1      47.419  79.590  68.115  1.00  0.00           C
ATOM     54  CA9 CYSTA   1      47.329  78.160  67.565  1.00  0.00           C
ATOM     57 0CA1 CYSTA   1      47.860  77.090  68.535  1.00  0.00           C
ATOM     60 1CA1 CYSTA   1      49.380  77.140  68.695  1.00  0.00           C
ATOM     63 2CA1 CYSTA   1      49.840  76.200  69.795  1.00  0.00           C
ATOM     66 3CA1 CYSTA   1      51.359  76.100  69.905  1.00  0.00           C
ATOM     69 4CA1 CYSTA   1      51.890  74.770  69.385  1.00  0.00           C
ATOM     72 5CA1 CYSTA   1      51.890  74.660  67.855  1.00  0.00           C
ATOM     75 6CA1 CYSTA   1      52.499  73.368  67.315  1.00  0.00           C
ATOM     79  CD3 CYSTA   1      51.160  93.799  61.285  1.00  0.00           C
ATOM     82  CD4 CYSTA   1      51.050  92.350  60.805  1.00  0.00           C
ATOM     85  CD5 CYSTA   1      50.529  92.210  59.365  1.00  0.00           C
ATOM     88  CD6 CYSTA   1      51.260  93.100  58.345  1.00  0.00           C
ATOM     91  CD7 CYSTA   1      50.560  94.439  58.095  1.00  0.00           C
ATOM     94  CD8 CYSTA   1      51.399  95.410  57.255  1.00  0.00           C
ATOM     97  CD9 CYSTA   1      50.780  96.810  57.135  1.00  0.00           C
ATOM    100 0CD1 CYSTA   1      49.690  96.930  56.055  1.00  0.00           C
ATOM    103 1CD1 CYSTA   1      50.279  96.980  54.635  1.00  0.00           C
ATOM    106 2CD1 CYSTA   1      49.250  97.400  53.585  1.00  0.00           C
ATOM    109 3CD1 CYSTA   1      49.859  97.758  52.225  1.00  0.00           C
ATOM    112 4CD1 CYSTA   1      48.819  98.358  51.275  1.00  0.00           C
ATOM    115 5CD1 CYSTA   1      49.419  98.960  50.005  1.00  0.00           C
ATOM    118 6CD1 CYSTA   1      48.399  99.740  49.165  1.00  0.00           C
ATOM    122  CX3 CYSTA   1      47.340  89.290  60.435  1.00  0.00           C
ATOM    125  CX4 CYSTA   1      47.429  88.230  59.315  1.00  0.00           C
ATOM    128  CX5 CYSTA   1      46.680  88.679  58.055  1.00  0.00           C
ATOM    131  CX6 CYSTA   1      46.379  87.529  57.075  1.00  0.00           C
ATOM    134  CX7 CYSTA   1      45.579  87.990  55.845  1.00  0.00           C
ATOM    137  CX8 CYSTA   1      45.249  86.828  54.865  1.00  0.00           C
ATOM    140  CX9 CYSTA   1      44.579  87.359  53.615  1.00  0.00           C
ATOM    142 0CX1 CYSTA   1      43.380  87.039  53.095  1.00  0.00           C
ATOM    144 1CX1 CYSTA   1      42.359  86.049  53.615  1.00  0.00           C
ATOM    147 2CX1 CYSTA   1      40.999  86.699  53.935  1.00  0.00           C
ATOM    150 3CX1 CYSTA   1      40.319  87.420  52.755  1.00  0.00           C
ATOM    153 4CX1 CYSTA   1      38.989  88.100  53.145  1.00  0.00           C
ATOM    156 5CX1 CYSTA   1      37.829  87.120  53.365  1.00  0.00           C
ATOM    159 6CX1 CYSTA   1      36.499  87.850  53.605  1.00  0.00           C
ATOM    162 7CX1 CYSTA   1      35.300  86.889  53.635  1.00  0.00           C
ATOM    165 8CX1 CYSTA   1      33.969  87.609  53.915  1.00  0.00           C
ATOM    169  N   THR A   2      54.829  87.130  67.505  1.00  0.00           N
ATOM    171  CA  THR A   2      55.700  87.420  68.675  1.00  0.00           C
ATOM    173  CB  THR A   2      55.570  86.520  69.945  1.00  0.00           C
ATOM    175  OG1 THR A   2      54.600  87.039  70.815  1.00  0.00           O
ATOM    177  CG2 THR A   2      56.779  86.390  70.885  1.00  0.00           C
ATOM    181  C   THR A   2      57.039  87.009  68.095  1.00  0.00           C
ATOM    182  O   THR A   2      57.959  87.780  67.865  1.00  0.00           O
ATOM    183  N   LEU A   3      57.140  85.700  67.785  1.00  0.00           N
ATOM    185  CA  LEU A   3      58.320  84.979  67.385  1.00  0.00           C
ATOM    187  CB  LEU A   3      58.050  84.160  66.075  1.00  0.00           C
ATOM    190  CG  LEU A   3      56.600  83.709  65.715  1.00  0.00           C
ATOM    192  CD1 LEU A   3      56.659  82.729  64.535  1.00  0.00           C
ATOM    196  CD2 LEU A   3      55.780  83.040  66.835  1.00  0.00           C
ATOM    200  C   LEU A   3      58.819  84.049  68.505  1.00  0.00           C
ATOM    201  O   LEU A   3      58.299  82.949  68.665  1.00  0.00           O
ATOM    202  N   VAL A   4      59.870  84.430  69.265  1.00  0.00           N
ATOM    204  CA  VAL A   4      60.869  83.490  69.765  1.00  0.00           C
ATOM    206  CB  VAL A   4      61.950  83.240  68.685  1.00  0.00           C
ATOM    208  CG1 VAL A   4      63.200  82.479  69.155  1.00  0.00           C
ATOM    212  CG2 VAL A   4      61.370  82.420  67.515  1.00  0.00           C
ATOM    216  C   VAL A   4      61.389  83.979  71.145  1.00  0.00           C
ATOM    217  O   VAL A   4      60.910  84.999  71.635  1.00  0.00           O
ATOM    218  N   PRO A   5      62.249  83.279  71.895  1.00  0.00           N
ATOM    219  CD  PRO A   5      61.950  81.880  72.175  1.00  0.00           C
ATOM    222  CA  PRO A   5      62.839  83.868  73.085  1.00  0.00           C
ATOM    224  CB  PRO A   5      61.989  83.230  74.185  1.00  0.00           C
ATOM    227  CG  PRO A   5      61.800  81.790  73.705  1.00  0.00           C
ATOM    230  C   PRO A   5      64.340  83.490  73.235  1.00  0.00           C
ATOM    231  O   PRO A   5      64.749  82.359  72.965  1.00  0.00           O
ATOM    232  N   GLY A   6      65.260  84.380  73.665  1.00  0.00           N
ATOM    234  CA  GLY A   6      65.100  85.799  73.905  1.00  0.00           C
ATOM    237  C   GLY A   6      64.890  86.570  72.625  1.00  0.00           C
ATOM    238  O   GLY A   6      64.399  86.069  71.635  1.00  0.00           O
ATOM    239  N   GLN A   7      65.249  87.850  72.525  1.00  0.00           N
ATOM    241  CA  GLN A   7      66.020  88.679  73.415  1.00  0.00           C
ATOM    243  CB  GLN A   7      66.849  89.649  72.525  1.00  0.00           C
ATOM    246  CG  GLN A   7      68.270  89.109  72.245  1.00  0.00           C
ATOM    249  CD  GLN A   7      68.440  88.340  70.935  1.00  0.00           C
ATOM    250  OE1 GLN A   7      69.149  88.880  70.075  1.00  0.00           O
ATOM    251  NE2 GLN A   7      67.800  87.169  70.755  1.00  0.00           N
ATOM    254  C   GLN A   7      65.279  89.328  74.595  1.00  0.00           C
ATOM    255  O   GLN A   7      64.550  88.679  75.325  1.00  0.00           O
ATOM    256  N   ASN A   8      65.499  90.630  74.855  1.00  0.00           N
ATOM    258  CA  ASN A   8      64.969  91.460  75.925  1.00  0.00           C
ATOM    260  CB  ASN A   8      66.079  92.130  76.795  1.00  0.00           C
ATOM    263  CG  ASN A   8      67.039  93.049  76.045  1.00  0.00           C
ATOM    264  OD1 ASN A   8      67.169  94.229  76.375  1.00  0.00           O
ATOM    265  ND2 ASN A   8      67.740  92.509  75.035  1.00  0.00           N
ATOM    268  C   ASN A   8      64.179  92.490  75.145  1.00  0.00           C
ATOM    269  O   ASN A   8      64.370  92.590  73.945  1.00  0.00           O
ATOM    270  N   LEU A   9      63.169  93.200  75.685  1.00  0.00           N
ATOM    272  CA  LEU A   9      63.239  94.199  76.735  1.00  0.00           C
ATOM    274  CB  LEU A   9      63.130  95.610  76.085  1.00  0.00           C
ATOM    277  CG  LEU A   9      62.239  95.750  74.825  1.00  0.00           C
ATOM    279  CD1 LEU A   9      62.980  95.280  73.555  1.00  0.00           C
ATOM    283  CD2 LEU A   9      60.829  95.169  74.935  1.00  0.00           C
ATOM    287  C   LEU A   9      62.169  94.070  77.815  1.00  0.00           C
ATOM    288  O   LEU A   9      62.079  94.900  78.705  1.00  0.00           O
ATOM    289  N   SER A  10      61.379  92.979  77.795  1.00  0.00           N
ATOM    291  CA  SER A  10      60.319  92.520  78.705  1.00  0.00           C
ATOM    293  CB  SER A  10      61.020  92.108  80.025  1.00  0.00           C
ATOM    296  OG  SER A  10      61.890  93.078  80.585  1.00  0.00           O
ATOM    298  C   SER A  10      58.919  93.270  78.735  1.00  0.00           C
ATOM    299  O   SER A  10      58.929  94.490  78.875  1.00  0.00           O
ATOM    300  N   THR A  11      57.620  92.770  78.615  1.00  0.00           N
ATOM    302  CA  THR A  11      56.859  91.539  78.185  1.00  0.00           C
ATOM    304  CB  THR A  11      55.469  91.188  78.855  1.00  0.00           C
ATOM    306  OG1 THR A  11      55.309  91.590  80.195  1.00  0.00           O
ATOM    308  CG2 THR A  11      55.190  89.669  78.825  1.00  0.00           C
ATOM    312  C   THR A  11      56.319  91.559  76.765  1.00  0.00           C
ATOM    313  O   THR A  11      55.760  92.560  76.365  1.00  0.00           O
ATOM    314  N   SER A  12      56.270  90.389  76.055  1.00  0.00           N
ATOM    316  CA  SER A  12      55.260  90.040  75.045  1.00  0.00           C
ATOM    318  CB  SER A  12      55.739  89.339  73.745  1.00  0.00           C
ATOM    321  OG  SER A  12      54.640  88.859  72.985  1.00  0.00           O
ATOM    323  C   SER A  12      53.910  90.759  75.075  1.00  0.00           C
ATOM    324  O   SER A  12      53.419  91.380  74.145  1.00  0.00           O
ATOM    325  N   ASN A  13      53.329  90.660  76.285  1.00  0.00           N
ATOM    327  CA  ASN A  13      52.049  91.069  76.795  1.00  0.00           C
ATOM    329  CB  ASN A  13      51.880  90.619  78.285  1.00  0.00           C
ATOM    332  CG  ASN A  13      52.039  89.130  78.575  1.00  0.00           C
ATOM    333  OD1 ASN A  13      52.010  88.759  79.745  1.00  0.00           O
ATOM    334  ND2 ASN A  13      52.230  88.250  77.575  1.00  0.00           N
ATOM    337  C   ASN A  13      51.740  92.540  76.735  1.00  0.00           C
ATOM    338  O   ASN A  13      50.579  92.900  76.575  1.00  0.00           O
ATOM    339  N   LYS A  14      52.769  93.370  76.975  1.00  0.00           N
ATOM    341  CA  LYS A  14      52.690  94.770  77.345  1.00  0.00           C
ATOM    343  CB  LYS A  14      51.489  95.140  78.295  1.00  0.00           C
ATOM    346  CG  LYS A  14      51.370  94.369  79.635  1.00  0.00           C
ATOM    349  CD  LYS A  14      49.910  94.139  80.115  1.00  0.00           C
ATOM    352  CE  LYS A  14      49.430  92.680  79.955  1.00  0.00           C
ATOM    355  NZ  LYS A  14      48.039  92.429  80.435  1.00  0.00           N
ATOM    359  C   LYS A  14      54.019  95.040  78.015  1.00  0.00           C
ATOM    360  O   LYS A  14      54.500  94.179  78.745  1.00  0.00           O
ATOM    361  N   ASP A  15      54.669  96.200  77.785  1.00  0.00           N
ATOM    363  CA  ASP A  15      56.039  96.530  78.185  1.00  0.00           C
ATOM    365  CB  ASP A  15      56.600  97.829  77.495  1.00  0.00           C
ATOM    368  CG  ASP A  15      56.309  98.049  76.005  1.00  0.00           C
ATOM    369  OD1 ASP A  15      57.039  98.890  75.415  1.00  0.00           O
ATOM    370  OD2 ASP A  15      55.249  97.570  75.525  1.00  0.00           O
ATOM    371  C   ASP A  15      56.249  96.710  79.695  1.00  0.00           C
ATOM    372  O   ASP A  15      57.010  97.540  80.185  1.00  0.00           O
ATOM    373  N   VAL A  16      55.570  95.890  80.505  1.00  0.00           N
ATOM    375  CA  VAL A  16      55.770  95.700  81.915  1.00  0.00           C
ATOM    377  CB  VAL A  16      54.450  95.289  82.565  1.00  0.00           C
ATOM    379  CG1 VAL A  16      54.609  95.049  84.075  1.00  0.00           C
ATOM    383  CG2 VAL A  16      53.410  96.410  82.345  1.00  0.00           C
ATOM    387  C   VAL A  16      56.839  94.630  82.035  1.00  0.00           C
ATOM    388  O   VAL A  16      56.690  93.560  81.465  1.00  0.00           O
ATOM    389  N   ILE A  17      57.969  94.880  82.715  1.00  0.00           N
ATOM    391  CA  ILE A  17      59.250  94.290  82.355  1.00  0.00           C
ATOM    393  CB  ILE A  17      60.430  95.219  82.645  1.00  0.00           C
ATOM    395  CG2 ILE A  17      60.329  96.439  81.715  1.00  0.00           C
ATOM    399  CG1 ILE A  17      60.529  95.610  84.135  1.00  0.00           C
ATOM    402  CD  ILE A  17      61.989  95.709  84.585  1.00  0.00           C
ATOM    406  C   ILE A  17      59.489  92.869  82.875  1.00  0.00           C
ATOM    407  O   ILE A  17      60.529  92.509  83.425  1.00  0.00           O
ATOM    408  N   GLU A  18      58.550  91.968  82.535  1.00  0.00           N
ATOM    410  CA  GLU A  18      58.770  90.549  82.495  1.00  0.00           C
ATOM    412  CB  GLU A  18      57.930  89.959  83.675  1.00  0.00           C
ATOM    415  CG  GLU A  18      58.530  88.820  84.565  1.00  0.00           C
ATOM    418  CD  GLU A  18      59.929  88.969  85.195  1.00  0.00           C
ATOM    419  OE1 GLU A  18      60.300  87.979  85.895  1.00  0.00           O
ATOM    420  OE2 GLU A  18      60.659  89.979  85.025  1.00  0.00           O
ATOM    421  C   GLU A  18      58.369  90.060  81.065  1.00  0.00           C
ATOM    422  O   GLU A  18      57.179  89.979  80.815  1.00  0.00           O
ATOM    423  N   LEU A  19      59.300  89.630  80.115  1.00  0.00           N
ATOM    425  CA  LEU A  19      59.010  88.759  78.925  1.00  0.00           C
ATOM    427  CB  LEU A  19      58.770  87.270  79.585  1.00  0.00           C
ATOM    430  CG  LEU A  19      58.320  86.959  81.145  1.00  0.00           C
ATOM    432  CD1 LEU A  19      56.800  86.869  81.465  1.00  0.00           C
ATOM    436  CD2 LEU A  19      58.989  85.750  81.795  1.00  0.00           C
ATOM    440  C   LEU A  19      60.030  88.820  77.665  1.00  0.00           C
ATOM    441  O   LEU A  19      61.179  88.490  77.975  1.00  0.00           O
ATOM    442  N   PRO A  20      59.819  89.179  76.265  1.00  0.00           N
ATOM    443  CD  PRO A  20      59.320  90.520  75.965  1.00  0.00           C
ATOM    446  CA  PRO A  20      60.890  88.999  75.235  1.00  0.00           C
ATOM    448  CB  PRO A  20      61.659  90.299  75.465  1.00  0.00           C
ATOM    451  CG  PRO A  20      60.519  91.299  75.405  1.00  0.00           C
ATOM    454  C   PRO A  20      60.739  88.990  73.635  1.00  0.00           C
ATOM    455  O   PRO A  20      61.399  88.089  73.115  1.00  0.00           O
ATOM    456  N   ASP A  21      60.079  89.959  72.855  1.00  0.00           N
ATOM    458  CA  ASP A  21      60.630  90.669  71.645  1.00  0.00           C
ATOM    460  CB  ASP A  21      60.890  89.749  70.395  1.00  0.00           C
ATOM    463  CG  ASP A  21      60.279  88.358  70.375  1.00  0.00           C
ATOM    464  OD1 ASP A  21      59.129  88.209  70.835  1.00  0.00           O
ATOM    465  OD2 ASP A  21      60.919  87.479  69.735  1.00  0.00           O
ATOM    466  C   ASP A  21      59.890  91.990  71.125  1.00  0.00           C
ATOM    467  O   ASP A  21      58.840  91.910  70.505  1.00  0.00           O
ATOM    468  N   ASN A  22      60.389  93.270  71.345  1.00  0.00           N
ATOM    470  CA  ASN A  22      59.600  94.549  71.485  1.00  0.00           C
ATOM    472  CB  ASN A  22      60.319  95.939  71.425  1.00  0.00           C
ATOM    475  CG  ASN A  22      61.010  96.279  70.115  1.00  0.00           C
ATOM    476  OD1 ASN A  22      61.169  95.449  69.225  1.00  0.00           O
ATOM    477  ND2 ASN A  22      61.440  97.560  69.995  1.00  0.00           N
ATOM    480  C   ASN A  22      58.250  94.900  70.845  1.00  0.00           C
ATOM    481  O   ASN A  22      57.429  95.429  71.575  1.00  0.00           O
ATOM    482  N   GLN A  23      57.980  94.770  69.525  1.00  0.00           N
ATOM    484  CA  GLN A  23      56.779  95.420  68.965  1.00  0.00           C
ATOM    486  CB  GLN A  23      56.899  95.718  67.435  1.00  0.00           C
ATOM    489  CG  GLN A  23      55.789  95.180  66.485  1.00  0.00           C
ATOM    492  CD  GLN A  23      55.820  93.660  66.575  1.00  0.00           C
ATOM    493  OE1 GLN A  23      56.930  93.130  66.575  1.00  0.00           O
ATOM    494  NE2 GLN A  23      54.669  92.990  66.775  1.00  0.00           N
ATOM    497  C   GLN A  23      55.510  94.669  69.335  1.00  0.00           C
ATOM    498  O   GLN A  23      54.409  95.200  69.215  1.00  0.00           O
ATOM    499  N   TYR A  24      55.729  93.429  69.775  1.00  0.00           N
ATOM    501  CA  TYR A  24      54.910  92.310  70.195  1.00  0.00           C
ATOM    503  CB  TYR A  24      55.649  91.660  71.375  1.00  0.00           C
ATOM    506  CG  TYR A  24      56.079  92.600  72.495  1.00  0.00           C
ATOM    507  CD1 TYR A  24      55.300  93.670  73.005  1.00  0.00           C
ATOM    509  CE1 TYR A  24      55.799  94.500  74.015  1.00  0.00           C
ATOM    511  CZ  TYR A  24      57.070  94.279  74.535  1.00  0.00           C
ATOM    512  OH  TYR A  24      57.559  95.060  75.595  1.00  0.00           O
ATOM    514  CD2 TYR A  24      57.319  92.368  73.095  1.00  0.00           C
ATOM    516  CE2 TYR A  24      57.819  93.209  74.085  1.00  0.00           C
ATOM    518  C   TYR A  24      53.450  92.429  70.625  1.00  0.00           C
ATOM    519  O   TYR A  24      52.940  93.530  70.835  1.00  0.00           O
ATOM    520  N   ASP A  25      52.769  91.279  70.815  1.00  0.00           N
ATOM    522  CA  ASP A  25      51.399  91.229  71.305  1.00  0.00           C
ATOM    524  CB  ASP A  25      50.379  91.079  70.145  1.00  0.00           C
ATOM    527  CG  ASP A  25      50.260  92.310  69.265  1.00  0.00           C
ATOM    528  OD1 ASP A  25      50.529  93.450  69.695  1.00  0.00           O
ATOM    529  OD2 ASP A  25      49.770  92.120  68.115  1.00  0.00           O
ATOM    530  C   ASP A  25      51.210  90.060  72.285  1.00  0.00           C
ATOM    531  O   ASP A  25      51.829  88.999  72.185  1.00  0.00           O
ATOM    532  N   LEU A  26      50.309  90.249  73.265  1.00  0.00           N
ATOM    534  CA  LEU A  26      50.039  89.410  74.415  1.00  0.00           C
ATOM    536  CB  LEU A  26      48.899  90.079  75.215  1.00  0.00           C
ATOM    539  CG  LEU A  26      48.099  89.290  76.285  1.00  0.00           C
ATOM    541  CD1 LEU A  26      48.940  88.670  77.405  1.00  0.00           C
ATOM    545  CD2 LEU A  26      47.130  90.270  76.915  1.00  0.00           C
ATOM    549  C   LEU A  26      49.660  88.009  74.085  1.00  0.00           C
ATOM    550  O   LEU A  26      50.120  87.029  74.695  1.00  0.00           O
ATOM    551  N   ASP A  27      48.819  87.880  73.065  1.00  0.00           N
ATOM    553  CA  ASP A  27      47.909  86.790  72.875  1.00  0.00           C
ATOM    555  CB  ASP A  27      46.750  87.438  72.095  1.00  0.00           C
ATOM    558  CG  ASP A  27      46.230  88.709  72.775  1.00  0.00           C
ATOM    559  OD1 ASP A  27      45.690  88.618  73.905  1.00  0.00           O
ATOM    560  OD2 ASP A  27      46.399  89.810  72.175  1.00  0.00           O
ATOM    561  C   ASP A  27      48.600  85.649  72.105  1.00  0.00           C
ATOM    562  O   ASP A  27      48.029  84.630  71.755  1.00  0.00           O
ATOM    563  N   LYS A  28      49.910  85.829  71.885  1.00  0.00           N
ATOM    565  CA  LYS A  28      50.840  84.859  71.325  1.00  0.00           C
ATOM    567  CB  LYS A  28      51.789  85.639  70.425  1.00  0.00           C
ATOM    570  CG  LYS A  28      52.709  84.959  69.395  1.00  0.00           C
ATOM    573  CD  LYS A  28      52.049  84.070  68.325  1.00  0.00           C
ATOM    576  CE  LYS A  28      52.440  84.290  66.845  1.00  0.00           C
ATOM    579  NZ  LYS A  28      51.600  85.299  66.165  1.00  0.00           N
ATOM    583  C   LYS A  28      51.769  84.279  72.335  1.00  0.00           C
ATOM    584  O   LYS A  28      52.309  83.189  72.105  1.00  0.00           O
ATOM    585  N   MET A  29      52.030  84.969  73.465  1.00  0.00           N
ATOM    587  CA  MET A  29      52.879  84.419  74.515  1.00  0.00           C
ATOM    589  CB  MET A  29      53.480  85.438  75.505  1.00  0.00           C
ATOM    592  CG  MET A  29      54.600  86.310  74.925  1.00  0.00           C
ATOM    595  SD  MET A  29      55.739  86.919  76.225  1.00  0.00           S
ATOM    596  CE  MET A  29      57.300  86.320  75.555  1.00  0.00           C
ATOM    600  C   MET A  29      52.130  83.450  75.365  1.00  0.00           C
ATOM    601  O   MET A  29      52.699  82.689  76.145  1.00  0.00           O
ATOM    602  N   VAL A  30      50.810  83.460  75.225  1.00  0.00           N
ATOM    604  CA  VAL A  30      49.949  82.549  75.905  1.00  0.00           C
ATOM    606  CB  VAL A  30      48.989  83.279  76.835  1.00  0.00           C
ATOM    608  CG1 VAL A  30      49.850  84.109  77.815  1.00  0.00           C
ATOM    612  CG2 VAL A  30      48.000  84.199  76.095  1.00  0.00           C
ATOM    616  C   VAL A  30      49.310  81.740  74.815  1.00  0.00           C
ATOM    617  O   VAL A  30      48.600  82.229  73.935  1.00  0.00           O
ATOM    618  N   ASN A  31      49.590  80.420  74.795  1.00  0.00           N
ATOM    620  CA  ASN A  31      48.840  79.539  73.915  1.00  0.00           C
ATOM    622  CB  ASN A  31      49.630  78.290  73.505  1.00  0.00           C
ATOM    625  CG  ASN A  31      50.840  78.639  72.665  1.00  0.00           C
ATOM    626  OD1 ASN A  31      50.910  79.600  71.895  1.00  0.00           O
ATOM    627  ND2 ASN A  31      51.909  77.820  72.835  1.00  0.00           N
ATOM    630  C   ASN A  31      47.600  79.099  74.655  1.00  0.00           C
ATOM    631  O   ASN A  31      47.679  78.578  75.765  1.00  0.00           O
ATOM    632  N   ILE A  32      46.419  79.299  74.055  1.00  0.00           N
ATOM    634  CA  ILE A  32      45.179  78.850  74.635  1.00  0.00           C
ATOM    636  CB  ILE A  32      44.050  79.859  74.545  1.00  0.00           C
ATOM    638  CG2 ILE A  32      42.790  79.279  75.245  1.00  0.00           C
ATOM    642  CG1 ILE A  32      44.500  81.188  75.175  1.00  0.00           C
ATOM    645  CD  ILE A  32      43.499  82.319  74.925  1.00  0.00           C
ATOM    649  C   ILE A  32      44.800  77.570  73.935  1.00  0.00           C
ATOM    650  O   ILE A  32      44.660  77.508  72.715  1.00  0.00           O
ATOM    651  N   TYR A  33      44.609  76.520  74.745  1.00  0.00           N
ATOM    653  CA  TYR A  33      44.209  75.218  74.265  1.00  0.00           C
ATOM    655  CB  TYR A  33      45.190  74.119  74.715  1.00  0.00           C
ATOM    658  CG  TYR A  33      46.550  74.479  74.215  1.00  0.00           C
ATOM    659  CD1 TYR A  33      46.829  74.410  72.835  1.00  0.00           C
ATOM    661  CE1 TYR A  33      48.130  74.680  72.385  1.00  0.00           C
ATOM    663  CZ  TYR A  33      49.149  74.938  73.305  1.00  0.00           C
ATOM    664  OH  TYR A  33      50.510  74.979  72.945  1.00  0.00           O
ATOM    666  CD2 TYR A  33      47.550  74.850  75.105  1.00  0.00           C
ATOM    668  CE2 TYR A  33      48.850  75.049  74.655  1.00  0.00           C
ATOM    670  C   TYR A  33      42.879  74.880  74.875  1.00  0.00           C
ATOM    671  O   TYR A  33      42.769  74.938  76.105  1.00  0.00           O
ATOM    672  N   PRO A  34      41.849  74.499  74.145  1.00  0.00           N
ATOM    673  CD  PRO A  34      41.740  74.710  72.705  1.00  0.00           C
ATOM    676  CA  PRO A  34      40.880  73.508  74.605  1.00  0.00           C
ATOM    678  CB  PRO A  34      40.139  73.090  73.325  1.00  0.00           C
ATOM    681  CG  PRO A  34      40.319  74.270  72.375  1.00  0.00           C
ATOM    684  C   PRO A  34      41.489  72.299  75.295  1.00  0.00           C
ATOM    685  O   PRO A  34      42.480  71.759  74.795  1.00  0.00           O
ATOM    686  N   VAL A  35      40.880  71.810  76.395  1.00  0.00           N
ATOM    688  CA  VAL A  35      41.219  70.490  76.915  1.00  0.00           C
ATOM    690  CB  VAL A  35      40.989  70.299  78.405  1.00  0.00           C
ATOM    692  CG1 VAL A  35      41.880  71.299  79.165  1.00  0.00           C
ATOM    696  CG2 VAL A  35      39.530  70.509  78.805  1.00  0.00           C
ATOM    700  C   VAL A  35      40.539  69.438  76.055  1.00  0.00           C
ATOM    701  O   VAL A  35      39.399  69.020  76.245  1.00  0.00           O
ATOM    702  N   THR A  36      41.260  69.030  75.005  1.00  0.00           N
ATOM    704  CA  THR A  36      40.840  67.939  74.155  1.00  0.00           C
ATOM    706  CB  THR A  36      41.199  68.140  72.675  1.00  0.00           C
ATOM    708  OG1 THR A  36      41.100  66.938  71.935  1.00  0.00           O
ATOM    710  CG2 THR A  36      42.639  68.648  72.505  1.00  0.00           C
ATOM    714  C   THR A  36      41.389  66.648  74.775  1.00  0.00           C
ATOM    715  O   THR A  36      42.460  66.700  75.385  1.00  0.00           O
ATOM    716  N   PRO A  37      40.729  65.500  74.705  1.00  0.00           N
ATOM    717  CD  PRO A  37      39.350  65.380  74.235  1.00  0.00           C
ATOM    720  CA  PRO A  37      41.289  64.189  75.055  1.00  0.00           C
ATOM    722  CB  PRO A  37      40.230  63.188  74.575  1.00  0.00           C
ATOM    725  CG  PRO A  37      38.919  63.979  74.665  1.00  0.00           C
ATOM    728  C   PRO A  37      42.690  63.920  74.535  1.00  0.00           C
ATOM    729  O   PRO A  37      43.539  63.460  75.295  1.00  0.00           O
ATOM    730  N   GLY A  38      42.980  64.280  73.255  1.00  0.00           N
ATOM    732  CA  GLY A  38      44.310  64.130  72.675  1.00  0.00           C
ATOM    735  C   GLY A  38      45.360  64.979  73.335  1.00  0.00           C
ATOM    736  O   GLY A  38      46.540  64.618  73.395  1.00  0.00           O
ATOM    737  N   LEU A  39      44.969  66.160  73.865  1.00  0.00           N
ATOM    739  CA  LEU A  39      45.840  66.999  74.665  1.00  0.00           C
ATOM    741  CB  LEU A  39      45.149  68.340  75.095  1.00  0.00           C
ATOM    744  CG  LEU A  39      45.980  69.280  76.005  1.00  0.00           C
ATOM    746  CD1 LEU A  39      47.030  70.020  75.185  1.00  0.00           C
ATOM    750  CD2 LEU A  39      45.090  70.288  76.735  1.00  0.00           C
ATOM    754  C   LEU A  39      46.260  66.270  75.915  1.00  0.00           C
ATOM    755  O   LEU A  39      47.440  66.200  76.255  1.00  0.00           O
ATOM    756  N   ILE A  40      45.300  65.670  76.615  1.00  0.00           N
ATOM    758  CA  ILE A  40      45.560  64.930  77.835  1.00  0.00           C
ATOM    760  CB  ILE A  40      44.250  64.600  78.515  1.00  0.00           C
ATOM    762  CG2 ILE A  40      44.489  63.689  79.735  1.00  0.00           C
ATOM    766  CG1 ILE A  40      43.539  65.920  78.915  1.00  0.00           C
ATOM    769  CD  ILE A  40      42.210  65.700  79.625  1.00  0.00           C
ATOM    773  C   ILE A  40      46.449  63.729  77.625  1.00  0.00           C
ATOM    774  O   ILE A  40      47.429  63.549  78.345  1.00  0.00           O
ATOM    775  N   ASP A  41      46.199  62.930  76.575  1.00  0.00           N
ATOM    777  CA  ASP A  41      46.989  61.780  76.175  1.00  0.00           C
ATOM    779  CB  ASP A  41      46.340  61.170  74.915  1.00  0.00           C
ATOM    782  CG  ASP A  41      44.980  60.559  75.195  1.00  0.00           C
ATOM    783  OD1 ASP A  41      44.730  60.060  76.325  1.00  0.00           O
ATOM    784  OD2 ASP A  41      44.180  60.479  74.215  1.00  0.00           O
ATOM    785  C   ASP A  41      48.480  62.100  75.925  1.00  0.00           C
ATOM    786  O   ASP A  41      49.370  61.360  76.365  1.00  0.00           O
ATOM    787  N   GLN A  42      48.809  63.219  75.245  1.00  0.00           N
ATOM    789  CA  GLN A  42      50.199  63.600  75.065  1.00  0.00           C
ATOM    791  CB  GLN A  42      50.420  64.219  73.645  1.00  0.00           C
ATOM    794  CG  GLN A  42      51.839  64.789  73.395  1.00  0.00           C
ATOM    797  CD  GLN A  42      52.000  65.590  72.095  1.00  0.00           C
ATOM    798  OE1 GLN A  42      51.750  65.160  70.975  1.00  0.00           O
ATOM    799  NE2 GLN A  42      52.559  66.810  72.275  1.00  0.00           N
ATOM    802  C   GLN A  42      50.799  64.410  76.235  1.00  0.00           C
ATOM    803  O   GLN A  42      52.020  64.420  76.425  1.00  0.00           O
ATOM    804  N   LEU A  43      49.960  65.040  77.085  1.00  0.00           N
ATOM    806  CA  LEU A  43      50.329  65.688  78.345  1.00  0.00           C
ATOM    808  CB  LEU A  43      49.159  66.600  78.785  1.00  0.00           C
ATOM    811  CG  LEU A  43      49.380  67.479  80.035  1.00  0.00           C
ATOM    813  CD1 LEU A  43      50.379  68.600  79.745  1.00  0.00           C
ATOM    817  CD2 LEU A  43      48.029  68.070  80.435  1.00  0.00           C
ATOM    821  C   LEU A  43      50.599  64.710  79.475  1.00  0.00           C
ATOM    822  O   LEU A  43      51.300  65.000  80.445  1.00  0.00           O
ATOM    823  N   ARG A  44      50.020  63.508  79.355  1.00  0.00           N
ATOM    825  CA  ARG A  44      50.129  62.389  80.255  1.00  0.00           C
ATOM    827  CB  ARG A  44      49.390  61.148  79.685  1.00  0.00           C
ATOM    830  CG  ARG A  44      49.219  59.958  80.655  1.00  0.00           C
ATOM    833  CD  ARG A  44      47.949  60.020  81.515  1.00  0.00           C
ATOM    836  NE  ARG A  44      46.769  59.828  80.615  1.00  0.00           N
ATOM    838  CZ  ARG A  44      45.570  60.380  80.775  1.00  0.00           C
ATOM    839  NH1 ARG A  44      45.269  61.130  81.805  1.00  0.00           N
ATOM    842  NH2 ARG A  44      44.640  60.149  79.875  1.00  0.00           N
ATOM    845  C   ARG A  44      51.589  62.029  80.445  1.00  0.00           C
ATOM    846  O   ARG A  44      52.300  61.650  79.525  1.00  0.00           O
ATOM    847  N   ALA A  45      52.070  62.170  81.695  1.00  0.00           N
ATOM    849  CA  ALA A  45      53.410  61.799  82.055  1.00  0.00           C
ATOM    851  CB  ALA A  45      53.699  62.110  83.525  1.00  0.00           C
ATOM    855  C   ALA A  45      53.699  60.340  81.795  1.00  0.00           C
ATOM    856  O   ALA A  45      52.819  59.479  81.845  1.00  0.00           O
ATOM    857  N   LYS A  46      54.969  60.040  81.455  1.00  0.00           N
ATOM    859  CA  LYS A  46      55.339  58.680  81.165  1.00  0.00           C
ATOM    861  CB  LYS A  46      56.839  58.569  80.875  1.00  0.00           C
ATOM    864  CG  LYS A  46      57.270  59.250  79.575  1.00  0.00           C
ATOM    867  CD  LYS A  46      56.670  58.578  78.325  1.00  0.00           C
ATOM    870  CE  LYS A  46      57.359  59.180  77.115  1.00  0.00           C
ATOM    873  NZ  LYS A  46      56.930  58.578  75.845  1.00  0.00           N
ATOM    877  C   LYS A  46      55.020  57.740  82.315  1.00  0.00           C
ATOM    878  O   LYS A  46      55.269  58.090  83.465  1.00  0.00           O
ATOM    879  N   PRO A  47      54.450  56.569  82.105  1.00  0.00           N
ATOM    880  CD  PRO A  47      54.139  56.030  80.785  1.00  0.00           C
ATOM    883  CA  PRO A  47      54.450  55.540  83.125  1.00  0.00           C
ATOM    885  CB  PRO A  47      53.760  54.319  82.465  1.00  0.00           C
ATOM    888  CG  PRO A  47      53.369  54.740  81.045  1.00  0.00           C
ATOM    891  C   PRO A  47      55.859  55.229  83.615  1.00  0.00           C
ATOM    892  O   PRO A  47      56.690  54.790  82.835  1.00  0.00           O
ATOM    893  N   ILE A  48      56.160  55.479  84.905  1.00  0.00           N
ATOM    895  CA  ILE A  48      57.399  55.049  85.505  1.00  0.00           C
ATOM    897  CB  ILE A  48      57.790  55.770  86.805  1.00  0.00           C
ATOM    899  CG2 ILE A  48      59.149  55.229  87.315  1.00  0.00           C
ATOM    903  CG1 ILE A  48      57.949  57.299  86.695  1.00  0.00           C
ATOM    906  CD  ILE A  48      56.649  58.059  86.495  1.00  0.00           C
ATOM    910  C   ILE A  48      57.249  53.569  85.775  1.00  0.00           C
ATOM    911  O   ILE A  48      56.270  53.130  86.385  1.00  0.00           O
ATOM    912  N   MET A  49      58.200  52.760  85.295  1.00  0.00           N
ATOM    914  CA  MET A  49      58.270  51.348  85.585  1.00  0.00           C
ATOM    916  CB  MET A  49      58.280  50.489  84.295  1.00  0.00           C
ATOM    919  CG  MET A  49      57.000  50.639  83.445  1.00  0.00           C
ATOM    922  SD  MET A  49      56.849  49.420  82.105  1.00  0.00           S
ATOM    923  CE  MET A  49      56.489  48.000  83.165  1.00  0.00           C
ATOM    927  C   MET A  49      59.520  51.100  86.395  1.00  0.00           C
ATOM    928  O   MET A  49      60.399  51.970  86.495  1.00  0.00           O
ATOM    929  N   SER A  50      59.649  49.920  87.015  1.00  0.00           N
ATOM    931  CA  SER A  50      60.880  49.549  87.675  1.00  0.00           C
ATOM    933  CB  SER A  50      60.780  48.260  88.545  1.00  0.00           C
ATOM    936  OG  SER A  50      60.389  47.110  87.775  1.00  0.00           O
ATOM    938  C   SER A  50      62.060  49.490  86.725  1.00  0.00           C
ATOM    939  O   SER A  50      61.950  49.020  85.585  1.00  0.00           O
ATOM    940  N   GLN A  51      63.210  50.000  87.165  1.00  0.00           N
ATOM    942  CA  GLN A  51      64.410  49.958  86.375  1.00  0.00           C
ATOM    944  CB  GLN A  51      64.749  51.270  85.615  1.00  0.00           C
ATOM    947  CG  GLN A  51      63.719  51.720  84.555  1.00  0.00           C
ATOM    950  CD  GLN A  51      64.319  52.859  83.725  1.00  0.00           C
ATOM    951  OE1 GLN A  51      65.310  53.500  84.085  1.00  0.00           O
ATOM    952  NE2 GLN A  51      63.730  53.130  82.535  1.00  0.00           N
ATOM    955  C   GLN A  51      65.539  49.680  87.325  1.00  0.00           C
ATOM    956  O   GLN A  51      65.690  50.319  88.355  1.00  0.00           O
ATOM    957  N   ALA A  52      66.429  48.729  86.995  1.00  0.00           N
ATOM    959  CA  ALA A  52      67.760  48.689  87.545  1.00  0.00           C
ATOM    961  CB  ALA A  52      68.520  47.470  86.985  1.00  0.00           C
ATOM    965  C   ALA A  52      68.569  49.970  87.375  1.00  0.00           C
ATOM    966  O   ALA A  52      68.319  50.799  86.495  1.00  0.00           O
ATOM    967  N   ASN A  53      69.609  50.130  88.205  1.00  0.00           N
ATOM    969  CA  ASN A  53      70.660  51.069  87.885  1.00  0.00           C
ATOM    971  CB  ASN A  53      70.609  52.270  88.845  1.00  0.00           C
ATOM    974  CG  ASN A  53      71.459  53.430  88.315  1.00  0.00           C
ATOM    975  OD1 ASN A  53      72.010  53.390  87.215  1.00  0.00           O
ATOM    976  ND2 ASN A  53      71.539  54.510  89.135  1.00  0.00           N
ATOM    979  C   ASN A  53      71.989  50.349  87.945  1.00  0.00           C
ATOM    980  O   ASN A  53      72.590  50.200  89.015  1.00  0.00           O
ATOM    981  N   PRO A  54      72.520  49.990  86.795  1.00  0.00           N
ATOM    982  CD  PRO A  54      71.709  49.590  85.635  1.00  0.00           C
ATOM    985  CA  PRO A  54      73.840  49.410  86.715  1.00  0.00           C
ATOM    987  CB  PRO A  54      73.889  48.899  85.275  1.00  0.00           C
ATOM    990  CG  PRO A  54      72.469  48.430  85.025  1.00  0.00           C
ATOM    993  C   PRO A  54      74.949  50.390  86.995  1.00  0.00           C
ATOM    994  O   PRO A  54      75.980  49.970  87.535  1.00  0.00           O
ATOM    995  N   GLU A  55      74.829  51.689  86.635  1.00  0.00           N
ATOM    997  CA  GLU A  55      75.919  52.660  86.865  1.00  0.00           C
ATOM    999  CB  GLU A  55      75.599  54.080  86.275  1.00  0.00           C
ATOM   1002  CG  GLU A  55      74.840  55.090  87.195  1.00  0.00           C
ATOM   1005  CD  GLU A  55      74.419  56.410  86.545  1.00  0.00           C
ATOM   1006  OE1 GLU A  55      74.620  56.590  85.325  1.00  0.00           O
ATOM   1007  OE2 GLU A  55      73.879  57.270  87.285  1.00  0.00           O
ATOM   1008  C   GLU A  55      76.239  52.779  88.345  1.00  0.00           C
ATOM   1009  O   GLU A  55      77.399  52.789  88.775  1.00  0.00           O
ATOM   1010  N   LEU A  56      75.190  52.819  89.185  1.00  0.00           N
ATOM   1012  CA  LEU A  56      75.319  52.729  90.615  1.00  0.00           C
ATOM   1014  CB  LEU A  56      73.969  53.009  91.305  1.00  0.00           C
ATOM   1017  CG  LEU A  56      74.019  53.040  92.845  1.00  0.00           C
ATOM   1019  CD1 LEU A  56      75.060  54.039  93.365  1.00  0.00           C
ATOM   1023  CD2 LEU A  56      72.649  53.410  93.395  1.00  0.00           C
ATOM   1027  C   LEU A  56      75.880  51.410  91.085  1.00  0.00           C
ATOM   1028  O   LEU A  56      76.789  51.380  91.905  1.00  0.00           O
ATOM   1029  N   GLU A  57      75.420  50.279  90.525  1.00  0.00           N
ATOM   1031  CA  GLU A  57      75.870  48.939  90.895  1.00  0.00           C
ATOM   1033  CB  GLU A  57      75.050  47.890  90.115  1.00  0.00           C
ATOM   1036  CG  GLU A  57      75.340  46.380  90.365  1.00  0.00           C
ATOM   1039  CD  GLU A  57      74.560  45.489  89.415  1.00  0.00           C
ATOM   1040  OE1 GLU A  57      73.679  46.020  88.685  1.00  0.00           O
ATOM   1041  OE2 GLU A  57      74.829  44.270  89.345  1.00  0.00           O
ATOM   1042  C   GLU A  57      77.370  48.740  90.695  1.00  0.00           C
ATOM   1043  O   GLU A  57      78.069  48.220  91.565  1.00  0.00           O
ATOM   1044  N   GLN A  58      77.940  49.280  89.605  1.00  0.00           N
ATOM   1046  CA  GLN A  58      79.380  49.380  89.455  1.00  0.00           C
ATOM   1048  CB  GLN A  58      79.760  49.920  88.065  1.00  0.00           C
ATOM   1051  CG  GLN A  58      81.289  49.889  87.835  1.00  0.00           C
ATOM   1054  CD  GLN A  58      81.629  50.419  86.465  1.00  0.00           C
ATOM   1055  OE1 GLN A  58      81.030  51.348  85.925  1.00  0.00           O
ATOM   1056  NE2 GLN A  58      82.669  49.840  85.825  1.00  0.00           N
ATOM   1059  C   GLN A  58      80.120  50.200  90.515  1.00  0.00           C
ATOM   1060  O   GLN A  58      81.190  49.799  90.965  1.00  0.00           O
ATOM   1061  N   GLN A  59      79.569  51.360  90.945  1.00  0.00           N
ATOM   1063  CA  GLN A  59      80.079  52.118  92.075  1.00  0.00           C
ATOM   1065  CB  GLN A  59      79.279  53.430  92.305  1.00  0.00           C
ATOM   1068  CG  GLN A  59      79.249  54.389  91.085  1.00  0.00           C
ATOM   1071  CD  GLN A  59      78.270  55.549  91.275  1.00  0.00           C
ATOM   1072  OE1 GLN A  59      78.120  56.110  92.355  1.00  0.00           O
ATOM   1073  NE2 GLN A  59      77.609  56.000  90.175  1.00  0.00           N
ATOM   1076  C   GLN A  59      80.070  51.310  93.365  1.00  0.00           C
ATOM   1077  O   GLN A  59      81.050  51.290  94.105  1.00  0.00           O
ATOM   1078  N   ILE A  60      78.980  50.569  93.645  1.00  0.00           N
ATOM   1080  CA  ILE A  60      78.910  49.630  94.755  1.00  0.00           C
ATOM   1082  CB  ILE A  60      77.489  49.069  94.895  1.00  0.00           C
ATOM   1084  CG2 ILE A  60      77.399  48.110  96.105  1.00  0.00           C
ATOM   1088  CG1 ILE A  60      76.399  50.180  95.015  1.00  0.00           C
ATOM   1091  CD  ILE A  60      76.649  51.278  96.055  1.00  0.00           C
ATOM   1095  C   ILE A  60      79.969  48.508  94.655  1.00  0.00           C
ATOM   1096  O   ILE A  60      80.700  48.250  95.605  1.00  0.00           O
ATOM   1097  N   ALA A  61      80.140  47.890  93.465  1.00  0.00           N
ATOM   1099  CA  ALA A  61      81.019  46.739  93.275  1.00  0.00           C
ATOM   1101  CB  ALA A  61      80.870  46.229  91.825  1.00  0.00           C
ATOM   1105  C   ALA A  61      82.489  46.970  93.595  1.00  0.00           C
ATOM   1106  O   ALA A  61      83.189  46.069  94.055  1.00  0.00           O
ATOM   1107  N   ASN A  62      82.970  48.209  93.355  1.00  0.00           N
ATOM   1109  CA  ASN A  62      84.329  48.630  93.615  1.00  0.00           C
ATOM   1111  CB  ASN A  62      84.940  49.210  92.315  1.00  0.00           C
ATOM   1114  CG  ASN A  62      85.239  48.059  91.355  1.00  0.00           C
ATOM   1115  OD1 ASN A  62      84.979  46.880  91.555  1.00  0.00           O
ATOM   1116  ND2 ASN A  62      85.829  48.430  90.195  1.00  0.00           N
ATOM   1119  C   ASN A  62      84.410  49.660  94.735  1.00  0.00           C
ATOM   1120  O   ASN A  62      85.429  50.330  94.885  1.00  0.00           O
ATOM   1121  N   TYR A  63      83.340  49.810  95.555  1.00  0.00           N
ATOM   1123  CA  TYR A  63      83.340  50.729  96.695  1.00  0.00           C
ATOM   1125  CB  TYR A  63      81.939  50.819  97.385  1.00  0.00           C
ATOM   1128  CG  TYR A  63      81.840  51.920  98.425  1.00  0.00           C
ATOM   1129  CD1 TYR A  63      81.379  53.209  98.075  1.00  0.00           C
ATOM   1131  CE1 TYR A  63      81.370  54.250  99.015  1.00  0.00           C
ATOM   1133  CZ  TYR A  63      81.770  54.010 100.325  1.00  0.00           C
ATOM   1134  OH  TYR A  63      81.829  55.060 101.265  1.00  0.00           O
ATOM   1136  CD2 TYR A  63      82.170  51.680  99.775  1.00  0.00           C
ATOM   1138  CE2 TYR A  63      82.129  52.719 100.725  1.00  0.00           C
ATOM   1140  C   TYR A  63      84.439  50.439  97.725  1.00  0.00           C
ATOM   1141  O   TYR A  63      84.620  49.319  98.205  1.00  0.00           O
ATOM   1142  N   GLU A  64      85.179  51.510  98.095  1.00  0.00           N
ATOM   1144  CA  GLU A  64      86.180  51.549  99.135  1.00  0.00           C
ATOM   1146  CB  GLU A  64      87.579  51.899  98.585  1.00  0.00           C
ATOM   1149  CG  GLU A  64      88.250  50.760  97.795  1.00  0.00           C
ATOM   1152  CD  GLU A  64      89.730  51.040  97.605  1.00  0.00           C
ATOM   1153  OE1 GLU A  64      90.149  52.229  97.505  1.00  0.00           O
ATOM   1154  OE2 GLU A  64      90.520  50.060  97.615  1.00  0.00           O
ATOM   1155  C   GLU A  64      85.840  52.639 100.125  1.00  0.00           C
ATOM   1156  O   GLU A  64      85.309  53.680  99.755  1.00  0.00           O
ATOM   1157  N   TYR A  65      86.170  52.439 101.425  1.00  0.00           N
ATOM   1159  CA  TYR A  65      86.270  53.530 102.375  1.00  0.00           C
ATOM   1161  CB  TYR A  65      85.639  53.188 103.765  1.00  0.00           C
ATOM   1164  CG  TYR A  65      85.760  54.299 104.795  1.00  0.00           C
ATOM   1165  CD1 TYR A  65      84.810  55.330 104.795  1.00  0.00           C
ATOM   1167  CE1 TYR A  65      84.909  56.410 105.685  1.00  0.00           C
ATOM   1169  CZ  TYR A  65      85.929  56.439 106.635  1.00  0.00           C
ATOM   1170  OH  TYR A  65      85.929  57.500 107.575  1.00  0.00           O
ATOM   1172  CD2 TYR A  65      86.779  54.329 105.765  1.00  0.00           C
ATOM   1174  CE2 TYR A  65      86.860  55.400 106.685  1.00  0.00           C
ATOM   1176  C   TYR A  65      87.730  53.899 102.525  1.00  0.00           C
ATOM   1177  O   TYR A  65      88.599  53.020 102.615  1.00  0.00           O
ATOM   1178  N   ARG A  66      88.029  55.200 102.565  1.00  0.00           N
ATOM   1180  CA  ARG A  66      89.370  55.660 102.845  1.00  0.00           C
ATOM   1182  CB  ARG A  66      90.039  56.319 101.625  1.00  0.00           C
ATOM   1185  CG  ARG A  66      90.450  55.250 100.605  1.00  0.00           C
ATOM   1188  CD  ARG A  66      90.910  55.840  99.285  1.00  0.00           C
ATOM   1191  NE  ARG A  66      91.349  54.670  98.465  1.00  0.00           N
ATOM   1193  CZ  ARG A  66      92.579  54.350  98.105  1.00  0.00           C
ATOM   1194  NH1 ARG A  66      93.659  55.000  98.465  1.00  0.00           N
ATOM   1197  NH2 ARG A  66      92.660  53.270  97.355  1.00  0.00           N
ATOM   1200  C   ARG A  66      89.399  56.520 104.065  1.00  0.00           C
ATOM   1201  O   ARG A  66      88.550  57.380 104.265  1.00  0.00           O
ATOM   1202  N   ILE A  67      90.379  56.278 104.955  1.00  0.00           N
ATOM   1204  CA  ILE A  67      90.490  56.920 106.255  1.00  0.00           C
ATOM   1206  CB  ILE A  67      91.679  56.360 107.035  1.00  0.00           C
ATOM   1208  CG2 ILE A  67      91.770  56.990 108.435  1.00  0.00           C
ATOM   1212  CG1 ILE A  67      91.659  54.819 107.135  1.00  0.00           C
ATOM   1215  CD  ILE A  67      90.399  54.239 107.805  1.00  0.00           C
ATOM   1219  C   ILE A  67      90.660  58.420 106.125  1.00  0.00           C
ATOM   1220  O   ILE A  67      91.429  58.899 105.295  1.00  0.00           O
ATOM   1221  N   GLY A  68      89.950  59.200 106.965  1.00  0.00           N
ATOM   1223  CA  GLY A  68      90.109  60.630 106.985  1.00  0.00           C
ATOM   1226  C   GLY A  68      90.480  61.090 108.355  1.00  0.00           C
ATOM   1227  O   GLY A  68      90.639  60.310 109.295  1.00  0.00           O
ATOM   1228  N   ILE A  69      90.599  62.410 108.525  1.00  0.00           N
ATOM   1230  CA  ILE A  69      90.980  63.030 109.785  1.00  0.00           C
ATOM   1232  CB  ILE A  69      91.410  64.479 109.615  1.00  0.00           C
ATOM   1234  CG2 ILE A  69      91.980  65.000 110.955  1.00  0.00           C
ATOM   1238  CG1 ILE A  69      92.430  64.660 108.455  1.00  0.00           C
ATOM   1241  CD  ILE A  69      93.670  63.770 108.555  1.00  0.00           C
ATOM   1245  C   ILE A  69      89.880  62.960 110.825  1.00  0.00           C
ATOM   1246  O   ILE A  69      88.770  63.438 110.625  1.00  0.00           O
ATOM   1247  N   GLY A  70      90.190  62.389 112.015  1.00  0.00           N
ATOM   1249  CA  GLY A  70      89.279  62.360 113.155  1.00  0.00           C
ATOM   1252  C   GLY A  70      88.760  61.000 113.435  1.00  0.00           C
ATOM   1253  O   GLY A  70      88.230  60.740 114.525  1.00  0.00           O
ATOM   1254  N   ASP A  71      88.910  60.079 112.465  1.00  0.00           N
ATOM   1256  CA  ASP A  71      88.540  58.689 112.625  1.00  0.00           C
ATOM   1258  CB  ASP A  71      88.770  57.859 111.335  1.00  0.00           C
ATOM   1261  CG  ASP A  71      87.710  58.139 110.305  1.00  0.00           C
ATOM   1262  OD1 ASP A  71      86.629  58.670 110.635  1.00  0.00           O
ATOM   1263  OD2 ASP A  71      87.950  57.740 109.125  1.00  0.00           O
ATOM   1264  C   ASP A  71      89.260  58.020 113.785  1.00  0.00           C
ATOM   1265  O   ASP A  71      90.370  58.368 114.175  1.00  0.00           O
ATOM   1266  N   VAL A  72      88.599  57.010 114.355  1.00  0.00           N
ATOM   1268  CA  VAL A  72      89.209  56.170 115.365  1.00  0.00           C
ATOM   1270  CB  VAL A  72      88.379  56.069 116.625  1.00  0.00           C
ATOM   1272  CG1 VAL A  72      89.170  55.319 117.715  1.00  0.00           C
ATOM   1276  CG2 VAL A  72      88.020  57.490 117.095  1.00  0.00           C
ATOM   1280  C   VAL A  72      89.399  54.810 114.755  1.00  0.00           C
ATOM   1281  O   VAL A  72      88.490  54.270 114.135  1.00  0.00           O
ATOM   1282  N   LEU A  73      90.579  54.189 114.935  1.00  0.00           N
ATOM   1284  CA  LEU A  73      90.859  52.859 114.395  1.00  0.00           C
ATOM   1286  CB  LEU A  73      92.209  52.750 113.625  1.00  0.00           C
ATOM   1289  CG  LEU A  73      92.420  53.720 112.445  1.00  0.00           C
ATOM   1291  CD1 LEU A  73      91.229  53.770 111.475  1.00  0.00           C
ATOM   1295  CD2 LEU A  73      92.789  55.139 112.895  1.00  0.00           C
ATOM   1299  C   LEU A  73      90.879  51.819 115.505  1.00  0.00           C
ATOM   1300  O   LEU A  73      91.299  52.100 116.635  1.00  0.00           O
ATOM   1301  N   MET A  74      90.459  50.590 115.165  1.00  0.00           N
ATOM   1303  CA  MET A  74      90.809  49.399 115.915  1.00  0.00           C
ATOM   1305  CB  MET A  74      89.740  48.290 115.785  1.00  0.00           C
ATOM   1308  CG  MET A  74      88.379  48.708 116.355  1.00  0.00           C
ATOM   1311  SD  MET A  74      87.100  47.430 116.225  1.00  0.00           S
ATOM   1312  CE  MET A  74      86.320  48.110 114.745  1.00  0.00           C
ATOM   1316  C   MET A  74      92.069  48.840 115.305  1.00  0.00           C
ATOM   1317  O   MET A  74      92.100  48.578 114.105  1.00  0.00           O
ATOM   1318  N   VAL A  75      93.120  48.610 116.105  1.00  0.00           N
ATOM   1320  CA  VAL A  75      94.200  47.740 115.685  1.00  0.00           C
ATOM   1322  CB  VAL A  75      95.579  48.390 115.755  1.00  0.00           C
ATOM   1324  CG1 VAL A  75      96.659  47.420 115.225  1.00  0.00           C
ATOM   1328  CG2 VAL A  75      95.569  49.680 114.905  1.00  0.00           C
ATOM   1332  C   VAL A  75      94.170  46.529 116.565  1.00  0.00           C
ATOM   1333  O   VAL A  75      94.209  46.630 117.795  1.00  0.00           O
ATOM   1334  N   THR A  76      94.080  45.330 115.955  1.00  0.00           N
ATOM   1336  CA  THR A  76      93.980  44.080 116.675  1.00  0.00           C
ATOM   1338  CB  THR A  76      92.739  43.270 116.325  1.00  0.00           C
ATOM   1340  OG1 THR A  76      91.580  44.039 116.635  1.00  0.00           O
ATOM   1342  CG2 THR A  76      92.669  41.970 117.135  1.00  0.00           C
ATOM   1346  C   THR A  76      95.210  43.279 116.345  1.00  0.00           C
ATOM   1347  O   THR A  76      95.529  43.100 115.175  1.00  0.00           O
ATOM   1348  N   VAL A  77      95.940  42.799 117.365  1.00  0.00           N
ATOM   1350  CA  VAL A  77      97.109  41.959 117.165  1.00  0.00           C
ATOM   1352  CB  VAL A  77      98.429  42.660 117.435  1.00  0.00           C
ATOM   1354  CG1 VAL A  77      98.700  43.689 116.335  1.00  0.00           C
ATOM   1358  CG2 VAL A  77      98.410  43.368 118.795  1.00  0.00           C
ATOM   1362  C   VAL A  77      96.980  40.700 117.985  1.00  0.00           C
ATOM   1363  O   VAL A  77      96.629  40.700 119.165  1.00  0.00           O
ATOM   1364  N   TRP A  78      97.219  39.540 117.365  1.00  0.00           N
ATOM   1366  CA  TRP A  78      96.989  38.270 118.025  1.00  0.00           C
ATOM   1368  CB  TRP A  78      96.649  37.130 117.045  1.00  0.00           C
ATOM   1371  CG  TRP A  78      95.280  37.190 116.455  1.00  0.00           C
ATOM   1372  CD1 TRP A  78      94.249  36.360 116.785  1.00  0.00           C
ATOM   1374  NE1 TRP A  78      93.130  36.710 116.075  1.00  0.00           N
ATOM   1376  CE2 TRP A  78      93.410  37.760 115.265  1.00  0.00           C
ATOM   1377  CD2 TRP A  78      94.780  38.080 115.445  1.00  0.00           C
ATOM   1378  CE3 TRP A  78      95.340  39.100 114.685  1.00  0.00           C
ATOM   1380  CZ3 TRP A  78      94.530  39.790 113.785  1.00  0.00           C
ATOM   1382  CZ2 TRP A  78      92.609  38.459 114.395  1.00  0.00           C
ATOM   1384  CH2 TRP A  78      93.179  39.490 113.655  1.00  0.00           C
ATOM   1386  C   TRP A  78      98.189  37.910 118.865  1.00  0.00           C
ATOM   1387  O   TRP A  78      99.329  38.069 118.435  1.00  0.00           O
ATOM   1388  N   ASP A  79      97.929  37.420 120.095  1.00  0.00           N
ATOM   1390  CA  ASP A  79      98.899  36.979 121.065  1.00  0.00           C
ATOM   1392  CB  ASP A  79      99.790  35.810 120.545  1.00  0.00           C
ATOM   1395  CG  ASP A  79      98.989  34.540 120.275  1.00  0.00           C
ATOM   1396  OD1 ASP A  79      97.840  34.440 120.765  1.00  0.00           O
ATOM   1397  OD2 ASP A  79      99.579  33.580 119.695  1.00  0.00           O
ATOM   1398  C   ASP A  79      99.629  38.150 121.735  1.00  0.00           C
ATOM   1399  O   ASP A  79     100.560  37.980 122.525  1.00  0.00           O
ATOM   1400  N   HIS A  80      99.129  39.368 121.495  1.00  0.00           N
ATOM   1402  CA  HIS A  80      99.600  40.600 122.105  1.00  0.00           C
ATOM   1404  CB  HIS A  80     100.379  41.420 121.055  1.00  0.00           C
ATOM   1407  ND1 HIS A  80     101.899  40.040 119.645  1.00  0.00           N
ATOM   1408  CG  HIS A  80     101.700  40.810 120.775  1.00  0.00           C
ATOM   1409  CE1 HIS A  80     103.169  39.690 119.705  1.00  0.00           C
ATOM   1411  NE2 HIS A  80     103.789  40.200 120.795  1.00  0.00           N
ATOM   1413  CD2 HIS A  80     102.850  40.938 121.475  1.00  0.00           C
ATOM   1415  C   HIS A  80      98.480  41.450 122.675  1.00  0.00           C
ATOM   1416  O   HIS A  80      98.200  42.540 122.155  1.00  0.00           O
ATOM   1417  N   PRO A  81      97.780  41.069 123.745  1.00  0.00           N
ATOM   1418  CD  PRO A  81      97.789  39.700 124.275  1.00  0.00           C
ATOM   1421  CA  PRO A  81      96.700  41.880 124.285  1.00  0.00           C
ATOM   1423  CB  PRO A  81      95.910  40.910 125.185  1.00  0.00           C
ATOM   1426  CG  PRO A  81      96.840  39.719 125.465  1.00  0.00           C
ATOM   1429  C   PRO A  81      97.179  43.118 125.025  1.00  0.00           C
ATOM   1430  O   PRO A  81      96.340  43.939 125.395  1.00  0.00           O
ATOM   1431  N   GLU A  82      98.490  43.319 125.285  1.00  0.00           N
ATOM   1433  CA  GLU A  82      99.030  44.590 125.755  1.00  0.00           C
ATOM   1435  CB  GLU A  82     100.569  44.580 126.025  1.00  0.00           C
ATOM   1438  CG  GLU A  82     101.130  43.260 126.605  1.00  0.00           C
ATOM   1441  CD  GLU A  82     101.370  42.258 125.485  1.00  0.00           C
ATOM   1442  OE1 GLU A  82     102.430  42.328 124.815  1.00  0.00           O
ATOM   1443  OE2 GLU A  82     100.490  41.380 125.305  1.00  0.00           O
ATOM   1444  C   GLU A  82      98.799  45.649 124.695  1.00  0.00           C
ATOM   1445  O   GLU A  82      98.429  46.790 124.945  1.00  0.00           O
ATOM   1446  N   LEU A  83      99.050  45.240 123.435  1.00  0.00           N
ATOM   1448  CA  LEU A  83      98.919  46.069 122.265  1.00  0.00           C
ATOM   1450  CB  LEU A  83      99.699  45.430 121.095  1.00  0.00           C
ATOM   1453  CG  LEU A  83     101.239  45.540 121.085  1.00  0.00           C
ATOM   1455  CD1 LEU A  83     101.679  46.979 120.865  1.00  0.00           C
ATOM   1459  CD2 LEU A  83     101.939  44.950 122.325  1.00  0.00           C
ATOM   1463  C   LEU A  83      97.459  46.200 121.855  1.00  0.00           C
ATOM   1464  O   LEU A  83      96.969  47.310 121.655  1.00  0.00           O
ATOM   1465  N   THR A  84      96.720  45.079 121.755  1.00  0.00           N
ATOM   1467  CA  THR A  84      95.289  45.079 121.435  1.00  0.00           C
ATOM   1469  CB  THR A  84      94.730  43.670 121.265  1.00  0.00           C
ATOM   1471  OG1 THR A  84      95.520  42.950 120.335  1.00  0.00           O
ATOM   1473  CG2 THR A  84      93.329  43.740 120.635  1.00  0.00           C
ATOM   1477  C   THR A  84      94.429  45.790 122.455  1.00  0.00           C
ATOM   1478  O   THR A  84      93.589  46.619 122.105  1.00  0.00           O
ATOM   1479  N   THR A  85      94.629  45.530 123.765  1.00  0.00           N
ATOM   1481  CA  THR A  85      93.729  46.030 124.805  1.00  0.00           C
ATOM   1483  CB  THR A  85      92.679  45.020 125.305  1.00  0.00           C
ATOM   1485  OG1 THR A  85      93.189  43.708 125.485  1.00  0.00           O
ATOM   1487  CG2 THR A  85      91.539  44.898 124.295  1.00  0.00           C
ATOM   1491  C   THR A  85      94.480  46.619 125.985  1.00  0.00           C
ATOM   1492  O   THR A  85      94.399  46.069 127.085  1.00  0.00           O
ATOM   1493  N   PRO A  86      95.190  47.750 125.855  1.00  0.00           N
ATOM   1494  CD  PRO A  86      95.370  48.520 124.605  1.00  0.00           C
ATOM   1497  CA  PRO A  86      95.920  48.360 126.955  1.00  0.00           C
ATOM   1499  CB  PRO A  86      96.760  49.470 126.295  1.00  0.00           C
ATOM   1502  CG  PRO A  86      95.990  49.850 125.035  1.00  0.00           C
ATOM   1505  C   PRO A  86      94.930  48.950 127.932  1.00  0.00           C
ATOM   1506  O   PRO A  86      95.179  48.979 129.132  1.00  0.00           O
ATOM   1507  N   ALA A  87      93.779  49.420 127.425  1.00  0.00           N
ATOM   1509  CA  ALA A  87      92.739  50.000 128.222  1.00  0.00           C
ATOM   1511  CB  ALA A  87      91.950  50.979 127.325  1.00  0.00           C
ATOM   1515  C   ALA A  87      91.779  48.939 128.722  1.00  0.00           C
ATOM   1516  O   ALA A  87      90.840  49.270 129.432  1.00  0.00           O
ATOM   1517  N   GLY A  88      92.010  47.649 128.392  1.00  0.00           N
ATOM   1519  CA  GLY A  88      91.219  46.520 128.862  1.00  0.00           C
ATOM   1522  C   GLY A  88      90.169  46.030 127.902  1.00  0.00           C
ATOM   1523  O   GLY A  88      90.169  46.369 126.725  1.00  0.00           O
ATOM   1524  N   GLN A  89      89.270  45.149 128.392  1.00  0.00           N
ATOM   1526  CA  GLN A  89      88.280  44.490 127.535  1.00  0.00           C
ATOM   1528  CB  GLN A  89      88.029  43.030 128.022  1.00  0.00           C
ATOM   1531  CG  GLN A  89      88.929  41.930 127.415  1.00  0.00           C
ATOM   1534  CD  GLN A  89      90.420  42.220 127.315  1.00  0.00           C
ATOM   1535  OE1 GLN A  89      90.969  42.110 126.215  1.00  0.00           O
ATOM   1536  NE2 GLN A  89      91.120  42.479 128.432  1.00  0.00           N
ATOM   1539  C   GLN A  89      86.919  45.170 127.525  1.00  0.00           C
ATOM   1540  O   GLN A  89      86.040  44.780 126.765  1.00  0.00           O
ATOM   1541  N   TYR A  90      86.700  46.130 128.432  1.00  0.00           N
ATOM   1543  CA  TYR A  90      85.350  46.500 128.852  1.00  0.00           C
ATOM   1545  CB  TYR A  90      85.269  46.560 130.402  1.00  0.00           C
ATOM   1548  CG  TYR A  90      85.649  45.219 130.952  1.00  0.00           C
ATOM   1549  CD1 TYR A  90      84.730  44.160 130.932  1.00  0.00           C
ATOM   1551  CE1 TYR A  90      85.120  42.880 131.342  1.00  0.00           C
ATOM   1553  CZ  TYR A  90      86.410  42.639 131.812  1.00  0.00           C
ATOM   1554  OH  TYR A  90      86.770  41.348 132.252  1.00  0.00           O
ATOM   1556  CD2 TYR A  90      86.939  44.990 131.462  1.00  0.00           C
ATOM   1558  CE2 TYR A  90      87.310  43.708 131.892  1.00  0.00           C
ATOM   1560  C   TYR A  90      84.920  47.840 128.302  1.00  0.00           C
ATOM   1561  O   TYR A  90      83.739  48.200 128.342  1.00  0.00           O
ATOM   1562  N   ARG A  91      85.859  48.619 127.742  1.00  0.00           N
ATOM   1564  CA  ARG A  91      85.529  49.850 127.055  1.00  0.00           C
ATOM   1566  CB  ARG A  91      86.569  50.979 127.225  1.00  0.00           C
ATOM   1569  CG  ARG A  91      86.629  51.529 128.652  1.00  0.00           C
ATOM   1572  CD  ARG A  91      87.899  52.340 128.982  1.00  0.00           C
ATOM   1575  NE  ARG A  91      88.020  53.530 128.082  1.00  0.00           N
ATOM   1577  CZ  ARG A  91      88.820  54.549 128.352  1.00  0.00           C
ATOM   1578  NH1 ARG A  91      89.709  54.500 129.322  1.00  0.00           N
ATOM   1581  NH2 ARG A  91      88.739  55.670 127.662  1.00  0.00           N
ATOM   1584  C   ARG A  91      85.319  49.600 125.585  1.00  0.00           C
ATOM   1585  O   ARG A  91      85.920  48.700 124.995  1.00  0.00           O
ATOM   1586  N   SER A  92      84.460  50.419 124.975  1.00  0.00           N
ATOM   1588  CA  SER A  92      84.209  50.380 123.555  1.00  0.00           C
ATOM   1590  CB  SER A  92      83.120  51.399 123.175  1.00  0.00           C
ATOM   1593  OG  SER A  92      83.530  52.709 123.555  1.00  0.00           O
ATOM   1595  C   SER A  92      85.450  50.639 122.705  1.00  0.00           C
ATOM   1596  O   SER A  92      86.349  51.399 123.055  1.00  0.00           O
ATOM   1597  N   ALA A  93      85.490  50.020 121.525  1.00  0.00           N
ATOM   1599  CA  ALA A  93      86.530  50.149 120.545  1.00  0.00           C
ATOM   1601  CB  ALA A  93      86.110  49.329 119.315  1.00  0.00           C
ATOM   1605  C   ALA A  93      86.849  51.590 120.155  1.00  0.00           C
ATOM   1606  O   ALA A  93      87.990  51.920 119.825  1.00  0.00           O
ATOM   1607  N   SER A  94      85.870  52.520 120.165  1.00  0.00           N
ATOM   1609  CA  SER A  94      86.130  53.930 119.945  1.00  0.00           C
ATOM   1611  CB  SER A  94      84.870  54.750 119.525  1.00  0.00           C
ATOM   1614  OG  SER A  94      83.829  54.770 120.495  1.00  0.00           O
ATOM   1616  C   SER A  94      86.799  54.640 121.115  1.00  0.00           C
ATOM   1617  O   SER A  94      87.570  55.559 120.905  1.00  0.00           O
ATOM   1618  N   ASP A  95      86.550  54.200 122.375  1.00  0.00           N
ATOM   1620  CA  ASP A  95      87.179  54.770 123.565  1.00  0.00           C
ATOM   1622  CB  ASP A  95      86.349  54.479 124.865  1.00  0.00           C
ATOM   1625  CG  ASP A  95      85.169  55.430 125.085  1.00  0.00           C
ATOM   1626  OD1 ASP A  95      84.629  55.990 124.105  1.00  0.00           O
ATOM   1627  OD2 ASP A  95      84.790  55.610 126.285  1.00  0.00           O
ATOM   1628  C   ASP A  95      88.610  54.259 123.755  1.00  0.00           C
ATOM   1629  O   ASP A  95      89.399  54.898 124.455  1.00  0.00           O
ATOM   1630  N   THR A  96      88.950  53.100 123.155  1.00  0.00           N
ATOM   1632  CA  THR A  96      90.239  52.420 123.295  1.00  0.00           C
ATOM   1634  CB  THR A  96      90.079  50.950 123.705  1.00  0.00           C
ATOM   1636  OG1 THR A  96      89.340  50.209 122.745  1.00  0.00           O
ATOM   1638  CG2 THR A  96      89.289  50.900 125.015  1.00  0.00           C
ATOM   1642  C   THR A  96      91.050  52.450 122.005  1.00  0.00           C
ATOM   1643  O   THR A  96      92.109  51.829 121.895  1.00  0.00           O
ATOM   1644  N   GLY A  97      90.579  53.170 120.975  1.00  0.00           N
ATOM   1646  CA  GLY A  97      91.209  53.170 119.665  1.00  0.00           C
ATOM   1649  C   GLY A  97      92.280  54.210 119.455  1.00  0.00           C
ATOM   1650  O   GLY A  97      92.579  55.040 120.315  1.00  0.00           O
ATOM   1651  N   ASN A  98      92.879  54.189 118.255  1.00  0.00           N
ATOM   1653  CA  ASN A  98      93.879  55.160 117.835  1.00  0.00           C
ATOM   1655  CB  ASN A  98      94.940  54.580 116.875  1.00  0.00           C
ATOM   1658  CG  ASN A  98      95.399  53.229 117.395  1.00  0.00           C
ATOM   1659  OD1 ASN A  98      94.979  52.200 116.855  1.00  0.00           O
ATOM   1660  ND2 ASN A  98      96.260  53.220 118.425  1.00  0.00           N
ATOM   1663  C   ASN A  98      93.189  56.278 117.075  1.00  0.00           C
ATOM   1664  O   ASN A  98      92.420  56.030 116.165  1.00  0.00           O
ATOM   1665  N   TRP A  99      93.449  57.540 117.435  1.00  0.00           N
ATOM   1667  CA  TRP A  99      92.859  58.648 116.715  1.00  0.00           C
ATOM   1669  CB  TRP A  99      92.640  59.880 117.635  1.00  0.00           C
ATOM   1672  CG  TRP A  99      91.559  59.688 118.655  1.00  0.00           C
ATOM   1673  CD1 TRP A  99      90.770  58.578 118.795  1.00  0.00           C
ATOM   1675  NE1 TRP A  99      89.839  58.790 119.775  1.00  0.00           N
ATOM   1677  CE2 TRP A  99      90.010  60.020 120.305  1.00  0.00           C
ATOM   1678  CD2 TRP A  99      91.099  60.618 119.635  1.00  0.00           C
ATOM   1679  CE3 TRP A  99      91.519  61.889 120.015  1.00  0.00           C
ATOM   1681  CZ3 TRP A  99      90.890  62.490 121.105  1.00  0.00           C
ATOM   1683  CZ2 TRP A  99      89.319  60.660 121.305  1.00  0.00           C
ATOM   1685  CH2 TRP A  99      89.780  61.910 121.705  1.00  0.00           C
ATOM   1687  C   TRP A  99      93.700  59.049 115.535  1.00  0.00           C
ATOM   1688  O   TRP A  99      94.909  59.189 115.645  1.00  0.00           O
ATOM   1689  N   VAL A 100      93.060  59.290 114.375  1.00  0.00           N
ATOM   1691  CA  VAL A 100      93.680  60.020 113.285  1.00  0.00           C
ATOM   1693  CB  VAL A 100      92.929  59.898 111.975  1.00  0.00           C
ATOM   1695  CG1 VAL A 100      93.750  60.540 110.835  1.00  0.00           C
ATOM   1699  CG2 VAL A 100      92.700  58.410 111.665  1.00  0.00           C
ATOM   1703  C   VAL A 100      93.820  61.469 113.685  1.00  0.00           C
ATOM   1704  O   VAL A 100      92.830  62.220 113.735  1.00  0.00           O
ATOM   1705  N   ASN A 101      95.060  61.889 113.985  1.00  0.00           N
ATOM   1707  CA  ASN A 101      95.389  63.260 114.255  1.00  0.00           C
ATOM   1709  CB  ASN A 101      96.709  63.359 115.065  1.00  0.00           C
ATOM   1712  CG  ASN A 101      96.600  62.740 116.465  1.00  0.00           C
ATOM   1713  OD1 ASN A 101      97.450  61.950 116.895  1.00  0.00           O
ATOM   1714  ND2 ASN A 101      95.539  63.090 117.225  1.00  0.00           N
ATOM   1717  C   ASN A 101      95.440  64.060 112.965  1.00  0.00           C
ATOM   1718  O   ASN A 101      95.330  63.560 111.845  1.00  0.00           O
ATOM   1719  N   ALA A 102      95.560  65.390 113.085  1.00  0.00           N
ATOM   1721  CA  ALA A 102      95.379  66.270 111.955  1.00  0.00           C
ATOM   1723  CB  ALA A 102      95.140  67.680 112.505  1.00  0.00           C
ATOM   1727  C   ALA A 102      96.489  66.290 110.895  1.00  0.00           C
ATOM   1728  O   ALA A 102      96.279  66.810 109.805  1.00  0.00           O
ATOM   1729  N   ASP A 103      97.660  65.660 111.165  1.00  0.00           N
ATOM   1731  CA  ASP A 103      98.670  65.430 110.155  1.00  0.00           C
ATOM   1733  CB  ASP A 103     100.060  65.170 110.805  1.00  0.00           C
ATOM   1736  CG  ASP A 103     100.160  63.960 111.715  1.00  0.00           C
ATOM   1737  OD1 ASP A 103      99.100  63.390 112.085  1.00  0.00           O
ATOM   1738  OD2 ASP A 103     101.310  63.639 112.095  1.00  0.00           O
ATOM   1739  C   ASP A 103      98.239  64.288 109.225  1.00  0.00           C
ATOM   1740  O   ASP A 103      98.739  64.160 108.105  1.00  0.00           O
ATOM   1741  N   GLY A 104      97.260  63.470 109.655  1.00  0.00           N
ATOM   1743  CA  GLY A 104      96.770  62.299 108.935  1.00  0.00           C
ATOM   1746  C   GLY A 104      97.500  61.049 109.315  1.00  0.00           C
ATOM   1747  O   GLY A 104      97.500  60.079 108.565  1.00  0.00           O
ATOM   1748  N   ALA A 105      98.110  61.060 110.515  1.00  0.00           N
ATOM   1750  CA  ALA A 105      98.799  59.930 111.065  1.00  0.00           C
ATOM   1752  CB  ALA A 105     100.269  60.270 111.335  1.00  0.00           C
ATOM   1756  C   ALA A 105      98.120  59.470 112.335  1.00  0.00           C
ATOM   1757  O   ALA A 105      97.339  60.170 112.985  1.00  0.00           O
ATOM   1758  N   ILE A 106      98.429  58.220 112.725  1.00  0.00           N
ATOM   1760  CA  ILE A 106      98.049  57.680 114.015  1.00  0.00           C
ATOM   1762  CB  ILE A 106      97.160  56.430 113.945  1.00  0.00           C
ATOM   1764  CG2 ILE A 106      95.920  56.799 113.115  1.00  0.00           C
ATOM   1768  CG1 ILE A 106      97.809  55.119 113.425  1.00  0.00           C
ATOM   1771  CD  ILE A 106      96.980  53.910 113.875  1.00  0.00           C
ATOM   1775  C   ILE A 106      99.329  57.350 114.725  1.00  0.00           C
ATOM   1776  O   ILE A 106     100.340  57.069 114.095  1.00  0.00           O
ATOM   1777  N   PHE A 107      99.319  57.369 116.065  1.00  0.00           N
ATOM   1779  CA  PHE A 107     100.399  56.799 116.825  1.00  0.00           C
ATOM   1781  CB  PHE A 107     100.660  57.630 118.105  1.00  0.00           C
ATOM   1784  CG  PHE A 107     101.880  57.118 118.805  1.00  0.00           C
ATOM   1785  CD1 PHE A 107     103.160  57.458 118.345  1.00  0.00           C
ATOM   1787  CE1 PHE A 107     104.299  56.979 118.995  1.00  0.00           C
ATOM   1789  CZ  PHE A 107     104.159  56.148 120.105  1.00  0.00           C
ATOM   1791  CD2 PHE A 107     101.770  56.250 119.905  1.00  0.00           C
ATOM   1793  CE2 PHE A 107     102.899  55.760 120.555  1.00  0.00           C
ATOM   1795  C   PHE A 107     100.099  55.340 117.165  1.00  0.00           C
ATOM   1796  O   PHE A 107      98.969  54.979 117.515  1.00  0.00           O
ATOM   1797  N   TYR A 108     101.120  54.459 117.095  1.00  0.00           N
ATOM   1799  CA  TYR A 108     101.040  53.118 117.635  1.00  0.00           C
ATOM   1801  CB  TYR A 108     100.719  52.130 116.495  1.00  0.00           C
ATOM   1804  CG  TYR A 108     100.429  50.709 116.935  1.00  0.00           C
ATOM   1805  CD1 TYR A 108      99.120  50.369 117.345  1.00  0.00           C
ATOM   1807  CE1 TYR A 108      98.789  49.039 117.635  1.00  0.00           C
ATOM   1809  CZ  TYR A 108      99.749  48.030 117.495  1.00  0.00           C
ATOM   1810  OH  TYR A 108      99.410  46.689 117.745  1.00  0.00           O
ATOM   1812  CD2 TYR A 108     101.390  49.688 116.835  1.00  0.00           C
ATOM   1814  CE2 TYR A 108     101.050  48.360 117.105  1.00  0.00           C
ATOM   1816  C   TYR A 108     102.380  52.810 118.305  1.00  0.00           C
ATOM   1817  O   TYR A 108     103.410  53.240 117.775  1.00  0.00           O
ATOM   1818  N   PRO A 109     102.459  52.140 119.455  1.00  0.00           N
ATOM   1819  CD  PRO A 109     101.329  51.510 120.135  1.00  0.00           C
ATOM   1822  CA  PRO A 109     103.709  51.790 120.115  1.00  0.00           C
ATOM   1824  CB  PRO A 109     103.280  50.880 121.265  1.00  0.00           C
ATOM   1827  CG  PRO A 109     101.960  50.299 120.795  1.00  0.00           C
ATOM   1830  C   PRO A 109     104.790  51.130 119.255  1.00  0.00           C
ATOM   1831  O   PRO A 109     104.480  50.330 118.375  1.00  0.00           O
ATOM   1832  N   TYR A 110     106.060  51.500 119.505  1.00  0.00           N
ATOM   1834  CA  TYR A 110     107.260  50.938 118.905  1.00  0.00           C
ATOM   1836  CB  TYR A 110     107.280  49.389 118.845  1.00  0.00           C
ATOM   1839  CG  TYR A 110     106.950  48.770 120.185  1.00  0.00           C
ATOM   1840  CD1 TYR A 110     107.850  48.880 121.245  1.00  0.00           C
ATOM   1842  CE1 TYR A 110     107.579  48.260 122.475  1.00  0.00           C
ATOM   1844  CZ  TYR A 110     106.410  47.509 122.655  1.00  0.00           C
ATOM   1845  OH  TYR A 110     106.139  46.880 123.895  1.00  0.00           O
ATOM   1847  CD2 TYR A 110     105.780  48.020 120.365  1.00  0.00           C
ATOM   1849  CE2 TYR A 110     105.510  47.389 121.585  1.00  0.00           C
ATOM   1851  C   TYR A 110     107.529  51.520 117.525  1.00  0.00           C
ATOM   1852  O   TYR A 110     108.630  51.990 117.245  1.00  0.00           O
ATOM   1853  N   ILE A 111     106.510  51.479 116.635  1.00  0.00           N
ATOM   1855  CA  ILE A 111     106.620  51.780 115.215  1.00  0.00           C
ATOM   1857  CB  ILE A 111     105.579  50.979 114.435  1.00  0.00           C
ATOM   1859  CG2 ILE A 111     105.789  49.479 114.785  1.00  0.00           C
ATOM   1863  CG1 ILE A 111     104.109  51.439 114.655  1.00  0.00           C
ATOM   1866  CD  ILE A 111     103.079  50.770 113.735  1.00  0.00           C
ATOM   1870  C   ILE A 111     106.450  53.250 114.875  1.00  0.00           C
ATOM   1871  O   ILE A 111     106.870  53.708 113.805  1.00  0.00           O
ATOM   1872  N   GLY A 112     105.840  54.020 115.795  1.00  0.00           N
ATOM   1874  CA  GLY A 112     105.750  55.470 115.735  1.00  0.00           C
ATOM   1877  C   GLY A 112     104.510  55.970 115.075  1.00  0.00           C
ATOM   1878  O   GLY A 112     103.429  55.439 115.285  1.00  0.00           O
ATOM   1879  N   ARG A 113     104.640  57.049 114.285  1.00  0.00           N
ATOM   1881  CA  ARG A 113     103.550  57.549 113.475  1.00  0.00           C
ATOM   1883  CB  ARG A 113     103.700  59.039 113.105  1.00  0.00           C
ATOM   1886  CG  ARG A 113     103.449  60.060 114.245  1.00  0.00           C
ATOM   1889  CD  ARG A 113     104.660  60.260 115.165  1.00  0.00           C
ATOM   1892  NE  ARG A 113     104.489  61.560 115.895  1.00  0.00           N
ATOM   1894  CZ  ARG A 113     104.730  62.750 115.375  1.00  0.00           C
ATOM   1895  NH1 ARG A 113     105.070  62.969 114.125  1.00  0.00           N
ATOM   1898  NH2 ARG A 113     104.660  63.810 116.155  1.00  0.00           N
ATOM   1901  C   ARG A 113     103.390  56.750 112.195  1.00  0.00           C
ATOM   1902  O   ARG A 113     104.329  56.619 111.415  1.00  0.00           O
ATOM   1903  N   LEU A 114     102.179  56.259 111.885  1.00  0.00           N
ATOM   1905  CA  LEU A 114     101.889  55.770 110.555  1.00  0.00           C
ATOM   1907  CB  LEU A 114     101.299  54.340 110.555  1.00  0.00           C
ATOM   1910  CG  LEU A 114     100.920  53.778 109.155  1.00  0.00           C
ATOM   1912  CD1 LEU A 114     102.149  53.610 108.265  1.00  0.00           C
ATOM   1916  CD2 LEU A 114     100.190  52.450 109.265  1.00  0.00           C
ATOM   1920  C   LEU A 114     100.910  56.700 109.895  1.00  0.00           C
ATOM   1921  O   LEU A 114      99.909  57.080 110.505  1.00  0.00           O
ATOM   1922  N   LYS A 115     101.149  57.060 108.625  1.00  0.00           N
ATOM   1924  CA  LYS A 115     100.200  57.840 107.865  1.00  0.00           C
ATOM   1926  CB  LYS A 115     100.890  58.610 106.715  1.00  0.00           C
ATOM   1929  CG  LYS A 115      99.989  59.630 106.015  1.00  0.00           C
ATOM   1932  CD  LYS A 115     100.789  60.460 104.995  1.00  0.00           C
ATOM   1935  CE  LYS A 115      99.930  61.459 104.215  1.00  0.00           C
ATOM   1938  NZ  LYS A 115     100.739  62.180 103.205  1.00  0.00           N
ATOM   1942  C   LYS A 115      99.120  56.899 107.345  1.00  0.00           C
ATOM   1943  O   LYS A 115      99.380  55.950 106.605  1.00  0.00           O
ATOM   1944  N   VAL A 116      97.879  57.130 107.795  1.00  0.00           N
ATOM   1946  CA  VAL A 116      96.740  56.299 107.445  1.00  0.00           C
ATOM   1948  CB  VAL A 116      95.969  55.860 108.695  1.00  0.00           C
ATOM   1950  CG1 VAL A 116      96.910  55.020 109.585  1.00  0.00           C
ATOM   1954  CG2 VAL A 116      95.399  57.060 109.485  1.00  0.00           C
ATOM   1958  C   VAL A 116      95.800  57.049 106.535  1.00  0.00           C
ATOM   1959  O   VAL A 116      94.969  56.469 105.835  1.00  0.00           O
ATOM   1960  N   ALA A 117      95.899  58.390 106.505  1.00  0.00           N
ATOM   1962  CA  ALA A 117      94.930  59.220 105.835  1.00  0.00           C
ATOM   1964  CB  ALA A 117      95.070  60.670 106.305  1.00  0.00           C
ATOM   1968  C   ALA A 117      94.920  59.069 104.305  1.00  0.00           C
ATOM   1969  O   ALA A 117      95.929  59.160 103.605  1.00  0.00           O
ATOM   1970  N   GLY A 118      93.719  58.778 103.765  1.00  0.00           N
ATOM   1972  CA  GLY A 118      93.459  58.500 102.365  1.00  0.00           C
ATOM   1975  C   GLY A 118      93.840  57.100 101.955  1.00  0.00           C
ATOM   1976  O   GLY A 118      93.840  56.770 100.775  1.00  0.00           O
ATOM   1977  N   LYS A 119      94.230  56.250 102.925  1.00  0.00           N
ATOM   1979  CA  LYS A 119      94.510  54.840 102.705  1.00  0.00           C
ATOM   1981  CB  LYS A 119      95.700  54.299 103.555  1.00  0.00           C
ATOM   1984  CG  LYS A 119      97.079  54.910 103.225  1.00  0.00           C
ATOM   1987  CD  LYS A 119      98.230  54.229 104.005  1.00  0.00           C
ATOM   1990  CE  LYS A 119      99.620  54.729 103.565  1.00  0.00           C
ATOM   1993  NZ  LYS A 119     100.719  54.270 104.445  1.00  0.00           N
ATOM   1997  C   LYS A 119      93.280  54.020 103.015  1.00  0.00           C
ATOM   1998  O   LYS A 119      92.329  54.500 103.655  1.00  0.00           O
ATOM   1999  N   THR A 120      93.250  52.770 102.555  1.00  0.00           N
ATOM   2001  CA  THR A 120      92.230  51.799 102.925  1.00  0.00           C
ATOM   2003  CB  THR A 120      91.919  50.790 101.815  1.00  0.00           C
ATOM   2005  OG1 THR A 120      93.049  50.000 101.475  1.00  0.00           O
ATOM   2007  CG2 THR A 120      91.499  51.569 100.565  1.00  0.00           C
ATOM   2011  C   THR A 120      92.649  51.040 104.175  1.00  0.00           C
ATOM   2012  O   THR A 120      93.820  51.040 104.565  1.00  0.00           O
ATOM   2013  N   LEU A 121      91.720  50.340 104.845  1.00  0.00           N
ATOM   2015  CA  LEU A 121      92.059  49.490 105.965  1.00  0.00           C
ATOM   2017  CB  LEU A 121      90.800  48.790 106.515  1.00  0.00           C
ATOM   2020  CG  LEU A 121      89.839  49.710 107.285  1.00  0.00           C
ATOM   2022  CD1 LEU A 121      88.589  48.899 107.625  1.00  0.00           C
ATOM   2026  CD2 LEU A 121      90.499  50.240 108.565  1.00  0.00           C
ATOM   2030  C   LEU A 121      93.079  48.420 105.625  1.00  0.00           C
ATOM   2031  O   LEU A 121      94.010  48.170 106.385  1.00  0.00           O
ATOM   2032  N   THR A 122      92.959  47.789 104.445  1.00  0.00           N
ATOM   2034  CA  THR A 122      93.950  46.809 104.015  1.00  0.00           C
ATOM   2036  CB  THR A 122      93.499  46.020 102.785  1.00  0.00           C
ATOM   2038  OG1 THR A 122      94.399  44.979 102.485  1.00  0.00           O
ATOM   2040  CG2 THR A 122      93.399  46.860 101.505  1.00  0.00           C
ATOM   2044  C   THR A 122      95.359  47.369 103.865  1.00  0.00           C
ATOM   2045  O   THR A 122      96.340  46.770 104.295  1.00  0.00           O
ATOM   2046  N   GLN A 123      95.499  48.578 103.275  1.00  0.00           N
ATOM   2048  CA  GLN A 123      96.779  49.259 103.185  1.00  0.00           C
ATOM   2050  CB  GLN A 123      96.659  50.520 102.305  1.00  0.00           C
ATOM   2053  CG  GLN A 123      96.510  50.200 100.805  1.00  0.00           C
ATOM   2056  CD  GLN A 123      96.180  51.450 100.015  1.00  0.00           C
ATOM   2057  OE1 GLN A 123      95.850  52.500 100.565  1.00  0.00           O
ATOM   2058  NE2 GLN A 123      96.239  51.348  98.665  1.00  0.00           N
ATOM   2061  C   GLN A 123      97.389  49.610 104.515  1.00  0.00           C
ATOM   2062  O   GLN A 123      98.569  49.350 104.775  1.00  0.00           O
ATOM   2063  N   VAL A 124      96.580  50.160 105.435  1.00  0.00           N
ATOM   2065  CA  VAL A 124      97.000  50.439 106.795  1.00  0.00           C
ATOM   2067  CB  VAL A 124      95.940  51.220 107.545  1.00  0.00           C
ATOM   2069  CG1 VAL A 124      96.289  51.380 109.035  1.00  0.00           C
ATOM   2073  CG2 VAL A 124      95.840  52.598 106.865  1.00  0.00           C
ATOM   2077  C   VAL A 124      97.420  49.200 107.565  1.00  0.00           C
ATOM   2078  O   VAL A 124      98.449  49.210 108.235  1.00  0.00           O
ATOM   2079  N   ARG A 125      96.659  48.100 107.435  1.00  0.00           N
ATOM   2081  CA  ARG A 125      96.960  46.840 108.095  1.00  0.00           C
ATOM   2083  CB  ARG A 125      95.990  45.740 107.585  1.00  0.00           C
ATOM   2086  CG  ARG A 125      96.069  44.438 108.395  1.00  0.00           C
ATOM   2089  CD  ARG A 125      95.359  43.260 107.735  1.00  0.00           C
ATOM   2092  NE  ARG A 125      93.899  43.590 107.675  1.00  0.00           N
ATOM   2094  CZ  ARG A 125      93.189  43.899 106.595  1.00  0.00           C
ATOM   2095  NH1 ARG A 125      93.579  43.590 105.375  1.00  0.00           N
ATOM   2098  NH2 ARG A 125      92.000  44.420 106.785  1.00  0.00           N
ATOM   2101  C   ARG A 125      98.340  46.340 107.735  1.00  0.00           C
ATOM   2102  O   ARG A 125      99.170  46.020 108.585  1.00  0.00           O
ATOM   2103  N   ASN A 126      98.599  46.310 106.415  1.00  0.00           N
ATOM   2105  CA  ASN A 126      99.810  45.799 105.825  1.00  0.00           C
ATOM   2107  CB  ASN A 126      99.640  45.709 104.295  1.00  0.00           C
ATOM   2110  CG  ASN A 126      98.519  44.720 103.925  1.00  0.00           C
ATOM   2111  OD1 ASN A 126      97.999  43.959 104.755  1.00  0.00           O
ATOM   2112  ND2 ASN A 126      98.110  44.758 102.635  1.00  0.00           N
ATOM   2115  C   ASN A 126     101.030  46.619 106.235  1.00  0.00           C
ATOM   2116  O   ASN A 126     102.030  46.069 106.695  1.00  0.00           O
ATOM   2117  N   GLU A 127     100.899  47.960 106.205  1.00  0.00           N
ATOM   2119  CA  GLU A 127     101.889  48.889 106.715  1.00  0.00           C
ATOM   2121  CB  GLU A 127     101.399  50.340 106.495  1.00  0.00           C
ATOM   2124  CG  GLU A 127     101.390  50.779 105.015  1.00  0.00           C
ATOM   2127  CD  GLU A 127     102.560  51.660 104.555  1.00  0.00           C
ATOM   2128  OE1 GLU A 127     103.560  51.860 105.295  1.00  0.00           O
ATOM   2129  OE2 GLU A 127     102.349  52.290 103.485  1.00  0.00           O
ATOM   2130  C   GLU A 127     102.240  48.689 108.185  1.00  0.00           C
ATOM   2131  O   GLU A 127     103.420  48.720 108.545  1.00  0.00           O
ATOM   2132  N   ILE A 128     101.239  48.460 109.065  1.00  0.00           N
ATOM   2134  CA  ILE A 128     101.489  48.090 110.465  1.00  0.00           C
ATOM   2136  CB  ILE A 128     100.210  48.009 111.295  1.00  0.00           C
ATOM   2138  CG2 ILE A 128     100.529  47.619 112.765  1.00  0.00           C
ATOM   2142  CG1 ILE A 128      99.500  49.368 111.275  1.00  0.00           C
ATOM   2145  CD  ILE A 128      98.029  49.270 111.685  1.00  0.00           C
ATOM   2149  C   ILE A 128     102.240  46.780 110.585  1.00  0.00           C
ATOM   2150  O   ILE A 128     103.230  46.680 111.315  1.00  0.00           O
ATOM   2151  N   THR A 129     101.819  45.740 109.835  1.00  0.00           N
ATOM   2153  CA  THR A 129     102.459  44.420 109.865  1.00  0.00           C
ATOM   2155  CB  THR A 129     101.840  43.390 108.915  1.00  0.00           C
ATOM   2157  OG1 THR A 129     100.450  43.229 109.125  1.00  0.00           O
ATOM   2159  CG2 THR A 129     102.430  42.000 109.175  1.00  0.00           C
ATOM   2163  C   THR A 129     103.929  44.500 109.505  1.00  0.00           C
ATOM   2164  O   THR A 129     104.780  43.959 110.205  1.00  0.00           O
ATOM   2165  N   ALA A 130     104.279  45.240 108.435  1.00  0.00           N
ATOM   2167  CA  ALA A 130     105.630  45.419 107.965  1.00  0.00           C
ATOM   2169  CB  ALA A 130     105.599  46.148 106.605  1.00  0.00           C
ATOM   2173  C   ALA A 130     106.580  46.130 108.925  1.00  0.00           C
ATOM   2174  O   ALA A 130     107.739  45.760 109.085  1.00  0.00           O
ATOM   2175  N   ARG A 131     106.120  47.200 109.605  1.00  0.00           N
ATOM   2177  CA  ARG A 131     106.939  47.939 110.555  1.00  0.00           C
ATOM   2179  CB  ARG A 131     106.499  49.420 110.655  1.00  0.00           C
ATOM   2182  CG  ARG A 131     105.020  49.640 111.005  1.00  0.00           C
ATOM   2185  CD  ARG A 131     104.410  50.900 110.375  1.00  0.00           C
ATOM   2188  NE  ARG A 131     105.049  52.080 111.035  1.00  0.00           N
ATOM   2190  CZ  ARG A 131     105.499  53.139 110.405  1.00  0.00           C
ATOM   2191  NH1 ARG A 131     105.350  53.310 109.105  1.00  0.00           N
ATOM   2194  NH2 ARG A 131     106.159  54.060 111.065  1.00  0.00           N
ATOM   2197  C   ARG A 131     107.020  47.290 111.935  1.00  0.00           C
ATOM   2198  O   ARG A 131     107.999  47.420 112.655  1.00  0.00           O
ATOM   2199  N   LEU A 132     105.990  46.510 112.315  1.00  0.00           N
ATOM   2201  CA  LEU A 132     105.899  45.819 113.585  1.00  0.00           C
ATOM   2203  CB  LEU A 132     104.410  45.450 113.815  1.00  0.00           C
ATOM   2206  CG  LEU A 132     104.050  44.810 115.165  1.00  0.00           C
ATOM   2208  CD1 LEU A 132     104.439  45.709 116.345  1.00  0.00           C
ATOM   2212  CD2 LEU A 132     102.539  44.510 115.215  1.00  0.00           C
ATOM   2216  C   LEU A 132     106.810  44.600 113.665  1.00  0.00           C
ATOM   2217  O   LEU A 132     107.149  44.109 114.745  1.00  0.00           O
ATOM   2218  N   ASP A 133     107.290  44.130 112.485  1.00  0.00           N
ATOM   2220  CA  ASP A 133     108.160  42.989 112.255  1.00  0.00           C
ATOM   2222  CB  ASP A 133     108.300  42.799 110.715  1.00  0.00           C
ATOM   2225  CG  ASP A 133     108.750  41.399 110.325  1.00  0.00           C
ATOM   2226  OD1 ASP A 133     108.550  40.470 111.135  1.00  0.00           O
ATOM   2227  OD2 ASP A 133     109.149  41.200 109.145  1.00  0.00           O
ATOM   2228  C   ASP A 133     109.539  43.149 112.885  1.00  0.00           C
ATOM   2229  O   ASP A 133     110.230  42.188 113.225  1.00  0.00           O
ATOM   2230  N   SER A 134     110.000  44.399 113.075  1.00  0.00           N
ATOM   2232  CA  SER A 134     111.209  44.650 113.875  1.00  0.00           C
ATOM   2234  CB  SER A 134     111.679  46.130 113.805  1.00  0.00           C
ATOM   2237  OG  SER A 134     113.090  46.208 114.055  1.00  0.00           O
ATOM   2239  C   SER A 134     111.010  44.280 115.335  1.00  0.00           C
ATOM   2240  O   SER A 134     111.929  43.840 116.025  1.00  0.00           O
ATOM   2241  N   VAL A 135     109.780  44.470 115.855  1.00  0.00           N
ATOM   2243  CA  VAL A 135     109.489  44.368 117.275  1.00  0.00           C
ATOM   2245  CB  VAL A 135     108.289  45.250 117.645  1.00  0.00           C
ATOM   2247  CG1 VAL A 135     108.069  45.289 119.175  1.00  0.00           C
ATOM   2251  CG2 VAL A 135     108.510  46.669 117.105  1.00  0.00           C
ATOM   2255  C   VAL A 135     109.179  42.950 117.675  1.00  0.00           C
ATOM   2256  O   VAL A 135     109.629  42.458 118.715  1.00  0.00           O
ATOM   2257  N   ILE A 136     108.399  42.220 116.835  1.00  0.00           N
ATOM   2259  CA  ILE A 136     107.940  40.890 117.175  1.00  0.00           C
ATOM   2261  CB  ILE A 136     106.499  40.840 117.695  1.00  0.00           C
ATOM   2263  CG2 ILE A 136     106.489  41.580 119.055  1.00  0.00           C
ATOM   2267  CG1 ILE A 136     105.480  41.450 116.705  1.00  0.00           C
ATOM   2270  CD  ILE A 136     104.010  41.290 117.135  1.00  0.00           C
ATOM   2274  C   ILE A 136     108.060  40.020 115.955  1.00  0.00           C
ATOM   2275  O   ILE A 136     108.179  40.489 114.835  1.00  0.00           O
ATOM   2276  N   GLU A 137     108.069  38.700 116.185  1.00  0.00           N
ATOM   2278  CA  GLU A 137     108.230  37.720 115.145  1.00  0.00           C
ATOM   2280  CB  GLU A 137     109.090  36.540 115.675  1.00  0.00           C
ATOM   2283  CG  GLU A 137     108.519  35.750 116.865  1.00  0.00           C
ATOM   2286  CD  GLU A 137     108.760  36.440 118.185  1.00  0.00           C
ATOM   2287  OE1 GLU A 137     109.930  36.600 118.605  1.00  0.00           O
ATOM   2288  OE2 GLU A 137     107.749  36.860 118.795  1.00  0.00           O
ATOM   2289  C   GLU A 137     106.889  37.209 114.615  1.00  0.00           C
ATOM   2290  O   GLU A 137     105.999  36.830 115.365  1.00  0.00           O
ATOM   2291  N   SER A 138     106.749  37.100 113.285  1.00  0.00           N
ATOM   2293  CA  SER A 138     105.499  36.830 112.575  1.00  0.00           C
ATOM   2295  CB  SER A 138     105.190  35.299 112.345  1.00  0.00           C
ATOM   2298  OG  SER A 138     105.210  34.460 113.515  1.00  0.00           O
ATOM   2300  C   SER A 138     104.240  37.630 112.925  1.00  0.00           C
ATOM   2301  O   SER A 138     103.179  37.010 113.095  1.00  0.00           O
ATOM   2302  N   PRO A 139     104.270  38.979 113.045  1.00  0.00           N
ATOM   2303  CD  PRO A 139     105.340  39.830 112.505  1.00  0.00           C
ATOM   2306  CA  PRO A 139     103.120  39.790 113.455  1.00  0.00           C
ATOM   2308  CB  PRO A 139     103.569  41.250 113.285  1.00  0.00           C
ATOM   2311  CG  PRO A 139     104.690  41.180 112.245  1.00  0.00           C
ATOM   2314  C   PRO A 139     101.810  39.508 112.725  1.00  0.00           C
ATOM   2315  O   PRO A 139     101.720  39.610 111.495  1.00  0.00           O
ATOM   2316  N   GLN A 140     100.760  39.229 113.495  1.00  0.00           N
ATOM   2318  CA  GLN A 140      99.419  39.069 112.995  1.00  0.00           C
ATOM   2320  CB  GLN A 140      98.729  37.840 113.595  1.00  0.00           C
ATOM   2323  CG  GLN A 140      99.510  36.529 113.385  1.00  0.00           C
ATOM   2326  CD  GLN A 140      99.719  36.210 111.915  1.00  0.00           C
ATOM   2327  OE1 GLN A 140      98.739  36.000 111.185  1.00  0.00           O
ATOM   2328  NE2 GLN A 140     100.990  36.090 111.465  1.00  0.00           N
ATOM   2331  C   GLN A 140      98.690  40.310 113.415  1.00  0.00           C
ATOM   2332  O   GLN A 140      98.499  40.559 114.605  1.00  0.00           O
ATOM   2333  N   VAL A 141      98.289  41.110 112.425  1.00  0.00           N
ATOM   2335  CA  VAL A 141      97.649  42.389 112.615  1.00  0.00           C
ATOM   2337  CB  VAL A 141      98.499  43.560 112.115  1.00  0.00           C
ATOM   2339  CG1 VAL A 141      97.909  44.880 112.635  1.00  0.00           C
ATOM   2343  CG2 VAL A 141      99.959  43.390 112.595  1.00  0.00           C
ATOM   2347  C   VAL A 141      96.340  42.369 111.855  1.00  0.00           C
ATOM   2348  O   VAL A 141      96.219  41.729 110.815  1.00  0.00           O
ATOM   2349  N   ASP A 142      95.309  43.049 112.355  1.00  0.00           N
ATOM   2351  CA  ASP A 142      94.159  43.410 111.555  1.00  0.00           C
ATOM   2353  CB  ASP A 142      92.990  42.398 111.685  1.00  0.00           C
ATOM   2356  CG  ASP A 142      91.860  42.649 110.715  1.00  0.00           C
ATOM   2357  OD1 ASP A 142      92.120  43.340 109.685  1.00  0.00           O
ATOM   2358  OD2 ASP A 142      90.760  42.069 110.905  1.00  0.00           O
ATOM   2359  C   ASP A 142      93.779  44.819 111.965  1.00  0.00           C
ATOM   2360  O   ASP A 142      94.120  45.270 113.055  1.00  0.00           O
ATOM   2361  N   VAL A 143      93.060  45.530 111.085  1.00  0.00           N
ATOM   2363  CA  VAL A 143      92.570  46.860 111.385  1.00  0.00           C
ATOM   2365  CB  VAL A 143      93.459  48.020 110.935  1.00  0.00           C
ATOM   2367  CG1 VAL A 143      94.819  47.939 111.645  1.00  0.00           C
ATOM   2371  CG2 VAL A 143      93.709  47.989 109.425  1.00  0.00           C
ATOM   2375  C   VAL A 143      91.190  47.049 110.795  1.00  0.00           C
ATOM   2376  O   VAL A 143      90.929  46.700 109.645  1.00  0.00           O
ATOM   2377  N   SER A 144      90.300  47.660 111.595  1.00  0.00           N
ATOM   2379  CA  SER A 144      88.960  48.069 111.205  1.00  0.00           C
ATOM   2381  CB  SER A 144      87.850  47.100 111.705  1.00  0.00           C
ATOM   2384  OG  SER A 144      87.789  45.910 110.915  1.00  0.00           O
ATOM   2386  C   SER A 144      88.709  49.459 111.755  1.00  0.00           C
ATOM   2387  O   SER A 144      89.419  49.910 112.655  1.00  0.00           O
ATOM   2388  N   VAL A 145      87.730  50.229 111.235  1.00  0.00           N
ATOM   2390  CA  VAL A 145      87.409  51.549 111.805  1.00  0.00           C
ATOM   2392  CB  VAL A 145      86.760  52.470 110.775  1.00  0.00           C
ATOM   2394  CG1 VAL A 145      86.489  53.860 111.375  1.00  0.00           C
ATOM   2398  CG2 VAL A 145      87.660  52.630 109.545  1.00  0.00           C
ATOM   2402  C   VAL A 145      86.510  51.439 113.055  1.00  0.00           C
ATOM   2403  O   VAL A 145      85.440  50.830 113.035  1.00  0.00           O
ATOM   2404  N   ALA A 146      86.939  52.029 114.185  1.00  0.00           N
ATOM   2406  CA  ALA A 146      86.239  52.049 115.455  1.00  0.00           C
ATOM   2408  CB  ALA A 146      87.260  52.229 116.585  1.00  0.00           C
ATOM   2412  C   ALA A 146      85.249  53.188 115.625  1.00  0.00           C
ATOM   2413  O   ALA A 146      84.279  53.090 116.385  1.00  0.00           O
ATOM   2414  N   ALA A 147      85.450  54.329 114.945  1.00  0.00           N
ATOM   2416  CA  ALA A 147      84.450  55.359 114.835  1.00  0.00           C
ATOM   2418  CB  ALA A 147      84.450  56.319 116.055  1.00  0.00           C
ATOM   2422  C   ALA A 147      84.690  56.130 113.565  1.00  0.00           C
ATOM   2423  O   ALA A 147      85.819  56.580 113.325  1.00  0.00           O
ATOM   2424  N   PHE A 148      83.649  56.329 112.735  1.00  0.00           N
ATOM   2426  CA  PHE A 148      83.760  57.100 111.515  1.00  0.00           C
ATOM   2428  CB  PHE A 148      82.840  56.590 110.375  1.00  0.00           C
ATOM   2431  CG  PHE A 148      83.139  55.170 110.045  1.00  0.00           C
ATOM   2432  CD1 PHE A 148      83.840  54.850 108.875  1.00  0.00           C
ATOM   2434  CE1 PHE A 148      84.059  53.520 108.495  1.00  0.00           C
ATOM   2436  CZ  PHE A 148      83.569  52.490 109.305  1.00  0.00           C
ATOM   2438  CD2 PHE A 148      82.649  54.119 110.835  1.00  0.00           C
ATOM   2440  CE2 PHE A 148      82.909  52.799 110.495  1.00  0.00           C
ATOM   2442  C   PHE A 148      83.359  58.530 111.825  1.00  0.00           C
ATOM   2443  O   PHE A 148      82.170  58.840 111.955  1.00  0.00           O
ATOM   2444  N   ARG A 149      84.340  59.420 111.975  1.00  0.00           N
ATOM   2446  CA  ARG A 149      84.129  60.799 112.375  1.00  0.00           C
ATOM   2448  CB  ARG A 149      84.819  61.119 113.735  1.00  0.00           C
ATOM   2451  CG  ARG A 149      84.460  60.219 114.945  1.00  0.00           C
ATOM   2454  CD  ARG A 149      85.169  60.670 116.235  1.00  0.00           C
ATOM   2457  NE  ARG A 149      84.909  59.720 117.375  1.00  0.00           N
ATOM   2459  CZ  ARG A 149      85.639  59.710 118.485  1.00  0.00           C
ATOM   2460  NH1 ARG A 149      86.679  60.509 118.655  1.00  0.00           N
ATOM   2463  NH2 ARG A 149      85.480  58.829 119.445  1.00  0.00           N
ATOM   2466  C   ARG A 149      84.670  61.750 111.305  1.00  0.00           C
ATOM   2467  O   ARG A 149      84.590  62.979 111.445  1.00  0.00           O
ATOM   2468  N   SER A 150      85.249  61.220 110.205  1.00  0.00           N
ATOM   2470  CA  SER A 150      85.969  62.040 109.255  1.00  0.00           C
ATOM   2472  CB  SER A 150      87.209  61.250 108.725  1.00  0.00           C
ATOM   2475  OG  SER A 150      86.929  60.240 107.745  1.00  0.00           O
ATOM   2477  C   SER A 150      85.120  62.479 108.075  1.00  0.00           C
ATOM   2478  O   SER A 150      85.470  63.420 107.355  1.00  0.00           O
ATOM   2479  N   GLN A 151      83.980  61.809 107.865  1.00  0.00           N
ATOM   2481  CA  GLN A 151      83.189  61.889 106.655  1.00  0.00           C
ATOM   2483  CB  GLN A 151      83.610  60.819 105.635  1.00  0.00           C
ATOM   2486  CG  GLN A 151      84.969  61.100 104.965  1.00  0.00           C
ATOM   2489  CD  GLN A 151      85.450  59.850 104.235  1.00  0.00           C
ATOM   2490  OE1 GLN A 151      84.899  59.430 103.205  1.00  0.00           O
ATOM   2491  NE2 GLN A 151      86.519  59.239 104.785  1.00  0.00           N
ATOM   2494  C   GLN A 151      81.720  61.720 106.945  1.00  0.00           C
ATOM   2495  O   GLN A 151      81.299  60.779 107.625  1.00  0.00           O
ATOM   2496  N   LYS A 152      80.879  62.630 106.425  1.00  0.00           N
ATOM   2498  CA  LYS A 152      79.480  62.660 106.755  1.00  0.00           C
ATOM   2500  CB  LYS A 152      79.069  63.639 107.895  1.00  0.00           C
ATOM   2503  CG  LYS A 152      79.979  63.700 109.145  1.00  0.00           C
ATOM   2506  CD  LYS A 152      81.260  64.540 108.985  1.00  0.00           C
ATOM   2509  CE  LYS A 152      82.079  64.729 110.275  1.00  0.00           C
ATOM   2512  NZ  LYS A 152      81.299  65.549 111.215  1.00  0.00           N
ATOM   2516  C   LYS A 152      78.739  63.139 105.535  1.00  0.00           C
ATOM   2517  O   LYS A 152      79.209  64.030 104.825  1.00  0.00           O
ATOM   2518  N   ALA A 153      77.539  62.598 105.305  1.00  0.00           N
ATOM   2520  CA  ALA A 153      76.539  63.249 104.495  1.00  0.00           C
ATOM   2522  CB  ALA A 153      75.910  62.240 103.525  1.00  0.00           C
ATOM   2526  C   ALA A 153      75.529  63.890 105.445  1.00  0.00           C
ATOM   2527  O   ALA A 153      75.249  63.380 106.535  1.00  0.00           O
ATOM   2528  N   TYR A 154      74.989  65.060 105.075  1.00  0.00           N
ATOM   2530  CA  TYR A 154      73.959  65.729 105.845  1.00  0.00           C
ATOM   2532  CB  TYR A 154      74.090  67.280 105.885  1.00  0.00           C
ATOM   2535  CG  TYR A 154      75.279  67.689 106.695  1.00  0.00           C
ATOM   2536  CD1 TYR A 154      75.160  68.149 108.025  1.00  0.00           C
ATOM   2538  CE1 TYR A 154      76.289  68.549 108.755  1.00  0.00           C
ATOM   2540  CZ  TYR A 154      77.560  68.479 108.165  1.00  0.00           C
ATOM   2541  OH  TYR A 154      78.730  68.779 108.875  1.00  0.00           O
ATOM   2543  CD2 TYR A 154      76.550  67.680 106.115  1.00  0.00           C
ATOM   2545  CE2 TYR A 154      77.690  68.070 106.835  1.00  0.00           C
ATOM   2547  C   TYR A 154      72.639  65.380 105.225  1.00  0.00           C
ATOM   2548  O   TYR A 154      72.460  65.509 104.015  1.00  0.00           O
ATOM   2549  N   VAL A 155      71.679  64.930 106.035  1.00  0.00           N
ATOM   2551  CA  VAL A 155      70.359  64.640 105.535  1.00  0.00           C
ATOM   2553  CB  VAL A 155      69.989  63.179 105.745  1.00  0.00           C
ATOM   2555  CG1 VAL A 155      68.550  62.930 105.255  1.00  0.00           C
ATOM   2559  CG2 VAL A 155      70.999  62.299 104.975  1.00  0.00           C
ATOM   2563  C   VAL A 155      69.469  65.560 106.325  1.00  0.00           C
ATOM   2564  O   VAL A 155      69.340  65.410 107.535  1.00  0.00           O
ATOM   2565  N   THR A 156      68.859  66.570 105.665  1.00  0.00           N
ATOM   2567  CA  THR A 156      68.099  67.618 106.355  1.00  0.00           C
ATOM   2569  CB  THR A 156      68.810  68.950 106.575  1.00  0.00           C
ATOM   2571  OG1 THR A 156      68.999  69.688 105.385  1.00  0.00           O
ATOM   2573  CG2 THR A 156      70.170  68.710 107.245  1.00  0.00           C
ATOM   2577  C   THR A 156      66.749  67.820 105.705  1.00  0.00           C
ATOM   2578  O   THR A 156      66.539  67.490 104.535  1.00  0.00           O
ATOM   2579  N   GLY A 157      65.770  68.340 106.475  1.00  0.00           N
ATOM   2581  CA  GLY A 157      64.410  68.578 105.995  1.00  0.00           C
ATOM   2584  C   GLY A 157      63.550  67.350 105.885  1.00  0.00           C
ATOM   2585  O   GLY A 157      64.010  66.290 105.465  1.00  0.00           O
ATOM   2586  N   GLU A 158      62.270  67.479 106.265  1.00  0.00           N
ATOM   2588  CA  GLU A 158      61.160  66.549 106.065  1.00  0.00           C
ATOM   2590  CB  GLU A 158      60.279  66.960 104.855  1.00  0.00           C
ATOM   2593  CG  GLU A 158      59.500  68.299 105.005  1.00  0.00           C
ATOM   2596  CD  GLU A 158      59.359  68.799 106.445  1.00  0.00           C
ATOM   2597  OE1 GLU A 158      58.520  68.229 107.175  1.00  0.00           O
ATOM   2598  OE2 GLU A 158      60.090  69.758 106.815  1.00  0.00           O
ATOM   2599  C   GLU A 158      61.389  65.049 106.155  1.00  0.00           C
ATOM   2600  O   GLU A 158      60.869  64.250 105.385  1.00  0.00           O
ATOM   2601  N   VAL A 159      62.130  64.609 107.195  1.00  0.00           N
ATOM   2603  CA  VAL A 159      62.280  63.209 107.575  1.00  0.00           C
ATOM   2605  CB  VAL A 159      63.600  62.590 107.125  1.00  0.00           C
ATOM   2607  CG1 VAL A 159      63.739  62.590 105.585  1.00  0.00           C
ATOM   2611  CG2 VAL A 159      64.730  63.410 107.735  1.00  0.00           C
ATOM   2615  C   VAL A 159      62.149  63.118 109.085  1.00  0.00           C
ATOM   2616  O   VAL A 159      62.270  64.130 109.785  1.00  0.00           O
ATOM   2617  N   SER A 160      61.859  61.920 109.635  1.00  0.00           N
ATOM   2619  CA  SER A 160      61.480  61.759 111.045  1.00  0.00           C
ATOM   2621  CB  SER A 160      61.010  60.319 111.445  1.00  0.00           C
ATOM   2624  OG  SER A 160      62.070  59.350 111.475  1.00  0.00           O
ATOM   2626  C   SER A 160      62.569  62.200 112.015  1.00  0.00           C
ATOM   2627  O   SER A 160      62.309  62.770 113.075  1.00  0.00           O
ATOM   2628  N   LYS A 161      63.829  61.920 111.625  1.00  0.00           N
ATOM   2630  CA  LYS A 161      65.010  62.350 112.325  1.00  0.00           C
ATOM   2632  CB  LYS A 161      65.649  61.119 113.025  1.00  0.00           C
ATOM   2635  CG  LYS A 161      64.760  60.590 114.165  1.00  0.00           C
ATOM   2638  CD  LYS A 161      65.279  59.350 114.895  1.00  0.00           C
ATOM   2641  CE  LYS A 161      64.139  58.639 115.655  1.00  0.00           C
ATOM   2644  NZ  LYS A 161      64.359  57.200 115.835  1.00  0.00           N
ATOM   2648  C   LYS A 161      66.010  62.969 111.355  1.00  0.00           C
ATOM   2649  O   LYS A 161      66.709  62.270 110.635  1.00  0.00           O
ATOM   2650  N   SER A 162      66.109  64.320 111.345  1.00  0.00           N
ATOM   2652  CA  SER A 162      67.230  65.020 110.735  1.00  0.00           C
ATOM   2654  CB  SER A 162      66.959  66.538 110.575  1.00  0.00           C
ATOM   2657  OG  SER A 162      68.060  67.229 109.975  1.00  0.00           O
ATOM   2659  C   SER A 162      68.539  64.810 111.455  1.00  0.00           C
ATOM   2660  O   SER A 162      68.559  64.758 112.695  1.00  0.00           O
ATOM   2661  N   GLY A 163      69.660  64.710 110.695  1.00  0.00           N
ATOM   2663  CA  GLY A 163      70.989  64.640 111.255  1.00  0.00           C
ATOM   2666  C   GLY A 163      72.090  64.410 110.255  1.00  0.00           C
ATOM   2667  O   GLY A 163      71.899  64.359 109.035  1.00  0.00           O
ATOM   2668  N   GLN A 164      73.319  64.250 110.785  1.00  0.00           N
ATOM   2670  CA  GLN A 164      74.480  63.799 110.045  1.00  0.00           C
ATOM   2672  CB  GLN A 164      75.840  64.210 110.705  1.00  0.00           C
ATOM   2675  CG  GLN A 164      76.099  65.729 110.855  1.00  0.00           C
ATOM   2678  CD  GLN A 164      77.429  66.109 111.535  1.00  0.00           C
ATOM   2679  OE1 GLN A 164      78.279  65.329 111.955  1.00  0.00           O
ATOM   2680  NE2 GLN A 164      77.670  67.430 111.675  1.00  0.00           N
ATOM   2683  C   GLN A 164      74.429  62.280 109.935  1.00  0.00           C
ATOM   2684  O   GLN A 164      73.999  61.590 110.855  1.00  0.00           O
ATOM   2685  N   GLN A 165      74.870  61.710 108.805  1.00  0.00           N
ATOM   2687  CA  GLN A 165      75.060  60.279 108.685  1.00  0.00           C
ATOM   2689  CB  GLN A 165      74.069  59.660 107.665  1.00  0.00           C
ATOM   2692  CG  GLN A 165      72.600  59.898 108.105  1.00  0.00           C
ATOM   2695  CD  GLN A 165      71.600  59.319 107.125  1.00  0.00           C
ATOM   2696  OE1 GLN A 165      71.940  58.549 106.235  1.00  0.00           O
ATOM   2697  NE2 GLN A 165      70.300  59.680 107.295  1.00  0.00           N
ATOM   2700  C   GLN A 165      76.510  60.060 108.285  1.00  0.00           C
ATOM   2701  O   GLN A 165      76.929  60.610 107.265  1.00  0.00           O
ATOM   2702  N   PRO A 166      77.359  59.360 109.035  1.00  0.00           N
ATOM   2703  CD  PRO A 166      77.069  58.799 110.355  1.00  0.00           C
ATOM   2706  CA  PRO A 166      78.710  59.060 108.585  1.00  0.00           C
ATOM   2708  CB  PRO A 166      79.429  58.470 109.805  1.00  0.00           C
ATOM   2711  CG  PRO A 166      78.329  58.020 110.765  1.00  0.00           C
ATOM   2714  C   PRO A 166      78.739  58.180 107.355  1.00  0.00           C
ATOM   2715  O   PRO A 166      77.999  57.200 107.285  1.00  0.00           O
ATOM   2716  N   ILE A 167      79.649  58.508 106.425  1.00  0.00           N
ATOM   2718  CA  ILE A 167      80.070  57.670 105.315  1.00  0.00           C
ATOM   2720  CB  ILE A 167      80.800  58.500 104.255  1.00  0.00           C
ATOM   2722  CG2 ILE A 167      81.320  57.610 103.095  1.00  0.00           C
ATOM   2726  CG1 ILE A 167      79.930  59.670 103.725  1.00  0.00           C
ATOM   2729  CD  ILE A 167      78.660  59.239 102.975  1.00  0.00           C
ATOM   2733  C   ILE A 167      80.980  56.599 105.905  1.00  0.00           C
ATOM   2734  O   ILE A 167      81.829  56.920 106.745  1.00  0.00           O
ATOM   2735  N   THR A 168      80.800  55.310 105.555  1.00  0.00           N
ATOM   2737  CA  THR A 168      81.530  54.229 106.215  1.00  0.00           C
ATOM   2739  CB  THR A 168      80.710  53.460 107.275  1.00  0.00           C
ATOM   2741  OG1 THR A 168      79.679  52.670 106.705  1.00  0.00           O
ATOM   2743  CG2 THR A 168      80.070  54.450 108.255  1.00  0.00           C
ATOM   2747  C   THR A 168      82.079  53.279 105.175  1.00  0.00           C
ATOM   2748  O   THR A 168      82.190  53.610 103.995  1.00  0.00           O
ATOM   2749  N   ASN A 169      82.469  52.040 105.595  1.00  0.00           N
ATOM   2751  CA  ASN A 169      82.859  50.950 104.715  1.00  0.00           C
ATOM   2753  CB  ASN A 169      83.550  49.790 105.495  1.00  0.00           C
ATOM   2756  CG  ASN A 169      82.599  49.189 106.525  1.00  0.00           C
ATOM   2757  OD1 ASN A 169      82.310  49.840 107.535  1.00  0.00           O
ATOM   2758  ND2 ASN A 169      82.090  47.960 106.295  1.00  0.00           N
ATOM   2761  C   ASN A 169      81.670  50.390 103.975  1.00  0.00           C
ATOM   2762  O   ASN A 169      81.840  49.720 102.955  1.00  0.00           O
ATOM   2763  N   ILE A 170      80.450  50.639 104.475  1.00  0.00           N
ATOM   2765  CA  ILE A 170      79.230  50.319 103.805  1.00  0.00           C
ATOM   2767  CB  ILE A 170      78.099  50.130 104.805  1.00  0.00           C
ATOM   2769  CG2 ILE A 170      76.770  49.850 104.065  1.00  0.00           C
ATOM   2773  CG1 ILE A 170      78.410  49.020 105.845  1.00  0.00           C
ATOM   2776  CD  ILE A 170      77.480  49.119 107.065  1.00  0.00           C
ATOM   2780  C   ILE A 170      78.940  51.510 102.905  1.00  0.00           C
ATOM   2781  O   ILE A 170      79.010  52.649 103.365  1.00  0.00           O
ATOM   2782  N   PRO A 171      78.649  51.348 101.615  1.00  0.00           N
ATOM   2783  CD  PRO A 171      78.679  50.079 100.905  1.00  0.00           C
ATOM   2786  CA  PRO A 171      78.090  52.420 100.795  1.00  0.00           C
ATOM   2788  CB  PRO A 171      77.829  51.780  99.415  1.00  0.00           C
ATOM   2791  CG  PRO A 171      78.599  50.450  99.425  1.00  0.00           C
ATOM   2794  C   PRO A 171      76.810  53.049 101.355  1.00  0.00           C
ATOM   2795  O   PRO A 171      75.859  52.340 101.685  1.00  0.00           O
ATOM   2796  N   LEU A 172      76.760  54.380 101.415  1.00  0.00           N
ATOM   2798  CA  LEU A 172      75.579  55.110 101.805  1.00  0.00           C
ATOM   2800  CB  LEU A 172      76.020  56.250 102.765  1.00  0.00           C
ATOM   2803  CG  LEU A 172      74.960  56.799 103.725  1.00  0.00           C
ATOM   2805  CD1 LEU A 172      73.829  57.500 102.995  1.00  0.00           C
ATOM   2809  CD2 LEU A 172      74.399  55.709 104.645  1.00  0.00           C
ATOM   2813  C   LEU A 172      74.949  55.630 100.525  1.00  0.00           C
ATOM   2814  O   LEU A 172      75.429  56.580  99.895  1.00  0.00           O
ATOM   2815  N   THR A 173      73.850  54.990 100.075  1.00  0.00           N
ATOM   2817  CA  THR A 173      73.029  55.489  98.985  1.00  0.00           C
ATOM   2819  CB  THR A 173      72.440  54.380  98.115  1.00  0.00           C
ATOM   2821  OG1 THR A 173      71.410  53.639  98.755  1.00  0.00           O
ATOM   2823  CG2 THR A 173      73.550  53.390  97.715  1.00  0.00           C
ATOM   2827  C   THR A 173      71.910  56.360  99.515  1.00  0.00           C
ATOM   2828  O   THR A 173      71.609  56.380 100.705  1.00  0.00           O
ATOM   2829  N   ILE A 174      71.199  57.080  98.615  1.00  0.00           N
ATOM   2831  CA  ILE A 174      69.999  57.810  98.995  1.00  0.00           C
ATOM   2833  CB  ILE A 174      69.410  58.720  97.905  1.00  0.00           C
ATOM   2835  CG2 ILE A 174      70.440  59.810  97.575  1.00  0.00           C
ATOM   2839  CG1 ILE A 174      68.889  57.989  96.665  1.00  0.00           C
ATOM   2842  CD  ILE A 174      67.880  58.840  95.885  1.00  0.00           C
ATOM   2846  C   ILE A 174      68.940  56.889  99.605  1.00  0.00           C
ATOM   2847  O   ILE A 174      68.279  57.210 100.595  1.00  0.00           O
ATOM   2848  N   MET A 175      68.739  55.660  99.105  1.00  0.00           N
ATOM   2850  CA  MET A 175      67.819  54.790  99.795  1.00  0.00           C
ATOM   2852  CB  MET A 175      67.569  53.530  98.965  1.00  0.00           C
ATOM   2855  CG  MET A 175      66.440  52.660  99.545  1.00  0.00           C
ATOM   2858  SD  MET A 175      64.819  53.470  99.665  1.00  0.00           S
ATOM   2859  CE  MET A 175      64.739  53.860  97.905  1.00  0.00           C
ATOM   2863  C   MET A 175      68.200  54.438 101.245  1.00  0.00           C
ATOM   2864  O   MET A 175      67.359  54.500 102.145  1.00  0.00           O
ATOM   2865  N   ASP A 176      69.480  54.150 101.515  1.00  0.00           N
ATOM   2867  CA  ASP A 176      70.010  53.939 102.855  1.00  0.00           C
ATOM   2869  CB  ASP A 176      71.510  53.569 102.765  1.00  0.00           C
ATOM   2872  CG  ASP A 176      71.620  52.328 101.905  1.00  0.00           C
ATOM   2873  OD1 ASP A 176      70.880  51.340 102.185  1.00  0.00           O
ATOM   2874  OD2 ASP A 176      72.379  52.369 100.905  1.00  0.00           O
ATOM   2875  C   ASP A 176      69.819  55.139 103.765  1.00  0.00           C
ATOM   2876  O   ASP A 176      69.380  55.020 104.905  1.00  0.00           O
ATOM   2877  N   ALA A 177      70.100  56.348 103.235  1.00  0.00           N
ATOM   2879  CA  ALA A 177      69.940  57.610 103.905  1.00  0.00           C
ATOM   2881  CB  ALA A 177      70.469  58.750 103.015  1.00  0.00           C
ATOM   2885  C   ALA A 177      68.530  57.960 104.335  1.00  0.00           C
ATOM   2886  O   ALA A 177      68.310  58.470 105.435  1.00  0.00           O
ATOM   2887  N   ILE A 178      67.510  57.709 103.485  1.00  0.00           N
ATOM   2889  CA  ILE A 178      66.120  57.979 103.825  1.00  0.00           C
ATOM   2891  CB  ILE A 178      65.179  57.840 102.625  1.00  0.00           C
ATOM   2893  CG2 ILE A 178      63.679  57.789 103.005  1.00  0.00           C
ATOM   2897  CG1 ILE A 178      65.409  59.020 101.665  1.00  0.00           C
ATOM   2900  CD  ILE A 178      65.310  58.600 100.195  1.00  0.00           C
ATOM   2904  C   ILE A 178      65.669  57.100 104.955  1.00  0.00           C
ATOM   2905  O   ILE A 178      65.039  57.520 105.915  1.00  0.00           O
ATOM   2906  N   ASN A 179      66.030  55.819 104.855  1.00  0.00           N
ATOM   2908  CA  ASN A 179      65.739  54.828 105.865  1.00  0.00           C
ATOM   2910  CB  ASN A 179      65.989  53.410 105.305  1.00  0.00           C
ATOM   2913  CG  ASN A 179      64.920  53.170 104.255  1.00  0.00           C
ATOM   2914  OD1 ASN A 179      63.749  53.460 104.525  1.00  0.00           O
ATOM   2915  ND2 ASN A 179      65.279  52.660 103.065  1.00  0.00           N
ATOM   2918  C   ASN A 179      66.490  55.069 107.155  1.00  0.00           C
ATOM   2919  O   ASN A 179      65.929  54.910 108.235  1.00  0.00           O
ATOM   2920  N   ALA A 180      67.740  55.540 107.105  1.00  0.00           N
ATOM   2922  CA  ALA A 180      68.520  55.930 108.265  1.00  0.00           C
ATOM   2924  CB  ALA A 180      69.980  56.148 107.845  1.00  0.00           C
ATOM   2928  C   ALA A 180      68.010  57.200 108.925  1.00  0.00           C
ATOM   2929  O   ALA A 180      68.219  57.439 110.105  1.00  0.00           O
ATOM   2930  N   ALA A 181      67.270  58.020 108.165  1.00  0.00           N
ATOM   2932  CA  ALA A 181      66.569  59.189 108.645  1.00  0.00           C
ATOM   2934  CB  ALA A 181      66.579  60.229 107.505  1.00  0.00           C
ATOM   2938  C   ALA A 181      65.139  58.848 109.065  1.00  0.00           C
ATOM   2939  O   ALA A 181      64.370  59.720 109.475  1.00  0.00           O
ATOM   2940  N   GLY A 182      64.809  57.540 109.075  1.00  0.00           N
ATOM   2942  CA  GLY A 182      63.590  56.959 109.615  1.00  0.00           C
ATOM   2945  C   GLY A 182      62.379  57.240 108.825  1.00  0.00           C
ATOM   2946  O   GLY A 182      61.309  57.528 109.365  1.00  0.00           O
ATOM   2947  N   GLY A 183      62.530  57.200 107.495  1.00  0.00           N
ATOM   2949  CA  GLY A 183      61.519  57.670 106.565  1.00  0.00           C
ATOM   2952  C   GLY A 183      61.230  59.150 106.675  1.00  0.00           C
ATOM   2953  O   GLY A 183      61.719  59.880 107.535  1.00  0.00           O
ATOM   2954  N   LEU A 184      60.399  59.610 105.735  1.00  0.00           N
ATOM   2956  CA  LEU A 184      60.030  61.000 105.555  1.00  0.00           C
ATOM   2958  CB  LEU A 184      59.469  61.229 104.125  1.00  0.00           C
ATOM   2961  CG  LEU A 184      60.399  60.880 102.945  1.00  0.00           C
ATOM   2963  CD1 LEU A 184      60.449  59.389 102.565  1.00  0.00           C
ATOM   2967  CD2 LEU A 184      59.929  61.660 101.715  1.00  0.00           C
ATOM   2971  C   LEU A 184      59.010  61.469 106.585  1.00  0.00           C
ATOM   2972  O   LEU A 184      58.410  60.660 107.295  1.00  0.00           O
ATOM   2973  N   THR A 185      58.749  62.789 106.665  1.00  0.00           N
ATOM   2975  CA  THR A 185      57.530  63.319 107.265  1.00  0.00           C
ATOM   2977  CB  THR A 185      57.629  64.789 107.705  1.00  0.00           C
ATOM   2979  OG1 THR A 185      57.889  65.640 106.605  1.00  0.00           O
ATOM   2981  CG2 THR A 185      58.749  64.938 108.745  1.00  0.00           C
ATOM   2985  C   THR A 185      56.350  63.179 106.305  1.00  0.00           C
ATOM   2986  O   THR A 185      56.470  62.859 105.125  1.00  0.00           O
ATOM   2987  N   ALA A 186      55.129  63.420 106.805  1.00  0.00           N
ATOM   2989  CA  ALA A 186      53.959  63.450 105.975  1.00  0.00           C
ATOM   2991  CB  ALA A 186      52.749  63.319 106.885  1.00  0.00           C
ATOM   2995  C   ALA A 186      53.809  64.729 105.165  1.00  0.00           C
ATOM   2996  O   ALA A 186      53.079  64.749 104.165  1.00  0.00           O
ATOM   2997  N   ASP A 187      54.500  65.810 105.575  1.00  0.00           N
ATOM   2999  CA  ASP A 187      54.479  67.100 104.925  1.00  0.00           C
ATOM   3001  CB  ASP A 187      54.489  68.280 105.955  1.00  0.00           C
ATOM   3004  CG  ASP A 187      53.159  68.570 106.645  1.00  0.00           C
ATOM   3005  OD1 ASP A 187      52.100  68.090 106.195  1.00  0.00           O
ATOM   3006  OD2 ASP A 187      53.200  69.469 107.545  1.00  0.00           O
ATOM   3007  C   ASP A 187      55.680  67.258 103.995  1.00  0.00           C
ATOM   3008  O   ASP A 187      55.989  68.368 103.545  1.00  0.00           O
ATOM   3009  N   ALA A 188      56.370  66.148 103.665  1.00  0.00           N
ATOM   3011  CA  ALA A 188      57.390  66.100 102.655  1.00  0.00           C
ATOM   3013  CB  ALA A 188      58.120  64.749 102.735  1.00  0.00           C
ATOM   3017  C   ALA A 188      56.909  66.290 101.215  1.00  0.00           C
ATOM   3018  O   ALA A 188      55.950  65.660 100.765  1.00  0.00           O
ATOM   3019  N   ASP A 189      57.669  67.068 100.425  1.00  0.00           N
ATOM   3021  CA  ASP A 189      57.730  66.859  99.005  1.00  0.00           C
ATOM   3023  CB  ASP A 189      57.930  68.170  98.215  1.00  0.00           C
ATOM   3026  CG  ASP A 189      57.790  67.969  96.715  1.00  0.00           C
ATOM   3027  OD1 ASP A 189      57.629  66.799  96.265  1.00  0.00           O
ATOM   3028  OD2 ASP A 189      57.860  68.968  95.975  1.00  0.00           O
ATOM   3029  C   ASP A 189      58.789  65.818  98.685  1.00  0.00           C
ATOM   3030  O   ASP A 189      60.010  66.008  98.755  1.00  0.00           O
ATOM   3031  N   TRP A 190      58.280  64.640  98.305  1.00  0.00           N
ATOM   3033  CA  TRP A 190      59.059  63.479  98.005  1.00  0.00           C
ATOM   3035  CB  TRP A 190      58.260  62.229  98.465  1.00  0.00           C
ATOM   3038  CG  TRP A 190      57.049  61.809  97.675  1.00  0.00           C
ATOM   3039  CD1 TRP A 190      56.050  62.590  97.165  1.00  0.00           C
ATOM   3041  NE1 TRP A 190      55.050  61.799  96.655  1.00  0.00           N
ATOM   3043  CE2 TRP A 190      55.339  60.509  96.875  1.00  0.00           C
ATOM   3044  CD2 TRP A 190      56.600  60.450  97.505  1.00  0.00           C
ATOM   3045  CE3 TRP A 190      57.109  59.220  97.895  1.00  0.00           C
ATOM   3047  CZ3 TRP A 190      56.340  58.079  97.685  1.00  0.00           C
ATOM   3049  CZ2 TRP A 190      54.560  59.380  96.685  1.00  0.00           C
ATOM   3051  CH2 TRP A 190      55.079  58.160  97.105  1.00  0.00           C
ATOM   3053  C   TRP A 190      59.349  63.390  96.515  1.00  0.00           C
ATOM   3054  O   TRP A 190      60.090  62.520  96.075  1.00  0.00           O
ATOM   3055  N   ARG A 191      58.789  64.288  95.695  1.00  0.00           N
ATOM   3057  CA  ARG A 191      58.959  64.229  94.255  1.00  0.00           C
ATOM   3059  CB  ARG A 191      57.660  64.758  93.595  1.00  0.00           C
ATOM   3062  CG  ARG A 191      56.470  63.799  93.745  1.00  0.00           C
ATOM   3065  CD  ARG A 191      55.169  64.420  93.245  1.00  0.00           C
ATOM   3068  NE  ARG A 191      54.100  63.380  93.345  1.00  0.00           N
ATOM   3070  CZ  ARG A 191      53.910  62.420  92.455  1.00  0.00           C
ATOM   3071  NH1 ARG A 191      54.510  62.420  91.285  1.00  0.00           N
ATOM   3074  NH2 ARG A 191      53.019  61.490  92.705  1.00  0.00           N
ATOM   3077  C   ARG A 191      60.139  65.049  93.775  1.00  0.00           C
ATOM   3078  O   ARG A 191      60.599  64.950  92.635  1.00  0.00           O
ATOM   3079  N   ASN A 192      60.659  65.899  94.675  1.00  0.00           N
ATOM   3081  CA  ASN A 192      61.499  67.020  94.335  1.00  0.00           C
ATOM   3083  CB  ASN A 192      60.649  68.290  94.545  1.00  0.00           C
ATOM   3086  CG  ASN A 192      59.829  68.539  93.295  1.00  0.00           C
ATOM   3087  OD1 ASN A 192      60.420  68.639  92.205  1.00  0.00           O
ATOM   3088  ND2 ASN A 192      58.510  68.710  93.425  1.00  0.00           N
ATOM   3091  C   ASN A 192      62.730  67.090  95.195  1.00  0.00           C
ATOM   3092  O   ASN A 192      63.369  68.149  95.265  1.00  0.00           O
ATOM   3093  N   VAL A 193      63.109  65.969  95.845  1.00  0.00           N
ATOM   3095  CA  VAL A 193      64.240  65.859  96.745  1.00  0.00           C
ATOM   3097  CB  VAL A 193      64.370  64.469  97.355  1.00  0.00           C
ATOM   3099  CG1 VAL A 193      65.560  64.350  98.335  1.00  0.00           C
ATOM   3103  CG2 VAL A 193      63.070  64.189  98.115  1.00  0.00           C
ATOM   3107  C   VAL A 193      65.539  66.290  96.095  1.00  0.00           C
ATOM   3108  O   VAL A 193      65.899  65.850  94.995  1.00  0.00           O
ATOM   3109  N   VAL A 194      66.260  67.200  96.765  1.00  0.00           N
ATOM   3111  CA  VAL A 194      67.440  67.820  96.235  1.00  0.00           C
ATOM   3113  CB  VAL A 194      67.520  69.299  96.585  1.00  0.00           C
ATOM   3115  CG1 VAL A 194      68.789  69.950  95.985  1.00  0.00           C
ATOM   3119  CG2 VAL A 194      66.260  69.979  96.055  1.00  0.00           C
ATOM   3123  C   VAL A 194      68.629  67.079  96.795  1.00  0.00           C
ATOM   3124  O   VAL A 194      68.810  67.009  98.005  1.00  0.00           O
ATOM   3125  N   LEU A 195      69.469  66.570  95.895  1.00  0.00           N
ATOM   3127  CA  LEU A 195      70.779  66.100  96.245  1.00  0.00           C
ATOM   3129  CB  LEU A 195      70.999  64.680  95.665  1.00  0.00           C
ATOM   3132  CG  LEU A 195      72.420  64.119  95.815  1.00  0.00           C
ATOM   3134  CD1 LEU A 195      72.859  64.079  97.285  1.00  0.00           C
ATOM   3138  CD2 LEU A 195      72.520  62.719  95.195  1.00  0.00           C
ATOM   3142  C   LEU A 195      71.749  67.100  95.675  1.00  0.00           C
ATOM   3143  O   LEU A 195      71.730  67.380  94.475  1.00  0.00           O
ATOM   3144  N   THR A 196      72.600  67.700  96.535  1.00  0.00           N
ATOM   3146  CA  THR A 196      73.719  68.520  96.105  1.00  0.00           C
ATOM   3148  CB  THR A 196      73.969  69.859  96.855  1.00  0.00           C
ATOM   3150  OG1 THR A 196      74.389  69.710  98.215  1.00  0.00           O
ATOM   3152  CG2 THR A 196      72.700  70.710  96.865  1.00  0.00           C
ATOM   3156  C   THR A 196      74.940  67.648  96.215  1.00  0.00           C
ATOM   3157  O   THR A 196      75.209  67.060  97.245  1.00  0.00           O
ATOM   3158  N   GLN A 197      75.719  67.570  95.135  1.00  0.00           N
ATOM   3160  CA  GLN A 197      77.050  66.999  95.195  1.00  0.00           C
ATOM   3162  CB  GLN A 197      77.209  65.660  94.445  1.00  0.00           C
ATOM   3165  CG  GLN A 197      76.129  64.600  94.775  1.00  0.00           C
ATOM   3168  CD  GLN A 197      76.340  63.270  94.055  1.00  0.00           C
ATOM   3169  OE1 GLN A 197      76.050  62.188  94.575  1.00  0.00           O
ATOM   3170  NE2 GLN A 197      76.779  63.299  92.775  1.00  0.00           N
ATOM   3173  C   GLN A 197      77.870  68.030  94.485  1.00  0.00           C
ATOM   3174  O   GLN A 197      77.340  68.680  93.595  1.00  0.00           O
ATOM   3175  N   ASN A 198      79.139  68.210  94.895  1.00  0.00           N
ATOM   3177  CA  ASN A 198      80.160  69.060  94.275  1.00  0.00           C
ATOM   3179  CB  ASN A 198      80.990  68.340  93.165  1.00  0.00           C
ATOM   3182  CG  ASN A 198      80.129  67.788  92.045  1.00  0.00           C
ATOM   3183  OD1 ASN A 198      79.989  68.410  90.995  1.00  0.00           O
ATOM   3184  ND2 ASN A 198      79.619  66.538  92.215  1.00  0.00           N
ATOM   3187  C   ASN A 198      79.819  70.509  93.895  1.00  0.00           C
ATOM   3188  O   ASN A 198      80.679  71.258  93.445  1.00  0.00           O
ATOM   3189  N   GLY A 199      78.599  70.990  94.155  1.00  0.00           N
ATOM   3191  CA  GLY A 199      78.149  72.320  93.765  1.00  0.00           C
ATOM   3194  C   GLY A 199      77.050  72.320  92.745  1.00  0.00           C
ATOM   3195  O   GLY A 199      76.499  73.368  92.425  1.00  0.00           O
ATOM   3196  N   VAL A 200      76.649  71.160  92.225  1.00  0.00           N
ATOM   3198  CA  VAL A 200      75.499  71.060  91.345  1.00  0.00           C
ATOM   3200  CB  VAL A 200      75.700  70.109  90.165  1.00  0.00           C
ATOM   3202  CG1 VAL A 200      76.940  70.549  89.355  1.00  0.00           C
ATOM   3206  CG2 VAL A 200      75.880  68.660  90.635  1.00  0.00           C
ATOM   3210  C   VAL A 200      74.279  70.688  92.175  1.00  0.00           C
ATOM   3211  O   VAL A 200      74.389  70.180  93.295  1.00  0.00           O
ATOM   3212  N   LYS A 201      73.060  70.960  91.675  1.00  0.00           N
ATOM   3214  CA  LYS A 201      71.840  70.460  92.285  1.00  0.00           C
ATOM   3216  CB  LYS A 201      70.719  71.549  92.435  1.00  0.00           C
ATOM   3219  CG  LYS A 201      70.139  72.049  91.095  1.00  0.00           C
ATOM   3222  CD  LYS A 201      68.810  72.840  91.145  1.00  0.00           C
ATOM   3225  CE  LYS A 201      67.560  71.990  90.915  1.00  0.00           C
ATOM   3228  NZ  LYS A 201      67.520  70.950  91.955  1.00  0.00           N
ATOM   3232  C   LYS A 201      71.359  69.340  91.385  1.00  0.00           C
ATOM   3233  O   LYS A 201      71.569  69.329  90.175  1.00  0.00           O
ATOM   3234  N   THR A 202      70.649  68.380  91.985  1.00  0.00           N
ATOM   3236  CA  THR A 202      70.090  67.270  91.245  1.00  0.00           C
ATOM   3238  CB  THR A 202      70.890  65.990  91.455  1.00  0.00           C
ATOM   3240  OG1 THR A 202      72.219  66.160  91.005  1.00  0.00           O
ATOM   3242  CG2 THR A 202      70.319  64.828  90.635  1.00  0.00           C
ATOM   3246  C   THR A 202      68.679  67.118  91.735  1.00  0.00           C
ATOM   3247  O   THR A 202      68.399  67.310  92.925  1.00  0.00           O
ATOM   3248  N   LYS A 203      67.719  66.820  90.845  1.00  0.00           N
ATOM   3250  CA  LYS A 203      66.399  66.359  91.265  1.00  0.00           C
ATOM   3252  CB  LYS A 203      65.230  66.880  90.425  1.00  0.00           C
ATOM   3255  CG  LYS A 203      64.949  68.368  90.595  1.00  0.00           C
ATOM   3258  CD  LYS A 203      64.340  68.680  91.965  1.00  0.00           C
ATOM   3261  CE  LYS A 203      63.640  70.049  91.995  1.00  0.00           C
ATOM   3264  NZ  LYS A 203      63.010  70.280  93.295  1.00  0.00           N
ATOM   3268  C   LYS A 203      66.329  64.859  91.245  1.00  0.00           C
ATOM   3269  O   LYS A 203      66.910  64.210  90.375  1.00  0.00           O
ATOM   3270  N   VAL A 204      65.569  64.350  92.225  1.00  0.00           N
ATOM   3272  CA  VAL A 204      65.370  62.950  92.525  1.00  0.00           C
ATOM   3274  CB  VAL A 204      66.219  62.520  93.705  1.00  0.00           C
ATOM   3276  CG1 VAL A 204      65.870  61.100  94.205  1.00  0.00           C
ATOM   3280  CG2 VAL A 204      67.709  62.590  93.325  1.00  0.00           C
ATOM   3284  C   VAL A 204      63.920  62.840  92.935  1.00  0.00           C
ATOM   3285  O   VAL A 204      63.380  63.689  93.645  1.00  0.00           O
ATOM   3286  N   ASN A 205      63.250  61.770  92.485  1.00  0.00           N
ATOM   3288  CA  ASN A 205      61.839  61.569  92.715  1.00  0.00           C
ATOM   3290  CB  ASN A 205      61.109  61.340  91.365  1.00  0.00           C
ATOM   3293  CG  ASN A 205      61.429  62.369  90.275  1.00  0.00           C
ATOM   3294  OD1 ASN A 205      62.289  63.260  90.295  1.00  0.00           O
ATOM   3295  ND2 ASN A 205      60.659  62.188  89.175  1.00  0.00           N
ATOM   3298  C   ASN A 205      61.680  60.319  93.585  1.00  0.00           C
ATOM   3299  O   ASN A 205      61.789  59.200  93.105  1.00  0.00           O
ATOM   3300  N   LEU A 206      61.370  60.460  94.885  1.00  0.00           N
ATOM   3302  CA  LEU A 206      61.260  59.340  95.805  1.00  0.00           C
ATOM   3304  CB  LEU A 206      61.399  59.780  97.275  1.00  0.00           C
ATOM   3307  CG  LEU A 206      62.690  60.540  97.645  1.00  0.00           C
ATOM   3309  CD1 LEU A 206      62.679  60.810  99.155  1.00  0.00           C
ATOM   3313  CD2 LEU A 206      63.959  59.770  97.265  1.00  0.00           C
ATOM   3317  C   LEU A 206      59.960  58.560  95.615  1.00  0.00           C
ATOM   3318  O   LEU A 206      59.840  57.389  95.965  1.00  0.00           O
ATOM   3319  N   TYR A 207      58.999  59.210  94.925  1.00  0.00           N
ATOM   3321  CA  TYR A 207      57.879  58.569  94.265  1.00  0.00           C
ATOM   3323  CB  TYR A 207      57.010  59.688  93.605  1.00  0.00           C
ATOM   3326  CG  TYR A 207      55.950  59.180  92.655  1.00  0.00           C
ATOM   3327  CD1 TYR A 207      54.760  58.648  93.165  1.00  0.00           C
ATOM   3329  CE1 TYR A 207      53.800  58.100  92.305  1.00  0.00           C
ATOM   3331  CZ  TYR A 207      54.050  58.020  90.935  1.00  0.00           C
ATOM   3332  OH  TYR A 207      53.130  57.319  90.135  1.00  0.00           O
ATOM   3334  CD2 TYR A 207      56.149  59.169  91.255  1.00  0.00           C
ATOM   3336  CE2 TYR A 207      55.199  58.590  90.395  1.00  0.00           C
ATOM   3338  C   TYR A 207      58.299  57.509  93.245  1.00  0.00           C
ATOM   3339  O   TYR A 207      57.839  56.360  93.285  1.00  0.00           O
ATOM   3340  N   ALA A 208      59.260  57.840  92.355  1.00  0.00           N
ATOM   3342  CA  ALA A 208      59.870  56.920  91.425  1.00  0.00           C
ATOM   3344  CB  ALA A 208      60.630  57.680  90.325  1.00  0.00           C
ATOM   3348  C   ALA A 208      60.760  55.868  92.085  1.00  0.00           C
ATOM   3349  O   ALA A 208      60.700  54.688  91.725  1.00  0.00           O
ATOM   3350  N   LEU A 209      61.569  56.240  93.105  1.00  0.00           N
ATOM   3352  CA  LEU A 209      62.289  55.270  93.935  1.00  0.00           C
ATOM   3354  CB  LEU A 209      63.019  55.890  95.175  1.00  0.00           C
ATOM   3357  CG  LEU A 209      64.410  56.520  94.995  1.00  0.00           C
ATOM   3359  CD1 LEU A 209      65.440  55.520  94.445  1.00  0.00           C
ATOM   3363  CD2 LEU A 209      64.380  57.779  94.135  1.00  0.00           C
ATOM   3367  C   LEU A 209      61.359  54.210  94.515  1.00  0.00           C
ATOM   3368  O   LEU A 209      61.389  53.030  94.165  1.00  0.00           O
ATOM   3369  N   MET A 210      60.500  54.650  95.445  1.00  0.00           N
ATOM   3371  CA  MET A 210      59.960  53.778  96.445  1.00  0.00           C
ATOM   3373  CB  MET A 210      59.780  54.590  97.755  1.00  0.00           C
ATOM   3376  CG  MET A 210      61.120  55.060  98.355  1.00  0.00           C
ATOM   3379  SD  MET A 210      60.999  56.000  99.895  1.00  0.00           S
ATOM   3380  CE  MET A 210      59.690  57.180  99.475  1.00  0.00           C
ATOM   3384  C   MET A 210      58.660  53.130  96.015  1.00  0.00           C
ATOM   3385  O   MET A 210      58.340  52.040  96.465  1.00  0.00           O
ATOM   3386  N   GLN A 211      57.899  53.770  95.095  1.00  0.00           N
ATOM   3388  CA  GLN A 211      56.639  53.209  94.645  1.00  0.00           C
ATOM   3390  CB  GLN A 211      55.579  54.350  94.645  1.00  0.00           C
ATOM   3393  CG  GLN A 211      54.139  53.899  94.325  1.00  0.00           C
ATOM   3396  CD  GLN A 211      53.159  55.079  94.335  1.00  0.00           C
ATOM   3397  OE1 GLN A 211      52.609  55.439  93.295  1.00  0.00           O
ATOM   3398  NE2 GLN A 211      52.920  55.639  95.545  1.00  0.00           N
ATOM   3401  C   GLN A 211      56.769  52.619  93.255  1.00  0.00           C
ATOM   3402  O   GLN A 211      55.980  51.770  92.855  1.00  0.00           O
ATOM   3403  N   ARG A 212      57.779  53.040  92.485  1.00  0.00           N
ATOM   3405  CA  ARG A 212      57.889  52.590  91.115  1.00  0.00           C
ATOM   3407  CB  ARG A 212      57.879  53.819  90.175  1.00  0.00           C
ATOM   3410  CG  ARG A 212      56.579  54.640  90.295  1.00  0.00           C
ATOM   3413  CD  ARG A 212      55.399  53.759  89.895  1.00  0.00           C
ATOM   3416  NE  ARG A 212      54.149  54.560  89.755  1.00  0.00           N
ATOM   3418  CZ  ARG A 212      53.029  53.990  89.345  1.00  0.00           C
ATOM   3419  NH1 ARG A 212      53.039  52.760  88.865  1.00  0.00           N
ATOM   3422  NH2 ARG A 212      51.880  54.640  89.395  1.00  0.00           N
ATOM   3425  C   ARG A 212      59.069  51.689  90.845  1.00  0.00           C
ATOM   3426  O   ARG A 212      59.139  51.030  89.815  1.00  0.00           O
ATOM   3427  N   GLY A 213      60.020  51.580  91.795  1.00  0.00           N
ATOM   3429  CA  GLY A 213      61.210  50.750  91.665  1.00  0.00           C
ATOM   3432  C   GLY A 213      62.190  51.259  90.655  1.00  0.00           C
ATOM   3433  O   GLY A 213      62.980  50.500  90.105  1.00  0.00           O
ATOM   3434  N   ASP A 214      62.179  52.579  90.375  1.00  0.00           N
ATOM   3436  CA  ASP A 214      63.130  53.200  89.495  1.00  0.00           C
ATOM   3438  CB  ASP A 214      62.520  54.520  88.905  1.00  0.00           C
ATOM   3441  CG  ASP A 214      63.390  55.209  87.875  1.00  0.00           C
ATOM   3442  OD1 ASP A 214      64.450  54.630  87.525  1.00  0.00           O
ATOM   3443  OD2 ASP A 214      63.029  56.340  87.425  1.00  0.00           O
ATOM   3444  C   ASP A 214      64.399  53.420  90.315  1.00  0.00           C
ATOM   3445  O   ASP A 214      64.469  54.290  91.185  1.00  0.00           O
ATOM   3446  N   LEU A 215      65.450  52.610  90.065  1.00  0.00           N
ATOM   3448  CA  LEU A 215      66.679  52.700  90.825  1.00  0.00           C
ATOM   3450  CB  LEU A 215      67.379  51.319  90.975  1.00  0.00           C
ATOM   3453  CG  LEU A 215      66.539  50.189  91.615  1.00  0.00           C
ATOM   3455  CD1 LEU A 215      67.399  48.930  91.825  1.00  0.00           C
ATOM   3459  CD2 LEU A 215      65.899  50.590  92.945  1.00  0.00           C
ATOM   3463  C   LEU A 215      67.629  53.689  90.175  1.00  0.00           C
ATOM   3464  O   LEU A 215      68.690  53.979  90.735  1.00  0.00           O
ATOM   3465  N   ARG A 216      67.270  54.290  89.015  1.00  0.00           N
ATOM   3467  CA  ARG A 216      68.039  55.319  88.325  1.00  0.00           C
ATOM   3469  CB  ARG A 216      67.289  55.790  87.065  1.00  0.00           C
ATOM   3472  CG  ARG A 216      67.950  56.950  86.315  1.00  0.00           C
ATOM   3475  CD  ARG A 216      67.239  57.340  85.015  1.00  0.00           C
ATOM   3478  NE  ARG A 216      67.920  58.569  84.495  1.00  0.00           N
ATOM   3480  CZ  ARG A 216      69.170  58.630  84.065  1.00  0.00           C
ATOM   3481  NH1 ARG A 216      69.879  57.540  83.825  1.00  0.00           N
ATOM   3484  NH2 ARG A 216      69.749  59.780  83.815  1.00  0.00           N
ATOM   3487  C   ARG A 216      68.270  56.539  89.195  1.00  0.00           C
ATOM   3488  O   ARG A 216      69.329  57.160  89.245  1.00  0.00           O
ATOM   3489  N   GLN A 217      67.200  56.868  89.915  1.00  0.00           N
ATOM   3491  CA  GLN A 217      67.109  57.989  90.805  1.00  0.00           C
ATOM   3493  CB  GLN A 217      65.630  58.079  91.205  1.00  0.00           C
ATOM   3496  CG  GLN A 217      64.599  58.200  90.045  1.00  0.00           C
ATOM   3499  CD  GLN A 217      64.819  59.450  89.195  1.00  0.00           C
ATOM   3500  OE1 GLN A 217      65.760  60.240  89.385  1.00  0.00           O
ATOM   3501  NE2 GLN A 217      63.910  59.680  88.225  1.00  0.00           N
ATOM   3504  C   GLN A 217      67.959  57.770  92.045  1.00  0.00           C
ATOM   3505  O   GLN A 217      68.390  58.720  92.685  1.00  0.00           O
ATOM   3506  N   ASN A 218      68.219  56.490  92.385  1.00  0.00           N
ATOM   3508  CA  ASN A 218      69.100  56.090  93.465  1.00  0.00           C
ATOM   3510  CB  ASN A 218      68.879  54.600  93.845  1.00  0.00           C
ATOM   3513  CG  ASN A 218      69.190  54.340  95.315  1.00  0.00           C
ATOM   3514  OD1 ASN A 218      69.690  55.189  96.055  1.00  0.00           O
ATOM   3515  ND2 ASN A 218      68.879  53.110  95.785  1.00  0.00           N
ATOM   3518  C   ASN A 218      70.539  56.389  93.095  1.00  0.00           C
ATOM   3519  O   ASN A 218      70.959  56.259  91.945  1.00  0.00           O
ATOM   3520  N   LYS A 219      71.319  56.850  94.085  1.00  0.00           N
ATOM   3522  CA  LYS A 219      72.590  57.500  93.865  1.00  0.00           C
ATOM   3524  CB  LYS A 219      72.469  59.039  93.635  1.00  0.00           C
ATOM   3527  CG  LYS A 219      71.779  59.350  92.305  1.00  0.00           C
ATOM   3530  CD  LYS A 219      71.410  60.810  92.065  1.00  0.00           C
ATOM   3533  CE  LYS A 219      70.480  60.950  90.855  1.00  0.00           C
ATOM   3536  NZ  LYS A 219      71.140  60.390  89.665  1.00  0.00           N
ATOM   3540  C   LYS A 219      73.469  57.240  95.045  1.00  0.00           C
ATOM   3541  O   LYS A 219      72.990  57.100  96.165  1.00  0.00           O
ATOM   3542  N   LEU A 220      74.789  57.188  94.815  1.00  0.00           N
ATOM   3544  CA  LEU A 220      75.770  57.069  95.865  1.00  0.00           C
ATOM   3546  CB  LEU A 220      77.109  56.549  95.285  1.00  0.00           C
ATOM   3549  CG  LEU A 220      78.230  56.310  96.305  1.00  0.00           C
ATOM   3551  CD1 LEU A 220      77.870  55.209  97.315  1.00  0.00           C
ATOM   3555  CD2 LEU A 220      79.539  55.970  95.575  1.00  0.00           C
ATOM   3559  C   LEU A 220      76.030  58.430  96.475  1.00  0.00           C
ATOM   3560  O   LEU A 220      76.260  59.389  95.745  1.00  0.00           O
ATOM   3561  N   LEU A 221      75.999  58.540  97.815  1.00  0.00           N
ATOM   3563  CA  LEU A 221      76.340  59.780  98.495  1.00  0.00           C
ATOM   3565  CB  LEU A 221      75.520  59.979  99.795  1.00  0.00           C
ATOM   3568  CG  LEU A 221      73.999  60.079  99.565  1.00  0.00           C
ATOM   3570  CD1 LEU A 221      73.279  60.569 100.825  1.00  0.00           C
ATOM   3574  CD2 LEU A 221      73.710  61.049  98.415  1.00  0.00           C
ATOM   3578  C   LEU A 221      77.810  59.860  98.835  1.00  0.00           C
ATOM   3579  O   LEU A 221      78.480  58.860  99.075  1.00  0.00           O
ATOM   3580  N   HIS A 222      78.340  61.090  98.895  1.00  0.00           N
ATOM   3582  CA  HIS A 222      79.740  61.329  99.145  1.00  0.00           C
ATOM   3584  CB  HIS A 222      80.409  61.868  97.855  1.00  0.00           C
ATOM   3587  ND1 HIS A 222      81.180  60.020  96.355  1.00  0.00           N
ATOM   3588  CG  HIS A 222      80.219  60.970  96.675  1.00  0.00           C
ATOM   3589  CE1 HIS A 222      80.800  59.529  95.185  1.00  0.00           C
ATOM   3591  NE2 HIS A 222      79.679  60.139  94.725  1.00  0.00           N
ATOM   3593  CD2 HIS A 222      79.300  61.060  95.675  1.00  0.00           C
ATOM   3595  C   HIS A 222      79.889  62.328 100.305  1.00  0.00           C
ATOM   3596  O   HIS A 222      78.929  62.990 100.685  1.00  0.00           O
ATOM   3597  N   PRO A 223      81.030  62.439 100.965  1.00  0.00           N
ATOM   3598  CD  PRO A 223      82.209  61.609 100.745  1.00  0.00           C
ATOM   3601  CA  PRO A 223      81.200  63.330 102.115  1.00  0.00           C
ATOM   3603  CB  PRO A 223      82.640  63.100 102.565  1.00  0.00           C
ATOM   3606  CG  PRO A 223      82.999  61.720 102.045  1.00  0.00           C
ATOM   3609  C   PRO A 223      80.940  64.799 101.845  1.00  0.00           C
ATOM   3610  O   PRO A 223      81.620  65.420 101.035  1.00  0.00           O
ATOM   3611  N   GLY A 224      80.020  65.430 102.575  1.00  0.00           N
ATOM   3613  CA  GLY A 224      79.709  66.840 102.375  1.00  0.00           C
ATOM   3616  C   GLY A 224      78.579  67.040 101.415  1.00  0.00           C
ATOM   3617  O   GLY A 224      78.239  68.170 101.115  1.00  0.00           O
ATOM   3618  N   ASP A 225      77.980  65.950 100.915  1.00  0.00           N
ATOM   3620  CA  ASP A 225      76.730  66.020 100.175  1.00  0.00           C
ATOM   3622  CB  ASP A 225      76.440  64.710  99.405  1.00  0.00           C
ATOM   3625  CG  ASP A 225      77.429  64.499  98.265  1.00  0.00           C
ATOM   3626  OD1 ASP A 225      78.169  65.460  97.895  1.00  0.00           O
ATOM   3627  OD2 ASP A 225      77.449  63.380  97.705  1.00  0.00           O
ATOM   3628  C   ASP A 225      75.590  66.439 101.115  1.00  0.00           C
ATOM   3629  O   ASP A 225      75.510  66.020 102.275  1.00  0.00           O
ATOM   3630  N   ILE A 226      74.709  67.328 100.625  1.00  0.00           N
ATOM   3632  CA  ILE A 226      73.459  67.590 101.315  1.00  0.00           C
ATOM   3634  CB  ILE A 226      73.069  69.070 101.425  1.00  0.00           C
ATOM   3636  CG2 ILE A 226      71.959  69.549 100.465  1.00  0.00           C
ATOM   3640  CG1 ILE A 226      72.700  69.438 102.885  1.00  0.00           C
ATOM   3643  CD  ILE A 226      71.469  68.750 103.495  1.00  0.00           C
ATOM   3647  C   ILE A 226      72.410  66.799 100.605  1.00  0.00           C
ATOM   3648  O   ILE A 226      72.289  66.780  99.375  1.00  0.00           O
ATOM   3649  N   LEU A 227      71.590  66.130 101.385  1.00  0.00           N
ATOM   3651  CA  LEU A 227      70.329  65.678 100.895  1.00  0.00           C
ATOM   3653  CB  LEU A 227      70.179  64.200 101.155  1.00  0.00           C
ATOM   3656  CG  LEU A 227      68.899  63.648 100.555  1.00  0.00           C
ATOM   3658  CD1 LEU A 227      69.079  63.380  99.055  1.00  0.00           C
ATOM   3662  CD2 LEU A 227      68.569  62.398 101.325  1.00  0.00           C
ATOM   3666  C   LEU A 227      69.219  66.410 101.605  1.00  0.00           C
ATOM   3667  O   LEU A 227      69.060  66.328 102.825  1.00  0.00           O
ATOM   3668  N   PHE A 228      68.410  67.140 100.825  1.00  0.00           N
ATOM   3670  CA  PHE A 228      67.340  67.950 101.345  1.00  0.00           C
ATOM   3672  CB  PHE A 228      67.569  69.420 100.945  1.00  0.00           C
ATOM   3675  CG  PHE A 228      66.529  70.320 101.555  1.00  0.00           C
ATOM   3676  CD1 PHE A 228      66.469  70.490 102.945  1.00  0.00           C
ATOM   3678  CE1 PHE A 228      65.459  71.258 103.535  1.00  0.00           C
ATOM   3680  CZ  PHE A 228      64.500  71.868 102.725  1.00  0.00           C
ATOM   3682  CD2 PHE A 228      65.560  70.938 100.755  1.00  0.00           C
ATOM   3684  CE2 PHE A 228      64.539  71.710 101.335  1.00  0.00           C
ATOM   3686  C   PHE A 228      66.020  67.490 100.795  1.00  0.00           C
ATOM   3687  O   PHE A 228      65.840  67.420  99.575  1.00  0.00           O
ATOM   3688  N   ILE A 229      65.050  67.188 101.675  1.00  0.00           N
ATOM   3690  CA  ILE A 229      63.690  66.859 101.305  1.00  0.00           C
ATOM   3692  CB  ILE A 229      63.140  65.649 102.085  1.00  0.00           C
ATOM   3694  CG2 ILE A 229      61.680  65.380 101.655  1.00  0.00           C
ATOM   3698  CG1 ILE A 229      63.950  64.340 101.925  1.00  0.00           C
ATOM   3701  CD  ILE A 229      65.350  64.280 102.575  1.00  0.00           C
ATOM   3705  C   ILE A 229      62.829  68.118 101.565  1.00  0.00           C
ATOM   3706  O   ILE A 229      62.579  68.469 102.725  1.00  0.00           O
ATOM   3707  N   PRO A 230      62.379  68.868 100.545  1.00  0.00           N
ATOM   3708  CD  PRO A 230      62.739  68.700  99.135  1.00  0.00           C
ATOM   3711  CA  PRO A 230      61.449  69.979 100.725  1.00  0.00           C
ATOM   3713  CB  PRO A 230      61.199  70.509  99.295  1.00  0.00           C
ATOM   3716  CG  PRO A 230      62.410  70.049  98.495  1.00  0.00           C
ATOM   3719  C   PRO A 230      60.160  69.660 101.445  1.00  0.00           C
ATOM   3720  O   PRO A 230      59.749  68.508 101.565  1.00  0.00           O
ATOM   3721  N   ARG A 231      59.479  70.700 101.935  1.00  0.00           N
ATOM   3723  CA  ARG A 231      58.099  70.600 102.395  1.00  0.00           C
ATOM   3725  CB  ARG A 231      57.769  71.770 103.365  1.00  0.00           C
ATOM   3728  CG  ARG A 231      58.410  71.520 104.745  1.00  0.00           C
ATOM   3731  CD  ARG A 231      58.149  72.590 105.795  1.00  0.00           C
ATOM   3734  NE  ARG A 231      56.680  72.600 106.045  1.00  0.00           N
ATOM   3736  CZ  ARG A 231      56.100  72.180 107.155  1.00  0.00           C
ATOM   3737  NH1 ARG A 231      56.750  71.820 108.245  1.00  0.00           N
ATOM   3740  NH2 ARG A 231      54.800  72.100 107.185  1.00  0.00           N
ATOM   3743  C   ARG A 231      57.100  70.618 101.265  1.00  0.00           C
ATOM   3744  O   ARG A 231      57.429  71.020 100.165  1.00  0.00           O
ATOM   3745  N   ASN A 232      55.810  70.310 101.545  1.00  0.00           N
ATOM   3747  CA  ASN A 232      54.660  70.618 100.705  1.00  0.00           C
ATOM   3749  CB  ASN A 232      53.299  70.350 101.425  1.00  0.00           C
ATOM   3752  CG  ASN A 232      53.159  68.950 102.015  1.00  0.00           C
ATOM   3753  OD1 ASN A 232      53.719  67.960 101.575  1.00  0.00           O
ATOM   3754  ND2 ASN A 232      52.350  68.859 103.095  1.00  0.00           N
ATOM   3757  C   ASN A 232      54.539  72.090 100.315  1.00  0.00           C
ATOM   3758  O   ASN A 232      53.749  72.490  99.475  1.00  0.00           O
ATOM   3759  N   ASP A 233      55.300  72.969 100.975  1.00  0.00           N
ATOM   3761  CA  ASP A 233      55.079  74.390 100.995  1.00  0.00           C
ATOM   3763  CB  ASP A 233      55.869  74.990 102.175  1.00  0.00           C
ATOM   3766  CG  ASP A 233      55.309  74.680 103.545  1.00  0.00           C
ATOM   3767  OD1 ASP A 233      54.260  73.999 103.735  1.00  0.00           O
ATOM   3768  OD2 ASP A 233      55.929  75.229 104.495  1.00  0.00           O
ATOM   3769  C   ASP A 233      55.490  75.109  99.715  1.00  0.00           C
ATOM   3770  O   ASP A 233      55.010  76.229  99.505  1.00  0.00           O
ATOM   3771  N   ASP A 234      56.340  74.520  98.845  1.00  0.00           N
ATOM   3773  CA  ASP A 234      56.639  75.109  97.545  1.00  0.00           C
ATOM   3775  CB  ASP A 234      58.120  74.950  97.055  1.00  0.00           C
ATOM   3778  CG  ASP A 234      58.609  73.520  96.895  1.00  0.00           C
ATOM   3779  OD1 ASP A 234      58.419  72.770  97.885  1.00  0.00           O
ATOM   3780  OD2 ASP A 234      59.289  73.219  95.865  1.00  0.00           O
ATOM   3781  C   ASP A 234      55.669  74.618  96.505  1.00  0.00           C
ATOM   3782  O   ASP A 234      55.570  75.258  95.465  1.00  0.00           O
ATOM   3783  N   LEU A 235      54.870  73.549  96.775  1.00  0.00           N
ATOM   3785  CA  LEU A 235      53.749  73.109  95.945  1.00  0.00           C
ATOM   3787  CB  LEU A 235      53.429  71.579  95.985  1.00  0.00           C
ATOM   3790  CG  LEU A 235      54.649  70.649  95.815  1.00  0.00           C
ATOM   3792  CD1 LEU A 235      55.309  70.420  97.175  1.00  0.00           C
ATOM   3796  CD2 LEU A 235      54.269  69.288  95.205  1.00  0.00           C
ATOM   3800  C   LEU A 235      52.499  73.850  96.365  1.00  0.00           C
ATOM   3801  O   LEU A 235      51.870  73.578  97.385  1.00  0.00           O
ATOM   3802  N   LYS A 236      52.100  74.840  95.565  1.00  0.00           N
ATOM   3804  CA  LYS A 236      50.940  75.649  95.765  1.00  0.00           C
ATOM   3806  CB  LYS A 236      51.319  77.118  96.065  1.00  0.00           C
ATOM   3809  CG  LYS A 236      52.010  77.258  97.425  1.00  0.00           C
ATOM   3812  CD  LYS A 236      52.049  78.719  97.865  1.00  0.00           C
ATOM   3815  CE  LYS A 236      52.879  78.959  99.135  1.00  0.00           C
ATOM   3818  NZ  LYS A 236      54.300  78.770  98.805  1.00  0.00           N
ATOM   3822  C   LYS A 236      50.079  75.600  94.535  1.00  0.00           C
ATOM   3823  O   LYS A 236      50.539  75.729  93.405  1.00  0.00           O
ATOM   3824  N   VAL A 237      48.770  75.420  94.765  1.00  0.00           N
ATOM   3826  CA  VAL A 237      47.769  75.530  93.735  1.00  0.00           C
ATOM   3828  CB  VAL A 237      47.039  74.219  93.485  1.00  0.00           C
ATOM   3830  CG1 VAL A 237      45.960  74.380  92.395  1.00  0.00           C
ATOM   3834  CG2 VAL A 237      48.070  73.160  93.025  1.00  0.00           C
ATOM   3838  C   VAL A 237      46.849  76.619  94.235  1.00  0.00           C
ATOM   3839  O   VAL A 237      46.489  76.670  95.415  1.00  0.00           O
ATOM   3840  N   PHE A 238      46.470  77.549  93.355  1.00  0.00           N
ATOM   3842  CA  PHE A 238      45.620  78.648  93.715  1.00  0.00           C
ATOM   3844  CB  PHE A 238      46.210  80.009  93.265  1.00  0.00           C
ATOM   3847  CG  PHE A 238      47.579  80.169  93.875  1.00  0.00           C
ATOM   3848  CD1 PHE A 238      47.690  80.718  95.165  1.00  0.00           C
ATOM   3850  CE1 PHE A 238      48.940  80.849  95.785  1.00  0.00           C
ATOM   3852  CZ  PHE A 238      50.100  80.460  95.095  1.00  0.00           C
ATOM   3854  CD2 PHE A 238      48.749  79.780  93.205  1.00  0.00           C
ATOM   3856  CE2 PHE A 238      49.999  79.920  93.815  1.00  0.00           C
ATOM   3858  C   PHE A 238      44.279  78.460  93.045  1.00  0.00           C
ATOM   3859  O   PHE A 238      44.199  78.200  91.845  1.00  0.00           O
ATOM   3860  N   VAL A 239      43.190  78.590  93.815  1.00  0.00           N
ATOM   3862  CA  VAL A 239      41.859  78.430  93.255  1.00  0.00           C
ATOM   3864  CB  VAL A 239      41.069  77.280  93.855  1.00  0.00           C
ATOM   3866  CG1 VAL A 239      39.740  77.219  93.095  1.00  0.00           C
ATOM   3870  CG2 VAL A 239      41.820  75.950  93.665  1.00  0.00           C
ATOM   3874  C   VAL A 239      41.129  79.749  93.395  1.00  0.00           C
ATOM   3875  O   VAL A 239      40.869  80.249  94.495  1.00  0.00           O
ATOM   3876  N   MET A 240      40.829  80.359  92.245  1.00  0.00           N
ATOM   3878  CA  MET A 240      40.350  81.710  92.145  1.00  0.00           C
ATOM   3880  CB  MET A 240      41.399  82.618  91.465  1.00  0.00           C
ATOM   3883  CG  MET A 240      42.739  82.740  92.195  1.00  0.00           C
ATOM   3886  SD  MET A 240      44.029  83.590  91.225  1.00  0.00           S
ATOM   3887  CE  MET A 240      43.200  85.200  91.075  1.00  0.00           C
ATOM   3891  C   MET A 240      39.129  81.679  91.245  1.00  0.00           C
ATOM   3892  O   MET A 240      39.010  80.809  90.395  1.00  0.00           O
ATOM   3893  N   GLY A 241      38.219  82.649  91.405  1.00  0.00           N
ATOM   3895  CA  GLY A 241      37.090  82.850  90.515  1.00  0.00           C
ATOM   3898  C   GLY A 241      35.989  81.850  90.735  1.00  0.00           C
ATOM   3899  O   GLY A 241      36.219  80.660  90.745  1.00  0.00           O
ATOM   3900  N   GLU A 242      34.760  82.359  90.895  1.00  0.00           N
ATOM   3902  CA  GLU A 242      33.489  81.679  91.075  1.00  0.00           C
ATOM   3904  CB  GLU A 242      32.530  81.968  89.895  1.00  0.00           C
ATOM   3907  CG  GLU A 242      31.049  81.980  90.345  1.00  0.00           C
ATOM   3910  CD  GLU A 242      30.809  82.960  91.485  1.00  0.00           C
ATOM   3911  OE1 GLU A 242      30.949  84.179  91.205  1.00  0.00           O
ATOM   3912  OE2 GLU A 242      30.610  82.540  92.655  1.00  0.00           O
ATOM   3913  C   GLU A 242      33.449  80.200  91.475  1.00  0.00           C
ATOM   3914  O   GLU A 242      33.109  79.290  90.715  1.00  0.00           O
ATOM   3915  N   VAL A 243      33.780  79.969  92.755  1.00  0.00           N
ATOM   3917  CA  VAL A 243      33.870  78.670  93.405  1.00  0.00           C
ATOM   3919  CB  VAL A 243      35.309  78.200  93.595  1.00  0.00           C
ATOM   3921  CG1 VAL A 243      35.840  77.718  92.235  1.00  0.00           C
ATOM   3925  CG2 VAL A 243      36.219  79.328  94.135  1.00  0.00           C
ATOM   3929  C   VAL A 243      33.200  78.828  94.735  1.00  0.00           C
ATOM   3930  O   VAL A 243      32.889  79.950  95.145  1.00  0.00           O
ATOM   3931  N   GLY A 244      32.910  77.749  95.495  1.00  0.00           N
ATOM   3933  CA  GLY A 244      32.379  77.890  96.855  1.00  0.00           C
ATOM   3936  C   GLY A 244      33.249  78.770  97.745  1.00  0.00           C
ATOM   3937  O   GLY A 244      32.800  79.749  98.335  1.00  0.00           O
ATOM   3938  N   LYS A 245      34.559  78.490  97.765  1.00  0.00           N
ATOM   3940  CA  LYS A 245      35.489  79.380  98.415  1.00  0.00           C
ATOM   3942  CB  LYS A 245      35.679  78.990  99.895  1.00  0.00           C
ATOM   3945  CG  LYS A 245      36.499  80.009 100.705  1.00  0.00           C
ATOM   3948  CD  LYS A 245      36.460  79.719 102.215  1.00  0.00           C
ATOM   3951  CE  LYS A 245      37.050  78.340 102.545  1.00  0.00           C
ATOM   3954  NZ  LYS A 245      37.149  78.130 103.995  1.00  0.00           N
ATOM   3958  C   LYS A 245      36.829  79.380  97.725  1.00  0.00           C
ATOM   3959  O   LYS A 245      37.489  78.350  97.555  1.00  0.00           O
ATOM   3960  N   GLN A 246      37.300  80.589  97.325  1.00  0.00           N
ATOM   3962  CA  GLN A 246      38.660  80.809  96.885  1.00  0.00           C
ATOM   3964  CB  GLN A 246      38.929  82.270  96.445  1.00  0.00           C
ATOM   3967  CG  GLN A 246      37.969  82.789  95.355  1.00  0.00           C
ATOM   3970  CD  GLN A 246      38.430  84.139  94.805  1.00  0.00           C
ATOM   3971  OE1 GLN A 246      38.570  84.310  93.585  1.00  0.00           O
ATOM   3972  NE2 GLN A 246      38.669  85.130  95.695  1.00  0.00           N
ATOM   3975  C   GLN A 246      39.660  80.499  97.985  1.00  0.00           C
ATOM   3976  O   GLN A 246      39.499  80.950  99.125  1.00  0.00           O
ATOM   3977  N   SER A 247      40.700  79.719  97.665  1.00  0.00           N
ATOM   3979  CA  SER A 247      41.629  79.229  98.655  1.00  0.00           C
ATOM   3981  CB  SER A 247      41.219  77.858  99.305  1.00  0.00           C
ATOM   3984  OG  SER A 247      40.050  77.979 100.125  1.00  0.00           O
ATOM   3986  C   SER A 247      42.980  79.020  98.025  1.00  0.00           C
ATOM   3987  O   SER A 247      43.099  78.660  96.855  1.00  0.00           O
ATOM   3988  N   THR A 248      44.029  79.169  98.855  1.00  0.00           N
ATOM   3990  CA  THR A 248      45.339  78.609  98.545  1.00  0.00           C
ATOM   3992  CB  THR A 248      46.540  79.439  98.985  1.00  0.00           C
ATOM   3994  OG1 THR A 248      46.740  79.509 100.395  1.00  0.00           O
ATOM   3996  CG2 THR A 248      46.309  80.880  98.535  1.00  0.00           C
ATOM   4000  C   THR A 248      45.469  77.188  99.055  1.00  0.00           C
ATOM   4001  O   THR A 248      45.120  76.850 100.195  1.00  0.00           O
ATOM   4002  N   LEU A 249      45.980  76.310  98.195  1.00  0.00           N
ATOM   4004  CA  LEU A 249      46.109  74.910  98.445  1.00  0.00           C
ATOM   4006  CB  LEU A 249      45.329  74.070  97.405  1.00  0.00           C
ATOM   4009  CG  LEU A 249      43.829  74.399  97.275  1.00  0.00           C
ATOM   4011  CD1 LEU A 249      43.210  73.590  96.125  1.00  0.00           C
ATOM   4015  CD2 LEU A 249      43.070  74.140  98.585  1.00  0.00           C
ATOM   4019  C   LEU A 249      47.579  74.568  98.385  1.00  0.00           C
ATOM   4020  O   LEU A 249      48.410  75.358  97.955  1.00  0.00           O
ATOM   4021  N   LYS A 250      47.899  73.350  98.825  1.00  0.00           N
ATOM   4023  CA  LYS A 250      49.159  72.710  98.605  1.00  0.00           C
ATOM   4025  CB  LYS A 250      49.989  72.648  99.915  1.00  0.00           C
ATOM   4028  CG  LYS A 250      50.379  74.008 100.515  1.00  0.00           C
ATOM   4031  CD  LYS A 250      51.280  73.868 101.755  1.00  0.00           C
ATOM   4034  CE  LYS A 250      50.669  73.090 102.935  1.00  0.00           C
ATOM   4037  NZ  LYS A 250      51.649  72.960 104.035  1.00  0.00           N
ATOM   4041  C   LYS A 250      48.829  71.310  98.105  1.00  0.00           C
ATOM   4042  O   LYS A 250      47.679  70.880  98.225  1.00  0.00           O
ATOM   4043  N   MET A 251      49.789  70.590  97.495  1.00  0.00           N
ATOM   4045  CA  MET A 251      49.579  69.229  96.985  1.00  0.00           C
ATOM   4047  CB  MET A 251      50.350  68.960  95.675  1.00  0.00           C
ATOM   4050  CG  MET A 251      50.090  69.938  94.525  1.00  0.00           C
ATOM   4053  SD  MET A 251      50.910  69.380  93.005  1.00  0.00           S
ATOM   4054  CE  MET A 251      50.350  70.790  92.035  1.00  0.00           C
ATOM   4058  C   MET A 251      50.079  68.200  97.975  1.00  0.00           C
ATOM   4059  O   MET A 251      51.050  68.430  98.685  1.00  0.00           O
ATOM   4060  N   ASP A 252      49.450  67.009  98.015  1.00  0.00           N
ATOM   4062  CA  ASP A 252      49.890  65.930  98.885  1.00  0.00           C
ATOM   4064  CB  ASP A 252      48.669  65.118  99.475  1.00  0.00           C
ATOM   4067  CG  ASP A 252      47.920  64.170  98.545  1.00  0.00           C
ATOM   4068  OD1 ASP A 252      48.289  64.049  97.365  1.00  0.00           O
ATOM   4069  OD2 ASP A 252      47.000  63.490  99.075  1.00  0.00           O
ATOM   4070  C   ASP A 252      50.910  65.070  98.155  1.00  0.00           C
ATOM   4071  O   ASP A 252      51.579  65.490  97.205  1.00  0.00           O
ATOM   4072  N   ARG A 253      51.069  63.810  98.585  1.00  0.00           N
ATOM   4074  CA  ARG A 253      52.060  62.930  98.025  1.00  0.00           C
ATOM   4076  CB  ARG A 253      52.270  61.680  98.925  1.00  0.00           C
ATOM   4079  CG  ARG A 253      51.129  60.639  98.925  1.00  0.00           C
ATOM   4082  CD  ARG A 253      51.499  59.340  99.635  1.00  0.00           C
ATOM   4085  NE  ARG A 253      51.649  59.670 101.085  1.00  0.00           N
ATOM   4087  CZ  ARG A 253      52.049  58.770 101.975  1.00  0.00           C
ATOM   4088  NH1 ARG A 253      52.520  57.610 101.585  1.00  0.00           N
ATOM   4091  NH2 ARG A 253      51.979  59.069 103.255  1.00  0.00           N
ATOM   4094  C   ARG A 253      51.629  62.479  96.645  1.00  0.00           C
ATOM   4095  O   ARG A 253      52.460  62.100  95.815  1.00  0.00           O
ATOM   4096  N   SER A 254      50.319  62.479  96.355  1.00  0.00           N
ATOM   4098  CA  SER A 254      49.829  61.938  95.115  1.00  0.00           C
ATOM   4100  CB  SER A 254      48.350  61.479  95.255  1.00  0.00           C
ATOM   4103  OG  SER A 254      47.429  62.560  95.415  1.00  0.00           O
ATOM   4105  C   SER A 254      50.059  62.960  94.025  1.00  0.00           C
ATOM   4106  O   SER A 254      50.490  62.598  92.925  1.00  0.00           O
ATOM   4107  N   GLY A 255      49.910  64.259  94.345  1.00  0.00           N
ATOM   4109  CA  GLY A 255      49.969  65.358  93.405  1.00  0.00           C
ATOM   4112  C   GLY A 255      48.710  66.148  93.565  1.00  0.00           C
ATOM   4113  O   GLY A 255      48.149  66.188  94.645  1.00  0.00           O
ATOM   4114  N   MET A 256      48.219  66.820  92.515  1.00  0.00           N
ATOM   4116  CA  MET A 256      46.870  67.340  92.565  1.00  0.00           C
ATOM   4118  CB  MET A 256      46.820  68.770  93.155  1.00  0.00           C
ATOM   4121  CG  MET A 256      45.389  69.329  93.305  1.00  0.00           C
ATOM   4124  SD  MET A 256      45.249  70.920  94.175  1.00  0.00           S
ATOM   4125  CE  MET A 256      45.750  70.288  95.795  1.00  0.00           C
ATOM   4129  C   MET A 256      46.370  67.340  91.145  1.00  0.00           C
ATOM   4130  O   MET A 256      47.119  67.630  90.215  1.00  0.00           O
ATOM   4131  N   THR A 257      45.090  66.999  90.945  1.00  0.00           N
ATOM   4133  CA  THR A 257      44.479  66.938  89.625  1.00  0.00           C
ATOM   4135  CB  THR A 257      43.800  65.600  89.375  1.00  0.00           C
ATOM   4137  OG1 THR A 257      43.450  65.450  88.015  1.00  0.00           O
ATOM   4139  CG2 THR A 257      42.559  65.390  90.245  1.00  0.00           C
ATOM   4143  C   THR A 257      43.539  68.109  89.535  1.00  0.00           C
ATOM   4144  O   THR A 257      43.169  68.700  90.545  1.00  0.00           O
ATOM   4145  N   LEU A 258      43.109  68.520  88.315  1.00  0.00           N
ATOM   4147  CA  LEU A 258      42.200  69.660  88.165  1.00  0.00           C
ATOM   4149  CB  LEU A 258      41.880  69.950  86.675  1.00  0.00           C
ATOM   4152  CG  LEU A 258      40.770  70.999  86.395  1.00  0.00           C
ATOM   4154  CD1 LEU A 258      41.190  72.380  86.915  1.00  0.00           C
ATOM   4158  CD2 LEU A 258      40.420  71.078  84.905  1.00  0.00           C
ATOM   4162  C   LEU A 258      40.910  69.509  88.955  1.00  0.00           C
ATOM   4163  O   LEU A 258      40.500  70.420  89.675  1.00  0.00           O
ATOM   4164  N   ALA A 259      40.279  68.318  88.905  1.00  0.00           N
ATOM   4166  CA  ALA A 259      39.090  67.990  89.645  1.00  0.00           C
ATOM   4168  CB  ALA A 259      38.730  66.538  89.275  1.00  0.00           C
ATOM   4172  C   ALA A 259      39.230  68.109  91.165  1.00  0.00           C
ATOM   4173  O   ALA A 259      38.360  68.639  91.865  1.00  0.00           O
ATOM   4174  N   GLU A 260      40.360  67.630  91.735  1.00  0.00           N
ATOM   4176  CA  GLU A 260      40.680  67.780  93.145  1.00  0.00           C
ATOM   4178  CB  GLU A 260      41.960  66.999  93.545  1.00  0.00           C
ATOM   4181  CG  GLU A 260      42.410  67.280  95.005  1.00  0.00           C
ATOM   4184  CD  GLU A 260      43.660  66.538  95.445  1.00  0.00           C
ATOM   4185  OE1 GLU A 260      44.100  65.609  94.725  1.00  0.00           O
ATOM   4186  OE2 GLU A 260      44.199  66.969  96.505  1.00  0.00           O
ATOM   4187  C   GLU A 260      40.799  69.219  93.615  1.00  0.00           C
ATOM   4188  O   GLU A 260      40.339  69.590  94.695  1.00  0.00           O
ATOM   4189  N   ALA A 261      41.410  70.100  92.795  1.00  0.00           N
ATOM   4191  CA  ALA A 261      41.470  71.520  93.085  1.00  0.00           C
ATOM   4193  CB  ALA A 261      42.280  72.229  91.985  1.00  0.00           C
ATOM   4197  C   ALA A 261      40.090  72.160  93.215  1.00  0.00           C
ATOM   4198  O   ALA A 261      39.829  72.890  94.165  1.00  0.00           O
ATOM   4199  N   LEU A 262      39.160  71.840  92.295  1.00  0.00           N
ATOM   4201  CA  LEU A 262      37.760  72.240  92.405  1.00  0.00           C
ATOM   4203  CB  LEU A 262      36.929  71.868  91.135  1.00  0.00           C
ATOM   4206  CG  LEU A 262      37.149  72.799  89.915  1.00  0.00           C
ATOM   4208  CD1 LEU A 262      38.440  72.540  89.125  1.00  0.00           C
ATOM   4212  CD2 LEU A 262      35.980  72.788  88.935  1.00  0.00           C
ATOM   4216  C   LEU A 262      37.079  71.710  93.675  1.00  0.00           C
ATOM   4217  O   LEU A 262      36.450  72.438  94.445  1.00  0.00           O
ATOM   4218  N   GLY A 263      37.260  70.398  93.985  1.00  0.00           N
ATOM   4220  CA  GLY A 263      36.769  69.729  95.205  1.00  0.00           C
ATOM   4223  C   GLY A 263      37.230  70.350  96.505  1.00  0.00           C
ATOM   4224  O   GLY A 263      36.440  70.640  97.405  1.00  0.00           O
ATOM   4225  N   ASN A 264      38.539  70.660  96.575  1.00  0.00           N
ATOM   4227  CA  ASN A 264      39.209  71.320  97.685  1.00  0.00           C
ATOM   4229  CB  ASN A 264      40.760  71.310  97.465  1.00  0.00           C
ATOM   4232  CG  ASN A 264      41.419  69.960  97.725  1.00  0.00           C
ATOM   4233  OD1 ASN A 264      40.869  69.100  98.415  1.00  0.00           O
ATOM   4234  ND2 ASN A 264      42.679  69.770  97.245  1.00  0.00           N
ATOM   4237  C   ASN A 264      38.769  72.770  97.875  1.00  0.00           C
ATOM   4238  O   ASN A 264      38.989  73.368  98.925  1.00  0.00           O
ATOM   4239  N   ALA A 265      38.089  73.390  96.885  1.00  0.00           N
ATOM   4241  CA  ALA A 265      37.620  74.758  96.895  1.00  0.00           C
ATOM   4243  CB  ALA A 265      38.030  75.420  95.565  1.00  0.00           C
ATOM   4247  C   ALA A 265      36.109  74.868  97.075  1.00  0.00           C
ATOM   4248  O   ALA A 265      35.530  75.920  96.825  1.00  0.00           O
ATOM   4249  N   GLU A 266      35.459  73.770  97.515  1.00  0.00           N
ATOM   4251  CA  GLU A 266      34.059  73.688  97.885  1.00  0.00           C
ATOM   4253  CB  GLU A 266      33.539  74.820  98.825  1.00  0.00           C
ATOM   4256  CG  GLU A 266      34.100  74.660 100.265  1.00  0.00           C
ATOM   4259  CD  GLU A 266      33.760  75.740 101.285  1.00  0.00           C
ATOM   4260  OE1 GLU A 266      33.329  76.850 100.925  1.00  0.00           O
ATOM   4261  OE2 GLU A 266      34.050  75.450 102.485  1.00  0.00           O
ATOM   4262  C   GLU A 266      33.179  73.410  96.675  1.00  0.00           C
ATOM   4263  O   GLU A 266      31.960  73.590  96.685  1.00  0.00           O
ATOM   4264  N   GLY A 267      33.800  72.880  95.595  1.00  0.00           N
ATOM   4266  CA  GLY A 267      33.169  72.740  94.295  1.00  0.00           C
ATOM   4269  C   GLY A 267      32.899  74.049  93.635  1.00  0.00           C
ATOM   4270  O   GLY A 267      32.889  75.109  94.265  1.00  0.00           O
ATOM   4271  N   MET A 268      32.669  74.020  92.315  1.00  0.00           N
ATOM   4273  CA  MET A 268      32.269  75.189  91.585  1.00  0.00           C
ATOM   4275  CB  MET A 268      32.219  74.868  90.075  1.00  0.00           C
ATOM   4278  CG  MET A 268      31.950  76.090  89.185  1.00  0.00           C
ATOM   4281  SD  MET A 268      31.969  75.759  87.395  1.00  0.00           S
ATOM   4282  CE  MET A 268      30.329  75.000  87.275  1.00  0.00           C
ATOM   4286  C   MET A 268      30.940  75.710  92.095  1.00  0.00           C
ATOM   4287  O   MET A 268      30.050  74.938  92.485  1.00  0.00           O
ATOM   4288  N   ASN A 269      30.770  77.049  92.155  1.00  0.00           N
ATOM   4290  CA  ASN A 269      29.539  77.648  92.615  1.00  0.00           C
ATOM   4292  CB  ASN A 269      29.729  79.109  93.085  1.00  0.00           C
ATOM   4295  CG  ASN A 269      28.549  79.559  93.935  1.00  0.00           C
ATOM   4296  OD1 ASN A 269      27.590  78.820  94.145  1.00  0.00           O
ATOM   4297  ND2 ASN A 269      28.679  80.770  94.535  1.00  0.00           N
ATOM   4300  C   ASN A 269      28.460  77.520  91.535  1.00  0.00           C
ATOM   4301  O   ASN A 269      28.370  78.310  90.595  1.00  0.00           O
ATOM   4302  N   GLN A 270      27.640  76.468  91.685  1.00  0.00           N
ATOM   4304  CA  GLN A 270      26.750  75.920  90.685  1.00  0.00           C
ATOM   4306  CB  GLN A 270      25.979  74.789  91.395  1.00  0.00           C
ATOM   4309  CG  GLN A 270      26.809  73.609  91.965  1.00  0.00           C
ATOM   4312  CD  GLN A 270      27.649  72.869  90.915  1.00  0.00           C
ATOM   4313  OE1 GLN A 270      27.599  73.118  89.715  1.00  0.00           O
ATOM   4314  NE2 GLN A 270      28.469  71.899  91.395  1.00  0.00           N
ATOM   4317  C   GLN A 270      25.719  76.899  90.125  1.00  0.00           C
ATOM   4318  O   GLN A 270      25.470  76.960  88.915  1.00  0.00           O
ATOM   4319  N   ASP A 271      25.120  77.718  90.995  1.00  0.00           N
ATOM   4321  CA  ASP A 271      24.059  78.648  90.675  1.00  0.00           C
ATOM   4323  CB  ASP A 271      23.619  79.399  91.965  1.00  0.00           C
ATOM   4326  CG  ASP A 271      22.859  78.479  92.895  1.00  0.00           C
ATOM   4327  OD1 ASP A 271      22.800  77.258  92.605  1.00  0.00           O
ATOM   4328  OD2 ASP A 271      22.359  78.969  93.945  1.00  0.00           O
ATOM   4329  C   ASP A 271      24.439  79.679  89.615  1.00  0.00           C
ATOM   4330  O   ASP A 271      23.649  80.040  88.745  1.00  0.00           O
ATOM   4331  N   VAL A 272      25.669  80.200  89.725  1.00  0.00           N
ATOM   4333  CA  VAL A 272      26.069  81.419  89.065  1.00  0.00           C
ATOM   4335  CB  VAL A 272      26.320  82.459  90.165  1.00  0.00           C
ATOM   4337  CG1 VAL A 272      27.559  82.149  91.005  1.00  0.00           C
ATOM   4341  CG2 VAL A 272      26.399  83.840  89.515  1.00  0.00           C
ATOM   4345  C   VAL A 272      27.310  81.219  88.195  1.00  0.00           C
ATOM   4346  O   VAL A 272      27.590  81.990  87.275  1.00  0.00           O
ATOM   4347  N   ALA A 273      28.119  80.169  88.425  1.00  0.00           N
ATOM   4349  CA  ALA A 273      29.320  79.959  87.635  1.00  0.00           C
ATOM   4351  CB  ALA A 273      30.229  78.889  88.255  1.00  0.00           C
ATOM   4355  C   ALA A 273      29.059  79.640  86.175  1.00  0.00           C
ATOM   4356  O   ALA A 273      28.219  78.810  85.815  1.00  0.00           O
ATOM   4357  N   ASP A 274      29.829  80.289  85.275  1.00  0.00           N
ATOM   4359  CA  ASP A 274      29.850  79.900  83.895  1.00  0.00           C
ATOM   4361  CB  ASP A 274      30.340  81.030  82.965  1.00  0.00           C
ATOM   4364  CG  ASP A 274      30.270  80.649  81.505  1.00  0.00           C
ATOM   4365  OD1 ASP A 274      29.669  79.608  81.115  1.00  0.00           O
ATOM   4366  OD2 ASP A 274      30.800  81.450  80.705  1.00  0.00           O
ATOM   4367  C   ASP A 274      30.710  78.670  83.725  1.00  0.00           C
ATOM   4368  O   ASP A 274      31.940  78.700  83.715  1.00  0.00           O
ATOM   4369  N   ALA A 275      30.029  77.540  83.515  1.00  0.00           N
ATOM   4371  CA  ALA A 275      30.619  76.258  83.335  1.00  0.00           C
ATOM   4373  CB  ALA A 275      29.460  75.249  83.405  1.00  0.00           C
ATOM   4377  C   ALA A 275      31.390  76.160  82.015  1.00  0.00           C
ATOM   4378  O   ALA A 275      32.190  75.240  81.825  1.00  0.00           O
ATOM   4379  N   THR A 276      31.220  77.109  81.065  1.00  0.00           N
ATOM   4381  CA  THR A 276      32.079  77.249  79.885  1.00  0.00           C
ATOM   4383  CB  THR A 276      31.620  78.350  78.915  1.00  0.00           C
ATOM   4385  OG1 THR A 276      30.229  78.259  78.665  1.00  0.00           O
ATOM   4387  CG2 THR A 276      32.320  78.259  77.555  1.00  0.00           C
ATOM   4391  C   THR A 276      33.500  77.609  80.245  1.00  0.00           C
ATOM   4392  O   THR A 276      34.469  77.229  79.575  1.00  0.00           O
ATOM   4393  N   GLY A 277      33.669  78.410  81.305  1.00  0.00           N
ATOM   4395  CA  GLY A 277      34.910  79.109  81.595  1.00  0.00           C
ATOM   4398  C   GLY A 277      35.659  78.560  82.765  1.00  0.00           C
ATOM   4399  O   GLY A 277      35.969  79.299  83.695  1.00  0.00           O
ATOM   4400  N   ILE A 278      36.039  77.280  82.715  1.00  0.00           N
ATOM   4402  CA  ILE A 278      37.050  76.710  83.595  1.00  0.00           C
ATOM   4404  CB  ILE A 278      36.880  75.218  83.855  1.00  0.00           C
ATOM   4406  CG2 ILE A 278      38.019  74.670  84.755  1.00  0.00           C
ATOM   4410  CG1 ILE A 278      35.489  74.828  84.395  1.00  0.00           C
ATOM   4413  CD  ILE A 278      35.229  75.329  85.805  1.00  0.00           C
ATOM   4417  C   ILE A 278      38.379  76.880  82.915  1.00  0.00           C
ATOM   4418  O   ILE A 278      38.559  76.499  81.755  1.00  0.00           O
ATOM   4419  N   PHE A 279      39.390  77.430  83.615  1.00  0.00           N
ATOM   4421  CA  PHE A 279      40.700  77.640  83.055  1.00  0.00           C
ATOM   4423  CB  PHE A 279      40.980  79.130  82.715  1.00  0.00           C
ATOM   4426  CG  PHE A 279      40.020  79.608  81.675  1.00  0.00           C
ATOM   4427  CD1 PHE A 279      40.309  79.479  80.305  1.00  0.00           C
ATOM   4429  CE1 PHE A 279      39.419  79.950  79.335  1.00  0.00           C
ATOM   4431  CZ  PHE A 279      38.210  80.540  79.725  1.00  0.00           C
ATOM   4433  CD2 PHE A 279      38.809  80.229  82.045  1.00  0.00           C
ATOM   4435  CE2 PHE A 279      37.910  80.689  81.075  1.00  0.00           C
ATOM   4437  C   PHE A 279      41.779  77.180  84.005  1.00  0.00           C
ATOM   4438  O   PHE A 279      41.629  77.240  85.225  1.00  0.00           O
ATOM   4439  N   VAL A 280      42.920  76.750  83.435  1.00  0.00           N
ATOM   4441  CA  VAL A 280      44.170  76.560  84.145  1.00  0.00           C
ATOM   4443  CB  VAL A 280      44.700  75.130  84.085  1.00  0.00           C
ATOM   4445  CG1 VAL A 280      46.039  75.008  84.855  1.00  0.00           C
ATOM   4449  CG2 VAL A 280      43.649  74.189  84.685  1.00  0.00           C
ATOM   4453  C   VAL A 280      45.179  77.520  83.555  1.00  0.00           C
ATOM   4454  O   VAL A 280      45.300  77.618  82.335  1.00  0.00           O
ATOM   4455  N   ILE A 281      45.910  78.259  84.405  1.00  0.00           N
ATOM   4457  CA  ILE A 281      46.969  79.160  83.975  1.00  0.00           C
ATOM   4459  CB  ILE A 281      46.789  80.619  84.415  1.00  0.00           C
ATOM   4461  CG2 ILE A 281      47.819  81.508  83.675  1.00  0.00           C
ATOM   4465  CG1 ILE A 281      45.360  81.160  84.195  1.00  0.00           C
ATOM   4468  CD  ILE A 281      45.050  82.359  85.105  1.00  0.00           C
ATOM   4472  C   ILE A 281      48.229  78.590  84.565  1.00  0.00           C
ATOM   4473  O   ILE A 281      48.419  78.578  85.785  1.00  0.00           O
ATOM   4474  N   ARG A 282      49.110  78.070  83.695  1.00  0.00           N
ATOM   4476  CA  ARG A 282      50.370  77.508  84.125  1.00  0.00           C
ATOM   4478  CB  ARG A 282      50.379  75.979  83.935  1.00  0.00           C
ATOM   4481  CG  ARG A 282      51.769  75.310  84.065  1.00  0.00           C
ATOM   4484  CD  ARG A 282      51.699  73.790  84.235  1.00  0.00           C
ATOM   4487  NE  ARG A 282      50.850  73.270  83.115  1.00  0.00           N
ATOM   4489  CZ  ARG A 282      49.899  72.368  83.285  1.00  0.00           C
ATOM   4490  NH1 ARG A 282      49.479  71.938  84.455  1.00  0.00           N
ATOM   4493  NH2 ARG A 282      49.419  71.740  82.235  1.00  0.00           N
ATOM   4496  C   ARG A 282      51.519  78.178  83.405  1.00  0.00           C
ATOM   4497  O   ARG A 282      51.470  78.390  82.195  1.00  0.00           O
ATOM   4498  N   ALA A 283      52.579  78.520  84.155  1.00  0.00           N
ATOM   4500  CA  ALA A 283      53.789  79.119  83.655  1.00  0.00           C
ATOM   4502  CB  ALA A 283      54.460  79.959  84.745  1.00  0.00           C
ATOM   4506  C   ALA A 283      54.749  78.038  83.205  1.00  0.00           C
ATOM   4507  O   ALA A 283      54.980  77.049  83.895  1.00  0.00           O
ATOM   4508  N   THR A 284      55.290  78.178  81.995  1.00  0.00           N
ATOM   4510  CA  THR A 284      56.079  77.180  81.305  1.00  0.00           C
ATOM   4512  CB  THR A 284      55.630  77.009  79.855  1.00  0.00           C
ATOM   4514  OG1 THR A 284      55.780  78.219  79.135  1.00  0.00           O
ATOM   4516  CG2 THR A 284      54.139  76.640  79.825  1.00  0.00           C
ATOM   4520  C   THR A 284      57.520  77.640  81.315  1.00  0.00           C
ATOM   4521  O   THR A 284      57.829  78.810  81.515  1.00  0.00           O
ATOM   4522  N   GLN A 285      58.469  76.740  81.075  1.00  0.00           N
ATOM   4524  CA  GLN A 285      59.850  77.140  81.065  1.00  0.00           C
ATOM   4526  CB  GLN A 285      60.519  76.820  82.415  1.00  0.00           C
ATOM   4529  CG  GLN A 285      60.560  75.299  82.705  1.00  0.00           C
ATOM   4532  CD  GLN A 285      60.929  75.008  84.145  1.00  0.00           C
ATOM   4533  OE1 GLN A 285      61.940  75.460  84.675  1.00  0.00           O
ATOM   4534  NE2 GLN A 285      60.090  74.189  84.835  1.00  0.00           N
ATOM   4537  C   GLN A 285      60.579  76.420  79.975  1.00  0.00           C
ATOM   4538  O   GLN A 285      60.230  75.320  79.565  1.00  0.00           O
ATOM   4539  N   ASN A 286      61.629  77.100  79.485  1.00  0.00           N
ATOM   4541  CA  ASN A 286      62.579  76.608  78.535  1.00  0.00           C
ATOM   4543  CB  ASN A 286      63.450  75.520  79.225  1.00  0.00           C
ATOM   4546  CG  ASN A 286      64.760  75.288  78.495  1.00  0.00           C
ATOM   4547  OD1 ASN A 286      64.840  74.540  77.535  1.00  0.00           O
ATOM   4548  ND2 ASN A 286      65.870  75.840  79.025  1.00  0.00           N
ATOM   4551  C   ASN A 286      61.909  76.258  77.215  1.00  0.00           C
ATOM   4552  O   ASN A 286      61.950  75.140  76.705  1.00  0.00           O
ATOM   4553  N   LYS A 287      61.260  77.270  76.605  1.00  0.00           N
ATOM   4555  CA  LYS A 287      60.640  77.170  75.305  1.00  0.00           C
ATOM   4557  CB  LYS A 287      59.149  77.600  75.325  1.00  0.00           C
ATOM   4560  CG  LYS A 287      58.210  76.490  75.835  1.00  0.00           C
ATOM   4563  CD  LYS A 287      56.789  77.009  76.145  1.00  0.00           C
ATOM   4566  CE  LYS A 287      55.640  76.090  75.705  1.00  0.00           C
ATOM   4569  NZ  LYS A 287      55.550  76.109  74.245  1.00  0.00           N
ATOM   4573  C   LYS A 287      61.440  77.960  74.285  1.00  0.00           C
ATOM   4574  O   LYS A 287      62.160  78.889  74.625  1.00  0.00           O
ATOM   4575  N   GLN A 288      61.309  77.578  73.005  1.00  0.00           N
ATOM   4577  CA  GLN A 288      62.039  78.200  71.905  1.00  0.00           C
ATOM   4579  CB  GLN A 288      62.769  77.100  71.095  1.00  0.00           C
ATOM   4582  CG  GLN A 288      63.770  76.299  71.955  1.00  0.00           C
ATOM   4585  CD  GLN A 288      64.310  75.090  71.205  1.00  0.00           C
ATOM   4586  OE1 GLN A 288      63.629  74.070  71.065  1.00  0.00           O
ATOM   4587  NE2 GLN A 288      65.550  75.210  70.695  1.00  0.00           N
ATOM   4590  C   GLN A 288      61.090  78.950  71.005  1.00  0.00           C
ATOM   4591  O   GLN A 288      61.419  79.399  69.925  1.00  0.00           O
ATOM   4592  N   ASN A 289      59.819  79.090  71.435  1.00  0.00           N
ATOM   4594  CA  ASN A 289      58.800  79.630  70.545  1.00  0.00           C
ATOM   4596  CB  ASN A 289      57.829  78.499  70.155  1.00  0.00           C
ATOM   4599  CG  ASN A 289      58.640  77.500  69.345  1.00  0.00           C
ATOM   4600  OD1 ASN A 289      59.010  77.858  68.225  1.00  0.00           O
ATOM   4601  ND2 ASN A 289      58.910  76.270  69.835  1.00  0.00           N
ATOM   4604  C   ASN A 289      58.050  80.829  71.115  1.00  0.00           C
ATOM   4605  O   ASN A 289      57.010  81.209  70.585  1.00  0.00           O
ATOM   4606  N   GLY A 290      58.569  81.450  72.205  1.00  0.00           N
ATOM   4608  CA  GLY A 290      58.130  82.758  72.675  1.00  0.00           C
ATOM   4611  C   GLY A 290      56.839  82.758  73.445  1.00  0.00           C
ATOM   4612  O   GLY A 290      55.960  83.579  73.205  1.00  0.00           O
ATOM   4613  N   LYS A 291      56.680  81.779  74.355  1.00  0.00           N
ATOM   4615  CA  LYS A 291      55.500  81.639  75.195  1.00  0.00           C
ATOM   4617  CB  LYS A 291      54.539  80.490  74.795  1.00  0.00           C
ATOM   4620  CG  LYS A 291      53.829  80.669  73.445  1.00  0.00           C
ATOM   4623  CD  LYS A 291      54.679  80.189  72.275  1.00  0.00           C
ATOM   4626  CE  LYS A 291      54.040  80.140  70.895  1.00  0.00           C
ATOM   4629  NZ  LYS A 291      53.530  81.450  70.475  1.00  0.00           N
ATOM   4633  C   LYS A 291      55.869  81.490  76.645  1.00  0.00           C
ATOM   4634  O   LYS A 291      56.670  80.630  77.015  1.00  0.00           O
ATOM   4635  N   ILE A 292      55.269  82.359  77.495  1.00  0.00           N
ATOM   4637  CA  ILE A 292      55.329  82.340  78.955  1.00  0.00           C
ATOM   4639  CB  ILE A 292      54.679  83.590  79.565  1.00  0.00           C
ATOM   4641  CG2 ILE A 292      54.919  83.609  81.095  1.00  0.00           C
ATOM   4645  CG1 ILE A 292      55.199  84.889  78.945  1.00  0.00           C
ATOM   4648  CD  ILE A 292      54.209  86.039  79.095  1.00  0.00           C
ATOM   4652  C   ILE A 292      54.579  81.188  79.555  1.00  0.00           C
ATOM   4653  O   ILE A 292      54.960  80.578  80.545  1.00  0.00           O
ATOM   4654  N   ALA A 293      53.399  80.950  78.995  1.00  0.00           N
ATOM   4656  CA  ALA A 293      52.370  80.309  79.755  1.00  0.00           C
ATOM   4658  CB  ALA A 293      51.550  81.329  80.575  1.00  0.00           C
ATOM   4662  C   ALA A 293      51.510  79.618  78.735  1.00  0.00           C
ATOM   4663  O   ALA A 293      51.519  79.979  77.555  1.00  0.00           O
ATOM   4664  N   ASN A 294      50.780  78.600  79.155  1.00  0.00           N
ATOM   4666  CA  ASN A 294      49.739  78.030  78.345  1.00  0.00           C
ATOM   4668  CB  ASN A 294      50.010  76.579  77.935  1.00  0.00           C
ATOM   4671  CG  ASN A 294      51.199  76.460  77.005  1.00  0.00           C
ATOM   4672  OD1 ASN A 294      51.629  77.368  76.285  1.00  0.00           O
ATOM   4673  ND2 ASN A 294      51.789  75.240  76.985  1.00  0.00           N
ATOM   4676  C   ASN A 294      48.520  78.049  79.215  1.00  0.00           C
ATOM   4677  O   ASN A 294      48.600  77.930  80.445  1.00  0.00           O
ATOM   4678  N   ILE A 295      47.379  78.270  78.575  1.00  0.00           N
ATOM   4680  CA  ILE A 295      46.109  78.390  79.245  1.00  0.00           C
ATOM   4682  CB  ILE A 295      45.510  79.789  79.125  1.00  0.00           C
ATOM   4684  CG2 ILE A 295      44.129  79.840  79.815  1.00  0.00           C
ATOM   4688  CG1 ILE A 295      46.480  80.840  79.735  1.00  0.00           C
ATOM   4691  CD  ILE A 295      46.039  82.289  79.525  1.00  0.00           C
ATOM   4695  C   ILE A 295      45.220  77.299  78.705  1.00  0.00           C
ATOM   4696  O   ILE A 295      45.139  77.049  77.495  1.00  0.00           O
ATOM   4697  N   TYR A 296      44.570  76.560  79.605  1.00  0.00           N
ATOM   4699  CA  TYR A 296      43.859  75.350  79.235  1.00  0.00           C
ATOM   4701  CB  TYR A 296      44.390  74.108  79.995  1.00  0.00           C
ATOM   4704  CG  TYR A 296      45.850  73.979  79.715  1.00  0.00           C
ATOM   4705  CD1 TYR A 296      46.230  73.430  78.485  1.00  0.00           C
ATOM   4707  CE1 TYR A 296      47.579  73.310  78.155  1.00  0.00           C
ATOM   4709  CZ  TYR A 296      48.569  73.719  79.045  1.00  0.00           C
ATOM   4710  OH  TYR A 296      49.919  73.539  78.675  1.00  0.00           O
ATOM   4712  CD2 TYR A 296      46.849  74.410  80.605  1.00  0.00           C
ATOM   4714  CE2 TYR A 296      48.210  74.270  80.275  1.00  0.00           C
ATOM   4716  C   TYR A 296      42.419  75.560  79.555  1.00  0.00           C
ATOM   4717  O   TYR A 296      42.049  75.719  80.715  1.00  0.00           O
ATOM   4718  N   GLN A 297      41.559  75.609  78.525  1.00  0.00           N
ATOM   4720  CA  GLN A 297      40.149  75.890  78.705  1.00  0.00           C
ATOM   4722  CB  GLN A 297      39.590  76.810  77.615  1.00  0.00           C
ATOM   4725  CG  GLN A 297      38.100  77.188  77.845  1.00  0.00           C
ATOM   4728  CD  GLN A 297      37.589  78.100  76.735  1.00  0.00           C
ATOM   4729  OE1 GLN A 297      38.300  78.359  75.755  1.00  0.00           O
ATOM   4730  NE2 GLN A 297      36.309  78.508  76.855  1.00  0.00           N
ATOM   4733  C   GLN A 297      39.350  74.609  78.725  1.00  0.00           C
ATOM   4734  O   GLN A 297      39.339  73.810  77.795  1.00  0.00           O
ATOM   4735  N   LEU A 298      38.579  74.420  79.805  1.00  0.00           N
ATOM   4737  CA  LEU A 298      37.659  73.329  79.975  1.00  0.00           C
ATOM   4739  CB  LEU A 298      37.919  72.520  81.265  1.00  0.00           C
ATOM   4742  CG  LEU A 298      36.809  71.520  81.675  1.00  0.00           C
ATOM   4744  CD1 LEU A 298      36.690  70.340  80.695  1.00  0.00           C
ATOM   4748  CD2 LEU A 298      37.020  71.008  83.095  1.00  0.00           C
ATOM   4752  C   LEU A 298      36.249  73.859  79.945  1.00  0.00           C
ATOM   4753  O   LEU A 298      35.809  74.600  80.815  1.00  0.00           O
ATOM   4754  N   ASN A 299      35.480  73.420  78.955  1.00  0.00           N
ATOM   4756  CA  ASN A 299      34.059  73.660  78.955  1.00  0.00           C
ATOM   4758  CB  ASN A 299      33.600  73.859  77.495  1.00  0.00           C
ATOM   4761  CG  ASN A 299      32.129  74.180  77.305  1.00  0.00           C
ATOM   4762  OD1 ASN A 299      31.270  73.840  78.115  1.00  0.00           O
ATOM   4763  ND2 ASN A 299      31.829  74.850  76.175  1.00  0.00           N
ATOM   4766  C   ASN A 299      33.379  72.508  79.685  1.00  0.00           C
ATOM   4767  O   ASN A 299      33.239  71.390  79.195  1.00  0.00           O
ATOM   4768  N   ALA A 300      32.940  72.820  80.905  1.00  0.00           N
ATOM   4770  CA  ALA A 300      32.340  71.928  81.855  1.00  0.00           C
ATOM   4772  CB  ALA A 300      32.980  72.160  83.235  1.00  0.00           C
ATOM   4776  C   ALA A 300      30.829  72.170  81.925  1.00  0.00           C
ATOM   4777  O   ALA A 300      30.200  71.920  82.955  1.00  0.00           O
ATOM   4778  N   LYS A 301      30.190  72.670  80.845  1.00  0.00           N
ATOM   4780  CA  LYS A 301      28.739  72.729  80.745  1.00  0.00           C
ATOM   4782  CB  LYS A 301      28.230  73.280  79.385  1.00  0.00           C
ATOM   4785  CG  LYS A 301      28.389  74.780  79.095  1.00  0.00           C
ATOM   4788  CD  LYS A 301      27.909  75.040  77.645  1.00  0.00           C
ATOM   4791  CE  LYS A 301      28.079  76.479  77.135  1.00  0.00           C
ATOM   4794  NZ  LYS A 301      27.489  76.648  75.785  1.00  0.00           N
ATOM   4798  C   LYS A 301      28.070  71.380  80.915  1.00  0.00           C
ATOM   4799  O   LYS A 301      27.110  71.258  81.675  1.00  0.00           O
ATOM   4800  N   ASP A 302      28.590  70.340  80.245  1.00  0.00           N
ATOM   4802  CA  ASP A 302      28.260  68.968  80.545  1.00  0.00           C
ATOM   4804  CB  ASP A 302      28.249  68.130  79.235  1.00  0.00           C
ATOM   4807  CG  ASP A 302      27.450  66.850  79.355  1.00  0.00           C
ATOM   4808  OD1 ASP A 302      26.969  66.499  80.475  1.00  0.00           O
ATOM   4809  OD2 ASP A 302      27.310  66.160  78.315  1.00  0.00           O
ATOM   4810  C   ASP A 302      29.260  68.450  81.565  1.00  0.00           C
ATOM   4811  O   ASP A 302      30.459  68.779  81.535  1.00  0.00           O
ATOM   4812  N   ALA A 303      28.790  67.630  82.525  1.00  0.00           N
ATOM   4814  CA  ALA A 303      29.550  67.109  83.645  1.00  0.00           C
ATOM   4816  CB  ALA A 303      28.609  66.619  84.775  1.00  0.00           C
ATOM   4820  C   ALA A 303      30.389  65.938  83.195  1.00  0.00           C
ATOM   4821  O   ALA A 303      31.279  65.460  83.905  1.00  0.00           O
ATOM   4822  N   SER A 304      30.149  65.460  81.975  1.00  0.00           N
ATOM   4824  CA  SER A 304      30.919  64.450  81.275  1.00  0.00           C
ATOM   4826  CB  SER A 304      30.300  64.189  79.885  1.00  0.00           C
ATOM   4829  OG  SER A 304      30.239  65.420  79.145  1.00  0.00           O
ATOM   4831  C   SER A 304      32.340  64.898  81.095  1.00  0.00           C
ATOM   4832  O   SER A 304      33.289  64.189  81.395  1.00  0.00           O
ATOM   4833  N   ALA A 305      32.519  66.170  80.695  1.00  0.00           N
ATOM   4835  CA  ALA A 305      33.769  66.820  80.395  1.00  0.00           C
ATOM   4837  CB  ALA A 305      33.480  68.178  79.745  1.00  0.00           C
ATOM   4841  C   ALA A 305      34.610  67.020  81.645  1.00  0.00           C
ATOM   4842  O   ALA A 305      35.800  67.299  81.595  1.00  0.00           O
ATOM   4843  N   MET A 306      34.010  66.799  82.825  1.00  0.00           N
ATOM   4845  CA  MET A 306      34.690  66.780  84.085  1.00  0.00           C
ATOM   4847  CB  MET A 306      33.660  66.780  85.225  1.00  0.00           C
ATOM   4850  CG  MET A 306      34.190  67.270  86.575  1.00  0.00           C
ATOM   4853  SD  MET A 306      34.380  69.070  86.705  1.00  0.00           S
ATOM   4854  CE  MET A 306      36.129  69.219  86.255  1.00  0.00           C
ATOM   4858  C   MET A 306      35.570  65.538  84.245  1.00  0.00           C
ATOM   4859  O   MET A 306      36.429  65.490  85.115  1.00  0.00           O
ATOM   4860  N   ILE A 307      35.419  64.509  83.385  1.00  0.00           N
ATOM   4862  CA  ILE A 307      36.320  63.368  83.255  1.00  0.00           C
ATOM   4864  CB  ILE A 307      35.789  62.350  82.225  1.00  0.00           C
ATOM   4866  CG2 ILE A 307      35.989  62.810  80.755  1.00  0.00           C
ATOM   4870  CG1 ILE A 307      36.289  60.900  82.455  1.00  0.00           C
ATOM   4873  CD  ILE A 307      37.739  60.590  82.045  1.00  0.00           C
ATOM   4877  C   ILE A 307      37.729  63.850  82.935  1.00  0.00           C
ATOM   4878  O   ILE A 307      38.710  63.420  83.525  1.00  0.00           O
ATOM   4879  N   LEU A 308      37.850  64.889  82.075  1.00  0.00           N
ATOM   4881  CA  LEU A 308      39.100  65.490  81.675  1.00  0.00           C
ATOM   4883  CB  LEU A 308      38.800  66.560  80.585  1.00  0.00           C
ATOM   4886  CG  LEU A 308      37.989  66.030  79.385  1.00  0.00           C
ATOM   4888  CD1 LEU A 308      37.840  67.130  78.335  1.00  0.00           C
ATOM   4892  CD2 LEU A 308      38.609  64.789  78.735  1.00  0.00           C
ATOM   4896  C   LEU A 308      39.780  66.170  82.845  1.00  0.00           C
ATOM   4897  O   LEU A 308      40.999  66.310  82.895  1.00  0.00           O
ATOM   4898  N   GLY A 309      38.989  66.570  83.855  1.00  0.00           N
ATOM   4900  CA  GLY A 309      39.469  67.200  85.065  1.00  0.00           C
ATOM   4903  C   GLY A 309      40.160  66.258  85.995  1.00  0.00           C
ATOM   4904  O   GLY A 309      41.050  66.680  86.725  1.00  0.00           O
ATOM   4905  N   THR A 310      39.789  64.960  86.035  1.00  0.00           N
ATOM   4907  CA  THR A 310      40.500  64.000  86.905  1.00  0.00           C
ATOM   4909  CB  THR A 310      39.640  62.830  87.385  1.00  0.00           C
ATOM   4911  OG1 THR A 310      40.190  62.290  88.575  1.00  0.00           O
ATOM   4913  CG2 THR A 310      39.510  61.700  86.345  1.00  0.00           C
ATOM   4917  C   THR A 310      41.760  63.479  86.235  1.00  0.00           C
ATOM   4918  O   THR A 310      42.690  63.000  86.885  1.00  0.00           O
ATOM   4919  N   GLU A 311      41.829  63.639  84.905  1.00  0.00           N
ATOM   4921  CA  GLU A 311      42.969  63.249  84.115  1.00  0.00           C
ATOM   4923  CB  GLU A 311      42.489  62.799  82.715  1.00  0.00           C
ATOM   4926  CG  GLU A 311      41.769  61.430  82.675  1.00  0.00           C
ATOM   4929  CD  GLU A 311      41.550  60.938  81.245  1.00  0.00           C
ATOM   4930  OE1 GLU A 311      41.090  61.739  80.405  1.00  0.00           O
ATOM   4931  OE2 GLU A 311      41.919  59.780  80.945  1.00  0.00           O
ATOM   4932  C   GLU A 311      44.019  64.350  83.935  1.00  0.00           C
ATOM   4933  O   GLU A 311      45.129  64.090  83.475  1.00  0.00           O
ATOM   4934  N   PHE A 312      43.719  65.609  84.295  1.00  0.00           N
ATOM   4936  CA  PHE A 312      44.590  66.740  84.035  1.00  0.00           C
ATOM   4938  CB  PHE A 312      43.739  67.960  83.575  1.00  0.00           C
ATOM   4941  CG  PHE A 312      44.579  69.148  83.185  1.00  0.00           C
ATOM   4942  CD1 PHE A 312      44.910  69.368  81.835  1.00  0.00           C
ATOM   4944  CE1 PHE A 312      45.630  70.500  81.455  1.00  0.00           C
ATOM   4946  CZ  PHE A 312      46.039  71.430  82.425  1.00  0.00           C
ATOM   4948  CD2 PHE A 312      44.989  70.090  84.145  1.00  0.00           C
ATOM   4950  CE2 PHE A 312      45.729  71.210  83.775  1.00  0.00           C
ATOM   4952  C   PHE A 312      45.399  67.090  85.285  1.00  0.00           C
ATOM   4953  O   PHE A 312      44.870  67.560  86.285  1.00  0.00           O
ATOM   4954  N   GLN A 313      46.719  66.880  85.245  1.00  0.00           N
ATOM   4956  CA  GLN A 313      47.539  67.030  86.435  1.00  0.00           C
ATOM   4958  CB  GLN A 313      48.719  66.039  86.335  1.00  0.00           C
ATOM   4961  CG  GLN A 313      48.280  64.560  86.355  1.00  0.00           C
ATOM   4964  CD  GLN A 313      47.620  64.259  87.685  1.00  0.00           C
ATOM   4965  OE1 GLN A 313      48.299  64.359  88.705  1.00  0.00           O
ATOM   4966  NE2 GLN A 313      46.319  63.899  87.705  1.00  0.00           N
ATOM   4969  C   GLN A 313      48.070  68.430  86.655  1.00  0.00           C
ATOM   4970  O   GLN A 313      48.719  69.030  85.815  1.00  0.00           O
ATOM   4971  N   LEU A 314      47.829  69.020  87.825  1.00  0.00           N
ATOM   4973  CA  LEU A 314      48.340  70.340  88.105  1.00  0.00           C
ATOM   4975  CB  LEU A 314      47.489  70.999  89.225  1.00  0.00           C
ATOM   4978  CG  LEU A 314      45.980  71.030  88.875  1.00  0.00           C
ATOM   4980  CD1 LEU A 314      45.190  71.660  90.025  1.00  0.00           C
ATOM   4984  CD2 LEU A 314      45.690  71.788  87.565  1.00  0.00           C
ATOM   4988  C   LEU A 314      49.840  70.320  88.405  1.00  0.00           C
ATOM   4989  O   LEU A 314      50.399  69.299  88.795  1.00  0.00           O
ATOM   4990  N   GLU A 315      50.529  71.450  88.195  1.00  0.00           N
ATOM   4992  CA  GLU A 315      51.890  71.689  88.645  1.00  0.00           C
ATOM   4994  CB  GLU A 315      52.839  72.100  87.485  1.00  0.00           C
ATOM   4997  CG  GLU A 315      53.099  70.910  86.535  1.00  0.00           C
ATOM   5000  CD  GLU A 315      54.159  71.130  85.465  1.00  0.00           C
ATOM   5001  OE1 GLU A 315      54.749  72.219  85.275  1.00  0.00           O
ATOM   5002  OE2 GLU A 315      54.349  70.118  84.725  1.00  0.00           O
ATOM   5003  C   GLU A 315      51.919  72.749  89.745  1.00  0.00           C
ATOM   5004  O   GLU A 315      50.980  73.530  89.905  1.00  0.00           O
ATOM   5005  N   PRO A 316      52.969  72.788  90.565  1.00  0.00           N
ATOM   5006  CD  PRO A 316      53.910  71.680  90.755  1.00  0.00           C
ATOM   5009  CA  PRO A 316      53.369  73.950  91.345  1.00  0.00           C
ATOM   5011  CB  PRO A 316      54.800  73.618  91.795  1.00  0.00           C
ATOM   5014  CG  PRO A 316      54.760  72.100  91.945  1.00  0.00           C
ATOM   5017  C   PRO A 316      53.219  75.310  90.665  1.00  0.00           C
ATOM   5018  O   PRO A 316      53.809  75.530  89.615  1.00  0.00           O
ATOM   5019  N   TYR A 317      52.440  76.210  91.295  1.00  0.00           N
ATOM   5021  CA  TYR A 317      52.140  77.570  90.905  1.00  0.00           C
ATOM   5023  CB  TYR A 317      53.390  78.490  90.655  1.00  0.00           C
ATOM   5026  CG  TYR A 317      54.129  78.750  91.955  1.00  0.00           C
ATOM   5027  CD1 TYR A 317      53.629  79.710  92.845  1.00  0.00           C
ATOM   5029  CE1 TYR A 317      54.180  79.859  94.125  1.00  0.00           C
ATOM   5031  CZ  TYR A 317      55.269  79.070  94.515  1.00  0.00           C
ATOM   5032  OH  TYR A 317      55.739  79.130  95.845  1.00  0.00           O
ATOM   5034  CD2 TYR A 317      55.300  78.049  92.305  1.00  0.00           C
ATOM   5036  CE2 TYR A 317      55.859  78.200  93.585  1.00  0.00           C
ATOM   5038  C   TYR A 317      51.059  77.680  89.835  1.00  0.00           C
ATOM   5039  O   TYR A 317      50.760  78.770  89.355  1.00  0.00           O
ATOM   5040  N   ASP A 318      50.379  76.570  89.485  1.00  0.00           N
ATOM   5042  CA  ASP A 318      49.159  76.619  88.695  1.00  0.00           C
ATOM   5044  CB  ASP A 318      48.640  75.218  88.265  1.00  0.00           C
ATOM   5047  CG  ASP A 318      49.579  74.549  87.285  1.00  0.00           C
ATOM   5048  OD1 ASP A 318      50.620  75.160  86.935  1.00  0.00           O
ATOM   5049  OD2 ASP A 318      49.279  73.410  86.825  1.00  0.00           O
ATOM   5050  C   ASP A 318      48.010  77.389  89.355  1.00  0.00           C
ATOM   5051  O   ASP A 318      47.699  77.280  90.545  1.00  0.00           O
ATOM   5052  N   ILE A 319      47.319  78.178  88.515  1.00  0.00           N
ATOM   5054  CA  ILE A 319      46.050  78.799  88.825  1.00  0.00           C
ATOM   5056  CB  ILE A 319      45.890  80.210  88.235  1.00  0.00           C
ATOM   5058  CG2 ILE A 319      44.590  80.870  88.765  1.00  0.00           C
ATOM   5062  CG1 ILE A 319      47.130  81.079  88.515  1.00  0.00           C
ATOM   5065  CD  ILE A 319      47.469  81.179  89.995  1.00  0.00           C
ATOM   5069  C   ILE A 319      44.969  77.939  88.235  1.00  0.00           C
ATOM   5070  O   ILE A 319      45.030  77.549  87.075  1.00  0.00           O
ATOM   5071  N   VAL A 320      43.919  77.660  89.015  1.00  0.00           N
ATOM   5073  CA  VAL A 320      42.649  77.170  88.515  1.00  0.00           C
ATOM   5075  CB  VAL A 320      42.179  75.938  89.275  1.00  0.00           C
ATOM   5077  CG1 VAL A 320      40.789  75.490  88.795  1.00  0.00           C
ATOM   5081  CG2 VAL A 320      43.219  74.820  89.055  1.00  0.00           C
ATOM   5085  C   VAL A 320      41.639  78.290  88.665  1.00  0.00           C
ATOM   5086  O   VAL A 320      41.340  78.740  89.775  1.00  0.00           O
ATOM   5087  N   TYR A 321      41.090  78.779  87.535  1.00  0.00           N
ATOM   5089  CA  TYR A 321      40.179  79.900  87.495  1.00  0.00           C
ATOM   5091  CB  TYR A 321      40.750  81.079  86.655  1.00  0.00           C
ATOM   5094  CG  TYR A 321      39.840  82.289  86.635  1.00  0.00           C
ATOM   5095  CD1 TYR A 321      39.769  83.139  87.755  1.00  0.00           C
ATOM   5097  CE1 TYR A 321      38.960  84.279  87.745  1.00  0.00           C
ATOM   5099  CZ  TYR A 321      38.210  84.599  86.595  1.00  0.00           C
ATOM   5100  OH  TYR A 321      37.460  85.779  86.545  1.00  0.00           O
ATOM   5102  CD2 TYR A 321      39.059  82.609  85.505  1.00  0.00           C
ATOM   5104  CE2 TYR A 321      38.249  83.749  85.485  1.00  0.00           C
ATOM   5106  C   TYR A 321      38.820  79.419  86.985  1.00  0.00           C
ATOM   5107  O   TYR A 321      38.739  78.600  86.075  1.00  0.00           O
ATOM   5108  N   VAL A 322      37.729  79.959  87.565  1.00  0.00           N
ATOM   5110  CA  VAL A 322      36.390  79.789  87.035  1.00  0.00           C
ATOM   5112  CB  VAL A 322      35.440  79.029  87.955  1.00  0.00           C
ATOM   5114  CG1 VAL A 322      34.100  78.758  87.245  1.00  0.00           C
ATOM   5118  CG2 VAL A 322      36.129  77.718  88.415  1.00  0.00           C
ATOM   5122  C   VAL A 322      35.809  81.160  86.715  1.00  0.00           C
ATOM   5123  O   VAL A 322      35.949  82.120  87.465  1.00  0.00           O
ATOM   5124  N   THR A 323      35.140  81.279  85.565  1.00  0.00           N
ATOM   5126  CA  THR A 323      34.480  82.499  85.115  1.00  0.00           C
ATOM   5128  CB  THR A 323      34.539  82.600  83.595  1.00  0.00           C
ATOM   5130  OG1 THR A 323      35.899  82.710  83.185  1.00  0.00           O
ATOM   5132  CG2 THR A 323      33.829  83.840  83.025  1.00  0.00           C
ATOM   5136  C   THR A 323      33.039  82.540  85.585  1.00  0.00           C
ATOM   5137  O   THR A 323      32.340  81.530  85.645  1.00  0.00           O
ATOM   5138  N   THR A 324      32.539  83.719  85.975  1.00  0.00           N
ATOM   5140  CA  THR A 324      31.139  83.899  86.365  1.00  0.00           C
ATOM   5142  CB  THR A 324      30.940  85.118  87.245  1.00  0.00           C
ATOM   5144  OG1 THR A 324      31.989  85.249  88.205  1.00  0.00           O
ATOM   5146  CG2 THR A 324      29.620  85.049  88.015  1.00  0.00           C
ATOM   5150  C   THR A 324      30.280  84.109  85.125  1.00  0.00           C
ATOM   5151  O   THR A 324      30.710  84.770  84.175  1.00  0.00           O
ATOM   5152  N   ALA A 325      29.050  83.579  85.095  1.00  0.00           N
ATOM   5154  CA  ALA A 325      28.140  83.910  84.035  1.00  0.00           C
ATOM   5156  CB  ALA A 325      27.010  82.859  83.915  1.00  0.00           C
ATOM   5160  C   ALA A 325      27.550  85.340  84.165  1.00  0.00           C
ATOM   5161  OT1 ALA A 325      27.870  86.090  85.125  1.00  0.00           O
ATOM   5162  OT2 ALA A 325      26.809  85.709  83.215  1.00  0.00           O
ATOM   5163  NH3 POPEB 326     106.620 117.880  69.175  1.00  0.00           N
ATOM   5167  C12 POPEB 326     107.160 118.020  70.565  1.00  0.00           C
ATOM   5170  C11 POPEB 326     108.120 116.869  70.855  1.00  0.00           C
ATOM   5173  P   POPEB 326     110.630 117.459  70.885  1.00  0.00           P
ATOM   5174  O13 POPEB 326     110.590 118.850  71.375  1.00  0.00           O
ATOM   5175  O14 POPEB 326     110.819 116.430  71.905  1.00  0.00           O
ATOM   5176  O11 POPEB 326     111.779 117.260  69.815  1.00  0.00           O
ATOM   5177  O12 POPEB 326     109.319 117.059  70.095  1.00  0.00           O
ATOM   5178  C1  POPEB 326     112.069 118.200  68.785  1.00  0.00           C
ATOM   5181  C2  POPEB 326     112.219 117.479  67.415  1.00  0.00           C
ATOM   5183  O21 POPEB 326     112.570 118.499  66.455  1.00  0.00           O
ATOM   5184  C21 POPEB 326     113.179 118.078  65.355  1.00  0.00           C
ATOM   5185  O22 POPEB 326     113.289 116.919  64.995  1.00  0.00           O
ATOM   5186  C22 POPEB 326     113.670 119.319  64.595  1.00  0.00           C
ATOM   5189  C3  POPEB 326     110.870 116.749  67.095  1.00  0.00           C
ATOM   5192  O31 POPEB 326     110.920 115.730  66.075  1.00  0.00           O
ATOM   5193  C31 POPEB 326     110.529 116.130  64.865  1.00  0.00           C
ATOM   5194  O32 POPEB 326     110.289 117.289  64.555  1.00  0.00           O
ATOM   5195  C32 POPEB 326     110.409 114.929  63.945  1.00  0.00           C
ATOM   5198  C23 POPEB 326     114.319 119.039  63.215  1.00  0.00           C
ATOM   5201  C24 POPEB 326     114.319 120.249  62.275  1.00  0.00           C
ATOM   5204  C25 POPEB 326     114.670 119.840  60.835  1.00  0.00           C
ATOM   5207  C26 POPEB 326     114.790 121.030  59.875  1.00  0.00           C
ATOM   5210  C27 POPEB 326     115.569 120.700  58.595  1.00  0.00           C
ATOM   5213  C28 POPEB 326     115.660 121.919  57.665  1.00  0.00           C
ATOM   5216  C29 POPEB 326     116.530 121.660  56.465  1.00  0.00           C
ATOM   5218 0C21 POPEB 326     117.370 122.540  55.885  1.00  0.00           C
ATOM   5220 1C21 POPEB 326     117.599 123.969  56.285  1.00  0.00           C
ATOM   5223 2C21 POPEB 326     116.950 124.969  55.315  1.00  0.00           C
ATOM   5226 3C21 POPEB 326     115.420 124.859  55.245  1.00  0.00           C
ATOM   5229 4C21 POPEB 326     114.780 125.789  54.195  1.00  0.00           C
ATOM   5232 5C21 POPEB 326     115.210 125.460  52.765  1.00  0.00           C
ATOM   5235 6C21 POPEB 326     114.460 126.279  51.715  1.00  0.00           C
ATOM   5238 7C21 POPEB 326     114.839 125.910  50.275  1.00  0.00           C
ATOM   5241 8C21 POPEB 326     113.989 126.639  49.235  1.00  0.00           C
ATOM   5245  C33 POPEB 326     109.660 115.270  62.645  1.00  0.00           C
ATOM   5248  C34 POPEB 326     110.109 114.380  61.475  1.00  0.00           C
ATOM   5251  C35 POPEB 326     109.769 115.049  60.135  1.00  0.00           C
ATOM   5254  C36 POPEB 326     109.909 114.119  58.935  1.00  0.00           C
ATOM   5257  C37 POPEB 326     109.609 114.868  57.625  1.00  0.00           C
ATOM   5260  C38 POPEB 326     109.679 113.999  56.365  1.00  0.00           C
ATOM   5263  C39 POPEB 326     108.750 112.780  56.415  1.00  0.00           C
ATOM   5266 0C31 POPEB 326     108.670 112.029  55.085  1.00  0.00           C
ATOM   5269 1C31 POPEB 326     107.430 112.368  54.235  1.00  0.00           C
ATOM   5272 2C31 POPEB 326     107.179 111.310  53.155  1.00  0.00           C
ATOM   5275 3C31 POPEB 326     105.949 111.570  52.275  1.00  0.00           C
ATOM   5278 4C31 POPEB 326     106.050 112.869  51.475  1.00  0.00           C
ATOM   5281 5C31 POPEB 326     105.000 112.960  50.355  1.00  0.00           C
ATOM   5284 6C31 POPEB 326     105.140 114.249  49.535  1.00  0.00           C
ATOM   5288  NH3 POPEC 327      55.969  11.940  72.095  1.00  0.00           N
ATOM   5292  C12 POPEC 327      55.360  10.820  72.885  1.00  0.00           C
ATOM   5295  C11 POPEC 327      54.010  10.410  72.255  1.00  0.00           C
ATOM   5298  P   POPEC 327      54.180  10.580  69.625  1.00  0.00           P
ATOM   5299  O13 POPEC 327      52.870  11.260  69.455  1.00  0.00           O
ATOM   5300  O14 POPEC 327      55.389  11.440  69.595  1.00  0.00           O
ATOM   5301  O11 POPEC 327      54.289   9.460  68.535  1.00  0.00           O
ATOM   5302  O12 POPEC 327      54.190   9.780  70.985  1.00  0.00           O
ATOM   5303  C1  POPEC 327      55.360   9.400  67.615  1.00  0.00           C
ATOM   5306  C2  POPEC 327      54.850   8.710  66.335  1.00  0.00           C
ATOM   5308  O21 POPEC 327      55.999   8.330  65.565  1.00  0.00           O
ATOM   5309  C21 POPEC 327      56.149   7.140  64.975  1.00  0.00           C
ATOM   5310  O22 POPEC 327      57.219   6.820  64.475  1.00  0.00           O
ATOM   5311  C22 POPEC 327      54.919   6.250  64.885  1.00  0.00           C
ATOM   5314  C3  POPEC 327      53.929   9.680  65.545  1.00  0.00           C
ATOM   5317  O31 POPEC 327      53.390   9.030  64.385  1.00  0.00           O
ATOM   5318  C31 POPEC 327      52.449   9.600  63.595  1.00  0.00           C
ATOM   5319  O32 POPEC 327      51.870   8.980  62.725  1.00  0.00           O
ATOM   5320  C32 POPEC 327      52.200  11.080  63.945  1.00  0.00           C
ATOM   5323  C23 POPEC 327      55.030   5.310  63.665  1.00  0.00           C
ATOM   5326  C24 POPEC 327      55.059   6.060  62.315  1.00  0.00           C
ATOM   5329  C25 POPEC 327      55.239   5.090  61.135  1.00  0.00           C
ATOM   5332  C26 POPEC 327      55.469   5.760  59.755  1.00  0.00           C
ATOM   5335  C27 POPEC 327      54.159   6.230  59.085  1.00  0.00           C
ATOM   5338  C28 POPEC 327      54.250   6.870  57.675  1.00  0.00           C
ATOM   5341  C29 POPEC 327      55.069   6.120  56.665  1.00  0.00           C
ATOM   5343 0C21 POPEC 327      55.059   6.350  55.345  1.00  0.00           C
ATOM   5345 1C21 POPEC 327      54.279   7.430  54.635  1.00  0.00           C
ATOM   5348 2C21 POPEC 327      54.809   7.630  53.195  1.00  0.00           C
ATOM   5351 3C21 POPEC 327      54.430   6.500  52.225  1.00  0.00           C
ATOM   5354 4C21 POPEC 327      55.020   6.730  50.835  1.00  0.00           C
ATOM   5357 5C21 POPEC 327      54.619   5.670  49.785  1.00  0.00           C
ATOM   5360 6C21 POPEC 327      55.440   4.380  49.855  1.00  0.00           C
ATOM   5363 7C21 POPEC 327      55.109   3.480  48.655  1.00  0.00           C
ATOM   5366 8C21 POPEC 327      55.880   2.160  48.655  1.00  0.00           C
ATOM   5370  C33 POPEC 327      51.190  11.870  63.055  1.00  0.00           C
ATOM   5373  C34 POPEC 327      51.779  12.550  61.805  1.00  0.00           C
ATOM   5376  C35 POPEC 327      52.539  11.580  60.885  1.00  0.00           C
ATOM   5379  C36 POPEC 327      52.839  12.150  59.495  1.00  0.00           C
ATOM   5382  C37 POPEC 327      53.579  11.120  58.635  1.00  0.00           C
ATOM   5385  C38 POPEC 327      53.239  11.170  57.145  1.00  0.00           C
ATOM   5388  C39 POPEC 327      54.010  12.240  56.355  1.00  0.00           C
ATOM   5391 0C31 POPEC 327      53.840  12.040  54.845  1.00  0.00           C
ATOM   5394 1C31 POPEC 327      54.700  12.970  53.985  1.00  0.00           C
ATOM   5397 2C31 POPEC 327      55.940  12.270  53.395  1.00  0.00           C
ATOM   5400 3C31 POPEC 327      56.620  13.100  52.285  1.00  0.00           C
ATOM   5403 4C31 POPEC 327      56.289  12.640  50.855  1.00  0.00           C
ATOM   5406 5C31 POPEC 327      54.789  12.520  50.545  1.00  0.00           C
ATOM   5409 6C31 POPEC 327      54.500  12.020  49.125  1.00  0.00           C
ATOM   5413  NH3 POPED 328      94.069  46.459  28.635  1.00  0.00           N
ATOM   5417  C12 POPED 328      93.160  46.078  27.495  1.00  0.00           C
ATOM   5420  C11 POPED 328      93.179  44.600  27.045  1.00  0.00           C
ATOM   5423  P   POPED 328      95.529  43.660  27.705  1.00  0.00           P
ATOM   5424  O13 POPED 328      96.480  44.770  27.875  1.00  0.00           O
ATOM   5425  O14 POPED 328      96.069  42.328  27.385  1.00  0.00           O
ATOM   5426  O11 POPED 328      94.709  43.600  29.045  1.00  0.00           O
ATOM   5427  O12 POPED 328      94.450  44.099  26.655  1.00  0.00           O
ATOM   5428  C1  POPED 328      94.790  42.549  30.015  1.00  0.00           C
ATOM   5431  C2  POPED 328      94.649  43.160  31.435  1.00  0.00           C
ATOM   5433  O21 POPED 328      95.039  42.229  32.455  1.00  0.00           O
ATOM   5434  C21 POPED 328      94.230  41.720  33.355  1.00  0.00           C
ATOM   5435  O22 POPED 328      93.010  41.729  33.365  1.00  0.00           O
ATOM   5436  C22 POPED 328      95.079  41.180  34.495  1.00  0.00           C
ATOM   5439  C3  POPED 328      93.319  43.920  31.655  1.00  0.00           C
ATOM   5442  O31 POPED 328      93.429  44.729  32.845  1.00  0.00           O
ATOM   5443  C31 POPED 328      94.120  45.850  32.645  1.00  0.00           C
ATOM   5444  O32 POPED 328      94.520  46.240  31.555  1.00  0.00           O
ATOM   5445  C32 POPED 328      94.399  46.580  33.975  1.00  0.00           C
ATOM   5448  C23 POPED 328      95.719  42.350  35.285  1.00  0.00           C
ATOM   5451  C24 POPED 328      97.120  42.000  35.815  1.00  0.00           C
ATOM   5454  C25 POPED 328      97.830  43.209  36.435  1.00  0.00           C
ATOM   5457  C26 POPED 328      97.140  43.700  37.715  1.00  0.00           C
ATOM   5460  C27 POPED 328      98.010  44.630  38.565  1.00  0.00           C
ATOM   5463  C28 POPED 328      97.579  44.610  40.035  1.00  0.00           C
ATOM   5466  C29 POPED 328      98.560  45.390  40.885  1.00  0.00           C
ATOM   5468 0C21 POPED 328      99.190  44.970  41.985  1.00  0.00           C
ATOM   5470 1C21 POPED 328      99.039  43.630  42.655  1.00  0.00           C
ATOM   5473 2C21 POPED 328      97.879  43.619  43.665  1.00  0.00           C
ATOM   5476 3C21 POPED 328      97.850  42.360  44.535  1.00  0.00           C
ATOM   5479 4C21 POPED 328      96.700  42.340  45.555  1.00  0.00           C
ATOM   5482 5C21 POPED 328      96.899  43.350  46.695  1.00  0.00           C
ATOM   5485 6C21 POPED 328      95.719  43.390  47.685  1.00  0.00           C
ATOM   5488 7C21 POPED 328      95.899  44.479  48.755  1.00  0.00           C
ATOM   5491 8C21 POPED 328      94.699  44.610  49.695  1.00  0.00           C
ATOM   5495  C33 POPED 328      93.960  45.880  35.295  1.00  0.00           C
ATOM   5498  C34 POPED 328      94.209  46.770  36.525  1.00  0.00           C
ATOM   5501  C35 POPED 328      93.709  46.160  37.845  1.00  0.00           C
ATOM   5504  C36 POPED 328      94.220  46.950  39.065  1.00  0.00           C
ATOM   5507  C37 POPED 328      93.810  46.340  40.415  1.00  0.00           C
ATOM   5510  C38 POPED 328      94.679  46.850  41.575  1.00  0.00           C
ATOM   5513  C39 POPED 328      94.649  45.950  42.815  1.00  0.00           C
ATOM   5516 0C31 POPED 328      93.449  46.180  43.735  1.00  0.00           C
ATOM   5519 1C31 POPED 328      93.449  45.170  44.895  1.00  0.00           C
ATOM   5522 2C31 POPED 328      92.649  45.618  46.135  1.00  0.00           C
ATOM   5525 3C31 POPED 328      91.149  45.819  45.895  1.00  0.00           C
ATOM   5528 4C31 POPED 328      90.389  45.990  47.225  1.00  0.00           C
ATOM   5531 5C31 POPED 328      88.950  46.490  47.065  1.00  0.00           C
ATOM   5534 6C31 POPED 328      88.210  46.590  48.405  1.00  0.00           C
ATOM   5538  NH3 POPEE 329     125.870  80.070  69.575  1.00  0.00           N
ATOM   5542  C12 POPEE 329     127.059  80.160  70.485  1.00  0.00           C
ATOM   5545  C11 POPEE 329     128.310  80.639  69.745  1.00  0.00           C
ATOM   5548  P   POPEE 329     129.700  82.840  69.725  1.00  0.00           P
ATOM   5549  O13 POPEE 329     129.860  83.309  71.125  1.00  0.00           O
ATOM   5550  O14 POPEE 329     130.789  81.968  69.255  1.00  0.00           O
ATOM   5551  O11 POPEE 329     129.560  84.070  68.735  1.00  0.00           O
ATOM   5552  O12 POPEE 329     128.310  82.070  69.575  1.00  0.00           O
ATOM   5553  C1  POPEE 329     130.639  84.570  67.935  1.00  0.00           C
ATOM   5556  C2  POPEE 329     130.739  83.859  66.555  1.00  0.00           C
ATOM   5558  O21 POPEE 329     131.989  84.130  65.905  1.00  0.00           O
ATOM   5559  C21 POPEE 329     132.109  85.270  65.245  1.00  0.00           C
ATOM   5560  O22 POPEE 329     131.609  86.340  65.525  1.00  0.00           O
ATOM   5561  C22 POPEE 329     132.950  84.979  63.985  1.00  0.00           C
ATOM   5564  C3  POPEE 329     129.530  84.100  65.595  1.00  0.00           C
ATOM   5567  O31 POPEE 329     129.849  83.709  64.235  1.00  0.00           O
ATOM   5568  C31 POPEE 329     130.079  82.420  64.025  1.00  0.00           C
ATOM   5569  O32 POPEE 329     131.149  81.930  63.725  1.00  0.00           O
ATOM   5570  C32 POPEE 329     128.750  81.650  64.145  1.00  0.00           C
ATOM   5573  C23 POPEE 329     132.780  86.039  62.865  1.00  0.00           C
ATOM   5576  C24 POPEE 329     132.669  85.429  61.455  1.00  0.00           C
ATOM   5579  C25 POPEE 329     132.539  86.530  60.395  1.00  0.00           C
ATOM   5582  C26 POPEE 329     132.100  86.039  59.005  1.00  0.00           C
ATOM   5585  C27 POPEE 329     131.870  87.229  58.065  1.00  0.00           C
ATOM   5588  C28 POPEE 329     131.480  86.880  56.625  1.00  0.00           C
ATOM   5591  C29 POPEE 329     130.129  86.219  56.525  1.00  0.00           C
ATOM   5593 0C21 POPEE 329     129.840  85.060  55.905  1.00  0.00           C
ATOM   5595 1C21 POPEE 329     130.819  84.130  55.225  1.00  0.00           C
ATOM   5598 2C21 POPEE 329     130.349  82.669  55.305  1.00  0.00           C
ATOM   5601 3C21 POPEE 329     129.179  82.350  54.355  1.00  0.00           C
ATOM   5604 4C21 POPEE 329     128.560  80.979  54.655  1.00  0.00           C
ATOM   5607 5C21 POPEE 329     127.649  80.490  53.515  1.00  0.00           C
ATOM   5610 6C21 POPEE 329     127.010  79.130  53.835  1.00  0.00           C
ATOM   5613 7C21 POPEE 329     126.349  78.490  52.605  1.00  0.00           C
ATOM   5616 8C21 POPEE 329     125.850  77.068  52.905  1.00  0.00           C
ATOM   5620  C33 POPEE 329     128.739  80.270  63.455  1.00  0.00           C
ATOM   5623  C34 POPEE 329     127.310  79.880  63.045  1.00  0.00           C
ATOM   5626  C35 POPEE 329     127.209  78.590  62.225  1.00  0.00           C
ATOM   5629  C36 POPEE 329     127.909  78.660  60.865  1.00  0.00           C
ATOM   5632  C37 POPEE 329     127.399  77.660  59.825  1.00  0.00           C
ATOM   5635  C38 POPEE 329     127.890  77.990  58.415  1.00  0.00           C
ATOM   5638  C39 POPEE 329     129.299  77.469  58.085  1.00  0.00           C
ATOM   5641 0C31 POPEE 329     129.810  78.090  56.785  1.00  0.00           C
ATOM   5644 1C31 POPEE 329     130.969  77.328  56.115  1.00  0.00           C
ATOM   5647 2C31 POPEE 329     131.329  77.969  54.765  1.00  0.00           C
ATOM   5650 3C31 POPEE 329     132.560  77.380  54.065  1.00  0.00           C
ATOM   5653 4C31 POPEE 329     132.409  75.899  53.655  1.00  0.00           C
ATOM   5656 5C31 POPEE 329     133.590  75.420  52.795  1.00  0.00           C
ATOM   5659 6C31 POPEE 329     133.560  73.920  52.505  1.00  0.00           C
ATOM   5663  NH3 POPEF 330       2.449   2.360  69.855  1.00  0.00           N
ATOM   5667  C12 POPEF 330       1.769   2.750  71.145  1.00  0.00           C
ATOM   5670  C11 POPEF 330       2.559   3.820  71.905  1.00  0.00           C
ATOM   5673  P   POPEF 330       2.880   6.210  70.915  1.00  0.00           P
ATOM   5674  O13 POPEF 330       1.459   6.410  70.565  1.00  0.00           O
ATOM   5675  O14 POPEF 330       3.430   6.880  72.115  1.00  0.00           O
ATOM   5676  O11 POPEF 330       3.789   6.640  69.715  1.00  0.00           O
ATOM   5677  O12 POPEF 330       3.220   4.670  70.975  1.00  0.00           O
ATOM   5678  C1  POPEF 330       5.189   6.370  69.645  1.00  0.00           C
ATOM   5681  C2  POPEF 330       5.550   5.640  68.305  1.00  0.00           C
ATOM   5683  O21 POPEF 330       6.969   5.650  68.005  1.00  0.00           O
ATOM   5684  C21 POPEF 330       7.540   6.810  67.735  1.00  0.00           C
ATOM   5685  O22 POPEF 330       7.099   7.930  67.975  1.00  0.00           O
ATOM   5686  C22 POPEF 330       8.829   6.580  66.955  1.00  0.00           C
ATOM   5689  C3  POPEF 330       4.669   6.120  67.105  1.00  0.00           C
ATOM   5692  O31 POPEF 330       4.570   5.170  66.015  1.00  0.00           O
ATOM   5693  C31 POPEF 330       3.689   4.200  66.215  1.00  0.00           C
ATOM   5694  O32 POPEF 330       3.309   3.800  67.315  1.00  0.00           O
ATOM   5695  C32 POPEF 330       3.080   3.750  64.885  1.00  0.00           C
ATOM   5698  C23 POPEF 330       8.610   5.830  65.625  1.00  0.00           C
ATOM   5701  C24 POPEF 330       9.629   6.250  64.555  1.00  0.00           C
ATOM   5704  C25 POPEF 330       9.590   5.320  63.345  1.00  0.00           C
ATOM   5707  C26 POPEF 330      10.490   5.770  62.195  1.00  0.00           C
ATOM   5710  C27 POPEF 330      10.369   4.840  60.975  1.00  0.00           C
ATOM   5713  C28 POPEF 330      11.239   5.290  59.795  1.00  0.00           C
ATOM   5716  C29 POPEF 330      12.699   5.270  60.185  1.00  0.00           C
ATOM   5718 0C21 POPEF 330      13.759   5.930  59.675  1.00  0.00           C
ATOM   5720 1C21 POPEF 330      13.869   6.880  58.505  1.00  0.00           C
ATOM   5723 2C21 POPEF 330      12.660   7.030  57.575  1.00  0.00           C
ATOM   5726 3C21 POPEF 330      12.959   7.840  56.315  1.00  0.00           C
ATOM   5729 4C21 POPEF 330      11.690   8.030  55.475  1.00  0.00           C
ATOM   5732 5C21 POPEF 330      11.899   8.890  54.225  1.00  0.00           C
ATOM   5735 6C21 POPEF 330      12.600   8.160  53.075  1.00  0.00           C
ATOM   5738 7C21 POPEF 330      12.539   8.950  51.765  1.00  0.00           C
ATOM   5741 8C21 POPEF 330      13.220   8.250  50.595  1.00  0.00           C
ATOM   5745  C33 POPEF 330       3.880   2.660  64.135  1.00  0.00           C
ATOM   5748  C34 POPEF 330       3.780   2.840  62.605  1.00  0.00           C
ATOM   5751  C35 POPEF 330       2.389   2.510  62.045  1.00  0.00           C
ATOM   5754  C36 POPEF 330       2.229   2.860  60.555  1.00  0.00           C
ATOM   5757  C37 POPEF 330       1.549   1.750  59.745  1.00  0.00           C
ATOM   5760  C38 POPEF 330       1.429   2.090  58.245  1.00  0.00           C
ATOM   5763  C39 POPEF 330       0.969   0.890  57.395  1.00  0.00           C
ATOM   5766 0C31 POPEF 330       0.870   1.210  55.895  1.00  0.00           C
ATOM   5769 1C31 POPEF 330       0.659  -0.040  55.035  1.00  0.00           C
ATOM   5772 2C31 POPEF 330       0.679   0.220  53.525  1.00  0.00           C
ATOM   5775 3C31 POPEF 330      -0.610   0.850  52.975  1.00  0.00           C
ATOM   5778 4C31 POPEF 330      -0.550   1.110  51.465  1.00  0.00           C
ATOM   5781 5C31 POPEF 330      -1.880   1.620  50.895  1.00  0.00           C
ATOM   5784 6C31 POPEF 330      -1.829   1.930  49.395  1.00  0.00           C
ATOM   5788  NH3 POPEG 331      93.729  12.430  72.755  1.00  0.00           N
ATOM   5792  C12 POPEG 331      94.930  13.100  73.375  1.00  0.00           C
ATOM   5795  C11 POPEG 331      96.260  12.610  72.765  1.00  0.00           C
ATOM   5798  P   POPEG 331      96.180   9.940  72.785  1.00  0.00           P
ATOM   5799  O13 POPEG 331      97.249   9.440  71.885  1.00  0.00           O
ATOM   5800  O14 POPEG 331      95.750   9.140  73.935  1.00  0.00           O
ATOM   5801  O11 POPEG 331      94.889  10.260  71.925  1.00  0.00           O
ATOM   5802  O12 POPEG 331      96.609  11.350  73.305  1.00  0.00           O
ATOM   5803  C1  POPEG 331      94.880  10.190  70.505  1.00  0.00           C
ATOM   5806  C2  POPEG 331      94.719   8.750  69.965  1.00  0.00           C
ATOM   5808  O21 POPEG 331      94.530   8.860  68.555  1.00  0.00           O
ATOM   5809  C21 POPEG 331      95.590   9.050  67.815  1.00  0.00           C
ATOM   5810  O22 POPEG 331      96.749   9.080  68.175  1.00  0.00           O
ATOM   5811  C22 POPEG 331      95.070   9.350  66.415  1.00  0.00           C
ATOM   5814  C3  POPEG 331      93.480   8.000  70.525  1.00  0.00           C
ATOM   5817  O31 POPEG 331      93.610   6.590  70.295  1.00  0.00           O
ATOM   5818  C31 POPEG 331      93.589   6.160  69.055  1.00  0.00           C
ATOM   5819  O32 POPEG 331      92.879   6.590  68.155  1.00  0.00           O
ATOM   5820  C32 POPEG 331      94.670   5.100  68.885  1.00  0.00           C
ATOM   5823  C23 POPEG 331      96.030   9.010  65.255  1.00  0.00           C
ATOM   5826  C24 POPEG 331      95.169   8.730  64.015  1.00  0.00           C
ATOM   5829  C25 POPEG 331      95.920   8.330  62.745  1.00  0.00           C
ATOM   5832  C26 POPEG 331      96.310   9.530  61.875  1.00  0.00           C
ATOM   5835  C27 POPEG 331      96.499   9.130  60.405  1.00  0.00           C
ATOM   5838  C28 POPEG 331      97.780   9.700  59.775  1.00  0.00           C
ATOM   5841  C29 POPEG 331      97.850  11.200  59.895  1.00  0.00           C
ATOM   5843 0C21 POPEG 331      98.969  11.930  60.075  1.00  0.00           C
ATOM   5845 1C21 POPEG 331     100.370  11.360  60.155  1.00  0.00           C
ATOM   5848 2C21 POPEG 331     100.969  11.080  58.755  1.00  0.00           C
ATOM   5851 3C21 POPEG 331     101.329  12.340  57.965  1.00  0.00           C
ATOM   5854 4C21 POPEG 331     102.000  12.050  56.615  1.00  0.00           C
ATOM   5857 5C21 POPEG 331     101.050  11.410  55.585  1.00  0.00           C
ATOM   5860 6C21 POPEG 331     101.749  11.150  54.235  1.00  0.00           C
ATOM   5863 7C21 POPEG 331     100.890  10.300  53.285  1.00  0.00           C
ATOM   5866 8C21 POPEG 331     101.559  10.050  51.935  1.00  0.00           C
ATOM   5870  C33 POPEG 331      95.330   5.220  67.495  1.00  0.00           C
ATOM   5873  C34 POPEG 331      96.829   4.970  67.475  1.00  0.00           C
ATOM   5876  C35 POPEG 331      97.370   4.850  66.055  1.00  0.00           C
ATOM   5879  C36 POPEG 331      98.719   4.140  66.065  1.00  0.00           C
ATOM   5882  C37 POPEG 331      99.349   3.980  64.675  1.00  0.00           C
ATOM   5885  C38 POPEG 331     100.590   3.070  64.715  1.00  0.00           C
ATOM   5888  C39 POPEG 331     101.069   2.680  63.315  1.00  0.00           C
ATOM   5891 0C31 POPEG 331     102.030   1.480  63.345  1.00  0.00           C
ATOM   5894 1C31 POPEG 331     102.430   0.970  61.955  1.00  0.00           C
ATOM   5897 2C31 POPEG 331     102.999   2.070  61.045  1.00  0.00           C
ATOM   5900 3C31 POPEG 331     103.700   1.520  59.805  1.00  0.00           C
ATOM   5903 4C31 POPEG 331     103.870   2.560  58.685  1.00  0.00           C
ATOM   5906 5C31 POPEG 331     104.740   2.050  57.535  1.00  0.00           C
ATOM   5909 6C31 POPEG 331     104.319   2.600  56.165  1.00  0.00           C
ATOM   5913  NH3 POPEH 332     118.589  93.240  25.905  1.00  0.00           N
ATOM   5917  C12 POPEH 332     117.690  92.079  26.245  1.00  0.00           C
ATOM   5920  C11 POPEH 332     117.140  91.368  24.985  1.00  0.00           C
ATOM   5923  P   POPEH 332     116.310  89.188  26.205  1.00  0.00           P
ATOM   5924  O13 POPEH 332     115.109  88.309  26.205  1.00  0.00           O
ATOM   5925  O14 POPEH 332     117.669  88.618  25.985  1.00  0.00           O
ATOM   5926  O11 POPEH 332     116.299  89.969  27.595  1.00  0.00           O
ATOM   5927  O12 POPEH 332     116.089  90.429  25.245  1.00  0.00           O
ATOM   5928  C1  POPEH 332     115.049  90.529  27.995  1.00  0.00           C
ATOM   5931  C2  POPEH 332     115.179  91.590  29.125  1.00  0.00           C
ATOM   5933  O21 POPEH 332     116.010  91.100  30.195  1.00  0.00           O
ATOM   5934  C21 POPEH 332     117.310  91.310  30.065  1.00  0.00           C
ATOM   5935  O22 POPEH 332     117.870  91.968  29.215  1.00  0.00           O
ATOM   5936  C22 POPEH 332     117.999  90.560  31.215  1.00  0.00           C
ATOM   5939  C3  POPEH 332     113.770  91.880  29.695  1.00  0.00           C
ATOM   5942  O31 POPEH 332     113.810  92.979  30.615  1.00  0.00           O
ATOM   5943  C31 POPEH 332     112.690  93.069  31.325  1.00  0.00           C
ATOM   5944  O32 POPEH 332     111.709  92.368  31.205  1.00  0.00           O
ATOM   5945  C32 POPEH 332     112.850  94.210  32.315  1.00  0.00           C
ATOM   5948  C23 POPEH 332     118.079  91.340  32.545  1.00  0.00           C
ATOM   5951  C24 POPEH 332     118.490  90.420  33.715  1.00  0.00           C
ATOM   5954  C25 POPEH 332     118.090  91.010  35.075  1.00  0.00           C
ATOM   5957  C26 POPEH 332     118.189  90.020  36.245  1.00  0.00           C
ATOM   5960  C27 POPEH 332     119.209  90.460  37.315  1.00  0.00           C
ATOM   5963  C28 POPEH 332     119.249  89.520  38.535  1.00  0.00           C
ATOM   5966  C29 POPEH 332     118.090  89.679  39.485  1.00  0.00           C
ATOM   5968 0C21 POPEH 332     118.139  89.539  40.825  1.00  0.00           C
ATOM   5970 1C21 POPEH 332     119.370  89.210  41.645  1.00  0.00           C
ATOM   5973 2C21 POPEH 332     119.310  89.789  43.065  1.00  0.00           C
ATOM   5976 3C21 POPEH 332     120.520  89.339  43.905  1.00  0.00           C
ATOM   5979 4C21 POPEH 332     120.669  90.100  45.235  1.00  0.00           C
ATOM   5982 5C21 POPEH 332     121.960  89.700  45.975  1.00  0.00           C
ATOM   5985 6C21 POPEH 332     122.100  90.350  47.355  1.00  0.00           C
ATOM   5988 7C21 POPEH 332     123.469  90.060  47.995  1.00  0.00           C
ATOM   5991 8C21 POPEH 332     123.639  90.649  49.395  1.00  0.00           C
ATOM   5995  C33 POPEH 332     111.600  94.369  33.195  1.00  0.00           C
ATOM   5998  C34 POPEH 332     111.760  95.490  34.215  1.00  0.00           C
ATOM   6001  C35 POPEH 332     112.319  96.779  33.615  1.00  0.00           C
ATOM   6004  C36 POPEH 332     112.280  97.960  34.585  1.00  0.00           C
ATOM   6007  C37 POPEH 332     113.459  97.929  35.565  1.00  0.00           C
ATOM   6010  C38 POPEH 332     113.319  98.979  36.665  1.00  0.00           C
ATOM   6013  C39 POPEH 332     112.179  98.660  37.635  1.00  0.00           C
ATOM   6016 0C31 POPEH 332     112.269  99.509  38.905  1.00  0.00           C
ATOM   6019 1C31 POPEH 332     111.200  99.139  39.935  1.00  0.00           C
ATOM   6022 2C31 POPEH 332     111.410  99.900  41.255  1.00  0.00           C
ATOM   6025 3C31 POPEH 332     110.389  99.529  42.335  1.00  0.00           C
ATOM   6028 4C31 POPEH 332     110.789 100.118  43.695  1.00  0.00           C
ATOM   6031 5C31 POPEH 332     109.749  99.868  44.795  1.00  0.00           C
ATOM   6034 6C31 POPEH 332     110.249 100.280  46.185  1.00  0.00           C
ATOM   6038  NH3 POPEI 333      85.179 129.729  70.115  1.00  0.00           N
ATOM   6042  C12 POPEI 333      83.849 130.020  70.755  1.00  0.00           C
ATOM   6045  C11 POPEI 333      83.779 131.430  71.345  1.00  0.00           C
ATOM   6048  P   POPEI 333      82.109 133.070  72.425  1.00  0.00           P
ATOM   6049  O13 POPEI 333      80.809 132.990  73.135  1.00  0.00           O
ATOM   6050  O14 POPEI 333      83.300 133.460  73.195  1.00  0.00           O
ATOM   6051  O11 POPEI 333      81.980 133.969  71.135  1.00  0.00           O
ATOM   6052  O12 POPEI 333      82.440 131.669  71.775  1.00  0.00           O
ATOM   6053  C1  POPEI 333      80.850 133.820  70.255  1.00  0.00           C
ATOM   6056  C2  POPEI 333      81.270 134.260  68.825  1.00  0.00           C
ATOM   6058  O21 POPEI 333      80.370 133.930  67.755  1.00  0.00           O
ATOM   6059  C21 POPEI 333      79.079 133.949  67.825  1.00  0.00           C
ATOM   6060  O22 POPEI 333      78.390 133.880  68.835  1.00  0.00           O
ATOM   6061  C22 POPEI 333      78.550 134.059  66.385  1.00  0.00           C
ATOM   6064  C3  POPEI 333      82.669 133.650  68.485  1.00  0.00           C
ATOM   6067  O31 POPEI 333      82.940 133.620  67.065  1.00  0.00           O
ATOM   6068  C31 POPEI 333      82.830 132.410  66.515  1.00  0.00           C
ATOM   6069  O32 POPEI 333      82.649 131.359  67.115  1.00  0.00           O
ATOM   6070  C32 POPEI 333      82.850 132.509  64.975  1.00  0.00           C
ATOM   6073  C23 POPEI 333      79.450 134.880  65.405  1.00  0.00           C
ATOM   6076  C24 POPEI 333      78.950 134.859  63.955  1.00  0.00           C
ATOM   6079  C25 POPEI 333      80.000 135.270  62.895  1.00  0.00           C
ATOM   6082  C26 POPEI 333      79.510 134.910  61.485  1.00  0.00           C
ATOM   6085  C27 POPEI 333      80.610 134.699  60.435  1.00  0.00           C
ATOM   6088  C28 POPEI 333      80.000 134.290  59.075  1.00  0.00           C
ATOM   6091  C29 POPEI 333      80.980 133.620  58.145  1.00  0.00           C
ATOM   6093 0C21 POPEI 333      81.429 134.100  56.965  1.00  0.00           C
ATOM   6095 1C21 POPEI 333      81.050 135.410  56.335  1.00  0.00           C
ATOM   6098 2C21 POPEI 333      81.149 135.400  54.795  1.00  0.00           C
ATOM   6101 3C21 POPEI 333      80.210 134.400  54.115  1.00  0.00           C
ATOM   6104 4C21 POPEI 333      80.210 134.600  52.595  1.00  0.00           C
ATOM   6107 5C21 POPEI 333      79.399 133.579  51.785  1.00  0.00           C
ATOM   6110 6C21 POPEI 333      80.010 132.169  51.835  1.00  0.00           C
ATOM   6113 7C21 POPEI 333      79.310 131.169  50.895  1.00  0.00           C
ATOM   6116 8C21 POPEI 333      79.829 129.740  51.075  1.00  0.00           C
ATOM   6120  C33 POPEI 333      83.820 133.538  64.325  1.00  0.00           C
ATOM   6123  C34 POPEI 333      83.589 133.688  62.805  1.00  0.00           C
ATOM   6126  C35 POPEI 333      84.410 132.758  61.895  1.00  0.00           C
ATOM   6129  C36 POPEI 333      84.120 133.049  60.415  1.00  0.00           C
ATOM   6132  C37 POPEI 333      85.120 132.450  59.405  1.00  0.00           C
ATOM   6135  C38 POPEI 333      84.730 132.780  57.955  1.00  0.00           C
ATOM   6138  C39 POPEI 333      85.649 132.160  56.895  1.00  0.00           C
ATOM   6141 0C31 POPEI 333      85.309 132.650  55.475  1.00  0.00           C
ATOM   6144 1C31 POPEI 333      86.279 132.139  54.395  1.00  0.00           C
ATOM   6147 2C31 POPEI 333      86.019 132.749  53.015  1.00  0.00           C
ATOM   6150 3C31 POPEI 333      86.989 132.249  51.935  1.00  0.00           C
ATOM   6153 4C31 POPEI 333      86.749 132.910  50.565  1.00  0.00           C
ATOM   6156 5C31 POPEI 333      87.679 132.400  49.465  1.00  0.00           C
ATOM   6159 6C31 POPEI 333      87.590 133.210  48.175  1.00  0.00           C
ATOM   6163  NH3 POPEJ 334      33.010  65.530  72.755  1.00  0.00           N
ATOM   6167  C12 POPEJ 334      33.870  66.660  72.245  1.00  0.00           C
ATOM   6170  C11 POPEJ 334      34.980  66.160  71.305  1.00  0.00           C
ATOM   6173  P   POPEJ 334      37.309  67.420  71.315  1.00  0.00           P
ATOM   6174  O13 POPEJ 334      37.809  68.670  70.705  1.00  0.00           O
ATOM   6175  O14 POPEJ 334      37.410  67.310  72.785  1.00  0.00           O
ATOM   6176  O11 POPEJ 334      37.930  66.118  70.605  1.00  0.00           O
ATOM   6177  O12 POPEJ 334      35.789  67.270  70.915  1.00  0.00           O
ATOM   6178  C1  POPEJ 334      37.879  66.020  69.165  1.00  0.00           C
ATOM   6181  C2  POPEJ 334      38.249  64.579  68.635  1.00  0.00           C
ATOM   6183  O21 POPEJ 334      38.140  64.350  67.195  1.00  0.00           O
ATOM   6184  C21 POPEJ 334      38.410  65.280  66.305  1.00  0.00           C
ATOM   6185  O22 POPEJ 334      38.629  66.460  66.515  1.00  0.00           O
ATOM   6186  C22 POPEJ 334      38.519  64.680  64.905  1.00  0.00           C
ATOM   6189  C3  POPEJ 334      37.390  63.499  69.345  1.00  0.00           C
ATOM   6192  O31 POPEJ 334      37.579  62.170  68.795  1.00  0.00           O
ATOM   6193  C31 POPEJ 334      38.570  61.500  69.395  1.00  0.00           C
ATOM   6194  O32 POPEJ 334      39.209  61.899  70.345  1.00  0.00           O
ATOM   6195  C32 POPEJ 334      38.699  60.119  68.765  1.00  0.00           C
ATOM   6198  C23 POPEJ 334      38.249  65.759  63.825  1.00  0.00           C
ATOM   6201  C24 POPEJ 334      38.879  65.509  62.455  1.00  0.00           C
ATOM   6204  C25 POPEJ 334      38.660  66.719  61.525  1.00  0.00           C
ATOM   6207  C26 POPEJ 334      39.850  66.990  60.595  1.00  0.00           C
ATOM   6210  C27 POPEJ 334      39.600  68.219  59.705  1.00  0.00           C
ATOM   6213  C28 POPEJ 334      40.739  68.460  58.695  1.00  0.00           C
ATOM   6216  C29 POPEJ 334      40.329  69.490  57.665  1.00  0.00           C
ATOM   6218 0C21 POPEJ 334      39.980  69.229  56.395  1.00  0.00           C
ATOM   6220 1C21 POPEJ 334      39.899  67.850  55.775  1.00  0.00           C
ATOM   6223 2C21 POPEJ 334      38.909  67.740  54.595  1.00  0.00           C
ATOM   6226 3C21 POPEJ 334      39.359  68.479  53.335  1.00  0.00           C
ATOM   6229 4C21 POPEJ 334      38.270  68.570  52.245  1.00  0.00           C
ATOM   6232 5C21 POPEJ 334      37.859  67.219  51.645  1.00  0.00           C
ATOM   6235 6C21 POPEJ 334      36.909  67.420  50.445  1.00  0.00           C
ATOM   6238 7C21 POPEJ 334      36.249  66.118  49.975  1.00  0.00           C
ATOM   6241 8C21 POPEJ 334      35.309  66.328  48.775  1.00  0.00           C
ATOM   6245  C33 POPEJ 334      39.460  60.139  67.425  1.00  0.00           C
ATOM   6248  C34 POPEJ 334      38.590  60.410  66.195  1.00  0.00           C
ATOM   6251  C35 POPEJ 334      38.850  59.350  65.115  1.00  0.00           C
ATOM   6254  C36 POPEJ 334      38.270  59.610  63.715  1.00  0.00           C
ATOM   6257  C37 POPEJ 334      38.919  58.630  62.725  1.00  0.00           C
ATOM   6260  C38 POPEJ 334      38.159  58.410  61.415  1.00  0.00           C
ATOM   6263  C39 POPEJ 334      38.809  57.290  60.585  1.00  0.00           C
ATOM   6266 0C31 POPEJ 334      37.859  56.599  59.595  1.00  0.00           C
ATOM   6269 1C31 POPEJ 334      38.480  55.310  59.035  1.00  0.00           C
ATOM   6272 2C31 POPEJ 334      37.460  54.259  58.545  1.00  0.00           C
ATOM   6275 3C31 POPEJ 334      36.499  54.729  57.455  1.00  0.00           C
ATOM   6278 4C31 POPEJ 334      35.510  53.610  57.075  1.00  0.00           C
ATOM   6281 5C31 POPEJ 334      34.460  54.039  56.045  1.00  0.00           C
ATOM   6284 6C31 POPEJ 334      33.530  52.890  55.655  1.00  0.00           C
ATOM   6288  NH3 POPEK 335      30.400  26.170  25.295  1.00  0.00           N
ATOM   6292  C12 POPEK 335      31.530  25.209  25.495  1.00  0.00           C
ATOM   6295  C11 POPEK 335      32.410  25.130  24.235  1.00  0.00           C
ATOM   6298  P   POPEK 335      34.539  23.729  23.525  1.00  0.00           P
ATOM   6299  O13 POPEK 335      33.820  22.680  22.765  1.00  0.00           O
ATOM   6300  O14 POPEK 335      35.169  24.790  22.725  1.00  0.00           O
ATOM   6301  O11 POPEK 335      35.530  22.980  24.515  1.00  0.00           O
ATOM   6302  O12 POPEK 335      33.579  24.420  24.575  1.00  0.00           O
ATOM   6303  C1  POPEK 335      34.840  22.210  25.525  1.00  0.00           C
ATOM   6306  C2  POPEK 335      35.819  21.480  26.475  1.00  0.00           C
ATOM   6308  O21 POPEK 335      35.140  20.400  27.145  1.00  0.00           O
ATOM   6309  C21 POPEK 335      34.350  20.680  28.165  1.00  0.00           C
ATOM   6310  O22 POPEK 335      33.919  21.770  28.475  1.00  0.00           O
ATOM   6311  C22 POPEK 335      34.059  19.360  28.895  1.00  0.00           C
ATOM   6314  C3  POPEK 335      36.530  22.470  27.445  1.00  0.00           C
ATOM   6317  O31 POPEK 335      36.999  21.750  28.605  1.00  0.00           O
ATOM   6318  C31 POPEK 335      38.200  22.030  29.045  1.00  0.00           C
ATOM   6319  O32 POPEK 335      38.950  22.890  28.595  1.00  0.00           O
ATOM   6320  C32 POPEK 335      38.570  21.060  30.165  1.00  0.00           C
ATOM   6323  C23 POPEK 335      33.690  19.570  30.375  1.00  0.00           C
ATOM   6326  C24 POPEK 335      33.879  18.290  31.205  1.00  0.00           C
ATOM   6329  C25 POPEK 335      33.879  18.540  32.715  1.00  0.00           C
ATOM   6332  C26 POPEK 335      34.339  17.310  33.515  1.00  0.00           C
ATOM   6335  C27 POPEK 335      34.929  17.660  34.895  1.00  0.00           C
ATOM   6338  C28 POPEK 335      35.309  16.430  35.745  1.00  0.00           C
ATOM   6341  C29 POPEK 335      36.269  16.800  36.845  1.00  0.00           C
ATOM   6343 0C21 POPEK 335      36.390  16.270  38.075  1.00  0.00           C
ATOM   6345 1C21 POPEK 335      35.630  15.120  38.685  1.00  0.00           C
ATOM   6348 2C21 POPEK 335      36.629  14.010  39.055  1.00  0.00           C
ATOM   6351 3C21 POPEK 335      36.000  12.800  39.755  1.00  0.00           C
ATOM   6354 4C21 POPEK 335      37.039  11.680  39.955  1.00  0.00           C
ATOM   6357 5C21 POPEK 335      36.409  10.350  40.395  1.00  0.00           C
ATOM   6360 6C21 POPEK 335      37.390   9.170  40.295  1.00  0.00           C
ATOM   6363 7C21 POPEK 335      36.719   7.870  40.765  1.00  0.00           C
ATOM   6366 8C21 POPEK 335      37.579   6.620  40.565  1.00  0.00           C
ATOM   6370  C33 POPEK 335      37.499  20.980  31.275  1.00  0.00           C
ATOM   6373  C34 POPEK 335      37.700  19.810  32.235  1.00  0.00           C
ATOM   6376  C35 POPEK 335      38.929  19.950  33.155  1.00  0.00           C
ATOM   6379  C36 POPEK 335      38.820  19.020  34.355  1.00  0.00           C
ATOM   6382  C37 POPEK 335      39.949  19.180  35.395  1.00  0.00           C
ATOM   6385  C38 POPEK 335      39.679  18.270  36.595  1.00  0.00           C
ATOM   6388  C39 POPEK 335      40.640  18.410  37.785  1.00  0.00           C
ATOM   6391 0C31 POPEK 335      40.199  17.450  38.905  1.00  0.00           C
ATOM   6394 1C31 POPEK 335      40.869  17.680  40.265  1.00  0.00           C
ATOM   6397 2C31 POPEK 335      40.539  16.569  41.275  1.00  0.00           C
ATOM   6400 3C31 POPEK 335      39.069  16.530  41.735  1.00  0.00           C
ATOM   6403 4C31 POPEK 335      38.760  15.290  42.585  1.00  0.00           C
ATOM   6406 5C31 POPEK 335      37.329  15.280  43.135  1.00  0.00           C
ATOM   6409 6C31 POPEK 335      37.020  14.030  43.955  1.00  0.00           C
ATOM   6413  NH3 POPEL 336      81.819  64.649  26.385  1.00  0.00           N
ATOM   6417  C12 POPEL 336      82.649  65.479  25.435  1.00  0.00           C
ATOM   6420  C11 POPEL 336      82.090  66.890  25.185  1.00  0.00           C
ATOM   6423  P   POPEL 336      82.280  68.828  23.375  1.00  0.00           P
ATOM   6424  O13 POPEL 336      83.110  69.920  23.925  1.00  0.00           O
ATOM   6425  O14 POPEL 336      82.240  68.729  21.905  1.00  0.00           O
ATOM   6426  O11 POPEL 336      80.809  68.960  23.945  1.00  0.00           O
ATOM   6427  O12 POPEL 336      82.760  67.450  24.045  1.00  0.00           O
ATOM   6428  C1  POPEL 336      80.379  70.118  24.635  1.00  0.00           C
ATOM   6431  C2  POPEL 336      81.079  70.299  26.015  1.00  0.00           C
ATOM   6433  O21 POPEL 336      80.210  69.799  27.055  1.00  0.00           O
ATOM   6434  C21 POPEL 336      80.780  69.729  28.255  1.00  0.00           C
ATOM   6435  O22 POPEL 336      81.939  70.020  28.505  1.00  0.00           O
ATOM   6436  C22 POPEL 336      79.780  69.219  29.285  1.00  0.00           C
ATOM   6439  C3  POPEL 336      81.550  71.770  26.225  1.00  0.00           C
ATOM   6442  O31 POPEL 336      80.529  72.540  26.895  1.00  0.00           O
ATOM   6443  C31 POPEL 336      80.249  73.729  26.405  1.00  0.00           C
ATOM   6444  O32 POPEL 336      80.579  74.180  25.325  1.00  0.00           O
ATOM   6445  C32 POPEL 336      79.649  74.540  27.535  1.00  0.00           C
ATOM   6448  C23 POPEL 336      79.670  70.218  30.455  1.00  0.00           C
ATOM   6451  C24 POPEL 336      78.640  69.840  31.525  1.00  0.00           C
ATOM   6454  C25 POPEL 336      78.410  70.930  32.595  1.00  0.00           C
ATOM   6457  C26 POPEL 336      79.539  71.130  33.625  1.00  0.00           C
ATOM   6460  C27 POPEL 336      79.069  71.999  34.805  1.00  0.00           C
ATOM   6463  C28 POPEL 336      80.149  72.289  35.875  1.00  0.00           C
ATOM   6466  C29 POPEL 336      79.569  73.118  37.005  1.00  0.00           C
ATOM   6468 0C21 POPEL 336      80.120  73.290  38.215  1.00  0.00           C
ATOM   6470 1C21 POPEL 336      81.440  72.729  38.675  1.00  0.00           C
ATOM   6473 2C21 POPEL 336      81.939  73.399  39.975  1.00  0.00           C
ATOM   6476 3C21 POPEL 336      82.339  74.868  39.835  1.00  0.00           C
ATOM   6479 4C21 POPEL 336      82.700  75.549  41.165  1.00  0.00           C
ATOM   6482 5C21 POPEL 336      83.929  74.930  41.855  1.00  0.00           C
ATOM   6485 6C21 POPEL 336      84.380  75.710  43.095  1.00  0.00           C
ATOM   6488 7C21 POPEL 336      85.639  75.100  43.725  1.00  0.00           C
ATOM   6491 8C21 POPEL 336      86.040  75.740  45.055  1.00  0.00           C
ATOM   6495  C33 POPEL 336      78.149  74.889  27.435  1.00  0.00           C
ATOM   6498  C34 POPEL 336      77.810  76.039  28.405  1.00  0.00           C
ATOM   6501  C35 POPEL 336      77.859  75.630  29.885  1.00  0.00           C
ATOM   6504  C36 POPEL 336      78.079  76.788  30.875  1.00  0.00           C
ATOM   6507  C37 POPEL 336      79.300  76.560  31.795  1.00  0.00           C
ATOM   6510  C38 POPEL 336      79.209  77.219  33.175  1.00  0.00           C
ATOM   6513  C39 POPEL 336      78.039  76.660  33.995  1.00  0.00           C
ATOM   6516 0C31 POPEL 336      78.329  76.538  35.505  1.00  0.00           C
ATOM   6519 1C31 POPEL 336      78.429  77.880  36.235  1.00  0.00           C
ATOM   6522 2C31 POPEL 336      78.609  77.718  37.745  1.00  0.00           C
ATOM   6525 3C31 POPEL 336      77.399  77.090  38.455  1.00  0.00           C
ATOM   6528 4C31 POPEL 336      77.609  76.950  39.965  1.00  0.00           C
ATOM   6531 5C31 POPEL 336      76.319  76.579  40.705  1.00  0.00           C
ATOM   6534 6C31 POPEL 336      76.560  76.270  42.185  1.00  0.00           C
ATOM   6538  NH3 POPEM 337      47.660  28.650  26.635  1.00  0.00           N
ATOM   6542  C12 POPEM 337      48.159  27.330  27.105  1.00  0.00           C
ATOM   6545  C11 POPEM 337      49.510  27.060  26.435  1.00  0.00           C
ATOM   6548  P   POPEM 337      51.340  28.330  27.845  1.00  0.00           P
ATOM   6549  O13 POPEM 337      50.529  28.990  28.885  1.00  0.00           O
ATOM   6550  O14 POPEM 337      52.609  29.010  27.505  1.00  0.00           O
ATOM   6551  O11 POPEM 337      51.550  26.830  28.235  1.00  0.00           O
ATOM   6552  O12 POPEM 337      50.399  28.190  26.585  1.00  0.00           O
ATOM   6553  C1  POPEM 337      52.280  26.480  29.395  1.00  0.00           C
ATOM   6556  C2  POPEM 337      51.319  26.360  30.585  1.00  0.00           C
ATOM   6558  O21 POPEM 337      52.160  26.250  31.745  1.00  0.00           O
ATOM   6559  C21 POPEM 337      51.690  26.850  32.815  1.00  0.00           C
ATOM   6560  O22 POPEM 337      50.560  27.280  32.965  1.00  0.00           O
ATOM   6561  C22 POPEM 337      52.850  27.080  33.765  1.00  0.00           C
ATOM   6564  C3  POPEM 337      50.350  25.150  30.425  1.00  0.00           C
ATOM   6567  O31 POPEM 337      49.120  25.320  31.185  1.00  0.00           O
ATOM   6568  C31 POPEM 337      49.170  24.780  32.395  1.00  0.00           C
ATOM   6569  O32 POPEM 337      50.129  24.190  32.865  1.00  0.00           O
ATOM   6570  C32 POPEM 337      47.870  25.020  33.135  1.00  0.00           C
ATOM   6573  C23 POPEM 337      52.399  27.130  35.235  1.00  0.00           C
ATOM   6576  C24 POPEM 337      53.039  28.280  36.025  1.00  0.00           C
ATOM   6579  C25 POPEM 337      53.060  27.980  37.525  1.00  0.00           C
ATOM   6582  C26 POPEM 337      53.699  29.080  38.365  1.00  0.00           C
ATOM   6585  C27 POPEM 337      53.949  28.610  39.815  1.00  0.00           C
ATOM   6588  C28 POPEM 337      54.800  29.580  40.655  1.00  0.00           C
ATOM   6591  C29 POPEM 337      54.180  30.950  40.745  1.00  0.00           C
ATOM   6593 0C21 POPEM 337      54.530  32.000  41.515  1.00  0.00           C
ATOM   6595 1C21 POPEM 337      55.609  32.118  42.555  1.00  0.00           C
ATOM   6598 2C21 POPEM 337      55.789  30.970  43.555  1.00  0.00           C
ATOM   6601 3C21 POPEM 337      56.839  31.329  44.615  1.00  0.00           C
ATOM   6604 4C21 POPEM 337      56.940  30.270  45.715  1.00  0.00           C
ATOM   6607 5C21 POPEM 337      58.149  30.450  46.645  1.00  0.00           C
ATOM   6610 6C21 POPEM 337      59.489  30.240  45.915  1.00  0.00           C
ATOM   6613 7C21 POPEM 337      60.680  30.090  46.865  1.00  0.00           C
ATOM   6616 8C21 POPEM 337      61.969  29.760  46.135  1.00  0.00           C
ATOM   6620  C33 POPEM 337      47.920  24.640  34.635  1.00  0.00           C
ATOM   6623  C34 POPEM 337      47.720  23.139  34.965  1.00  0.00           C
ATOM   6626  C35 POPEM 337      47.119  22.960  36.375  1.00  0.00           C
ATOM   6629  C36 POPEM 337      46.610  21.580  36.785  1.00  0.00           C
ATOM   6632  C37 POPEM 337      45.609  21.720  37.955  1.00  0.00           C
ATOM   6635  C38 POPEM 337      45.300  20.380  38.625  1.00  0.00           C
ATOM   6638  C39 POPEM 337      44.059  20.380  39.535  1.00  0.00           C
ATOM   6641 0C31 POPEM 337      44.129  21.389  40.685  1.00  0.00           C
ATOM   6644 1C31 POPEM 337      43.120  21.090  41.805  1.00  0.00           C
ATOM   6647 2C31 POPEM 337      43.239  22.100  42.945  1.00  0.00           C
ATOM   6650 3C31 POPEM 337      42.329  21.810  44.145  1.00  0.00           C
ATOM   6653 4C31 POPEM 337      42.800  20.620  44.985  1.00  0.00           C
ATOM   6656 5C31 POPEM 337      41.969  20.450  46.255  1.00  0.00           C
ATOM   6659 6C31 POPEM 337      42.620  19.559  47.305  1.00  0.00           C
ATOM   6663  NH3 POPEN 338     105.639  16.140  28.165  1.00  0.00           N
ATOM   6667  C12 POPEN 338     105.039  16.070  26.785  1.00  0.00           C
ATOM   6670  C11 POPEN 338     105.719  15.000  25.925  1.00  0.00           C
ATOM   6673  P   POPEN 338     108.239  14.600  26.645  1.00  0.00           P
ATOM   6674  O13 POPEN 338     108.849  13.530  25.805  1.00  0.00           O
ATOM   6675  O14 POPEN 338     109.090  15.649  27.225  1.00  0.00           O
ATOM   6676  O11 POPEN 338     107.430  14.000  27.855  1.00  0.00           O
ATOM   6677  O12 POPEN 338     107.109  15.260  25.755  1.00  0.00           O
ATOM   6678  C1  POPEN 338     107.889  12.860  28.585  1.00  0.00           C
ATOM   6681  C2  POPEN 338     107.980  13.100  30.125  1.00  0.00           C
ATOM   6683  O21 POPEN 338     107.749  11.840  30.775  1.00  0.00           O
ATOM   6684  C21 POPEN 338     106.559  11.460  31.175  1.00  0.00           C
ATOM   6685  O22 POPEN 338     105.520  12.080  31.105  1.00  0.00           O
ATOM   6686  C22 POPEN 338     106.649  10.050  31.745  1.00  0.00           C
ATOM   6689  C3  POPEN 338     107.129  14.310  30.625  1.00  0.00           C
ATOM   6692  O31 POPEN 338     107.100  14.400  32.085  1.00  0.00           O
ATOM   6693  C31 POPEN 338     105.929  14.820  32.565  1.00  0.00           C
ATOM   6694  O32 POPEN 338     104.940  15.090  31.905  1.00  0.00           O
ATOM   6695  C32 POPEN 338     105.990  14.860  34.085  1.00  0.00           C
ATOM   6698  C23 POPEN 338     105.630   9.770  32.865  1.00  0.00           C
ATOM   6701  C24 POPEN 338     106.069   8.530  33.645  1.00  0.00           C
ATOM   6704  C25 POPEN 338     104.979   7.950  34.555  1.00  0.00           C
ATOM   6707  C26 POPEN 338     104.959   8.420  36.015  1.00  0.00           C
ATOM   6710  C27 POPEN 338     106.279   8.150  36.755  1.00  0.00           C
ATOM   6713  C28 POPEN 338     106.089   7.680  38.205  1.00  0.00           C
ATOM   6716  C29 POPEN 338     105.529   8.710  39.165  1.00  0.00           C
ATOM   6718 0C21 POPEN 338     105.490   8.520  40.495  1.00  0.00           C
ATOM   6720 1C21 POPEN 338     105.899   7.250  41.195  1.00  0.00           C
ATOM   6723 2C21 POPEN 338     107.300   7.260  41.835  1.00  0.00           C
ATOM   6726 3C21 POPEN 338     107.349   8.050  43.145  1.00  0.00           C
ATOM   6729 4C21 POPEN 338     108.649   7.830  43.925  1.00  0.00           C
ATOM   6732 5C21 POPEN 338     108.499   8.210  45.405  1.00  0.00           C
ATOM   6735 6C21 POPEN 338     107.719   7.150  46.205  1.00  0.00           C
ATOM   6738 7C21 POPEN 338     107.160   7.680  47.525  1.00  0.00           C
ATOM   6741 8C21 POPEN 338     106.250   6.670  48.225  1.00  0.00           C
ATOM   6745  C33 POPEN 338     104.569  15.030  34.675  1.00  0.00           C
ATOM   6748  C34 POPEN 338     104.520  14.900  36.205  1.00  0.00           C
ATOM   6751  C35 POPEN 338     104.930  13.530  36.765  1.00  0.00           C
ATOM   6754  C36 POPEN 338     104.600  13.450  38.255  1.00  0.00           C
ATOM   6757  C37 POPEN 338     105.639  12.710  39.105  1.00  0.00           C
ATOM   6760  C38 POPEN 338     105.120  12.560  40.535  1.00  0.00           C
ATOM   6763  C39 POPEN 338     106.180  12.240  41.605  1.00  0.00           C
ATOM   6766 0C31 POPEN 338     105.499  12.330  42.975  1.00  0.00           C
ATOM   6769 1C31 POPEN 338     106.390  12.100  44.205  1.00  0.00           C
ATOM   6772 2C31 POPEN 338     105.529  12.290  45.465  1.00  0.00           C
ATOM   6775 3C31 POPEN 338     106.260  12.140  46.805  1.00  0.00           C
ATOM   6778 4C31 POPEN 338     105.359  12.610  47.955  1.00  0.00           C
ATOM   6781 5C31 POPEN 338     105.910  12.330  49.355  1.00  0.00           C
ATOM   6784 6C31 POPEN 338     106.180  13.610  50.155  1.00  0.00           C
ATOM   6788  NH3 POPEO 339      32.809  86.650  69.915  1.00  0.00           N
ATOM   6792  C12 POPEO 339      33.489  87.960  70.155  1.00  0.00           C
ATOM   6795  C11 POPEO 339      34.539  87.829  71.255  1.00  0.00           C
ATOM   6798  P   POPEO 339      36.569  89.419  71.775  1.00  0.00           P
ATOM   6799  O13 POPEO 339      36.639  90.899  71.835  1.00  0.00           O
ATOM   6800  O14 POPEO 339      37.059  88.650  72.935  1.00  0.00           O
ATOM   6801  O11 POPEO 339      37.199  88.868  70.465  1.00  0.00           O
ATOM   6802  O12 POPEO 339      35.019  89.119  71.575  1.00  0.00           O
ATOM   6803  C1  POPEO 339      38.329  89.500  69.865  1.00  0.00           C
ATOM   6806  C2  POPEO 339      38.530  88.919  68.445  1.00  0.00           C
ATOM   6808  O21 POPEO 339      38.130  89.900  67.475  1.00  0.00           O
ATOM   6809  C21 POPEO 339      37.679  89.468  66.305  1.00  0.00           C
ATOM   6810  O22 POPEO 339      36.569  89.030  66.075  1.00  0.00           O
ATOM   6811  C22 POPEO 339      38.859  89.529  65.325  1.00  0.00           C
ATOM   6814  C3  POPEO 339      37.840  87.529  68.315  1.00  0.00           C
ATOM   6817  O31 POPEO 339      38.249  86.819  67.125  1.00  0.00           O
ATOM   6818  C31 POPEO 339      39.209  85.929  67.315  1.00  0.00           C
ATOM   6819  O32 POPEO 339      39.870  85.809  68.345  1.00  0.00           O
ATOM   6820  C32 POPEO 339      39.339  85.020  66.105  1.00  0.00           C
ATOM   6823  C23 POPEO 339      38.500  89.059  63.895  1.00  0.00           C
ATOM   6826  C24 POPEO 339      39.719  89.210  62.985  1.00  0.00           C
ATOM   6829  C25 POPEO 339      39.559  88.719  61.545  1.00  0.00           C
ATOM   6832  C26 POPEO 339      38.440  89.410  60.755  1.00  0.00           C
ATOM   6835  C27 POPEO 339      38.690  89.389  59.235  1.00  0.00           C
ATOM   6838  C28 POPEO 339      37.589  90.070  58.395  1.00  0.00           C
ATOM   6841  C29 POPEO 339      37.919  90.049  56.925  1.00  0.00           C
ATOM   6843 0C21 POPEO 339      38.100  91.109  56.105  1.00  0.00           C
ATOM   6845 1C21 POPEO 339      38.039  92.579  56.465  1.00  0.00           C
ATOM   6848 2C21 POPEO 339      36.780  93.299  55.935  1.00  0.00           C
ATOM   6851 3C21 POPEO 339      36.739  93.429  54.405  1.00  0.00           C
ATOM   6854 4C21 POPEO 339      35.760  94.520  53.925  1.00  0.00           C
ATOM   6857 5C21 POPEO 339      35.969  94.889  52.455  1.00  0.00           C
ATOM   6860 6C21 POPEO 339      35.210  96.170  52.045  1.00  0.00           C
ATOM   6863 7C21 POPEO 339      35.430  96.530  50.575  1.00  0.00           C
ATOM   6866 8C21 POPEO 339      34.840  97.880  50.165  1.00  0.00           C
ATOM   6870  C33 POPEO 339      40.729  85.049  65.445  1.00  0.00           C
ATOM   6873  C34 POPEO 339      40.980  83.829  64.545  1.00  0.00           C
ATOM   6876  C35 POPEO 339      39.980  83.660  63.395  1.00  0.00           C
ATOM   6879  C36 POPEO 339      40.649  83.358  62.055  1.00  0.00           C
ATOM   6882  C37 POPEO 339      39.629  82.970  60.975  1.00  0.00           C
ATOM   6885  C38 POPEO 339      40.190  83.029  59.545  1.00  0.00           C
ATOM   6888  C39 POPEO 339      41.419  82.149  59.265  1.00  0.00           C
ATOM   6891 0C31 POPEO 339      41.129  80.649  59.405  1.00  0.00           C
ATOM   6894 1C31 POPEO 339      42.350  79.799  59.065  1.00  0.00           C
ATOM   6897 2C31 POPEO 339      42.160  78.299  59.355  1.00  0.00           C
ATOM   6900 3C31 POPEO 339      41.940  78.030  60.855  1.00  0.00           C
ATOM   6903 4C31 POPEO 339      42.049  76.538  61.215  1.00  0.00           C
ATOM   6906 5C31 POPEO 339      42.149  76.340  62.725  1.00  0.00           C
ATOM   6909 6C31 POPEO 339      42.359  74.880  63.125  1.00  0.00           C
ATOM   6913  NH3 POPEP 340      41.120  23.069  69.405  1.00  0.00           N
ATOM   6917  C12 POPEP 340      39.919  22.560  68.675  1.00  0.00           C
ATOM   6920  C11 POPEP 340      40.239  21.150  68.175  1.00  0.00           C
ATOM   6923  P   POPEP 340      38.200  19.629  68.595  1.00  0.00           P
ATOM   6924  O13 POPEP 340      38.859  18.320  68.715  1.00  0.00           O
ATOM   6925  O14 POPEP 340      38.000  20.380  69.855  1.00  0.00           O
ATOM   6926  O11 POPEP 340      36.859  19.549  67.745  1.00  0.00           O
ATOM   6927  O12 POPEP 340      39.079  20.540  67.625  1.00  0.00           O
ATOM   6928  C1  POPEP 340      36.850  18.550  66.705  1.00  0.00           C
ATOM   6931  C2  POPEP 340      35.889  18.899  65.535  1.00  0.00           C
ATOM   6933  O21 POPEP 340      35.710  17.740  64.715  1.00  0.00           O
ATOM   6934  C21 POPEP 340      34.929  16.790  65.135  1.00  0.00           C
ATOM   6935  O22 POPEP 340      34.380  16.690  66.225  1.00  0.00           O
ATOM   6936  C22 POPEP 340      34.769  15.780  64.005  1.00  0.00           C
ATOM   6939  C3  POPEP 340      36.450  20.010  64.615  1.00  0.00           C
ATOM   6942  O31 POPEP 340      35.530  20.390  63.565  1.00  0.00           O
ATOM   6943  C31 POPEP 340      35.579  19.700  62.415  1.00  0.00           C
ATOM   6944  O32 POPEP 340      36.339  18.780  62.175  1.00  0.00           O
ATOM   6945  C32 POPEP 340      34.489  20.209  61.475  1.00  0.00           C
ATOM   6948  C23 POPEP 340      33.510  16.040  63.165  1.00  0.00           C
ATOM   6951  C24 POPEP 340      33.430  15.069  61.985  1.00  0.00           C
ATOM   6954  C25 POPEP 340      32.239  15.360  61.065  1.00  0.00           C
ATOM   6957  C26 POPEP 340      32.219  14.480  59.815  1.00  0.00           C
ATOM   6960  C27 POPEP 340      31.039  14.830  58.895  1.00  0.00           C
ATOM   6963  C28 POPEP 340      31.019  14.010  57.585  1.00  0.00           C
ATOM   6966  C29 POPEP 340      32.230  14.310  56.745  1.00  0.00           C
ATOM   6968 0C21 POPEP 340      33.120  13.430  56.255  1.00  0.00           C
ATOM   6970 1C21 POPEP 340      33.070  11.930  56.395  1.00  0.00           C
ATOM   6973 2C21 POPEP 340      33.859  11.450  57.615  1.00  0.00           C
ATOM   6976 3C21 POPEP 340      35.329  11.890  57.615  1.00  0.00           C
ATOM   6979 4C21 POPEP 340      36.149  11.190  58.715  1.00  0.00           C
ATOM   6982 5C21 POPEP 340      35.640  11.530  60.125  1.00  0.00           C
ATOM   6985 6C21 POPEP 340      36.559  10.980  61.215  1.00  0.00           C
ATOM   6988 7C21 POPEP 340      35.930  11.090  62.595  1.00  0.00           C
ATOM   6991 8C21 POPEP 340      36.839  10.500  63.675  1.00  0.00           C
ATOM   6995  C33 POPEP 340      34.710  19.780  60.005  1.00  0.00           C
ATOM   6998  C34 POPEP 340      33.679  20.370  59.025  1.00  0.00           C
ATOM   7001  C35 POPEP 340      34.020  20.130  57.535  1.00  0.00           C
ATOM   7004  C36 POPEP 340      33.919  18.670  57.085  1.00  0.00           C
ATOM   7007  C37 POPEP 340      34.750  18.390  55.815  1.00  0.00           C
ATOM   7010  C38 POPEP 340      34.629  16.920  55.375  1.00  0.00           C
ATOM   7013  C39 POPEP 340      35.620  16.490  54.275  1.00  0.00           C
ATOM   7016 0C31 POPEP 340      35.489  17.270  52.955  1.00  0.00           C
ATOM   7019 1C31 POPEP 340      36.280  16.620  51.815  1.00  0.00           C
ATOM   7022 2C31 POPEP 340      36.450  17.540  50.595  1.00  0.00           C
ATOM   7025 3C31 POPEP 340      37.090  16.810  49.395  1.00  0.00           C
ATOM   7028 4C31 POPEP 340      37.419  17.740  48.215  1.00  0.00           C
ATOM   7031 5C31 POPEP 340      37.959  16.970  46.995  1.00  0.00           C
ATOM   7034 6C31 POPEP 340      38.669  17.860  45.975  1.00  0.00           C
ATOM   7038  NH3 POPEQ 341      13.910  27.580  28.235  1.00  0.00           N
ATOM   7042  C12 POPEQ 341      14.999  28.450  28.795  1.00  0.00           C
ATOM   7045  C11 POPEQ 341      15.069  29.740  27.985  1.00  0.00           C
ATOM   7048  P   POPEQ 341      16.569  31.860  27.655  1.00  0.00           P
ATOM   7049  O13 POPEQ 341      16.940  31.479  26.265  1.00  0.00           O
ATOM   7050  O14 POPEQ 341      15.440  32.790  27.765  1.00  0.00           O
ATOM   7051  O11 POPEQ 341      17.869  32.299  28.455  1.00  0.00           O
ATOM   7052  O12 POPEQ 341      16.169  30.540  28.415  1.00  0.00           O
ATOM   7053  C1  POPEQ 341      18.829  31.270  28.735  1.00  0.00           C
ATOM   7056  C2  POPEQ 341      18.659  30.590  30.115  1.00  0.00           C
ATOM   7058  O21 POPEQ 341      19.039  31.570  31.095  1.00  0.00           O
ATOM   7059  C21 POPEQ 341      18.529  31.389  32.305  1.00  0.00           C
ATOM   7060  O22 POPEQ 341      17.860  30.430  32.645  1.00  0.00           O
ATOM   7061  C22 POPEQ 341      18.979  32.540  33.215  1.00  0.00           C
ATOM   7064  C3  POPEQ 341      19.559  29.319  30.145  1.00  0.00           C
ATOM   7067  O31 POPEQ 341      19.290  28.390  31.225  1.00  0.00           O
ATOM   7068  C31 POPEQ 341      20.029  28.569  32.305  1.00  0.00           C
ATOM   7069  O32 POPEQ 341      20.819  29.490  32.465  1.00  0.00           O
ATOM   7070  C32 POPEQ 341      19.919  27.380  33.245  1.00  0.00           C
ATOM   7073  C23 POPEQ 341      18.260  32.690  34.575  1.00  0.00           C
ATOM   7076  C24 POPEQ 341      19.110  33.510  35.565  1.00  0.00           C
ATOM   7079  C25 POPEQ 341      18.319  34.170  36.715  1.00  0.00           C
ATOM   7082  C26 POPEQ 341      17.620  33.180  37.645  1.00  0.00           C
ATOM   7085  C27 POPEQ 341      17.020  33.870  38.885  1.00  0.00           C
ATOM   7088  C28 POPEQ 341      16.190  32.930  39.785  1.00  0.00           C
ATOM   7091  C29 POPEQ 341      17.030  31.889  40.475  1.00  0.00           C
ATOM   7093 0C21 POPEQ 341      17.100  31.650  41.805  1.00  0.00           C
ATOM   7095 1C21 POPEQ 341      16.350  32.340  42.915  1.00  0.00           C
ATOM   7098 2C21 POPEQ 341      17.249  33.310  43.705  1.00  0.00           C
ATOM   7101 3C21 POPEQ 341      16.610  33.799  45.015  1.00  0.00           C
ATOM   7104 4C21 POPEQ 341      17.480  34.799  45.775  1.00  0.00           C
ATOM   7107 5C21 POPEQ 341      16.840  35.279  47.085  1.00  0.00           C
ATOM   7110 6C21 POPEQ 341      17.719  36.280  47.835  1.00  0.00           C
ATOM   7113 7C21 POPEQ 341      17.139  36.689  49.195  1.00  0.00           C
ATOM   7116 8C21 POPEQ 341      18.049  37.650  49.975  1.00  0.00           C
ATOM   7120  C33 POPEQ 341      20.579  27.660  34.615  1.00  0.00           C
ATOM   7123  C34 POPEQ 341      19.690  28.490  35.555  1.00  0.00           C
ATOM   7126  C35 POPEQ 341      18.469  27.700  36.055  1.00  0.00           C
ATOM   7129  C36 POPEQ 341      17.669  28.430  37.135  1.00  0.00           C
ATOM   7132  C37 POPEQ 341      16.610  27.510  37.745  1.00  0.00           C
ATOM   7135  C38 POPEQ 341      15.739  28.200  38.805  1.00  0.00           C
ATOM   7138  C39 POPEQ 341      16.460  28.480  40.135  1.00  0.00           C
ATOM   7141 0C31 POPEQ 341      16.499  27.280  41.095  1.00  0.00           C
ATOM   7144 1C31 POPEQ 341      16.890  27.720  42.515  1.00  0.00           C
ATOM   7147 2C31 POPEQ 341      16.710  26.610  43.545  1.00  0.00           C
ATOM   7150 3C31 POPEQ 341      16.829  27.080  45.005  1.00  0.00           C
ATOM   7153 4C31 POPEQ 341      16.729  25.910  45.985  1.00  0.00           C
ATOM   7156 5C31 POPEQ 341      16.820  26.330  47.455  1.00  0.00           C
ATOM   7159 6C31 POPEQ 341      16.960  25.130  48.395  1.00  0.00           C
ATOM   7163  NH3 POPER 342      87.999  30.560  29.375  1.00  0.00           N
ATOM   7167  C12 POPER 342      87.489  29.380  28.605  1.00  0.00           C
ATOM   7170  C11 POPER 342      86.370  29.760  27.625  1.00  0.00           C
ATOM   7173  P   POPER 342      83.910  30.350  27.345  1.00  0.00           P
ATOM   7174  O13 POPER 342      83.810  29.230  26.405  1.00  0.00           O
ATOM   7175  O14 POPER 342      84.129  31.700  26.775  1.00  0.00           O
ATOM   7176  O11 POPER 342      82.640  30.370  28.295  1.00  0.00           O
ATOM   7177  O12 POPER 342      85.149  30.100  28.325  1.00  0.00           O
ATOM   7178  C1  POPER 342      82.669  29.760  29.585  1.00  0.00           C
ATOM   7181  C2  POPER 342      82.809  30.850  30.665  1.00  0.00           C
ATOM   7183  O21 POPER 342      82.800  30.190  31.945  1.00  0.00           O
ATOM   7184  C21 POPER 342      83.429  30.840  32.905  1.00  0.00           C
ATOM   7185  O22 POPER 342      84.120  31.840  32.775  1.00  0.00           O
ATOM   7186  C22 POPER 342      83.049  30.209  34.245  1.00  0.00           C
ATOM   7189  C3  POPER 342      81.620  31.850  30.505  1.00  0.00           C
ATOM   7192  O31 POPER 342      81.649  32.960  31.435  1.00  0.00           O
ATOM   7193  C31 POPER 342      81.040  32.720  32.595  1.00  0.00           C
ATOM   7194  O32 POPER 342      80.429  31.710  32.875  1.00  0.00           O
ATOM   7195  C32 POPER 342      81.299  33.850  33.585  1.00  0.00           C
ATOM   7198  C23 POPER 342      83.879  30.750  35.435  1.00  0.00           C
ATOM   7201  C24 POPER 342      83.169  30.510  36.785  1.00  0.00           C
ATOM   7204  C25 POPER 342      84.129  30.490  37.975  1.00  0.00           C
ATOM   7207  C26 POPER 342      84.399  31.870  38.575  1.00  0.00           C
ATOM   7210  C27 POPER 342      83.350  32.310  39.615  1.00  0.00           C
ATOM   7213  C28 POPER 342      84.019  33.100  40.755  1.00  0.00           C
ATOM   7216  C29 POPER 342      83.079  33.540  41.835  1.00  0.00           C
ATOM   7218 0C21 POPER 342      82.940  32.970  43.045  1.00  0.00           C
ATOM   7220 1C21 POPER 342      83.610  31.720  43.555  1.00  0.00           C
ATOM   7223 2C21 POPER 342      82.640  30.810  44.325  1.00  0.00           C
ATOM   7226 3C21 POPER 342      83.359  29.580  44.905  1.00  0.00           C
ATOM   7229 4C21 POPER 342      82.399  28.490  45.415  1.00  0.00           C
ATOM   7232 5C21 POPER 342      83.139  27.200  45.815  1.00  0.00           C
ATOM   7235 6C21 POPER 342      82.179  26.040  46.105  1.00  0.00           C
ATOM   7238 7C21 POPER 342      82.889  24.680  46.175  1.00  0.00           C
ATOM   7241 8C21 POPER 342      81.929  23.510  46.415  1.00  0.00           C
ATOM   7245  C33 POPER 342      81.110  33.350  35.045  1.00  0.00           C
ATOM   7248  C34 POPER 342      80.639  34.430  36.025  1.00  0.00           C
ATOM   7251  C35 POPER 342      81.749  35.430  36.375  1.00  0.00           C
ATOM   7254  C36 POPER 342      81.250  36.479  37.375  1.00  0.00           C
ATOM   7257  C37 POPER 342      82.260  37.610  37.605  1.00  0.00           C
ATOM   7260  C38 POPER 342      82.690  37.750  39.065  1.00  0.00           C
ATOM   7263  C39 POPER 342      81.569  38.310  39.955  1.00  0.00           C
ATOM   7266 0C31 POPER 342      81.989  38.440  41.425  1.00  0.00           C
ATOM   7269 1C31 POPER 342      80.800  38.850  42.295  1.00  0.00           C
ATOM   7272 2C31 POPER 342      81.139  38.910  43.795  1.00  0.00           C
ATOM   7275 3C31 POPER 342      79.889  39.229  44.605  1.00  0.00           C
ATOM   7278 4C31 POPER 342      80.109  39.430  46.115  1.00  0.00           C
ATOM   7281 5C31 POPER 342      80.000  40.900  46.555  1.00  0.00           C
ATOM   7284 6C31 POPER 342      79.930  41.069  48.075  1.00  0.00           C
ATOM   7288  NH3 POPES 343      23.630 134.219  26.925  1.00  0.00           N
ATOM   7292  C12 POPES 343      23.919 133.120  25.935  1.00  0.00           C
ATOM   7295  C11 POPES 343      24.869 132.049  26.465  1.00  0.00           C
ATOM   7298  P   POPES 343      26.209 130.029  25.505  1.00  0.00           P
ATOM   7299  O13 POPES 343      26.030 129.079  24.395  1.00  0.00           O
ATOM   7300  O14 POPES 343      27.529 130.689  25.665  1.00  0.00           O
ATOM   7301  O11 POPES 343      25.860 129.290  26.845  1.00  0.00           O
ATOM   7302  O12 POPES 343      25.090 131.130  25.405  1.00  0.00           O
ATOM   7303  C1  POPES 343      26.669 129.160  28.015  1.00  0.00           C
ATOM   7306  C2  POPES 343      25.739 128.820  29.205  1.00  0.00           C
ATOM   7308  O21 POPES 343      26.460 128.258  30.325  1.00  0.00           O
ATOM   7309  C21 POPES 343      26.909 129.180  31.195  1.00  0.00           C
ATOM   7310  O22 POPES 343      26.750 130.389  31.075  1.00  0.00           O
ATOM   7311  C22 POPES 343      27.649 128.499  32.355  1.00  0.00           C
ATOM   7314  C3  POPES 343      24.690 127.799  28.675  1.00  0.00           C
ATOM   7317  O31 POPES 343      23.890 127.229  29.715  1.00  0.00           O
ATOM   7318  C31 POPES 343      24.290 126.130  30.395  1.00  0.00           C
ATOM   7319  O32 POPES 343      24.039 125.979  31.565  1.00  0.00           O
ATOM   7320  C32 POPES 343      24.959 125.029  29.565  1.00  0.00           C
ATOM   7323  C23 POPES 343      27.669 129.359  33.655  1.00  0.00           C
ATOM   7326  C24 POPES 343      28.300 128.669  34.885  1.00  0.00           C
ATOM   7329  C25 POPES 343      27.419 127.520  35.425  1.00  0.00           C
ATOM   7332  C26 POPES 343      27.850 126.839  36.735  1.00  0.00           C
ATOM   7335  C27 POPES 343      27.620 127.680  37.995  1.00  0.00           C
ATOM   7338  C28 POPES 343      27.559 126.819  39.275  1.00  0.00           C
ATOM   7341  C29 POPES 343      28.870 126.118  39.565  1.00  0.00           C
ATOM   7343 0C21 POPES 343      29.030 124.950  40.215  1.00  0.00           C
ATOM   7345 1C21 POPES 343      27.959 124.079  40.825  1.00  0.00           C
ATOM   7348 2C21 POPES 343      27.680 124.410  42.305  1.00  0.00           C
ATOM   7351 3C21 POPES 343      28.870 124.139  43.235  1.00  0.00           C
ATOM   7354 4C21 POPES 343      28.609 124.539  44.705  1.00  0.00           C
ATOM   7357 5C21 POPES 343      27.579 123.650  45.415  1.00  0.00           C
ATOM   7360 6C21 POPES 343      27.669 123.770  46.945  1.00  0.00           C
ATOM   7363 7C21 POPES 343      26.569 122.979  47.665  1.00  0.00           C
ATOM   7366 8C21 POPES 343      26.720 122.960  49.185  1.00  0.00           C
ATOM   7370  C33 POPES 343      25.610 123.939  30.465  1.00  0.00           C
ATOM   7373  C34 POPES 343      27.050 124.299  30.855  1.00  0.00           C
ATOM   7376  C35 POPES 343      27.359 124.109  32.345  1.00  0.00           C
ATOM   7379  C36 POPES 343      27.389 122.649  32.835  1.00  0.00           C
ATOM   7382  C37 POPES 343      28.030 122.540  34.225  1.00  0.00           C
ATOM   7385  C38 POPES 343      27.579 121.350  35.075  1.00  0.00           C
ATOM   7388  C39 POPES 343      27.729 121.630  36.575  1.00  0.00           C
ATOM   7391 0C31 POPES 343      27.149 120.509  37.445  1.00  0.00           C
ATOM   7394 1C31 POPES 343      27.050 120.899  38.925  1.00  0.00           C
ATOM   7397 2C31 POPES 343      26.530 119.760  39.795  1.00  0.00           C
ATOM   7400 3C31 POPES 343      26.579 120.079  41.295  1.00  0.00           C
ATOM   7403 4C31 POPES 343      25.500 121.079  41.745  1.00  0.00           C
ATOM   7406 5C31 POPES 343      25.459 121.229  43.275  1.00  0.00           C
ATOM   7409 6C31 POPES 343      24.409 122.229  43.765  1.00  0.00           C
ATOM   7413  NH3 POPET 344     117.039  61.170  69.355  1.00  0.00           N
ATOM   7417  C12 POPET 344     117.990  60.020  69.225  1.00  0.00           C
ATOM   7420  C11 POPET 344     118.010  59.220  70.525  1.00  0.00           C
ATOM   7423  P   POPET 344     120.420  58.330  70.905  1.00  0.00           P
ATOM   7424  O13 POPET 344     120.990  59.399  70.065  1.00  0.00           O
ATOM   7425  O14 POPET 344     120.420  58.560  72.375  1.00  0.00           O
ATOM   7426  O11 POPET 344     121.010  56.920  70.525  1.00  0.00           O
ATOM   7427  O12 POPET 344     118.919  58.130  70.475  1.00  0.00           O
ATOM   7428  C1  POPET 344     121.770  56.680  69.325  1.00  0.00           C
ATOM   7431  C2  POPET 344     120.910  56.259  68.085  1.00  0.00           C
ATOM   7433  O21 POPET 344     121.779  55.500  67.235  1.00  0.00           O
ATOM   7434  C21 POPET 344     121.289  54.470  66.585  1.00  0.00           C
ATOM   7435  O22 POPET 344     120.210  53.930  66.795  1.00  0.00           O
ATOM   7436  C22 POPET 344     122.380  53.969  65.615  1.00  0.00           C
ATOM   7439  C3  POPET 344     120.370  57.500  67.295  1.00  0.00           C
ATOM   7442  O31 POPET 344     119.979  57.220  65.925  1.00  0.00           O
ATOM   7443  C31 POPET 344     118.789  56.689  65.815  1.00  0.00           C
ATOM   7444  O32 POPET 344     118.079  56.329  66.755  1.00  0.00           O
ATOM   7445  C32 POPET 344     118.370  56.599  64.355  1.00  0.00           C
ATOM   7448  C23 POPET 344     121.870  53.090  64.445  1.00  0.00           C
ATOM   7451  C24 POPET 344     121.469  53.869  63.185  1.00  0.00           C
ATOM   7454  C25 POPET 344     122.629  54.540  62.425  1.00  0.00           C
ATOM   7457  C26 POPET 344     123.569  53.560  61.715  1.00  0.00           C
ATOM   7460  C27 POPET 344     124.800  54.270  61.115  1.00  0.00           C
ATOM   7463  C28 POPET 344     125.710  53.310  60.315  1.00  0.00           C
ATOM   7466  C29 POPET 344     127.059  53.939  60.035  1.00  0.00           C
ATOM   7468 0C21 POPET 344     127.700  54.010  58.865  1.00  0.00           C
ATOM   7470 1C21 POPET 344     127.260  53.420  57.545  1.00  0.00           C
ATOM   7473 2C21 POPET 344     128.429  52.779  56.765  1.00  0.00           C
ATOM   7476 3C21 POPET 344     129.090  51.590  57.475  1.00  0.00           C
ATOM   7479 4C21 POPET 344     130.120  50.900  56.575  1.00  0.00           C
ATOM   7482 5C21 POPET 344     131.030  49.880  57.285  1.00  0.00           C
ATOM   7485 6C21 POPET 344     132.069  50.530  58.205  1.00  0.00           C
ATOM   7488 7C21 POPET 344     133.110  49.529  58.695  1.00  0.00           C
ATOM   7491 8C21 POPET 344     134.129  50.139  59.655  1.00  0.00           C
ATOM   7495  C33 POPET 344     118.799  57.779  63.465  1.00  0.00           C
ATOM   7498  C34 POPET 344     118.120  57.670  62.085  1.00  0.00           C
ATOM   7501  C35 POPET 344     118.779  58.540  61.025  1.00  0.00           C
ATOM   7504  C36 POPET 344     118.160  58.360  59.635  1.00  0.00           C
ATOM   7507  C37 POPET 344     119.010  59.039  58.565  1.00  0.00           C
ATOM   7510  C38 POPET 344     118.350  59.090  57.175  1.00  0.00           C
ATOM   7513  C39 POPET 344     119.109  60.069  56.275  1.00  0.00           C
ATOM   7516 0C31 POPET 344     118.469  60.250  54.895  1.00  0.00           C
ATOM   7519 1C31 POPET 344     119.109  61.420  54.135  1.00  0.00           C
ATOM   7522 2C31 POPET 344     118.569  61.609  52.715  1.00  0.00           C
ATOM   7525 3C31 POPET 344     119.090  62.930  52.115  1.00  0.00           C
ATOM   7528 4C31 POPET 344     118.750  63.090  50.625  1.00  0.00           C
ATOM   7531 5C31 POPET 344     119.569  64.210  49.985  1.00  0.00           C
ATOM   7534 6C31 POPET 344     119.370  64.320  48.475  1.00  0.00           C
ATOM   7538  NH3 POPEU 345      49.339 106.679  67.325  1.00  0.00           N
ATOM   7542  C12 POPEU 345      47.930 106.310  66.925  1.00  0.00           C
ATOM   7545  C11 POPEU 345      47.190 105.540  68.045  1.00  0.00           C
ATOM   7548  P   POPEU 345      44.510 105.529  68.105  1.00  0.00           P
ATOM   7549  O13 POPEU 345      43.739 104.310  68.465  1.00  0.00           O
ATOM   7550  O14 POPEU 345      44.630 106.579  69.145  1.00  0.00           O
ATOM   7551  O11 POPEU 345      43.870 106.188  66.835  1.00  0.00           O
ATOM   7552  O12 POPEU 345      45.929 105.118  67.565  1.00  0.00           O
ATOM   7553  C1  POPEU 345      44.110 105.740  65.485  1.00  0.00           C
ATOM   7556  C2  POPEU 345      42.829 105.919  64.615  1.00  0.00           C
ATOM   7558  O21 POPEU 345      43.190 106.229  63.255  1.00  0.00           O
ATOM   7559  C21 POPEU 345      43.210 105.229  62.395  1.00  0.00           C
ATOM   7560  O22 POPEU 345      43.019 104.049  62.665  1.00  0.00           O
ATOM   7561  C22 POPEU 345      43.399 105.820  60.985  1.00  0.00           C
ATOM   7564  C3  POPEU 345      42.020 107.120  65.155  1.00  0.00           C
ATOM   7567  O31 POPEU 345      40.960 107.540  64.265  1.00  0.00           O
ATOM   7568  C31 POPEU 345      39.719 107.340  64.635  1.00  0.00           C
ATOM   7569  O32 POPEU 345      39.339 106.759  65.655  1.00  0.00           O
ATOM   7570  C32 POPEU 345      38.809 108.149  63.715  1.00  0.00           C
ATOM   7573  C23 POPEU 345      44.159 104.938  59.955  1.00  0.00           C
ATOM   7576  C24 POPEU 345      44.300 105.630  58.575  1.00  0.00           C
ATOM   7579  C25 POPEU 345      44.710 104.679  57.435  1.00  0.00           C
ATOM   7582  C26 POPEU 345      45.739 105.258  56.445  1.00  0.00           C
ATOM   7585  C27 POPEU 345      45.190 105.630  55.055  1.00  0.00           C
ATOM   7588  C28 POPEU 345      46.340 105.809  54.045  1.00  0.00           C
ATOM   7591  C29 POPEU 345      45.919 106.340  52.695  1.00  0.00           C
ATOM   7593 0C21 POPEU 345      45.440 105.630  51.655  1.00  0.00           C
ATOM   7595 1C21 POPEU 345      45.139 104.150  51.635  1.00  0.00           C
ATOM   7598 2C21 POPEU 345      43.819 103.840  50.905  1.00  0.00           C
ATOM   7601 3C21 POPEU 345      42.559 104.369  51.605  1.00  0.00           C
ATOM   7604 4C21 POPEU 345      41.289 104.059  50.815  1.00  0.00           C
ATOM   7607 5C21 POPEU 345      40.010 104.590  51.485  1.00  0.00           C
ATOM   7610 6C21 POPEU 345      38.760 104.279  50.655  1.00  0.00           C
ATOM   7613 7C21 POPEU 345      37.469 104.749  51.345  1.00  0.00           C
ATOM   7616 8C21 POPEU 345      36.239 104.590  50.455  1.00  0.00           C
ATOM   7620  C33 POPEU 345      37.399 107.560  63.495  1.00  0.00           C
ATOM   7623  C34 POPEU 345      37.340 106.579  62.315  1.00  0.00           C
ATOM   7626  C35 POPEU 345      37.309 107.260  60.935  1.00  0.00           C
ATOM   7629  C36 POPEU 345      35.879 107.450  60.415  1.00  0.00           C
ATOM   7632  C37 POPEU 345      35.789 107.820  58.925  1.00  0.00           C
ATOM   7635  C38 POPEU 345      34.370 107.609  58.385  1.00  0.00           C
ATOM   7638  C39 POPEU 345      34.079 108.320  57.065  1.00  0.00           C
ATOM   7641 0C31 POPEU 345      34.760 107.669  55.855  1.00  0.00           C
ATOM   7644 1C31 POPEU 345      34.669 108.590  54.635  1.00  0.00           C
ATOM   7647 2C31 POPEU 345      35.270 107.979  53.365  1.00  0.00           C
ATOM   7650 3C31 POPEU 345      35.419 109.008  52.245  1.00  0.00           C
ATOM   7653 4C31 POPEU 345      34.079 109.459  51.645  1.00  0.00           C
ATOM   7656 5C31 POPEU 345      34.269 110.479  50.515  1.00  0.00           C
ATOM   7659 6C31 POPEU 345      33.030 110.578  49.625  1.00  0.00           C
ATOM   7663  NH3 POPEV 346     111.209  58.160  70.365  1.00  0.00           N
ATOM   7667  C12 POPEV 346     111.559  59.000  71.555  1.00  0.00           C
ATOM   7670  C11 POPEV 346     112.889  59.758  71.395  1.00  0.00           C
ATOM   7673  P   POPEV 346     113.519  60.270  68.945  1.00  0.00           P
ATOM   7674  O13 POPEV 346     112.430  59.490  68.325  1.00  0.00           O
ATOM   7675  O14 POPEV 346     114.829  59.670  69.265  1.00  0.00           O
ATOM   7676  O11 POPEV 346     113.859  61.549  68.065  1.00  0.00           O
ATOM   7677  O12 POPEV 346     112.889  60.750  70.325  1.00  0.00           O
ATOM   7678  C1  POPEV 346     113.200  61.750  66.795  1.00  0.00           C
ATOM   7681  C2  POPEV 346     114.030  61.329  65.525  1.00  0.00           C
ATOM   7683  O21 POPEV 346     113.579  62.100  64.385  1.00  0.00           O
ATOM   7684  C21 POPEV 346     112.420  61.700  63.865  1.00  0.00           C
ATOM   7685  O22 POPEV 346     111.539  61.090  64.425  1.00  0.00           O
ATOM   7686  C22 POPEV 346     112.450  61.959  62.355  1.00  0.00           C
ATOM   7689  C3  POPEV 346     114.109  59.790  65.185  1.00  0.00           C
ATOM   7692  O31 POPEV 346     114.249  59.600  63.755  1.00  0.00           O
ATOM   7693  C31 POPEV 346     114.569  58.368  63.345  1.00  0.00           C
ATOM   7694  O32 POPEV 346     115.020  57.490  64.055  1.00  0.00           O
ATOM   7695  C32 POPEV 346     114.220  58.220  61.855  1.00  0.00           C
ATOM   7698  C23 POPEV 346     111.450  61.020  61.655  1.00  0.00           C
ATOM   7701  C24 POPEV 346     111.770  60.670  60.205  1.00  0.00           C
ATOM   7704  C25 POPEV 346     110.750  59.630  59.715  1.00  0.00           C
ATOM   7707  C26 POPEV 346     111.130  58.959  58.405  1.00  0.00           C
ATOM   7710  C27 POPEV 346     110.319  57.680  58.155  1.00  0.00           C
ATOM   7713  C28 POPEV 346     110.770  56.959  56.875  1.00  0.00           C
ATOM   7716  C29 POPEV 346     109.909  55.770  56.565  1.00  0.00           C
ATOM   7718 0C21 POPEV 346     110.219  54.770  55.725  1.00  0.00           C
ATOM   7720 1C21 POPEV 346     111.480  54.670  54.895  1.00  0.00           C
ATOM   7723 2C21 POPEV 346     111.349  55.380  53.535  1.00  0.00           C
ATOM   7726 3C21 POPEV 346     110.149  54.920  52.685  1.00  0.00           C
ATOM   7729 4C21 POPEV 346     110.010  55.709  51.385  1.00  0.00           C
ATOM   7732 5C21 POPEV 346     108.980  55.090  50.425  1.00  0.00           C
ATOM   7735 6C21 POPEV 346     108.589  56.040  49.295  1.00  0.00           C
ATOM   7738 7C21 POPEV 346     108.029  55.340  48.055  1.00  0.00           C
ATOM   7741 8C21 POPEV 346     107.510  56.329  47.025  1.00  0.00           C
ATOM   7745  C33 POPEV 346     114.520  56.809  61.245  1.00  0.00           C
ATOM   7748  C34 POPEV 346     113.429  56.310  60.275  1.00  0.00           C
ATOM   7751  C35 POPEV 346     113.879  55.200  59.305  1.00  0.00           C
ATOM   7754  C36 POPEV 346     114.839  55.720  58.225  1.00  0.00           C
ATOM   7757  C37 POPEV 346     115.269  54.700  57.165  1.00  0.00           C
ATOM   7760  C38 POPEV 346     116.250  55.330  56.175  1.00  0.00           C
ATOM   7763  C39 POPEV 346     116.899  54.360  55.175  1.00  0.00           C
ATOM   7766 0C31 POPEV 346     117.990  55.090  54.375  1.00  0.00           C
ATOM   7769 1C31 POPEV 346     118.690  54.259  53.285  1.00  0.00           C
ATOM   7772 2C31 POPEV 346     119.670  55.149  52.495  1.00  0.00           C
ATOM   7775 3C31 POPEV 346     120.280  54.470  51.265  1.00  0.00           C
ATOM   7778 4C31 POPEV 346     120.990  55.479  50.355  1.00  0.00           C
ATOM   7781 5C31 POPEV 346     121.410  54.889  49.005  1.00  0.00           C
ATOM   7784 6C31 POPEV 346     121.860  55.950  48.005  1.00  0.00           C
ATOM   7788  NH3 POPEW 347      25.309  49.410  71.095  1.00  0.00           N
ATOM   7792  C12 POPEW 347      26.520  48.939  71.835  1.00  0.00           C
ATOM   7795  C11 POPEW 347      26.669  47.410  71.865  1.00  0.00           C
ATOM   7798  P   POPEW 347      28.449  45.860  70.645  1.00  0.00           P
ATOM   7799  O13 POPEW 347      29.840  45.470  70.945  1.00  0.00           O
ATOM   7800  O14 POPEW 347      27.410  44.810  70.765  1.00  0.00           O
ATOM   7801  O11 POPEW 347      28.479  46.389  69.155  1.00  0.00           O
ATOM   7802  O12 POPEW 347      28.010  47.110  71.485  1.00  0.00           O
ATOM   7803  C1  POPEW 347      27.719  47.439  68.605  1.00  0.00           C
ATOM   7806  C2  POPEW 347      26.769  46.910  67.515  1.00  0.00           C
ATOM   7808  O21 POPEW 347      25.749  47.890  67.405  1.00  0.00           O
ATOM   7809  C21 POPEW 347      25.079  48.110  66.275  1.00  0.00           C
ATOM   7810  O22 POPEW 347      23.940  48.530  66.265  1.00  0.00           O
ATOM   7811  C22 POPEW 347      25.899  47.880  64.995  1.00  0.00           C
ATOM   7814  C3  POPEW 347      26.130  45.549  67.915  1.00  0.00           C
ATOM   7817  O31 POPEW 347      25.329  44.970  66.855  1.00  0.00           O
ATOM   7818  C31 POPEW 347      25.930  43.979  66.195  1.00  0.00           C
ATOM   7819  O32 POPEW 347      27.110  43.700  66.245  1.00  0.00           O
ATOM   7820  C32 POPEW 347      24.929  43.310  65.275  1.00  0.00           C
ATOM   7823  C23 POPEW 347      25.479  48.829  63.845  1.00  0.00           C
ATOM   7826  C24 POPEW 347      26.260  48.569  62.545  1.00  0.00           C
ATOM   7829  C25 POPEW 347      25.449  47.770  61.505  1.00  0.00           C
ATOM   7832  C26 POPEW 347      24.419  48.630  60.755  1.00  0.00           C
ATOM   7835  C27 POPEW 347      23.230  47.789  60.275  1.00  0.00           C
ATOM   7838  C28 POPEW 347      22.289  48.508  59.295  1.00  0.00           C
ATOM   7841  C29 POPEW 347      22.800  48.500  57.865  1.00  0.00           C
ATOM   7843 0C21 POPEW 347      22.329  47.729  56.865  1.00  0.00           C
ATOM   7845 1C21 POPEW 347      21.220  46.720  57.005  1.00  0.00           C
ATOM   7848 2C21 POPEW 347      21.300  45.439  56.145  1.00  0.00           C
ATOM   7851 3C21 POPEW 347      20.949  45.639  54.665  1.00  0.00           C
ATOM   7854 4C21 POPEW 347      20.619  44.329  53.925  1.00  0.00           C
ATOM   7857 5C21 POPEW 347      21.690  43.229  54.085  1.00  0.00           C
ATOM   7860 6C21 POPEW 347      21.489  42.049  53.125  1.00  0.00           C
ATOM   7863 7C21 POPEW 347      21.899  42.369  51.675  1.00  0.00           C
ATOM   7866 8C21 POPEW 347      21.049  41.630  50.645  1.00  0.00           C
ATOM   7870  C33 POPEW 347      24.799  44.069  63.945  1.00  0.00           C
ATOM   7873  C34 POPEW 347      24.150  43.200  62.875  1.00  0.00           C
ATOM   7876  C35 POPEW 347      24.369  43.770  61.475  1.00  0.00           C
ATOM   7879  C36 POPEW 347      23.720  42.900  60.405  1.00  0.00           C
ATOM   7882  C37 POPEW 347      23.800  43.540  59.015  1.00  0.00           C
ATOM   7885  C38 POPEW 347      23.130  42.700  57.915  1.00  0.00           C
ATOM   7888  C39 POPEW 347      23.790  41.340  57.655  1.00  0.00           C
ATOM   7891 0C31 POPEW 347      23.790  40.990  56.165  1.00  0.00           C
ATOM   7894 1C31 POPEW 347      24.480  39.649  55.865  1.00  0.00           C
ATOM   7897 2C31 POPEW 347      24.899  39.490  54.395  1.00  0.00           C
ATOM   7900 3C31 POPEW 347      25.990  40.489  53.965  1.00  0.00           C
ATOM   7903 4C31 POPEW 347      26.669  40.119  52.635  1.00  0.00           C
ATOM   7906 5C31 POPEW 347      27.669  41.189  52.195  1.00  0.00           C
ATOM   7909 6C31 POPEW 347      28.449  40.799  50.935  1.00  0.00           C
ATOM   7913  NH3 POPEX 348      93.779  13.920  28.205  1.00  0.00           N
ATOM   7917  C12 POPEX 348      94.299  15.090  28.995  1.00  0.00           C
ATOM   7920  C11 POPEX 348      93.469  16.360  28.755  1.00  0.00           C
ATOM   7923  P   POPEX 348      94.270  18.830  28.455  1.00  0.00           P
ATOM   7924  O13 POPEX 348      93.079  19.610  28.855  1.00  0.00           O
ATOM   7925  O14 POPEX 348      94.500  18.660  26.995  1.00  0.00           O
ATOM   7926  O11 POPEX 348      95.579  19.470  29.075  1.00  0.00           O
ATOM   7927  O12 POPEX 348      94.260  17.450  29.195  1.00  0.00           O
ATOM   7928  C1  POPEX 348      95.539  20.080  30.375  1.00  0.00           C
ATOM   7931  C2  POPEX 348      95.739  19.080  31.555  1.00  0.00           C
ATOM   7933  O21 POPEX 348      96.149  19.770  32.745  1.00  0.00           O
ATOM   7934  C21 POPEX 348      97.339  20.350  32.835  1.00  0.00           C
ATOM   7935  O22 POPEX 348      98.149  20.500  31.935  1.00  0.00           O
ATOM   7936  C22 POPEX 348      97.579  20.720  34.315  1.00  0.00           C
ATOM   7939  C3  POPEX 348      96.690  17.880  31.305  1.00  0.00           C
ATOM   7942  O31 POPEX 348      97.039  17.220  32.545  1.00  0.00           O
ATOM   7943  C31 POPEX 348      96.079  16.440  33.045  1.00  0.00           C
ATOM   7944  O32 POPEX 348      95.090  16.070  32.455  1.00  0.00           O
ATOM   7945  C32 POPEX 348      96.390  16.110  34.525  1.00  0.00           C
ATOM   7948  C23 POPEX 348      96.580  20.060  35.305  1.00  0.00           C
ATOM   7951  C24 POPEX 348      96.829  20.470  36.755  1.00  0.00           C
ATOM   7954  C25 POPEX 348      97.970  19.710  37.465  1.00  0.00           C
ATOM   7957  C26 POPEX 348      99.030  20.639  38.075  1.00  0.00           C
ATOM   7960  C27 POPEX 348      98.499  21.650  39.105  1.00  0.00           C
ATOM   7963  C28 POPEX 348      99.389  22.900  39.255  1.00  0.00           C
ATOM   7966  C29 POPEX 348     100.669  22.680  40.005  1.00  0.00           C
ATOM   7968 0C21 POPEX 348     101.159  23.420  41.025  1.00  0.00           C
ATOM   7970 1C21 POPEX 348     100.499  24.630  41.635  1.00  0.00           C
ATOM   7973 2C21 POPEX 348     100.649  24.690  43.165  1.00  0.00           C
ATOM   7976 3C21 POPEX 348      99.839  23.610  43.905  1.00  0.00           C
ATOM   7979 4C21 POPEX 348      99.399  24.100  45.295  1.00  0.00           C
ATOM   7982 5C21 POPEX 348      98.820  23.000  46.195  1.00  0.00           C
ATOM   7985 6C21 POPEX 348      98.139  23.640  47.415  1.00  0.00           C
ATOM   7988 7C21 POPEX 348      97.769  22.690  48.555  1.00  0.00           C
ATOM   7991 8C21 POPEX 348      97.090  23.399  49.725  1.00  0.00           C
ATOM   7995  C33 POPEX 348      95.179  16.389  35.475  1.00  0.00           C
ATOM   7998  C34 POPEX 348      95.370  15.990  36.955  1.00  0.00           C
ATOM   8001  C35 POPEX 348      94.019  15.979  37.725  1.00  0.00           C
ATOM   8004  C36 POPEX 348      93.969  15.139  39.025  1.00  0.00           C
ATOM   8007  C37 POPEX 348      93.820  15.930  40.335  1.00  0.00           C
ATOM   8010  C38 POPEX 348      93.379  15.040  41.515  1.00  0.00           C
ATOM   8013  C39 POPEX 348      93.399  15.770  42.875  1.00  0.00           C
ATOM   8016 0C31 POPEX 348      92.579  15.110  44.005  1.00  0.00           C
ATOM   8019 1C31 POPEX 348      93.010  15.620  45.395  1.00  0.00           C
ATOM   8022 2C31 POPEX 348      91.929  15.640  46.495  1.00  0.00           C
ATOM   8025 3C31 POPEX 348      90.859  16.740  46.345  1.00  0.00           C
ATOM   8028 4C31 POPEX 348      90.230  17.160  47.685  1.00  0.00           C
ATOM   8031 5C31 POPEX 348      89.159  18.250  47.535  1.00  0.00           C
ATOM   8034 6C31 POPEX 348      88.540  18.680  48.875  1.00  0.00           C
ATOM   8038  NH3 POPEY 349      21.270  84.859  24.115  1.00  0.00           N
ATOM   8042  C12 POPEY 349      22.050  84.799  25.385  1.00  0.00           C
ATOM   8045  C11 POPEY 349      23.469  84.310  25.085  1.00  0.00           C
ATOM   8048  P   POPEY 349      25.540  83.349  26.265  1.00  0.00           P
ATOM   8049  O13 POPEY 349      25.449  81.950  25.825  1.00  0.00           O
ATOM   8050  O14 POPEY 349      26.430  84.259  25.515  1.00  0.00           O
ATOM   8051  O11 POPEY 349      25.960  83.460  27.815  1.00  0.00           O
ATOM   8052  O12 POPEY 349      24.100  83.969  26.315  1.00  0.00           O
ATOM   8053  C1  POPEY 349      25.120  82.880  28.845  1.00  0.00           C
ATOM   8056  C2  POPEY 349      25.570  83.250  30.315  1.00  0.00           C
ATOM   8058  O21 POPEY 349      24.579  82.799  31.265  1.00  0.00           O
ATOM   8059  C21 POPEY 349      25.079  82.560  32.485  1.00  0.00           C
ATOM   8060  O22 POPEY 349      26.260  82.459  32.765  1.00  0.00           O
ATOM   8061  C22 POPEY 349      23.940  82.479  33.515  1.00  0.00           C
ATOM   8064  C3  POPEY 349      25.730  84.789  30.465  1.00  0.00           C
ATOM   8067  O31 POPEY 349      25.949  85.189  31.835  1.00  0.00           O
ATOM   8068  C31 POPEY 349      26.260  86.469  31.965  1.00  0.00           C
ATOM   8069  O32 POPEY 349      26.430  87.249  31.035  1.00  0.00           O
ATOM   8070  C32 POPEY 349      26.360  86.828  33.445  1.00  0.00           C
ATOM   8073  C23 POPEY 349      24.430  82.079  34.925  1.00  0.00           C
ATOM   8076  C24 POPEY 349      23.270  82.020  35.935  1.00  0.00           C
ATOM   8079  C25 POPEY 349      23.700  81.619  37.365  1.00  0.00           C
ATOM   8082  C26 POPEY 349      22.620  82.039  38.375  1.00  0.00           C
ATOM   8085  C27 POPEY 349      22.480  81.100  39.585  1.00  0.00           C
ATOM   8088  C28 POPEY 349      21.419  81.579  40.595  1.00  0.00           C
ATOM   8091  C29 POPEY 349      20.010  81.590  40.035  1.00  0.00           C
ATOM   8093 0C21 POPEY 349      18.889  81.508  40.775  1.00  0.00           C
ATOM   8095 1C21 POPEY 349      18.840  81.430  42.275  1.00  0.00           C
ATOM   8098 2C21 POPEY 349      17.770  82.329  42.915  1.00  0.00           C
ATOM   8101 3C21 POPEY 349      18.030  82.570  44.405  1.00  0.00           C
ATOM   8104 4C21 POPEY 349      18.019  81.279  45.235  1.00  0.00           C
ATOM   8107 5C21 POPEY 349      18.690  81.439  46.605  1.00  0.00           C
ATOM   8110 6C21 POPEY 349      18.669  80.109  47.375  1.00  0.00           C
ATOM   8113 7C21 POPEY 349      19.370  80.180  48.725  1.00  0.00           C
ATOM   8116 8C21 POPEY 349      19.100  78.950  49.585  1.00  0.00           C
ATOM   8120  C33 POPEY 349      25.029  86.650  34.225  1.00  0.00           C
ATOM   8123  C34 POPEY 349      25.239  85.919  35.555  1.00  0.00           C
ATOM   8126  C35 POPEY 349      23.940  85.499  36.255  1.00  0.00           C
ATOM   8129  C36 POPEY 349      23.189  86.630  36.965  1.00  0.00           C
ATOM   8132  C37 POPEY 349      21.999  86.100  37.795  1.00  0.00           C
ATOM   8135  C38 POPEY 349      21.190  87.219  38.445  1.00  0.00           C
ATOM   8138  C39 POPEY 349      20.059  86.699  39.355  1.00  0.00           C
ATOM   8141 0C31 POPEY 349      20.530  86.329  40.775  1.00  0.00           C
ATOM   8144 1C31 POPEY 349      19.360  85.820  41.625  1.00  0.00           C
ATOM   8147 2C31 POPEY 349      19.659  85.700  43.125  1.00  0.00           C
ATOM   8150 3C31 POPEY 349      19.719  87.049  43.855  1.00  0.00           C
ATOM   8153 4C31 POPEY 349      19.530  86.910  45.375  1.00  0.00           C
ATOM   8156 5C31 POPEY 349      19.180  88.240  46.055  1.00  0.00           C
ATOM   8159 6C31 POPEY 349      18.829  88.089  47.535  1.00  0.00           C
ATOM   8163  NH3 POPEZ 350      52.039  15.400  25.735  1.00  0.00           N
ATOM   8167  C12 POPEZ 350      53.000  16.000  24.745  1.00  0.00           C
ATOM   8170  C11 POPEZ 350      52.300  16.899  23.725  1.00  0.00           C
ATOM   8173  P   POPEZ 350      53.460  19.260  23.755  1.00  0.00           P
ATOM   8174  O13 POPEZ 350      52.230  20.060  23.535  1.00  0.00           O
ATOM   8175  O14 POPEZ 350      54.739  19.810  23.275  1.00  0.00           O
ATOM   8176  O11 POPEZ 350      53.569  18.980  25.305  1.00  0.00           O
ATOM   8177  O12 POPEZ 350      53.239  17.810  23.165  1.00  0.00           O
ATOM   8178  C1  POPEZ 350      52.469  19.090  26.205  1.00  0.00           C
ATOM   8181  C2  POPEZ 350      53.060  19.099  27.635  1.00  0.00           C
ATOM   8183  O21 POPEZ 350      52.149  18.860  28.745  1.00  0.00           O
ATOM   8184  C21 POPEZ 350      51.540  17.680  28.765  1.00  0.00           C
ATOM   8185  O22 POPEZ 350      51.329  16.960  27.805  1.00  0.00           O
ATOM   8186  C22 POPEZ 350      51.219  17.200  30.195  1.00  0.00           C
ATOM   8189  C3  POPEZ 350      53.770  20.470  27.805  1.00  0.00           C
ATOM   8192  O31 POPEZ 350      54.180  20.720  29.165  1.00  0.00           O
ATOM   8193  C31 POPEZ 350      53.390  21.529  29.855  1.00  0.00           C
ATOM   8194  O32 POPEZ 350      52.489  22.219  29.405  1.00  0.00           O
ATOM   8195  C32 POPEZ 350      53.780  21.470  31.335  1.00  0.00           C
ATOM   8198  C23 POPEZ 350      50.850  18.280  31.245  1.00  0.00           C
ATOM   8201  C24 POPEZ 350      49.700  17.860  32.185  1.00  0.00           C
ATOM   8204  C25 POPEZ 350      49.879  16.490  32.885  1.00  0.00           C
ATOM   8207  C26 POPEZ 350      48.640  15.990  33.665  1.00  0.00           C
ATOM   8210  C27 POPEZ 350      48.289  16.770  34.945  1.00  0.00           C
ATOM   8213  C28 POPEZ 350      47.079  16.170  35.685  1.00  0.00           C
ATOM   8216  C29 POPEZ 350      46.769  16.850  36.995  1.00  0.00           C
ATOM   8218 0C21 POPEZ 350      45.589  16.940  37.635  1.00  0.00           C
ATOM   8220 1C21 POPEZ 350      44.240  16.340  37.275  1.00  0.00           C
ATOM   8223 2C21 POPEZ 350      44.230  14.880  36.785  1.00  0.00           C
ATOM   8226 3C21 POPEZ 350      42.809  14.280  36.745  1.00  0.00           C
ATOM   8229 4C21 POPEZ 350      42.550  13.170  37.785  1.00  0.00           C
ATOM   8232 5C21 POPEZ 350      42.720  13.650  39.235  1.00  0.00           C
ATOM   8235 6C21 POPEZ 350      42.319  12.590  40.275  1.00  0.00           C
ATOM   8238 7C21 POPEZ 350      42.669  13.020  41.705  1.00  0.00           C
ATOM   8241 8C21 POPEZ 350      42.340  11.970  42.775  1.00  0.00           C
ATOM   8245  C33 POPEZ 350      52.569  21.500  32.295  1.00  0.00           C
ATOM   8248  C34 POPEZ 350      52.980  21.440  33.775  1.00  0.00           C
ATOM   8251  C35 POPEZ 350      51.800  21.800  34.695  1.00  0.00           C
ATOM   8254  C36 POPEZ 350      52.100  21.730  36.195  1.00  0.00           C
ATOM   8257  C37 POPEZ 350      50.850  22.030  37.045  1.00  0.00           C
ATOM   8260  C38 POPEZ 350      51.140  22.010  38.545  1.00  0.00           C
ATOM   8263  C39 POPEZ 350      49.870  22.230  39.385  1.00  0.00           C
ATOM   8266 0C31 POPEZ 350      50.149  22.140  40.895  1.00  0.00           C
ATOM   8269 1C31 POPEZ 350      48.859  22.070  41.715  1.00  0.00           C
ATOM   8272 2C31 POPEZ 350      49.110  21.750  43.195  1.00  0.00           C
ATOM   8275 3C31 POPEZ 350      47.819  21.810  44.015  1.00  0.00           C
ATOM   8278 4C31 POPEZ 350      48.050  21.640  45.525  1.00  0.00           C
ATOM   8281 5C31 POPEZ 350      46.740  21.450  46.305  1.00  0.00           C
ATOM   8284 6C31 POPEZ 350      46.950  21.350  47.815  1.00  0.00           C
ATOM   8288  NH3 POPEa 351      51.659  65.430  27.665  1.00  0.00           N
ATOM   8292  C12 POPEa 351      52.060  66.850  27.355  1.00  0.00           C
ATOM   8295  C11 POPEa 351      52.219  67.780  28.565  1.00  0.00           C
ATOM   8298  P   POPEa 351      53.079  70.240  28.995  1.00  0.00           P
ATOM   8299  O13 POPEa 351      54.510  70.200  29.365  1.00  0.00           O
ATOM   8300  O14 POPEa 351      52.550  71.430  28.315  1.00  0.00           O
ATOM   8301  O11 POPEa 351      52.210  69.920  30.275  1.00  0.00           O
ATOM   8302  O12 POPEa 351      52.800  68.979  28.075  1.00  0.00           O
ATOM   8303  C1  POPEa 351      52.539  70.369  31.585  1.00  0.00           C
ATOM   8306  C2  POPEa 351      51.389  69.920  32.535  1.00  0.00           C
ATOM   8308  O21 POPEa 351      50.999  70.868  33.535  1.00  0.00           O
ATOM   8309  C21 POPEa 351      51.909  71.328  34.335  1.00  0.00           C
ATOM   8310  O22 POPEa 351      53.099  71.060  34.345  1.00  0.00           O
ATOM   8311  C22 POPEa 351      51.260  72.380  35.225  1.00  0.00           C
ATOM   8314  C3  POPEa 351      51.529  68.490  33.105  1.00  0.00           C
ATOM   8317  O31 POPEa 351      50.300  68.070  33.725  1.00  0.00           O
ATOM   8318  C31 POPEa 351      50.350  67.749  35.015  1.00  0.00           C
ATOM   8319  O32 POPEa 351      51.350  67.788  35.705  1.00  0.00           O
ATOM   8320  C32 POPEa 351      48.949  67.359  35.515  1.00  0.00           C
ATOM   8323  C23 POPEa 351      52.140  72.680  36.445  1.00  0.00           C
ATOM   8326  C24 POPEa 351      52.219  71.530  37.455  1.00  0.00           C
ATOM   8329  C25 POPEa 351      53.289  71.880  38.485  1.00  0.00           C
ATOM   8332  C26 POPEa 351      53.350  70.938  39.675  1.00  0.00           C
ATOM   8335  C27 POPEa 351      54.530  71.328  40.565  1.00  0.00           C
ATOM   8338  C28 POPEa 351      54.450  70.729  41.975  1.00  0.00           C
ATOM   8341  C29 POPEa 351      55.850  70.710  42.535  1.00  0.00           C
ATOM   8343 0C21 POPEa 351      56.440  71.640  43.305  1.00  0.00           C
ATOM   8345 1C21 POPEa 351      55.810  72.910  43.825  1.00  0.00           C
ATOM   8348 2C21 POPEa 351      56.449  74.170  43.215  1.00  0.00           C
ATOM   8351 3C21 POPEa 351      56.120  75.410  44.055  1.00  0.00           C
ATOM   8354 4C21 POPEa 351      56.730  76.710  43.505  1.00  0.00           C
ATOM   8357 5C21 POPEa 351      56.870  77.758  44.615  1.00  0.00           C
ATOM   8360 6C21 POPEa 351      57.309  79.139  44.125  1.00  0.00           C
ATOM   8363 7C21 POPEa 351      57.739  80.040  45.295  1.00  0.00           C
ATOM   8366 8C21 POPEa 351      58.310  81.390  44.885  1.00  0.00           C
ATOM   8370  C33 POPEa 351      48.770  67.549  37.035  1.00  0.00           C
ATOM   8373  C34 POPEa 351      48.699  69.030  37.465  1.00  0.00           C
ATOM   8376  C35 POPEa 351      48.270  69.210  38.925  1.00  0.00           C
ATOM   8379  C36 POPEa 351      49.269  68.680  39.955  1.00  0.00           C
ATOM   8382  C37 POPEa 351      48.850  68.979  41.415  1.00  0.00           C
ATOM   8385  C38 POPEa 351      49.969  68.719  42.435  1.00  0.00           C
ATOM   8388  C39 POPEa 351      49.749  69.450  43.775  1.00  0.00           C
ATOM   8391 0C31 POPEa 351      50.329  70.868  43.805  1.00  0.00           C
ATOM   8394 1C31 POPEa 351      49.940  71.648  45.065  1.00  0.00           C
ATOM   8397 2C31 POPEa 351      50.969  72.710  45.465  1.00  0.00           C
ATOM   8400 3C31 POPEa 351      52.179  72.109  46.215  1.00  0.00           C
ATOM   8403 4C31 POPEa 351      53.060  73.178  46.875  1.00  0.00           C
ATOM   8406 5C31 POPEa 351      54.159  72.590  47.765  1.00  0.00           C
ATOM   8409 6C31 POPEa 351      55.139  73.639  48.285  1.00  0.00           C
ATOM   8413  NH3 POPEb 352      69.489  51.938  69.075  1.00  0.00           N
ATOM   8417  C12 POPEb 352      68.190  51.259  68.775  1.00  0.00           C
ATOM   8420  C11 POPEb 352      67.079  52.310  68.605  1.00  0.00           C
ATOM   8423  P   POPEb 352      65.789  53.930  70.205  1.00  0.00           P
ATOM   8424  O13 POPEb 352      64.879  52.979  70.905  1.00  0.00           O
ATOM   8425  O14 POPEb 352      66.129  55.160  70.945  1.00  0.00           O
ATOM   8426  O11 POPEb 352      65.060  54.340  68.865  1.00  0.00           O
ATOM   8427  O12 POPEb 352      67.109  53.209  69.715  1.00  0.00           O
ATOM   8428  C1  POPEb 352      65.599  55.349  68.025  1.00  0.00           C
ATOM   8431  C2  POPEb 352      64.560  55.770  66.955  1.00  0.00           C
ATOM   8433  O21 POPEb 352      65.289  56.020  65.745  1.00  0.00           O
ATOM   8434  C21 POPEb 352      64.859  55.380  64.675  1.00  0.00           C
ATOM   8435  O22 POPEb 352      63.719  54.950  64.515  1.00  0.00           O
ATOM   8436  C22 POPEb 352      66.059  55.170  63.735  1.00  0.00           C
ATOM   8439  C3  POPEb 352      63.719  57.000  67.425  1.00  0.00           C
ATOM   8442  O31 POPEb 352      63.210  57.770  66.315  1.00  0.00           O
ATOM   8443  C31 POPEb 352      63.840  58.930  66.085  1.00  0.00           C
ATOM   8444  O32 POPEb 352      64.450  59.590  66.905  1.00  0.00           O
ATOM   8445  C32 POPEb 352      63.579  59.350  64.665  1.00  0.00           C
ATOM   8448  C23 POPEb 352      65.840  55.709  62.305  1.00  0.00           C
ATOM   8451  C24 POPEb 352      66.980  56.599  61.805  1.00  0.00           C
ATOM   8454  C25 POPEb 352      67.130  57.869  62.665  1.00  0.00           C
ATOM   8457  C26 POPEb 352      67.899  58.979  61.945  1.00  0.00           C
ATOM   8460  C27 POPEb 352      68.319  60.090  62.915  1.00  0.00           C
ATOM   8463  C28 POPEb 352      68.950  61.319  62.215  1.00  0.00           C
ATOM   8466  C29 POPEb 352      70.409  61.510  62.535  1.00  0.00           C
ATOM   8468 0C21 POPEb 352      71.340  62.130  61.795  1.00  0.00           C
ATOM   8470 1C21 POPEb 352      71.160  62.869  60.485  1.00  0.00           C
ATOM   8473 2C21 POPEb 352      71.529  62.069  59.235  1.00  0.00           C
ATOM   8476 3C21 POPEb 352      71.600  62.960  57.995  1.00  0.00           C
ATOM   8479 4C21 POPEb 352      71.950  62.200  56.725  1.00  0.00           C
ATOM   8482 5C21 POPEb 352      72.289  63.139  55.565  1.00  0.00           C
ATOM   8485 6C21 POPEb 352      72.660  62.380  54.285  1.00  0.00           C
ATOM   8488 7C21 POPEb 352      73.079  63.299  53.125  1.00  0.00           C
ATOM   8491 8C21 POPEb 352      71.989  64.270  52.655  1.00  0.00           C
ATOM   8495  C33 POPEb 352      64.450  60.559  64.285  1.00  0.00           C
ATOM   8498  C34 POPEb 352      64.159  61.030  62.865  1.00  0.00           C
ATOM   8501  C35 POPEb 352      64.809  62.389  62.565  1.00  0.00           C
ATOM   8504  C36 POPEb 352      63.829  63.330  61.865  1.00  0.00           C
ATOM   8507  C37 POPEb 352      64.359  64.758  61.675  1.00  0.00           C
ATOM   8510  C38 POPEb 352      63.250  65.710  61.185  1.00  0.00           C
ATOM   8513  C39 POPEb 352      63.539  67.210  61.325  1.00  0.00           C
ATOM   8516 0C31 POPEb 352      64.579  67.749  60.325  1.00  0.00           C
ATOM   8519 1C31 POPEb 352      64.890  69.240  60.555  1.00  0.00           C
ATOM   8522 2C31 POPEb 352      66.149  69.749  59.835  1.00  0.00           C
ATOM   8525 3C31 POPEb 352      65.989  69.950  58.325  1.00  0.00           C
ATOM   8528 4C31 POPEb 352      65.219  71.229  57.965  1.00  0.00           C
ATOM   8531 5C31 POPEb 352      64.709  71.240  56.525  1.00  0.00           C
ATOM   8534 6C31 POPEb 352      63.810  72.430  56.205  1.00  0.00           C
ATOM   8538  NH3 POPEc 353      22.280  64.250  30.705  1.00  0.00           N
ATOM   8542  C12 POPEc 353      23.770  64.368  30.625  1.00  0.00           C
ATOM   8545  C11 POPEc 353      24.409  63.139  31.275  1.00  0.00           C
ATOM   8548  P   POPEc 353      26.690  62.360  32.255  1.00  0.00           P
ATOM   8549  O13 POPEc 353      25.930  61.119  32.505  1.00  0.00           O
ATOM   8550  O14 POPEc 353      28.000  62.220  31.585  1.00  0.00           O
ATOM   8551  O11 POPEc 353      26.820  63.219  33.575  1.00  0.00           O
ATOM   8552  O12 POPEc 353      25.819  63.330  31.335  1.00  0.00           O
ATOM   8553  C1  POPEc 353      27.989  63.260  34.395  1.00  0.00           C
ATOM   8556  C2  POPEc 353      27.599  63.200  35.895  1.00  0.00           C
ATOM   8558  O21 POPEc 353      28.809  63.179  36.675  1.00  0.00           O
ATOM   8559  C21 POPEc 353      28.700  63.590  37.925  1.00  0.00           C
ATOM   8560  O22 POPEc 353      27.800  64.280  38.375  1.00  0.00           O
ATOM   8561  C22 POPEc 353      29.829  62.969  38.765  1.00  0.00           C
ATOM   8564  C3  POPEc 353      26.799  61.899  36.165  1.00  0.00           C
ATOM   8567  O31 POPEc 353      26.119  61.868  37.445  1.00  0.00           O
ATOM   8568  C31 POPEc 353      26.709  61.160  38.395  1.00  0.00           C
ATOM   8569  O32 POPEc 353      27.819  60.660  38.335  1.00  0.00           O
ATOM   8570  C32 POPEc 353      25.840  61.148  39.625  1.00  0.00           C
ATOM   8573  C23 POPEc 353      29.780  63.279  40.285  1.00  0.00           C
ATOM   8576  C24 POPEc 353      30.840  62.450  41.045  1.00  0.00           C
ATOM   8579  C25 POPEc 353      30.979  62.799  42.535  1.00  0.00           C
ATOM   8582  C26 POPEc 353      31.320  64.270  42.815  1.00  0.00           C
ATOM   8585  C27 POPEc 353      31.850  64.499  44.235  1.00  0.00           C
ATOM   8588  C28 POPEc 353      32.260  65.960  44.535  1.00  0.00           C
ATOM   8591  C29 POPEc 353      31.079  66.880  44.705  1.00  0.00           C
ATOM   8593 0C21 POPEc 353      30.519  67.270  45.875  1.00  0.00           C
ATOM   8595 1C21 POPEc 353      30.960  66.868  47.265  1.00  0.00           C
ATOM   8598 2C21 POPEc 353      31.100  68.079  48.225  1.00  0.00           C
ATOM   8601 3C21 POPEc 353      32.190  69.079  47.815  1.00  0.00           C
ATOM   8604 4C21 POPEc 353      32.190  70.299  48.735  1.00  0.00           C
ATOM   8607 5C21 POPEc 353      33.300  71.310  48.425  1.00  0.00           C
ATOM   8610 6C21 POPEc 353      33.179  72.609  49.235  1.00  0.00           C
ATOM   8613 7C21 POPEc 353      34.320  73.590  48.925  1.00  0.00           C
ATOM   8616 8C21 POPEc 353      34.309  74.828  49.825  1.00  0.00           C
ATOM   8620  C33 POPEc 353      26.209  59.990  40.555  1.00  0.00           C
ATOM   8623  C34 POPEc 353      25.489  60.110  41.905  1.00  0.00           C
ATOM   8626  C35 POPEc 353      25.909  61.319  42.745  1.00  0.00           C
ATOM   8629  C36 POPEc 353      27.299  61.160  43.365  1.00  0.00           C
ATOM   8632  C37 POPEc 353      27.629  62.310  44.325  1.00  0.00           C
ATOM   8635  C38 POPEc 353      28.430  61.850  45.545  1.00  0.00           C
ATOM   8638  C39 POPEc 353      27.510  61.229  46.605  1.00  0.00           C
ATOM   8641 0C31 POPEc 353      28.189  60.900  47.935  1.00  0.00           C
ATOM   8644 1C31 POPEc 353      27.169  60.500  49.015  1.00  0.00           C
ATOM   8647 2C31 POPEc 353      27.819  60.028  50.325  1.00  0.00           C
ATOM   8650 3C31 POPEc 353      26.790  59.510  51.345  1.00  0.00           C
ATOM   8653 4C31 POPEc 353      26.079  60.618  52.145  1.00  0.00           C
ATOM   8656 5C31 POPEc 353      25.079  60.049  53.155  1.00  0.00           C
ATOM   8659 6C31 POPEc 353      24.399  61.110  54.015  1.00  0.00           C
ATOM   8663  NH3 POPEd 354     137.049  71.549  24.445  1.00  0.00           N
ATOM   8667  C12 POPEd 354     136.668  72.280  23.195  1.00  0.00           C
ATOM   8670  C11 POPEd 354     135.169  72.590  23.205  1.00  0.00           C
ATOM   8673  P   POPEd 354     133.269  73.729  24.535  1.00  0.00           P
ATOM   8674  O13 POPEd 354     132.980  75.090  24.005  1.00  0.00           O
ATOM   8675  O14 POPEd 354     132.579  72.549  23.965  1.00  0.00           O
ATOM   8676  O11 POPEd 354     133.300  73.799  26.125  1.00  0.00           O
ATOM   8677  O12 POPEd 354     134.830  73.450  24.305  1.00  0.00           O
ATOM   8678  C1  POPEd 354     132.100  73.570  26.865  1.00  0.00           C
ATOM   8681  C2  POPEd 354     132.420  73.530  28.395  1.00  0.00           C
ATOM   8683  O21 POPEd 354     131.329  73.000  29.135  1.00  0.00           O
ATOM   8684  C21 POPEd 354     131.069  71.710  29.095  1.00  0.00           C
ATOM   8685  O22 POPEd 354     131.700  70.850  28.495  1.00  0.00           O
ATOM   8686  C22 POPEd 354     129.929  71.468  30.085  1.00  0.00           C
ATOM   8689  C3  POPEd 354     132.719  74.950  28.985  1.00  0.00           C
ATOM   8692  O31 POPEd 354     133.630  74.828  30.105  1.00  0.00           O
ATOM   8693  C31 POPEd 354     133.569  75.710  31.095  1.00  0.00           C
ATOM   8694  O32 POPEd 354     132.899  76.729  31.115  1.00  0.00           O
ATOM   8695  C32 POPEd 354     134.470  75.240  32.235  1.00  0.00           C
ATOM   8698  C23 POPEd 354     130.429  70.780  31.365  1.00  0.00           C
ATOM   8701  C24 POPEd 354     129.560  71.090  32.585  1.00  0.00           C
ATOM   8704  C25 POPEd 354     129.970  72.389  33.295  1.00  0.00           C
ATOM   8707  C26 POPEd 354     129.230  72.600  34.625  1.00  0.00           C
ATOM   8710  C27 POPEd 354     130.129  73.299  35.645  1.00  0.00           C
ATOM   8713  C28 POPEd 354     129.370  73.890  36.855  1.00  0.00           C
ATOM   8716  C29 POPEd 354     128.890  72.799  37.785  1.00  0.00           C
ATOM   8718 0C21 POPEd 354     128.810  72.869  39.125  1.00  0.00           C
ATOM   8720 1C21 POPEd 354     129.140  74.060  39.985  1.00  0.00           C
ATOM   8723 2C21 POPEd 354     127.899  74.960  40.125  1.00  0.00           C
ATOM   8726 3C21 POPEd 354     128.090  76.049  41.185  1.00  0.00           C
ATOM   8729 4C21 POPEd 354     126.840  76.928  41.345  1.00  0.00           C
ATOM   8732 5C21 POPEd 354     126.700  77.490  42.765  1.00  0.00           C
ATOM   8735 6C21 POPEd 354     127.890  78.368  43.175  1.00  0.00           C
ATOM   8738 7C21 POPEd 354     127.789  78.799  44.645  1.00  0.00           C
ATOM   8741 8C21 POPEd 354     128.799  79.889  44.985  1.00  0.00           C
ATOM   8745  C33 POPEd 354     133.799  75.350  33.625  1.00  0.00           C
ATOM   8748  C34 POPEd 354     134.659  74.729  34.735  1.00  0.00           C
ATOM   8751  C35 POPEd 354     134.920  75.670  35.925  1.00  0.00           C
ATOM   8754  C36 POPEd 354     135.750  75.000  37.035  1.00  0.00           C
ATOM   8757  C37 POPEd 354     135.929  75.899  38.255  1.00  0.00           C
ATOM   8760  C38 POPEd 354     136.689  75.240  39.415  1.00  0.00           C
ATOM   8763  C39 POPEd 354     136.468  75.990  40.735  1.00  0.00           C
ATOM   8766 0C31 POPEd 354     137.388  75.520  41.875  1.00  0.00           C
ATOM   8769 1C31 POPEd 354     137.189  76.340  43.155  1.00  0.00           C
ATOM   8772 2C31 POPEd 354     138.418  76.350  44.065  1.00  0.00           C
ATOM   8775 3C31 POPEd 354     138.549  75.140  45.005  1.00  0.00           C
ATOM   8778 4C31 POPEd 354     139.958  75.078  45.605  1.00  0.00           C
ATOM   8781 5C31 POPEd 354     140.049  74.140  46.805  1.00  0.00           C
ATOM   8784 6C31 POPEd 354     141.478  73.859  47.275  1.00  0.00           C
ATOM   8788  NH3 POPEe 355      20.860  33.710  27.685  1.00  0.00           N
ATOM   8792  C12 POPEe 355      22.190  34.280  28.055  1.00  0.00           C
ATOM   8795  C11 POPEe 355      21.999  35.720  28.555  1.00  0.00           C
ATOM   8798  P   POPEe 355      21.399  36.740  26.195  1.00  0.00           P
ATOM   8799  O13 POPEe 355      21.039  35.500  25.495  1.00  0.00           O
ATOM   8800  O14 POPEe 355      20.739  37.990  25.775  1.00  0.00           O
ATOM   8801  O11 POPEe 355      22.959  36.940  26.145  1.00  0.00           O
ATOM   8802  O12 POPEe 355      21.139  36.500  27.735  1.00  0.00           O
ATOM   8803  C1  POPEe 355      23.479  38.250  26.395  1.00  0.00           C
ATOM   8806  C2  POPEe 355      24.569  38.210  27.495  1.00  0.00           C
ATOM   8808  O21 POPEe 355      24.010  38.250  28.825  1.00  0.00           O
ATOM   8809  C21 POPEe 355      23.510  39.389  29.265  1.00  0.00           C
ATOM   8810  O22 POPEe 355      23.630  40.479  28.725  1.00  0.00           O
ATOM   8811  C22 POPEe 355      22.640  39.130  30.495  1.00  0.00           C
ATOM   8814  C3  POPEe 355      25.700  39.249  27.185  1.00  0.00           C
ATOM   8817  O31 POPEe 355      26.769  39.160  28.135  1.00  0.00           O
ATOM   8818  C31 POPEe 355      27.520  38.069  27.935  1.00  0.00           C
ATOM   8819  O32 POPEe 355      27.369  37.279  27.025  1.00  0.00           O
ATOM   8820  C32 POPEe 355      28.490  37.880  29.075  1.00  0.00           C
ATOM   8823  C23 POPEe 355      23.350  38.950  31.855  1.00  0.00           C
ATOM   8826  C24 POPEe 355      22.340  38.450  32.895  1.00  0.00           C
ATOM   8829  C25 POPEe 355      22.780  38.619  34.355  1.00  0.00           C
ATOM   8832  C26 POPEe 355      21.720  38.130  35.355  1.00  0.00           C
ATOM   8835  C27 POPEe 355      20.440  38.979  35.445  1.00  0.00           C
ATOM   8838  C28 POPEe 355      19.419  38.350  36.415  1.00  0.00           C
ATOM   8841  C29 POPEe 355      18.090  39.059  36.405  1.00  0.00           C
ATOM   8843 0C21 POPEe 355      17.249  39.189  37.455  1.00  0.00           C
ATOM   8845 1C21 POPEe 355      17.459  38.660  38.855  1.00  0.00           C
ATOM   8848 2C21 POPEe 355      17.260  39.770  39.905  1.00  0.00           C
ATOM   8851 3C21 POPEe 355      17.770  39.380  41.305  1.00  0.00           C
ATOM   8854 4C21 POPEe 355      17.480  40.470  42.345  1.00  0.00           C
ATOM   8857 5C21 POPEe 355      18.120  40.240  43.725  1.00  0.00           C
ATOM   8860 6C21 POPEe 355      19.649  40.319  43.735  1.00  0.00           C
ATOM   8863 7C21 POPEe 355      20.229  40.489  45.145  1.00  0.00           C
ATOM   8866 8C21 POPEe 355      21.760  40.540  45.185  1.00  0.00           C
ATOM   8870  C33 POPEe 355      27.840  38.200  30.425  1.00  0.00           C
ATOM   8873  C34 POPEe 355      28.609  37.579  31.595  1.00  0.00           C
ATOM   8876  C35 POPEe 355      27.859  37.660  32.915  1.00  0.00           C
ATOM   8879  C36 POPEe 355      28.539  36.790  33.965  1.00  0.00           C
ATOM   8882  C37 POPEe 355      27.749  36.660  35.275  1.00  0.00           C
ATOM   8885  C38 POPEe 355      28.449  35.780  36.325  1.00  0.00           C
ATOM   8888  C39 POPEe 355      28.790  34.340  35.885  1.00  0.00           C
ATOM   8891 0C31 POPEe 355      27.640  33.619  35.165  1.00  0.00           C
ATOM   8894 1C31 POPEe 355      27.879  32.110  35.025  1.00  0.00           C
ATOM   8897 2C31 POPEe 355      26.809  31.400  34.175  1.00  0.00           C
ATOM   8900 3C31 POPEe 355      26.890  31.790  32.695  1.00  0.00           C
ATOM   8903 4C31 POPEe 355      25.860  31.060  31.825  1.00  0.00           C
ATOM   8906 5C31 POPEe 355      26.130  31.250  30.325  1.00  0.00           C
ATOM   8909 6C31 POPEe 355      24.970  30.780  29.455  1.00  0.00           C
ATOM   8913  NH3 POPEf 356      68.139  49.560  27.525  1.00  0.00           N
ATOM   8917  C12 POPEf 356      69.480  49.930  28.075  1.00  0.00           C
ATOM   8920  C11 POPEf 356      70.550  48.990  27.525  1.00  0.00           C
ATOM   8923  P   POPEf 356      72.880  48.600  28.685  1.00  0.00           P
ATOM   8924  O13 POPEf 356      73.359  47.210  28.865  1.00  0.00           O
ATOM   8925  O14 POPEf 356      73.329  49.360  27.505  1.00  0.00           O
ATOM   8926  O11 POPEf 356      73.060  49.380  30.025  1.00  0.00           O
ATOM   8927  O12 POPEf 356      71.310  48.470  28.605  1.00  0.00           O
ATOM   8928  C1  POPEf 356      72.060  50.229  30.565  1.00  0.00           C
ATOM   8931  C2  POPEf 356      72.639  50.830  31.855  1.00  0.00           C
ATOM   8933  O21 POPEf 356      71.579  51.189  32.755  1.00  0.00           O
ATOM   8934  C21 POPEf 356      71.199  50.170  33.525  1.00  0.00           C
ATOM   8935  O22 POPEf 356      70.350  49.350  33.235  1.00  0.00           O
ATOM   8936  C22 POPEf 356      72.039  50.139  34.795  1.00  0.00           C
ATOM   8939  C3  POPEf 356      73.569  52.040  31.555  1.00  0.00           C
ATOM   8942  O31 POPEf 356      74.090  52.630  32.765  1.00  0.00           O
ATOM   8943  C31 POPEf 356      75.050  51.959  33.395  1.00  0.00           C
ATOM   8944  O32 POPEf 356      75.550  50.920  33.015  1.00  0.00           O
ATOM   8945  C32 POPEf 356      75.319  52.660  34.725  1.00  0.00           C
ATOM   8948  C23 POPEf 356      71.519  51.110  35.865  1.00  0.00           C
ATOM   8951  C24 POPEf 356      72.469  51.240  37.065  1.00  0.00           C
ATOM   8954  C25 POPEf 356      72.769  49.930  37.805  1.00  0.00           C
ATOM   8957  C26 POPEf 356      71.499  49.250  38.325  1.00  0.00           C
ATOM   8960  C27 POPEf 356      71.789  47.979  39.135  1.00  0.00           C
ATOM   8963  C28 POPEf 356      70.490  47.188  39.365  1.00  0.00           C
ATOM   8966  C29 POPEf 356      70.630  46.078  40.385  1.00  0.00           C
ATOM   8968 0C21 POPEf 356      70.359  46.189  41.695  1.00  0.00           C
ATOM   8970 1C21 POPEf 356      69.929  47.458  42.385  1.00  0.00           C
ATOM   8973 2C21 POPEf 356      70.510  47.630  43.805  1.00  0.00           C
ATOM   8976 3C21 POPEf 356      72.039  47.470  43.875  1.00  0.00           C
ATOM   8979 4C21 POPEf 356      72.670  48.040  45.155  1.00  0.00           C
ATOM   8982 5C21 POPEf 356      72.000  47.598  46.465  1.00  0.00           C
ATOM   8985 6C21 POPEf 356      71.899  46.078  46.645  1.00  0.00           C
ATOM   8988 7C21 POPEf 356      71.609  45.709  48.105  1.00  0.00           C
ATOM   8991 8C21 POPEf 356      71.379  44.220  48.305  1.00  0.00           C
ATOM   8995  C33 POPEf 356      76.350  52.010  35.675  1.00  0.00           C
ATOM   8998  C34 POPEf 356      76.219  52.450  37.155  1.00  0.00           C
ATOM   9001  C35 POPEf 356      76.789  53.840  37.485  1.00  0.00           C
ATOM   9004  C36 POPEf 356      78.319  53.869  37.645  1.00  0.00           C
ATOM   9007  C37 POPEf 356      78.819  55.250  38.095  1.00  0.00           C
ATOM   9010  C38 POPEf 356      80.350  55.330  38.205  1.00  0.00           C
ATOM   9013  C39 POPEf 356      80.859  56.710  38.635  1.00  0.00           C
ATOM   9016 0C31 POPEf 356      80.579  57.819  37.605  1.00  0.00           C
ATOM   9019 1C31 POPEf 356      81.250  59.160  37.935  1.00  0.00           C
ATOM   9022 2C31 POPEf 356      80.809  59.729  39.285  1.00  0.00           C
ATOM   9025 3C31 POPEf 356      81.580  61.000  39.685  1.00  0.00           C
ATOM   9028 4C31 POPEf 356      81.079  61.539  41.035  1.00  0.00           C
ATOM   9031 5C31 POPEf 356      81.799  62.810  41.505  1.00  0.00           C
ATOM   9034 6C31 POPEf 356      81.229  63.299  42.835  1.00  0.00           C
ATOM   9038  NH3 POPEg 357      55.379  29.290  27.915  1.00  0.00           N
ATOM   9042  C12 POPEg 357      55.940  28.130  27.115  1.00  0.00           C
ATOM   9045  C11 POPEg 357      57.410  27.760  27.385  1.00  0.00           C
ATOM   9048  P   POPEg 357      57.340  25.100  27.255  1.00  0.00           P
ATOM   9049  O13 POPEg 357      58.510  24.430  27.875  1.00  0.00           O
ATOM   9050  O14 POPEg 357      56.600  24.290  26.265  1.00  0.00           O
ATOM   9051  O11 POPEg 357      56.319  25.450  28.385  1.00  0.00           O
ATOM   9052  O12 POPEg 357      57.769  26.540  26.715  1.00  0.00           O
ATOM   9053  C1  POPEg 357      56.179  24.719  29.595  1.00  0.00           C
ATOM   9056  C2  POPEg 357      56.510  25.670  30.765  1.00  0.00           C
ATOM   9058  O21 POPEg 357      56.230  24.950  31.955  1.00  0.00           O
ATOM   9059  C21 POPEg 357      57.049  24.860  33.005  1.00  0.00           C
ATOM   9060  O22 POPEg 357      56.960  23.940  33.805  1.00  0.00           O
ATOM   9061  C22 POPEg 357      58.029  26.030  33.165  1.00  0.00           C
ATOM   9064  C3  POPEg 357      55.609  26.920  30.705  1.00  0.00           C
ATOM   9067  O31 POPEg 357      56.359  28.060  31.155  1.00  0.00           O
ATOM   9068  C31 POPEg 357      55.640  29.160  31.325  1.00  0.00           C
ATOM   9069  O32 POPEg 357      54.530  29.350  30.855  1.00  0.00           O
ATOM   9070  C32 POPEg 357      56.499  30.080  32.195  1.00  0.00           C
ATOM   9073  C23 POPEg 357      58.600  26.069  34.605  1.00  0.00           C
ATOM   9076  C24 POPEg 357      59.479  27.290  34.925  1.00  0.00           C
ATOM   9079  C25 POPEg 357      60.149  27.210  36.315  1.00  0.00           C
ATOM   9082  C26 POPEg 357      59.170  27.130  37.495  1.00  0.00           C
ATOM   9085  C27 POPEg 357      59.859  26.770  38.825  1.00  0.00           C
ATOM   9088  C28 POPEg 357      58.929  26.880  40.035  1.00  0.00           C
ATOM   9091  C29 POPEg 357      59.619  26.450  41.305  1.00  0.00           C
ATOM   9093 0C21 POPEg 357      59.219  26.740  42.565  1.00  0.00           C
ATOM   9095 1C21 POPEg 357      57.969  27.479  42.955  1.00  0.00           C
ATOM   9098 2C21 POPEg 357      57.119  26.750  44.025  1.00  0.00           C
ATOM   9101 3C21 POPEg 357      56.529  25.390  43.585  1.00  0.00           C
ATOM   9104 4C21 POPEg 357      57.410  24.150  43.845  1.00  0.00           C
ATOM   9107 5C21 POPEg 357      57.620  23.799  45.335  1.00  0.00           C
ATOM   9110 6C21 POPEg 357      56.379  23.190  46.005  1.00  0.00           C
ATOM   9113 7C21 POPEg 357      56.569  22.970  47.515  1.00  0.00           C
ATOM   9116 8C21 POPEg 357      55.370  22.319  48.195  1.00  0.00           C
ATOM   9120  C33 POPEg 357      55.820  30.710  33.425  1.00  0.00           C
ATOM   9123  C34 POPEg 357      56.909  31.029  34.445  1.00  0.00           C
ATOM   9126  C35 POPEg 357      56.440  31.640  35.765  1.00  0.00           C
ATOM   9129  C36 POPEg 357      57.390  31.210  36.885  1.00  0.00           C
ATOM   9132  C37 POPEg 357      57.119  31.889  38.225  1.00  0.00           C
ATOM   9135  C38 POPEg 357      57.959  31.290  39.375  1.00  0.00           C
ATOM   9138  C39 POPEg 357      59.469  31.600  39.305  1.00  0.00           C
ATOM   9141 0C31 POPEg 357      60.309  30.430  38.775  1.00  0.00           C
ATOM   9144 1C31 POPEg 357      61.769  30.820  38.475  1.00  0.00           C
ATOM   9147 2C31 POPEg 357      62.829  29.780  38.865  1.00  0.00           C
ATOM   9150 3C31 POPEg 357      64.230  30.279  38.485  1.00  0.00           C
ATOM   9153 4C31 POPEg 357      65.380  29.610  39.255  1.00  0.00           C
ATOM   9156 5C31 POPEg 357      66.709  30.350  39.065  1.00  0.00           C
ATOM   9159 6C31 POPEg 357      67.889  29.740  39.815  1.00  0.00           C
ATOM   9163  NH3 POPEh 358      62.730  40.260  68.425  1.00  0.00           N
ATOM   9167  C12 POPEh 358      61.329  39.790  68.695  1.00  0.00           C
ATOM   9170  C11 POPEh 358      60.339  40.579  67.825  1.00  0.00           C
ATOM   9173  P   POPEh 358      58.149  40.270  69.235  1.00  0.00           P
ATOM   9174  O13 POPEh 358      57.809  41.710  69.375  1.00  0.00           O
ATOM   9175  O14 POPEh 358      58.760  39.590  70.405  1.00  0.00           O
ATOM   9176  O11 POPEh 358      56.859  39.459  68.875  1.00  0.00           O
ATOM   9177  O12 POPEh 358      59.029  40.069  67.955  1.00  0.00           O
ATOM   9178  C1  POPEh 358      55.820  39.930  68.025  1.00  0.00           C
ATOM   9181  C2  POPEh 358      56.280  40.289  66.575  1.00  0.00           C
ATOM   9183  O21 POPEh 358      55.199  40.938  65.895  1.00  0.00           O
ATOM   9184  C21 POPEh 358      54.129  40.270  65.545  1.00  0.00           C
ATOM   9185  O22 POPEh 358      53.809  39.140  65.875  1.00  0.00           O
ATOM   9186  C22 POPEh 358      53.390  41.160  64.535  1.00  0.00           C
ATOM   9189  C3  POPEh 358      56.870  39.090  65.775  1.00  0.00           C
ATOM   9192  O31 POPEh 358      57.480  39.479  64.515  1.00  0.00           O
ATOM   9193  C31 POPEh 358      57.790  38.368  63.805  1.00  0.00           C
ATOM   9194  O32 POPEh 358      57.489  37.240  64.125  1.00  0.00           O
ATOM   9195  C32 POPEh 358      58.600  38.729  62.565  1.00  0.00           C
ATOM   9198  C23 POPEh 358      53.760  40.790  63.085  1.00  0.00           C
ATOM   9201  C24 POPEh 358      52.990  41.580  62.015  1.00  0.00           C
ATOM   9204  C25 POPEh 358      53.229  41.030  60.595  1.00  0.00           C
ATOM   9207  C26 POPEh 358      52.379  41.720  59.525  1.00  0.00           C
ATOM   9210  C27 POPEh 358      52.879  41.399  58.105  1.00  0.00           C
ATOM   9213  C28 POPEh 358      51.919  41.880  57.005  1.00  0.00           C
ATOM   9216  C29 POPEh 358      52.510  41.619  55.635  1.00  0.00           C
ATOM   9218 0C21 POPEh 358      52.090  40.770  54.685  1.00  0.00           C
ATOM   9220 1C21 POPEh 358      50.890  39.850  54.725  1.00  0.00           C
ATOM   9223 2C21 POPEh 358      50.090  39.939  53.405  1.00  0.00           C
ATOM   9226 3C21 POPEh 358      49.010  38.850  53.305  1.00  0.00           C
ATOM   9229 4C21 POPEh 358      48.029  39.059  52.135  1.00  0.00           C
ATOM   9232 5C21 POPEh 358      48.120  38.000  51.015  1.00  0.00           C
ATOM   9235 6C21 POPEh 358      49.430  38.020  50.215  1.00  0.00           C
ATOM   9238 7C21 POPEh 358      49.289  37.290  48.875  1.00  0.00           C
ATOM   9241 8C21 POPEh 358      50.560  37.330  48.015  1.00  0.00           C
ATOM   9245  C33 POPEh 358      57.760  39.459  61.495  1.00  0.00           C
ATOM   9248  C34 POPEh 358      58.629  39.810  60.285  1.00  0.00           C
ATOM   9251  C35 POPEh 358      57.879  40.400  59.095  1.00  0.00           C
ATOM   9254  C36 POPEh 358      58.359  39.770  57.775  1.00  0.00           C
ATOM   9257  C37 POPEh 358      57.530  40.209  56.565  1.00  0.00           C
ATOM   9260  C38 POPEh 358      58.089  39.630  55.255  1.00  0.00           C
ATOM   9263  C39 POPEh 358      59.149  40.509  54.585  1.00  0.00           C
ATOM   9266 0C31 POPEh 358      58.559  41.790  53.965  1.00  0.00           C
ATOM   9269 1C31 POPEh 358      59.590  42.590  53.155  1.00  0.00           C
ATOM   9272 2C31 POPEh 358      58.959  43.819  52.485  1.00  0.00           C
ATOM   9275 3C31 POPEh 358      59.980  44.670  51.715  1.00  0.00           C
ATOM   9278 4C31 POPEh 358      60.890  45.509  52.625  1.00  0.00           C
ATOM   9281 5C31 POPEh 358      62.030  46.180  51.855  1.00  0.00           C
ATOM   9284 6C31 POPEh 358      62.980  46.990  52.735  1.00  0.00           C
ATOM   9288  NH3 POPEi 359      62.230 134.389  71.935  1.00  0.00           N
ATOM   9292  C12 POPEi 359      63.340 135.389  72.055  1.00  0.00           C
ATOM   9295  C11 POPEi 359      64.270 135.329  70.845  1.00  0.00           C
ATOM   9298  P   POPEi 359      65.829 133.329  71.525  1.00  0.00           P
ATOM   9299  O13 POPEi 359      66.260 134.270  72.565  1.00  0.00           O
ATOM   9300  O14 POPEi 359      65.230 132.059  71.975  1.00  0.00           O
ATOM   9301  O11 POPEi 359      67.010 133.010  70.525  1.00  0.00           O
ATOM   9302  O12 POPEi 359      64.760 134.020  70.605  1.00  0.00           O
ATOM   9303  C1  POPEi 359      67.660 134.008  69.745  1.00  0.00           C
ATOM   9306  C2  POPEi 359      67.050 134.249  68.315  1.00  0.00           C
ATOM   9308  O21 POPEi 359      65.950 135.160  68.325  1.00  0.00           O
ATOM   9309  C21 POPEi 359      66.260 136.439  68.465  1.00  0.00           C
ATOM   9310  O22 POPEi 359      67.280 136.859  68.985  1.00  0.00           O
ATOM   9311  C22 POPEi 359      65.160 137.279  67.805  1.00  0.00           C
ATOM   9314  C3  POPEi 359      66.519 132.949  67.665  1.00  0.00           C
ATOM   9317  O31 POPEi 359      67.579 132.049  67.305  1.00  0.00           O
ATOM   9318  C31 POPEi 359      67.980 132.139  66.045  1.00  0.00           C
ATOM   9319  O32 POPEi 359      67.620 132.979  65.235  1.00  0.00           O
ATOM   9320  C32 POPEi 359      68.910 130.960  65.785  1.00  0.00           C
ATOM   9323  C23 POPEi 359      64.459 136.518  66.645  1.00  0.00           C
ATOM   9326  C24 POPEi 359      63.679 137.379  65.645  1.00  0.00           C
ATOM   9329  C25 POPEi 359      63.460 136.598  64.345  1.00  0.00           C
ATOM   9332  C26 POPEi 359      62.679 137.359  63.255  1.00  0.00           C
ATOM   9335  C27 POPEi 359      62.550 136.529  61.975  1.00  0.00           C
ATOM   9338  C28 POPEi 359      61.620 137.128  60.905  1.00  0.00           C
ATOM   9341  C29 POPEi 359      62.130 138.469  60.425  1.00  0.00           C
ATOM   9343 0C21 POPEi 359      62.699 138.749  59.245  1.00  0.00           C
ATOM   9345 1C21 POPEi 359      62.969 137.779  58.115  1.00  0.00           C
ATOM   9348 2C21 POPEi 359      62.230 138.159  56.825  1.00  0.00           C
ATOM   9351 3C21 POPEi 359      62.839 139.378  56.105  1.00  0.00           C
ATOM   9354 4C21 POPEi 359      62.639 139.257  54.595  1.00  0.00           C
ATOM   9357 5C21 POPEi 359      63.320 140.357  53.775  1.00  0.00           C
ATOM   9360 6C21 POPEi 359      63.099 140.139  52.275  1.00  0.00           C
ATOM   9363 7C21 POPEi 359      64.010 140.988  51.395  1.00  0.00           C
ATOM   9366 8C21 POPEi 359      63.920 140.589  49.925  1.00  0.00           C
ATOM   9370  C33 POPEi 359      69.130 130.669  64.295  1.00  0.00           C
ATOM   9373  C34 POPEi 359      70.310 131.449  63.725  1.00  0.00           C
ATOM   9376  C35 POPEi 359      70.389 131.320  62.195  1.00  0.00           C
ATOM   9379  C36 POPEi 359      71.730 131.799  61.645  1.00  0.00           C
ATOM   9382  C37 POPEi 359      71.719 131.990  60.125  1.00  0.00           C
ATOM   9385  C38 POPEi 359      72.940 131.359  59.435  1.00  0.00           C
ATOM   9388  C39 POPEi 359      72.859 131.449  57.905  1.00  0.00           C
ATOM   9391 0C31 POPEi 359      73.039 132.880  57.375  1.00  0.00           C
ATOM   9394 1C31 POPEi 359      71.980 133.270  56.325  1.00  0.00           C
ATOM   9397 2C31 POPEi 359      72.099 134.740  55.905  1.00  0.00           C
ATOM   9400 3C31 POPEi 359      71.109 135.160  54.815  1.00  0.00           C
ATOM   9403 4C31 POPEi 359      69.630 135.150  55.245  1.00  0.00           C
ATOM   9406 5C31 POPEi 359      68.710 135.770  54.175  1.00  0.00           C
ATOM   9409 6C31 POPEi 359      67.219 135.520  54.425  1.00  0.00           C
ATOM   9413  NH3 POPEj 360      49.679  31.930  68.735  1.00  0.00           N
ATOM   9417  C12 POPEj 360      51.050  32.049  69.305  1.00  0.00           C
ATOM   9420  C11 POPEj 360      51.300  30.889  70.275  1.00  0.00           C
ATOM   9423  P   POPEj 360      53.850  30.620  70.015  1.00  0.00           P
ATOM   9424  O13 POPEj 360      54.479  31.889  69.635  1.00  0.00           O
ATOM   9425  O14 POPEj 360      54.690  29.649  70.755  1.00  0.00           O
ATOM   9426  O11 POPEj 360      53.250  29.940  68.715  1.00  0.00           O
ATOM   9427  O12 POPEj 360      52.590  31.010  70.875  1.00  0.00           O
ATOM   9428  C1  POPEj 360      54.069  29.010  68.005  1.00  0.00           C
ATOM   9431  C2  POPEj 360      53.380  28.520  66.705  1.00  0.00           C
ATOM   9433  O21 POPEj 360      53.980  29.150  65.565  1.00  0.00           O
ATOM   9434  C21 POPEj 360      53.569  30.309  65.105  1.00  0.00           C
ATOM   9435  O22 POPEj 360      52.600  30.950  65.485  1.00  0.00           O
ATOM   9436  C22 POPEj 360      54.460  30.700  63.905  1.00  0.00           C
ATOM   9439  C3  POPEj 360      51.810  28.569  66.775  1.00  0.00           C
ATOM   9442  O31 POPEj 360      51.280  28.139  65.505  1.00  0.00           O
ATOM   9443  C31 POPEj 360      50.030  28.369  65.195  1.00  0.00           C
ATOM   9444  O32 POPEj 360      49.139  28.780  65.925  1.00  0.00           O
ATOM   9445  C32 POPEj 360      49.800  27.830  63.785  1.00  0.00           C
ATOM   9448  C23 POPEj 360      54.619  32.220  63.665  1.00  0.00           C
ATOM   9451  C24 POPEj 360      55.360  32.509  62.345  1.00  0.00           C
ATOM   9454  C25 POPEj 360      54.469  32.500  61.095  1.00  0.00           C
ATOM   9457  C26 POPEj 360      55.279  32.610  59.785  1.00  0.00           C
ATOM   9460  C27 POPEj 360      54.409  32.540  58.515  1.00  0.00           C
ATOM   9463  C28 POPEj 360      55.220  32.799  57.225  1.00  0.00           C
ATOM   9466  C29 POPEj 360      56.210  31.710  56.885  1.00  0.00           C
ATOM   9468 0C21 POPEj 360      56.280  31.060  55.715  1.00  0.00           C
ATOM   9470 1C21 POPEj 360      55.339  31.280  54.565  1.00  0.00           C
ATOM   9473 2C21 POPEj 360      55.649  30.440  53.325  1.00  0.00           C
ATOM   9476 3C21 POPEj 360      56.600  31.119  52.325  1.00  0.00           C
ATOM   9479 4C21 POPEj 360      56.919  30.270  51.085  1.00  0.00           C
ATOM   9482 5C21 POPEj 360      55.680  29.540  50.525  1.00  0.00           C
ATOM   9485 6C21 POPEj 360      55.929  28.819  49.195  1.00  0.00           C
ATOM   9488 7C21 POPEj 360      54.929  27.680  48.965  1.00  0.00           C
ATOM   9491 8C21 POPEj 360      54.940  27.119  47.545  1.00  0.00           C
ATOM   9495  C33 POPEj 360      49.159  26.420  63.865  1.00  0.00           C
ATOM   9498  C34 POPEj 360      49.250  25.600  62.575  1.00  0.00           C
ATOM   9501  C35 POPEj 360      48.380  26.160  61.455  1.00  0.00           C
ATOM   9504  C36 POPEj 360      48.620  25.430  60.125  1.00  0.00           C
ATOM   9507  C37 POPEj 360      47.649  25.890  59.035  1.00  0.00           C
ATOM   9510  C38 POPEj 360      48.329  26.170  57.685  1.00  0.00           C
ATOM   9513  C39 POPEj 360      49.019  24.930  57.105  1.00  0.00           C
ATOM   9516 0C31 POPEj 360      49.100  24.960  55.575  1.00  0.00           C
ATOM   9519 1C31 POPEj 360      49.690  23.670  54.995  1.00  0.00           C
ATOM   9522 2C31 POPEj 360      49.789  23.680  53.455  1.00  0.00           C
ATOM   9525 3C31 POPEj 360      50.940  24.540  52.915  1.00  0.00           C
ATOM   9528 4C31 POPEj 360      52.319  23.860  53.035  1.00  0.00           C
ATOM   9531 5C31 POPEj 360      53.410  24.590  52.245  1.00  0.00           C
ATOM   9534 6C31 POPEj 360      54.669  23.750  52.035  1.00  0.00           C
ATOM   9538  NH3 POPEk 361      34.230  98.609  25.415  1.00  0.00           N
ATOM   9542  C12 POPEk 361      35.379  98.180  26.285  1.00  0.00           C
ATOM   9545  C11 POPEk 361      35.579  96.660  26.275  1.00  0.00           C
ATOM   9548  P   POPEk 361      36.149  94.880  28.115  1.00  0.00           P
ATOM   9549  O13 POPEk 361      34.789  94.360  27.855  1.00  0.00           O
ATOM   9550  O14 POPEk 361      37.289  94.008  27.745  1.00  0.00           O
ATOM   9551  O11 POPEk 361      36.359  95.210  29.645  1.00  0.00           O
ATOM   9552  O12 POPEk 361      36.359  96.270  27.405  1.00  0.00           O
ATOM   9553  C1  POPEk 361      36.179  96.530  30.165  1.00  0.00           C
ATOM   9556  C2  POPEk 361      36.620  96.619  31.655  1.00  0.00           C
ATOM   9558  O21 POPEk 361      36.969  97.990  31.975  1.00  0.00           O
ATOM   9559  C21 POPEk 361      36.440  98.419  33.105  1.00  0.00           C
ATOM   9560  O22 POPEk 361      35.410  97.990  33.595  1.00  0.00           O
ATOM   9561  C22 POPEk 361      37.309  99.490  33.765  1.00  0.00           C
ATOM   9564  C3  POPEk 361      37.850  95.759  32.055  1.00  0.00           C
ATOM   9567  O31 POPEk 361      38.010  95.789  33.495  1.00  0.00           O
ATOM   9568  C31 POPEk 361      37.460  94.760  34.115  1.00  0.00           C
ATOM   9569  O32 POPEk 361      37.090  93.719  33.605  1.00  0.00           O
ATOM   9570  C32 POPEk 361      37.169  95.169  35.555  1.00  0.00           C
ATOM   9573  C23 POPEk 361      36.550 100.249  34.875  1.00  0.00           C
ATOM   9576  C24 POPEk 361      37.300 101.499  35.365  1.00  0.00           C
ATOM   9579  C25 POPEk 361      38.370 101.240  36.435  1.00  0.00           C
ATOM   9582  C26 POPEk 361      37.819 101.350  37.875  1.00  0.00           C
ATOM   9585  C27 POPEk 361      38.899 101.150  38.945  1.00  0.00           C
ATOM   9588  C28 POPEk 361      38.440 101.590  40.355  1.00  0.00           C
ATOM   9591  C29 POPEk 361      39.269 101.030  41.475  1.00  0.00           C
ATOM   9593 0C21 POPEk 361      40.249 101.650  42.155  1.00  0.00           C
ATOM   9595 1C21 POPEk 361      40.829 103.020  41.915  1.00  0.00           C
ATOM   9598 2C21 POPEk 361      42.350 102.900  41.735  1.00  0.00           C
ATOM   9601 3C21 POPEk 361      43.089 104.229  41.575  1.00  0.00           C
ATOM   9604 4C21 POPEk 361      44.609 104.070  41.745  1.00  0.00           C
ATOM   9607 5C21 POPEk 361      45.319 103.149  40.735  1.00  0.00           C
ATOM   9610 6C21 POPEk 361      45.230 103.630  39.275  1.00  0.00           C
ATOM   9613 7C21 POPEk 361      46.199 102.859  38.375  1.00  0.00           C
ATOM   9616 8C21 POPEk 361      46.030 103.139  36.875  1.00  0.00           C
ATOM   9620  C33 POPEk 361      38.309  95.870  36.335  1.00  0.00           C
ATOM   9623  C34 POPEk 361      37.729  96.899  37.315  1.00  0.00           C
ATOM   9626  C35 POPEk 361      38.640  97.280  38.485  1.00  0.00           C
ATOM   9629  C36 POPEk 361      38.929  96.100  39.425  1.00  0.00           C
ATOM   9632  C37 POPEk 361      39.669  96.520  40.695  1.00  0.00           C
ATOM   9635  C38 POPEk 361      39.840  95.359  41.695  1.00  0.00           C
ATOM   9638  C39 POPEk 361      40.379  95.809  43.065  1.00  0.00           C
ATOM   9641 0C31 POPEk 361      41.579  96.749  42.945  1.00  0.00           C
ATOM   9644 1C31 POPEk 361      42.260  97.079  44.285  1.00  0.00           C
ATOM   9647 2C31 POPEk 361      41.670  98.320  44.975  1.00  0.00           C
ATOM   9650 3C31 POPEk 361      42.709  99.049  45.845  1.00  0.00           C
ATOM   9653 4C31 POPEk 361      42.140 100.320  46.505  1.00  0.00           C
ATOM   9656 5C31 POPEk 361      43.200 101.170  47.245  1.00  0.00           C
ATOM   9659 6C31 POPEk 361      43.739 102.329  46.405  1.00  0.00           C
ATOM   9663  NH3 POPEl 362       7.880 109.889  67.845  1.00  0.00           N
ATOM   9667  C12 POPEl 362       6.729 109.410  68.695  1.00  0.00           C
ATOM   9670  C11 POPEl 362       6.550 107.889  68.635  1.00  0.00           C
ATOM   9673  P   POPEl 362       7.989 105.689  68.795  1.00  0.00           P
ATOM   9674  O13 POPEl 362       9.470 105.569  68.695  1.00  0.00           O
ATOM   9675  O14 POPEl 362       7.289 104.729  69.675  1.00  0.00           O
ATOM   9676  O11 POPEl 362       7.380 105.560  67.325  1.00  0.00           O
ATOM   9677  O12 POPEl 362       7.630 107.179  69.225  1.00  0.00           O
ATOM   9678  C1  POPEl 362       6.010 105.189  67.065  1.00  0.00           C
ATOM   9681  C2  POPEl 362       5.589 105.359  65.555  1.00  0.00           C
ATOM   9683  O21 POPEl 362       6.800 105.340  64.775  1.00  0.00           O
ATOM   9684  C21 POPEl 362       6.760 104.539  63.745  1.00  0.00           C
ATOM   9685  O22 POPEl 362       5.789 103.979  63.285  1.00  0.00           O
ATOM   9686  C22 POPEl 362       8.199 104.310  63.265  1.00  0.00           C
ATOM   9689  C3  POPEl 362       4.729 106.650  65.265  1.00  0.00           C
ATOM   9692  O31 POPEl 362       5.090 107.410  64.075  1.00  0.00           O
ATOM   9693  C31 POPEl 362       6.119 108.230  64.275  1.00  0.00           C
ATOM   9694  O32 POPEl 362       6.769 108.289  65.305  1.00  0.00           O
ATOM   9695  C32 POPEl 362       6.439 109.090  63.035  1.00  0.00           C
ATOM   9698  C23 POPEl 362       8.390 104.710  61.785  1.00  0.00           C
ATOM   9701  C24 POPEl 362       9.729 104.170  61.265  1.00  0.00           C
ATOM   9704  C25 POPEl 362      10.319 104.969  60.105  1.00  0.00           C
ATOM   9707  C26 POPEl 362       9.889 104.520  58.705  1.00  0.00           C
ATOM   9710  C27 POPEl 362      10.360 105.560  57.675  1.00  0.00           C
ATOM   9713  C28 POPEl 362      10.459 105.009  56.235  1.00  0.00           C
ATOM   9716  C29 POPEl 362      11.680 104.160  56.055  1.00  0.00           C
ATOM   9718 0C21 POPEl 362      12.880 104.570  55.585  1.00  0.00           C
ATOM   9720 1C21 POPEl 362      13.260 105.969  55.155  1.00  0.00           C
ATOM   9723 2C21 POPEl 362      14.609 106.439  55.735  1.00  0.00           C
ATOM   9726 3C21 POPEl 362      15.139 107.689  55.015  1.00  0.00           C
ATOM   9729 4C21 POPEl 362      16.419 108.270  55.625  1.00  0.00           C
ATOM   9732 5C21 POPEl 362      16.139 109.279  56.755  1.00  0.00           C
ATOM   9735 6C21 POPEl 362      15.710 110.660  56.235  1.00  0.00           C
ATOM   9738 7C21 POPEl 362      15.350 111.650  57.345  1.00  0.00           C
ATOM   9741 8C21 POPEl 362      14.900 113.009  56.815  1.00  0.00           C
ATOM   9745  C33 POPEl 362       5.380 110.109  62.525  1.00  0.00           C
ATOM   9748  C34 POPEl 362       5.919 110.999  61.375  1.00  0.00           C
ATOM   9751  C35 POPEl 362       6.669 112.249  61.875  1.00  0.00           C
ATOM   9754  C36 POPEl 362       7.220 113.149  60.755  1.00  0.00           C
ATOM   9757  C37 POPEl 362       7.880 114.419  61.335  1.00  0.00           C
ATOM   9760  C38 POPEl 362       7.529 115.740  60.615  1.00  0.00           C
ATOM   9763  C39 POPEl 362       8.370 116.069  59.375  1.00  0.00           C
ATOM   9766 0C31 POPEl 362       9.829 116.430  59.715  1.00  0.00           C
ATOM   9769 1C31 POPEl 362      10.630 116.860  58.475  1.00  0.00           C
ATOM   9772 2C31 POPEl 362      12.150 116.699  58.645  1.00  0.00           C
ATOM   9775 3C31 POPEl 362      12.869 116.368  57.335  1.00  0.00           C
ATOM   9778 4C31 POPEl 362      12.899 117.529  56.325  1.00  0.00           C
ATOM   9781 5C31 POPEl 362      13.559 117.130  55.005  1.00  0.00           C
ATOM   9784 6C31 POPEl 362      13.860 118.309  54.075  1.00  0.00           C
ATOM   9788  NH3 POPEm 363      30.120  62.830  29.975  1.00  0.00           N
ATOM   9792  C12 POPEm 363      29.629  64.250  29.875  1.00  0.00           C
ATOM   9795  C11 POPEm 363      29.559  64.850  28.455  1.00  0.00           C
ATOM   9798  P   POPEm 363      29.409  67.210  27.295  1.00  0.00           P
ATOM   9799  O13 POPEm 363      28.119  66.890  26.655  1.00  0.00           O
ATOM   9800  O14 POPEm 363      30.680  67.109  26.545  1.00  0.00           O
ATOM   9801  O11 POPEm 363      29.360  68.680  27.875  1.00  0.00           O
ATOM   9802  O12 POPEm 363      29.390  66.270  28.585  1.00  0.00           O
ATOM   9803  C1  POPEm 363      29.030  68.999  29.235  1.00  0.00           C
ATOM   9806  C2  POPEm 363      30.219  69.288  30.185  1.00  0.00           C
ATOM   9808  O21 POPEm 363      29.649  69.359  31.495  1.00  0.00           O
ATOM   9809  C21 POPEm 363      30.479  69.320  32.535  1.00  0.00           C
ATOM   9810  O22 POPEm 363      31.680  69.070  32.485  1.00  0.00           O
ATOM   9811  C22 POPEm 363      29.659  69.600  33.805  1.00  0.00           C
ATOM   9814  C3  POPEm 363      30.919  70.618  29.755  1.00  0.00           C
ATOM   9817  O31 POPEm 363      32.289  70.749  30.215  1.00  0.00           O
ATOM   9818  C31 POPEm 363      32.460  71.560  31.265  1.00  0.00           C
ATOM   9819  O32 POPEm 363      31.569  72.149  31.845  1.00  0.00           O
ATOM   9820  C32 POPEm 363      33.950  71.648  31.615  1.00  0.00           C
ATOM   9823  C23 POPEm 363      30.449  69.990  35.085  1.00  0.00           C
ATOM   9826  C24 POPEm 363      30.180  71.450  35.495  1.00  0.00           C
ATOM   9829  C25 POPEm 363      29.139  71.619  36.635  1.00  0.00           C
ATOM   9832  C26 POPEm 363      29.769  71.880  38.025  1.00  0.00           C
ATOM   9835  C27 POPEm 363      28.770  72.020  39.185  1.00  0.00           C
ATOM   9838  C28 POPEm 363      29.430  72.340  40.555  1.00  0.00           C
ATOM   9841  C29 POPEm 363      30.370  71.279  41.075  1.00  0.00           C
ATOM   9843 0C21 POPEm 363      31.270  71.420  42.065  1.00  0.00           C
ATOM   9845 1C21 POPEm 363      31.559  72.670  42.865  1.00  0.00           C
ATOM   9848 2C21 POPEm 363      30.899  72.648  44.255  1.00  0.00           C
ATOM   9851 3C21 POPEm 363      31.440  73.758  45.175  1.00  0.00           C
ATOM   9854 4C21 POPEm 363      30.809  73.790  46.575  1.00  0.00           C
ATOM   9857 5C21 POPEm 363      29.339  74.240  46.615  1.00  0.00           C
ATOM   9860 6C21 POPEm 363      28.849  74.450  48.055  1.00  0.00           C
ATOM   9863 7C21 POPEm 363      27.319  74.540  48.195  1.00  0.00           C
ATOM   9866 8C21 POPEm 363      26.860  74.840  49.635  1.00  0.00           C
ATOM   9870  C33 POPEm 363      34.209  72.460  32.915  1.00  0.00           C
ATOM   9873  C34 POPEm 363      35.700  72.729  33.155  1.00  0.00           C
ATOM   9876  C35 POPEm 363      35.930  73.859  34.175  1.00  0.00           C
ATOM   9879  C36 POPEm 363      35.640  73.479  35.645  1.00  0.00           C
ATOM   9882  C37 POPEm 363      34.760  74.540  36.325  1.00  0.00           C
ATOM   9885  C38 POPEm 363      34.660  74.450  37.865  1.00  0.00           C
ATOM   9888  C39 POPEm 363      33.419  75.229  38.345  1.00  0.00           C
ATOM   9891 0C31 POPEm 363      33.159  75.200  39.865  1.00  0.00           C
ATOM   9894 1C31 POPEm 363      31.769  75.790  40.165  1.00  0.00           C
ATOM   9897 2C31 POPEm 363      31.559  76.368  41.565  1.00  0.00           C
ATOM   9900 3C31 POPEm 363      30.200  77.079  41.725  1.00  0.00           C
ATOM   9903 4C31 POPEm 363      29.139  76.258  42.475  1.00  0.00           C
ATOM   9906 5C31 POPEm 363      28.000  77.160  42.975  1.00  0.00           C
ATOM   9909 6C31 POPEm 363      26.899  76.450  43.775  1.00  0.00           C
ATOM   9913  NH3 POPEn 364      26.230  86.359  27.385  1.00  0.00           N
ATOM   9917  C12 POPEn 364      27.540  86.950  27.835  1.00  0.00           C
ATOM   9920  C11 POPEn 364      27.850  88.279  27.135  1.00  0.00           C
ATOM   9923  P   POPEn 364      30.409  88.820  27.385  1.00  0.00           P
ATOM   9924  O13 POPEn 364      30.700  89.760  26.285  1.00  0.00           O
ATOM   9925  O14 POPEn 364      30.710  87.400  27.135  1.00  0.00           O
ATOM   9926  O11 POPEn 364      31.260  89.240  28.655  1.00  0.00           O
ATOM   9927  O12 POPEn 364      28.909  88.950  27.805  1.00  0.00           O
ATOM   9928  C1  POPEn 364      30.659  89.770  29.825  1.00  0.00           C
ATOM   9931  C2  POPEn 364      30.730  88.810  31.045  1.00  0.00           C
ATOM   9933  O21 POPEn 364      31.999  89.008  31.695  1.00  0.00           O
ATOM   9934  C21 POPEn 364      32.139  89.539  32.915  1.00  0.00           C
ATOM   9935  O22 POPEn 364      33.210  89.770  33.445  1.00  0.00           O
ATOM   9936  C22 POPEn 364      30.809  89.649  33.695  1.00  0.00           C
ATOM   9939  C3  POPEn 364      30.530  87.289  30.695  1.00  0.00           C
ATOM   9942  O31 POPEn 364      30.949  86.450  31.795  1.00  0.00           O
ATOM   9943  C31 POPEn 364      32.180  85.950  31.685  1.00  0.00           C
ATOM   9944  O32 POPEn 364      32.870  85.979  30.685  1.00  0.00           O
ATOM   9945  C32 POPEn 364      32.659  85.400  33.015  1.00  0.00           C
ATOM   9948  C23 POPEn 364      31.030  90.100  35.145  1.00  0.00           C
ATOM   9951  C24 POPEn 364      29.760  89.959  36.005  1.00  0.00           C
ATOM   9954  C25 POPEn 364      29.600  88.560  36.625  1.00  0.00           C
ATOM   9957  C26 POPEn 364      28.419  88.499  37.605  1.00  0.00           C
ATOM   9960  C27 POPEn 364      28.180  87.099  38.175  1.00  0.00           C
ATOM   9963  C28 POPEn 364      26.850  87.000  38.945  1.00  0.00           C
ATOM   9966  C29 POPEn 364      26.349  85.578  39.015  1.00  0.00           C
ATOM   9968 0C21 POPEn 364      25.889  84.929  40.095  1.00  0.00           C
ATOM   9970 1C21 POPEn 364      25.760  85.509  41.475  1.00  0.00           C
ATOM   9973 2C21 POPEn 364      24.910  84.620  42.385  1.00  0.00           C
ATOM   9976 3C21 POPEn 364      24.690  85.249  43.755  1.00  0.00           C
ATOM   9979 4C21 POPEn 364      23.890  84.360  44.715  1.00  0.00           C
ATOM   9982 5C21 POPEn 364      23.579  85.100  46.015  1.00  0.00           C
ATOM   9985 6C21 POPEn 364      22.800  84.249  47.025  1.00  0.00           C
ATOM   9988 7C21 POPEn 364      22.459  85.060  48.275  1.00  0.00           C
ATOM   9991 8C21 POPEn 364      21.669  84.290  49.335  1.00  0.00           C
ATOM   9995  C33 POPEn 364      32.910  86.499  34.055  1.00  0.00           C
ATOM   9998  C34 POPEn 364      33.530  85.929  35.325  1.00  0.00           C
ATOM  10001  C35 POPEn 364      34.030  87.029  36.265  1.00  0.00           C
ATOM  10004  C36 POPEn 364      34.450  86.450  37.615  1.00  0.00           C
ATOM  10007  C37 POPEn 364      35.300  87.420  38.435  1.00  0.00           C
ATOM  10010  C38 POPEn 364      35.749  86.779  39.755  1.00  0.00           C
ATOM  10013  C39 POPEn 364      34.730  86.810  40.905  1.00  0.00           C
ATOM  10016 0C31 POPEn 364      34.980  85.680  41.915  1.00  0.00           C
ATOM  10019 1C31 POPEn 364      34.639  86.020  43.365  1.00  0.00           C
ATOM  10022 2C31 POPEn 364      34.940  84.819  44.285  1.00  0.00           C
ATOM  10025 3C31 POPEn 364      34.850  85.140  45.785  1.00  0.00           C
ATOM  10028 4C31 POPEn 364      36.210  85.479  46.415  1.00  0.00           C
ATOM  10031 5C31 POPEn 364      36.169  85.479  47.945  1.00  0.00           C
ATOM  10034 6C31 POPEn 364      37.559  85.619  48.585  1.00  0.00           C
ATOM  10038  NH3 POPEo 365     104.019  21.800  30.845  1.00  0.00           N
ATOM  10042  C12 POPEo 365     104.829  20.560  30.545  1.00  0.00           C
ATOM  10045  C11 POPEo 365     106.310  20.620  30.985  1.00  0.00           C
ATOM  10048  P   POPEo 365     108.359  18.930  31.045  1.00  0.00           P
ATOM  10049  O13 POPEo 365     108.379  17.470  31.315  1.00  0.00           O
ATOM  10050  O14 POPEo 365     109.260  19.370  29.955  1.00  0.00           O
ATOM  10051  O11 POPEo 365     108.709  19.800  32.315  1.00  0.00           O
ATOM  10052  O12 POPEo 365     106.889  19.360  30.685  1.00  0.00           O
ATOM  10053  C1  POPEo 365     110.029  19.840  32.855  1.00  0.00           C
ATOM  10056  C2  POPEo 365     110.079  19.740  34.405  1.00  0.00           C
ATOM  10058  O21 POPEo 365     109.829  18.370  34.795  1.00  0.00           O
ATOM  10059  C21 POPEo 365     110.319  18.040  35.985  1.00  0.00           C
ATOM  10060  O22 POPEo 365     110.899  18.800  36.735  1.00  0.00           O
ATOM  10061  C22 POPEo 365     110.109  16.550  36.245  1.00  0.00           C
ATOM  10064  C3  POPEo 365     109.149  20.770  35.125  1.00  0.00           C
ATOM  10067  O31 POPEo 365     109.810  21.370  36.275  1.00  0.00           O
ATOM  10068  C31 POPEo 365     109.380  20.969  37.485  1.00  0.00           C
ATOM  10069  O32 POPEo 365     108.399  20.290  37.705  1.00  0.00           O
ATOM  10070  C32 POPEo 365     110.379  21.410  38.555  1.00  0.00           C
ATOM  10073  C23 POPEo 365     109.410  16.280  37.585  1.00  0.00           C
ATOM  10076  C24 POPEo 365     108.770  14.880  37.685  1.00  0.00           C
ATOM  10079  C25 POPEo 365     109.740  13.700  37.835  1.00  0.00           C
ATOM  10082  C26 POPEo 365     110.289  13.150  36.505  1.00  0.00           C
ATOM  10085  C27 POPEo 365     111.120  11.870  36.645  1.00  0.00           C
ATOM  10088  C28 POPEo 365     110.370  10.560  36.355  1.00  0.00           C
ATOM  10091  C29 POPEo 365     109.220  10.360  37.295  1.00  0.00           C
ATOM  10093 0C21 POPEo 365     109.240   9.700  38.465  1.00  0.00           C
ATOM  10095 1C21 POPEo 365     110.420   9.010  39.105  1.00  0.00           C
ATOM  10098 2C21 POPEo 365     110.639   9.480  40.555  1.00  0.00           C
ATOM  10101 3C21 POPEo 365     111.310  10.860  40.685  1.00  0.00           C
ATOM  10104 4C21 POPEo 365     111.270  11.420  42.115  1.00  0.00           C
ATOM  10107 5C21 POPEo 365     111.810  10.480  43.205  1.00  0.00           C
ATOM  10110 6C21 POPEo 365     111.559  11.040  44.615  1.00  0.00           C
ATOM  10113 7C21 POPEo 365     112.059  10.120  45.735  1.00  0.00           C
ATOM  10116 8C21 POPEo 365     111.679  10.620  47.135  1.00  0.00           C
ATOM  10120  C33 POPEo 365     110.160  20.670  39.895  1.00  0.00           C
ATOM  10123  C34 POPEo 365     111.229  21.030  40.945  1.00  0.00           C
ATOM  10126  C35 POPEo 365     110.940  20.530  42.365  1.00  0.00           C
ATOM  10129  C36 POPEo 365     109.709  21.210  42.995  1.00  0.00           C
ATOM  10132  C37 POPEo 365     109.530  20.910  44.495  1.00  0.00           C
ATOM  10135  C38 POPEo 365     108.270  21.590  45.055  1.00  0.00           C
ATOM  10138  C39 POPEo 365     108.020  21.350  46.555  1.00  0.00           C
ATOM  10141 0C31 POPEo 365     107.859  19.860  46.905  1.00  0.00           C
ATOM  10144 1C31 POPEo 365     107.389  19.640  48.355  1.00  0.00           C
ATOM  10147 2C31 POPEo 365     107.539  18.180  48.785  1.00  0.00           C
ATOM  10150 3C31 POPEo 365     107.199  17.940  50.265  1.00  0.00           C
ATOM  10153 4C31 POPEo 365     105.710  17.680  50.515  1.00  0.00           C
ATOM  10156 5C31 POPEo 365     105.399  17.480  52.005  1.00  0.00           C
ATOM  10159 6C31 POPEo 365     103.989  16.940  52.265  1.00  0.00           C
ATOM  10163  NH3 POPEp 366      91.609  85.460  20.145  1.00  0.00           N
ATOM  10167  C12 POPEp 366      90.210  85.740  19.665  1.00  0.00           C
ATOM  10170  C11 POPEp 366      89.329  86.479  20.675  1.00  0.00           C
ATOM  10173  P   POPEp 366      87.160  87.889  20.395  1.00  0.00           P
ATOM  10174  O13 POPEp 366      87.970  89.130  20.455  1.00  0.00           O
ATOM  10175  O14 POPEp 366      85.959  87.920  19.545  1.00  0.00           O
ATOM  10176  O11 POPEp 366      86.730  87.540  21.875  1.00  0.00           O
ATOM  10177  O12 POPEp 366      88.069  86.639  20.035  1.00  0.00           O
ATOM  10178  C1  POPEp 366      85.520  88.060  22.425  1.00  0.00           C
ATOM  10181  C2  POPEp 366      85.840  88.950  23.645  1.00  0.00           C
ATOM  10183  O21 POPEp 366      84.600  89.549  24.105  1.00  0.00           O
ATOM  10184  C21 POPEp 366      84.360  89.468  25.405  1.00  0.00           C
ATOM  10185  O22 POPEp 366      84.920  88.719  26.175  1.00  0.00           O
ATOM  10186  C22 POPEp 366      83.379  90.569  25.815  1.00  0.00           C
ATOM  10189  C3  POPEp 366      86.849  90.079  23.305  1.00  0.00           C
ATOM  10192  O31 POPEp 366      86.789  91.150  24.265  1.00  0.00           O
ATOM  10193  C31 POPEp 366      87.510  90.969  25.375  1.00  0.00           C
ATOM  10194  O32 POPEp 366      88.179  89.990  25.635  1.00  0.00           O
ATOM  10195  C32 POPEp 366      87.249  92.160  26.305  1.00  0.00           C
ATOM  10198  C23 POPEp 366      82.590  90.270  27.095  1.00  0.00           C
ATOM  10201  C24 POPEp 366      82.120  91.539  27.825  1.00  0.00           C
ATOM  10204  C25 POPEp 366      81.010  91.279  28.855  1.00  0.00           C
ATOM  10207  C26 POPEp 366      80.700  92.499  29.745  1.00  0.00           C
ATOM  10210  C27 POPEp 366      80.079  92.130  31.105  1.00  0.00           C
ATOM  10213  C28 POPEp 366      79.829  93.380  31.975  1.00  0.00           C
ATOM  10216  C29 POPEp 366      79.950  93.119  33.455  1.00  0.00           C
ATOM  10218 0C21 POPEp 366      78.950  92.859  34.325  1.00  0.00           C
ATOM  10220 1C21 POPEp 366      77.480  92.729  34.015  1.00  0.00           C
ATOM  10223 2C21 POPEp 366      76.959  91.299  34.275  1.00  0.00           C
ATOM  10226 3C21 POPEp 366      77.550  90.270  33.315  1.00  0.00           C
ATOM  10229 4C21 POPEp 366      76.880  88.890  33.455  1.00  0.00           C
ATOM  10232 5C21 POPEp 366      77.460  87.859  32.475  1.00  0.00           C
ATOM  10235 6C21 POPEp 366      76.770  86.499  32.605  1.00  0.00           C
ATOM  10238 7C21 POPEp 366      77.200  85.520  31.515  1.00  0.00           C
ATOM  10241 8C21 POPEp 366      76.469  84.179  31.605  1.00  0.00           C
ATOM  10245  C33 POPEp 366      87.889  92.029  27.705  1.00  0.00           C
ATOM  10248  C34 POPEp 366      87.319  93.089  28.665  1.00  0.00           C
ATOM  10251  C35 POPEp 366      87.769  92.949  30.125  1.00  0.00           C
ATOM  10254  C36 POPEp 366      86.989  93.840  31.105  1.00  0.00           C
ATOM  10257  C37 POPEp 366      85.560  93.340  31.395  1.00  0.00           C
ATOM  10260  C38 POPEp 366      84.670  94.369  32.115  1.00  0.00           C
ATOM  10263  C39 POPEp 366      83.820  93.779  33.265  1.00  0.00           C
ATOM  10266 0C31 POPEp 366      84.620  93.609  34.555  1.00  0.00           C
ATOM  10269 1C31 POPEp 366      83.789  93.169  35.775  1.00  0.00           C
ATOM  10272 2C31 POPEp 366      84.489  93.510  37.095  1.00  0.00           C
ATOM  10275 3C31 POPEp 366      83.799  92.990  38.365  1.00  0.00           C
ATOM  10278 4C31 POPEp 366      84.429  93.590  39.635  1.00  0.00           C
ATOM  10281 5C31 POPEp 366      83.700  93.209  40.925  1.00  0.00           C
ATOM  10284 6C31 POPEp 366      84.310  93.850  42.175  1.00  0.00           C
ATOM  10288  NH3 POPEq 367      86.870  -0.179  71.455  1.00  0.00           N
ATOM  10292  C12 POPEq 367      87.870  -0.549  72.505  1.00  0.00           C
ATOM  10295  C11 POPEq 367      89.240   0.090  72.185  1.00  0.00           C
ATOM  10298  P   POPEq 367      88.810   2.690  72.055  1.00  0.00           P
ATOM  10299  O13 POPEq 367      87.339   2.490  72.065  1.00  0.00           O
ATOM  10300  O14 POPEq 367      89.399   3.920  72.645  1.00  0.00           O
ATOM  10301  O11 POPEq 367      89.340   2.520  70.585  1.00  0.00           O
ATOM  10302  O12 POPEq 367      89.410   1.400  72.715  1.00  0.00           O
ATOM  10303  C1  POPEq 367      89.899   3.630  69.885  1.00  0.00           C
ATOM  10306  C2  POPEq 367      90.610   3.180  68.575  1.00  0.00           C
ATOM  10308  O21 POPEq 367      89.640   2.730  67.625  1.00  0.00           O
ATOM  10309  C21 POPEq 367      88.969   1.610  67.875  1.00  0.00           C
ATOM  10310  O22 POPEq 367      89.270   0.730  68.655  1.00  0.00           O
ATOM  10311  C22 POPEq 367      87.690   1.660  67.025  1.00  0.00           C
ATOM  10314  C3  POPEq 367      91.799   2.200  68.805  1.00  0.00           C
ATOM  10317  O31 POPEq 367      92.730   2.220  67.705  1.00  0.00           O
ATOM  10318  C31 POPEq 367      92.459   1.420  66.665  1.00  0.00           C
ATOM  10319  O32 POPEq 367      91.550   0.630  66.565  1.00  0.00           O
ATOM  10320  C32 POPEq 367      93.480   1.690  65.565  1.00  0.00           C
ATOM  10323  C23 POPEq 367      87.319   0.410  66.175  1.00  0.00           C
ATOM  10326  C24 POPEq 367      88.510  -0.219  65.455  1.00  0.00           C
ATOM  10329  C25 POPEq 367      88.090  -1.339  64.495  1.00  0.00           C
ATOM  10332  C26 POPEq 367      88.940  -1.399  63.225  1.00  0.00           C
ATOM  10335  C27 POPEq 367      88.540  -2.549  62.285  1.00  0.00           C
ATOM  10338  C28 POPEq 367      89.380  -2.529  60.995  1.00  0.00           C
ATOM  10341  C29 POPEq 367      89.039  -3.669  60.075  1.00  0.00           C
ATOM  10343 0C21 POPEq 367      89.550  -4.909  60.175  1.00  0.00           C
ATOM  10345 1C21 POPEq 367      90.539  -5.329  61.225  1.00  0.00           C
ATOM  10348 2C21 POPEq 367      90.990  -6.789  61.075  1.00  0.00           C
ATOM  10351 3C21 POPEq 367      91.889  -7.219  62.235  1.00  0.00           C
ATOM  10354 4C21 POPEq 367      92.399  -8.659  62.135  1.00  0.00           C
ATOM  10357 5C21 POPEq 367      93.379  -8.889  60.975  1.00  0.00           C
ATOM  10360 6C21 POPEq 367      93.919 -10.329  60.985  1.00  0.00           C
ATOM  10363 7C21 POPEq 367      95.109 -10.519  60.035  1.00  0.00           C
ATOM  10366 8C21 POPEq 367      95.560 -11.979  59.905  1.00  0.00           C
ATOM  10370  C33 POPEq 367      92.950   2.780  64.615  1.00  0.00           C
ATOM  10373  C34 POPEq 367      93.899   3.070  63.445  1.00  0.00           C
ATOM  10376  C35 POPEq 367      93.370   4.190  62.545  1.00  0.00           C
ATOM  10379  C36 POPEq 367      93.929   4.170  61.115  1.00  0.00           C
ATOM  10382  C37 POPEq 367      95.370   4.670  60.965  1.00  0.00           C
ATOM  10385  C38 POPEq 367      95.829   4.730  59.495  1.00  0.00           C
ATOM  10388  C39 POPEq 367      94.940   5.620  58.605  1.00  0.00           C
ATOM  10391 0C31 POPEq 367      95.459   5.770  57.155  1.00  0.00           C
ATOM  10394 1C31 POPEq 367      94.559   6.680  56.305  1.00  0.00           C
ATOM  10397 2C31 POPEq 367      93.620   5.950  55.325  1.00  0.00           C
ATOM  10400 3C31 POPEq 367      92.570   5.030  55.965  1.00  0.00           C
ATOM  10403 4C31 POPEq 367      91.659   4.410  54.895  1.00  0.00           C
ATOM  10406 5C31 POPEq 367      90.750   3.270  55.405  1.00  0.00           C
ATOM  10409 6C31 POPEq 367      90.230   2.380  54.275  1.00  0.00           C
ATOM  10413  NH3 POPEr 368      13.739 118.960  27.735  1.00  0.00           N
ATOM  10417  C12 POPEr 368      12.649 117.920  27.825  1.00  0.00           C
ATOM  10420  C11 POPEr 368      12.140 117.680  29.265  1.00  0.00           C
ATOM  10423  P   POPEr 368      10.519 115.740  28.685  1.00  0.00           P
ATOM  10424  O13 POPEr 368      10.519 115.950  27.215  1.00  0.00           O
ATOM  10425  O14 POPEr 368      11.480 114.770  29.245  1.00  0.00           O
ATOM  10426  O11 POPEr 368       9.050 115.490  29.255  1.00  0.00           O
ATOM  10427  O12 POPEr 368      10.809 117.169  29.295  1.00  0.00           O
ATOM  10428  C1  POPEr 368       8.650 114.229  29.845  1.00  0.00           C
ATOM  10431  C2  POPEr 368       8.909 114.179  31.385  1.00  0.00           C
ATOM  10433  O21 POPEr 368       8.060 113.209  32.045  1.00  0.00           O
ATOM  10434  C21 POPEr 368       8.630 112.749  33.165  1.00  0.00           C
ATOM  10435  O22 POPEr 368       9.819 112.809  33.425  1.00  0.00           O
ATOM  10436  C22 POPEr 368       7.609 112.310  34.225  1.00  0.00           C
ATOM  10439  C3  POPEr 368       8.610 115.560  32.005  1.00  0.00           C
ATOM  10442  O31 POPEr 368       8.650 115.560  33.455  1.00  0.00           O
ATOM  10443  C31 POPEr 368       8.269 116.720  33.975  1.00  0.00           C
ATOM  10444  O32 POPEr 368       7.909 117.680  33.315  1.00  0.00           O
ATOM  10445  C32 POPEr 368       8.560 116.740  35.465  1.00  0.00           C
ATOM  10448  C23 POPEr 368       7.780 113.189  35.505  1.00  0.00           C
ATOM  10451  C24 POPEr 368       7.189 112.579  36.785  1.00  0.00           C
ATOM  10454  C25 POPEr 368       7.459 113.329  38.115  1.00  0.00           C
ATOM  10457  C26 POPEr 368       7.410 114.868  38.125  1.00  0.00           C
ATOM  10460  C27 POPEr 368       7.130 115.460  39.525  1.00  0.00           C
ATOM  10463  C28 POPEr 368       5.690 115.200  40.025  1.00  0.00           C
ATOM  10466  C29 POPEr 368       5.640 114.740  41.455  1.00  0.00           C
ATOM  10468 0C21 POPEr 368       5.740 115.520  42.545  1.00  0.00           C
ATOM  10470 1C21 POPEr 368       5.890 117.020  42.575  1.00  0.00           C
ATOM  10473 2C21 POPEr 368       4.800 117.680  43.455  1.00  0.00           C
ATOM  10476 3C21 POPEr 368       4.880 117.350  44.955  1.00  0.00           C
ATOM  10479 4C21 POPEr 368       6.079 117.990  45.665  1.00  0.00           C
ATOM  10482 5C21 POPEr 368       6.110 117.710  47.175  1.00  0.00           C
ATOM  10485 6C21 POPEr 368       6.680 116.340  47.535  1.00  0.00           C
ATOM  10488 7C21 POPEr 368       6.570 116.020  49.025  1.00  0.00           C
ATOM  10491 8C21 POPEr 368       7.239 114.700  49.415  1.00  0.00           C
ATOM  10495  C33 POPEr 368       9.569 117.859  35.815  1.00  0.00           C
ATOM  10498  C34 POPEr 368      10.110 117.758  37.245  1.00  0.00           C
ATOM  10501  C35 POPEr 368       9.260 118.499  38.275  1.00  0.00           C
ATOM  10504  C36 POPEr 368       9.729 118.200  39.695  1.00  0.00           C
ATOM  10507  C37 POPEr 368       9.209 119.220  40.715  1.00  0.00           C
ATOM  10510  C38 POPEr 368       9.729 118.939  42.125  1.00  0.00           C
ATOM  10513  C39 POPEr 368       9.640 120.169  43.035  1.00  0.00           C
ATOM  10516 0C31 POPEr 368       9.449 119.799  44.505  1.00  0.00           C
ATOM  10519 1C31 POPEr 368       9.579 120.999  45.435  1.00  0.00           C
ATOM  10522 2C31 POPEr 368       9.169 120.639  46.875  1.00  0.00           C
ATOM  10525 3C31 POPEr 368       9.140 121.839  47.835  1.00  0.00           C
ATOM  10528 4C31 POPEr 368       8.239 122.979  47.355  1.00  0.00           C
ATOM  10531 5C31 POPEr 368       7.709 123.859  48.485  1.00  0.00           C
ATOM  10534 6C31 POPEr 368       6.720 124.920  48.005  1.00  0.00           C
ATOM  10538  NH3 POPEs 369     119.740 131.839  30.265  1.00  0.00           N
ATOM  10542  C12 POPEs 369     118.410 132.540  30.305  1.00  0.00           C
ATOM  10545  C11 POPEs 369     117.280 131.569  30.685  1.00  0.00           C
ATOM  10548  P   POPEs 369     114.920 132.169  29.635  1.00  0.00           P
ATOM  10549  O13 POPEs 369     115.359 132.859  28.385  1.00  0.00           O
ATOM  10550  O14 POPEs 369     114.489 130.770  29.515  1.00  0.00           O
ATOM  10551  O11 POPEs 369     113.779 132.990  30.355  1.00  0.00           O
ATOM  10552  O12 POPEs 369     116.060 132.288  30.715  1.00  0.00           O
ATOM  10553  C1  POPEs 369     113.429 132.680  31.715  1.00  0.00           C
ATOM  10556  C2  POPEs 369     114.190 133.569  32.755  1.00  0.00           C
ATOM  10558  O21 POPEs 369     113.379 133.759  33.935  1.00  0.00           O
ATOM  10559  C21 POPEs 369     113.989 133.589  35.105  1.00  0.00           C
ATOM  10560  O22 POPEs 369     115.129 133.180  35.265  1.00  0.00           O
ATOM  10561  C22 POPEs 369     113.069 134.008  36.255  1.00  0.00           C
ATOM  10564  C3  POPEs 369     114.520 134.950  32.145  1.00  0.00           C
ATOM  10567  O31 POPEs 369     115.179 135.779  33.135  1.00  0.00           O
ATOM  10568  C31 POPEs 369     114.460 136.778  33.605  1.00  0.00           C
ATOM  10569  O32 POPEs 369     113.510 137.298  33.055  1.00  0.00           O
ATOM  10570  C32 POPEs 369     115.020 137.208  34.955  1.00  0.00           C
ATOM  10573  C23 POPEs 369     113.440 133.419  37.645  1.00  0.00           C
ATOM  10576  C24 POPEs 369     113.230 134.410  38.805  1.00  0.00           C
ATOM  10579  C25 POPEs 369     113.599 133.849  40.185  1.00  0.00           C
ATOM  10582  C26 POPEs 369     113.840 134.939  41.245  1.00  0.00           C
ATOM  10585  C27 POPEs 369     114.039 134.329  42.645  1.00  0.00           C
ATOM  10588  C28 POPEs 369     114.380 135.350  43.755  1.00  0.00           C
ATOM  10591  C29 POPEs 369     114.670 134.629  45.055  1.00  0.00           C
ATOM  10593 0C21 POPEs 369     113.980 134.699  46.215  1.00  0.00           C
ATOM  10595 1C21 POPEs 369     112.749 135.510  46.515  1.00  0.00           C
ATOM  10598 2C21 POPEs 369     111.609 134.669  47.135  1.00  0.00           C
ATOM  10601 3C21 POPEs 369     110.999 133.650  46.165  1.00  0.00           C
ATOM  10604 4C21 POPEs 369     109.880 132.789  46.775  1.00  0.00           C
ATOM  10607 5C21 POPEs 369     108.589 133.569  47.055  1.00  0.00           C
ATOM  10610 6C21 POPEs 369     107.380 132.629  47.235  1.00  0.00           C
ATOM  10613 7C21 POPEs 369     106.079 133.379  47.525  1.00  0.00           C
ATOM  10616 8C21 POPEs 369     104.819 132.549  47.235  1.00  0.00           C
ATOM  10620  C33 POPEs 369     113.910 137.807  35.845  1.00  0.00           C
ATOM  10623  C34 POPEs 369     114.310 137.898  37.315  1.00  0.00           C
ATOM  10626  C35 POPEs 369     115.389 138.939  37.595  1.00  0.00           C
ATOM  10629  C36 POPEs 369     115.510 139.199  39.095  1.00  0.00           C
ATOM  10632  C37 POPEs 369     116.760 139.988  39.465  1.00  0.00           C
ATOM  10635  C38 POPEs 369     116.690 140.628  40.865  1.00  0.00           C
ATOM  10638  C39 POPEs 369     116.229 139.669  41.975  1.00  0.00           C
ATOM  10641 0C31 POPEs 369     116.379 140.288  43.365  1.00  0.00           C
ATOM  10644 1C31 POPEs 369     117.809 140.208  43.925  1.00  0.00           C
ATOM  10647 2C31 POPEs 369     118.189 141.458  44.745  1.00  0.00           C
ATOM  10650 3C31 POPEs 369     117.280 141.758  45.945  1.00  0.00           C
ATOM  10653 4C31 POPEs 369     117.710 143.038  46.655  1.00  0.00           C
ATOM  10656 5C31 POPEs 369     116.730 143.497  47.725  1.00  0.00           C
ATOM  10659 6C31 POPEs 369     117.140 144.818  48.385  1.00  0.00           C
ATOM  10663  NH3 POPEt 370      65.010 113.910  67.975  1.00  0.00           N
ATOM  10667  C12 POPEt 370      66.179 113.840  68.905  1.00  0.00           C
ATOM  10670  C11 POPEt 370      66.550 112.380  69.155  1.00  0.00           C
ATOM  10673  P   POPEt 370      68.179 111.039  70.715  1.00  0.00           P
ATOM  10674  O13 POPEt 370      68.660 111.399  72.065  1.00  0.00           O
ATOM  10675  O14 POPEt 370      67.149 109.990  70.575  1.00  0.00           O
ATOM  10676  O11 POPEt 370      69.469 110.680  69.875  1.00  0.00           O
ATOM  10677  O12 POPEt 370      67.670 112.368  70.025  1.00  0.00           O
ATOM  10678  C1  POPEt 370      69.399 110.258  68.515  1.00  0.00           C
ATOM  10681  C2  POPEt 370      70.230 111.170  67.555  1.00  0.00           C
ATOM  10683  O21 POPEt 370      71.639 110.969  67.425  1.00  0.00           O
ATOM  10684  C21 POPEt 370      72.309 109.868  67.645  1.00  0.00           C
ATOM  10685  O22 POPEt 370      71.940 108.850  68.195  1.00  0.00           O
ATOM  10686  C22 POPEt 370      73.730 110.070  67.085  1.00  0.00           C
ATOM  10689  C3  POPEt 370      70.030 112.680  67.855  1.00  0.00           C
ATOM  10692  O31 POPEt 370      70.469 113.490  66.745  1.00  0.00           O
ATOM  10693  C31 POPEt 370      69.480 113.868  65.925  1.00  0.00           C
ATOM  10694  O32 POPEt 370      68.289 113.719  66.135  1.00  0.00           O
ATOM  10695  C32 POPEt 370      70.060 114.410  64.615  1.00  0.00           C
ATOM  10698  C23 POPEt 370      73.940 109.669  65.595  1.00  0.00           C
ATOM  10701  C24 POPEt 370      73.230 110.578  64.555  1.00  0.00           C
ATOM  10704  C25 POPEt 370      73.969 110.600  63.205  1.00  0.00           C
ATOM  10707  C26 POPEt 370      73.169 111.160  62.005  1.00  0.00           C
ATOM  10710  C27 POPEt 370      74.060 111.350  60.765  1.00  0.00           C
ATOM  10713  C28 POPEt 370      73.349 111.980  59.555  1.00  0.00           C
ATOM  10716  C29 POPEt 370      73.020 113.439  59.765  1.00  0.00           C
ATOM  10718 0C21 POPEt 370      73.749 114.490  59.325  1.00  0.00           C
ATOM  10720 1C21 POPEt 370      75.060 114.399  58.575  1.00  0.00           C
ATOM  10723 2C21 POPEt 370      74.910 114.450  57.035  1.00  0.00           C
ATOM  10726 3C21 POPEt 370      74.340 115.789  56.525  1.00  0.00           C
ATOM  10729 4C21 POPEt 370      74.849 116.188  55.125  1.00  0.00           C
ATOM  10732 5C21 POPEt 370      73.889 115.880  53.965  1.00  0.00           C
ATOM  10735 6C21 POPEt 370      73.579 114.389  53.755  1.00  0.00           C
ATOM  10738 7C21 POPEt 370      73.050 114.119  52.345  1.00  0.00           C
ATOM  10741 8C21 POPEt 370      72.769 112.649  52.025  1.00  0.00           C
ATOM  10745  C33 POPEt 370      71.550 114.819  64.665  1.00  0.00           C
ATOM  10748  C34 POPEt 370      71.980 115.529  63.375  1.00  0.00           C
ATOM  10751  C35 POPEt 370      73.459 115.929  63.325  1.00  0.00           C
ATOM  10754  C36 POPEt 370      74.419 114.729  63.205  1.00  0.00           C
ATOM  10757  C37 POPEt 370      75.880 115.140  62.925  1.00  0.00           C
ATOM  10760  C38 POPEt 370      76.840 113.950  63.075  1.00  0.00           C
ATOM  10763  C39 POPEt 370      78.329 114.328  62.995  1.00  0.00           C
ATOM  10766 0C31 POPEt 370      78.789 114.608  61.555  1.00  0.00           C
ATOM  10769 1C31 POPEt 370      80.219 115.169  61.465  1.00  0.00           C
ATOM  10772 2C31 POPEt 370      80.730 115.289  60.015  1.00  0.00           C
ATOM  10775 3C31 POPEt 370      79.679 115.858  59.045  1.00  0.00           C
ATOM  10778 4C31 POPEt 370      80.190 116.100  57.625  1.00  0.00           C
ATOM  10781 5C31 POPEt 370      79.079 116.660  56.725  1.00  0.00           C
ATOM  10784 6C31 POPEt 370      79.539 116.980  55.305  1.00  0.00           C
ATOM  10788  NH3 POPEu 371       9.780 102.529  66.875  1.00  0.00           N
ATOM  10792  C12 POPEu 371      10.079 102.108  68.295  1.00  0.00           C
ATOM  10795  C11 POPEu 371      10.979 100.858  68.365  1.00  0.00           C
ATOM  10798  P   POPEu 371      12.810 101.030  70.285  1.00  0.00           P
ATOM  10799  O13 POPEu 371      13.869 100.070  69.905  1.00  0.00           O
ATOM  10800  O14 POPEu 371      12.639 101.340  71.725  1.00  0.00           O
ATOM  10801  O11 POPEu 371      13.079 102.420  69.555  1.00  0.00           O
ATOM  10802  O12 POPEu 371      11.389 100.600  69.705  1.00  0.00           O
ATOM  10803  C1  POPEu 371      14.180 102.630  68.665  1.00  0.00           C
ATOM  10806  C2  POPEu 371      13.720 103.259  67.325  1.00  0.00           C
ATOM  10808  O21 POPEu 371      14.510 102.680  66.285  1.00  0.00           O
ATOM  10809  C21 POPEu 371      13.919 101.749  65.555  1.00  0.00           C
ATOM  10810  O22 POPEu 371      12.749 101.439  65.605  1.00  0.00           O
ATOM  10811  C22 POPEu 371      14.959 101.249  64.545  1.00  0.00           C
ATOM  10814  C3  POPEu 371      13.850 104.819  67.255  1.00  0.00           C
ATOM  10817  O31 POPEu 371      13.889 105.340  65.905  1.00  0.00           O
ATOM  10818  C31 POPEu 371      12.800 105.169  65.165  1.00  0.00           C
ATOM  10819  O32 POPEu 371      11.769 104.620  65.535  1.00  0.00           O
ATOM  10820  C32 POPEu 371      13.029 105.740  63.765  1.00  0.00           C
ATOM  10823  C23 POPEu 371      14.349 100.929  63.165  1.00  0.00           C
ATOM  10826  C24 POPEu 371      15.369 101.010  62.025  1.00  0.00           C
ATOM  10829  C25 POPEu 371      14.669 101.030  60.655  1.00  0.00           C
ATOM  10832  C26 POPEu 371      15.649 101.179  59.485  1.00  0.00           C
ATOM  10835  C27 POPEu 371      14.930 101.469  58.155  1.00  0.00           C
ATOM  10838  C28 POPEu 371      15.680 100.910  56.935  1.00  0.00           C
ATOM  10841  C29 POPEu 371      15.369 101.720  55.705  1.00  0.00           C
ATOM  10843 0C21 POPEu 371      14.760 101.290  54.585  1.00  0.00           C
ATOM  10845 1C21 POPEu 371      14.299  99.880  54.305  1.00  0.00           C
ATOM  10848 2C21 POPEu 371      14.180  99.649  52.785  1.00  0.00           C
ATOM  10851 3C21 POPEu 371      13.639  98.259  52.445  1.00  0.00           C
ATOM  10854 4C21 POPEu 371      13.040  98.160  51.035  1.00  0.00           C
ATOM  10857 5C21 POPEu 371      14.050  98.390  49.905  1.00  0.00           C
ATOM  10860 6C21 POPEu 371      13.440  98.089  48.525  1.00  0.00           C
ATOM  10863 7C21 POPEu 371      14.430  98.320  47.375  1.00  0.00           C
ATOM  10866 8C21 POPEu 371      13.840  97.979  46.005  1.00  0.00           C
ATOM  10870  C33 POPEu 371      12.209 107.020  63.505  1.00  0.00           C
ATOM  10873  C34 POPEu 371      12.129 107.400  62.015  1.00  0.00           C
ATOM  10876  C35 POPEu 371      13.429 107.929  61.375  1.00  0.00           C
ATOM  10879  C36 POPEu 371      13.789 109.350  61.835  1.00  0.00           C
ATOM  10882  C37 POPEu 371      15.009 109.920  61.105  1.00  0.00           C
ATOM  10885  C38 POPEu 371      15.560 111.139  61.855  1.00  0.00           C
ATOM  10888  C39 POPEu 371      16.809 111.749  61.225  1.00  0.00           C
ATOM  10891 0C31 POPEu 371      17.169 113.089  61.875  1.00  0.00           C
ATOM  10894 1C31 POPEu 371      18.469 113.679  61.325  1.00  0.00           C
ATOM  10897 2C31 POPEu 371      18.719 115.100  61.825  1.00  0.00           C
ATOM  10900 3C31 POPEu 371      20.079 115.669  61.395  1.00  0.00           C
ATOM  10903 4C31 POPEu 371      20.249 115.870  59.885  1.00  0.00           C
ATOM  10906 5C31 POPEu 371      21.559 116.619  59.595  1.00  0.00           C
ATOM  10909 6C31 POPEu 371      21.999 116.619  58.135  1.00  0.00           C
ATOM  10913  NH3 POPEv 372      34.940  33.368  26.585  1.00  0.00           N
ATOM  10917  C12 POPEv 372      34.219  32.100  26.995  1.00  0.00           C
ATOM  10920  C11 POPEv 372      34.429  30.970  25.955  1.00  0.00           C
ATOM  10923  P   POPEv 372      32.230  29.510  25.805  1.00  0.00           P
ATOM  10924  O13 POPEv 372      31.579  30.810  25.485  1.00  0.00           O
ATOM  10925  O14 POPEv 372      32.169  28.440  24.785  1.00  0.00           O
ATOM  10926  O11 POPEv 372      31.550  28.959  27.115  1.00  0.00           O
ATOM  10927  O12 POPEv 372      33.719  29.770  26.275  1.00  0.00           O
ATOM  10928  C1  POPEv 372      31.620  29.800  28.275  1.00  0.00           C
ATOM  10931  C2  POPEv 372      31.370  28.950  29.545  1.00  0.00           C
ATOM  10933  O21 POPEv 372      31.809  29.610  30.725  1.00  0.00           O
ATOM  10934  C21 POPEv 372      31.340  30.790  31.035  1.00  0.00           C
ATOM  10935  O22 POPEv 372      30.630  31.520  30.355  1.00  0.00           O
ATOM  10936  C22 POPEv 372      31.909  31.170  32.395  1.00  0.00           C
ATOM  10939  C3  POPEv 372      32.079  27.560  29.435  1.00  0.00           C
ATOM  10942  O31 POPEv 372      32.819  27.170  30.605  1.00  0.00           O
ATOM  10943  C31 POPEv 372      32.309  26.470  31.625  1.00  0.00           C
ATOM  10944  O32 POPEv 372      33.010  26.030  32.525  1.00  0.00           O
ATOM  10945  C32 POPEv 372      30.789  26.250  31.545  1.00  0.00           C
ATOM  10948  C23 POPEv 372      31.329  30.340  33.565  1.00  0.00           C
ATOM  10951  C24 POPEv 372      31.859  30.889  34.885  1.00  0.00           C
ATOM  10954  C25 POPEv 372      31.260  30.270  36.155  1.00  0.00           C
ATOM  10957  C26 POPEv 372      32.059  30.750  37.375  1.00  0.00           C
ATOM  10960  C27 POPEv 372      31.409  30.500  38.735  1.00  0.00           C
ATOM  10963  C28 POPEv 372      30.110  31.290  38.975  1.00  0.00           C
ATOM  10966  C29 POPEv 372      29.970  31.710  40.415  1.00  0.00           C
ATOM  10968 0C21 POPEv 372      29.090  31.250  41.335  1.00  0.00           C
ATOM  10970 1C21 POPEv 372      28.040  30.180  41.135  1.00  0.00           C
ATOM  10973 2C21 POPEv 372      26.620  30.760  40.945  1.00  0.00           C
ATOM  10976 3C21 POPEv 372      26.510  31.630  39.685  1.00  0.00           C
ATOM  10979 4C21 POPEv 372      25.110  32.180  39.395  1.00  0.00           C
ATOM  10982 5C21 POPEv 372      25.149  33.060  38.145  1.00  0.00           C
ATOM  10985 6C21 POPEv 372      23.779  33.459  37.605  1.00  0.00           C
ATOM  10988 7C21 POPEv 372      23.899  34.240  36.295  1.00  0.00           C
ATOM  10991 8C21 POPEv 372      22.550  34.670  35.725  1.00  0.00           C
ATOM  10995  C33 POPEv 372      30.200  25.550  32.795  1.00  0.00           C
ATOM  10998  C34 POPEv 372      30.029  26.500  33.995  1.00  0.00           C
ATOM  11001  C35 POPEv 372      29.569  25.799  35.275  1.00  0.00           C
ATOM  11004  C36 POPEv 372      29.699  26.710  36.505  1.00  0.00           C
ATOM  11007  C37 POPEv 372      29.510  26.000  37.855  1.00  0.00           C
ATOM  11010  C38 POPEv 372      30.050  26.870  38.995  1.00  0.00           C
ATOM  11013  C39 POPEv 372      29.840  26.310  40.405  1.00  0.00           C
ATOM  11016 0C31 POPEv 372      30.589  27.190  41.425  1.00  0.00           C
ATOM  11019 1C31 POPEv 372      30.249  26.900  42.885  1.00  0.00           C
ATOM  11022 2C31 POPEv 372      30.999  27.860  43.815  1.00  0.00           C
ATOM  11025 3C31 POPEv 372      30.180  28.330  45.015  1.00  0.00           C
ATOM  11028 4C31 POPEv 372      30.129  27.340  46.195  1.00  0.00           C
ATOM  11031 5C31 POPEv 372      30.090  28.030  47.575  1.00  0.00           C
ATOM  11034 6C31 POPEv 372      29.439  27.180  48.675  1.00  0.00           C
ATOM  11038  NH3 POPEw 373      89.419  52.319  26.375  1.00  0.00           N
ATOM  11042  C12 POPEw 373      88.079  53.030  26.345  1.00  0.00           C
ATOM  11045  C11 POPEw 373      87.190  52.639  25.135  1.00  0.00           C
ATOM  11048  P   POPEw 373      84.930  53.889  25.725  1.00  0.00           P
ATOM  11049  O13 POPEw 373      83.879  54.069  24.695  1.00  0.00           O
ATOM  11050  O14 POPEw 373      85.870  55.020  25.855  1.00  0.00           O
ATOM  11051  O11 POPEw 373      84.310  53.639  27.175  1.00  0.00           O
ATOM  11052  O12 POPEw 373      85.789  52.579  25.485  1.00  0.00           O
ATOM  11053  C1  POPEw 373      82.909  53.889  27.365  1.00  0.00           C
ATOM  11056  C2  POPEw 373      82.430  53.700  28.845  1.00  0.00           C
ATOM  11058  O21 POPEw 373      83.189  54.540  29.755  1.00  0.00           O
ATOM  11059  C21 POPEw 373      82.489  55.130  30.715  1.00  0.00           C
ATOM  11060  O22 POPEw 373      81.279  55.180  30.785  1.00  0.00           O
ATOM  11061  C22 POPEw 373      83.449  55.688  31.775  1.00  0.00           C
ATOM  11064  C3  POPEw 373      82.510  52.220  29.275  1.00  0.00           C
ATOM  11067  O31 POPEw 373      81.980  51.990  30.605  1.00  0.00           O
ATOM  11068  C31 POPEw 373      82.879  51.938  31.555  1.00  0.00           C
ATOM  11069  O32 POPEw 373      84.100  51.970  31.415  1.00  0.00           O
ATOM  11070  C32 POPEw 373      82.170  51.920  32.915  1.00  0.00           C
ATOM  11073  C23 POPEw 373      82.850  55.680  33.205  1.00  0.00           C
ATOM  11076  C24 POPEw 373      83.639  56.500  34.235  1.00  0.00           C
ATOM  11079  C25 POPEw 373      85.090  56.049  34.465  1.00  0.00           C
ATOM  11082  C26 POPEw 373      85.700  56.780  35.665  1.00  0.00           C
ATOM  11085  C27 POPEw 373      85.350  56.119  37.015  1.00  0.00           C
ATOM  11088  C28 POPEw 373      85.319  57.130  38.175  1.00  0.00           C
ATOM  11091  C29 POPEw 373      85.099  56.410  39.475  1.00  0.00           C
ATOM  11093 0C21 POPEw 373      84.769  56.950  40.665  1.00  0.00           C
ATOM  11095 1C21 POPEw 373      84.569  58.410  40.985  1.00  0.00           C
ATOM  11098 2C21 POPEw 373      83.429  58.670  41.995  1.00  0.00           C
ATOM  11101 3C21 POPEw 373      83.639  58.069  43.405  1.00  0.00           C
ATOM  11104 4C21 POPEw 373      82.389  58.180  44.295  1.00  0.00           C
ATOM  11107 5C21 POPEw 373      82.090  59.600  44.805  1.00  0.00           C
ATOM  11110 6C21 POPEw 373      82.620  59.869  46.225  1.00  0.00           C
ATOM  11113 7C21 POPEw 373      82.160  61.229  46.785  1.00  0.00           C
ATOM  11116 8C21 POPEw 373      82.269  61.340  48.305  1.00  0.00           C
ATOM  11120  C33 POPEw 373      83.069  51.520  34.105  1.00  0.00           C
ATOM  11123  C34 POPEw 373      82.529  52.090  35.425  1.00  0.00           C
ATOM  11126  C35 POPEw 373      83.490  51.930  36.615  1.00  0.00           C
ATOM  11129  C36 POPEw 373      83.049  52.770  37.825  1.00  0.00           C
ATOM  11132  C37 POPEw 373      83.849  52.470  39.095  1.00  0.00           C
ATOM  11135  C38 POPEw 373      83.270  53.188  40.335  1.00  0.00           C
ATOM  11138  C39 POPEw 373      83.870  52.670  41.645  1.00  0.00           C
ATOM  11141 0C31 POPEw 373      83.510  53.540  42.855  1.00  0.00           C
ATOM  11144 1C31 POPEw 373      83.519  52.719  44.155  1.00  0.00           C
ATOM  11147 2C31 POPEw 373      83.490  53.578  45.435  1.00  0.00           C
ATOM  11150 3C31 POPEw 373      82.140  54.229  45.735  1.00  0.00           C
ATOM  11153 4C31 POPEw 373      81.069  53.250  46.245  1.00  0.00           C
ATOM  11156 5C31 POPEw 373      79.819  53.969  46.785  1.00  0.00           C
ATOM  11159 6C31 POPEw 373      78.780  53.040  47.395  1.00  0.00           C
ATOM  11163  NH3 POPEx 374      80.350  60.460  71.055  1.00  0.00           N
ATOM  11167  C12 POPEx 374      79.389  61.240  71.905  1.00  0.00           C
ATOM  11170  C11 POPEx 374      77.990  60.860  71.455  1.00  0.00           C
ATOM  11173  P   POPEx 374      75.569  61.340  72.045  1.00  0.00           P
ATOM  11174  O13 POPEx 374      75.599  60.229  73.015  1.00  0.00           O
ATOM  11175  O14 POPEx 374      74.709  62.500  72.345  1.00  0.00           O
ATOM  11176  O11 POPEx 374      75.289  60.810  70.585  1.00  0.00           O
ATOM  11177  O12 POPEx 374      77.060  61.860  71.895  1.00  0.00           O
ATOM  11178  C1  POPEx 374      75.340  61.750  69.515  1.00  0.00           C
ATOM  11181  C2  POPEx 374      75.279  60.979  68.185  1.00  0.00           C
ATOM  11183  O21 POPEx 374      75.459  61.920  67.115  1.00  0.00           O
ATOM  11184  C21 POPEx 374      75.980  61.399  66.015  1.00  0.00           C
ATOM  11185  O22 POPEx 374      76.389  60.260  65.885  1.00  0.00           O
ATOM  11186  C22 POPEx 374      75.929  62.450  64.925  1.00  0.00           C
ATOM  11189  C3  POPEx 374      73.940  60.189  68.065  1.00  0.00           C
ATOM  11192  O31 POPEx 374      73.980  59.239  66.975  1.00  0.00           O
ATOM  11193  C31 POPEx 374      73.329  59.630  65.875  1.00  0.00           C
ATOM  11194  O32 POPEx 374      72.749  60.700  65.735  1.00  0.00           O
ATOM  11195  C32 POPEx 374      73.359  58.520  64.835  1.00  0.00           C
ATOM  11198  C23 POPEx 374      76.800  62.069  63.705  1.00  0.00           C
ATOM  11201  C24 POPEx 374      76.359  62.779  62.425  1.00  0.00           C
ATOM  11204  C25 POPEx 374      76.980  62.140  61.185  1.00  0.00           C
ATOM  11207  C26 POPEx 374      76.740  62.960  59.915  1.00  0.00           C
ATOM  11210  C27 POPEx 374      76.870  62.080  58.675  1.00  0.00           C
ATOM  11213  C28 POPEx 374      76.469  62.789  57.375  1.00  0.00           C
ATOM  11216  C29 POPEx 374      76.260  61.780  56.275  1.00  0.00           C
ATOM  11218 0C21 POPEx 374      76.959  61.669  55.135  1.00  0.00           C
ATOM  11220 1C21 POPEx 374      78.120  62.520  54.695  1.00  0.00           C
ATOM  11223 2C21 POPEx 374      79.279  61.689  54.125  1.00  0.00           C
ATOM  11226 3C21 POPEx 374      80.140  60.990  55.185  1.00  0.00           C
ATOM  11229 4C21 POPEx 374      81.530  60.649  54.605  1.00  0.00           C
ATOM  11232 5C21 POPEx 374      82.549  60.160  55.645  1.00  0.00           C
ATOM  11235 6C21 POPEx 374      83.969  60.310  55.095  1.00  0.00           C
ATOM  11238 7C21 POPEx 374      85.060  59.828  56.055  1.00  0.00           C
ATOM  11241 8C21 POPEx 374      86.469  60.079  55.515  1.00  0.00           C
ATOM  11245  C33 POPEx 374      73.530  59.049  63.395  1.00  0.00           C
ATOM  11248  C34 POPEx 374      73.079  58.020  62.355  1.00  0.00           C
ATOM  11251  C35 POPEx 374      71.969  58.549  61.445  1.00  0.00           C
ATOM  11254  C36 POPEx 374      71.730  57.639  60.235  1.00  0.00           C
ATOM  11257  C37 POPEx 374      70.739  58.270  59.245  1.00  0.00           C
ATOM  11260  C38 POPEx 374      70.730  57.590  57.875  1.00  0.00           C
ATOM  11263  C39 POPEx 374      71.399  58.450  56.795  1.00  0.00           C
ATOM  11266 0C31 POPEx 374      71.429  57.729  55.455  1.00  0.00           C
ATOM  11269 1C31 POPEx 374      71.969  58.600  54.305  1.00  0.00           C
ATOM  11272 2C31 POPEx 374      72.079  57.770  53.025  1.00  0.00           C
ATOM  11275 3C31 POPEx 374      72.460  58.578  51.775  1.00  0.00           C
ATOM  11278 4C31 POPEx 374      73.840  59.229  51.865  1.00  0.00           C
ATOM  11281 5C31 POPEx 374      74.450  59.459  50.475  1.00  0.00           C
ATOM  11284 6C31 POPEx 374      75.810  60.160  50.525  1.00  0.00           C
ATOM  11288  NH3 POPEy 375      68.020   8.420  70.075  1.00  0.00           N
ATOM  11292  C12 POPEy 375      68.050   7.050  70.695  1.00  0.00           C
ATOM  11295  C11 POPEy 375      69.370   6.800  71.425  1.00  0.00           C
ATOM  11298  P   POPEy 375      71.499   7.720  70.205  1.00  0.00           P
ATOM  11299  O13 POPEy 375      71.659   8.530  71.425  1.00  0.00           O
ATOM  11300  O14 POPEy 375      72.690   7.020  69.715  1.00  0.00           O
ATOM  11301  O11 POPEy 375      70.739   8.550  69.075  1.00  0.00           O
ATOM  11302  O12 POPEy 375      70.420   6.610  70.485  1.00  0.00           O
ATOM  11303  C1  POPEy 375      70.819   8.150  67.695  1.00  0.00           C
ATOM  11306  C2  POPEy 375      71.219   9.340  66.785  1.00  0.00           C
ATOM  11308  O21 POPEy 375      72.109   8.850  65.765  1.00  0.00           O
ATOM  11309  C21 POPEy 375      71.579   8.730  64.565  1.00  0.00           C
ATOM  11310  O22 POPEy 375      70.429   8.990  64.265  1.00  0.00           O
ATOM  11311  C22 POPEy 375      72.639   8.210  63.595  1.00  0.00           C
ATOM  11314  C3  POPEy 375      71.959  10.450  67.565  1.00  0.00           C
ATOM  11317  O31 POPEy 375      72.390  11.480  66.655  1.00  0.00           O
ATOM  11318  C31 POPEy 375      71.760  12.630  66.655  1.00  0.00           C
ATOM  11319  O32 POPEy 375      70.859  12.960  67.425  1.00  0.00           O
ATOM  11320  C32 POPEy 375      72.420  13.530  65.615  1.00  0.00           C
ATOM  11323  C23 POPEy 375      72.140   8.150  62.125  1.00  0.00           C
ATOM  11326  C24 POPEy 375      73.130   7.400  61.225  1.00  0.00           C
ATOM  11329  C25 POPEy 375      72.810   7.490  59.725  1.00  0.00           C
ATOM  11332  C26 POPEy 375      72.909   8.930  59.195  1.00  0.00           C
ATOM  11335  C27 POPEy 375      72.889   9.000  57.655  1.00  0.00           C
ATOM  11338  C28 POPEy 375      72.579  10.410  57.115  1.00  0.00           C
ATOM  11341  C29 POPEy 375      73.590  11.460  57.505  1.00  0.00           C
ATOM  11343 0C21 POPEy 375      73.730  12.660  56.925  1.00  0.00           C
ATOM  11345 1C21 POPEy 375      72.929  13.200  55.765  1.00  0.00           C
ATOM  11348 2C21 POPEy 375      73.819  13.840  54.685  1.00  0.00           C
ATOM  11351 3C21 POPEy 375      72.999  14.320  53.485  1.00  0.00           C
ATOM  11354 4C21 POPEy 375      73.829  14.970  52.365  1.00  0.00           C
ATOM  11357 5C21 POPEy 375      74.399  16.350  52.735  1.00  0.00           C
ATOM  11360 6C21 POPEy 375      75.109  17.020  51.545  1.00  0.00           C
ATOM  11363 7C21 POPEy 375      75.529  18.470  51.825  1.00  0.00           C
ATOM  11366 8C21 POPEy 375      76.230  19.130  50.635  1.00  0.00           C
ATOM  11370  C33 POPEy 375      71.989  13.230  64.165  1.00  0.00           C
ATOM  11373  C34 POPEy 375      72.909  14.000  63.215  1.00  0.00           C
ATOM  11376  C35 POPEy 375      72.690  13.710  61.735  1.00  0.00           C
ATOM  11379  C36 POPEy 375      71.340  14.220  61.225  1.00  0.00           C
ATOM  11382  C37 POPEy 375      71.319  14.280  59.705  1.00  0.00           C
ATOM  11385  C38 POPEy 375      69.980  14.790  59.175  1.00  0.00           C
ATOM  11388  C39 POPEy 375      69.999  15.020  57.665  1.00  0.00           C
ATOM  11391 0C31 POPEy 375      68.810  15.840  57.185  1.00  0.00           C
ATOM  11394 1C31 POPEy 375      68.990  16.290  55.745  1.00  0.00           C
ATOM  11397 2C31 POPEy 375      68.020  17.400  55.355  1.00  0.00           C
ATOM  11400 3C31 POPEy 375      68.510  18.140  54.115  1.00  0.00           C
ATOM  11403 4C31 POPEy 375      67.590  19.290  53.725  1.00  0.00           C
ATOM  11406 5C31 POPEy 375      68.050  19.930  52.425  1.00  0.00           C
ATOM  11409 6C31 POPEy 375      67.280  21.210  52.105  1.00  0.00           C
ATOM  11413  NH3 POPEz 376      97.209 115.140  69.765  1.00  0.00           N
ATOM  11417  C12 POPEz 376      98.469 115.950  69.995  1.00  0.00           C
ATOM  11420  C11 POPEz 376      99.649 115.009  70.205  1.00  0.00           C
ATOM  11423  P   POPEz 376     102.170 114.868  70.685  1.00  0.00           P
ATOM  11424  O13 POPEz 376     101.880 113.419  70.495  1.00  0.00           O
ATOM  11425  O14 POPEz 376     102.640 115.340  72.005  1.00  0.00           O
ATOM  11426  O11 POPEz 376     103.090 115.340  69.495  1.00  0.00           O
ATOM  11427  O12 POPEz 376     100.870 115.718  70.395  1.00  0.00           O
ATOM  11428  C1  POPEz 376     102.819 114.950  68.125  1.00  0.00           C
ATOM  11431  C2  POPEz 376     101.870 115.919  67.345  1.00  0.00           C
ATOM  11433  O21 POPEz 376     101.299 115.258  66.205  1.00  0.00           O
ATOM  11434  C21 POPEz 376     102.090 114.929  65.195  1.00  0.00           C
ATOM  11435  O22 POPEz 376     103.260 115.240  65.055  1.00  0.00           O
ATOM  11436  C22 POPEz 376     101.320 113.999  64.235  1.00  0.00           C
ATOM  11439  C3  POPEz 376     102.529 117.310  67.025  1.00  0.00           C
ATOM  11442  O31 POPEz 376     101.829 118.029  65.995  1.00  0.00           O
ATOM  11443  C31 POPEz 376     102.120 119.319  65.885  1.00  0.00           C
ATOM  11444  O32 POPEz 376     102.669 120.009  66.725  1.00  0.00           O
ATOM  11445  C32 POPEz 376     101.649 119.770  64.495  1.00  0.00           C
ATOM  11448  C23 POPEz 376     101.329 114.480  62.755  1.00  0.00           C
ATOM  11451  C24 POPEz 376     100.560 113.539  61.805  1.00  0.00           C
ATOM  11454  C25 POPEz 376     100.149 114.279  60.515  1.00  0.00           C
ATOM  11457  C26 POPEz 376      99.590 113.390  59.395  1.00  0.00           C
ATOM  11460  C27 POPEz 376      99.389 114.179  58.085  1.00  0.00           C
ATOM  11463  C28 POPEz 376      99.240 113.299  56.835  1.00  0.00           C
ATOM  11466  C29 POPEz 376      97.909 112.590  56.715  1.00  0.00           C
ATOM  11468 0C21 POPEz 376      97.160 112.509  55.605  1.00  0.00           C
ATOM  11470 1C21 POPEz 376      97.510 113.089  54.255  1.00  0.00           C
ATOM  11473 2C21 POPEz 376      98.659 112.329  53.545  1.00  0.00           C
ATOM  11476 3C21 POPEz 376      99.030 112.938  52.185  1.00  0.00           C
ATOM  11479 4C21 POPEz 376     100.249 112.249  51.555  1.00  0.00           C
ATOM  11482 5C21 POPEz 376     100.490 112.590  50.075  1.00  0.00           C
ATOM  11485 6C21 POPEz 376     100.890 114.039  49.785  1.00  0.00           C
ATOM  11488 7C21 POPEz 376     101.190 114.240  48.295  1.00  0.00           C
ATOM  11491 8C21 POPEz 376     101.620 115.649  47.885  1.00  0.00           C
ATOM  11495  C33 POPEz 376     101.649 121.299  64.225  1.00  0.00           C
ATOM  11498  C34 POPEz 376     101.370 121.609  62.745  1.00  0.00           C
ATOM  11501  C35 POPEz 376     100.630 122.929  62.505  1.00  0.00           C
ATOM  11504  C36 POPEz 376     100.079 123.078  61.075  1.00  0.00           C
ATOM  11507  C37 POPEz 376     101.139 123.349  60.005  1.00  0.00           C
ATOM  11510  C38 POPEz 376     100.499 123.429  58.605  1.00  0.00           C
ATOM  11513  C39 POPEz 376     101.480 123.820  57.485  1.00  0.00           C
ATOM  11516 0C31 POPEz 376     102.620 122.809  57.275  1.00  0.00           C
ATOM  11519 1C31 POPEz 376     103.440 123.089  56.005  1.00  0.00           C
ATOM  11522 2C31 POPEz 376     103.029 122.270  54.775  1.00  0.00           C
ATOM  11525 3C31 POPEz 376     101.629 122.579  54.235  1.00  0.00           C
ATOM  11528 4C31 POPEz 376     101.440 122.039  52.815  1.00  0.00           C
ATOM  11531 5C31 POPEz 376     100.020 122.229  52.285  1.00  0.00           C
ATOM  11534 6C31 POPEz 376      99.860 121.770  50.835  1.00  0.00           C
ATOM  11538  NH3 POPE0 377     132.140 129.089  29.475  1.00  0.00           N
ATOM  11542  C12 POPE0 377     131.720 127.640  29.595  1.00  0.00           C
ATOM  11545  C11 POPE0 377     132.690 126.799  30.445  1.00  0.00           C
ATOM  11548  P   POPE0 377     135.319 126.460  30.445  1.00  0.00           P
[truncated: 2,078,818 more chars]
