# Supplementary material for: Characterizing Membrane Association and Periplasmic Transfer of Bacterial Lipoproteins through Molecular Dynamics Simulations
Source: Structure. 2020 Apr 7;28(4):475–487.e3. doi: 10.1016/j.str.2020.01.012 (PMC7139219; doi:10.1016/j.str.2020.01.012)
Supplement: Data S2. Final Coordinates from Simulations (A–L), Related to Figure 3 [file mmc4.zip › A-L/LOIP-1-atomistic.pdb]

TITLE     Protein
REMARK    THIS IS A SIMULATION BOX
CRYST1  129.195  129.195  149.007  90.00  90.00  90.00 P 1           1
MODEL        1
ATOM      1  N   CYSTA   1      42.527  80.193  78.703  1.00  0.00           N
ATOM      3  CA  CYSTA   1      42.527  78.782  78.404  1.00  0.00           C
ATOM      5  C   CYSTA   1      41.648  78.102  79.404  1.00  0.00           C
ATOM      6  O   CYSTA   1      40.477  77.863  79.133  1.00  0.00           O
ATOM      7  CB  CYSTA   1      43.927  78.113  78.314  1.00  0.00           C
ATOM     10  SG  CYSTA   1      45.207  79.293  77.804  1.00  0.00           S
ATOM     11  C1  CYSTA   1      46.398  78.922  79.124  1.00  0.00           C
ATOM     14  CA1 CYSTA   1      42.267  81.113  77.774  1.00  0.00           C
ATOM     15  OA1 CYSTA   1      41.877  82.202  78.163  1.00  0.00           O
ATOM     16  CA2 CYSTA   1      42.468  80.863  76.303  1.00  0.00           C
ATOM     19  C11 CYSTA   1      47.698  78.363  78.544  1.00  0.00           C
ATOM     21  O11 CYSTA   1      48.177  79.263  77.494  1.00  0.00           O
ATOM     22  CX1 CYSTA   1      49.468  79.113  77.285  1.00  0.00           C
ATOM     23  OX1 CYSTA   1      50.157  78.252  77.794  1.00  0.00           O
ATOM     24  CX2 CYSTA   1      50.017  80.103  76.274  1.00  0.00           C
ATOM     27  C12 CYSTA   1      47.517  76.863  78.104  1.00  0.00           C
ATOM     30  O12 CYSTA   1      48.326  76.493  76.964  1.00  0.00           O
ATOM     31  CD1 CYSTA   1      47.777  76.852  75.814  1.00  0.00           C
ATOM     32  OD1 CYSTA   1      46.608  77.142  75.644  1.00  0.00           O
ATOM     33  CD2 CYSTA   1      48.837  77.043  74.743  1.00  0.00           C
ATOM     36  CA3 CYSTA   1      41.218  80.243  75.624  1.00  0.00           C
ATOM     39  CA4 CYSTA   1      41.427  78.892  74.924  1.00  0.00           C
ATOM     42  CA5 CYSTA   1      40.097  78.182  74.614  1.00  0.00           C
ATOM     45  CA6 CYSTA   1      39.218  78.983  73.654  1.00  0.00           C
ATOM     48  CA7 CYSTA   1      39.398  78.632  72.165  1.00  0.00           C
ATOM     51  CA8 CYSTA   1      39.237  79.892  71.303  1.00  0.00           C
ATOM     54  CA9 CYSTA   1      39.087  79.633  69.803  1.00  0.00           C
ATOM     57 0CA1 CYSTA   1      40.398  79.482  69.024  1.00  0.00           C
ATOM     60 1CA1 CYSTA   1      40.747  78.013  68.754  1.00  0.00           C
ATOM     63 2CA1 CYSTA   1      42.038  77.853  67.934  1.00  0.00           C
ATOM     66 3CA1 CYSTA   1      42.207  76.413  67.434  1.00  0.00           C
ATOM     69 4CA1 CYSTA   1      43.618  76.062  66.913  1.00  0.00           C
ATOM     72 5CA1 CYSTA   1      44.738  76.233  67.953  1.00  0.00           C
ATOM     75 6CA1 CYSTA   1      45.637  75.002  68.104  1.00  0.00           C
ATOM     79  CD3 CYSTA   1      48.677  76.053  73.594  1.00  0.00           C
ATOM     82  CD4 CYSTA   1      49.628  74.863  73.784  1.00  0.00           C
ATOM     85  CD5 CYSTA   1      49.497  73.742  72.743  1.00  0.00           C
ATOM     88  CD6 CYSTA   1      49.038  74.153  71.344  1.00  0.00           C
ATOM     91  CD7 CYSTA   1      50.087  74.922  70.523  1.00  0.00           C
ATOM     94  CD8 CYSTA   1      49.528  75.303  69.154  1.00  0.00           C
ATOM     97  CD9 CYSTA   1      50.578  75.553  68.074  1.00  0.00           C
ATOM    100 0CD1 CYSTA   1      51.358  76.873  68.243  1.00  0.00           C
ATOM    103 1CD1 CYSTA   1      52.418  76.982  67.154  1.00  0.00           C
ATOM    106 2CD1 CYSTA   1      53.257  78.273  67.204  1.00  0.00           C
ATOM    109 3CD1 CYSTA   1      54.408  78.232  66.184  1.00  0.00           C
ATOM    112 4CD1 CYSTA   1      53.927  78.483  64.754  1.00  0.00           C
ATOM    115 5CD1 CYSTA   1      54.658  77.603  63.724  1.00  0.00           C
ATOM    118 6CD1 CYSTA   1      54.208  77.903  62.294  1.00  0.00           C
ATOM    122  CX3 CYSTA   1      51.368  79.553  75.794  1.00  0.00           C
ATOM    125  CX4 CYSTA   1      51.867  80.013  74.424  1.00  0.00           C
ATOM    128  CX5 CYSTA   1      52.308  78.752  73.654  1.00  0.00           C
ATOM    131  CX6 CYSTA   1      53.228  78.952  72.453  1.00  0.00           C
ATOM    134  CX7 CYSTA   1      53.517  77.583  71.843  1.00  0.00           C
ATOM    137  CX8 CYSTA   1      54.598  77.603  70.755  1.00  0.00           C
ATOM    140  CX9 CYSTA   1      55.988  77.513  71.354  1.00  0.00           C
ATOM    142 0CX1 CYSTA   1      56.817  76.452  71.284  1.00  0.00           C
ATOM    144 1CX1 CYSTA   1      56.538  75.163  70.554  1.00  0.00           C
ATOM    147 2CX1 CYSTA   1      57.698  74.723  69.645  1.00  0.00           C
ATOM    150 3CX1 CYSTA   1      58.127  75.793  68.633  1.00  0.00           C
ATOM    153 4CX1 CYSTA   1      58.817  75.172  67.404  1.00  0.00           C
ATOM    156 5CX1 CYSTA   1      58.948  76.153  66.225  1.00  0.00           C
ATOM    159 6CX1 CYSTA   1      58.497  75.493  64.913  1.00  0.00           C
ATOM    162 7CX1 CYSTA   1      58.648  76.413  63.694  1.00  0.00           C
ATOM    165 8CX1 CYSTA   1      58.127  75.773  62.414  1.00  0.00           C
ATOM    169  N   GLN A   2      42.228  77.693  80.534  1.00  0.00           N
ATOM    171  CA  GLN A   2      41.708  76.592  81.273  1.00  0.00           C
ATOM    173  CB  GLN A   2      42.058  75.263  80.574  1.00  0.00           C
ATOM    176  CG  GLN A   2      41.027  74.142  80.814  1.00  0.00           C
ATOM    179  CD  GLN A   2      39.677  74.252  80.094  1.00  0.00           C
ATOM    180  OE1 GLN A   2      38.828  73.392  80.333  1.00  0.00           O
ATOM    181  NE2 GLN A   2      39.538  75.202  79.154  1.00  0.00           N
ATOM    184  C   GLN A   2      42.378  76.633  82.614  1.00  0.00           C
ATOM    185  O   GLN A   2      43.448  77.242  82.775  1.00  0.00           O
ATOM    186  N   ASN A   3      41.718  76.013  83.594  1.00  0.00           N
ATOM    188  CA  ASN A   3      41.947  76.223  84.995  1.00  0.00           C
ATOM    190  CB  ASN A   3      40.608  76.613  85.714  1.00  0.00           C
ATOM    193  CG  ASN A   3      39.398  75.693  85.574  1.00  0.00           C
ATOM    194  OD1 ASN A   3      38.298  76.062  86.003  1.00  0.00           O
ATOM    195  ND2 ASN A   3      39.548  74.492  84.974  1.00  0.00           N
ATOM    198  C   ASN A   3      42.637  75.023  85.634  1.00  0.00           C
ATOM    199  O   ASN A   3      42.337  73.863  85.373  1.00  0.00           O
ATOM    200  N   MET A   4      43.597  75.243  86.553  1.00  0.00           N
ATOM    202  CA  MET A   4      43.688  76.422  87.374  1.00  0.00           C
ATOM    204  CB  MET A   4      43.738  76.023  88.874  1.00  0.00           C
ATOM    207  CG  MET A   4      44.017  77.182  89.844  1.00  0.00           C
ATOM    210  SD  MET A   4      42.767  78.483  89.734  1.00  0.00           S
ATOM    211  CE  MET A   4      43.698  79.703  90.684  1.00  0.00           C
ATOM    215  C   MET A   4      44.777  77.382  86.934  1.00  0.00           C
ATOM    216  O   MET A   4      44.488  78.403  86.315  1.00  0.00           O
ATOM    217  N   ASP A   5      46.048  77.053  87.215  1.00  0.00           N
ATOM    219  CA  ASP A   5      47.177  77.932  86.924  1.00  0.00           C
ATOM    221  CB  ASP A   5      48.337  77.632  87.915  1.00  0.00           C
ATOM    224  CG  ASP A   5      47.958  78.133  89.284  1.00  0.00           C
ATOM    225  OD1 ASP A   5      48.368  77.483  90.284  1.00  0.00           O
ATOM    226  OD2 ASP A   5      47.277  79.182  89.394  1.00  0.00           O
ATOM    227  C   ASP A   5      47.648  77.772  85.494  1.00  0.00           C
ATOM    228  O   ASP A   5      47.578  78.702  84.704  1.00  0.00           O
ATOM    229  N   SER A   6      48.127  76.572  85.114  1.00  0.00           N
ATOM    231  CA  SER A   6      48.677  76.353  83.784  1.00  0.00           C
ATOM    233  CB  SER A   6      47.727  76.653  82.574  1.00  0.00           C
ATOM    236  OG  SER A   6      46.747  75.623  82.434  1.00  0.00           O
ATOM    238  C   SER A   6      50.047  76.962  83.633  1.00  0.00           C
ATOM    239  O   SER A   6      50.648  77.413  84.604  1.00  0.00           O
ATOM    240  N   ASN A   7      50.567  76.932  82.404  1.00  0.00           N
ATOM    242  CA  ASN A   7      51.378  77.973  81.814  1.00  0.00           C
ATOM    244  CB  ASN A   7      51.137  77.853  80.294  1.00  0.00           C
ATOM    247  CG  ASN A   7      51.927  76.733  79.614  1.00  0.00           C
ATOM    248  OD1 ASN A   7      52.927  76.962  78.935  1.00  0.00           O
ATOM    249  ND2 ASN A   7      51.508  75.452  79.743  1.00  0.00           N
ATOM    252  C   ASN A   7      51.118  79.413  82.344  1.00  0.00           C
ATOM    253  O   ASN A   7      51.708  79.782  83.354  1.00  0.00           O
ATOM    254  N   GLY A   8      50.218  80.223  81.735  1.00  0.00           N
ATOM    256  CA  GLY A   8      49.938  81.602  82.164  1.00  0.00           C
ATOM    259  C   GLY A   8      50.008  82.593  81.014  1.00  0.00           C
ATOM    260  O   GLY A   8      49.968  82.183  79.864  1.00  0.00           O
ATOM    261  N   LEU A   9      50.008  83.902  81.315  1.00  0.00           N
ATOM    263  CA  LEU A   9      49.688  85.072  80.494  1.00  0.00           C
ATOM    265  CB  LEU A   9      50.637  85.483  79.314  1.00  0.00           C
ATOM    268  CG  LEU A   9      50.887  84.553  78.093  1.00  0.00           C
ATOM    270  CD1 LEU A   9      51.838  85.252  77.104  1.00  0.00           C
ATOM    274  CD2 LEU A   9      49.637  84.142  77.324  1.00  0.00           C
ATOM    278  C   LEU A   9      48.197  85.343  80.264  1.00  0.00           C
ATOM    279  O   LEU A   9      47.788  86.493  80.164  1.00  0.00           O
ATOM    280  N   LEU A  10      47.328  84.312  80.255  1.00  0.00           N
ATOM    282  CA  LEU A  10      45.878  84.473  80.324  1.00  0.00           C
ATOM    284  CB  LEU A  10      45.097  83.863  79.094  1.00  0.00           C
ATOM    287  CG  LEU A  10      44.927  84.793  77.854  1.00  0.00           C
ATOM    289  CD1 LEU A  10      44.127  84.112  76.734  1.00  0.00           C
ATOM    293  CD2 LEU A  10      46.247  85.263  77.243  1.00  0.00           C
ATOM    297  C   LEU A  10      45.468  83.792  81.633  1.00  0.00           C
ATOM    298  O   LEU A  10      46.157  82.903  82.123  1.00  0.00           O
ATOM    299  N   SER A  11      44.367  84.182  82.304  1.00  0.00           N
ATOM    301  CA  SER A  11      43.288  85.052  81.833  1.00  0.00           C
ATOM    303  CB  SER A  11      41.918  84.653  82.453  1.00  0.00           C
ATOM    306  OG  SER A  11      41.708  83.242  82.364  1.00  0.00           O
ATOM    308  C   SER A  11      43.448  86.513  82.215  1.00  0.00           C
ATOM    309  O   SER A  11      43.117  87.392  81.434  1.00  0.00           O
ATOM    310  N   SER A  12      43.898  86.803  83.454  1.00  0.00           N
ATOM    312  CA  SER A  12      43.637  88.092  84.104  1.00  0.00           C
ATOM    314  CB  SER A  12      42.937  87.862  85.485  1.00  0.00           C
ATOM    317  OG  SER A  12      42.317  89.032  86.035  1.00  0.00           O
ATOM    319  C   SER A  12      44.938  88.853  84.354  1.00  0.00           C
ATOM    320  O   SER A  12      44.927  89.973  84.864  1.00  0.00           O
ATOM    321  N   GLY A  13      46.087  88.232  83.993  1.00  0.00           N
ATOM    323  CA  GLY A  13      47.468  88.732  84.104  1.00  0.00           C
ATOM    326  C   GLY A  13      47.968  88.883  85.523  1.00  0.00           C
ATOM    327  O   GLY A  13      47.387  89.603  86.315  1.00  0.00           O
ATOM    328  N   ALA A  14      49.057  88.263  85.993  1.00  0.00           N
ATOM    330  CA  ALA A  14      50.137  87.642  85.275  1.00  0.00           C
ATOM    332  CB  ALA A  14      51.218  88.723  85.205  1.00  0.00           C
ATOM    336  C   ALA A  14      50.567  86.413  86.063  1.00  0.00           C
ATOM    337  O   ALA A  14      49.968  86.122  87.104  1.00  0.00           O
ATOM    338  N   GLU A  15      51.498  85.543  85.593  1.00  0.00           N
ATOM    340  CA  GLU A  15      52.667  85.933  84.823  1.00  0.00           C
ATOM    342  CB  GLU A  15      53.808  86.542  85.714  1.00  0.00           C
ATOM    345  CG  GLU A  15      54.367  85.732  86.934  1.00  0.00           C
ATOM    348  CD  GLU A  15      53.317  85.362  87.985  1.00  0.00           C
ATOM    349  OE1 GLU A  15      52.917  84.163  87.985  1.00  0.00           O
ATOM    350  OE2 GLU A  15      52.898  86.232  88.784  1.00  0.00           O
ATOM    351  C   GLU A  15      53.197  84.902  83.844  1.00  0.00           C
ATOM    352  O   GLU A  15      52.698  84.842  82.724  1.00  0.00           O
ATOM    353  N   ALA A  16      54.288  84.193  84.203  1.00  0.00           N
ATOM    355  CA  ALA A  16      55.347  83.832  83.284  1.00  0.00           C
ATOM    357  CB  ALA A  16      56.438  84.912  83.334  1.00  0.00           C
ATOM    361  C   ALA A  16      55.897  82.402  83.484  1.00  0.00           C
ATOM    362  O   ALA A  16      55.258  81.532  84.083  1.00  0.00           O
ATOM    363  N   PHE A  17      57.017  82.083  82.794  1.00  0.00           N
ATOM    365  CA  PHE A  17      56.947  81.373  81.525  1.00  0.00           C
ATOM    367  CB  PHE A  17      56.937  82.512  80.434  1.00  0.00           C
ATOM    370  CG  PHE A  17      57.488  82.392  79.014  1.00  0.00           C
ATOM    371  CD1 PHE A  17      56.877  81.653  77.973  1.00  0.00           C
ATOM    373  CE1 PHE A  17      57.267  81.782  76.644  1.00  0.00           C
ATOM    375  CZ  PHE A  17      58.208  82.752  76.295  1.00  0.00           C
ATOM    377  CD2 PHE A  17      58.438  83.342  78.633  1.00  0.00           C
ATOM    379  CE2 PHE A  17      58.758  83.563  77.285  1.00  0.00           C
ATOM    381  C   PHE A  17      57.917  80.193  81.374  1.00  0.00           C
ATOM    382  O   PHE A  17      59.138  80.352  81.284  1.00  0.00           O
ATOM    383  N   GLN A  18      57.477  78.903  81.354  1.00  0.00           N
ATOM    385  CA  GLN A  18      56.128  78.383  81.124  1.00  0.00           C
ATOM    387  CB  GLN A  18      55.427  79.043  79.894  1.00  0.00           C
ATOM    390  CG  GLN A  18      54.117  79.773  80.264  1.00  0.00           C
ATOM    393  CD  GLN A  18      53.698  80.842  79.254  1.00  0.00           C
ATOM    394  OE1 GLN A  18      53.747  80.642  78.034  1.00  0.00           O
ATOM    395  NE2 GLN A  18      53.326  82.033  79.773  1.00  0.00           N
ATOM    398  C   GLN A  18      56.067  76.883  80.884  1.00  0.00           C
ATOM    399  O   GLN A  18      56.398  76.363  79.824  1.00  0.00           O
ATOM    400  N   ALA A  19      55.497  76.163  81.854  1.00  0.00           N
ATOM    402  CA  ALA A  19      54.447  75.193  81.604  1.00  0.00           C
ATOM    404  CB  ALA A  19      54.878  73.873  80.933  1.00  0.00           C
ATOM    408  C   ALA A  19      53.797  75.002  82.953  1.00  0.00           C
ATOM    409  O   ALA A  19      53.977  75.833  83.834  1.00  0.00           O
ATOM    410  N   TYR A  20      53.007  73.932  83.174  1.00  0.00           N
ATOM    412  CA  TYR A  20      52.578  73.613  84.534  1.00  0.00           C
ATOM    414  CB  TYR A  20      51.597  72.403  84.575  1.00  0.00           C
ATOM    417  CG  TYR A  20      50.207  72.853  84.915  1.00  0.00           C
ATOM    418  CD1 TYR A  20      49.858  73.203  86.224  1.00  0.00           C
ATOM    420  CE1 TYR A  20      48.517  73.502  86.553  1.00  0.00           C
ATOM    422  CZ  TYR A  20      47.527  73.462  85.574  1.00  0.00           C
ATOM    423  OH  TYR A  20      46.198  73.803  85.884  1.00  0.00           O
ATOM    425  CD2 TYR A  20      49.218  72.863  83.934  1.00  0.00           C
ATOM    427  CE2 TYR A  20      47.877  73.142  84.254  1.00  0.00           C
ATOM    429  C   TYR A  20      53.738  73.322  85.473  1.00  0.00           C
ATOM    430  O   TYR A  20      54.517  72.392  85.254  1.00  0.00           O
ATOM    431  N   SER A  21      53.797  74.053  86.604  1.00  0.00           N
ATOM    433  CA  SER A  21      54.488  73.623  87.803  1.00  0.00           C
ATOM    435  CB  SER A  21      55.598  74.613  88.255  1.00  0.00           C
ATOM    438  OG  SER A  21      55.087  75.872  88.675  1.00  0.00           O
ATOM    440  C   SER A  21      53.378  73.453  88.824  1.00  0.00           C
ATOM    441  O   SER A  21      52.587  74.363  89.074  1.00  0.00           O
ATOM    442  N   LEU A  22      53.148  72.212  89.304  1.00  0.00           N
ATOM    444  CA  LEU A  22      51.807  71.822  89.683  1.00  0.00           C
ATOM    446  CB  LEU A  22      51.638  70.282  89.534  1.00  0.00           C
ATOM    449  CG  LEU A  22      50.307  69.672  88.993  1.00  0.00           C
ATOM    451  CD1 LEU A  22      49.148  70.642  88.714  1.00  0.00           C
ATOM    455  CD2 LEU A  22      50.588  68.853  87.714  1.00  0.00           C
ATOM    459  C   LEU A  22      51.457  72.343  91.073  1.00  0.00           C
ATOM    460  O   LEU A  22      52.317  72.532  91.944  1.00  0.00           O
ATOM    461  N   SER A  23      50.167  72.672  91.284  1.00  0.00           N
ATOM    463  CA  SER A  23      49.647  73.352  92.464  1.00  0.00           C
ATOM    465  CB  SER A  23      48.148  73.733  92.323  1.00  0.00           C
ATOM    468  OG  SER A  23      47.508  74.173  93.535  1.00  0.00           O
ATOM    470  C   SER A  23      49.878  72.603  93.754  1.00  0.00           C
ATOM    471  O   SER A  23      49.558  71.432  93.894  1.00  0.00           O
ATOM    472  N   ASP A  24      50.407  73.293  94.774  1.00  0.00           N
ATOM    474  CA  ASP A  24      50.978  72.693  95.965  1.00  0.00           C
ATOM    476  CB  ASP A  24      51.457  73.853  96.855  1.00  0.00           C
ATOM    479  CG  ASP A  24      52.578  73.422  97.794  1.00  0.00           C
ATOM    480  OD1 ASP A  24      53.387  72.543  97.404  1.00  0.00           O
ATOM    481  OD2 ASP A  24      52.657  74.032  98.894  1.00  0.00           O
ATOM    482  C   ASP A  24      50.008  71.763  96.723  1.00  0.00           C
ATOM    483  O   ASP A  24      50.398  70.752  97.313  1.00  0.00           O
ATOM    484  N   ALA A  25      48.698  72.083  96.703  1.00  0.00           N
ATOM    486  CA  ALA A  25      47.688  71.213  97.234  1.00  0.00           C
ATOM    488  CB  ALA A  25      46.398  72.002  97.434  1.00  0.00           C
ATOM    492  C   ALA A  25      47.337  70.002  96.363  1.00  0.00           C
ATOM    493  O   ALA A  25      46.997  68.952  96.884  1.00  0.00           O
ATOM    494  N   GLN A  26      47.448  70.113  95.023  1.00  0.00           N
ATOM    496  CA  GLN A  26      47.168  69.032  94.083  1.00  0.00           C
ATOM    498  CB  GLN A  26      47.038  69.593  92.635  1.00  0.00           C
ATOM    501  CG  GLN A  26      45.988  70.712  92.404  1.00  0.00           C
ATOM    504  CD  GLN A  26      44.548  70.252  92.594  1.00  0.00           C
ATOM    505  OE1 GLN A  26      43.898  69.833  91.644  1.00  0.00           O
ATOM    506  NE2 GLN A  26      44.027  70.412  93.824  1.00  0.00           N
ATOM    509  C   GLN A  26      48.298  68.002  94.104  1.00  0.00           C
ATOM    510  O   GLN A  26      48.158  66.852  93.694  1.00  0.00           O
ATOM    511  N   VAL A  27      49.468  68.392  94.654  1.00  0.00           N
ATOM    513  CA  VAL A  27      50.608  67.513  94.883  1.00  0.00           C
ATOM    515  CB  VAL A  27      51.768  68.282  95.513  1.00  0.00           C
ATOM    517  CG1 VAL A  27      52.977  67.363  95.764  1.00  0.00           C
ATOM    521  CG2 VAL A  27      52.207  69.453  94.623  1.00  0.00           C
ATOM    525  C   VAL A  27      50.248  66.382  95.834  1.00  0.00           C
ATOM    526  O   VAL A  27      50.608  65.223  95.634  1.00  0.00           O
ATOM    527  N   LYS A  28      49.528  66.743  96.913  1.00  0.00           N
ATOM    529  CA  LYS A  28      49.148  65.872  98.013  1.00  0.00           C
ATOM    531  CB  LYS A  28      48.408  66.743  99.053  1.00  0.00           C
ATOM    534  CG  LYS A  28      48.197  66.062 100.415  1.00  0.00           C
ATOM    537  CD  LYS A  28      47.837  67.043 101.553  1.00  0.00           C
ATOM    540  CE  LYS A  28      48.878  68.133 101.814  1.00  0.00           C
ATOM    543  NZ  LYS A  28      48.438  68.983 102.934  1.00  0.00           N
ATOM    547  C   LYS A  28      48.288  64.733  97.544  1.00  0.00           C
ATOM    548  O   LYS A  28      48.548  63.562  97.784  1.00  0.00           O
ATOM    549  N   THR A  29      47.298  65.093  96.723  1.00  0.00           N
ATOM    551  CA  THR A  29      46.427  64.202  96.003  1.00  0.00           C
ATOM    553  CB  THR A  29      45.427  65.072  95.254  1.00  0.00           C
ATOM    555  OG1 THR A  29      44.788  65.973  96.165  1.00  0.00           O
ATOM    557  CG2 THR A  29      44.338  64.223  94.613  1.00  0.00           C
ATOM    561  C   THR A  29      47.158  63.242  95.065  1.00  0.00           C
ATOM    562  O   THR A  29      46.877  62.032  95.044  1.00  0.00           O
ATOM    563  N   LEU A  30      48.177  63.723  94.294  1.00  0.00           N
ATOM    565  CA  LEU A  30      49.057  62.853  93.514  1.00  0.00           C
ATOM    567  CB  LEU A  30      50.038  63.673  92.624  1.00  0.00           C
ATOM    570  CG  LEU A  30      50.617  62.953  91.374  1.00  0.00           C
ATOM    572  CD1 LEU A  30      51.417  63.932  90.513  1.00  0.00           C
ATOM    576  CD2 LEU A  30      51.568  61.782  91.684  1.00  0.00           C
ATOM    580  C   LEU A  30      49.868  61.892  94.394  1.00  0.00           C
ATOM    581  O   LEU A  30      49.907  60.683  94.133  1.00  0.00           O
ATOM    582  N   SER A  31      50.468  62.393  95.494  1.00  0.00           N
ATOM    584  CA  SER A  31      51.247  61.583  96.443  1.00  0.00           C
ATOM    586  CB  SER A  31      51.757  62.393  97.664  1.00  0.00           C
ATOM    589  OG  SER A  31      52.558  61.613  98.563  1.00  0.00           O
ATOM    591  C   SER A  31      50.458  60.453  97.034  1.00  0.00           C
ATOM    592  O   SER A  31      50.918  59.313  97.064  1.00  0.00           O
ATOM    593  N   ASP A  32      49.227  60.723  97.464  1.00  0.00           N
ATOM    595  CA  ASP A  32      48.368  59.732  98.044  1.00  0.00           C
ATOM    597  CB  ASP A  32      47.087  60.453  98.544  1.00  0.00           C
ATOM    600  CG  ASP A  32      47.378  61.353  99.734  1.00  0.00           C
ATOM    601  OD1 ASP A  32      48.508  61.363 100.284  1.00  0.00           O
ATOM    602  OD2 ASP A  32      46.387  61.933 100.234  1.00  0.00           O
ATOM    603  C   ASP A  32      48.057  58.562  97.104  1.00  0.00           C
ATOM    604  O   ASP A  32      48.028  57.413  97.514  1.00  0.00           O
ATOM    605  N   GLN A  33      47.858  58.832  95.793  1.00  0.00           N
ATOM    607  CA  GLN A  33      47.788  57.752  94.813  1.00  0.00           C
ATOM    609  CB  GLN A  33      47.308  58.293  93.444  1.00  0.00           C
ATOM    612  CG  GLN A  33      47.007  57.193  92.383  1.00  0.00           C
ATOM    615  CD  GLN A  33      46.078  56.122  92.964  1.00  0.00           C
ATOM    616  OE1 GLN A  33      45.038  56.453  93.524  1.00  0.00           O
ATOM    617  NE2 GLN A  33      46.398  54.812  92.824  1.00  0.00           N
ATOM    620  C   GLN A  33      49.117  57.022  94.613  1.00  0.00           C
ATOM    621  O   GLN A  33      49.208  55.793  94.584  1.00  0.00           O
ATOM    622  N   ALA A  34      50.188  57.833  94.464  1.00  0.00           N
ATOM    624  CA  ALA A  34      51.547  57.393  94.193  1.00  0.00           C
ATOM    626  CB  ALA A  34      52.488  58.613  94.044  1.00  0.00           C
ATOM    630  C   ALA A  34      52.128  56.483  95.254  1.00  0.00           C
ATOM    631  O   ALA A  34      52.758  55.453  94.984  1.00  0.00           O
ATOM    632  N   CYS A  35      51.908  56.863  96.525  1.00  0.00           N
ATOM    634  CA  CYS A  35      52.378  56.163  97.693  1.00  0.00           C
ATOM    636  CB  CYS A  35      52.258  57.102  98.943  1.00  0.00           C
ATOM    639  SG  CYS A  35      50.677  57.092  99.864  1.00  0.00           S
ATOM    641  C   CYS A  35      51.747  54.783  97.864  1.00  0.00           C
ATOM    642  O   CYS A  35      52.427  53.832  98.245  1.00  0.00           O
ATOM    643  N   GLN A  36      50.427  54.633  97.604  1.00  0.00           N
ATOM    645  CA  GLN A  36      49.717  53.363  97.764  1.00  0.00           C
ATOM    647  CB  GLN A  36      48.197  53.622  97.604  1.00  0.00           C
ATOM    650  CG  GLN A  36      47.587  54.453  98.764  1.00  0.00           C
ATOM    653  CD  GLN A  36      46.188  54.963  98.414  1.00  0.00           C
ATOM    654  OE1 GLN A  36      45.747  54.932  97.275  1.00  0.00           O
ATOM    655  NE2 GLN A  36      45.468  55.513  99.424  1.00  0.00           N
ATOM    658  C   GLN A  36      50.167  52.232  96.834  1.00  0.00           C
ATOM    659  O   GLN A  36      50.547  51.153  97.275  1.00  0.00           O
ATOM    660  N   GLU A  37      50.218  52.512  95.513  1.00  0.00           N
ATOM    662  CA  GLU A  37      50.617  51.572  94.483  1.00  0.00           C
ATOM    664  CB  GLU A  37      50.398  52.252  93.113  1.00  0.00           C
ATOM    667  CG  GLU A  37      50.887  51.462  91.884  1.00  0.00           C
ATOM    670  CD  GLU A  37      50.017  50.233  91.623  1.00  0.00           C
ATOM    671  OE1 GLU A  37      48.878  50.443  91.144  1.00  0.00           O
ATOM    672  OE2 GLU A  37      50.538  49.092  91.794  1.00  0.00           O
ATOM    673  C   GLU A  37      52.058  51.072  94.604  1.00  0.00           C
ATOM    674  O   GLU A  37      52.378  49.893  94.494  1.00  0.00           O
ATOM    675  N   MET A  38      52.987  51.992  94.915  1.00  0.00           N
ATOM    677  CA  MET A  38      54.377  51.682  95.164  1.00  0.00           C
ATOM    679  CB  MET A  38      55.137  53.013  95.264  1.00  0.00           C
ATOM    682  CG  MET A  38      56.648  52.833  95.354  1.00  0.00           C
ATOM    685  SD  MET A  38      57.567  54.363  95.135  1.00  0.00           S
ATOM    686  CE  MET A  38      57.258  54.513  93.354  1.00  0.00           C
ATOM    690  C   MET A  38      54.628  50.813  96.414  1.00  0.00           C
ATOM    691  O   MET A  38      55.538  49.983  96.464  1.00  0.00           O
ATOM    692  N   ASP A  39      53.797  50.963  97.464  1.00  0.00           N
ATOM    694  CA  ASP A  39      53.878  50.133  98.644  1.00  0.00           C
ATOM    696  CB  ASP A  39      53.148  50.742  99.874  1.00  0.00           C
ATOM    699  CG  ASP A  39      53.887  51.903 100.513  1.00  0.00           C
ATOM    700  OD1 ASP A  39      54.698  52.613  99.874  1.00  0.00           O
ATOM    701  OD2 ASP A  39      53.597  52.162 101.714  1.00  0.00           O
ATOM    702  C   ASP A  39      53.337  48.713  98.414  1.00  0.00           C
ATOM    703  O   ASP A  39      53.677  47.782  99.154  1.00  0.00           O
ATOM    704  N   SER A  40      52.547  48.482  97.333  1.00  0.00           N
ATOM    706  CA  SER A  40      52.198  47.133  96.894  1.00  0.00           C
ATOM    708  CB  SER A  40      51.297  47.172  95.613  1.00  0.00           C
ATOM    711  OG  SER A  40      50.817  45.893  95.205  1.00  0.00           O
ATOM    713  C   SER A  40      53.457  46.343  96.574  1.00  0.00           C
ATOM    714  O   SER A  40      53.688  45.243  97.084  1.00  0.00           O
ATOM    715  N   LYS A  41      54.377  46.962  95.825  1.00  0.00           N
ATOM    717  CA  LYS A  41      55.617  46.363  95.404  1.00  0.00           C
ATOM    719  CB  LYS A  41      56.218  47.153  94.223  1.00  0.00           C
ATOM    722  CG  LYS A  41      55.358  47.133  92.943  1.00  0.00           C
ATOM    725  CD  LYS A  41      55.097  45.723  92.374  1.00  0.00           C
ATOM    728  CE  LYS A  41      56.347  44.853  92.113  1.00  0.00           C
ATOM    731  NZ  LYS A  41      57.247  45.493  91.124  1.00  0.00           N
ATOM    735  C   LYS A  41      56.667  46.273  96.484  1.00  0.00           C
ATOM    736  O   LYS A  41      57.618  45.493  96.363  1.00  0.00           O
ATOM    737  N   ALA A  42      56.527  47.032  97.584  1.00  0.00           N
ATOM    739  CA  ALA A  42      57.448  46.992  98.694  1.00  0.00           C
ATOM    741  CB  ALA A  42      57.777  48.412  99.174  1.00  0.00           C
ATOM    745  C   ALA A  42      57.017  46.072  99.804  1.00  0.00           C
ATOM    746  O   ALA A  42      55.848  45.712  99.973  1.00  0.00           O
ATOM    747  N   THR A  43      58.028  45.592 100.554  1.00  0.00           N
ATOM    749  CA  THR A  43      57.858  45.082 101.904  1.00  0.00           C
ATOM    751  CB  THR A  43      58.688  43.863 102.304  1.00  0.00           C
ATOM    753  OG1 THR A  43      58.628  43.603 103.703  1.00  0.00           O
ATOM    755  CG2 THR A  43      60.167  44.083 101.974  1.00  0.00           C
ATOM    759  C   THR A  43      58.108  46.243 102.813  1.00  0.00           C
ATOM    760  O   THR A  43      59.157  46.883 102.794  1.00  0.00           O
ATOM    761  N   ILE A  44      57.076  46.583 103.594  1.00  0.00           N
ATOM    763  CA  ILE A  44      57.147  47.543 104.654  1.00  0.00           C
ATOM    765  CB  ILE A  44      55.778  47.842 105.224  1.00  0.00           C
ATOM    767  CG2 ILE A  44      55.908  49.123 106.074  1.00  0.00           C
ATOM    771  CG1 ILE A  44      54.728  47.943 104.095  1.00  0.00           C
ATOM    774  CD  ILE A  44      53.326  48.193 104.645  1.00  0.00           C
ATOM    778  C   ILE A  44      58.047  47.022 105.745  1.00  0.00           C
ATOM    779  O   ILE A  44      57.917  45.872 106.174  1.00  0.00           O
ATOM    780  N   ALA A  45      58.998  47.863 106.223  1.00  0.00           N
ATOM    782  CA  ALA A  45      59.868  47.512 107.324  1.00  0.00           C
ATOM    784  CB  ALA A  45      60.798  48.692 107.624  1.00  0.00           C
ATOM    788  C   ALA A  45      59.068  47.113 108.563  1.00  0.00           C
ATOM    789  O   ALA A  45      57.898  47.463 108.633  1.00  0.00           O
ATOM    790  N   PRO A  46      59.587  46.373 109.534  1.00  0.00           N
ATOM    791  CD  PRO A  46      60.978  45.903 109.464  1.00  0.00           C
ATOM    794  CA  PRO A  46      58.828  45.563 110.485  1.00  0.00           C
ATOM    796  CB  PRO A  46      59.918  45.233 111.504  1.00  0.00           C
ATOM    799  CG  PRO A  46      61.108  44.903 110.613  1.00  0.00           C
ATOM    802  C   PRO A  46      57.597  46.083 111.203  1.00  0.00           C
ATOM    803  O   PRO A  46      56.958  45.272 111.874  1.00  0.00           O
ATOM    804  N   ALA A  47      57.308  47.393 111.184  1.00  0.00           N
ATOM    806  CA  ALA A  47      56.277  48.083 111.913  1.00  0.00           C
ATOM    808  CB  ALA A  47      54.878  47.473 111.693  1.00  0.00           C
ATOM    812  C   ALA A  47      56.718  48.242 113.354  1.00  0.00           C
ATOM    813  O   ALA A  47      55.967  48.572 114.273  1.00  0.00           O
ATOM    814  N   ASN A  48      58.038  48.072 113.563  1.00  0.00           N
ATOM    816  CA  ASN A  48      58.718  48.272 114.813  1.00  0.00           C
ATOM    818  CB  ASN A  48      60.087  47.512 114.824  1.00  0.00           C
ATOM    821  CG  ASN A  48      60.897  47.682 116.104  1.00  0.00           C
ATOM    822  OD1 ASN A  48      60.468  48.282 117.094  1.00  0.00           O
ATOM    823  ND2 ASN A  48      62.168  47.193 116.094  1.00  0.00           N
ATOM    826  C   ASN A  48      58.878  49.763 115.044  1.00  0.00           C
ATOM    827  O   ASN A  48      59.567  50.462 114.294  1.00  0.00           O
ATOM    828  N   SER A  49      58.218  50.303 116.083  1.00  0.00           N
ATOM    830  CA  SER A  49      58.208  51.743 116.363  1.00  0.00           C
ATOM    832  CB  SER A  49      57.267  52.143 117.534  1.00  0.00           C
ATOM    835  OG  SER A  49      57.258  53.562 117.734  1.00  0.00           O
ATOM    837  C   SER A  49      59.608  52.312 116.595  1.00  0.00           C
ATOM    838  O   SER A  49      59.878  53.473 116.284  1.00  0.00           O
ATOM    839  N   GLU A  50      60.557  51.513 117.114  1.00  0.00           N
ATOM    841  CA  GLU A  50      61.908  52.003 117.313  1.00  0.00           C
ATOM    843  CB  GLU A  50      62.797  50.992 118.064  1.00  0.00           C
ATOM    846  CG  GLU A  50      64.218  51.543 118.284  1.00  0.00           C
ATOM    849  CD  GLU A  50      65.108  50.653 119.114  1.00  0.00           C
ATOM    850  OE1 GLU A  50      65.148  49.422 118.884  1.00  0.00           O
ATOM    851  OE2 GLU A  50      65.817  51.223 119.964  1.00  0.00           O
ATOM    852  C   GLU A  50      62.657  52.442 116.063  1.00  0.00           C
ATOM    853  O   GLU A  50      63.298  53.492 116.035  1.00  0.00           O
ATOM    854  N   TYR A  51      62.597  51.662 114.973  1.00  0.00           N
ATOM    856  CA  TYR A  51      63.158  52.102 113.703  1.00  0.00           C
ATOM    858  CB  TYR A  51      63.218  50.943 112.684  1.00  0.00           C
ATOM    861  CG  TYR A  51      64.057  49.812 113.224  1.00  0.00           C
ATOM    862  CD1 TYR A  51      65.367  50.033 113.694  1.00  0.00           C
ATOM    864  CE1 TYR A  51      66.168  48.962 114.123  1.00  0.00           C
ATOM    866  CZ  TYR A  51      65.667  47.663 114.053  1.00  0.00           C
ATOM    867  OH  TYR A  51      66.487  46.572 114.434  1.00  0.00           O
ATOM    869  CD2 TYR A  51      63.578  48.492 113.184  1.00  0.00           C
ATOM    871  CE2 TYR A  51      64.387  47.413 113.574  1.00  0.00           C
ATOM    873  C   TYR A  51      62.398  53.293 113.134  1.00  0.00           C
ATOM    874  O   TYR A  51      62.987  54.293 112.754  1.00  0.00           O
ATOM    875  N   ALA A  52      61.058  53.242 113.184  1.00  0.00           N
ATOM    877  CA  ALA A  52      60.227  54.333 112.693  1.00  0.00           C
ATOM    879  CB  ALA A  52      58.758  53.943 112.854  1.00  0.00           C
ATOM    883  C   ALA A  52      60.477  55.672 113.385  1.00  0.00           C
ATOM    884  O   ALA A  52      60.608  56.712 112.724  1.00  0.00           O
ATOM    885  N   LYS A  53      60.608  55.662 114.724  1.00  0.00           N
ATOM    887  CA  LYS A  53      60.897  56.863 115.485  1.00  0.00           C
ATOM    889  CB  LYS A  53      60.627  56.673 117.014  1.00  0.00           C
ATOM    892  CG  LYS A  53      61.608  55.802 117.813  1.00  0.00           C
ATOM    895  CD  LYS A  53      62.958  56.432 118.233  1.00  0.00           C
ATOM    898  CE  LYS A  53      63.887  55.432 118.924  1.00  0.00           C
ATOM    901  NZ  LYS A  53      65.177  56.072 119.263  1.00  0.00           N
ATOM    905  C   LYS A  53      62.308  57.372 115.243  1.00  0.00           C
ATOM    906  O   LYS A  53      62.587  58.562 115.373  1.00  0.00           O
ATOM    907  N   ARG A  54      63.267  56.493 114.883  1.00  0.00           N
ATOM    909  CA  ARG A  54      64.587  56.953 114.495  1.00  0.00           C
ATOM    911  CB  ARG A  54      65.618  55.802 114.363  1.00  0.00           C
ATOM    914  CG  ARG A  54      66.087  55.233 115.724  1.00  0.00           C
ATOM    917  CD  ARG A  54      66.978  54.013 115.523  1.00  0.00           C
ATOM    920  NE  ARG A  54      67.307  53.432 116.863  1.00  0.00           N
ATOM    922  CZ  ARG A  54      67.887  52.252 116.995  1.00  0.00           C
ATOM    923  NH1 ARG A  54      68.188  51.502 115.954  1.00  0.00           N
ATOM    926  NH2 ARG A  54      68.077  51.782 118.204  1.00  0.00           N
ATOM    929  C   ARG A  54      64.557  57.772 113.233  1.00  0.00           C
ATOM    930  O   ARG A  54      64.988  58.923 113.264  1.00  0.00           O
ATOM    931  N   LEU A  55      63.968  57.213 112.164  1.00  0.00           N
ATOM    933  CA  LEU A  55      63.797  57.892 110.895  1.00  0.00           C
ATOM    935  CB  LEU A  55      63.317  56.922 109.794  1.00  0.00           C
ATOM    938  CG  LEU A  55      64.417  55.932 109.355  1.00  0.00           C
ATOM    940  CD1 LEU A  55      64.257  54.543 109.984  1.00  0.00           C
ATOM    944  CD2 LEU A  55      64.468  55.842 107.824  1.00  0.00           C
ATOM    948  C   LEU A  55      62.948  59.142 110.954  1.00  0.00           C
ATOM    949  O   LEU A  55      63.337  60.182 110.434  1.00  0.00           O
ATOM    950  N   THR A  56      61.807  59.103 111.674  1.00  0.00           N
ATOM    952  CA  THR A  56      61.008  60.303 111.964  1.00  0.00           C
ATOM    954  CB  THR A  56      59.658  60.002 112.654  1.00  0.00           C
ATOM    956  OG1 THR A  56      58.618  60.912 112.304  1.00  0.00           O
ATOM    958  CG2 THR A  56      59.707  60.033 114.174  1.00  0.00           C
ATOM    962  C   THR A  56      61.817  61.353 112.734  1.00  0.00           C
ATOM    963  O   THR A  56      61.747  62.533 112.434  1.00  0.00           O
ATOM    964  N   THR A  57      62.657  60.992 113.744  1.00  0.00           N
ATOM    966  CA  THR A  57      63.408  61.992 114.534  1.00  0.00           C
ATOM    968  CB  THR A  57      64.247  61.432 115.694  1.00  0.00           C
ATOM    970  OG1 THR A  57      63.418  60.833 116.674  1.00  0.00           O
ATOM    972  CG2 THR A  57      65.038  62.533 116.424  1.00  0.00           C
ATOM    976  C   THR A  57      64.377  62.822 113.734  1.00  0.00           C
ATOM    977  O   THR A  57      64.327  64.053 113.754  1.00  0.00           O
ATOM    978  N   ILE A  58      65.288  62.162 112.964  1.00  0.00           N
ATOM    980  CA  ILE A  58      66.227  62.912 112.145  1.00  0.00           C
ATOM    982  CB  ILE A  58      67.457  62.203 111.583  1.00  0.00           C
ATOM    984  CG2 ILE A  58      68.247  61.592 112.743  1.00  0.00           C
ATOM    988  CG1 ILE A  58      67.277  61.213 110.404  1.00  0.00           C
ATOM    991  CD  ILE A  58      66.718  59.853 110.803  1.00  0.00           C
ATOM    995  C   ILE A  58      65.497  63.653 111.074  1.00  0.00           C
ATOM    996  O   ILE A  58      65.708  64.833 110.864  1.00  0.00           O
ATOM    997  N   ALA A  59      64.508  63.022 110.434  1.00  0.00           N
ATOM    999  CA  ALA A  59      63.797  63.643 109.355  1.00  0.00           C
ATOM   1001  CB  ALA A  59      63.018  62.533 108.684  1.00  0.00           C
ATOM   1005  C   ALA A  59      62.888  64.793 109.763  1.00  0.00           C
ATOM   1006  O   ALA A  59      62.488  65.623 108.954  1.00  0.00           O
ATOM   1007  N   ASN A  60      62.538  64.873 111.054  1.00  0.00           N
ATOM   1009  CA  ASN A  60      61.828  65.983 111.665  1.00  0.00           C
ATOM   1011  CB  ASN A  60      61.017  65.403 112.845  1.00  0.00           C
ATOM   1014  CG  ASN A  60      59.907  66.312 113.334  1.00  0.00           C
ATOM   1015  OD1 ASN A  60      59.488  67.242 112.654  1.00  0.00           O
ATOM   1016  ND2 ASN A  60      59.377  66.023 114.534  1.00  0.00           N
ATOM   1019  C   ASN A  60      62.758  67.093 112.135  1.00  0.00           C
ATOM   1020  O   ASN A  60      62.427  68.273 112.064  1.00  0.00           O
ATOM   1021  N   ALA A  61      63.997  66.763 112.553  1.00  0.00           N
ATOM   1023  CA  ALA A  61      65.078  67.723 112.654  1.00  0.00           C
ATOM   1025  CB  ALA A  61      66.297  67.043 113.294  1.00  0.00           C
ATOM   1029  C   ALA A  61      65.426  68.313 111.294  1.00  0.00           C
ATOM   1030  O   ALA A  61      65.608  69.513 111.124  1.00  0.00           O
ATOM   1031  N   LEU A  62      65.457  67.443 110.275  1.00  0.00           N
ATOM   1033  CA  LEU A  62      65.608  67.812 108.884  1.00  0.00           C
ATOM   1035  CB  LEU A  62      65.798  66.642 107.883  1.00  0.00           C
ATOM   1038  CG  LEU A  62      66.858  65.553 108.184  1.00  0.00           C
ATOM   1040  CD1 LEU A  62      67.418  65.013 106.874  1.00  0.00           C
ATOM   1044  CD2 LEU A  62      67.987  65.983 109.123  1.00  0.00           C
ATOM   1048  C   LEU A  62      64.478  68.702 108.424  1.00  0.00           C
ATOM   1049  O   LEU A  62      64.717  69.723 107.803  1.00  0.00           O
ATOM   1050  N   GLY A  63      63.218  68.403 108.764  1.00  0.00           N
ATOM   1052  CA  GLY A  63      62.058  69.233 108.424  1.00  0.00           C
ATOM   1055  C   GLY A  63      62.137  70.682 108.854  1.00  0.00           C
ATOM   1056  O   GLY A  63      61.538  71.553 108.245  1.00  0.00           O
ATOM   1057  N   ASN A  64      62.877  70.992 109.915  1.00  0.00           N
ATOM   1059  CA  ASN A  64      62.948  72.333 110.443  1.00  0.00           C
ATOM   1061  CB  ASN A  64      63.548  72.252 111.863  1.00  0.00           C
ATOM   1064  CG  ASN A  64      62.608  71.493 112.794  1.00  0.00           C
ATOM   1065  OD1 ASN A  64      61.438  71.233 112.514  1.00  0.00           O
ATOM   1066  ND2 ASN A  64      63.158  71.113 113.964  1.00  0.00           N
ATOM   1069  C   ASN A  64      63.788  73.282 109.604  1.00  0.00           C
ATOM   1070  O   ASN A  64      63.707  74.502 109.715  1.00  0.00           O
ATOM   1071  N   ASN A  65      64.667  72.772 108.734  1.00  0.00           N
ATOM   1073  CA  ASN A  65      65.597  73.632 108.013  1.00  0.00           C
ATOM   1075  CB  ASN A  65      66.968  72.943 108.004  1.00  0.00           C
ATOM   1078  CG  ASN A  65      66.917  71.543 107.415  1.00  0.00           C
ATOM   1079  OD1 ASN A  65      66.427  71.273 106.334  1.00  0.00           O
ATOM   1080  ND2 ASN A  65      67.427  70.563 108.184  1.00  0.00           N
ATOM   1083  C   ASN A  65      65.118  73.973 106.614  1.00  0.00           C
ATOM   1084  O   ASN A  65      65.777  74.682 105.854  1.00  0.00           O
ATOM   1085  N   ILE A  66      63.927  73.453 106.264  1.00  0.00           N
ATOM   1087  CA  ILE A  66      63.348  73.492 104.944  1.00  0.00           C
ATOM   1089  CB  ILE A  66      63.317  72.093 104.334  1.00  0.00           C
ATOM   1091  CG2 ILE A  66      62.258  71.193 105.014  1.00  0.00           C
ATOM   1095  CG1 ILE A  66      63.208  72.083 102.794  1.00  0.00           C
ATOM   1098  CD  ILE A  66      63.578  70.742 102.184  1.00  0.00           C
ATOM   1102  C   ILE A  66      61.968  74.103 105.053  1.00  0.00           C
ATOM   1103  O   ILE A  66      61.477  74.543 106.094  1.00  0.00           O
ATOM   1104  N   ASN A  67      61.267  74.162 103.914  1.00  0.00           N
ATOM   1106  CA  ASN A  67      59.918  74.663 103.803  1.00  0.00           C
ATOM   1108  CB  ASN A  67      59.847  75.992 103.023  1.00  0.00           C
ATOM   1111  CG  ASN A  67      60.957  76.922 103.493  1.00  0.00           C
ATOM   1112  OD1 ASN A  67      60.757  77.672 104.464  1.00  0.00           O
ATOM   1113  ND2 ASN A  67      62.087  77.002 102.764  1.00  0.00           N
ATOM   1116  C   ASN A  67      59.157  73.632 103.023  1.00  0.00           C
ATOM   1117  O   ASN A  67      59.738  72.983 102.154  1.00  0.00           O
ATOM   1118  N   GLY A  68      57.837  73.492 103.264  1.00  0.00           N
ATOM   1120  CA  GLY A  68      56.978  72.672 102.415  1.00  0.00           C
ATOM   1123  C   GLY A  68      56.417  71.422 103.054  1.00  0.00           C
ATOM   1124  O   GLY A  68      57.137  70.532 103.493  1.00  0.00           O
ATOM   1125  N   GLN A  69      55.078  71.322 103.034  1.00  0.00           N
ATOM   1127  CA  GLN A  69      54.328  70.083 103.105  1.00  0.00           C
ATOM   1129  CB  GLN A  69      54.738  69.103 101.964  1.00  0.00           C
ATOM   1132  CG  GLN A  69      54.528  69.653 100.504  1.00  0.00           C
ATOM   1135  CD  GLN A  69      55.627  70.583  99.964  1.00  0.00           C
ATOM   1136  OE1 GLN A  69      56.807  70.233  99.953  1.00  0.00           O
ATOM   1137  NE2 GLN A  69      55.277  71.782  99.454  1.00  0.00           N
ATOM   1140  C   GLN A  69      54.198  69.373 104.483  1.00  0.00           C
ATOM   1141  O   GLN A  69      55.097  69.413 105.324  1.00  0.00           O
ATOM   1142  N   PRO A  70      53.098  68.702 104.844  1.00  0.00           N
ATOM   1143  CD  PRO A  70      51.817  68.723 104.133  1.00  0.00           C
ATOM   1146  CA  PRO A  70      53.177  67.593 105.784  1.00  0.00           C
ATOM   1148  CB  PRO A  70      51.718  67.212 106.035  1.00  0.00           C
ATOM   1151  CG  PRO A  70      51.008  67.562 104.724  1.00  0.00           C
ATOM   1154  C   PRO A  70      54.017  66.473 105.193  1.00  0.00           C
ATOM   1155  O   PRO A  70      53.788  66.043 104.063  1.00  0.00           O
ATOM   1156  N   VAL A  71      55.017  65.992 105.924  1.00  0.00           N
ATOM   1158  CA  VAL A  71      55.988  65.062 105.404  1.00  0.00           C
ATOM   1160  CB  VAL A  71      57.368  65.712 105.513  1.00  0.00           C
ATOM   1162  CG1 VAL A  71      57.828  65.843 106.974  1.00  0.00           C
ATOM   1166  CG2 VAL A  71      58.397  64.983 104.635  1.00  0.00           C
ATOM   1170  C   VAL A  71      55.848  63.723 106.144  1.00  0.00           C
ATOM   1171  O   VAL A  71      55.567  63.663 107.344  1.00  0.00           O
ATOM   1172  N   ASN A  72      55.988  62.603 105.415  1.00  0.00           N
ATOM   1174  CA  ASN A  72      55.848  61.252 105.924  1.00  0.00           C
ATOM   1176  CB  ASN A  72      54.507  60.602 105.434  1.00  0.00           C
ATOM   1179  CG  ASN A  72      54.227  59.233 106.044  1.00  0.00           C
ATOM   1180  OD1 ASN A  72      55.097  58.572 106.623  1.00  0.00           O
ATOM   1181  ND2 ASN A  72      52.958  58.783 105.914  1.00  0.00           N
ATOM   1184  C   ASN A  72      57.098  60.473 105.534  1.00  0.00           C
ATOM   1185  O   ASN A  72      57.407  60.303 104.355  1.00  0.00           O
ATOM   1186  N   TYR A  73      57.877  59.973 106.525  1.00  0.00           N
ATOM   1188  CA  TYR A  73      59.068  59.193 106.284  1.00  0.00           C
ATOM   1190  CB  TYR A  73      60.358  59.622 107.044  1.00  0.00           C
ATOM   1193  CG  TYR A  73      60.798  60.973 106.583  1.00  0.00           C
ATOM   1194  CD1 TYR A  73      60.137  62.122 107.053  1.00  0.00           C
ATOM   1196  CE1 TYR A  73      60.497  63.393 106.563  1.00  0.00           C
ATOM   1198  CZ  TYR A  73      61.517  63.513 105.634  1.00  0.00           C
ATOM   1199  OH  TYR A  73      61.858  64.782 105.144  1.00  0.00           O
ATOM   1201  CD2 TYR A  73      61.887  61.122 105.714  1.00  0.00           C
ATOM   1203  CE2 TYR A  73      62.238  62.382 105.224  1.00  0.00           C
ATOM   1205  C   TYR A  73      58.767  57.752 106.574  1.00  0.00           C
ATOM   1206  O   TYR A  73      58.228  57.363 107.624  1.00  0.00           O
ATOM   1207  N   LYS A  74      59.057  56.912 105.574  1.00  0.00           N
ATOM   1209  CA  LYS A  74      58.587  55.563 105.504  1.00  0.00           C
ATOM   1211  CB  LYS A  74      57.558  55.453 104.355  1.00  0.00           C
ATOM   1214  CG  LYS A  74      56.347  56.383 104.495  1.00  0.00           C
ATOM   1217  CD  LYS A  74      55.307  56.182 103.364  1.00  0.00           C
ATOM   1220  CE  LYS A  74      54.057  57.032 103.594  1.00  0.00           C
ATOM   1223  NZ  LYS A  74      53.067  56.912 102.523  1.00  0.00           N
ATOM   1227  C   LYS A  74      59.808  54.693 105.264  1.00  0.00           C
ATOM   1228  O   LYS A  74      60.507  54.833 104.254  1.00  0.00           O
ATOM   1229  N   VAL A  75      60.118  53.783 106.203  1.00  0.00           N
ATOM   1231  CA  VAL A  75      61.277  52.923 106.063  1.00  0.00           C
ATOM   1233  CB  VAL A  75      62.108  52.873 107.354  1.00  0.00           C
ATOM   1235  CG1 VAL A  75      61.417  52.122 108.513  1.00  0.00           C
ATOM   1239  CG2 VAL A  75      63.517  52.302 107.075  1.00  0.00           C
ATOM   1243  C   VAL A  75      60.817  51.563 105.554  1.00  0.00           C
ATOM   1244  O   VAL A  75      59.798  51.023 105.984  1.00  0.00           O
ATOM   1245  N   TYR A  76      61.517  50.992 104.544  1.00  0.00           N
ATOM   1247  CA  TYR A  76      61.118  49.742 103.914  1.00  0.00           C
ATOM   1249  CB  TYR A  76      60.608  49.833 102.444  1.00  0.00           C
ATOM   1252  CG  TYR A  76      59.338  50.602 102.394  1.00  0.00           C
ATOM   1253  CD1 TYR A  76      59.408  51.982 102.544  1.00  0.00           C
ATOM   1255  CE1 TYR A  76      58.267  52.763 102.494  1.00  0.00           C
ATOM   1257  CZ  TYR A  76      57.028  52.182 102.294  1.00  0.00           C
ATOM   1258  OH  TYR A  76      55.967  53.092 102.275  1.00  0.00           O
ATOM   1260  CD2 TYR A  76      58.078  50.012 102.154  1.00  0.00           C
ATOM   1262  CE2 TYR A  76      56.918  50.793 102.114  1.00  0.00           C
ATOM   1264  C   TYR A  76      62.267  48.793 103.904  1.00  0.00           C
ATOM   1265  O   TYR A  76      63.438  49.182 103.894  1.00  0.00           O
ATOM   1266  N   MET A  77      61.968  47.483 103.924  1.00  0.00           N
ATOM   1268  CA  MET A  77      62.987  46.483 104.014  1.00  0.00           C
ATOM   1270  CB  MET A  77      62.457  45.263 104.794  1.00  0.00           C
ATOM   1273  CG  MET A  77      63.448  44.092 104.904  1.00  0.00           C
ATOM   1276  SD  MET A  77      62.788  42.673 105.825  1.00  0.00           S
ATOM   1277  CE  MET A  77      61.788  41.953 104.505  1.00  0.00           C
ATOM   1281  C   MET A  77      63.567  46.182 102.634  1.00  0.00           C
ATOM   1282  O   MET A  77      63.007  45.453 101.814  1.00  0.00           O
ATOM   1283  N   ALA A  78      64.738  46.772 102.344  1.00  0.00           N
ATOM   1285  CA  ALA A  78      65.557  46.392 101.214  1.00  0.00           C
ATOM   1287  CB  ALA A  78      65.268  47.242  99.953  1.00  0.00           C
ATOM   1291  C   ALA A  78      67.008  46.513 101.583  1.00  0.00           C
ATOM   1292  O   ALA A  78      67.387  47.452 102.285  1.00  0.00           O
ATOM   1293  N   LYS A  79      67.828  45.563 101.114  1.00  0.00           N
ATOM   1295  CA  LYS A  79      69.277  45.602 101.094  1.00  0.00           C
ATOM   1297  CB  LYS A  79      69.828  44.233 100.605  1.00  0.00           C
ATOM   1300  CG  LYS A  79      69.487  43.113 101.583  1.00  0.00           C
ATOM   1303  CD  LYS A  79      69.758  41.682 101.083  1.00  0.00           C
ATOM   1306  CE  LYS A  79      71.188  41.473 100.564  1.00  0.00           C
ATOM   1309  NZ  LYS A  79      71.448  40.053 100.275  1.00  0.00           N
ATOM   1313  C   LYS A  79      69.868  46.693 100.224  1.00  0.00           C
ATOM   1314  O   LYS A  79      70.868  47.312 100.554  1.00  0.00           O
ATOM   1315  N   ASP A  80      69.247  46.933  99.063  1.00  0.00           N
ATOM   1317  CA  ASP A  80      69.637  47.943  98.113  1.00  0.00           C
ATOM   1319  CB  ASP A  80      68.738  47.842  96.855  1.00  0.00           C
ATOM   1322  CG  ASP A  80      68.657  46.432  96.284  1.00  0.00           C
ATOM   1323  OD1 ASP A  80      69.618  45.623  96.363  1.00  0.00           O
ATOM   1324  OD2 ASP A  80      67.567  46.113  95.744  1.00  0.00           O
ATOM   1325  C   ASP A  80      69.608  49.352  98.714  1.00  0.00           C
ATOM   1326  O   ASP A  80      68.677  49.752  99.424  1.00  0.00           O
ATOM   1327  N   VAL A  81      70.688  50.123  98.454  1.00  0.00           N
ATOM   1329  CA  VAL A  81      70.938  51.392  99.104  1.00  0.00           C
ATOM   1331  CB  VAL A  81      72.418  51.583  99.454  1.00  0.00           C
ATOM   1333  CG1 VAL A  81      72.788  50.483 100.464  1.00  0.00           C
ATOM   1337  CG2 VAL A  81      73.358  51.513  98.224  1.00  0.00           C
ATOM   1341  C   VAL A  81      70.387  52.502  98.255  1.00  0.00           C
ATOM   1342  O   VAL A  81      70.777  52.682  97.094  1.00  0.00           O
ATOM   1343  N   ASN A  82      69.377  53.212  98.794  1.00  0.00           N
ATOM   1345  CA  ASN A  82      68.808  54.392  98.204  1.00  0.00           C
ATOM   1347  CB  ASN A  82      68.018  54.072  96.894  1.00  0.00           C
ATOM   1350  CG  ASN A  82      67.518  55.282  96.105  1.00  0.00           C
ATOM   1351  OD1 ASN A  82      67.747  56.432  96.464  1.00  0.00           O
ATOM   1352  ND2 ASN A  82      66.788  55.033  94.995  1.00  0.00           N
ATOM   1355  C   ASN A  82      67.926  54.993  99.294  1.00  0.00           C
ATOM   1356  O   ASN A  82      67.488  54.313 100.224  1.00  0.00           O
ATOM   1357  N   ALA A  83      67.618  56.293  99.193  1.00  0.00           N
ATOM   1359  CA  ALA A  83      66.417  56.852  99.754  1.00  0.00           C
ATOM   1361  CB  ALA A  83      66.658  57.623 101.063  1.00  0.00           C
ATOM   1365  C   ALA A  83      65.938  57.833  98.734  1.00  0.00           C
ATOM   1366  O   ALA A  83      66.718  58.663  98.294  1.00  0.00           O
ATOM   1367  N   PHE A  84      64.658  57.752  98.344  1.00  0.00           N
ATOM   1369  CA  PHE A  84      64.148  58.572  97.254  1.00  0.00           C
ATOM   1371  CB  PHE A  84      63.987  57.772  95.944  1.00  0.00           C
ATOM   1374  CG  PHE A  84      62.997  56.653  96.114  1.00  0.00           C
ATOM   1375  CD1 PHE A  84      63.418  55.412  96.614  1.00  0.00           C
ATOM   1377  CE1 PHE A  84      62.497  54.363  96.735  1.00  0.00           C
ATOM   1379  CZ  PHE A  84      61.177  54.532  96.314  1.00  0.00           C
ATOM   1381  CD2 PHE A  84      61.657  56.842  95.755  1.00  0.00           C
ATOM   1383  CE2 PHE A  84      60.757  55.782  95.844  1.00  0.00           C
ATOM   1385  C   PHE A  84      62.847  59.233  97.684  1.00  0.00           C
ATOM   1386  O   PHE A  84      62.137  58.743  98.583  1.00  0.00           O
ATOM   1387  N   ALA A  85      62.497  60.373  97.075  1.00  0.00           N
ATOM   1389  CA  ALA A  85      61.277  61.083  97.344  1.00  0.00           C
ATOM   1391  CB  ALA A  85      61.538  62.593  97.564  1.00  0.00           C
ATOM   1395  C   ALA A  85      60.288  60.903  96.214  1.00  0.00           C
ATOM   1396  O   ALA A  85      60.608  60.802  95.034  1.00  0.00           O
ATOM   1397  N   MET A  86      58.998  60.823  96.574  1.00  0.00           N
ATOM   1399  CA  MET A  86      57.937  60.963  95.613  1.00  0.00           C
ATOM   1401  CB  MET A  86      56.838  59.882  95.834  1.00  0.00           C
ATOM   1404  CG  MET A  86      57.407  58.453  95.844  1.00  0.00           C
ATOM   1407  SD  MET A  86      58.238  57.983  94.304  1.00  0.00           S
ATOM   1408  CE  MET A  86      56.708  57.813  93.344  1.00  0.00           C
ATOM   1412  C   MET A  86      57.358  62.353  95.764  1.00  0.00           C
ATOM   1413  O   MET A  86      57.898  63.212  96.454  1.00  0.00           O
ATOM   1414  N   ALA A  87      56.207  62.623  95.124  1.00  0.00           N
ATOM   1416  CA  ALA A  87      55.377  63.762  95.453  1.00  0.00           C
ATOM   1418  CB  ALA A  87      54.157  63.803  94.514  1.00  0.00           C
ATOM   1422  C   ALA A  87      54.988  63.883  96.944  1.00  0.00           C
ATOM   1423  O   ALA A  87      55.038  62.932  97.714  1.00  0.00           O
ATOM   1424  N   ASN A  88      54.647  65.113  97.374  1.00  0.00           N
ATOM   1426  CA  ASN A  88      54.177  65.563  98.694  1.00  0.00           C
ATOM   1428  CB  ASN A  88      52.657  65.342  98.914  1.00  0.00           C
ATOM   1431  CG  ASN A  88      52.028  66.452  99.763  1.00  0.00           C
ATOM   1432  OD1 ASN A  88      51.538  66.273 100.873  1.00  0.00           O
ATOM   1433  ND2 ASN A  88      51.937  67.663  99.165  1.00  0.00           N
ATOM   1436  C   ASN A  88      54.907  65.062  99.924  1.00  0.00           C
ATOM   1437  O   ASN A  88      54.348  64.992 101.004  1.00  0.00           O
ATOM   1438  N   GLY A  89      56.198  64.733  99.824  1.00  0.00           N
ATOM   1440  CA  GLY A  89      56.988  64.492 101.013  1.00  0.00           C
ATOM   1443  C   GLY A  89      56.757  63.133 101.563  1.00  0.00           C
ATOM   1444  O   GLY A  89      56.867  62.932 102.775  1.00  0.00           O
ATOM   1445  N   CYS A  90      56.477  62.143 100.694  1.00  0.00           N
ATOM   1447  CA  CYS A  90      56.648  60.763 101.094  1.00  0.00           C
ATOM   1449  CB  CYS A  90      55.437  59.853 100.704  1.00  0.00           C
ATOM   1452  SG  CYS A  90      55.487  58.853  99.174  1.00  0.00           S
ATOM   1454  C   CYS A  90      58.057  60.353 100.674  1.00  0.00           C
ATOM   1455  O   CYS A  90      58.408  60.243  99.495  1.00  0.00           O
ATOM   1456  N   ILE A  91      58.938  60.203 101.684  1.00  0.00           N
ATOM   1458  CA  ILE A  91      60.347  59.893 101.514  1.00  0.00           C
ATOM   1460  CB  ILE A  91      61.328  60.712 102.344  1.00  0.00           C
ATOM   1462  CG2 ILE A  91      62.777  60.173 102.234  1.00  0.00           C
ATOM   1466  CG1 ILE A  91      61.347  62.182 101.904  1.00  0.00           C
ATOM   1469  CD  ILE A  91      60.207  63.022 102.473  1.00  0.00           C
ATOM   1473  C   ILE A  91      60.507  58.463 101.924  1.00  0.00           C
ATOM   1474  O   ILE A  91      60.038  58.032 102.985  1.00  0.00           O
ATOM   1475  N   ARG A  92      61.168  57.682 101.063  1.00  0.00           N
ATOM   1477  CA  ARG A  92      61.137  56.262 101.194  1.00  0.00           C
ATOM   1479  CB  ARG A  92      60.448  55.723  99.924  1.00  0.00           C
ATOM   1482  CG  ARG A  92      60.218  54.212 100.004  1.00  0.00           C
ATOM   1485  CD  ARG A  92      59.127  53.523  99.174  1.00  0.00           C
ATOM   1488  NE  ARG A  92      57.748  54.013  99.505  1.00  0.00           N
ATOM   1490  CZ  ARG A  92      57.147  54.963  98.803  1.00  0.00           C
ATOM   1491  NH1 ARG A  92      57.837  55.833  98.093  1.00  0.00           N
ATOM   1494  NH2 ARG A  92      55.837  55.033  98.814  1.00  0.00           N
ATOM   1497  C   ARG A  92      62.547  55.753 101.394  1.00  0.00           C
ATOM   1498  O   ARG A  92      63.387  55.802 100.504  1.00  0.00           O
ATOM   1499  N   VAL A  93      62.867  55.272 102.613  1.00  0.00           N
ATOM   1501  CA  VAL A  93      64.237  55.113 103.054  1.00  0.00           C
ATOM   1503  CB  VAL A  93      64.468  55.802 104.394  1.00  0.00           C
ATOM   1505  CG1 VAL A  93      65.957  55.723 104.754  1.00  0.00           C
ATOM   1509  CG2 VAL A  93      64.018  57.273 104.334  1.00  0.00           C
ATOM   1513  C   VAL A  93      64.517  53.643 103.224  1.00  0.00           C
ATOM   1514  O   VAL A  93      63.808  52.953 103.954  1.00  0.00           O
ATOM   1515  N   TYR A  94      65.518  53.063 102.534  1.00  0.00           N
ATOM   1517  CA  TYR A  94      65.747  51.633 102.634  1.00  0.00           C
ATOM   1519  CB  TYR A  94      66.398  51.033 101.354  1.00  0.00           C
ATOM   1522  CG  TYR A  94      65.478  51.122 100.174  1.00  0.00           C
ATOM   1523  CD1 TYR A  94      64.207  50.502 100.214  1.00  0.00           C
ATOM   1525  CE1 TYR A  94      63.378  50.532  99.095  1.00  0.00           C
ATOM   1527  CZ  TYR A  94      63.828  51.103  97.904  1.00  0.00           C
ATOM   1528  OH  TYR A  94      63.038  50.982  96.744  1.00  0.00           O
ATOM   1530  CD2 TYR A  94      65.887  51.743  98.993  1.00  0.00           C
ATOM   1532  CE2 TYR A  94      65.058  51.752  97.854  1.00  0.00           C
ATOM   1534  C   TYR A  94      66.548  51.213 103.863  1.00  0.00           C
ATOM   1535  O   TYR A  94      67.438  51.912 104.343  1.00  0.00           O
ATOM   1536  N   SER A  95      66.247  50.012 104.413  1.00  0.00           N
ATOM   1538  CA  SER A  95      66.917  49.412 105.574  1.00  0.00           C
ATOM   1540  CB  SER A  95      66.258  48.043 105.943  1.00  0.00           C
ATOM   1543  OG  SER A  95      66.968  47.232 106.904  1.00  0.00           O
ATOM   1545  C   SER A  95      68.417  49.263 105.394  1.00  0.00           C
ATOM   1546  O   SER A  95      69.198  49.613 106.273  1.00  0.00           O
ATOM   1547  N   GLY A  96      68.847  48.803 104.193  1.00  0.00           N
ATOM   1549  CA  GLY A  96      70.237  48.673 103.784  1.00  0.00           C
ATOM   1552  C   GLY A  96      70.967  49.973 103.694  1.00  0.00           C
ATOM   1553  O   GLY A  96      72.118  50.093 104.083  1.00  0.00           O
ATOM   1554  N   LEU A  97      70.288  51.052 103.233  1.00  0.00           N
ATOM   1556  CA  LEU A  97      70.817  52.403 103.314  1.00  0.00           C
ATOM   1558  CB  LEU A  97      69.847  53.412 102.644  1.00  0.00           C
ATOM   1561  CG  LEU A  97      70.387  54.853 102.553  1.00  0.00           C
ATOM   1563  CD1 LEU A  97      71.317  55.012 101.354  1.00  0.00           C
ATOM   1567  CD2 LEU A  97      69.257  55.893 102.464  1.00  0.00           C
ATOM   1571  C   LEU A  97      71.168  52.803 104.754  1.00  0.00           C
ATOM   1572  O   LEU A  97      72.167  53.463 105.004  1.00  0.00           O
ATOM   1573  N   MET A  98      70.398  52.393 105.794  1.00  0.00           N
ATOM   1575  CA  MET A  98      70.817  52.703 107.154  1.00  0.00           C
ATOM   1577  CB  MET A  98      69.677  52.593 108.204  1.00  0.00           C
ATOM   1580  CG  MET A  98      68.637  53.723 108.105  1.00  0.00           C
ATOM   1583  SD  MET A  98      67.758  54.113 109.654  1.00  0.00           S
ATOM   1584  CE  MET A  98      69.097  55.053 110.434  1.00  0.00           C
ATOM   1588  C   MET A  98      72.038  51.933 107.634  1.00  0.00           C
ATOM   1589  O   MET A  98      72.768  52.413 108.504  1.00  0.00           O
ATOM   1590  N   ASP A  99      72.307  50.723 107.114  1.00  0.00           N
ATOM   1592  CA  ASP A  99      73.408  49.903 107.574  1.00  0.00           C
ATOM   1594  CB  ASP A  99      72.968  48.403 107.453  1.00  0.00           C
ATOM   1597  CG  ASP A  99      73.108  47.673 106.124  1.00  0.00           C
ATOM   1598  OD1 ASP A  99      74.018  47.973 105.313  1.00  0.00           O
ATOM   1599  OD2 ASP A  99      72.357  46.673 105.943  1.00  0.00           O
ATOM   1600  C   ASP A  99      74.747  50.373 106.964  1.00  0.00           C
ATOM   1601  O   ASP A  99      75.817  50.282 107.574  1.00  0.00           O
ATOM   1602  N   MET A 100      74.677  51.033 105.784  1.00  0.00           N
ATOM   1604  CA  MET A 100      75.817  51.633 105.113  1.00  0.00           C
ATOM   1606  CB  MET A 100      75.557  51.933 103.614  1.00  0.00           C
ATOM   1609  CG  MET A 100      75.658  50.683 102.714  1.00  0.00           C
ATOM   1612  SD  MET A 100      77.258  49.822 102.654  1.00  0.00           S
ATOM   1613  CE  MET A 100      78.118  50.992 101.563  1.00  0.00           C
ATOM   1617  C   MET A 100      76.417  52.853 105.794  1.00  0.00           C
ATOM   1618  O   MET A 100      77.597  53.123 105.584  1.00  0.00           O
ATOM   1619  N   MET A 101      75.688  53.583 106.665  1.00  0.00           N
ATOM   1621  CA  MET A 101      76.238  54.843 107.145  1.00  0.00           C
ATOM   1623  CB  MET A 101      75.877  55.992 106.194  1.00  0.00           C
ATOM   1626  CG  MET A 101      74.397  56.072 105.834  1.00  0.00           C
ATOM   1629  SD  MET A 101      74.088  55.602 104.123  1.00  0.00           S
ATOM   1630  CE  MET A 101      72.908  56.953 103.924  1.00  0.00           C
ATOM   1634  C   MET A 101      75.957  55.272 108.574  1.00  0.00           C
ATOM   1635  O   MET A 101      75.128  54.713 109.294  1.00  0.00           O
ATOM   1636  N   THR A 102      76.728  56.303 109.004  1.00  0.00           N
ATOM   1638  CA  THR A 102      76.597  57.032 110.264  1.00  0.00           C
ATOM   1640  CB  THR A 102      77.926  57.663 110.714  1.00  0.00           C
ATOM   1642  OG1 THR A 102      77.908  58.113 112.064  1.00  0.00           O
ATOM   1644  CG2 THR A 102      78.358  58.843 109.833  1.00  0.00           C
ATOM   1648  C   THR A 102      75.478  58.072 110.224  1.00  0.00           C
ATOM   1649  O   THR A 102      74.828  58.253 109.193  1.00  0.00           O
ATOM   1650  N   ASP A 103      75.177  58.752 111.344  1.00  0.00           N
ATOM   1652  CA  ASP A 103      74.057  59.682 111.454  1.00  0.00           C
ATOM   1654  CB  ASP A 103      73.828  60.103 112.934  1.00  0.00           C
ATOM   1657  CG  ASP A 103      74.997  60.763 113.644  1.00  0.00           C
ATOM   1658  OD1 ASP A 103      76.177  60.522 113.274  1.00  0.00           O
ATOM   1659  OD2 ASP A 103      74.738  61.392 114.704  1.00  0.00           O
ATOM   1660  C   ASP A 103      74.137  60.883 110.513  1.00  0.00           C
ATOM   1661  O   ASP A 103      73.237  61.153 109.734  1.00  0.00           O
ATOM   1662  N   ASN A 104      75.317  61.543 110.473  1.00  0.00           N
ATOM   1664  CA  ASN A 104      75.548  62.723 109.635  1.00  0.00           C
ATOM   1666  CB  ASN A 104      76.947  63.333 109.944  1.00  0.00           C
ATOM   1669  CG  ASN A 104      76.978  63.923 111.344  1.00  0.00           C
ATOM   1670  OD1 ASN A 104      75.957  64.153 111.983  1.00  0.00           O
ATOM   1671  ND2 ASN A 104      78.188  64.223 111.863  1.00  0.00           N
ATOM   1674  C   ASN A 104      75.518  62.393 108.144  1.00  0.00           C
ATOM   1675  O   ASN A 104      75.258  63.223 107.275  1.00  0.00           O
ATOM   1676  N   GLU A 105      75.767  61.113 107.854  1.00  0.00           N
ATOM   1678  CA  GLU A 105      75.927  60.532 106.553  1.00  0.00           C
ATOM   1680  CB  GLU A 105      77.057  59.482 106.735  1.00  0.00           C
ATOM   1683  CG  GLU A 105      77.637  58.813 105.473  1.00  0.00           C
ATOM   1686  CD  GLU A 105      78.758  57.813 105.764  1.00  0.00           C
ATOM   1687  OE1 GLU A 105      78.817  57.182 106.855  1.00  0.00           O
ATOM   1688  OE2 GLU A 105      79.637  57.642 104.883  1.00  0.00           O
ATOM   1689  C   GLU A 105      74.598  59.952 106.063  1.00  0.00           C
ATOM   1690  O   GLU A 105      74.317  59.952 104.874  1.00  0.00           O
ATOM   1691  N   VAL A 106      73.668  59.543 106.974  1.00  0.00           N
ATOM   1693  CA  VAL A 106      72.258  59.322 106.614  1.00  0.00           C
ATOM   1695  CB  VAL A 106      71.527  58.293 107.494  1.00  0.00           C
ATOM   1697  CG1 VAL A 106      71.227  58.793 108.924  1.00  0.00           C
ATOM   1701  CG2 VAL A 106      70.207  57.842 106.824  1.00  0.00           C
ATOM   1705  C   VAL A 106      71.477  60.623 106.493  1.00  0.00           C
ATOM   1706  O   VAL A 106      70.718  60.823 105.544  1.00  0.00           O
ATOM   1707  N   GLU A 107      71.688  61.592 107.394  1.00  0.00           N
ATOM   1709  CA  GLU A 107      71.008  62.883 107.364  1.00  0.00           C
ATOM   1711  CB  GLU A 107      71.337  63.673 108.633  1.00  0.00           C
ATOM   1714  CG  GLU A 107      70.538  63.123 109.833  1.00  0.00           C
ATOM   1717  CD  GLU A 107      70.858  63.853 111.124  1.00  0.00           C
ATOM   1718  OE1 GLU A 107      71.938  63.572 111.693  1.00  0.00           O
ATOM   1719  OE2 GLU A 107      70.038  64.712 111.525  1.00  0.00           O
ATOM   1720  C   GLU A 107      71.258  63.702 106.114  1.00  0.00           C
ATOM   1721  O   GLU A 107      70.367  64.383 105.584  1.00  0.00           O
ATOM   1722  N   ALA A 108      72.488  63.653 105.624  1.00  0.00           N
ATOM   1724  CA  ALA A 108      72.908  63.973 104.273  1.00  0.00           C
ATOM   1726  CB  ALA A 108      74.247  63.272 104.133  1.00  0.00           C
ATOM   1730  C   ALA A 108      71.987  63.572 103.113  1.00  0.00           C
ATOM   1731  O   ALA A 108      71.347  64.413 102.484  1.00  0.00           O
ATOM   1732  N   VAL A 109      71.927  62.263 102.784  1.00  0.00           N
ATOM   1734  CA  VAL A 109      71.177  61.712 101.654  1.00  0.00           C
ATOM   1736  CB  VAL A 109      71.497  60.233 101.454  1.00  0.00           C
ATOM   1738  CG1 VAL A 109      70.837  59.322 102.494  1.00  0.00           C
ATOM   1742  CG2 VAL A 109      71.107  59.783 100.034  1.00  0.00           C
ATOM   1746  C   VAL A 109      69.677  61.973 101.754  1.00  0.00           C
ATOM   1747  O   VAL A 109      69.038  62.393 100.794  1.00  0.00           O
ATOM   1748  N   ILE A 110      69.097  61.822 102.973  1.00  0.00           N
ATOM   1750  CA  ILE A 110      67.718  62.182 103.284  1.00  0.00           C
ATOM   1752  CB  ILE A 110      67.337  61.922 104.754  1.00  0.00           C
ATOM   1754  CG2 ILE A 110      65.868  62.343 105.014  1.00  0.00           C
ATOM   1758  CG1 ILE A 110      67.558  60.462 105.193  1.00  0.00           C
ATOM   1761  CD  ILE A 110      66.548  59.453 104.654  1.00  0.00           C
ATOM   1765  C   ILE A 110      67.497  63.653 103.004  1.00  0.00           C
ATOM   1766  O   ILE A 110      66.497  64.063 102.424  1.00  0.00           O
ATOM   1767  N   GLY A 111      68.467  64.492 103.395  1.00  0.00           N
ATOM   1769  CA  GLY A 111      68.467  65.922 103.184  1.00  0.00           C
ATOM   1772  C   GLY A 111      68.497  66.392 101.754  1.00  0.00           C
ATOM   1773  O   GLY A 111      67.807  67.343 101.404  1.00  0.00           O
ATOM   1774  N   HIS A 112      69.307  65.773 100.885  1.00  0.00           N
ATOM   1776  CA  HIS A 112      69.268  66.023  99.444  1.00  0.00           C
ATOM   1778  CB  HIS A 112      70.387  65.223  98.764  1.00  0.00           C
ATOM   1781  ND1 HIS A 112      70.947  66.592  96.834  1.00  0.00           N
ATOM   1782  CG  HIS A 112      70.417  65.412  97.285  1.00  0.00           C
ATOM   1783  CE1 HIS A 112      70.908  66.493  95.513  1.00  0.00           C
ATOM   1785  NE2 HIS A 112      70.358  65.322  95.104  1.00  0.00           N
ATOM   1787  CD2 HIS A 112      70.047  64.613  96.245  1.00  0.00           C
ATOM   1789  C   HIS A 112      67.948  65.663  98.784  1.00  0.00           C
ATOM   1790  O   HIS A 112      67.337  66.422  98.034  1.00  0.00           O
ATOM   1791  N   GLU A 113      67.438  64.482  99.154  1.00  0.00           N
ATOM   1793  CA  GLU A 113      66.148  63.973  98.764  1.00  0.00           C
ATOM   1795  CB  GLU A 113      66.067  62.533  99.314  1.00  0.00           C
ATOM   1798  CG  GLU A 113      65.158  61.623  98.484  1.00  0.00           C
ATOM   1801  CD  GLU A 113      65.487  61.682  96.983  1.00  0.00           C
ATOM   1802  OE1 GLU A 113      66.676  61.502  96.623  1.00  0.00           O
ATOM   1803  OE2 GLU A 113      64.548  61.933  96.194  1.00  0.00           O
ATOM   1804  C   GLU A 113      64.977  64.833  99.263  1.00  0.00           C
ATOM   1805  O   GLU A 113      63.977  65.072  98.594  1.00  0.00           O
ATOM   1806  N   MET A 114      65.087  65.353 100.494  1.00  0.00           N
ATOM   1808  CA  MET A 114      64.218  66.373 101.044  1.00  0.00           C
ATOM   1810  CB  MET A 114      64.487  66.513 102.553  1.00  0.00           C
ATOM   1813  CG  MET A 114      63.358  67.212 103.325  1.00  0.00           C
ATOM   1816  SD  MET A 114      63.697  67.513 105.084  1.00  0.00           S
ATOM   1817  CE  MET A 114      65.247  68.403 104.833  1.00  0.00           C
ATOM   1821  C   MET A 114      64.298  67.693 100.275  1.00  0.00           C
ATOM   1822  O   MET A 114      63.288  68.363 100.044  1.00  0.00           O
ATOM   1823  N   GLY A 115      65.497  68.053  99.763  1.00  0.00           N
ATOM   1825  CA  GLY A 115      65.647  69.053  98.703  1.00  0.00           C
ATOM   1828  C   GLY A 115      64.798  68.782  97.473  1.00  0.00           C
ATOM   1829  O   GLY A 115      63.977  69.613  97.084  1.00  0.00           O
ATOM   1830  N   HIS A 116      64.878  67.572  96.884  1.00  0.00           N
ATOM   1832  CA  HIS A 116      64.167  67.203  95.663  1.00  0.00           C
ATOM   1834  CB  HIS A 116      64.438  65.723  95.243  1.00  0.00           C
ATOM   1837  ND1 HIS A 116      66.128  66.102  93.474  1.00  0.00           N
ATOM   1838  CG  HIS A 116      65.788  65.452  94.645  1.00  0.00           C
ATOM   1839  CE1 HIS A 116      67.228  65.513  93.044  1.00  0.00           C
ATOM   1841  NE2 HIS A 116      67.608  64.523  93.885  1.00  0.00           N
ATOM   1843  CD2 HIS A 116      66.688  64.473  94.904  1.00  0.00           C
ATOM   1845  C   HIS A 116      62.648  67.413  95.744  1.00  0.00           C
ATOM   1846  O   HIS A 116      61.997  67.912  94.834  1.00  0.00           O
ATOM   1847  N   VAL A 117      62.028  67.043  96.884  1.00  0.00           N
ATOM   1849  CA  VAL A 117      60.608  67.242  97.123  1.00  0.00           C
ATOM   1851  CB  VAL A 117      60.157  66.343  98.264  1.00  0.00           C
ATOM   1853  CG1 VAL A 117      60.157  66.992  99.664  1.00  0.00           C
ATOM   1857  CG2 VAL A 117      58.777  65.773  97.964  1.00  0.00           C
ATOM   1861  C   VAL A 117      60.198  68.702  97.294  1.00  0.00           C
ATOM   1862  O   VAL A 117      59.177  69.142  96.773  1.00  0.00           O
ATOM   1863  N   ALA A 118      61.027  69.492  97.994  1.00  0.00           N
ATOM   1865  CA  ALA A 118      60.778  70.872  98.303  1.00  0.00           C
ATOM   1867  CB  ALA A 118      61.778  71.233  99.384  1.00  0.00           C
ATOM   1871  C   ALA A 118      60.927  71.822  97.123  1.00  0.00           C
ATOM   1872  O   ALA A 118      60.207  72.812  97.005  1.00  0.00           O
ATOM   1873  N   LEU A 119      61.807  71.462  96.175  1.00  0.00           N
ATOM   1875  CA  LEU A 119      61.958  72.072  94.864  1.00  0.00           C
ATOM   1877  CB  LEU A 119      63.358  71.763  94.273  1.00  0.00           C
ATOM   1880  CG  LEU A 119      64.527  72.653  94.753  1.00  0.00           C
ATOM   1882  CD1 LEU A 119      64.347  74.113  94.324  1.00  0.00           C
ATOM   1886  CD2 LEU A 119      64.828  72.543  96.254  1.00  0.00           C
ATOM   1890  C   LEU A 119      60.927  71.532  93.874  1.00  0.00           C
ATOM   1891  O   LEU A 119      60.728  72.083  92.784  1.00  0.00           O
ATOM   1892  N   GLY A 120      60.248  70.432  94.235  1.00  0.00           N
ATOM   1894  CA  GLY A 120      59.297  69.733  93.373  1.00  0.00           C
ATOM   1897  C   GLY A 120      59.907  69.113  92.154  1.00  0.00           C
ATOM   1898  O   GLY A 120      59.257  69.013  91.114  1.00  0.00           O
ATOM   1899  N   HIS A 121      61.157  68.632  92.253  1.00  0.00           N
ATOM   1901  CA  HIS A 121      61.918  68.053  91.165  1.00  0.00           C
ATOM   1903  CB  HIS A 121      63.358  67.782  91.623  1.00  0.00           C
ATOM   1906  ND1 HIS A 121      65.047  69.113  92.833  1.00  0.00           N
ATOM   1907  CG  HIS A 121      64.097  69.053  91.843  1.00  0.00           C
ATOM   1908  CE1 HIS A 121      65.677  70.252  92.664  1.00  0.00           C
ATOM   1910  NE2 HIS A 121      65.148  70.953  91.633  1.00  0.00           N
ATOM   1912  CD2 HIS A 121      64.127  70.193  91.114  1.00  0.00           C
ATOM   1914  C   HIS A 121      61.308  66.822  90.513  1.00  0.00           C
ATOM   1915  O   HIS A 121      61.267  66.743  89.284  1.00  0.00           O
ATOM   1916  N   VAL A 122      60.747  65.883  91.315  1.00  0.00           N
ATOM   1918  CA  VAL A 122      59.927  64.773  90.834  1.00  0.00           C
ATOM   1920  CB  VAL A 122      59.458  63.903  92.014  1.00  0.00           C
ATOM   1922  CG1 VAL A 122      58.567  62.723  91.534  1.00  0.00           C
ATOM   1926  CG2 VAL A 122      60.677  63.363  92.764  1.00  0.00           C
ATOM   1930  C   VAL A 122      58.707  65.233  90.053  1.00  0.00           C
ATOM   1931  O   VAL A 122      58.408  64.742  88.964  1.00  0.00           O
ATOM   1932  N   LYS A 123      57.987  66.252  90.574  1.00  0.00           N
ATOM   1934  CA  LYS A 123      56.848  66.852  89.894  1.00  0.00           C
ATOM   1936  CB  LYS A 123      56.218  68.013  90.755  1.00  0.00           C
ATOM   1939  CG  LYS A 123      56.188  67.873  92.294  1.00  0.00           C
ATOM   1942  CD  LYS A 123      55.767  69.212  92.943  1.00  0.00           C
ATOM   1945  CE  LYS A 123      55.918  69.233  94.473  1.00  0.00           C
ATOM   1948  NZ  LYS A 123      55.547  70.523  95.094  1.00  0.00           N
ATOM   1952  C   LYS A 123      57.267  67.473  88.563  1.00  0.00           C
ATOM   1953  O   LYS A 123      56.727  67.163  87.504  1.00  0.00           O
ATOM   1954  N   LYS A 124      58.298  68.333  88.605  1.00  0.00           N
ATOM   1956  CA  LYS A 124      58.788  69.103  87.504  1.00  0.00           C
ATOM   1958  CB  LYS A 124      59.898  70.043  88.044  1.00  0.00           C
ATOM   1961  CG  LYS A 124      60.557  70.903  86.964  1.00  0.00           C
ATOM   1964  CD  LYS A 124      61.438  72.043  87.495  1.00  0.00           C
ATOM   1967  CE  LYS A 124      61.877  72.932  86.324  1.00  0.00           C
ATOM   1970  NZ  LYS A 124      62.448  74.212  86.784  1.00  0.00           N
ATOM   1974  C   LYS A 124      59.317  68.273  86.354  1.00  0.00           C
ATOM   1975  O   LYS A 124      58.987  68.483  85.193  1.00  0.00           O
ATOM   1976  N   GLY A 125      60.137  67.252  86.693  1.00  0.00           N
ATOM   1978  CA  GLY A 125      60.747  66.322  85.744  1.00  0.00           C
ATOM   1981  C   GLY A 125      59.747  65.483  85.004  1.00  0.00           C
ATOM   1982  O   GLY A 125      59.817  65.342  83.784  1.00  0.00           O
ATOM   1983  N   MET A 126      58.758  64.932  85.733  1.00  0.00           N
ATOM   1985  CA  MET A 126      57.618  64.243  85.164  1.00  0.00           C
ATOM   1987  CB  MET A 126      56.718  63.813  86.354  1.00  0.00           C
ATOM   1990  CG  MET A 126      55.468  62.993  85.984  1.00  0.00           C
ATOM   1993  SD  MET A 126      55.808  61.223  85.784  1.00  0.00           S
ATOM   1994  CE  MET A 126      55.578  60.863  87.544  1.00  0.00           C
ATOM   1998  C   MET A 126      56.797  65.142  84.244  1.00  0.00           C
ATOM   1999  O   MET A 126      56.477  64.822  83.104  1.00  0.00           O
ATOM   2000  N   GLN A 127      56.468  66.353  84.724  1.00  0.00           N
ATOM   2002  CA  GLN A 127      55.668  67.322  84.004  1.00  0.00           C
ATOM   2004  CB  GLN A 127      55.258  68.462  84.944  1.00  0.00           C
ATOM   2007  CG  GLN A 127      54.218  67.973  85.965  1.00  0.00           C
ATOM   2010  CD  GLN A 127      54.138  68.882  87.174  1.00  0.00           C
ATOM   2011  OE1 GLN A 127      54.057  68.432  88.314  1.00  0.00           O
ATOM   2012  NE2 GLN A 127      54.127  70.212  86.934  1.00  0.00           N
ATOM   2015  C   GLN A 127      56.218  67.883  82.724  1.00  0.00           C
ATOM   2016  O   GLN A 127      55.477  68.102  81.773  1.00  0.00           O
ATOM   2017  N   VAL A 128      57.527  68.172  82.654  1.00  0.00           N
ATOM   2019  CA  VAL A 128      58.067  68.742  81.424  1.00  0.00           C
ATOM   2021  CB  VAL A 128      59.377  69.432  81.735  1.00  0.00           C
ATOM   2023  CG1 VAL A 128      60.497  68.422  82.043  1.00  0.00           C
ATOM   2027  CG2 VAL A 128      59.758  70.392  80.593  1.00  0.00           C
ATOM   2031  C   VAL A 128      58.228  67.712  80.324  1.00  0.00           C
ATOM   2032  O   VAL A 128      58.247  68.013  79.133  1.00  0.00           O
ATOM   2033  N   ALA A 129      58.317  66.432  80.714  1.00  0.00           N
ATOM   2035  CA  ALA A 129      58.397  65.312  79.813  1.00  0.00           C
ATOM   2037  CB  ALA A 129      59.167  64.212  80.564  1.00  0.00           C
ATOM   2041  C   ALA A 129      57.048  64.793  79.385  1.00  0.00           C
ATOM   2042  O   ALA A 129      56.838  64.473  78.214  1.00  0.00           O
ATOM   2043  N   LEU A 130      56.058  64.712  80.303  1.00  0.00           N
ATOM   2045  CA  LEU A 130      54.767  64.142  79.964  1.00  0.00           C
ATOM   2047  CB  LEU A 130      54.167  63.352  81.154  1.00  0.00           C
ATOM   2050  CG  LEU A 130      55.027  62.193  81.674  1.00  0.00           C
ATOM   2052  CD1 LEU A 130      54.187  61.322  82.624  1.00  0.00           C
ATOM   2056  CD2 LEU A 130      55.648  61.353  80.554  1.00  0.00           C
ATOM   2060  C   LEU A 130      53.788  65.223  79.595  1.00  0.00           C
ATOM   2061  O   LEU A 130      52.698  64.952  79.114  1.00  0.00           O
ATOM   2062  N   GLY A 131      54.187  66.493  79.764  1.00  0.00           N
ATOM   2064  CA  GLY A 131      53.358  67.672  79.534  1.00  0.00           C
ATOM   2067  C   GLY A 131      52.217  67.863  80.504  1.00  0.00           C
ATOM   2068  O   GLY A 131      51.997  67.093  81.443  1.00  0.00           O
ATOM   2069  N   THR A 132      51.448  68.952  80.313  1.00  0.00           N
ATOM   2071  CA  THR A 132      50.367  69.342  81.214  1.00  0.00           C
ATOM   2073  CB  THR A 132      49.587  70.553  80.684  1.00  0.00           C
ATOM   2075  OG1 THR A 132      50.377  71.733  80.755  1.00  0.00           O
ATOM   2077  CG2 THR A 132      48.317  70.813  81.525  1.00  0.00           C
ATOM   2081  C   THR A 132      49.348  68.263  81.553  1.00  0.00           C
ATOM   2082  O   THR A 132      49.068  67.973  82.724  1.00  0.00           O
ATOM   2083  N   ASN A 133      48.758  67.632  80.513  1.00  0.00           N
ATOM   2085  CA  ASN A 133      47.527  66.883  80.604  1.00  0.00           C
ATOM   2087  CB  ASN A 133      47.048  66.633  79.154  1.00  0.00           C
ATOM   2090  CG  ASN A 133      45.518  66.633  79.075  1.00  0.00           C
ATOM   2091  OD1 ASN A 133      44.837  65.892  79.794  1.00  0.00           O
ATOM   2092  ND2 ASN A 133      44.977  67.483  78.184  1.00  0.00           N
ATOM   2095  C   ASN A 133      47.657  65.592  81.414  1.00  0.00           C
ATOM   2096  O   ASN A 133      46.838  65.282  82.274  1.00  0.00           O
ATOM   2097  N   ALA A 134      48.747  64.852  81.184  1.00  0.00           N
ATOM   2099  CA  ALA A 134      48.998  63.543  81.744  1.00  0.00           C
ATOM   2101  CB  ALA A 134      50.188  62.912  81.003  1.00  0.00           C
ATOM   2105  C   ALA A 134      49.317  63.533  83.233  1.00  0.00           C
ATOM   2106  O   ALA A 134      49.208  62.502  83.894  1.00  0.00           O
ATOM   2107  N   VAL A 135      49.738  64.682  83.794  1.00  0.00           N
ATOM   2109  CA  VAL A 135      50.067  64.752  85.205  1.00  0.00           C
ATOM   2111  CB  VAL A 135      51.387  65.473  85.473  1.00  0.00           C
ATOM   2113  CG1 VAL A 135      51.838  65.193  86.924  1.00  0.00           C
ATOM   2117  CG2 VAL A 135      52.448  64.973  84.473  1.00  0.00           C
ATOM   2121  C   VAL A 135      48.938  65.443  85.944  1.00  0.00           C
ATOM   2122  O   VAL A 135      48.628  65.072  87.075  1.00  0.00           O
ATOM   2123  N   ARG A 136      48.218  66.403  85.333  1.00  0.00           N
ATOM   2125  CA  ARG A 136      47.007  66.943  85.954  1.00  0.00           C
ATOM   2127  CB  ARG A 136      46.547  68.252  85.264  1.00  0.00           C
ATOM   2130  CG  ARG A 136      45.388  68.943  86.014  1.00  0.00           C
ATOM   2133  CD  ARG A 136      44.948  70.233  85.324  1.00  0.00           C
ATOM   2136  NE  ARG A 136      43.788  70.793  86.094  1.00  0.00           N
ATOM   2138  CZ  ARG A 136      42.527  70.602  85.744  1.00  0.00           C
ATOM   2139  NH1 ARG A 136      42.158  69.963  84.664  1.00  0.00           N
ATOM   2142  NH2 ARG A 136      41.547  71.123  86.455  1.00  0.00           N
ATOM   2145  C   ARG A 136      45.887  65.913  86.014  1.00  0.00           C
ATOM   2146  O   ARG A 136      45.128  65.852  86.983  1.00  0.00           O
ATOM   2147  N   VAL A 137      45.778  65.023  85.014  1.00  0.00           N
ATOM   2149  CA  VAL A 137      44.847  63.913  85.114  1.00  0.00           C
ATOM   2151  CB  VAL A 137      44.618  63.282  83.754  1.00  0.00           C
ATOM   2153  CG1 VAL A 137      45.757  62.343  83.325  1.00  0.00           C
ATOM   2157  CG2 VAL A 137      43.288  62.533  83.773  1.00  0.00           C
ATOM   2161  C   VAL A 137      45.267  62.842  86.133  1.00  0.00           C
ATOM   2162  O   VAL A 137      44.437  62.113  86.654  1.00  0.00           O
ATOM   2163  N   ALA A 138      46.568  62.752  86.474  1.00  0.00           N
ATOM   2165  CA  ALA A 138      47.067  61.863  87.514  1.00  0.00           C
ATOM   2167  CB  ALA A 138      48.567  61.583  87.234  1.00  0.00           C
ATOM   2171  C   ALA A 138      46.927  62.442  88.924  1.00  0.00           C
ATOM   2172  O   ALA A 138      46.828  61.703  89.904  1.00  0.00           O
ATOM   2173  N   ALA A 139      46.937  63.783  89.053  1.00  0.00           N
ATOM   2175  CA  ALA A 139      47.048  64.462  90.324  1.00  0.00           C
ATOM   2177  CB  ALA A 139      48.007  65.653  90.154  1.00  0.00           C
ATOM   2181  C   ALA A 139      45.757  65.053  90.825  1.00  0.00           C
ATOM   2182  O   ALA A 139      45.637  65.282  92.024  1.00  0.00           O
ATOM   2183  N   ALA A 140      44.798  65.303  89.915  1.00  0.00           N
ATOM   2185  CA  ALA A 140      43.467  65.852  90.124  1.00  0.00           C
ATOM   2187  CB  ALA A 140      43.038  66.142  91.574  1.00  0.00           C
ATOM   2191  C   ALA A 140      43.148  67.083  89.294  1.00  0.00           C
ATOM   2192  O   ALA A 140      43.987  67.903  88.924  1.00  0.00           O
ATOM   2193  N   SER A 141      41.838  67.273  89.074  1.00  0.00           N
ATOM   2195  CA  SER A 141      41.258  68.513  88.633  1.00  0.00           C
ATOM   2197  CB  SER A 141      40.218  68.303  87.495  1.00  0.00           C
ATOM   2200  OG  SER A 141      39.137  67.413  87.803  1.00  0.00           O
ATOM   2202  C   SER A 141      40.668  69.263  89.823  1.00  0.00           C
ATOM   2203  O   SER A 141      39.927  70.223  89.664  1.00  0.00           O
ATOM   2204  N   ALA A 142      41.048  68.812  91.044  1.00  0.00           N
ATOM   2206  CA  ALA A 142      40.767  69.363  92.355  1.00  0.00           C
ATOM   2208  CB  ALA A 142      40.747  70.913  92.444  1.00  0.00           C
ATOM   2212  C   ALA A 142      39.637  68.693  93.153  1.00  0.00           C
ATOM   2213  O   ALA A 142      38.617  68.242  92.635  1.00  0.00           O
ATOM   2214  N   GLY A 143      39.878  68.532  94.473  1.00  0.00           N
ATOM   2216  CA  GLY A 143      39.048  67.842  95.453  1.00  0.00           C
ATOM   2219  C   GLY A 143      39.747  66.592  95.895  1.00  0.00           C
ATOM   2220  O   GLY A 143      40.567  66.603  96.814  1.00  0.00           O
ATOM   2221  N   GLY A 144      39.488  65.483  95.184  1.00  0.00           N
ATOM   2223  CA  GLY A 144      40.277  64.252  95.303  1.00  0.00           C
ATOM   2226  C   GLY A 144      40.826  63.913  93.943  1.00  0.00           C
ATOM   2227  O   GLY A 144      40.668  64.703  93.013  1.00  0.00           O
ATOM   2228  N   ILE A 145      41.487  62.733  93.764  1.00  0.00           N
ATOM   2230  CA  ILE A 145      42.067  62.322  92.495  1.00  0.00           C
ATOM   2232  CB  ILE A 145      42.797  60.953  92.544  1.00  0.00           C
ATOM   2234  CG2 ILE A 145      43.767  60.872  93.734  1.00  0.00           C
ATOM   2238  CG1 ILE A 145      41.858  59.703  92.523  1.00  0.00           C
ATOM   2241  CD  ILE A 145      42.628  58.383  92.495  1.00  0.00           C
ATOM   2245  C   ILE A 145      41.048  62.322  91.354  1.00  0.00           C
ATOM   2246  O   ILE A 145      39.908  61.883  91.474  1.00  0.00           O
ATOM   2247  N   VAL A 146      41.477  62.733  90.154  1.00  0.00           N
ATOM   2249  CA  VAL A 146      41.157  61.953  88.984  1.00  0.00           C
ATOM   2251  CB  VAL A 146      40.757  62.743  87.724  1.00  0.00           C
ATOM   2253  CG1 VAL A 146      40.868  61.863  86.474  1.00  0.00           C
ATOM   2257  CG2 VAL A 146      41.557  64.032  87.565  1.00  0.00           C
ATOM   2261  C   VAL A 146      42.328  61.013  88.885  1.00  0.00           C
ATOM   2262  O   VAL A 146      43.467  61.392  89.165  1.00  0.00           O
ATOM   2263  N   GLY A 147      42.038  59.703  88.734  1.00  0.00           N
ATOM   2265  CA  GLY A 147      43.038  58.663  88.824  1.00  0.00           C
ATOM   2268  C   GLY A 147      43.278  58.153  87.453  1.00  0.00           C
ATOM   2269  O   GLY A 147      42.527  58.432  86.525  1.00  0.00           O
ATOM   2270  N   SER A 148      44.307  57.322  87.274  1.00  0.00           N
ATOM   2272  CA  SER A 148      44.668  56.822  85.965  1.00  0.00           C
ATOM   2274  CB  SER A 148      45.557  57.842  85.154  1.00  0.00           C
ATOM   2277  OG  SER A 148      45.988  57.372  83.874  1.00  0.00           O
ATOM   2279  C   SER A 148      45.347  55.513  86.214  1.00  0.00           C
ATOM   2280  O   SER A 148      45.557  55.142  87.374  1.00  0.00           O
ATOM   2281  N   LEU A 149      45.757  54.812  85.144  1.00  0.00           N
ATOM   2283  CA  LEU A 149      46.877  53.892  85.164  1.00  0.00           C
ATOM   2285  CB  LEU A 149      46.988  53.102  83.854  1.00  0.00           C
ATOM   2288  CG  LEU A 149      47.608  51.693  83.974  1.00  0.00           C
ATOM   2290  CD1 LEU A 149      48.698  51.563  85.034  1.00  0.00           C
ATOM   2294  CD2 LEU A 149      46.557  50.602  84.203  1.00  0.00           C
ATOM   2298  C   LEU A 149      48.197  54.602  85.504  1.00  0.00           C
ATOM   2299  O   LEU A 149      49.138  54.752  84.724  1.00  0.00           O
ATOM   2300  N   SER A 150      48.257  55.023  86.773  1.00  0.00           N
ATOM   2302  CA  SER A 150      49.348  55.642  87.484  1.00  0.00           C
ATOM   2304  CB  SER A 150      48.767  56.233  88.803  1.00  0.00           C
ATOM   2307  OG  SER A 150      49.717  56.883  89.645  1.00  0.00           O
ATOM   2309  C   SER A 150      50.437  54.613  87.743  1.00  0.00           C
ATOM   2310  O   SER A 150      51.627  54.923  87.813  1.00  0.00           O
ATOM   2311  N   GLN A 151      50.067  53.302  87.784  1.00  0.00           N
ATOM   2313  CA  GLN A 151      50.978  52.193  88.013  1.00  0.00           C
ATOM   2315  CB  GLN A 151      50.218  50.833  88.124  1.00  0.00           C
ATOM   2318  CG  GLN A 151      51.168  49.662  88.484  1.00  0.00           C
ATOM   2321  CD  GLN A 151      50.538  48.282  88.714  1.00  0.00           C
ATOM   2322  OE1 GLN A 151      51.288  47.302  88.815  1.00  0.00           O
ATOM   2323  NE2 GLN A 151      49.198  48.193  88.754  1.00  0.00           N
ATOM   2326  C   GLN A 151      52.137  52.113  87.034  1.00  0.00           C
ATOM   2327  O   GLN A 151      53.278  51.873  87.434  1.00  0.00           O
ATOM   2328  N   SER A 152      51.918  52.403  85.733  1.00  0.00           N
ATOM   2330  CA  SER A 152      52.968  52.502  84.734  1.00  0.00           C
ATOM   2332  CB  SER A 152      52.398  52.883  83.334  1.00  0.00           C
ATOM   2335  OG  SER A 152      51.358  51.973  82.994  1.00  0.00           O
ATOM   2337  C   SER A 152      54.017  53.552  85.074  1.00  0.00           C
ATOM   2338  O   SER A 152      55.218  53.302  85.023  1.00  0.00           O
ATOM   2339  N   GLN A 153      53.587  54.752  85.485  1.00  0.00           N
ATOM   2341  CA  GLN A 153      54.497  55.813  85.873  1.00  0.00           C
ATOM   2343  CB  GLN A 153      53.698  57.113  86.063  1.00  0.00           C
ATOM   2346  CG  GLN A 153      53.047  57.673  84.774  1.00  0.00           C
ATOM   2349  CD  GLN A 153      54.117  57.842  83.703  1.00  0.00           C
ATOM   2350  OE1 GLN A 153      55.188  58.393  84.004  1.00  0.00           O
ATOM   2351  NE2 GLN A 153      53.917  57.343  82.464  1.00  0.00           N
ATOM   2354  C   GLN A 153      55.297  55.543  87.134  1.00  0.00           C
ATOM   2355  O   GLN A 153      56.508  55.723  87.194  1.00  0.00           O
ATOM   2356  N   LEU A 154      54.628  55.053  88.184  1.00  0.00           N
ATOM   2358  CA  LEU A 154      55.248  54.672  89.444  1.00  0.00           C
ATOM   2360  CB  LEU A 154      54.157  54.322  90.473  1.00  0.00           C
ATOM   2363  CG  LEU A 154      53.158  55.483  90.684  1.00  0.00           C
ATOM   2365  CD1 LEU A 154      51.968  55.012  91.525  1.00  0.00           C
ATOM   2369  CD2 LEU A 154      53.837  56.693  91.303  1.00  0.00           C
ATOM   2373  C   LEU A 154      56.218  53.533  89.263  1.00  0.00           C
ATOM   2374  O   LEU A 154      57.308  53.513  89.844  1.00  0.00           O
ATOM   2375  N   GLY A 155      55.848  52.582  88.384  1.00  0.00           N
ATOM   2377  CA  GLY A 155      56.708  51.513  87.924  1.00  0.00           C
ATOM   2380  C   GLY A 155      57.968  51.982  87.243  1.00  0.00           C
ATOM   2381  O   GLY A 155      59.017  51.423  87.504  1.00  0.00           O
ATOM   2382  N   ASN A 156      57.877  52.993  86.354  1.00  0.00           N
ATOM   2384  CA  ASN A 156      58.998  53.543  85.604  1.00  0.00           C
ATOM   2386  CB  ASN A 156      58.467  54.233  84.314  1.00  0.00           C
ATOM   2389  CG  ASN A 156      57.927  53.172  83.354  1.00  0.00           C
ATOM   2390  OD1 ASN A 156      58.267  51.992  83.414  1.00  0.00           O
ATOM   2391  ND2 ASN A 156      57.028  53.622  82.444  1.00  0.00           N
ATOM   2394  C   ASN A 156      59.847  54.573  86.354  1.00  0.00           C
ATOM   2395  O   ASN A 156      60.978  54.863  85.974  1.00  0.00           O
ATOM   2396  N   LEU A 157      59.328  55.163  87.453  1.00  0.00           N
ATOM   2398  CA  LEU A 157      60.087  56.163  88.194  1.00  0.00           C
ATOM   2400  CB  LEU A 157      59.278  57.463  88.454  1.00  0.00           C
ATOM   2403  CG  LEU A 157      58.858  58.372  87.285  1.00  0.00           C
ATOM   2405  CD1 LEU A 157      58.668  59.793  87.833  1.00  0.00           C
ATOM   2409  CD2 LEU A 157      59.868  58.443  86.133  1.00  0.00           C
ATOM   2413  C   LEU A 157      60.567  55.753  89.584  1.00  0.00           C
ATOM   2414  O   LEU A 157      61.487  56.392  90.084  1.00  0.00           O
ATOM   2415  N   GLY A 158      59.977  54.752  90.294  1.00  0.00           N
ATOM   2417  CA  GLY A 158      60.448  54.462  91.665  1.00  0.00           C
ATOM   2420  C   GLY A 158      60.407  53.032  92.134  1.00  0.00           C
ATOM   2421  O   GLY A 158      60.477  52.743  93.325  1.00  0.00           O
ATOM   2422  N   GLU A 159      60.318  52.073  91.214  1.00  0.00           N
ATOM   2424  CA  GLU A 159      60.588  50.672  91.504  1.00  0.00           C
ATOM   2426  CB  GLU A 159      59.898  49.752  90.464  1.00  0.00           C
ATOM   2429  CG  GLU A 159      58.408  49.552  90.793  1.00  0.00           C
ATOM   2432  CD  GLU A 159      58.288  48.822  92.113  1.00  0.00           C
ATOM   2433  OE1 GLU A 159      58.497  47.572  92.123  1.00  0.00           O
ATOM   2434  OE2 GLU A 159      58.018  49.482  93.144  1.00  0.00           O
ATOM   2435  C   GLU A 159      62.067  50.313  91.614  1.00  0.00           C
ATOM   2436  O   GLU A 159      62.948  51.052  91.214  1.00  0.00           O
ATOM   2437  N   LYS A 160      62.387  49.113  92.145  1.00  0.00           N
ATOM   2439  CA  LYS A 160      63.758  48.613  92.285  1.00  0.00           C
ATOM   2441  CB  LYS A 160      63.758  47.182  92.915  1.00  0.00           C
ATOM   2444  CG  LYS A 160      63.117  46.093  92.024  1.00  0.00           C
ATOM   2447  CD  LYS A 160      63.418  44.613  92.355  1.00  0.00           C
ATOM   2450  CE  LYS A 160      62.847  44.022  93.644  1.00  0.00           C
ATOM   2453  NZ  LYS A 160      63.298  44.783  94.813  1.00  0.00           N
ATOM   2457  C   LYS A 160      64.608  48.562  91.003  1.00  0.00           C
ATOM   2458  O   LYS A 160      65.837  48.603  91.063  1.00  0.00           O
ATOM   2459  N   LEU A 161      63.987  48.393  89.823  1.00  0.00           N
ATOM   2461  CA  LEU A 161      64.648  48.253  88.535  1.00  0.00           C
ATOM   2463  CB  LEU A 161      63.768  47.512  87.484  1.00  0.00           C
ATOM   2466  CG  LEU A 161      63.317  46.083  87.824  1.00  0.00           C
ATOM   2468  CD1 LEU A 161      61.978  46.043  88.584  1.00  0.00           C
ATOM   2472  CD2 LEU A 161      63.168  45.293  86.525  1.00  0.00           C
ATOM   2476  C   LEU A 161      64.947  49.592  87.924  1.00  0.00           C
ATOM   2477  O   LEU A 161      65.807  49.713  87.053  1.00  0.00           O
ATOM   2478  N   VAL A 162      64.257  50.633  88.373  1.00  0.00           N
ATOM   2480  CA  VAL A 162      64.237  51.903  87.693  1.00  0.00           C
ATOM   2482  CB  VAL A 162      62.847  52.363  87.274  1.00  0.00           C
ATOM   2484  CG1 VAL A 162      62.228  51.293  86.354  1.00  0.00           C
ATOM   2488  CG2 VAL A 162      61.937  52.593  88.493  1.00  0.00           C
ATOM   2492  C   VAL A 162      64.898  52.883  88.614  1.00  0.00           C
ATOM   2493  O   VAL A 162      64.837  52.793  89.844  1.00  0.00           O
ATOM   2494  N   ASN A 163      65.618  53.832  88.034  1.00  0.00           N
ATOM   2496  CA  ASN A 163      66.317  54.833  88.794  1.00  0.00           C
ATOM   2498  CB  ASN A 163      67.817  54.843  88.465  1.00  0.00           C
ATOM   2501  CG  ASN A 163      68.387  53.513  88.924  1.00  0.00           C
ATOM   2502  OD1 ASN A 163      67.926  52.833  89.844  1.00  0.00           O
ATOM   2503  ND2 ASN A 163      69.438  53.053  88.194  1.00  0.00           N
ATOM   2506  C   ASN A 163      65.688  56.122  88.373  1.00  0.00           C
ATOM   2507  O   ASN A 163      65.398  56.322  87.194  1.00  0.00           O
ATOM   2508  N   SER A 164      65.448  57.022  89.333  1.00  0.00           N
ATOM   2510  CA  SER A 164      64.977  58.352  89.004  1.00  0.00           C
ATOM   2512  CB  SER A 164      64.677  59.233  90.234  1.00  0.00           C
ATOM   2515  OG  SER A 164      63.917  60.383  89.844  1.00  0.00           O
ATOM   2517  C   SER A 164      65.967  59.083  88.124  1.00  0.00           C
ATOM   2518  O   SER A 164      67.188  58.883  88.184  1.00  0.00           O
ATOM   2519  N   GLN A 165      65.448  59.932  87.234  1.00  0.00           N
ATOM   2521  CA  GLN A 165      66.308  60.833  86.504  1.00  0.00           C
ATOM   2523  CB  GLN A 165      66.268  60.602  84.974  1.00  0.00           C
ATOM   2526  CG  GLN A 165      66.877  59.233  84.594  1.00  0.00           C
ATOM   2529  CD  GLN A 165      67.017  59.053  83.083  1.00  0.00           C
ATOM   2530  OE1 GLN A 165      66.847  59.942  82.253  1.00  0.00           O
ATOM   2531  NE2 GLN A 165      67.398  57.822  82.693  1.00  0.00           N
ATOM   2534  C   GLN A 165      65.978  62.252  86.863  1.00  0.00           C
ATOM   2535  O   GLN A 165      64.837  62.703  86.804  1.00  0.00           O
ATOM   2536  N   PHE A 166      67.017  63.002  87.253  1.00  0.00           N
ATOM   2538  CA  PHE A 166      66.978  64.403  87.574  1.00  0.00           C
ATOM   2540  CB  PHE A 166      67.427  64.693  89.034  1.00  0.00           C
ATOM   2543  CG  PHE A 166      66.468  64.072  90.004  1.00  0.00           C
ATOM   2544  CD1 PHE A 166      66.747  62.853  90.644  1.00  0.00           C
ATOM   2546  CE1 PHE A 166      65.858  62.312  91.574  1.00  0.00           C
ATOM   2548  CZ  PHE A 166      64.677  62.983  91.884  1.00  0.00           C
ATOM   2550  CD2 PHE A 166      65.268  64.742  90.324  1.00  0.00           C
ATOM   2552  CE2 PHE A 166      64.377  64.202  91.264  1.00  0.00           C
ATOM   2554  C   PHE A 166      67.898  65.113  86.604  1.00  0.00           C
ATOM   2555  O   PHE A 166      68.987  64.653  86.264  1.00  0.00           O
ATOM   2556  N   SER A 167      67.468  66.293  86.105  1.00  0.00           N
ATOM   2558  CA  SER A 167      68.327  67.223  85.394  1.00  0.00           C
ATOM   2560  CB  SER A 167      67.618  68.553  85.004  1.00  0.00           C
ATOM   2563  OG  SER A 167      66.438  68.352  84.235  1.00  0.00           O
ATOM   2565  C   SER A 167      69.517  67.702  86.224  1.00  0.00           C
ATOM   2566  O   SER A 167      69.438  67.803  87.444  1.00  0.00           O
ATOM   2567  N   GLN A 168      70.637  68.083  85.583  1.00  0.00           N
ATOM   2569  CA  GLN A 168      71.788  68.653  86.273  1.00  0.00           C
ATOM   2571  CB  GLN A 168      72.908  68.993  85.275  1.00  0.00           C
ATOM   2574  CG  GLN A 168      74.247  69.363  85.944  1.00  0.00           C
ATOM   2577  CD  GLN A 168      74.798  68.282  86.884  1.00  0.00           C
ATOM   2578  OE1 GLN A 168      74.837  67.113  86.504  1.00  0.00           O
ATOM   2579  NE2 GLN A 168      75.247  68.663  88.113  1.00  0.00           N
ATOM   2582  C   GLN A 168      71.457  69.913  87.064  1.00  0.00           C
ATOM   2583  O   GLN A 168      71.897  70.103  88.194  1.00  0.00           O
ATOM   2584  N   ARG A 169      70.597  70.782  86.514  1.00  0.00           N
ATOM   2586  CA  ARG A 169      69.988  71.873  87.264  1.00  0.00           C
ATOM   2588  CB  ARG A 169      68.908  72.572  86.404  1.00  0.00           C
ATOM   2591  CG  ARG A 169      69.427  73.313  85.174  1.00  0.00           C
ATOM   2594  CD  ARG A 169      70.087  74.653  85.504  1.00  0.00           C
ATOM   2597  NE  ARG A 169      70.408  75.263  84.184  1.00  0.00           N
ATOM   2599  CZ  ARG A 169      69.538  75.883  83.395  1.00  0.00           C
ATOM   2600  NH1 ARG A 169      68.377  76.303  83.854  1.00  0.00           N
ATOM   2603  NH2 ARG A 169      69.828  75.992  82.113  1.00  0.00           N
ATOM   2606  C   ARG A 169      69.268  71.443  88.535  1.00  0.00           C
ATOM   2607  O   ARG A 169      69.427  72.043  89.584  1.00  0.00           O
ATOM   2608  N   GLN A 170      68.438  70.383  88.454  1.00  0.00           N
ATOM   2610  CA  GLN A 170      67.698  69.873  89.594  1.00  0.00           C
ATOM   2612  CB  GLN A 170      66.667  68.812  89.154  1.00  0.00           C
ATOM   2615  CG  GLN A 170      65.577  69.383  88.223  1.00  0.00           C
ATOM   2618  CD  GLN A 170      64.667  68.242  87.784  1.00  0.00           C
ATOM   2619  OE1 GLN A 170      65.137  67.133  87.544  1.00  0.00           O
ATOM   2620  NE2 GLN A 170      63.348  68.513  87.654  1.00  0.00           N
ATOM   2623  C   GLN A 170      68.578  69.322  90.684  1.00  0.00           C
ATOM   2624  O   GLN A 170      68.377  69.633  91.854  1.00  0.00           O
ATOM   2625  N   GLU A 171      69.627  68.572  90.294  1.00  0.00           N
ATOM   2627  CA  GLU A 171      70.688  68.142  91.184  1.00  0.00           C
ATOM   2629  CB  GLU A 171      71.777  67.403  90.364  1.00  0.00           C
ATOM   2632  CG  GLU A 171      71.328  66.023  89.855  1.00  0.00           C
ATOM   2635  CD  GLU A 171      71.188  65.103  91.044  1.00  0.00           C
ATOM   2636  OE1 GLU A 171      72.258  64.672  91.553  1.00  0.00           O
ATOM   2637  OE2 GLU A 171      70.047  64.833  91.464  1.00  0.00           O
ATOM   2638  C   GLU A 171      71.378  69.273  91.924  1.00  0.00           C
ATOM   2639  O   GLU A 171      71.477  69.273  93.144  1.00  0.00           O
ATOM   2640  N   ALA A 172      71.777  70.322  91.184  1.00  0.00           N
ATOM   2642  CA  ALA A 172      72.438  71.493  91.723  1.00  0.00           C
ATOM   2644  CB  ALA A 172      72.768  72.432  90.554  1.00  0.00           C
ATOM   2648  C   ALA A 172      71.608  72.252  92.764  1.00  0.00           C
ATOM   2649  O   ALA A 172      72.108  72.603  93.824  1.00  0.00           O
ATOM   2650  N   GLU A 173      70.307  72.463  92.474  1.00  0.00           N
ATOM   2652  CA  GLU A 173      69.327  72.962  93.404  1.00  0.00           C
ATOM   2654  CB  GLU A 173      67.957  73.102  92.693  1.00  0.00           C
ATOM   2657  CG  GLU A 173      67.978  74.022  91.455  1.00  0.00           C
ATOM   2660  CD  GLU A 173      67.847  75.502  91.754  1.00  0.00           C
ATOM   2661  OE1 GLU A 173      66.688  75.962  91.924  1.00  0.00           O
ATOM   2662  OE2 GLU A 173      68.898  76.193  91.623  1.00  0.00           O
ATOM   2663  C   GLU A 173      69.097  72.053  94.594  1.00  0.00           C
ATOM   2664  O   GLU A 173      69.108  72.492  95.744  1.00  0.00           O
ATOM   2665  N   ALA A 174      68.927  70.732  94.354  1.00  0.00           N
ATOM   2667  CA  ALA A 174      68.718  69.782  95.424  1.00  0.00           C
ATOM   2669  CB  ALA A 174      68.438  68.372  94.874  1.00  0.00           C
ATOM   2673  C   ALA A 174      69.898  69.782  96.374  1.00  0.00           C
ATOM   2674  O   ALA A 174      69.717  69.922  97.584  1.00  0.00           O
ATOM   2675  N   ASP A 175      71.128  69.782  95.834  1.00  0.00           N
ATOM   2677  CA  ASP A 175      72.347  70.043  96.563  1.00  0.00           C
ATOM   2679  CB  ASP A 175      73.538  69.833  95.613  1.00  0.00           C
ATOM   2682  CG  ASP A 175      73.788  68.352  95.383  1.00  0.00           C
ATOM   2683  OD1 ASP A 175      73.917  67.593  96.374  1.00  0.00           O
ATOM   2684  OD2 ASP A 175      74.057  68.002  94.214  1.00  0.00           O
ATOM   2685  C   ASP A 175      72.518  71.403  97.224  1.00  0.00           C
ATOM   2686  O   ASP A 175      72.948  71.483  98.373  1.00  0.00           O
ATOM   2687  N   ASP A 176      72.207  72.543  96.574  1.00  0.00           N
ATOM   2689  CA  ASP A 176      72.398  73.873  97.154  1.00  0.00           C
ATOM   2691  CB  ASP A 176      72.077  74.963  96.073  1.00  0.00           C
ATOM   2694  CG  ASP A 176      72.387  76.392  96.484  1.00  0.00           C
ATOM   2695  OD1 ASP A 176      71.897  76.863  97.534  1.00  0.00           O
ATOM   2696  OD2 ASP A 176      73.147  77.063  95.733  1.00  0.00           O
ATOM   2697  C   ASP A 176      71.557  74.043  98.414  1.00  0.00           C
ATOM   2698  O   ASP A 176      72.048  74.352  99.514  1.00  0.00           O
ATOM   2699  N   TYR A 177      70.277  73.653  98.284  1.00  0.00           N
ATOM   2701  CA  TYR A 177      69.368  73.473  99.374  1.00  0.00           C
ATOM   2703  CB  TYR A 177      67.938  73.163  98.854  1.00  0.00           C
ATOM   2706  CG  TYR A 177      67.267  74.432  98.364  1.00  0.00           C
ATOM   2707  CD1 TYR A 177      67.427  74.932  97.053  1.00  0.00           C
ATOM   2709  CE1 TYR A 177      66.658  76.002  96.595  1.00  0.00           C
ATOM   2711  CZ  TYR A 177      65.708  76.592  97.434  1.00  0.00           C
ATOM   2712  OH  TYR A 177      64.857  77.613  96.954  1.00  0.00           O
ATOM   2714  CD2 TYR A 177      66.358  75.083  99.214  1.00  0.00           C
ATOM   2716  CE2 TYR A 177      65.577  76.142  98.754  1.00  0.00           C
ATOM   2718  C   TYR A 177      69.847  72.413 100.354  1.00  0.00           C
ATOM   2719  O   TYR A 177      69.758  72.613 101.553  1.00  0.00           O
ATOM   2720  N   SER A 178      70.426  71.282  99.894  1.00  0.00           N
ATOM   2722  CA  SER A 178      70.898  70.223 100.784  1.00  0.00           C
ATOM   2724  CB  SER A 178      71.387  68.873 100.124  1.00  0.00           C
ATOM   2727  OG  SER A 178      72.747  68.833  99.704  1.00  0.00           O
ATOM   2729  C   SER A 178      71.897  70.723 101.804  1.00  0.00           C
ATOM   2730  O   SER A 178      71.757  70.432 102.985  1.00  0.00           O
ATOM   2731  N   TYR A 179      72.858  71.572 101.414  1.00  0.00           N
ATOM   2733  CA  TYR A 179      73.677  72.303 102.364  1.00  0.00           C
ATOM   2735  CB  TYR A 179      74.758  73.102 101.614  1.00  0.00           C
ATOM   2738  CG  TYR A 179      75.667  73.853 102.534  1.00  0.00           C
ATOM   2739  CD1 TYR A 179      76.817  73.193 102.934  1.00  0.00           C
ATOM   2741  CE1 TYR A 179      77.587  73.713 103.964  1.00  0.00           C
ATOM   2743  CZ  TYR A 179      77.247  74.903 104.584  1.00  0.00           C
ATOM   2744  OH  TYR A 179      77.968  75.212 105.755  1.00  0.00           O
ATOM   2746  CD2 TYR A 179      75.377  75.132 103.064  1.00  0.00           C
ATOM   2748  CE2 TYR A 179      76.177  75.663 104.083  1.00  0.00           C
ATOM   2750  C   TYR A 179      72.957  73.252 103.325  1.00  0.00           C
ATOM   2751  O   TYR A 179      73.218  73.212 104.534  1.00  0.00           O
ATOM   2752  N   ASP A 180      72.067  74.133 102.824  1.00  0.00           N
ATOM   2754  CA  ASP A 180      71.337  75.083 103.654  1.00  0.00           C
ATOM   2756  CB  ASP A 180      70.468  76.043 102.803  1.00  0.00           C
ATOM   2759  CG  ASP A 180      71.227  77.293 102.354  1.00  0.00           C
ATOM   2760  OD1 ASP A 180      72.427  77.483 102.693  1.00  0.00           O
ATOM   2761  OD2 ASP A 180      70.538  78.133 101.723  1.00  0.00           O
ATOM   2762  C   ASP A 180      70.487  74.352 104.684  1.00  0.00           C
ATOM   2763  O   ASP A 180      70.448  74.682 105.864  1.00  0.00           O
ATOM   2764  N   LEU A 181      69.847  73.273 104.235  1.00  0.00           N
ATOM   2766  CA  LEU A 181      69.176  72.312 105.074  1.00  0.00           C
ATOM   2768  CB  LEU A 181      68.538  71.223 104.165  1.00  0.00           C
ATOM   2771  CG  LEU A 181      67.238  71.502 103.364  1.00  0.00           C
ATOM   2773  CD1 LEU A 181      66.978  72.973 102.973  1.00  0.00           C
ATOM   2777  CD2 LEU A 181      67.167  70.543 102.164  1.00  0.00           C
ATOM   2781  C   LEU A 181      70.137  71.662 106.104  1.00  0.00           C
ATOM   2782  O   LEU A 181      69.857  71.613 107.294  1.00  0.00           O
ATOM   2783  N   LEU A 182      71.337  71.182 105.694  1.00  0.00           N
ATOM   2785  CA  LEU A 182      72.378  70.663 106.595  1.00  0.00           C
ATOM   2787  CB  LEU A 182      73.597  70.053 105.825  1.00  0.00           C
ATOM   2790  CG  LEU A 182      73.628  68.543 105.464  1.00  0.00           C
ATOM   2792  CD1 LEU A 182      73.788  67.653 106.703  1.00  0.00           C
ATOM   2796  CD2 LEU A 182      72.468  68.043 104.604  1.00  0.00           C
ATOM   2800  C   LEU A 182      72.867  71.682 107.644  1.00  0.00           C
ATOM   2801  O   LEU A 182      73.027  71.343 108.824  1.00  0.00           O
ATOM   2802  N   ARG A 183      73.097  72.952 107.275  1.00  0.00           N
ATOM   2804  CA  ARG A 183      73.637  73.962 108.174  1.00  0.00           C
ATOM   2806  CB  ARG A 183      74.327  75.172 107.464  1.00  0.00           C
ATOM   2809  CG  ARG A 183      73.447  76.062 106.544  1.00  0.00           C
ATOM   2812  CD  ARG A 183      72.538  77.142 107.174  1.00  0.00           C
ATOM   2815  NE  ARG A 183      73.408  78.193 107.784  1.00  0.00           N
ATOM   2817  CZ  ARG A 183      72.987  79.263 108.454  1.00  0.00           C
ATOM   2818  NH1 ARG A 183      71.788  79.373 108.964  1.00  0.00           N
ATOM   2821  NH2 ARG A 183      73.878  80.203 108.714  1.00  0.00           N
ATOM   2824  C   ARG A 183      72.677  74.532 109.214  1.00  0.00           C
ATOM   2825  O   ARG A 183      73.118  75.163 110.174  1.00  0.00           O
ATOM   2826  N   GLN A 184      71.337  74.383 109.053  1.00  0.00           N
ATOM   2828  CA  GLN A 184      70.417  74.903 110.053  1.00  0.00           C
ATOM   2830  CB  GLN A 184      69.057  75.373 109.464  1.00  0.00           C
ATOM   2833  CG  GLN A 184      69.108  76.452 108.364  1.00  0.00           C
ATOM   2836  CD  GLN A 184      67.698  76.793 107.864  1.00  0.00           C
ATOM   2837  OE1 GLN A 184      66.707  76.743 108.614  1.00  0.00           O
ATOM   2838  NE2 GLN A 184      67.578  77.153 106.563  1.00  0.00           N
ATOM   2841  C   GLN A 184      70.078  73.873 111.124  1.00  0.00           C
ATOM   2842  O   GLN A 184      69.707  74.202 112.243  1.00  0.00           O
ATOM   2843  N   ARG A 185      70.218  72.572 110.803  1.00  0.00           N
ATOM   2845  CA  ARG A 185      69.898  71.483 111.714  1.00  0.00           C
ATOM   2847  CB  ARG A 185      69.598  70.172 110.943  1.00  0.00           C
ATOM   2850  CG  ARG A 185      70.718  69.782 109.953  1.00  0.00           C
ATOM   2853  CD  ARG A 185      70.518  68.453 109.223  1.00  0.00           C
ATOM   2856  NE  ARG A 185      69.767  68.742 107.964  1.00  0.00           N
ATOM   2858  CZ  ARG A 185      69.728  67.932 106.924  1.00  0.00           C
ATOM   2859  NH1 ARG A 185      70.377  66.793 106.913  1.00  0.00           N
ATOM   2862  NH2 ARG A 185      68.997  68.252 105.885  1.00  0.00           N
ATOM   2865  C   ARG A 185      70.988  71.202 112.743  1.00  0.00           C
ATOM   2866  O   ARG A 185      70.728  70.633 113.794  1.00  0.00           O
ATOM   2867  N   GLY A 186      72.238  71.642 112.464  1.00  0.00           N
ATOM   2869  CA  GLY A 186      73.387  71.413 113.334  1.00  0.00           C
ATOM   2872  C   GLY A 186      74.218  70.202 112.973  1.00  0.00           C
ATOM   2873  O   GLY A 186      74.938  69.672 113.803  1.00  0.00           O
ATOM   2874  N   ILE A 187      74.176  69.752 111.703  1.00  0.00           N
ATOM   2876  CA  ILE A 187      74.777  68.502 111.244  1.00  0.00           C
ATOM   2878  CB  ILE A 187      73.777  67.593 110.534  1.00  0.00           C
ATOM   2880  CG2 ILE A 187      74.458  66.363 109.883  1.00  0.00           C
ATOM   2884  CG1 ILE A 187      72.637  67.133 111.474  1.00  0.00           C
ATOM   2887  CD  ILE A 187      73.118  66.432 112.734  1.00  0.00           C
ATOM   2891  C   ILE A 187      75.827  68.863 110.224  1.00  0.00           C
ATOM   2892  O   ILE A 187      75.597  69.733 109.394  1.00  0.00           O
ATOM   2893  N   SER A 188      77.008  68.203 110.275  1.00  0.00           N
ATOM   2895  CA  SER A 188      78.147  68.502 109.394  1.00  0.00           C
ATOM   2897  CB  SER A 188      79.358  67.603 109.794  1.00  0.00           C
ATOM   2900  OG  SER A 188      80.568  67.912 109.104  1.00  0.00           O
ATOM   2902  C   SER A 188      77.807  68.363 107.894  1.00  0.00           C
ATOM   2903  O   SER A 188      77.558  67.233 107.464  1.00  0.00           O
ATOM   2904  N   PRO A 189      77.777  69.413 107.053  1.00  0.00           N
ATOM   2905  CD  PRO A 189      77.817  70.813 107.484  1.00  0.00           C
ATOM   2908  CA  PRO A 189      77.188  69.313 105.724  1.00  0.00           C
ATOM   2910  CB  PRO A 189      77.027  70.763 105.243  1.00  0.00           C
ATOM   2913  CG  PRO A 189      76.927  71.592 106.525  1.00  0.00           C
ATOM   2916  C   PRO A 189      78.027  68.562 104.724  1.00  0.00           C
ATOM   2917  O   PRO A 189      77.587  68.383 103.594  1.00  0.00           O
ATOM   2918  N   ALA A 190      79.188  68.053 105.144  1.00  0.00           N
ATOM   2920  CA  ALA A 190      80.097  67.293 104.324  1.00  0.00           C
ATOM   2922  CB  ALA A 190      81.507  67.513 104.883  1.00  0.00           C
ATOM   2926  C   ALA A 190      79.757  65.813 104.394  1.00  0.00           C
ATOM   2927  O   ALA A 190      80.397  64.952 103.773  1.00  0.00           O
ATOM   2928  N   GLY A 191      78.688  65.483 105.154  1.00  0.00           N
ATOM   2930  CA  GLY A 191      78.127  64.142 105.294  1.00  0.00           C
ATOM   2933  C   GLY A 191      77.788  63.492 103.984  1.00  0.00           C
ATOM   2934  O   GLY A 191      78.167  62.353 103.764  1.00  0.00           O
ATOM   2935  N   LEU A 192      77.108  64.193 103.064  1.00  0.00           N
ATOM   2937  CA  LEU A 192      76.698  63.643 101.773  1.00  0.00           C
ATOM   2939  CB  LEU A 192      75.697  64.622 101.083  1.00  0.00           C
ATOM   2942  CG  LEU A 192      75.148  64.162  99.715  1.00  0.00           C
ATOM   2944  CD1 LEU A 192      74.207  62.973  99.904  1.00  0.00           C
ATOM   2948  CD2 LEU A 192      74.427  65.303  98.984  1.00  0.00           C
ATOM   2952  C   LEU A 192      77.867  63.253 100.895  1.00  0.00           C
ATOM   2953  O   LEU A 192      77.926  62.162 100.333  1.00  0.00           O
ATOM   2954  N   ALA A 193      78.917  64.083 100.803  1.00  0.00           N
ATOM   2956  CA  ALA A 193      80.127  63.682 100.113  1.00  0.00           C
ATOM   2958  CB  ALA A 193      81.097  64.852  99.944  1.00  0.00           C
ATOM   2962  C   ALA A 193      80.867  62.543 100.784  1.00  0.00           C
ATOM   2963  O   ALA A 193      81.447  61.682 100.124  1.00  0.00           O
ATOM   2964  N   THR A 194      80.826  62.483 102.123  1.00  0.00           N
ATOM   2966  CA  THR A 194      81.288  61.313 102.873  1.00  0.00           C
ATOM   2968  CB  THR A 194      81.237  61.502 104.384  1.00  0.00           C
ATOM   2970  OG1 THR A 194      81.988  62.642 104.775  1.00  0.00           O
ATOM   2972  CG2 THR A 194      81.848  60.293 105.113  1.00  0.00           C
ATOM   2976  C   THR A 194      80.547  60.043 102.504  1.00  0.00           C
ATOM   2977  O   THR A 194      81.188  59.002 102.304  1.00  0.00           O
ATOM   2978  N   SER A 195      79.198  60.113 102.354  1.00  0.00           N
ATOM   2980  CA  SER A 195      78.337  59.002 101.944  1.00  0.00           C
ATOM   2982  CB  SER A 195      76.858  59.462 101.763  1.00  0.00           C
ATOM   2985  OG  SER A 195      76.408  60.243 102.864  1.00  0.00           O
ATOM   2987  C   SER A 195      78.777  58.443 100.605  1.00  0.00           C
ATOM   2988  O   SER A 195      79.067  57.263 100.464  1.00  0.00           O
ATOM   2989  N   PHE A 196      78.977  59.342  99.614  1.00  0.00           N
ATOM   2991  CA  PHE A 196      79.548  58.993  98.334  1.00  0.00           C
ATOM   2993  CB  PHE A 196      79.658  60.263  97.464  1.00  0.00           C
ATOM   2996  CG  PHE A 196      78.337  60.932  97.204  1.00  0.00           C
ATOM   2997  CD1 PHE A 196      77.158  60.212  96.974  1.00  0.00           C
ATOM   2999  CE1 PHE A 196      75.997  60.872  96.595  1.00  0.00           C
ATOM   3001  CZ  PHE A 196      75.957  62.252  96.525  1.00  0.00           C
ATOM   3003  CD2 PHE A 196      78.298  62.333  97.094  1.00  0.00           C
ATOM   3005  CE2 PHE A 196      77.098  62.993  96.804  1.00  0.00           C
ATOM   3007  C   PHE A 196      80.927  58.352  98.395  1.00  0.00           C
ATOM   3008  O   PHE A 196      81.228  57.372  97.714  1.00  0.00           O
ATOM   3009  N   GLU A 197      81.857  58.883  99.203  1.00  0.00           N
ATOM   3011  CA  GLU A 197      83.187  58.313  99.343  1.00  0.00           C
ATOM   3013  CB  GLU A 197      84.147  59.233 100.124  1.00  0.00           C
ATOM   3016  CG  GLU A 197      84.547  60.493  99.334  1.00  0.00           C
ATOM   3019  CD  GLU A 197      85.708  61.243  99.973  1.00  0.00           C
ATOM   3020  OE1 GLU A 197      86.268  60.753 100.984  1.00  0.00           O
ATOM   3021  OE2 GLU A 197      86.057  62.343  99.464  1.00  0.00           O
ATOM   3022  C   GLU A 197      83.227  56.922  99.964  1.00  0.00           C
ATOM   3023  O   GLU A 197      84.007  56.052  99.584  1.00  0.00           O
ATOM   3024  N   LYS A 198      82.387  56.703 100.984  1.00  0.00           N
ATOM   3026  CA  LYS A 198      82.228  55.412 101.604  1.00  0.00           C
ATOM   3028  CB  LYS A 198      81.408  55.572 102.904  1.00  0.00           C
ATOM   3031  CG  LYS A 198      81.268  54.272 103.723  1.00  0.00           C
ATOM   3034  CD  LYS A 198      80.568  54.443 105.084  1.00  0.00           C
ATOM   3037  CE  LYS A 198      81.386  55.033 106.244  1.00  0.00           C
ATOM   3040  NZ  LYS A 198      81.608  56.473 106.074  1.00  0.00           N
ATOM   3044  C   LYS A 198      81.647  54.333 100.674  1.00  0.00           C
ATOM   3045  O   LYS A 198      82.158  53.212 100.613  1.00  0.00           O
ATOM   3046  N   LEU A 199      80.607  54.682  99.904  1.00  0.00           N
ATOM   3048  CA  LEU A 199      79.938  53.813  98.954  1.00  0.00           C
ATOM   3050  CB  LEU A 199      78.557  54.412  98.544  1.00  0.00           C
ATOM   3053  CG  LEU A 199      77.387  53.983  99.454  1.00  0.00           C
ATOM   3055  CD1 LEU A 199      77.407  54.613 100.854  1.00  0.00           C
ATOM   3059  CD2 LEU A 199      76.038  54.303  98.803  1.00  0.00           C
ATOM   3063  C   LEU A 199      80.757  53.523  97.704  1.00  0.00           C
ATOM   3064  O   LEU A 199      80.507  52.533  97.005  1.00  0.00           O
ATOM   3065  N   ALA A 200      81.787  54.352  97.424  1.00  0.00           N
ATOM   3067  CA  ALA A 200      82.807  54.123  96.424  1.00  0.00           C
ATOM   3069  CB  ALA A 200      83.816  55.282  96.414  1.00  0.00           C
ATOM   3073  C   ALA A 200      83.606  52.842  96.544  1.00  0.00           C
ATOM   3074  O   ALA A 200      84.247  52.553  97.553  1.00  0.00           O
ATOM   3075  N   LYS A 201      83.588  52.043  95.464  1.00  0.00           N
ATOM   3077  CA  LYS A 201      83.987  50.662  95.464  1.00  0.00           C
ATOM   3079  CB  LYS A 201      82.767  49.783  95.065  1.00  0.00           C
ATOM   3082  CG  LYS A 201      82.888  48.272  95.275  1.00  0.00           C
ATOM   3085  CD  LYS A 201      83.218  47.873  96.714  1.00  0.00           C
ATOM   3088  CE  LYS A 201      83.317  46.353  96.924  1.00  0.00           C
ATOM   3091  NZ  LYS A 201      84.677  45.883  96.623  1.00  0.00           N
ATOM   3095  C   LYS A 201      85.136  50.462  94.505  1.00  0.00           C
ATOM   3096  O   LYS A 201      85.528  51.353  93.745  1.00  0.00           O
ATOM   3097  N   LEU A 202      85.757  49.272  94.505  1.00  0.00           N
ATOM   3099  CA  LEU A 202      86.927  48.973  93.684  1.00  0.00           C
ATOM   3101  CB  LEU A 202      87.678  47.712  94.184  1.00  0.00           C
ATOM   3104  CG  LEU A 202      88.068  47.712  95.663  1.00  0.00           C
ATOM   3106  CD1 LEU A 202      88.648  46.332  96.024  1.00  0.00           C
ATOM   3110  CD2 LEU A 202      89.068  48.843  95.944  1.00  0.00           C
ATOM   3114  C   LEU A 202      86.577  48.673  92.234  1.00  0.00           C
ATOM   3115  O   LEU A 202      87.457  48.453  91.404  1.00  0.00           O
ATOM   3116  N   GLU A 203      85.277  48.593  91.924  1.00  0.00           N
ATOM   3118  CA  GLU A 203      84.817  48.393  90.574  1.00  0.00           C
ATOM   3120  CB  GLU A 203      83.378  47.842  90.554  1.00  0.00           C
ATOM   3123  CG  GLU A 203      82.238  48.843  90.873  1.00  0.00           C
ATOM   3126  CD  GLU A 203      80.896  48.133  90.863  1.00  0.00           C
ATOM   3127  OE1 GLU A 203      80.848  46.922  90.485  1.00  0.00           O
ATOM   3128  OE2 GLU A 203      79.898  48.723  91.315  1.00  0.00           O
ATOM   3129  C   GLU A 203      84.968  49.672  89.774  1.00  0.00           C
ATOM   3130  O   GLU A 203      84.637  50.763  90.224  1.00  0.00           O
ATOM   3131  N   GLU A 204      85.537  49.543  88.573  1.00  0.00           N
ATOM   3133  CA  GLU A 204      85.747  50.613  87.644  1.00  0.00           C
ATOM   3135  CB  GLU A 204      86.837  50.233  86.623  1.00  0.00           C
ATOM   3138  CG  GLU A 204      88.198  50.012  87.323  1.00  0.00           C
ATOM   3141  CD  GLU A 204      89.267  49.492  86.394  1.00  0.00           C
ATOM   3142  OE1 GLU A 204      88.977  49.063  85.243  1.00  0.00           O
ATOM   3143  OE2 GLU A 204      90.438  49.482  86.863  1.00  0.00           O
ATOM   3144  C   GLU A 204      84.477  50.912  86.913  1.00  0.00           C
ATOM   3145  O   GLU A 204      83.597  50.063  86.814  1.00  0.00           O
ATOM   3146  N   GLY A 205      84.348  52.153  86.414  1.00  0.00           N
ATOM   3148  CA  GLY A 205      83.238  52.543  85.574  1.00  0.00           C
ATOM   3151  C   GLY A 205      83.718  53.422  84.483  1.00  0.00           C
ATOM   3152  O   GLY A 205      84.917  53.572  84.235  1.00  0.00           O
ATOM   3153  N   ARG A 206      82.777  54.083  83.773  1.00  0.00           N
ATOM   3155  CA  ARG A 206      83.128  55.243  82.985  1.00  0.00           C
ATOM   3157  CB  ARG A 206      81.918  55.712  82.134  1.00  0.00           C
ATOM   3160  CG  ARG A 206      81.548  54.713  81.024  1.00  0.00           C
ATOM   3163  CD  ARG A 206      80.178  55.043  80.434  1.00  0.00           C
ATOM   3166  NE  ARG A 206      79.938  54.123  79.294  1.00  0.00           N
ATOM   3168  CZ  ARG A 206      78.828  54.153  78.563  1.00  0.00           C
ATOM   3169  NH1 ARG A 206      77.867  55.002  78.824  1.00  0.00           N
ATOM   3172  NH2 ARG A 206      78.657  53.342  77.545  1.00  0.00           N
ATOM   3175  C   ARG A 206      83.588  56.373  83.894  1.00  0.00           C
ATOM   3176  O   ARG A 206      84.728  56.833  83.854  1.00  0.00           O
ATOM   3177  N   GLN A 207      82.697  56.673  84.864  1.00  0.00           N
ATOM   3179  CA  GLN A 207      82.897  57.493  86.024  1.00  0.00           C
ATOM   3181  CB  GLN A 207      81.568  58.172  86.434  1.00  0.00           C
ATOM   3184  CG  GLN A 207      80.867  58.903  85.264  1.00  0.00           C
ATOM   3187  CD  GLN A 207      79.557  59.592  85.613  1.00  0.00           C
ATOM   3188  OE1 GLN A 207      78.917  60.153  84.724  1.00  0.00           O
ATOM   3189  NE2 GLN A 207      79.108  59.532  86.884  1.00  0.00           N
ATOM   3192  C   GLN A 207      83.317  56.633  87.215  1.00  0.00           C
ATOM   3193  O   GLN A 207      83.058  55.432  87.264  1.00  0.00           O
ATOM   3194  N   SER A 208      83.898  57.263  88.255  1.00  0.00           N
ATOM   3196  CA  SER A 208      84.077  56.662  89.584  1.00  0.00           C
ATOM   3198  CB  SER A 208      85.118  57.463  90.443  1.00  0.00           C
ATOM   3201  OG  SER A 208      85.417  56.852  91.714  1.00  0.00           O
ATOM   3203  C   SER A 208      82.737  56.553  90.345  1.00  0.00           C
ATOM   3204  O   SER A 208      82.548  57.193  91.374  1.00  0.00           O
ATOM   3205  N   SER A 209      81.808  55.732  89.804  1.00  0.00           N
ATOM   3207  CA  SER A 209      80.528  55.313  90.354  1.00  0.00           C
ATOM   3209  CB  SER A 209      80.507  54.103  91.334  1.00  0.00           C
ATOM   3212  OG  SER A 209      81.258  54.322  92.514  1.00  0.00           O
ATOM   3214  C   SER A 209      79.427  56.343  90.574  1.00  0.00           C
ATOM   3215  O   SER A 209      79.627  57.543  90.723  1.00  0.00           O
ATOM   3216  N   MET A 210      78.167  55.863  90.473  1.00  0.00           N
ATOM   3218  CA  MET A 210      76.997  56.653  90.825  1.00  0.00           C
ATOM   3220  CB  MET A 210      75.947  56.682  89.674  1.00  0.00           C
ATOM   3223  CG  MET A 210      76.518  57.032  88.284  1.00  0.00           C
ATOM   3226  SD  MET A 210      75.338  56.733  86.924  1.00  0.00           S
ATOM   3227  CE  MET A 210      75.358  54.913  87.014  1.00  0.00           C
ATOM   3231  C   MET A 210      76.398  55.953  92.014  1.00  0.00           C
ATOM   3232  O   MET A 210      75.827  54.863  91.913  1.00  0.00           O
ATOM   3233  N   PHE A 211      76.588  56.532  93.204  1.00  0.00           N
ATOM   3235  CA  PHE A 211      76.497  55.782  94.444  1.00  0.00           C
ATOM   3237  CB  PHE A 211      77.258  56.522  95.574  1.00  0.00           C
ATOM   3240  CG  PHE A 211      78.648  56.922  95.124  1.00  0.00           C
ATOM   3241  CD1 PHE A 211      79.688  55.982  95.023  1.00  0.00           C
ATOM   3243  CE1 PHE A 211      80.957  56.383  94.584  1.00  0.00           C
ATOM   3245  CZ  PHE A 211      81.207  57.693  94.214  1.00  0.00           C
ATOM   3247  CD2 PHE A 211      78.938  58.253  94.794  1.00  0.00           C
ATOM   3249  CE2 PHE A 211      80.188  58.643  94.314  1.00  0.00           C
ATOM   3251  C   PHE A 211      75.058  55.462  94.823  1.00  0.00           C
ATOM   3252  O   PHE A 211      74.767  54.322  95.205  1.00  0.00           O
ATOM   3253  N   ASP A 212      74.127  56.443  94.645  1.00  0.00           N
ATOM   3255  CA  ASP A 212      72.758  56.392  95.164  1.00  0.00           C
ATOM   3257  CB  ASP A 212      72.337  57.623  96.054  1.00  0.00           C
ATOM   3260  CG  ASP A 212      73.398  58.463  96.744  1.00  0.00           C
ATOM   3261  OD1 ASP A 212      74.587  58.092  96.744  1.00  0.00           O
ATOM   3262  OD2 ASP A 212      72.987  59.583  97.204  1.00  0.00           O
ATOM   3263  C   ASP A 212      71.718  56.392  94.053  1.00  0.00           C
ATOM   3264  O   ASP A 212      70.527  56.473  94.333  1.00  0.00           O
ATOM   3265  N   ASP A 213      72.137  56.332  92.775  1.00  0.00           N
ATOM   3267  CA  ASP A 213      71.358  56.563  91.553  1.00  0.00           C
ATOM   3269  CB  ASP A 213      69.847  56.052  91.563  1.00  0.00           C
ATOM   3272  CG  ASP A 213      68.648  56.992  91.633  1.00  0.00           C
ATOM   3273  OD1 ASP A 213      68.758  58.183  91.994  1.00  0.00           O
ATOM   3274  OD2 ASP A 213      67.527  56.453  91.394  1.00  0.00           O
ATOM   3275  C   ASP A 213      71.608  57.953  90.974  1.00  0.00           C
ATOM   3276  O   ASP A 213      71.887  58.092  89.774  1.00  0.00           O
ATOM   3277  N   HIS A 214      71.608  59.002  91.824  1.00  0.00           N
ATOM   3279  CA  HIS A 214      72.057  60.363  91.553  1.00  0.00           C
ATOM   3281  CB  HIS A 214      71.858  61.273  92.824  1.00  0.00           C
ATOM   3284  ND1 HIS A 214      69.408  61.772  92.845  1.00  0.00           N
ATOM   3285  CG  HIS A 214      70.497  61.223  93.493  1.00  0.00           C
ATOM   3286  CE1 HIS A 214      68.427  61.703  93.714  1.00  0.00           C
ATOM   3288  NE2 HIS A 214      68.817  61.182  94.894  1.00  0.00           N
ATOM   3290  CD2 HIS A 214      70.158  60.863  94.764  1.00  0.00           C
ATOM   3292  C   HIS A 214      73.548  60.443  91.154  1.00  0.00           C
ATOM   3293  O   HIS A 214      74.358  59.993  91.954  1.00  0.00           O
ATOM   3294  N   PRO A 215      74.067  60.963  90.023  1.00  0.00           N
ATOM   3295  CD  PRO A 215      73.317  61.013  88.773  1.00  0.00           C
ATOM   3298  CA  PRO A 215      75.507  60.852  89.743  1.00  0.00           C
ATOM   3300  CB  PRO A 215      75.618  60.922  88.214  1.00  0.00           C
ATOM   3303  CG  PRO A 215      74.268  60.363  87.775  1.00  0.00           C
ATOM   3306  C   PRO A 215      76.368  61.953  90.333  1.00  0.00           C
ATOM   3307  O   PRO A 215      76.057  63.133  90.214  1.00  0.00           O
ATOM   3308  N   ALA A 216      77.497  61.592  90.974  1.00  0.00           N
ATOM   3310  CA  ALA A 216      78.387  62.553  91.574  1.00  0.00           C
ATOM   3312  CB  ALA A 216      79.148  61.863  92.724  1.00  0.00           C
ATOM   3316  C   ALA A 216      79.338  63.212  90.583  1.00  0.00           C
ATOM   3317  O   ALA A 216      80.507  62.842  90.494  1.00  0.00           O
ATOM   3318  N   SER A 217      78.887  64.233  89.813  1.00  0.00           N
ATOM   3320  CA  SER A 217      79.738  65.062  88.934  1.00  0.00           C
ATOM   3322  CB  SER A 217      78.908  65.983  87.973  1.00  0.00           C
ATOM   3325  OG  SER A 217      79.698  66.962  87.294  1.00  0.00           O
ATOM   3327  C   SER A 217      80.867  65.843  89.594  1.00  0.00           C
ATOM   3328  O   SER A 217      80.777  66.202  90.764  1.00  0.00           O
ATOM   3329  N   ALA A 218      81.968  66.142  88.844  1.00  0.00           N
ATOM   3331  CA  ALA A 218      83.028  67.063  89.244  1.00  0.00           C
ATOM   3333  CB  ALA A 218      84.068  67.242  88.113  1.00  0.00           C
ATOM   3337  C   ALA A 218      82.496  68.443  89.564  1.00  0.00           C
ATOM   3338  O   ALA A 218      82.867  69.062  90.554  1.00  0.00           O
ATOM   3339  N   GLU A 219      81.538  68.922  88.754  1.00  0.00           N
ATOM   3341  CA  GLU A 219      80.787  70.132  89.034  1.00  0.00           C
ATOM   3343  CB  GLU A 219      79.788  70.412  87.883  1.00  0.00           C
ATOM   3346  CG  GLU A 219      78.887  71.653  88.104  1.00  0.00           C
ATOM   3349  CD  GLU A 219      77.558  71.603  87.383  1.00  0.00           C
ATOM   3350  OE1 GLU A 219      77.048  70.532  86.964  1.00  0.00           O
ATOM   3351  OE2 GLU A 219      76.947  72.693  87.294  1.00  0.00           O
ATOM   3352  C   GLU A 219      80.008  70.072  90.354  1.00  0.00           C
ATOM   3353  O   GLU A 219      80.057  70.983  91.184  1.00  0.00           O
ATOM   3354  N   ARG A 220      79.317  68.943  90.604  1.00  0.00           N
ATOM   3356  CA  ARG A 220      78.587  68.672  91.833  1.00  0.00           C
ATOM   3358  CB  ARG A 220      77.898  67.293  91.674  1.00  0.00           C
ATOM   3361  CG  ARG A 220      76.567  67.093  92.415  1.00  0.00           C
ATOM   3364  CD  ARG A 220      75.947  65.742  92.043  1.00  0.00           C
ATOM   3367  NE  ARG A 220      74.608  65.532  92.654  1.00  0.00           N
ATOM   3369  CZ  ARG A 220      74.368  65.083  93.874  1.00  0.00           C
ATOM   3370  NH1 ARG A 220      75.307  64.793  94.724  1.00  0.00           N
ATOM   3373  NH2 ARG A 220      73.158  64.672  94.193  1.00  0.00           N
ATOM   3376  C   ARG A 220      79.557  68.693  93.023  1.00  0.00           C
ATOM   3377  O   ARG A 220      79.377  69.403  94.004  1.00  0.00           O
ATOM   3378  N   ALA A 221      80.727  68.013  92.924  1.00  0.00           N
ATOM   3380  CA  ALA A 221      81.757  68.113  93.943  1.00  0.00           C
ATOM   3382  CB  ALA A 221      82.977  67.223  93.633  1.00  0.00           C
ATOM   3386  C   ALA A 221      82.238  69.543  94.174  1.00  0.00           C
ATOM   3387  O   ALA A 221      82.368  70.002  95.313  1.00  0.00           O
ATOM   3388  N   GLN A 222      82.457  70.303  93.093  1.00  0.00           N
ATOM   3390  CA  GLN A 222      82.798  71.712  93.163  1.00  0.00           C
ATOM   3392  CB  GLN A 222      83.187  72.263  91.763  1.00  0.00           C
ATOM   3395  CG  GLN A 222      84.688  72.203  91.324  1.00  0.00           C
ATOM   3398  CD  GLN A 222      85.507  70.883  91.324  1.00  0.00           C
ATOM   3399  OE1 GLN A 222      86.386  70.712  90.485  1.00  0.00           O
ATOM   3400  NE2 GLN A 222      85.327  70.032  92.355  1.00  0.00           N
ATOM   3403  C   GLN A 222      81.757  72.613  93.844  1.00  0.00           C
ATOM   3404  O   GLN A 222      82.088  73.343  94.774  1.00  0.00           O
ATOM   3405  N   HIS A 223      80.467  72.553  93.444  1.00  0.00           N
ATOM   3407  CA  HIS A 223      79.417  73.392  94.014  1.00  0.00           C
ATOM   3409  CB  HIS A 223      78.057  73.102  93.314  1.00  0.00           C
ATOM   3412  ND1 HIS A 223      77.027  75.312  92.854  1.00  0.00           N
ATOM   3413  CG  HIS A 223      76.947  74.113  93.535  1.00  0.00           C
ATOM   3414  CE1 HIS A 223      75.877  75.913  93.093  1.00  0.00           C
ATOM   3416  NE2 HIS A 223      75.058  75.172  93.854  1.00  0.00           N
ATOM   3418  CD2 HIS A 223      75.718  74.002  94.123  1.00  0.00           C
ATOM   3420  C   HIS A 223      79.268  73.203  95.523  1.00  0.00           C
ATOM   3421  O   HIS A 223      79.257  74.153  96.294  1.00  0.00           O
ATOM   3422  N   ILE A 224      79.218  71.922  95.984  1.00  0.00           N
ATOM   3424  CA  ILE A 224      79.088  71.592  97.394  1.00  0.00           C
ATOM   3426  CB  ILE A 224      78.768  70.103  97.674  1.00  0.00           C
ATOM   3428  CG2 ILE A 224      78.957  69.793  99.174  1.00  0.00           C
ATOM   3432  CG1 ILE A 224      77.337  69.653  97.285  1.00  0.00           C
ATOM   3435  CD  ILE A 224      77.148  69.432  95.784  1.00  0.00           C
ATOM   3439  C   ILE A 224      80.288  72.063  98.204  1.00  0.00           C
ATOM   3440  O   ILE A 224      80.127  72.642  99.273  1.00  0.00           O
ATOM   3441  N   ARG A 225      81.527  71.873  97.724  1.00  0.00           N
ATOM   3443  CA  ARG A 225      82.667  72.343  98.474  1.00  0.00           C
ATOM   3445  CB  ARG A 225      83.987  71.712  97.994  1.00  0.00           C
ATOM   3448  CG  ARG A 225      84.477  72.273  96.654  1.00  0.00           C
ATOM   3451  CD  ARG A 225      85.757  71.633  96.194  1.00  0.00           C
ATOM   3454  NE  ARG A 225      86.057  72.303  94.894  1.00  0.00           N
ATOM   3456  CZ  ARG A 225      87.188  72.093  94.244  1.00  0.00           C
ATOM   3457  NH1 ARG A 225      87.977  71.142  94.664  1.00  0.00           N
ATOM   3460  NH2 ARG A 225      87.538  72.822  93.204  1.00  0.00           N
ATOM   3463  C   ARG A 225      82.777  73.863  98.594  1.00  0.00           C
ATOM   3464  O   ARG A 225      83.157  74.352  99.664  1.00  0.00           O
ATOM   3465  N   ASP A 226      82.426  74.633  97.544  1.00  0.00           N
ATOM   3467  CA  ASP A 226      82.286  76.083  97.564  1.00  0.00           C
ATOM   3469  CB  ASP A 226      81.968  76.633  96.144  1.00  0.00           C
ATOM   3472  CG  ASP A 226      83.128  76.473  95.164  1.00  0.00           C
ATOM   3473  OD1 ASP A 226      84.138  75.822  95.523  1.00  0.00           O
ATOM   3474  OD2 ASP A 226      82.997  76.973  94.014  1.00  0.00           O
ATOM   3475  C   ASP A 226      81.207  76.553  98.554  1.00  0.00           C
ATOM   3476  O   ASP A 226      81.368  77.523  99.284  1.00  0.00           O
ATOM   3477  N   ARG A 227      80.057  75.852  98.583  1.00  0.00           N
ATOM   3479  CA  ARG A 227      78.997  76.193  99.514  1.00  0.00           C
ATOM   3481  CB  ARG A 227      77.658  75.583  99.044  1.00  0.00           C
ATOM   3484  CG  ARG A 227      76.497  76.053  99.934  1.00  0.00           C
ATOM   3487  CD  ARG A 227      75.097  75.913  99.343  1.00  0.00           C
ATOM   3490  NE  ARG A 227      74.997  76.863  98.204  1.00  0.00           N
ATOM   3492  CZ  ARG A 227      74.847  78.172  98.334  1.00  0.00           C
ATOM   3493  NH1 ARG A 227      74.898  78.812  99.474  1.00  0.00           N
ATOM   3496  NH2 ARG A 227      74.587  78.822  97.224  1.00  0.00           N
ATOM   3499  C   ARG A 227      79.288  75.872 100.984  1.00  0.00           C
ATOM   3500  O   ARG A 227      78.938  76.633 101.884  1.00  0.00           O
ATOM   3501  N   MET A 228      80.008  74.763 101.254  1.00  0.00           N
ATOM   3503  CA  MET A 228      80.607  74.432 102.534  1.00  0.00           C
ATOM   3505  CB  MET A 228      81.316  73.072 102.514  1.00  0.00           C
ATOM   3508  CG  MET A 228      80.397  71.842 102.434  1.00  0.00           C
ATOM   3511  SD  MET A 228      81.237  70.293 102.813  1.00  0.00           S
ATOM   3512  CE  MET A 228      82.338  70.272 101.374  1.00  0.00           C
ATOM   3516  C   MET A 228      81.568  75.452 103.113  1.00  0.00           C
ATOM   3517  O   MET A 228      81.678  75.602 104.324  1.00  0.00           O
ATOM   3518  N   SER A 229      82.317  76.172 102.275  1.00  0.00           N
ATOM   3520  CA  SER A 229      83.308  77.113 102.743  1.00  0.00           C
ATOM   3522  CB  SER A 229      84.448  77.282 101.714  1.00  0.00           C
ATOM   3525  OG  SER A 229      83.968  77.833 100.494  1.00  0.00           O
ATOM   3527  C   SER A 229      82.667  78.462 103.054  1.00  0.00           C
ATOM   3528  O   SER A 229      83.277  79.333 103.684  1.00  0.00           O
ATOM   3529  N   ALA A 230      81.398  78.653 102.664  1.00  0.00           N
ATOM   3531  CA  ALA A 230      80.698  79.913 102.764  1.00  0.00           C
ATOM   3533  CB  ALA A 230      79.728  79.973 101.583  1.00  0.00           C
ATOM   3537  C   ALA A 230      79.908  80.062 104.053  1.00  0.00           C
ATOM   3538  O   ALA A 230      79.377  81.133 104.363  1.00  0.00           O
ATOM   3539  N   ASP A 231      79.887  79.002 104.874  1.00  0.00           N
ATOM   3541  CA  ASP A 231      79.508  79.113 106.254  1.00  0.00           C
ATOM   3543  CB  ASP A 231      78.517  77.993 106.665  1.00  0.00           C
ATOM   3546  CG  ASP A 231      77.758  78.242 107.953  1.00  0.00           C
ATOM   3547  OD1 ASP A 231      77.637  79.413 108.404  1.00  0.00           O
ATOM   3548  OD2 ASP A 231      77.217  77.233 108.474  1.00  0.00           O
ATOM   3549  C   ASP A 231      80.768  79.053 107.094  1.00  0.00           C
ATOM   3550  O   ASP A 231      81.828  78.553 106.703  1.00  0.00           O
ATOM   3551  N   GLY A 232      80.668  79.642 108.284  1.00  0.00           N
ATOM   3553  CA  GLY A 232      81.767  79.752 109.235  1.00  0.00           C
ATOM   3556  C   GLY A 232      82.037  78.492 110.023  1.00  0.00           C
ATOM   3557  O   GLY A 232      81.097  77.853 110.494  1.00  0.00           O
ATOM   3558  N   ILE A 233      83.326  78.153 110.264  1.00  0.00           N
ATOM   3560  CA  ILE A 233      83.737  77.002 111.074  1.00  0.00           C
ATOM   3562  CB  ILE A 233      85.267  76.803 111.124  1.00  0.00           C
ATOM   3564  CG2 ILE A 233      85.617  75.423 111.754  1.00  0.00           C
ATOM   3568  CG1 ILE A 233      85.917  76.883 109.715  1.00  0.00           C
ATOM   3571  CD  ILE A 233      87.457  76.852 109.704  1.00  0.00           C
ATOM   3575  C   ILE A 233      83.128  77.032 112.494  1.00  0.00           C
ATOM   3576  O   ILE A 233      82.947  78.092 113.105  1.00  0.00           O
ATOM   3577  N   LYS A 234      82.748  75.852 113.013  1.00  0.00           N
ATOM   3579  CA  LYS A 234      82.108  75.663 114.304  1.00  0.00           C
ATOM   3581  CB  LYS A 234      80.607  75.263 114.174  1.00  0.00           C
ATOM   3584  CG  LYS A 234      79.707  76.382 113.604  1.00  0.00           C
ATOM   3587  CD  LYS A 234      79.637  77.632 114.483  1.00  0.00           C
ATOM   3590  CE  LYS A 234      78.938  78.793 113.794  1.00  0.00           C
ATOM   3593  NZ  LYS A 234      79.218  80.013 114.553  1.00  0.00           N
ATOM   3597  C   LYS A 234      82.867  74.593 115.113  1.00  0.00           C
ATOM   3598  OT1 LYS A 234      83.877  74.022 114.623  1.00  0.00           O
ATOM   3599  OT2 LYS A 234      82.447  74.373 116.273  1.00  0.00           O
ATOM   3600  NH3 POPEB 235      61.608   0.068  78.084  1.00  0.00           N
ATOM   3604  C12 POPEB 235      62.567  -0.042  79.234  1.00  0.00           C
ATOM   3607  C11 POPEB 235      63.688   0.993  79.174  1.00  0.00           C
ATOM   3610  P   POPEB 235      66.288   0.788  79.164  1.00  0.00           P
ATOM   3611  O13 POPEB 235      66.637   2.123  79.684  1.00  0.00           O
ATOM   3612  O14 POPEB 235      67.197  -0.332  79.464  1.00  0.00           O
ATOM   3613  O11 POPEB 235      66.057   0.853  77.615  1.00  0.00           O
ATOM   3614  O12 POPEB 235      64.868   0.388  79.694  1.00  0.00           O
ATOM   3615  C1  POPEB 235      66.728   1.803  76.804  1.00  0.00           C
ATOM   3618  C2  POPEB 235      66.188   1.683  75.354  1.00  0.00           C
ATOM   3620  O21 POPEB 235      66.368   2.883  74.584  1.00  0.00           O
ATOM   3621  C21 POPEB 235      67.628   3.203  74.284  1.00  0.00           C
ATOM   3622  O22 POPEB 235      68.628   2.703  74.785  1.00  0.00           O
ATOM   3623  C22 POPEB 235      67.628   4.153  73.093  1.00  0.00           C
ATOM   3626  C3  POPEB 235      64.658   1.393  75.424  1.00  0.00           C
ATOM   3629  O31 POPEB 235      63.957   1.453  74.164  1.00  0.00           O
ATOM   3630  C31 POPEB 235      63.777   0.278  73.585  1.00  0.00           C
ATOM   3631  O32 POPEB 235      64.268  -0.772  73.935  1.00  0.00           O
ATOM   3632  C32 POPEB 235      62.608   0.378  72.615  1.00  0.00           C
ATOM   3635  C23 POPEB 235      68.438   3.553  71.913  1.00  0.00           C
ATOM   3638  C24 POPEB 235      68.177   4.223  70.554  1.00  0.00           C
ATOM   3641  C25 POPEB 235      68.968   3.533  69.424  1.00  0.00           C
ATOM   3644  C26 POPEB 235      69.317   4.443  68.233  1.00  0.00           C
ATOM   3647  C27 POPEB 235      70.227   3.743  67.215  1.00  0.00           C
ATOM   3650  C28 POPEB 235      70.868   4.673  66.163  1.00  0.00           C
ATOM   3653  C29 POPEB 235      71.938   5.543  66.773  1.00  0.00           C
ATOM   3655 0C21 POPEB 235      72.618   6.513  66.144  1.00  0.00           C
ATOM   3657 1C21 POPEB 235      72.427   6.873  64.694  1.00  0.00           C
ATOM   3660 2C21 POPEB 235      73.578   7.773  64.203  1.00  0.00           C
ATOM   3663 3C21 POPEB 235      73.478   8.083  62.705  1.00  0.00           C
ATOM   3666 4C21 POPEB 235      74.677   8.893  62.183  1.00  0.00           C
ATOM   3669 5C21 POPEB 235      76.008   8.153  62.365  1.00  0.00           C
ATOM   3672 6C21 POPEB 235      77.158   8.723  61.534  1.00  0.00           C
ATOM   3675 7C21 POPEB 235      78.478   7.993  61.814  1.00  0.00           C
ATOM   3678 8C21 POPEB 235      79.658   8.513  60.993  1.00  0.00           C
ATOM   3682  C33 POPEB 235      63.028   0.808  71.203  1.00  0.00           C
ATOM   3685  C34 POPEB 235      61.898   0.618  70.193  1.00  0.00           C
ATOM   3688  C35 POPEB 235      62.347   0.983  68.784  1.00  0.00           C
ATOM   3691  C36 POPEB 235      61.267   0.668  67.743  1.00  0.00           C
ATOM   3694  C37 POPEB 235      61.657   1.103  66.324  1.00  0.00           C
ATOM   3697  C38 POPEB 235      61.308   0.058  65.254  1.00  0.00           C
ATOM   3700  C39 POPEB 235      59.808  -0.132  65.013  1.00  0.00           C
ATOM   3703 0C31 POPEB 235      59.117   1.083  64.383  1.00  0.00           C
ATOM   3706 1C31 POPEB 235      57.657   0.788  64.024  1.00  0.00           C
ATOM   3709 2C31 POPEB 235      56.918   2.043  63.544  1.00  0.00           C
ATOM   3712 3C31 POPEB 235      55.497   1.743  63.054  1.00  0.00           C
ATOM   3715 4C31 POPEB 235      54.717   3.023  62.714  1.00  0.00           C
ATOM   3718 5C31 POPEB 235      53.278   2.743  62.253  1.00  0.00           C
ATOM   3721 6C31 POPEB 235      52.457   4.013  62.074  1.00  0.00           C
ATOM   3725  NH3 POPEC 236      92.117 118.342  34.563  1.00  0.00           N
ATOM   3729  C12 POPEC 236      90.747 117.792  34.874  1.00  0.00           C
ATOM   3732  C11 POPEC 236      89.926 117.442  33.594  1.00  0.00           C
ATOM   3735  P   POPEC 236      89.527 119.923  32.825  1.00  0.00           P
ATOM   3736  O13 POPEC 236      90.698 120.443  33.563  1.00  0.00           O
ATOM   3737  O14 POPEC 236      89.117 120.602  31.583  1.00  0.00           O
ATOM   3738  O11 POPEC 236      88.326 119.853  33.874  1.00  0.00           O
ATOM   3739  O12 POPEC 236      89.938 118.412  32.544  1.00  0.00           O
ATOM   3740  C1  POPEC 236      87.788 121.103  34.354  1.00  0.00           C
ATOM   3743  C2  POPEC 236      87.897 121.243  35.904  1.00  0.00           C
ATOM   3745  O21 POPEC 236      86.697 120.732  36.524  1.00  0.00           O
ATOM   3746  C21 POPEC 236      86.857 120.263  37.754  1.00  0.00           C
ATOM   3747  O22 POPEC 236      87.907 119.932  38.254  1.00  0.00           O
ATOM   3748  C22 POPEC 236      85.497 120.172  38.453  1.00  0.00           C
ATOM   3751  C3  POPEC 236      88.068 122.743  36.294  1.00  0.00           C
ATOM   3754  O31 POPEC 236      88.168 122.892  37.723  1.00  0.00           O
ATOM   3755  C31 POPEC 236      88.098 124.133  38.165  1.00  0.00           C
ATOM   3756  O32 POPEC 236      87.928 125.123  37.484  1.00  0.00           O
ATOM   3757  C32 POPEC 236      88.247 124.133  39.694  1.00  0.00           C
ATOM   3760  C23 POPEC 236      85.136 121.453  39.243  1.00  0.00           C
ATOM   3763  C24 POPEC 236      84.716 121.173  40.704  1.00  0.00           C
ATOM   3766  C25 POPEC 236      85.218 122.252  41.674  1.00  0.00           C
ATOM   3769  C26 POPEC 236      84.698 122.053  43.104  1.00  0.00           C
ATOM   3772  C27 POPEC 236      85.708 122.552  44.153  1.00  0.00           C
ATOM   3775  C28 POPEC 236      85.158 122.482  45.595  1.00  0.00           C
ATOM   3778  C29 POPEC 236      86.167 123.013  46.583  1.00  0.00           C
ATOM   3780 0C21 POPEC 236      86.487 122.493  47.784  1.00  0.00           C
ATOM   3782 1C21 POPEC 236      85.896 121.273  48.454  1.00  0.00           C
ATOM   3785 2C21 POPEC 236      86.968 120.273  48.944  1.00  0.00           C
ATOM   3788 3C21 POPEC 236      87.907 120.853  50.014  1.00  0.00           C
ATOM   3791 4C21 POPEC 236      88.707 119.783  50.774  1.00  0.00           C
ATOM   3794 5C21 POPEC 236      89.698 119.002  49.894  1.00  0.00           C
ATOM   3797 6C21 POPEC 236      91.018 119.743  49.674  1.00  0.00           C
ATOM   3800 7C21 POPEC 236      91.767 119.223  48.443  1.00  0.00           C
ATOM   3803 8C21 POPEC 236      93.168 119.813  48.284  1.00  0.00           C
ATOM   3807  C33 POPEC 236      88.886 125.443  40.194  1.00  0.00           C
ATOM   3810  C34 POPEC 236      89.108 125.452  41.714  1.00  0.00           C
ATOM   3813  C35 POPEC 236      87.867 125.833  42.534  1.00  0.00           C
ATOM   3816  C36 POPEC 236      88.238 126.083  44.004  1.00  0.00           C
ATOM   3819  C37 POPEC 236      87.238 126.963  44.774  1.00  0.00           C
ATOM   3822  C38 POPEC 236      87.928 128.062  45.595  1.00  0.00           C
ATOM   3825  C39 POPEC 236      88.618 127.572  46.874  1.00  0.00           C
ATOM   3828 0C31 POPEC 236      87.636 127.283  48.014  1.00  0.00           C
ATOM   3831 1C31 POPEC 236      88.358 127.053  49.345  1.00  0.00           C
ATOM   3834 2C31 POPEC 236      87.417 126.952  50.554  1.00  0.00           C
ATOM   3837 3C31 POPEC 236      88.147 127.252  51.863  1.00  0.00           C
ATOM   3840 4C31 POPEC 236      87.238 127.272  53.095  1.00  0.00           C
ATOM   3843 5C31 POPEC 236      87.938 127.892  54.313  1.00  0.00           C
ATOM   3846 6C31 POPEC 236      87.076 127.922  55.574  1.00  0.00           C
ATOM   3850  NH3 POPED 237      47.767  32.903  31.354  1.00  0.00           N
ATOM   3854  C12 POPED 237      49.167  32.363  31.284  1.00  0.00           C
ATOM   3857  C11 POPED 237      49.458  31.602  32.583  1.00  0.00           C
ATOM   3860  P   POPED 237      49.177  29.012  32.444  1.00  0.00           P
ATOM   3861  O13 POPED 237      48.088  28.153  31.905  1.00  0.00           O
ATOM   3862  O14 POPED 237      50.427  29.123  31.674  1.00  0.00           O
ATOM   3863  O11 POPED 237      49.437  28.482  33.903  1.00  0.00           O
ATOM   3864  O12 POPED 237      48.587  30.462  32.694  1.00  0.00           O
ATOM   3865  C1  POPED 237      50.617  28.842  34.624  1.00  0.00           C
ATOM   3868  C2  POPED 237      50.337  28.772  36.144  1.00  0.00           C
ATOM   3870  O21 POPED 237      51.038  29.873  36.754  1.00  0.00           O
ATOM   3871  C21 POPED 237      50.617  30.192  37.953  1.00  0.00           C
ATOM   3872  O22 POPED 237      49.677  29.672  38.534  1.00  0.00           O
ATOM   3873  C22 POPED 237      51.557  31.252  38.544  1.00  0.00           C
ATOM   3876  C3  POPED 237      50.718  27.393  36.784  1.00  0.00           C
ATOM   3879  O31 POPED 237      49.548  26.553  36.944  1.00  0.00           O
ATOM   3880  C31 POPED 237      48.907  26.553  38.134  1.00  0.00           C
ATOM   3881  O32 POPED 237      47.688  26.613  38.235  1.00  0.00           O
ATOM   3882  C32 POPED 237      49.828  26.323  39.345  1.00  0.00           C
ATOM   3885  C23 POPED 237      52.298  30.783  39.824  1.00  0.00           C
ATOM   3888  C24 POPED 237      51.427  30.863  41.074  1.00  0.00           C
ATOM   3891  C25 POPED 237      52.128  30.283  42.313  1.00  0.00           C
ATOM   3894  C26 POPED 237      51.258  30.363  43.574  1.00  0.00           C
ATOM   3897  C27 POPED 237      51.358  31.703  44.313  1.00  0.00           C
ATOM   3900  C28 POPED 237      50.008  32.092  44.944  1.00  0.00           C
ATOM   3903  C29 POPED 237      50.097  33.252  45.894  1.00  0.00           C
ATOM   3905 0C21 POPED 237      49.707  33.263  47.184  1.00  0.00           C
ATOM   3907 1C21 POPED 237      49.117  32.123  47.973  1.00  0.00           C
ATOM   3910 2C21 POPED 237      49.777  31.993  49.354  1.00  0.00           C
ATOM   3913 3C21 POPED 237      49.027  31.003  50.264  1.00  0.00           C
ATOM   3916 4C21 POPED 237      49.728  30.783  51.614  1.00  0.00           C
ATOM   3919 5C21 POPED 237      49.997  32.092  52.354  1.00  0.00           C
ATOM   3922 6C21 POPED 237      50.538  31.913  53.764  1.00  0.00           C
ATOM   3925 7C21 POPED 237      50.788  33.282  54.424  1.00  0.00           C
ATOM   3928 8C21 POPED 237      51.238  33.182  55.873  1.00  0.00           C
ATOM   3932  C33 POPED 237      49.008  25.752  40.534  1.00  0.00           C
ATOM   3935  C34 POPED 237      49.837  25.182  41.694  1.00  0.00           C
ATOM   3938  C35 POPED 237      50.557  26.243  42.544  1.00  0.00           C
ATOM   3941  C36 POPED 237      51.168  25.623  43.804  1.00  0.00           C
ATOM   3944  C37 POPED 237      52.217  26.512  44.494  1.00  0.00           C
ATOM   3947  C38 POPED 237      52.997  25.813  45.613  1.00  0.00           C
ATOM   3950  C39 POPED 237      52.158  25.443  46.845  1.00  0.00           C
ATOM   3953 0C31 POPED 237      52.977  24.703  47.914  1.00  0.00           C
ATOM   3956 1C31 POPED 237      52.098  23.883  48.864  1.00  0.00           C
ATOM   3959 2C31 POPED 237      52.877  23.062  49.894  1.00  0.00           C
ATOM   3962 3C31 POPED 237      53.368  23.853  51.124  1.00  0.00           C
ATOM   3965 4C31 POPED 237      52.238  24.473  51.964  1.00  0.00           C
ATOM   3968 5C31 POPED 237      52.718  24.843  53.373  1.00  0.00           C
ATOM   3971 6C31 POPED 237      51.597  25.313  54.304  1.00  0.00           C
ATOM   3975  NH3 POPEE 238      77.277 100.352  37.063  1.00  0.00           N
ATOM   3979  C12 POPEE 238      76.468 101.612  36.993  1.00  0.00           C
ATOM   3982  C11 POPEE 238      76.908 102.642  38.054  1.00  0.00           C
ATOM   3985  P   POPEE 238      76.368 105.152  38.694  1.00  0.00           P
ATOM   3986  O13 POPEE 238      76.978 106.173  37.825  1.00  0.00           O
ATOM   3987  O14 POPEE 238      75.067 105.473  39.324  1.00  0.00           O
ATOM   3988  O11 POPEE 238      77.387 104.702  39.824  1.00  0.00           O
ATOM   3989  O12 POPEE 238      76.177 103.832  37.833  1.00  0.00           O
ATOM   3990  C1  POPEE 238      76.947 104.433  41.153  1.00  0.00           C
ATOM   3993  C2  POPEE 238      77.398 105.543  42.144  1.00  0.00           C
ATOM   3995  O21 POPEE 238      77.547 104.963  43.454  1.00  0.00           O
ATOM   3996  C21 POPEE 238      76.477 104.693  44.174  1.00  0.00           C
ATOM   3997  O22 POPEE 238      75.328 105.012  43.944  1.00  0.00           O
ATOM   3998  C22 POPEE 238      76.917 103.913  45.424  1.00  0.00           C
ATOM   4001  C3  POPEE 238      76.557 106.873  42.043  1.00  0.00           C
ATOM   4004  O31 POPEE 238      77.197 107.983  42.714  1.00  0.00           O
ATOM   4005  C31 POPEE 238      77.197 107.962  44.034  1.00  0.00           C
ATOM   4006  O32 POPEE 238      78.208 107.873  44.724  1.00  0.00           O
ATOM   4007  C32 POPEE 238      75.807 108.223  44.623  1.00  0.00           C
ATOM   4010  C23 POPEE 238      75.728 103.463  46.294  1.00  0.00           C
ATOM   4013  C24 POPEE 238      76.137 102.582  47.484  1.00  0.00           C
ATOM   4016  C25 POPEE 238      76.838 103.382  48.604  1.00  0.00           C
ATOM   4019  C26 POPEE 238      77.148 102.582  49.865  1.00  0.00           C
ATOM   4022  C27 POPEE 238      77.558 103.502  51.024  1.00  0.00           C
ATOM   4025  C28 POPEE 238      77.758 102.722  52.333  1.00  0.00           C
ATOM   4028  C29 POPEE 238      77.877 103.603  53.554  1.00  0.00           C
ATOM   4030 0C21 POPEE 238      78.997 104.202  54.004  1.00  0.00           C
ATOM   4032 1C21 POPEE 238      80.358 104.182  53.354  1.00  0.00           C
ATOM   4035 2C21 POPEE 238      80.708 105.562  52.775  1.00  0.00           C
ATOM   4038 3C21 POPEE 238      80.948 106.642  53.854  1.00  0.00           C
ATOM   4041 4C21 POPEE 238      80.978 108.053  53.253  1.00  0.00           C
ATOM   4044 5C21 POPEE 238      81.577 109.083  54.223  1.00  0.00           C
ATOM   4047 6C21 POPEE 238      81.678 110.492  53.604  1.00  0.00           C
ATOM   4050 7C21 POPEE 238      81.757 111.583  54.674  1.00  0.00           C
ATOM   4053 8C21 POPEE 238      81.907 113.002  54.114  1.00  0.00           C
ATOM   4057  C33 POPEE 238      75.978 108.622  46.115  1.00  0.00           C
ATOM   4060  C34 POPEE 238      74.717 108.983  46.915  1.00  0.00           C
ATOM   4063  C35 POPEE 238      73.548 107.992  46.884  1.00  0.00           C
ATOM   4066  C36 POPEE 238      72.648 108.172  48.113  1.00  0.00           C
ATOM   4069  C37 POPEE 238      71.457 107.202  48.124  1.00  0.00           C
ATOM   4072  C38 POPEE 238      70.338 107.613  49.095  1.00  0.00           C
ATOM   4075  C39 POPEE 238      70.577 107.223  50.554  1.00  0.00           C
ATOM   4078 0C31 POPEE 238      69.478 107.752  51.483  1.00  0.00           C
ATOM   4081 1C31 POPEE 238      69.527 107.153  52.894  1.00  0.00           C
ATOM   4084 2C31 POPEE 238      68.628 107.903  53.885  1.00  0.00           C
ATOM   4087 3C31 POPEE 238      68.398 107.183  55.214  1.00  0.00           C
ATOM   4090 4C31 POPEE 238      69.637 106.472  55.784  1.00  0.00           C
ATOM   4093 5C31 POPEE 238      69.408 105.903  57.183  1.00  0.00           C
ATOM   4096 6C31 POPEE 238      70.507 104.963  57.674  1.00  0.00           C
ATOM   4100  NH3 POPEF 239      -0.498  17.313  35.364  1.00  0.00           N
ATOM   4104  C12 POPEF 239       0.497  16.703  34.434  1.00  0.00           C
ATOM   4107  C11 POPEF 239       1.228  15.563  35.124  1.00  0.00           C
ATOM   4110  P   POPEF 239       2.588  13.543  34.234  1.00  0.00           P
ATOM   4111  O13 POPEF 239       1.467  12.902  33.493  1.00  0.00           O
ATOM   4112  O14 POPEF 239       3.948  13.383  33.694  1.00  0.00           O
ATOM   4113  O11 POPEF 239       2.537  13.232  35.784  1.00  0.00           O
ATOM   4114  O12 POPEF 239       2.327  15.133  34.304  1.00  0.00           O
ATOM   4115  C1  POPEF 239       3.467  13.823  36.703  1.00  0.00           C
ATOM   4118  C2  POPEF 239       3.137  13.453  38.184  1.00  0.00           C
ATOM   4120  O21 POPEF 239       3.667  14.513  38.993  1.00  0.00           O
ATOM   4121  C21 POPEF 239       2.957  15.183  39.914  1.00  0.00           C
ATOM   4122  O22 POPEF 239       3.117  16.373  40.124  1.00  0.00           O
ATOM   4123  C22 POPEF 239       2.037  14.333  40.814  1.00  0.00           C
ATOM   4126  C3  POPEF 239       3.807  12.083  38.514  1.00  0.00           C
ATOM   4129  O31 POPEF 239       3.877  11.753  39.924  1.00  0.00           O
ATOM   4130  C31 POPEF 239       2.778  11.183  40.403  1.00  0.00           C
ATOM   4131  O32 POPEF 239       1.687  11.243  39.865  1.00  0.00           O
ATOM   4132  C32 POPEF 239       3.078  10.573  41.775  1.00  0.00           C
ATOM   4135  C23 POPEF 239       1.247  15.233  41.813  1.00  0.00           C
ATOM   4138  C24 POPEF 239       0.527  14.503  42.964  1.00  0.00           C
ATOM   4141  C25 POPEF 239       1.377  14.373  44.234  1.00  0.00           C
ATOM   4144  C26 POPEF 239       0.577  14.183  45.543  1.00  0.00           C
ATOM   4147  C27 POPEF 239       1.467  14.323  46.784  1.00  0.00           C
ATOM   4150  C28 POPEF 239       0.877  13.733  48.083  1.00  0.00           C
ATOM   4153  C29 POPEF 239       0.012  14.723  48.834  1.00  0.00           C
ATOM   4155 0C21 POPEF 239       0.157  15.073  50.124  1.00  0.00           C
ATOM   4157 1C21 POPEF 239       1.167  14.493  51.094  1.00  0.00           C
ATOM   4160 2C21 POPEF 239       0.887  14.863  52.575  1.00  0.00           C
ATOM   4163 3C21 POPEF 239       1.068  16.363  52.825  1.00  0.00           C
ATOM   4166 4C21 POPEF 239       0.978  16.823  54.284  1.00  0.00           C
ATOM   4169 5C21 POPEF 239       2.278  16.633  55.075  1.00  0.00           C
ATOM   4172 6C21 POPEF 239       2.298  17.463  56.354  1.00  0.00           C
ATOM   4175 7C21 POPEF 239       3.598  17.313  57.144  1.00  0.00           C
ATOM   4178 8C21 POPEF 239       3.637  18.192  58.404  1.00  0.00           C
ATOM   4182  C33 POPEF 239       1.767  10.262  42.544  1.00  0.00           C
ATOM   4185  C34 POPEF 239       1.977   9.593  43.913  1.00  0.00           C
ATOM   4188  C35 POPEF 239       0.637   9.093  44.473  1.00  0.00           C
ATOM   4191  C36 POPEF 239       0.657   8.503  45.894  1.00  0.00           C
ATOM   4194  C37 POPEF 239      -0.778   8.193  46.354  1.00  0.00           C
ATOM   4197  C38 POPEF 239      -0.898   7.473  47.704  1.00  0.00           C
ATOM   4200  C39 POPEF 239      -0.928   8.423  48.924  1.00  0.00           C
ATOM   4203 0C31 POPEF 239      -1.858   7.902  50.023  1.00  0.00           C
ATOM   4206 1C31 POPEF 239      -1.978   8.843  51.234  1.00  0.00           C
ATOM   4209 2C31 POPEF 239      -3.018   8.343  52.254  1.00  0.00           C
ATOM   4212 3C31 POPEF 239      -3.127   9.192  53.524  1.00  0.00           C
ATOM   4215 4C31 POPEF 239      -3.668  10.603  53.264  1.00  0.00           C
ATOM   4218 5C31 POPEF 239      -3.807  11.423  54.553  1.00  0.00           C
ATOM   4221 6C31 POPEF 239      -4.198  12.873  54.313  1.00  0.00           C
ATOM   4225  NH3 POPEG 240      95.407  99.263  36.575  1.00  0.00           N
ATOM   4229  C12 POPEG 240      94.157  99.702  35.874  1.00  0.00           C
ATOM   4232  C11 POPEG 240      93.886 101.203  36.094  1.00  0.00           C
ATOM   4235  P   POPEG 240      94.987 103.563  35.894  1.00  0.00           P
ATOM   4236  O13 POPEG 240      93.676 104.032  36.394  1.00  0.00           O
ATOM   4237  O14 POPEG 240      95.587 104.303  34.774  1.00  0.00           O
ATOM   4238  O11 POPEG 240      95.978 103.613  37.124  1.00  0.00           O
ATOM   4239  O12 POPEG 240      94.968 101.992  35.614  1.00  0.00           O
ATOM   4240  C1  POPEG 240      95.808 104.513  38.235  1.00  0.00           C
ATOM   4243  C2  POPEG 240      95.647 103.762  39.594  1.00  0.00           C
ATOM   4245  O21 POPEG 240      96.918 103.412  40.194  1.00  0.00           O
ATOM   4246  C21 POPEG 240      97.508 104.443  40.803  1.00  0.00           C
ATOM   4247  O22 POPEG 240      97.128 105.602  40.764  1.00  0.00           O
ATOM   4248  C22 POPEG 240      98.667 103.983  41.674  1.00  0.00           C
ATOM   4251  C3  POPEG 240      94.716 102.502  39.444  1.00  0.00           C
ATOM   4254  O31 POPEG 240      94.598 101.693  40.634  1.00  0.00           O
ATOM   4255  C31 POPEG 240      93.837 102.272  41.563  1.00  0.00           C
ATOM   4256  O32 POPEG 240      93.268 103.342  41.444  1.00  0.00           O
ATOM   4257  C32 POPEG 240      93.807 101.373  42.794  1.00  0.00           C
ATOM   4260  C23 POPEG 240      98.606 104.592  43.095  1.00  0.00           C
ATOM   4263  C24 POPEG 240      99.267 103.673  44.133  1.00  0.00           C
ATOM   4266  C25 POPEG 240      99.297 104.223  45.574  1.00  0.00           C
ATOM   4269  C26 POPEG 240      97.917 104.363  46.224  1.00  0.00           C
ATOM   4272  C27 POPEG 240      97.967 104.673  47.733  1.00  0.00           C
ATOM   4275  C28 POPEG 240      97.997 106.173  48.104  1.00  0.00           C
ATOM   4278  C29 POPEG 240      99.278 106.873  47.704  1.00  0.00           C
ATOM   4280 0C21 POPEG 240     100.237 107.363  48.504  1.00  0.00           C
ATOM   4282 1C21 POPEG 240     100.288 107.342  50.014  1.00  0.00           C
ATOM   4285 2C21 POPEG 240     101.408 106.422  50.534  1.00  0.00           C
ATOM   4288 3C21 POPEG 240     101.778 106.733  51.985  1.00  0.00           C
ATOM   4291 4C21 POPEG 240     102.947 105.882  52.493  1.00  0.00           C
ATOM   4294 5C21 POPEG 240     103.557 106.453  53.784  1.00  0.00           C
ATOM   4297 6C21 POPEG 240     104.887 105.793  54.165  1.00  0.00           C
ATOM   4300 7C21 POPEG 240     105.657 106.602  55.214  1.00  0.00           C
ATOM   4303 8C21 POPEG 240     107.067 106.063  55.485  1.00  0.00           C
ATOM   4307  C33 POPEG 240      93.268 102.132  44.024  1.00  0.00           C
ATOM   4310  C34 POPEG 240      93.107 101.223  45.233  1.00  0.00           C
ATOM   4313  C35 POPEG 240      92.877 102.033  46.504  1.00  0.00           C
ATOM   4316  C36 POPEG 240      92.627 101.152  47.724  1.00  0.00           C
ATOM   4319  C37 POPEG 240      92.707 101.973  49.025  1.00  0.00           C
ATOM   4322  C38 POPEG 240      92.378 101.162  50.275  1.00  0.00           C
ATOM   4325  C39 POPEG 240      90.917 100.693  50.284  1.00  0.00           C
ATOM   4328 0C31 POPEG 240      90.488 100.222  51.674  1.00  0.00           C
ATOM   4331 1C31 POPEG 240      89.007  99.823  51.754  1.00  0.00           C
ATOM   4334 2C31 POPEG 240      88.427 100.093  53.144  1.00  0.00           C
ATOM   4337 3C31 POPEG 240      87.137  99.322  53.443  1.00  0.00           C
ATOM   4340 4C31 POPEG 240      87.356  97.803  53.443  1.00  0.00           C
ATOM   4343 5C31 POPEG 240      86.347  97.053  54.313  1.00  0.00           C
ATOM   4346 6C31 POPEG 240      86.507  95.532  54.223  1.00  0.00           C
ATOM   4350  NH3 POPEH 241      48.337  71.702  39.784  1.00  0.00           N
ATOM   4354  C12 POPEH 241      49.788  71.633  39.424  1.00  0.00           C
ATOM   4357  C11 POPEH 241      50.497  70.583  40.304  1.00  0.00           C
ATOM   4360  P   POPEH 241      52.698  71.873  40.904  1.00  0.00           P
ATOM   4361  O13 POPEH 241      53.257  72.743  39.854  1.00  0.00           O
ATOM   4362  O14 POPEH 241      51.797  72.502  41.894  1.00  0.00           O
ATOM   4363  O11 POPEH 241      53.837  71.083  41.674  1.00  0.00           O
ATOM   4364  O12 POPEH 241      51.918  70.682  40.174  1.00  0.00           O
ATOM   4365  C1  POPEH 241      53.758  69.693  42.014  1.00  0.00           C
ATOM   4368  C2  POPEH 241      52.807  69.413  43.223  1.00  0.00           C
ATOM   4370  O21 POPEH 241      53.558  69.403  44.464  1.00  0.00           O
ATOM   4371  C21 POPEH 241      53.788  68.293  45.124  1.00  0.00           C
ATOM   4372  O22 POPEH 241      53.868  67.153  44.684  1.00  0.00           O
ATOM   4373  C22 POPEH 241      53.828  68.663  46.614  1.00  0.00           C
ATOM   4376  C3  POPEH 241      51.838  68.203  42.993  1.00  0.00           C
ATOM   4379  O31 POPEH 241      51.038  67.923  44.164  1.00  0.00           O
ATOM   4380  C31 POPEH 241      49.907  68.593  44.293  1.00  0.00           C
ATOM   4381  O32 POPEH 241      49.437  69.373  43.485  1.00  0.00           O
ATOM   4382  C32 POPEH 241      49.227  68.232  45.613  1.00  0.00           C
ATOM   4385  C23 POPEH 241      52.438  69.173  47.053  1.00  0.00           C
ATOM   4388  C24 POPEH 241      52.407  70.053  48.314  1.00  0.00           C
ATOM   4391  C25 POPEH 241      52.567  69.313  49.644  1.00  0.00           C
ATOM   4394  C26 POPEH 241      51.387  69.513  50.634  1.00  0.00           C
ATOM   4397  C27 POPEH 241      51.828  69.383  52.104  1.00  0.00           C
ATOM   4400  C28 POPEH 241      50.697  69.482  53.144  1.00  0.00           C
ATOM   4403  C29 POPEH 241      49.918  68.193  53.264  1.00  0.00           C
ATOM   4405 0C21 POPEH 241      50.027  67.273  54.235  1.00  0.00           C
ATOM   4407 1C21 POPEH 241      50.948  67.293  55.434  1.00  0.00           C
ATOM   4410 2C21 POPEH 241      50.218  67.723  56.723  1.00  0.00           C
ATOM   4413 3C21 POPEH 241      50.708  67.013  57.994  1.00  0.00           C
ATOM   4416 4C21 POPEH 241      49.907  67.483  59.223  1.00  0.00           C
ATOM   4419 5C21 POPEH 241      50.337  66.822  60.543  1.00  0.00           C
ATOM   4422 6C21 POPEH 241      49.758  67.583  61.744  1.00  0.00           C
ATOM   4425 7C21 POPEH 241      50.047  66.903  63.095  1.00  0.00           C
ATOM   4428 8C21 POPEH 241      49.798  67.822  64.284  1.00  0.00           C
ATOM   4432  C33 POPEH 241      48.917  69.462  46.504  1.00  0.00           C
ATOM   4435  C34 POPEH 241      48.808  69.113  47.993  1.00  0.00           C
ATOM   4438  C35 POPEH 241      47.777  68.023  48.293  1.00  0.00           C
ATOM   4441  C36 POPEH 241      47.727  67.653  49.784  1.00  0.00           C
ATOM   4444  C37 POPEH 241      46.677  66.572  50.084  1.00  0.00           C
ATOM   4447  C38 POPEH 241      46.978  65.752  51.334  1.00  0.00           C
ATOM   4450  C39 POPEH 241      46.427  66.373  52.614  1.00  0.00           C
ATOM   4453 0C31 POPEH 241      46.527  65.373  53.764  1.00  0.00           C
ATOM   4456 1C31 POPEH 241      46.108  65.983  55.104  1.00  0.00           C
ATOM   4459 2C31 POPEH 241      46.008  64.952  56.234  1.00  0.00           C
ATOM   4462 3C31 POPEH 241      44.858  63.953  56.044  1.00  0.00           C
ATOM   4465 4C31 POPEH 241      44.717  63.002  57.235  1.00  0.00           C
ATOM   4468 5C31 POPEH 241      43.648  61.933  56.993  1.00  0.00           C
ATOM   4471 6C31 POPEH 241      43.517  60.953  58.165  1.00  0.00           C
ATOM   4475  NH3 POPEI 242      42.207  58.123  37.704  1.00  0.00           N
ATOM   4479  C12 POPEI 242      43.078  58.393  36.504  1.00  0.00           C
ATOM   4482  C11 POPEI 242      44.387  59.133  36.905  1.00  0.00           C
ATOM   4485  P   POPEI 242      43.948  61.522  35.844  1.00  0.00           P
ATOM   4486  O13 POPEI 242      44.948  62.623  35.863  1.00  0.00           O
ATOM   4487  O14 POPEI 242      43.057  61.413  34.664  1.00  0.00           O
ATOM   4488  O11 POPEI 242      43.028  61.572  37.154  1.00  0.00           O
ATOM   4489  O12 POPEI 242      44.728  60.173  36.004  1.00  0.00           O
ATOM   4490  C1  POPEI 242      43.137  62.673  38.063  1.00  0.00           C
ATOM   4493  C2  POPEI 242      42.837  62.193  39.504  1.00  0.00           C
ATOM   4495  O21 POPEI 242      42.217  63.253  40.264  1.00  0.00           O
ATOM   4496  C21 POPEI 242      42.977  64.223  40.764  1.00  0.00           C
ATOM   4497  O22 POPEI 242      44.187  64.293  40.714  1.00  0.00           O
ATOM   4498  C22 POPEI 242      42.058  65.353  41.264  1.00  0.00           C
ATOM   4501  C3  POPEI 242      44.047  61.493  40.194  1.00  0.00           C
ATOM   4504  O31 POPEI 242      43.618  60.903  41.434  1.00  0.00           O
ATOM   4505  C31 POPEI 242      43.127  59.682  41.294  1.00  0.00           C
ATOM   4506  O32 POPEI 242      43.317  58.962  40.333  1.00  0.00           O
ATOM   4507  C32 POPEI 242      42.058  59.453  42.354  1.00  0.00           C
ATOM   4510  C23 POPEI 242      42.427  65.813  42.694  1.00  0.00           C
ATOM   4513  C24 POPEI 242      41.667  65.072  43.794  1.00  0.00           C
ATOM   4516  C25 POPEI 242      42.488  65.043  45.093  1.00  0.00           C
ATOM   4519  C26 POPEI 242      41.677  64.763  46.364  1.00  0.00           C
ATOM   4522  C27 POPEI 242      42.608  64.693  47.584  1.00  0.00           C
ATOM   4525  C28 POPEI 242      41.947  65.032  48.934  1.00  0.00           C
ATOM   4528  C29 POPEI 242      42.997  65.103  50.014  1.00  0.00           C
ATOM   4530 0C21 POPEI 242      42.847  64.873  51.334  1.00  0.00           C
ATOM   4532 1C21 POPEI 242      41.578  64.543  52.073  1.00  0.00           C
ATOM   4535 2C21 POPEI 242      41.407  65.473  53.284  1.00  0.00           C
ATOM   4538 3C21 POPEI 242      40.337  64.992  54.264  1.00  0.00           C
ATOM   4541 4C21 POPEI 242      40.127  65.932  55.464  1.00  0.00           C
ATOM   4544 5C21 POPEI 242      41.407  66.213  56.273  1.00  0.00           C
ATOM   4547 6C21 POPEI 242      41.137  67.032  57.544  1.00  0.00           C
ATOM   4550 7C21 POPEI 242      42.418  67.382  58.303  1.00  0.00           C
ATOM   4553 8C21 POPEI 242      42.158  68.282  59.514  1.00  0.00           C
ATOM   4557  C33 POPEI 242      42.308  58.263  43.303  1.00  0.00           C
ATOM   4560  C34 POPEI 242      40.978  57.763  43.904  1.00  0.00           C
ATOM   4563  C35 POPEI 242      40.938  57.782  45.434  1.00  0.00           C
ATOM   4566  C36 POPEI 242      39.567  57.403  45.993  1.00  0.00           C
ATOM   4569  C37 POPEI 242      39.398  57.833  47.453  1.00  0.00           C
ATOM   4572  C38 POPEI 242      38.258  57.092  48.183  1.00  0.00           C
ATOM   4575  C39 POPEI 242      38.688  55.732  48.755  1.00  0.00           C
ATOM   4578 0C31 POPEI 242      38.057  55.453  50.124  1.00  0.00           C
ATOM   4581 1C31 POPEI 242      38.788  54.352  50.904  1.00  0.00           C
ATOM   4584 2C31 POPEI 242      38.488  54.412  52.414  1.00  0.00           C
ATOM   4587 3C31 POPEI 242      39.297  55.483  53.144  1.00  0.00           C
ATOM   4590 4C31 POPEI 242      38.988  55.553  54.644  1.00  0.00           C
ATOM   4593 5C31 POPEI 242      39.957  56.473  55.394  1.00  0.00           C
ATOM   4596 6C31 POPEI 242      39.738  56.483  56.903  1.00  0.00           C
ATOM   4600  NH3 POPEJ 243      47.977  96.982  79.244  1.00  0.00           N
ATOM   4604  C12 POPEJ 243      48.378  96.152  80.434  1.00  0.00           C
ATOM   4607  C11 POPEJ 243      48.968  97.083  81.493  1.00  0.00           C
ATOM   4610  P   POPEJ 243      51.487  97.053  80.974  1.00  0.00           P
ATOM   4611  O13 POPEJ 243      51.477  96.063  82.075  1.00  0.00           O
ATOM   4612  O14 POPEJ 243      52.608  98.013  80.954  1.00  0.00           O
ATOM   4613  O11 POPEJ 243      51.487  96.282  79.584  1.00  0.00           O
ATOM   4614  O12 POPEJ 243      50.097  97.792  80.993  1.00  0.00           O
ATOM   4615  C1  POPEJ 243      52.317  95.113  79.514  1.00  0.00           C
ATOM   4618  C2  POPEJ 243      53.197  95.063  78.224  1.00  0.00           C
ATOM   4620  O21 POPEJ 243      52.488  95.123  76.964  1.00  0.00           O
ATOM   4621  C21 POPEJ 243      51.417  94.363  76.744  1.00  0.00           C
ATOM   4622  O22 POPEJ 243      50.878  93.592  77.524  1.00  0.00           O
ATOM   4623  C22 POPEJ 243      50.948  94.603  75.304  1.00  0.00           C
ATOM   4626  C3  POPEJ 243      54.198  93.863  78.275  1.00  0.00           C
ATOM   4629  O31 POPEJ 243      55.207  93.863  77.235  1.00  0.00           O
ATOM   4630  C31 POPEJ 243      54.887  93.153  76.154  1.00  0.00           C
ATOM   4631  O32 POPEJ 243      53.797  92.652  75.954  1.00  0.00           O
ATOM   4632  C32 POPEJ 243      56.048  93.113  75.174  1.00  0.00           C
ATOM   4635  C23 POPEJ 243      49.618  93.913  74.953  1.00  0.00           C
ATOM   4638  C24 POPEJ 243      49.517  93.473  73.485  1.00  0.00           C
ATOM   4641  C25 POPEJ 243      49.427  94.583  72.424  1.00  0.00           C
ATOM   4644  C26 POPEJ 243      48.837  94.013  71.123  1.00  0.00           C
ATOM   4647  C27 POPEJ 243      48.578  95.042  70.004  1.00  0.00           C
ATOM   4650  C28 POPEJ 243      47.748  94.433  68.844  1.00  0.00           C
ATOM   4653  C29 POPEJ 243      46.297  94.252  69.214  1.00  0.00           C
ATOM   4655 0C21 POPEJ 243      45.288  93.913  68.383  1.00  0.00           C
ATOM   4657 1C21 POPEJ 243      45.388  93.613  66.904  1.00  0.00           C
ATOM   4660 2C21 POPEJ 243      45.027  92.153  66.544  1.00  0.00           C
ATOM   4663 3C21 POPEJ 243      43.548  91.803  66.754  1.00  0.00           C
ATOM   4666 4C21 POPEJ 243      43.168  90.373  66.324  1.00  0.00           C
ATOM   4669 5C21 POPEJ 243      41.718  90.312  65.814  1.00  0.00           C
ATOM   4672 6C21 POPEJ 243      41.087  88.902  65.784  1.00  0.00           C
ATOM   4675 7C21 POPEJ 243      40.658  88.412  67.174  1.00  0.00           C
ATOM   4678 8C21 POPEJ 243      39.817  87.143  67.145  1.00  0.00           C
ATOM   4682  C33 POPEJ 243      55.708  92.302  73.914  1.00  0.00           C
ATOM   4685  C34 POPEJ 243      56.747  92.493  72.813  1.00  0.00           C
ATOM   4688  C35 POPEJ 243      56.457  91.633  71.575  1.00  0.00           C
ATOM   4691  C36 POPEJ 243      57.398  91.973  70.414  1.00  0.00           C
ATOM   4694  C37 POPEJ 243      57.118  91.173  69.133  1.00  0.00           C
ATOM   4697  C38 POPEJ 243      58.018  91.653  67.994  1.00  0.00           C
ATOM   4700  C39 POPEJ 243      58.088  90.702  66.794  1.00  0.00           C
ATOM   4703 0C31 POPEJ 243      57.038  90.963  65.705  1.00  0.00           C
ATOM   4706 1C31 POPEJ 243      57.497  90.373  64.364  1.00  0.00           C
ATOM   4709 2C31 POPEJ 243      56.477  90.562  63.243  1.00  0.00           C
ATOM   4712 3C31 POPEJ 243      56.947  90.012  61.894  1.00  0.00           C
ATOM   4715 4C31 POPEJ 243      58.247  90.663  61.385  1.00  0.00           C
ATOM   4718 5C31 POPEJ 243      58.538  90.333  59.914  1.00  0.00           C
ATOM   4721 6C31 POPEJ 243      59.668  91.182  59.324  1.00  0.00           C
ATOM   4725  NH3 POPEK 244      35.837  94.723  37.784  1.00  0.00           N
ATOM   4729  C12 POPEK 244      35.898  95.263  36.374  1.00  0.00           C
ATOM   4732  C11 POPEK 244      37.328  95.492  35.874  1.00  0.00           C
ATOM   4735  P   POPEK 244      39.578  94.212  35.544  1.00  0.00           P
ATOM   4736  O13 POPEK 244      39.957  92.833  35.194  1.00  0.00           O
ATOM   4737  O14 POPEK 244      40.017  95.333  34.674  1.00  0.00           O
ATOM   4738  O11 POPEK 244      40.038  94.513  37.043  1.00  0.00           O
ATOM   4739  O12 POPEK 244      37.997  94.242  35.743  1.00  0.00           O
ATOM   4740  C1  POPEK 244      39.408  93.782  38.095  1.00  0.00           C
ATOM   4743  C2  POPEK 244      40.157  94.013  39.434  1.00  0.00           C
ATOM   4745  O21 POPEK 244      39.738  93.072  40.434  1.00  0.00           O
ATOM   4746  C21 POPEK 244      38.477  93.062  40.844  1.00  0.00           C
ATOM   4747  O22 POPEK 244      37.558  93.732  40.414  1.00  0.00           O
ATOM   4748  C22 POPEK 244      38.448  92.043  41.994  1.00  0.00           C
ATOM   4751  C3  POPEK 244      40.108  95.483  39.944  1.00  0.00           C
ATOM   4754  O31 POPEK 244      41.177  95.742  40.873  1.00  0.00           O
ATOM   4755  C31 POPEK 244      40.948  95.443  42.144  1.00  0.00           C
ATOM   4756  O32 POPEK 244      39.898  95.012  42.593  1.00  0.00           O
ATOM   4757  C32 POPEK 244      42.198  95.732  42.964  1.00  0.00           C
ATOM   4760  C23 POPEK 244      37.118  91.933  42.754  1.00  0.00           C
ATOM   4763  C24 POPEK 244      37.097  90.732  43.714  1.00  0.00           C
ATOM   4766  C25 POPEK 244      38.258  90.683  44.724  1.00  0.00           C
ATOM   4769  C26 POPEK 244      38.148  89.503  45.694  1.00  0.00           C
ATOM   4772  C27 POPEK 244      39.427  89.293  46.524  1.00  0.00           C
ATOM   4775  C28 POPEK 244      39.387  87.992  47.354  1.00  0.00           C
ATOM   4778  C29 POPEK 244      40.728  87.722  47.984  1.00  0.00           C
ATOM   4780 0C21 POPEK 244      40.957  87.033  49.114  1.00  0.00           C
ATOM   4782 1C21 POPEK 244      39.908  86.363  49.974  1.00  0.00           C
ATOM   4785 2C21 POPEK 244      40.547  85.713  51.214  1.00  0.00           C
ATOM   4788 3C21 POPEK 244      41.258  84.373  50.924  1.00  0.00           C
ATOM   4791 4C21 POPEK 244      42.288  83.993  52.003  1.00  0.00           C
ATOM   4794 5C21 POPEK 244      41.747  84.083  53.443  1.00  0.00           C
ATOM   4797 6C21 POPEK 244      42.818  83.743  54.503  1.00  0.00           C
ATOM   4800 7C21 POPEK 244      42.407  84.112  55.934  1.00  0.00           C
ATOM   4803 8C21 POPEK 244      42.378  85.623  56.203  1.00  0.00           C
ATOM   4807  C33 POPEK 244      41.858  96.122  44.424  1.00  0.00           C
ATOM   4810  C34 POPEK 244      41.608  94.923  45.354  1.00  0.00           C
ATOM   4813  C35 POPEK 244      41.017  95.343  46.703  1.00  0.00           C
ATOM   4816  C36 POPEK 244      40.788  94.163  47.663  1.00  0.00           C
ATOM   4819  C37 POPEK 244      39.828  94.492  48.804  1.00  0.00           C
ATOM   4822  C38 POPEK 244      39.698  93.342  49.824  1.00  0.00           C
ATOM   4825  C39 POPEK 244      38.718  93.642  50.964  1.00  0.00           C
ATOM   4828 0C31 POPEK 244      38.587  92.442  51.924  1.00  0.00           C
ATOM   4831 1C31 POPEK 244      37.628  92.712  53.104  1.00  0.00           C
ATOM   4834 2C31 POPEK 244      37.137  91.413  53.784  1.00  0.00           C
ATOM   4837 3C31 POPEK 244      38.228  90.602  54.503  1.00  0.00           C
ATOM   4840 4C31 POPEK 244      37.837  89.112  54.584  1.00  0.00           C
ATOM   4843 5C31 POPEK 244      38.878  88.253  55.325  1.00  0.00           C
ATOM   4846 6C31 POPEK 244      38.637  86.742  55.144  1.00  0.00           C
ATOM   4850  NH3 POPEL 245      -3.217 130.737  36.714  1.00  0.00           N
ATOM   4854  C12 POPEL 245      -2.218 129.702  37.164  1.00  0.00           C
ATOM   4857  C11 POPEL 245      -1.748 128.892  35.933  1.00  0.00           C
ATOM   4860  P   POPEL 245       0.297 127.542  36.894  1.00  0.00           P
ATOM   4861  O13 POPEL 245       0.998 126.462  36.144  1.00  0.00           O
ATOM   4862  O14 POPEL 245       0.867 128.913  36.874  1.00  0.00           O
ATOM   4863  O11 POPEL 245      -0.028 127.073  38.364  1.00  0.00           O
ATOM   4864  O12 POPEL 245      -1.158 127.642  36.284  1.00  0.00           O
ATOM   4865  C1  POPEL 245       0.062 127.862  39.554  1.00  0.00           C
ATOM   4868  C2  POPEL 245      -1.238 127.833  40.424  1.00  0.00           C
ATOM   4870  O21 POPEL 245      -1.488 129.123  40.993  1.00  0.00           O
ATOM   4871  C21 POPEL 245      -0.907 129.642  42.073  1.00  0.00           C
ATOM   4872  O22 POPEL 245      -1.458 130.527  42.714  1.00  0.00           O
ATOM   4873  C22 POPEL 245       0.507 129.172  42.374  1.00  0.00           C
ATOM   4876  C3  POPEL 245      -1.428 126.672  41.454  1.00  0.00           C
ATOM   4879  O31 POPEL 245      -2.508 126.973  42.394  1.00  0.00           O
ATOM   4880  C31 POPEL 245      -2.218 126.952  43.694  1.00  0.00           C
ATOM   4881  O32 POPEL 245      -1.208 126.483  44.174  1.00  0.00           O
ATOM   4882  C32 POPEL 245      -3.307 127.712  44.454  1.00  0.00           C
ATOM   4885  C23 POPEL 245       1.108 129.803  43.653  1.00  0.00           C
ATOM   4888  C24 POPEL 245       2.588 129.433  43.743  1.00  0.00           C
ATOM   4891  C25 POPEL 245       3.298 129.803  45.054  1.00  0.00           C
ATOM   4894  C26 POPEL 245       4.727 129.273  45.005  1.00  0.00           C
ATOM   4897  C27 POPEL 245       5.548 129.512  46.284  1.00  0.00           C
ATOM   4900  C28 POPEL 245       6.937 128.863  46.214  1.00  0.00           C
ATOM   4903  C29 POPEL 245       7.738 129.382  45.044  1.00  0.00           C
ATOM   4905 0C21 POPEL 245       8.517 128.672  44.203  1.00  0.00           C
ATOM   4907 1C21 POPEL 245       8.798 127.183  44.254  1.00  0.00           C
ATOM   4910 2C21 POPEL 245      10.128 126.873  44.953  1.00  0.00           C
ATOM   4913 3C21 POPEL 245      10.078 127.092  46.474  1.00  0.00           C
ATOM   4916 4C21 POPEL 245      11.448 127.122  47.164  1.00  0.00           C
ATOM   4919 5C21 POPEL 245      12.358 128.213  46.583  1.00  0.00           C
ATOM   4922 6C21 POPEL 245      13.358 128.782  47.604  1.00  0.00           C
ATOM   4925 7C21 POPEL 245      14.517 129.482  46.894  1.00  0.00           C
ATOM   4928 8C21 POPEL 245      15.458 130.287  47.784  1.00  0.00           C
ATOM   4932  C33 POPEL 245      -3.018 127.913  45.964  1.00  0.00           C
ATOM   4935  C34 POPEL 245      -3.518 129.282  46.464  1.00  0.00           C
ATOM   4938  C35 POPEL 245      -3.928 129.333  47.944  1.00  0.00           C
ATOM   4941  C36 POPEL 245      -3.008 128.622  48.944  1.00  0.00           C
ATOM   4944  C37 POPEL 245      -3.807 127.803  49.974  1.00  0.00           C
ATOM   4947  C38 POPEL 245      -3.068 127.633  51.284  1.00  0.00           C
ATOM   4950  C39 POPEL 245      -3.828 126.803  52.333  1.00  0.00           C
ATOM   4953 0C31 POPEL 245      -3.108 126.852  53.694  1.00  0.00           C
ATOM   4956 1C31 POPEL 245      -3.807 126.052  54.804  1.00  0.00           C
ATOM   4959 2C31 POPEL 245      -3.057 126.192  56.133  1.00  0.00           C
ATOM   4962 3C31 POPEL 245      -3.368 125.082  57.144  1.00  0.00           C
ATOM   4965 4C31 POPEL 245      -2.468 125.203  58.384  1.00  0.00           C
ATOM   4968 5C31 POPEL 245      -2.867 124.252  59.514  1.00  0.00           C
ATOM   4971 6C31 POPEL 245      -1.888 124.282  60.684  1.00  0.00           C
ATOM   4975  NH3 POPEM 246      51.828  59.403  41.224  1.00  0.00           N
ATOM   4979  C12 POPEM 246      52.958  59.552  40.254  1.00  0.00           C
ATOM   4982  C11 POPEM 246      53.308  58.212  39.563  1.00  0.00           C
ATOM   4985  P   POPEM 246      54.948  56.572  40.834  1.00  0.00           P
ATOM   4986  O13 POPEM 246      54.918  55.943  42.174  1.00  0.00           O
ATOM   4987  O14 POPEM 246      55.448  55.742  39.714  1.00  0.00           O
ATOM   4988  O11 POPEM 246      55.817  57.873  40.894  1.00  0.00           O
ATOM   4989  O12 POPEM 246      53.508  57.143  40.493  1.00  0.00           O
ATOM   4990  C1  POPEM 246      56.038  58.622  42.094  1.00  0.00           C
ATOM   4993  C2  POPEM 246      57.308  58.102  42.813  1.00  0.00           C
ATOM   4995  O21 POPEM 246      57.538  58.903  43.993  1.00  0.00           O
ATOM   4996  C21 POPEM 246      58.298  58.372  44.944  1.00  0.00           C
ATOM   4997  O22 POPEM 246      59.328  58.853  45.383  1.00  0.00           O
ATOM   4998  C22 POPEM 246      57.707  57.032  45.444  1.00  0.00           C
ATOM   5001  C3  POPEM 246      58.527  58.123  41.833  1.00  0.00           C
ATOM   5004  O31 POPEM 246      59.828  57.962  42.453  1.00  0.00           O
ATOM   5005  C31 POPEM 246      60.157  56.743  42.854  1.00  0.00           C
ATOM   5006  O32 POPEM 246      59.468  55.742  42.714  1.00  0.00           O
ATOM   5007  C32 POPEM 246      61.557  56.743  43.464  1.00  0.00           C
ATOM   5010  C23 POPEM 246      58.247  56.583  46.824  1.00  0.00           C
ATOM   5013  C24 POPEM 246      58.127  55.072  47.024  1.00  0.00           C
ATOM   5016  C25 POPEM 246      58.677  54.552  48.364  1.00  0.00           C
ATOM   5019  C26 POPEM 246      58.088  55.263  49.594  1.00  0.00           C
ATOM   5022  C27 POPEM 246      58.228  54.403  50.864  1.00  0.00           C
ATOM   5025  C28 POPEM 246      57.867  55.163  52.144  1.00  0.00           C
ATOM   5028  C29 POPEM 246      59.097  55.763  52.784  1.00  0.00           C
ATOM   5030 0C21 POPEM 246      59.328  55.872  54.104  1.00  0.00           C
ATOM   5032 1C21 POPEM 246      58.358  55.453  55.174  1.00  0.00           C
ATOM   5035 2C21 POPEM 246      58.957  55.412  56.583  1.00  0.00           C
ATOM   5038 3C21 POPEM 246      60.017  54.322  56.784  1.00  0.00           C
ATOM   5041 4C21 POPEM 246      60.307  54.083  58.274  1.00  0.00           C
ATOM   5044 5C21 POPEM 246      61.048  52.772  58.554  1.00  0.00           C
ATOM   5047 6C21 POPEM 246      62.567  52.853  58.424  1.00  0.00           C
ATOM   5050 7C21 POPEM 246      63.218  51.553  58.924  1.00  0.00           C
ATOM   5053 8C21 POPEM 246      64.747  51.522  58.874  1.00  0.00           C
ATOM   5057  C33 POPEM 246      61.578  56.223  44.924  1.00  0.00           C
ATOM   5060  C34 POPEM 246      62.997  55.893  45.403  1.00  0.00           C
ATOM   5063  C35 POPEM 246      63.408  56.693  46.644  1.00  0.00           C
ATOM   5066  C36 POPEM 246      62.828  56.153  47.973  1.00  0.00           C
ATOM   5069  C37 POPEM 246      62.648  57.232  49.054  1.00  0.00           C
ATOM   5072  C38 POPEM 246      62.188  56.693  50.424  1.00  0.00           C
ATOM   5075  C39 POPEM 246      63.267  55.992  51.264  1.00  0.00           C
ATOM   5078 0C31 POPEM 246      63.697  56.782  52.523  1.00  0.00           C
ATOM   5081 1C31 POPEM 246      64.497  55.912  53.513  1.00  0.00           C
ATOM   5084 2C31 POPEM 246      64.707  56.532  54.903  1.00  0.00           C
ATOM   5087 3C31 POPEM 246      65.338  55.522  55.884  1.00  0.00           C
ATOM   5090 4C31 POPEM 246      65.398  56.002  57.334  1.00  0.00           C
ATOM   5093 5C31 POPEM 246      66.107  54.993  58.243  1.00  0.00           C
ATOM   5096 6C31 POPEM 246      65.917  55.263  59.743  1.00  0.00           C
ATOM   5100  NH3 POPEN 247      55.008   7.683  77.734  1.00  0.00           N
ATOM   5104  C12 POPEN 247      54.307   6.553  78.444  1.00  0.00           C
ATOM   5107  C11 POPEN 247      53.837   5.503  77.434  1.00  0.00           C
ATOM   5110  P   POPEN 247      55.307   3.303  77.545  1.00  0.00           P
ATOM   5111  O13 POPEN 247      56.317   3.483  78.614  1.00  0.00           O
ATOM   5112  O14 POPEN 247      54.078   2.553  77.914  1.00  0.00           O
ATOM   5113  O11 POPEN 247      56.017   2.583  76.333  1.00  0.00           O
ATOM   5114  O12 POPEN 247      54.957   4.743  76.944  1.00  0.00           O
ATOM   5115  C1  POPEN 247      55.417   1.393  75.825  1.00  0.00           C
ATOM   5118  C2  POPEN 247      56.267   0.798  74.684  1.00  0.00           C
ATOM   5120  O21 POPEN 247      55.858  -0.552  74.455  1.00  0.00           O
ATOM   5121  C21 POPEN 247      55.997  -1.182  73.294  1.00  0.00           C
ATOM   5122  O22 POPEN 247      55.697  -2.352  73.124  1.00  0.00           O
ATOM   5123  C22 POPEN 247      56.547  -0.302  72.154  1.00  0.00           C
ATOM   5126  C3  POPEN 247      57.777   0.798  75.053  1.00  0.00           C
ATOM   5129  O31 POPEN 247      58.418   1.883  74.364  1.00  0.00           O
ATOM   5130  C31 POPEN 247      59.637   2.163  74.794  1.00  0.00           C
ATOM   5131  O32 POPEN 247      60.288   1.473  75.554  1.00  0.00           O
ATOM   5132  C32 POPEN 247      60.058   3.503  74.184  1.00  0.00           C
ATOM   5135  C23 POPEN 247      57.028  -1.162  70.965  1.00  0.00           C
ATOM   5138  C24 POPEN 247      57.438  -0.322  69.754  1.00  0.00           C
ATOM   5141  C25 POPEN 247      58.308  -1.112  68.774  1.00  0.00           C
ATOM   5144  C26 POPEN 247      57.527  -2.032  67.825  1.00  0.00           C
ATOM   5147  C27 POPEN 247      58.467  -3.002  67.095  1.00  0.00           C
ATOM   5150  C28 POPEN 247      57.727  -3.952  66.123  1.00  0.00           C
ATOM   5153  C29 POPEN 247      58.698  -4.722  65.254  1.00  0.00           C
ATOM   5155 0C21 POPEN 247      58.788  -4.682  63.914  1.00  0.00           C
ATOM   5157 1C21 POPEN 247      57.958  -3.852  62.964  1.00  0.00           C
ATOM   5160 2C21 POPEN 247      56.937  -4.702  62.174  1.00  0.00           C
ATOM   5163 3C21 POPEN 247      55.826  -5.312  63.054  1.00  0.00           C
ATOM   5166 4C21 POPEN 247      55.658  -6.832  62.874  1.00  0.00           C
ATOM   5169 5C21 POPEN 247      55.078  -7.202  61.504  1.00  0.00           C
ATOM   5172 6C21 POPEN 247      54.798  -8.702  61.354  1.00  0.00           C
ATOM   5175 7C21 POPEN 247      54.348  -9.072  59.935  1.00  0.00           C
ATOM   5178 8C21 POPEN 247      54.057 -10.562  59.743  1.00  0.00           C
ATOM   5182  C33 POPEN 247      60.087   3.473  72.634  1.00  0.00           C
ATOM   5185  C34 POPEN 247      60.658   4.743  71.993  1.00  0.00           C
ATOM   5188  C35 POPEN 247      61.087   4.513  70.534  1.00  0.00           C
ATOM   5191  C36 POPEN 247      59.938   4.223  69.553  1.00  0.00           C
ATOM   5194  C37 POPEN 247      58.968   5.402  69.413  1.00  0.00           C
ATOM   5197  C38 POPEN 247      57.977   5.283  68.255  1.00  0.00           C
ATOM   5200  C39 POPEN 247      58.448   5.943  66.944  1.00  0.00           C
ATOM   5203 0C31 POPEN 247      59.078   4.983  65.934  1.00  0.00           C
ATOM   5206 1C31 POPEN 247      59.698   5.743  64.743  1.00  0.00           C
ATOM   5209 2C31 POPEN 247      59.957   4.843  63.524  1.00  0.00           C
ATOM   5212 3C31 POPEN 247      60.808   5.523  62.444  1.00  0.00           C
ATOM   5215 4C31 POPEN 247      60.177   6.813  61.894  1.00  0.00           C
ATOM   5218 5C31 POPEN 247      61.008   7.453  60.774  1.00  0.00           C
ATOM   5221 6C31 POPEN 247      60.417   8.772  60.294  1.00  0.00           C
ATOM   5225  NH3 POPEO 248      85.108  50.082  78.844  1.00  0.00           N
ATOM   5229  C12 POPEO 248      84.608  48.653  78.833  1.00  0.00           C
ATOM   5232  C11 POPEO 248      83.358  48.453  79.724  1.00  0.00           C
ATOM   5235  P   POPEO 248      82.268  46.332  78.535  1.00  0.00           P
ATOM   5236  O13 POPEO 248      81.968  44.932  78.884  1.00  0.00           O
ATOM   5237  O14 POPEO 248      81.158  47.162  78.023  1.00  0.00           O
ATOM   5238  O11 POPEO 248      83.438  46.363  77.504  1.00  0.00           O
ATOM   5239  O12 POPEO 248      82.888  47.102  79.773  1.00  0.00           O
ATOM   5240  C1  POPEO 248      83.648  45.473  76.404  1.00  0.00           C
ATOM   5243  C2  POPEO 248      83.087  46.083  75.104  1.00  0.00           C
ATOM   5245  O21 POPEO 248      83.637  45.392  73.954  1.00  0.00           O
ATOM   5246  C21 POPEO 248      82.757  45.212  72.973  1.00  0.00           C
ATOM   5247  O22 POPEO 248      81.557  45.072  73.154  1.00  0.00           O
ATOM   5248  C22 POPEO 248      83.438  45.342  71.614  1.00  0.00           C
ATOM   5251  C3  POPEO 248      83.488  47.572  74.984  1.00  0.00           C
ATOM   5254  O31 POPEO 248      83.187  48.092  73.674  1.00  0.00           O
ATOM   5255  C31 POPEO 248      81.968  48.572  73.493  1.00  0.00           C
ATOM   5256  O32 POPEO 248      81.128  48.733  74.364  1.00  0.00           O
ATOM   5257  C32 POPEO 248      81.767  48.783  71.993  1.00  0.00           C
ATOM   5260  C23 POPEO 248      82.527  44.853  70.464  1.00  0.00           C
ATOM   5263  C24 POPEO 248      82.566  45.753  69.223  1.00  0.00           C
ATOM   5266  C25 POPEO 248      82.027  45.012  67.994  1.00  0.00           C
ATOM   5269  C26 POPEO 248      83.087  44.053  67.443  1.00  0.00           C
ATOM   5272  C27 POPEO 248      82.608  43.193  66.274  1.00  0.00           C
ATOM   5275  C28 POPEO 248      83.758  42.322  65.755  1.00  0.00           C
ATOM   5278  C29 POPEO 248      83.317  41.122  64.953  1.00  0.00           C
ATOM   5280 0C21 POPEO 248      83.107  39.903  65.484  1.00  0.00           C
ATOM   5282 1C21 POPEO 248      83.187  39.543  66.944  1.00  0.00           C
ATOM   5285 2C21 POPEO 248      82.047  38.593  67.373  1.00  0.00           C
ATOM   5288 3C21 POPEO 248      82.328  37.123  67.053  1.00  0.00           C
ATOM   5291 4C21 POPEO 248      81.106  36.233  67.324  1.00  0.00           C
ATOM   5294 5C21 POPEO 248      81.368  34.752  67.025  1.00  0.00           C
ATOM   5297 6C21 POPEO 248      80.066  33.943  67.014  1.00  0.00           C
ATOM   5300 7C21 POPEO 248      80.288  32.453  66.714  1.00  0.00           C
ATOM   5303 8C21 POPEO 248      78.997  31.693  66.424  1.00  0.00           C
ATOM   5307  C33 POPEO 248      81.148  50.153  71.633  1.00  0.00           C
ATOM   5310  C34 POPEO 248      81.067  50.363  70.104  1.00  0.00           C
ATOM   5313  C35 POPEO 248      80.417  51.703  69.715  1.00  0.00           C
ATOM   5316  C36 POPEO 248      80.628  52.133  68.243  1.00  0.00           C
ATOM   5319  C37 POPEO 248      80.657  50.953  67.254  1.00  0.00           C
ATOM   5322  C38 POPEO 248      80.677  51.322  65.755  1.00  0.00           C
ATOM   5325  C39 POPEO 248      81.036  50.113  64.883  1.00  0.00           C
ATOM   5328 0C31 POPEO 248      80.628  50.233  63.404  1.00  0.00           C
ATOM   5331 1C31 POPEO 248      81.137  49.053  62.544  1.00  0.00           C
ATOM   5334 2C31 POPEO 248      80.558  49.083  61.124  1.00  0.00           C
ATOM   5337 3C31 POPEO 248      81.337  48.223  60.114  1.00  0.00           C
ATOM   5340 4C31 POPEO 248      81.167  46.703  60.275  1.00  0.00           C
ATOM   5343 5C31 POPEO 248      81.958  45.922  59.214  1.00  0.00           C
ATOM   5346 6C31 POPEO 248      81.747  44.403  59.264  1.00  0.00           C
ATOM   5350  NH3 POPEP 249     108.758  93.962  37.854  1.00  0.00           N
ATOM   5354  C12 POPEP 249     109.157  95.133  36.985  1.00  0.00           C
ATOM   5357  C11 POPEP 249     110.237  96.012  37.633  1.00  0.00           C
ATOM   5360  P   POPEP 249     112.618  95.803  36.524  1.00  0.00           P
ATOM   5361  O13 POPEP 249     112.867  94.713  35.564  1.00  0.00           O
ATOM   5362  O14 POPEP 249     112.398  97.162  35.993  1.00  0.00           O
ATOM   5363  O11 POPEP 249     113.947  95.833  37.374  1.00  0.00           O
ATOM   5364  O12 POPEP 249     111.507  95.373  37.583  1.00  0.00           O
ATOM   5365  C1  POPEP 249     114.057  96.232  38.734  1.00  0.00           C
ATOM   5368  C2  POPEP 249     114.527  95.052  39.624  1.00  0.00           C
ATOM   5370  O21 POPEP 249     114.077  95.263  40.974  1.00  0.00           O
ATOM   5371  C21 POPEP 249     113.637  94.153  41.563  1.00  0.00           C
ATOM   5372  O22 POPEP 249     113.408  93.102  40.974  1.00  0.00           O
ATOM   5373  C22 POPEP 249     113.518  94.342  43.074  1.00  0.00           C
ATOM   5376  C3  POPEP 249     116.067  94.892  39.624  1.00  0.00           C
ATOM   5379  O31 POPEP 249     116.507  93.583  40.054  1.00  0.00           O
ATOM   5380  C31 POPEP 249     116.507  92.672  39.094  1.00  0.00           C
ATOM   5381  O32 POPEP 249     116.158  92.873  37.934  1.00  0.00           O
ATOM   5382  C32 POPEP 249     116.857  91.292  39.604  1.00  0.00           C
ATOM   5385  C23 POPEP 249     112.788  93.163  43.764  1.00  0.00           C
ATOM   5388  C24 POPEP 249     113.297  92.833  45.184  1.00  0.00           C
ATOM   5391  C25 POPEP 249     113.378  94.013  46.153  1.00  0.00           C
ATOM   5394  C26 POPEP 249     112.067  94.802  46.255  1.00  0.00           C
ATOM   5397  C27 POPEP 249     112.007  95.663  47.523  1.00  0.00           C
ATOM   5400  C28 POPEP 249     110.917  96.742  47.444  1.00  0.00           C
ATOM   5403  C29 POPEP 249     109.527  96.182  47.224  1.00  0.00           C
ATOM   5405 0C21 POPEP 249     108.488  96.302  48.054  1.00  0.00           C
ATOM   5407 1C21 POPEP 249     108.507  97.003  49.403  1.00  0.00           C
ATOM   5410 2C21 POPEP 249     108.017  98.463  49.324  1.00  0.00           C
ATOM   5413 3C21 POPEP 249     108.858  99.363  48.384  1.00  0.00           C
ATOM   5416 4C21 POPEP 249     108.396 100.823  48.384  1.00  0.00           C
ATOM   5419 5C21 POPEP 249     108.877 101.612  49.614  1.00  0.00           C
ATOM   5422 6C21 POPEP 249     108.177 102.973  49.735  1.00  0.00           C
ATOM   5425 7C21 POPEP 249     108.637 103.773  50.954  1.00  0.00           C
ATOM   5428 8C21 POPEP 249     107.737 104.982  51.255  1.00  0.00           C
ATOM   5432  C33 POPEP 249     118.367  90.973  39.543  1.00  0.00           C
ATOM   5435  C34 POPEP 249     119.167  91.562  40.714  1.00  0.00           C
ATOM   5438  C35 POPEP 249     118.648  91.083  42.073  1.00  0.00           C
ATOM   5441  C36 POPEP 249     119.588  91.383  43.244  1.00  0.00           C
ATOM   5444  C37 POPEP 249     119.017  90.982  44.604  1.00  0.00           C
ATOM   5447  C38 POPEP 249     120.038  91.173  45.723  1.00  0.00           C
ATOM   5450  C39 POPEP 249     119.427  91.262  47.114  1.00  0.00           C
ATOM   5453 0C31 POPEP 249     120.477  91.693  48.134  1.00  0.00           C
ATOM   5456 1C31 POPEP 249     119.917  91.863  49.543  1.00  0.00           C
ATOM   5459 2C31 POPEP 249     121.007  92.213  50.554  1.00  0.00           C
ATOM   5462 3C31 POPEP 249     120.547  92.062  52.003  1.00  0.00           C
ATOM   5465 4C31 POPEP 249     119.567  93.142  52.474  1.00  0.00           C
ATOM   5468 5C31 POPEP 249     119.048  92.843  53.885  1.00  0.00           C
ATOM   5471 6C31 POPEP 249     118.396  94.053  54.553  1.00  0.00           C
ATOM   5475  NH3 POPEQ 250      91.647  10.693  76.365  1.00  0.00           N
ATOM   5479  C12 POPEQ 250      92.457  11.873  76.843  1.00  0.00           C
ATOM   5482  C11 POPEQ 250      93.957  11.763  76.514  1.00  0.00           C
ATOM   5485  P   POPEQ 250      95.537  13.873  77.145  1.00  0.00           P
ATOM   5486  O13 POPEQ 250      94.917  15.173  77.464  1.00  0.00           O
ATOM   5487  O14 POPEQ 250      96.148  13.093  78.243  1.00  0.00           O
ATOM   5488  O11 POPEQ 250      96.688  14.123  76.074  1.00  0.00           O
ATOM   5489  O12 POPEQ 250      94.477  13.063  76.295  1.00  0.00           O
ATOM   5490  C1  POPEQ 250      96.377  14.643  74.773  1.00  0.00           C
ATOM   5493  C2  POPEQ 250      97.216  13.953  73.654  1.00  0.00           C
ATOM   5495  O21 POPEQ 250      96.417  13.692  72.494  1.00  0.00           O
ATOM   5496  C21 POPEQ 250      96.057  14.723  71.764  1.00  0.00           C
ATOM   5497  O22 POPEQ 250      96.137  15.903  72.075  1.00  0.00           O
ATOM   5498  C22 POPEQ 250      95.578  14.203  70.414  1.00  0.00           C
ATOM   5501  C3  POPEQ 250      97.867  12.613  74.104  1.00  0.00           C
ATOM   5504  O31 POPEQ 250      98.218  11.793  72.953  1.00  0.00           O
ATOM   5505  C31 POPEQ 250      97.837  10.533  73.004  1.00  0.00           C
ATOM   5506  O32 POPEQ 250      97.587   9.893  74.014  1.00  0.00           O
ATOM   5507  C32 POPEQ 250      97.737   9.993  71.575  1.00  0.00           C
ATOM   5510  C23 POPEQ 250      96.747  14.123  69.394  1.00  0.00           C
ATOM   5513  C24 POPEQ 250      96.647  12.913  68.465  1.00  0.00           C
ATOM   5516  C25 POPEQ 250      95.708  13.083  67.273  1.00  0.00           C
ATOM   5519  C26 POPEQ 250      95.497  11.763  66.514  1.00  0.00           C
ATOM   5522  C27 POPEQ 250      94.908  11.953  65.104  1.00  0.00           C
ATOM   5525  C28 POPEQ 250      95.978  11.993  64.004  1.00  0.00           C
ATOM   5528  C29 POPEQ 250      95.447  12.543  62.705  1.00  0.00           C
ATOM   5530 0C21 POPEQ 250      95.458  11.982  61.474  1.00  0.00           C
ATOM   5532 1C21 POPEQ 250      96.036  10.652  61.054  1.00  0.00           C
ATOM   5535 2C21 POPEQ 250      96.988  10.743  59.844  1.00  0.00           C
ATOM   5538 3C21 POPEQ 250      96.316  11.153  58.514  1.00  0.00           C
ATOM   5541 4C21 POPEQ 250      97.286  11.843  57.544  1.00  0.00           C
ATOM   5544 5C21 POPEQ 250      96.667  12.143  56.164  1.00  0.00           C
ATOM   5547 6C21 POPEQ 250      95.477  13.113  56.234  1.00  0.00           C
ATOM   5550 7C21 POPEQ 250      94.817  13.353  54.874  1.00  0.00           C
ATOM   5553 8C21 POPEQ 250      93.667  14.352  54.953  1.00  0.00           C
ATOM   5557  C33 POPEQ 250      96.277   9.603  71.234  1.00  0.00           C
ATOM   5560  C34 POPEQ 250      96.048   9.363  69.743  1.00  0.00           C
ATOM   5563  C35 POPEQ 250      96.386   7.963  69.223  1.00  0.00           C
ATOM   5566  C36 POPEQ 250      95.957   7.843  67.755  1.00  0.00           C
ATOM   5569  C37 POPEQ 250      96.408   6.553  67.075  1.00  0.00           C
ATOM   5572  C38 POPEQ 250      96.188   6.593  65.564  1.00  0.00           C
ATOM   5575  C39 POPEQ 250      96.907   5.453  64.854  1.00  0.00           C
ATOM   5578 0C31 POPEQ 250      96.757   5.533  63.334  1.00  0.00           C
ATOM   5581 1C31 POPEQ 250      97.767   4.623  62.614  1.00  0.00           C
ATOM   5584 2C31 POPEQ 250      97.328   4.233  61.194  1.00  0.00           C
ATOM   5587 3C31 POPEQ 250      97.216   5.433  60.234  1.00  0.00           C
ATOM   5590 4C31 POPEQ 250      96.128   5.213  59.174  1.00  0.00           C
ATOM   5593 5C31 POPEQ 250      96.078   6.353  58.144  1.00  0.00           C
ATOM   5596 6C31 POPEQ 250      94.978   6.183  57.094  1.00  0.00           C
ATOM   5600  NH3 POPER 251     101.018  50.592  77.693  1.00  0.00           N
ATOM   5604  C12 POPER 251     100.927  51.813  76.834  1.00  0.00           C
ATOM   5607  C11 POPER 251     100.558  52.983  77.734  1.00  0.00           C
ATOM   5610  P   POPER 251      99.878  55.423  77.774  1.00  0.00           P
ATOM   5611  O13 POPER 251     101.027  56.233  78.214  1.00  0.00           O
ATOM   5612  O14 POPER 251      98.947  55.012  78.844  1.00  0.00           O
ATOM   5613  O11 POPER 251      99.048  56.273  76.744  1.00  0.00           O
ATOM   5614  O12 POPER 251     100.377  54.162  76.955  1.00  0.00           O
ATOM   5615  C1  POPER 251      99.637  56.613  75.504  1.00  0.00           C
ATOM   5618  C2  POPER 251      98.637  56.293  74.374  1.00  0.00           C
ATOM   5620  O21 POPER 251      99.278  56.062  73.104  1.00  0.00           O
ATOM   5621  C21 POPER 251     100.207  56.912  72.693  1.00  0.00           C
ATOM   5622  O22 POPER 251     100.528  57.953  73.243  1.00  0.00           O
ATOM   5623  C22 POPER 251     100.747  56.443  71.354  1.00  0.00           C
ATOM   5626  C3  POPER 251      97.518  57.363  74.284  1.00  0.00           C
ATOM   5629  O31 POPER 251      96.808  57.312  73.014  1.00  0.00           O
ATOM   5630  C31 POPER 251      95.757  56.473  73.004  1.00  0.00           C
ATOM   5631  O32 POPER 251      95.298  55.912  73.984  1.00  0.00           O
ATOM   5632  C32 POPER 251      95.218  56.383  71.583  1.00  0.00           C
ATOM   5635  C23 POPER 251      99.938  57.073  70.204  1.00  0.00           C
ATOM   5638  C24 POPER 251     100.298  56.483  68.833  1.00  0.00           C
ATOM   5641  C25 POPER 251      99.547  57.193  67.693  1.00  0.00           C
ATOM   5644  C26 POPER 251      99.786  56.553  66.324  1.00  0.00           C
ATOM   5647  C27 POPER 251      98.968  57.242  65.224  1.00  0.00           C
ATOM   5650  C28 POPER 251      99.068  56.572  63.844  1.00  0.00           C
ATOM   5653  C29 POPER 251      98.567  55.153  63.833  1.00  0.00           C
ATOM   5655 0C21 POPER 251      97.286  54.742  63.825  1.00  0.00           C
ATOM   5657 1C21 POPER 251      96.048  55.602  63.794  1.00  0.00           C
ATOM   5660 2C21 POPER 251      94.987  55.093  62.804  1.00  0.00           C
ATOM   5663 3C21 POPER 251      94.297  53.803  63.243  1.00  0.00           C
ATOM   5666 4C21 POPER 251      93.408  53.193  62.154  1.00  0.00           C
ATOM   5669 5C21 POPER 251      92.678  51.933  62.635  1.00  0.00           C
ATOM   5672 6C21 POPER 251      92.098  51.103  61.484  1.00  0.00           C
ATOM   5675 7C21 POPER 251      91.347  49.853  61.973  1.00  0.00           C
ATOM   5678 8C21 POPER 251      90.808  48.983  60.844  1.00  0.00           C
ATOM   5682  C33 POPER 251      95.558  55.012  70.954  1.00  0.00           C
ATOM   5685  C34 POPER 251      94.608  54.543  69.854  1.00  0.00           C
ATOM   5688  C35 POPER 251      94.968  53.123  69.413  1.00  0.00           C
ATOM   5691  C36 POPER 251      93.886  52.463  68.563  1.00  0.00           C
ATOM   5694  C37 POPER 251      94.378  51.153  67.953  1.00  0.00           C
ATOM   5697  C38 POPER 251      93.238  50.203  67.583  1.00  0.00           C
ATOM   5700  C39 POPER 251      93.628  49.153  66.534  1.00  0.00           C
ATOM   5703 0C31 POPER 251      94.996  48.492  66.754  1.00  0.00           C
ATOM   5706 1C31 POPER 251      96.128  49.053  65.864  1.00  0.00           C
ATOM   5709 2C31 POPER 251      96.337  48.253  64.564  1.00  0.00           C
ATOM   5712 3C31 POPER 251      95.148  48.313  63.594  1.00  0.00           C
ATOM   5715 4C31 POPER 251      95.367  47.463  62.344  1.00  0.00           C
ATOM   5718 5C31 POPER 251      94.208  47.553  61.354  1.00  0.00           C
ATOM   5721 6C31 POPER 251      94.427  46.723  60.094  1.00  0.00           C
ATOM   5725  NH3 POPES 252      39.148  19.483  36.004  1.00  0.00           N
ATOM   5729  C12 POPES 252      38.057  20.322  36.624  1.00  0.00           C
ATOM   5732  C11 POPES 252      38.078  21.793  36.104  1.00  0.00           C
ATOM   5735  P   POPES 252      35.677  22.302  37.164  1.00  0.00           P
ATOM   5736  O13 POPES 252      34.898  23.543  37.394  1.00  0.00           O
ATOM   5737  O14 POPES 252      35.058  21.293  36.284  1.00  0.00           O
ATOM   5738  O11 POPES 252      36.008  21.663  38.574  1.00  0.00           O
ATOM   5739  O12 POPES 252      37.128  22.673  36.694  1.00  0.00           O
ATOM   5740  C1  POPES 252      35.218  20.583  39.075  1.00  0.00           C
ATOM   5743  C2  POPES 252      35.358  20.513  40.624  1.00  0.00           C
ATOM   5745  O21 POPES 252      34.348  19.673  41.185  1.00  0.00           O
ATOM   5746  C21 POPES 252      33.078  20.033  41.124  1.00  0.00           C
ATOM   5747  O22 POPES 252      32.628  21.012  40.534  1.00  0.00           O
ATOM   5748  C22 POPES 252      32.297  19.022  41.954  1.00  0.00           C
ATOM   5751  C3  POPES 252      35.407  21.923  41.284  1.00  0.00           C
ATOM   5754  O31 POPES 252      34.817  21.983  42.593  1.00  0.00           O
ATOM   5755  C31 POPES 252      35.557  21.582  43.624  1.00  0.00           C
ATOM   5756  O32 POPES 252      36.718  21.243  43.563  1.00  0.00           O
ATOM   5757  C32 POPES 252      34.727  21.742  44.903  1.00  0.00           C
ATOM   5760  C23 POPES 252      32.648  19.053  43.474  1.00  0.00           C
ATOM   5763  C24 POPES 252      32.048  17.893  44.284  1.00  0.00           C
ATOM   5766  C25 POPES 252      32.767  16.543  44.133  1.00  0.00           C
ATOM   5769  C26 POPES 252      33.587  16.113  45.374  1.00  0.00           C
ATOM   5772  C27 POPES 252      34.207  14.713  45.184  1.00  0.00           C
ATOM   5775  C28 POPES 252      35.168  14.243  46.304  1.00  0.00           C
ATOM   5778  C29 POPES 252      34.508  13.453  47.414  1.00  0.00           C
ATOM   5780 0C21 POPES 252      34.988  13.293  48.664  1.00  0.00           C
ATOM   5782 1C21 POPES 252      36.277  13.853  49.194  1.00  0.00           C
ATOM   5785 2C21 POPES 252      37.148  12.783  49.894  1.00  0.00           C
ATOM   5788 3C21 POPES 252      37.567  11.633  48.964  1.00  0.00           C
ATOM   5791 4C21 POPES 252      38.517  10.633  49.644  1.00  0.00           C
ATOM   5794 5C21 POPES 252      37.817   9.743  50.683  1.00  0.00           C
ATOM   5797 6C21 POPES 252      38.808   9.073  51.644  1.00  0.00           C
ATOM   5800 7C21 POPES 252      38.108   8.163  52.654  1.00  0.00           C
ATOM   5803 8C21 POPES 252      39.058   7.513  53.664  1.00  0.00           C
ATOM   5807  C33 POPES 252      34.887  20.623  45.954  1.00  0.00           C
ATOM   5810  C34 POPES 252      33.657  20.592  46.874  1.00  0.00           C
ATOM   5813  C35 POPES 252      33.688  19.512  47.973  1.00  0.00           C
ATOM   5816  C36 POPES 252      32.288  19.333  48.594  1.00  0.00           C
ATOM   5819  C37 POPES 252      32.278  18.533  49.914  1.00  0.00           C
ATOM   5822  C38 POPES 252      30.868  18.213  50.424  1.00  0.00           C
ATOM   5825  C39 POPES 252      30.878  17.262  51.633  1.00  0.00           C
ATOM   5828 0C31 POPES 252      31.407  17.922  52.903  1.00  0.00           C
ATOM   5831 1C31 POPES 252      31.468  16.953  54.083  1.00  0.00           C
ATOM   5834 2C31 POPES 252      31.957  17.623  55.374  1.00  0.00           C
ATOM   5837 3C31 POPES 252      32.288  16.623  56.484  1.00  0.00           C
ATOM   5840 4C31 POPES 252      31.077  15.853  57.014  1.00  0.00           C
ATOM   5843 5C31 POPES 252      31.458  14.773  58.034  1.00  0.00           C
ATOM   5846 6C31 POPES 252      30.227  14.143  58.685  1.00  0.00           C
ATOM   5850  NH3 POPET 253      73.348  11.413  76.633  1.00  0.00           N
ATOM   5854  C12 POPET 253      74.837  11.533  76.424  1.00  0.00           C
ATOM   5857  C11 POPET 253      75.597  11.023  77.674  1.00  0.00           C
ATOM   5860  P   POPET 253      77.938  10.293  76.703  1.00  0.00           P
ATOM   5861  O13 POPET 253      79.288  10.203  77.294  1.00  0.00           O
ATOM   5862  O14 POPET 253      77.238   9.003  76.464  1.00  0.00           O
ATOM   5863  O11 POPET 253      77.957  11.103  75.344  1.00  0.00           O
ATOM   5864  O12 POPET 253      77.008  11.253  77.583  1.00  0.00           O
ATOM   5865  C1  POPET 253      79.078  11.213  74.474  1.00  0.00           C
ATOM   5868  C2  POPET 253      79.228   9.973  73.574  1.00  0.00           C
ATOM   5870  O21 POPET 253      80.488  10.103  72.904  1.00  0.00           O
ATOM   5871  C21 POPET 253      81.188   8.983  72.774  1.00  0.00           C
ATOM   5872  O22 POPET 253      80.826   7.893  73.154  1.00  0.00           O
ATOM   5873  C22 POPET 253      82.566   9.413  72.243  1.00  0.00           C
ATOM   5876  C3  POPET 253      78.048   9.843  72.564  1.00  0.00           C
ATOM   5879  O31 POPET 253      77.838   8.493  72.114  1.00  0.00           O
ATOM   5880  C31 POPET 253      78.307   8.203  70.904  1.00  0.00           C
ATOM   5881  O32 POPET 253      79.117   8.863  70.284  1.00  0.00           O
ATOM   5882  C32 POPET 253      77.538   6.993  70.364  1.00  0.00           C
ATOM   5885  C23 POPET 253      83.507   8.313  71.703  1.00  0.00           C
ATOM   5888  C24 POPET 253      83.378   8.093  70.185  1.00  0.00           C
ATOM   5891  C25 POPET 253      84.598   7.403  69.564  1.00  0.00           C
ATOM   5894  C26 POPET 253      84.468   7.203  68.044  1.00  0.00           C
ATOM   5897  C27 POPET 253      85.647   6.433  67.443  1.00  0.00           C
ATOM   5900  C28 POPET 253      86.577   7.283  66.544  1.00  0.00           C
ATOM   5903  C29 POPET 253      87.767   6.473  66.085  1.00  0.00           C
ATOM   5905 0C21 POPET 253      88.028   6.023  64.844  1.00  0.00           C
ATOM   5907 1C21 POPET 253      87.188   6.233  63.604  1.00  0.00           C
ATOM   5910 2C21 POPET 253      88.058   6.353  62.334  1.00  0.00           C
ATOM   5913 3C21 POPET 253      87.216   6.483  61.054  1.00  0.00           C
ATOM   5916 4C21 POPET 253      88.098   6.693  59.804  1.00  0.00           C
ATOM   5919 5C21 POPET 253      87.268   6.783  58.524  1.00  0.00           C
ATOM   5922 6C21 POPET 253      88.078   7.303  57.323  1.00  0.00           C
ATOM   5925 7C21 POPET 253      87.198   7.533  56.094  1.00  0.00           C
ATOM   5928 8C21 POPET 253      87.928   8.263  54.964  1.00  0.00           C
ATOM   5932  C33 POPET 253      77.488   7.053  68.824  1.00  0.00           C
ATOM   5935  C34 POPET 253      76.627   5.983  68.124  1.00  0.00           C
ATOM   5938  C35 POPET 253      76.617   6.203  66.594  1.00  0.00           C
ATOM   5941  C36 POPET 253      77.637   5.363  65.794  1.00  0.00           C
ATOM   5944  C37 POPET 253      79.127   5.533  66.133  1.00  0.00           C
ATOM   5947  C38 POPET 253      79.677   6.953  65.915  1.00  0.00           C
ATOM   5950  C39 POPET 253      81.207   6.993  65.784  1.00  0.00           C
ATOM   5953 0C31 POPET 253      81.678   6.703  64.354  1.00  0.00           C
ATOM   5956 1C31 POPET 253      83.177   6.983  64.133  1.00  0.00           C
ATOM   5959 2C31 POPET 253      83.457   8.333  63.444  1.00  0.00           C
ATOM   5962 3C31 POPET 253      83.068   9.563  64.275  1.00  0.00           C
ATOM   5965 4C31 POPET 253      83.628  10.863  63.694  1.00  0.00           C
ATOM   5968 5C31 POPET 253      83.606  12.023  64.704  1.00  0.00           C
ATOM   5971 6C31 POPET 253      84.628  13.113  64.374  1.00  0.00           C
ATOM   5975  NH3 POPEU 254     127.658 119.403  37.354  1.00  0.00           N
ATOM   5979  C12 POPEU 254     126.688 120.002  38.324  1.00  0.00           C
ATOM   5982  C11 POPEU 254     126.757 121.523  38.284  1.00  0.00           C
ATOM   5985  P   POPEU 254     125.817 123.423  39.744  1.00  0.00           P
ATOM   5986  O13 POPEU 254     124.477 124.053  39.694  1.00  0.00           O
ATOM   5987  O14 POPEU 254     126.897 124.163  39.083  1.00  0.00           O
ATOM   5988  O11 POPEU 254     126.188 123.043  41.234  1.00  0.00           O
ATOM   5989  O12 POPEU 254     125.657 122.013  39.043  1.00  0.00           O
ATOM   5990  C1  POPEU 254     125.826 123.932  42.284  1.00  0.00           C
ATOM   5993  C2  POPEU 254     124.637 123.393  43.134  1.00  0.00           C
ATOM   5995  O21 POPEU 254     125.158 122.722  44.284  1.00  0.00           O
ATOM   5996  C21 POPEU 254     125.277 123.502  45.354  1.00  0.00           C
ATOM   5997  O22 POPEU 254     125.038 124.702  45.364  1.00  0.00           O
ATOM   5998  C22 POPEU 254     125.657 122.652  46.544  1.00  0.00           C
ATOM   6001  C3  POPEU 254     123.648 122.463  42.383  1.00  0.00           C
ATOM   6004  O31 POPEU 254     122.368 122.463  43.054  1.00  0.00           O
ATOM   6005  C31 POPEU 254     122.298 121.672  44.104  1.00  0.00           C
ATOM   6006  O32 POPEU 254     123.128 120.842  44.444  1.00  0.00           O
ATOM   6007  C32 POPEU 254     121.057 122.033  44.914  1.00  0.00           C
ATOM   6010  C23 POPEU 254     125.848 123.493  47.825  1.00  0.00           C
ATOM   6013  C24 POPEU 254     126.158 122.572  49.004  1.00  0.00           C
ATOM   6016  C25 POPEU 254     126.167 123.303  50.354  1.00  0.00           C
ATOM   6019  C26 POPEU 254     126.386 122.313  51.504  1.00  0.00           C
ATOM   6022  C27 POPEU 254     126.197 122.952  52.883  1.00  0.00           C
ATOM   6025  C28 POPEU 254     126.128 121.943  54.034  1.00  0.00           C
ATOM   6028  C29 POPEU 254     124.847 121.142  53.983  1.00  0.00           C
ATOM   6030 0C21 POPEU 254     123.868 121.113  54.903  1.00  0.00           C
ATOM   6032 1C21 POPEU 254     123.877 121.803  56.243  1.00  0.00           C
ATOM   6035 2C21 POPEU 254     123.128 120.993  57.323  1.00  0.00           C
ATOM   6038 3C21 POPEU 254     123.676 119.573  57.534  1.00  0.00           C
ATOM   6041 4C21 POPEU 254     123.157 118.932  58.825  1.00  0.00           C
ATOM   6044 5C21 POPEU 254     123.618 117.482  59.044  1.00  0.00           C
ATOM   6047 6C21 POPEU 254     123.107 116.903  60.374  1.00  0.00           C
ATOM   6050 7C21 POPEU 254     123.238 115.383  60.464  1.00  0.00           C
ATOM   6053 8C21 POPEU 254     122.697 114.813  61.784  1.00  0.00           C
ATOM   6057  C33 POPEU 254     121.137 121.542  46.383  1.00  0.00           C
ATOM   6060  C34 POPEU 254     120.698 122.572  47.414  1.00  0.00           C
ATOM   6063  C35 POPEU 254     120.677 121.973  48.834  1.00  0.00           C
ATOM   6066  C36 POPEU 254     122.058 121.913  49.514  1.00  0.00           C
ATOM   6069  C37 POPEU 254     122.088 121.073  50.803  1.00  0.00           C
ATOM   6072  C38 POPEU 254     120.978 121.402  51.824  1.00  0.00           C
ATOM   6075  C39 POPEU 254     121.158 122.763  52.523  1.00  0.00           C
ATOM   6078 0C31 POPEU 254     119.926 123.142  53.354  1.00  0.00           C
ATOM   6081 1C31 POPEU 254     120.148 124.413  54.184  1.00  0.00           C
ATOM   6084 2C31 POPEU 254     118.837 125.082  54.644  1.00  0.00           C
ATOM   6087 3C31 POPEU 254     118.028 124.273  55.665  1.00  0.00           C
ATOM   6090 4C31 POPEU 254     118.788 124.042  56.973  1.00  0.00           C
ATOM   6093 5C31 POPEU 254     117.907 123.482  58.095  1.00  0.00           C
ATOM   6096 6C31 POPEU 254     118.618 123.482  59.444  1.00  0.00           C
ATOM   6100  NH3 POPEV 255      62.468 105.303  79.133  1.00  0.00           N
ATOM   6104  C12 POPEV 255      61.017 104.982  79.424  1.00  0.00           C
ATOM   6107  C11 POPEV 255      60.868 103.752  80.324  1.00  0.00           C
ATOM   6110  P   POPEV 255      58.597 102.532  80.854  1.00  0.00           P
ATOM   6111  O13 POPEV 255      59.348 101.273  80.653  1.00  0.00           O
ATOM   6112  O14 POPEV 255      57.718 102.582  82.034  1.00  0.00           O
ATOM   6113  O11 POPEV 255      57.758 102.913  79.575  1.00  0.00           O
ATOM   6114  O12 POPEV 255      59.598 103.752  80.974  1.00  0.00           O
ATOM   6115  C1  POPEV 255      57.948 102.153  78.373  1.00  0.00           C
ATOM   6118  C2  POPEV 255      57.188 102.852  77.224  1.00  0.00           C
ATOM   6120  O21 POPEV 255      57.038 102.003  76.085  1.00  0.00           O
ATOM   6121  C21 POPEV 255      58.098 101.702  75.374  1.00  0.00           C
ATOM   6122  O22 POPEV 255      59.247 101.992  75.584  1.00  0.00           O
ATOM   6123  C22 POPEV 255      57.558 101.002  74.114  1.00  0.00           C
ATOM   6126  C3  POPEV 255      57.837 104.233  76.894  1.00  0.00           C
ATOM   6129  O31 POPEV 255      57.328 104.853  75.694  1.00  0.00           O
ATOM   6130  C31 POPEV 255      56.288 105.653  75.854  1.00  0.00           C
ATOM   6131  O32 POPEV 255      55.668 105.812  76.885  1.00  0.00           O
ATOM   6132  C32 POPEV 255      55.957 106.252  74.464  1.00  0.00           C
ATOM   6135  C23 POPEV 255      58.587 100.182  73.303  1.00  0.00           C
ATOM   6138  C24 POPEV 255      57.948  99.613  72.034  1.00  0.00           C
ATOM   6141  C25 POPEV 255      58.038  98.083  71.874  1.00  0.00           C
ATOM   6144  C26 POPEV 255      59.488  97.582  71.764  1.00  0.00           C
ATOM   6147  C27 POPEV 255      59.587  96.142  71.234  1.00  0.00           C
ATOM   6150  C28 POPEV 255      61.048  95.702  71.044  1.00  0.00           C
ATOM   6153  C29 POPEV 255      61.207  94.293  70.523  1.00  0.00           C
ATOM   6155 0C21 POPEV 255      60.978  93.883  69.264  1.00  0.00           C
ATOM   6157 1C21 POPEV 255      60.518  94.762  68.124  1.00  0.00           C
ATOM   6160 2C21 POPEV 255      61.207  94.463  66.784  1.00  0.00           C
ATOM   6163 3C21 POPEV 255      60.778  93.123  66.154  1.00  0.00           C
ATOM   6166 4C21 POPEV 255      61.407  92.822  64.794  1.00  0.00           C
ATOM   6169 5C21 POPEV 255      60.957  93.782  63.674  1.00  0.00           C
ATOM   6172 6C21 POPEV 255      61.608  93.433  62.334  1.00  0.00           C
ATOM   6175 7C21 POPEV 255      61.297  94.443  61.224  1.00  0.00           C
ATOM   6178 8C21 POPEV 255      62.067  94.172  59.944  1.00  0.00           C
ATOM   6182  C33 POPEV 255      54.538 106.852  74.334  1.00  0.00           C
ATOM   6185  C34 POPEV 255      54.057 106.973  72.874  1.00  0.00           C
ATOM   6188  C35 POPEV 255      54.447 108.272  72.145  1.00  0.00           C
ATOM   6191  C36 POPEV 255      54.017 108.242  70.663  1.00  0.00           C
ATOM   6194  C37 POPEV 255      54.297 109.543  69.904  1.00  0.00           C
ATOM   6197  C38 POPEV 255      54.668 109.363  68.415  1.00  0.00           C
ATOM   6200  C39 POPEV 255      53.727 108.482  67.574  1.00  0.00           C
ATOM   6203 0C31 POPEV 255      52.488 109.223  67.064  1.00  0.00           C
ATOM   6206 1C31 POPEV 255      51.627 108.353  66.123  1.00  0.00           C
ATOM   6209 2C31 POPEV 255      50.458 109.123  65.484  1.00  0.00           C
ATOM   6212 3C31 POPEV 255      50.878 109.993  64.284  1.00  0.00           C
ATOM   6215 4C31 POPEV 255      50.817 109.263  62.934  1.00  0.00           C
ATOM   6218 5C31 POPEV 255      49.387 109.102  62.394  1.00  0.00           C
ATOM   6221 6C31 POPEV 255      49.328 108.543  60.964  1.00  0.00           C
ATOM   6225  NH3 POPEW 256      38.808  92.392  79.444  1.00  0.00           N
ATOM   6229  C12 POPEW 256      39.288  91.063  78.964  1.00  0.00           C
ATOM   6232  C11 POPEW 256      38.087  90.163  78.574  1.00  0.00           C
ATOM   6235  P   POPEW 256      35.847  89.193  79.474  1.00  0.00           P
ATOM   6236  O13 POPEW 256      36.258  87.843  79.913  1.00  0.00           O
ATOM   6237  O14 POPEW 256      34.688  89.833  80.135  1.00  0.00           O
ATOM   6238  O11 POPEW 256      35.617  89.233  77.914  1.00  0.00           O
ATOM   6239  O12 POPEW 256      37.067  90.203  79.595  1.00  0.00           O
ATOM   6240  C1  POPEW 256      34.328  89.142  77.313  1.00  0.00           C
ATOM   6243  C2  POPEW 256      34.378  88.102  76.184  1.00  0.00           C
ATOM   6245  O21 POPEW 256      33.057  87.652  75.814  1.00  0.00           O
ATOM   6246  C21 POPEW 256      32.488  88.312  74.824  1.00  0.00           C
ATOM   6247  O22 POPEW 256      32.687  89.473  74.525  1.00  0.00           O
ATOM   6248  C22 POPEW 256      31.778  87.243  73.974  1.00  0.00           C
ATOM   6251  C3  POPEW 256      35.198  86.852  76.604  1.00  0.00           C
ATOM   6254  O31 POPEW 256      35.108  85.823  75.604  1.00  0.00           O
ATOM   6255  C31 POPEW 256      35.898  85.982  74.564  1.00  0.00           C
ATOM   6256  O32 POPEW 256      36.688  86.892  74.394  1.00  0.00           O
ATOM   6257  C32 POPEW 256      35.677  84.833  73.604  1.00  0.00           C
ATOM   6260  C23 POPEW 256      31.077  87.763  72.693  1.00  0.00           C
ATOM   6263  C24 POPEW 256      30.887  86.672  71.614  1.00  0.00           C
ATOM   6266  C25 POPEW 256      30.148  87.173  70.364  1.00  0.00           C
ATOM   6269  C26 POPEW 256      29.887  86.083  69.304  1.00  0.00           C
ATOM   6272  C27 POPEW 256      28.597  86.353  68.504  1.00  0.00           C
ATOM   6275  C28 POPEW 256      28.298  85.303  67.413  1.00  0.00           C
ATOM   6278  C29 POPEW 256      29.007  85.553  66.104  1.00  0.00           C
ATOM   6280 0C21 POPEW 256      28.458  85.523  64.873  1.00  0.00           C
ATOM   6282 1C21 POPEW 256      27.028  85.172  64.514  1.00  0.00           C
ATOM   6285 2C21 POPEW 256      26.918  84.072  63.444  1.00  0.00           C
ATOM   6288 3C21 POPEW 256      27.638  82.763  63.804  1.00  0.00           C
ATOM   6291 4C21 POPEW 256      27.288  81.633  62.813  1.00  0.00           C
ATOM   6294 5C21 POPEW 256      28.168  80.383  62.964  1.00  0.00           C
ATOM   6297 6C21 POPEW 256      27.847  79.342  61.884  1.00  0.00           C
ATOM   6300 7C21 POPEW 256      28.837  78.163  61.864  1.00  0.00           C
ATOM   6303 8C21 POPEW 256      28.608  77.193  60.704  1.00  0.00           C
ATOM   6307  C33 POPEW 256      36.137  85.133  72.165  1.00  0.00           C
ATOM   6310  C34 POPEW 256      35.958  83.883  71.314  1.00  0.00           C
ATOM   6313  C35 POPEW 256      35.868  84.083  69.803  1.00  0.00           C
ATOM   6316  C36 POPEW 256      37.227  84.112  69.114  1.00  0.00           C
ATOM   6319  C37 POPEW 256      37.058  84.093  67.594  1.00  0.00           C
ATOM   6322  C38 POPEW 256      38.347  83.703  66.864  1.00  0.00           C
ATOM   6325  C39 POPEW 256      38.238  83.943  65.364  1.00  0.00           C
ATOM   6328 0C31 POPEW 256      39.597  83.883  64.654  1.00  0.00           C
ATOM   6331 1C31 POPEW 256      39.747  84.973  63.584  1.00  0.00           C
ATOM   6334 2C31 POPEW 256      41.177  85.113  63.064  1.00  0.00           C
ATOM   6337 3C31 POPEW 256      41.747  83.832  62.435  1.00  0.00           C
ATOM   6340 4C31 POPEW 256      40.918  83.312  61.255  1.00  0.00           C
ATOM   6343 5C31 POPEW 256      41.578  82.122  60.554  1.00  0.00           C
ATOM   6346 6C31 POPEW 256      40.798  81.602  59.345  1.00  0.00           C
ATOM   6350  NH3 POPEX 257      83.737  58.422  78.415  1.00  0.00           N
ATOM   6354  C12 POPEX 257      82.597  57.663  77.784  1.00  0.00           C
ATOM   6357  C11 POPEX 257      81.237  58.002  78.404  1.00  0.00           C
ATOM   6360  P   POPEX 257      80.957  60.583  78.714  1.00  0.00           P
ATOM   6361  O13 POPEX 257      80.298  60.403  80.014  1.00  0.00           O
ATOM   6362  O14 POPEX 257      82.426  60.802  78.744  1.00  0.00           O
ATOM   6363  O11 POPEX 257      80.178  61.653  77.833  1.00  0.00           O
ATOM   6364  O12 POPEX 257      80.768  59.252  77.904  1.00  0.00           O
ATOM   6365  C1  POPEX 257      80.288  61.693  76.414  1.00  0.00           C
ATOM   6368  C2  POPEX 257      78.898  61.912  75.755  1.00  0.00           C
ATOM   6370  O21 POPEX 257      78.878  61.392  74.404  1.00  0.00           O
ATOM   6371  C21 POPEX 257      79.598  62.022  73.504  1.00  0.00           C
ATOM   6372  O22 POPEX 257      80.358  62.953  73.693  1.00  0.00           O
ATOM   6373  C22 POPEX 257      79.377  61.403  72.123  1.00  0.00           C
ATOM   6376  C3  POPEX 257      78.377  63.393  75.864  1.00  0.00           C
ATOM   6379  O31 POPEX 257      77.637  63.813  74.694  1.00  0.00           O
ATOM   6380  C31 POPEX 257      77.587  65.132  74.505  1.00  0.00           C
ATOM   6381  O32 POPEX 257      77.867  65.983  75.325  1.00  0.00           O
ATOM   6382  C32 POPEX 257      77.057  65.392  73.093  1.00  0.00           C
ATOM   6385  C23 POPEX 257      78.517  62.242  71.144  1.00  0.00           C
ATOM   6388  C24 POPEX 257      78.317  61.522  69.803  1.00  0.00           C
ATOM   6391  C25 POPEX 257      77.298  62.213  68.884  1.00  0.00           C
ATOM   6394  C26 POPEX 257      77.158  61.543  67.513  1.00  0.00           C
ATOM   6397  C27 POPEX 257      76.008  62.122  66.674  1.00  0.00           C
ATOM   6400  C28 POPEX 257      75.978  61.603  65.224  1.00  0.00           C
ATOM   6403  C29 POPEX 257      74.777  62.063  64.434  1.00  0.00           C
ATOM   6405 0C21 POPEX 257      73.828  61.293  63.864  1.00  0.00           C
ATOM   6407 1C21 POPEX 257      73.758  59.783  63.924  1.00  0.00           C
ATOM   6410 2C21 POPEX 257      74.438  59.053  62.754  1.00  0.00           C
ATOM   6413 3C21 POPEX 257      73.587  58.953  61.474  1.00  0.00           C
ATOM   6416 4C21 POPEX 257      74.298  58.092  60.424  1.00  0.00           C
ATOM   6419 5C21 POPEX 257      73.438  57.653  59.223  1.00  0.00           C
ATOM   6422 6C21 POPEX 257      73.218  58.752  58.174  1.00  0.00           C
ATOM   6425 7C21 POPEX 257      72.718  58.203  56.833  1.00  0.00           C
ATOM   6428 8C21 POPEX 257      72.547  59.263  55.753  1.00  0.00           C
ATOM   6432  C33 POPEX 257      78.137  65.903  72.114  1.00  0.00           C
ATOM   6435  C34 POPEX 257      77.608  65.992  70.674  1.00  0.00           C
ATOM   6438  C35 POPEX 257      76.947  67.343  70.364  1.00  0.00           C
ATOM   6441  C36 POPEX 257      76.477  67.413  68.914  1.00  0.00           C
ATOM   6444  C37 POPEX 257      75.827  68.742  68.523  1.00  0.00           C
ATOM   6447  C38 POPEX 257      75.448  68.752  67.044  1.00  0.00           C
ATOM   6450  C39 POPEX 257      74.198  69.593  66.714  1.00  0.00           C
ATOM   6453 0C31 POPEX 257      73.718  69.333  65.284  1.00  0.00           C
ATOM   6456 1C31 POPEX 257      74.527  70.083  64.214  1.00  0.00           C
ATOM   6459 2C31 POPEX 257      73.788  71.293  63.633  1.00  0.00           C
ATOM   6462 3C31 POPEX 257      73.417  72.333  64.704  1.00  0.00           C
ATOM   6465 4C31 POPEX 257      72.758  73.583  64.114  1.00  0.00           C
ATOM   6468 5C31 POPEX 257      71.268  73.372  63.854  1.00  0.00           C
ATOM   6471 6C31 POPEX 257      70.637  74.532  63.083  1.00  0.00           C
ATOM   6475  NH3 POPEY 258      59.528  32.002  31.204  1.00  0.00           N
ATOM   6479  C12 POPEY 258      60.728  32.002  32.113  1.00  0.00           C
ATOM   6482  C11 POPEY 258      61.937  32.763  31.514  1.00  0.00           C
ATOM   6485  P   POPEY 258      63.898  31.642  32.874  1.00  0.00           P
ATOM   6486  O13 POPEY 258      62.958  30.723  33.544  1.00  0.00           O
ATOM   6487  O14 POPEY 258      64.667  31.113  31.714  1.00  0.00           O
ATOM   6488  O11 POPEY 258      64.898  32.203  33.964  1.00  0.00           O
ATOM   6489  O12 POPEY 258      63.028  32.883  32.414  1.00  0.00           O
ATOM   6490  C1  POPEY 258      64.918  33.552  34.444  1.00  0.00           C
ATOM   6493  C2  POPEY 258      63.938  33.842  35.624  1.00  0.00           C
ATOM   6495  O21 POPEY 258      64.327  35.063  36.294  1.00  0.00           O
ATOM   6496  C21 POPEY 258      64.158  36.193  35.614  1.00  0.00           C
ATOM   6497  O22 POPEY 258      63.578  36.293  34.543  1.00  0.00           O
ATOM   6498  C22 POPEY 258      64.837  37.333  36.383  1.00  0.00           C
ATOM   6501  C3  POPEY 258      63.908  32.693  36.684  1.00  0.00           C
ATOM   6504  O31 POPEY 258      62.948  32.943  37.743  1.00  0.00           O
ATOM   6505  C31 POPEY 258      63.438  33.303  38.934  1.00  0.00           C
ATOM   6506  O32 POPEY 258      64.608  33.453  39.214  1.00  0.00           O
ATOM   6507  C32 POPEY 258      62.277  33.552  39.903  1.00  0.00           C
ATOM   6510  C23 POPEY 258      66.128  37.833  35.694  1.00  0.00           C
ATOM   6513  C24 POPEY 258      67.127  38.513  36.644  1.00  0.00           C
ATOM   6516  C25 POPEY 258      66.927  40.022  36.854  1.00  0.00           C
ATOM   6519  C26 POPEY 258      67.758  40.613  38.014  1.00  0.00           C
ATOM   6522  C27 POPEY 258      68.348  42.013  37.764  1.00  0.00           C
ATOM   6525  C28 POPEY 258      67.317  43.162  37.664  1.00  0.00           C
ATOM   6528  C29 POPEY 258      67.898  44.503  38.054  1.00  0.00           C
ATOM   6530 0C21 POPEY 258      67.207  45.532  38.594  1.00  0.00           C
ATOM   6532 1C21 POPEY 258      65.728  45.532  38.914  1.00  0.00           C
ATOM   6535 2C21 POPEY 258      65.358  46.563  40.005  1.00  0.00           C
ATOM   6538 3C21 POPEY 258      65.807  46.173  41.413  1.00  0.00           C
ATOM   6541 4C21 POPEY 258      65.627  47.302  42.424  1.00  0.00           C
ATOM   6544 5C21 POPEY 258      66.128  46.962  43.834  1.00  0.00           C
ATOM   6547 6C21 POPEY 258      66.048  48.183  44.774  1.00  0.00           C
ATOM   6550 7C21 POPEY 258      66.317  47.853  46.243  1.00  0.00           C
ATOM   6553 8C21 POPEY 258      66.258  49.083  47.144  1.00  0.00           C
ATOM   6557  C33 POPEY 258      61.627  34.932  39.664  1.00  0.00           C
ATOM   6560  C34 POPEY 258      60.377  35.173  40.525  1.00  0.00           C
ATOM   6563  C35 POPEY 258      60.588  35.143  42.034  1.00  0.00           C
ATOM   6566  C36 POPEY 258      59.458  35.912  42.733  1.00  0.00           C
ATOM   6569  C37 POPEY 258      59.647  36.002  44.243  1.00  0.00           C
ATOM   6572  C38 POPEY 258      58.608  36.923  44.903  1.00  0.00           C
ATOM   6575  C39 POPEY 258      58.747  37.022  46.424  1.00  0.00           C
ATOM   6578 0C31 POPEY 258      58.618  35.663  47.114  1.00  0.00           C
ATOM   6581 1C31 POPEY 258      58.397  35.813  48.615  1.00  0.00           C
ATOM   6584 2C31 POPEY 258      58.288  34.473  49.354  1.00  0.00           C
ATOM   6587 3C31 POPEY 258      58.177  34.662  50.873  1.00  0.00           C
ATOM   6590 4C31 POPEY 258      57.137  35.712  51.284  1.00  0.00           C
ATOM   6593 5C31 POPEY 258      57.038  35.883  52.804  1.00  0.00           C
ATOM   6596 6C31 POPEY 258      56.198  37.083  53.223  1.00  0.00           C
ATOM   6600  NH3 POPEZ 259      78.158  37.162  33.223  1.00  0.00           N
ATOM   6604  C12 POPEZ 259      77.538  37.053  31.854  1.00  0.00           C
ATOM   6607  C11 POPEZ 259      77.828  35.692  31.184  1.00  0.00           C
ATOM   6610  P   POPEZ 259      75.597  35.443  29.844  1.00  0.00           P
ATOM   6611  O13 POPEZ 259      75.137  36.833  29.654  1.00  0.00           O
ATOM   6612  O14 POPEZ 259      75.148  34.353  28.934  1.00  0.00           O
ATOM   6613  O11 POPEZ 259      75.198  34.983  31.304  1.00  0.00           O
ATOM   6614  O12 POPEZ 259      77.177  35.513  29.924  1.00  0.00           O
ATOM   6615  C1  POPEZ 259      73.828  35.083  31.694  1.00  0.00           C
ATOM   6618  C2  POPEZ 259      73.538  34.322  33.014  1.00  0.00           C
ATOM   6620  O21 POPEZ 259      73.478  35.213  34.133  1.00  0.00           O
ATOM   6621  C21 POPEZ 259      74.598  35.723  34.594  1.00  0.00           C
ATOM   6622  O22 POPEZ 259      75.708  35.692  34.094  1.00  0.00           O
ATOM   6623  C22 POPEZ 259      74.268  36.342  35.954  1.00  0.00           C
ATOM   6626  C3  POPEZ 259      74.458  33.072  33.214  1.00  0.00           C
ATOM   6629  O31 POPEZ 259      74.468  32.603  34.574  1.00  0.00           O
ATOM   6630  C31 POPEZ 259      73.457  31.833  34.954  1.00  0.00           C
ATOM   6631  O32 POPEZ 259      72.658  31.313  34.203  1.00  0.00           O
ATOM   6632  C32 POPEZ 259      73.548  31.663  36.464  1.00  0.00           C
ATOM   6635  C23 POPEZ 259      75.468  36.323  36.915  1.00  0.00           C
ATOM   6638  C24 POPEZ 259      75.207  37.162  38.174  1.00  0.00           C
ATOM   6641  C25 POPEZ 259      74.188  36.563  39.144  1.00  0.00           C
ATOM   6644  C26 POPEZ 259      74.667  35.333  39.935  1.00  0.00           C
ATOM   6647  C27 POPEZ 259      73.828  35.103  41.203  1.00  0.00           C
ATOM   6650  C28 POPEZ 259      74.548  34.283  42.304  1.00  0.00           C
ATOM   6653  C29 POPEZ 259      73.828  34.423  43.624  1.00  0.00           C
ATOM   6655 0C21 POPEZ 259      73.968  33.673  44.724  1.00  0.00           C
ATOM   6657 1C21 POPEZ 259      74.918  32.522  44.914  1.00  0.00           C
ATOM   6660 2C21 POPEZ 259      75.898  32.743  46.083  1.00  0.00           C
ATOM   6663 3C21 POPEZ 259      75.277  32.623  47.484  1.00  0.00           C
ATOM   6666 4C21 POPEZ 259      76.378  32.573  48.554  1.00  0.00           C
ATOM   6669 5C21 POPEZ 259      75.877  32.522  50.005  1.00  0.00           C
ATOM   6672 6C21 POPEZ 259      77.048  32.283  50.974  1.00  0.00           C
ATOM   6675 7C21 POPEZ 259      76.658  32.432  52.444  1.00  0.00           C
ATOM   6678 8C21 POPEZ 259      77.858  32.333  53.404  1.00  0.00           C
ATOM   6682  C33 POPEZ 259      72.247  31.143  37.124  1.00  0.00           C
ATOM   6685  C34 POPEZ 259      72.317  31.203  38.653  1.00  0.00           C
ATOM   6688  C35 POPEZ 259      73.548  30.492  39.243  1.00  0.00           C
ATOM   6691  C36 POPEZ 259      73.387  30.223  40.744  1.00  0.00           C
ATOM   6694  C37 POPEZ 259      74.497  29.333  41.313  1.00  0.00           C
ATOM   6697  C38 POPEZ 259      74.247  29.063  42.804  1.00  0.00           C
ATOM   6700  C39 POPEZ 259      75.367  28.293  43.504  1.00  0.00           C
ATOM   6703 0C31 POPEZ 259      75.478  28.733  44.964  1.00  0.00           C
ATOM   6706 1C31 POPEZ 259      76.527  27.973  45.784  1.00  0.00           C
ATOM   6709 2C31 POPEZ 259      76.858  28.703  47.094  1.00  0.00           C
ATOM   6712 3C31 POPEZ 259      75.677  28.803  48.074  1.00  0.00           C
ATOM   6715 4C31 POPEZ 259      75.398  27.483  48.794  1.00  0.00           C
ATOM   6718 5C31 POPEZ 259      74.237  27.573  49.794  1.00  0.00           C
ATOM   6721 6C31 POPEZ 259      74.268  26.463  50.844  1.00  0.00           C
ATOM   6725  NH3 POPEa 260      40.248  98.323  79.164  1.00  0.00           N
ATOM   6729  C12 POPEa 260      38.968  97.542  79.284  1.00  0.00           C
ATOM   6732  C11 POPEa 260      38.707  97.193  80.764  1.00  0.00           C
ATOM   6735  P   POPEa 260      37.108  95.113  80.793  1.00  0.00           P
ATOM   6736  O13 POPEa 260      35.788  94.802  81.394  1.00  0.00           O
ATOM   6737  O14 POPEa 260      38.267  94.322  81.254  1.00  0.00           O
ATOM   6738  O11 POPEa 260      37.027  94.942  79.223  1.00  0.00           O
ATOM   6739  O12 POPEa 260      37.398  96.653  80.933  1.00  0.00           O
ATOM   6740  C1  POPEa 260      35.948  94.202  78.654  1.00  0.00           C
ATOM   6743  C2  POPEa 260      35.538  94.813  77.294  1.00  0.00           C
ATOM   6745  O21 POPEa 260      35.207  93.692  76.454  1.00  0.00           O
ATOM   6746  C21 POPEa 260      34.288  93.962  75.534  1.00  0.00           C
ATOM   6747  O22 POPEa 260      33.648  95.002  75.484  1.00  0.00           O
ATOM   6748  C22 POPEa 260      34.128  92.773  74.584  1.00  0.00           C
ATOM   6751  C3  POPEa 260      36.688  95.683  76.684  1.00  0.00           C
ATOM   6754  O31 POPEa 260      36.437  95.943  75.304  1.00  0.00           O
ATOM   6755  C31 POPEa 260      37.448  96.363  74.564  1.00  0.00           C
ATOM   6756  O32 POPEa 260      38.547  96.702  74.964  1.00  0.00           O
ATOM   6757  C32 POPEa 260      37.038  96.182  73.104  1.00  0.00           C
ATOM   6760  C23 POPEa 260      32.808  92.752  73.774  1.00  0.00           C
ATOM   6763  C24 POPEa 260      32.558  93.962  72.844  1.00  0.00           C
ATOM   6766  C25 POPEa 260      33.747  94.403  71.974  1.00  0.00           C
ATOM   6769  C26 POPEa 260      33.968  93.573  70.705  1.00  0.00           C
ATOM   6772  C27 POPEa 260      34.887  94.312  69.715  1.00  0.00           C
ATOM   6775  C28 POPEa 260      34.817  93.792  68.264  1.00  0.00           C
ATOM   6778  C29 POPEa 260      35.378  92.412  68.044  1.00  0.00           C
ATOM   6780 0C21 POPEa 260      35.668  91.892  66.834  1.00  0.00           C
ATOM   6782 1C21 POPEa 260      35.468  92.572  65.493  1.00  0.00           C
ATOM   6785 2C21 POPEa 260      36.758  92.733  64.663  1.00  0.00           C
ATOM   6788 3C21 POPEa 260      37.448  91.402  64.334  1.00  0.00           C
ATOM   6791 4C21 POPEa 260      38.448  91.502  63.174  1.00  0.00           C
ATOM   6794 5C21 POPEa 260      39.628  92.442  63.424  1.00  0.00           C
ATOM   6797 6C21 POPEa 260      40.738  92.283  62.374  1.00  0.00           C
ATOM   6800 7C21 POPEa 260      42.087  92.873  62.784  1.00  0.00           C
ATOM   6803 8C21 POPEa 260      43.228  92.402  61.884  1.00  0.00           C
ATOM   6807  C33 POPEa 260      37.698  97.153  72.104  1.00  0.00           C
ATOM   6810  C34 POPEa 260      37.648  96.612  70.674  1.00  0.00           C
ATOM   6813  C35 POPEa 260      38.578  97.363  69.715  1.00  0.00           C
ATOM   6816  C36 POPEa 260      38.207  98.822  69.444  1.00  0.00           C
ATOM   6819  C37 POPEa 260      39.188  99.463  68.444  1.00  0.00           C
ATOM   6822  C38 POPEa 260      38.777 100.853  67.944  1.00  0.00           C
ATOM   6825  C39 POPEa 260      37.517 100.823  67.064  1.00  0.00           C
ATOM   6828 0C31 POPEa 260      37.297 102.113  66.263  1.00  0.00           C
ATOM   6831 1C31 POPEa 260      35.988 102.073  65.464  1.00  0.00           C
ATOM   6834 2C31 POPEa 260      35.718 103.342  64.633  1.00  0.00           C
ATOM   6837 3C31 POPEa 260      36.737 103.622  63.514  1.00  0.00           C
ATOM   6840 4C31 POPEa 260      36.407 103.002  62.144  1.00  0.00           C
ATOM   6843 5C31 POPEa 260      36.427 101.472  62.094  1.00  0.00           C
ATOM   6846 6C31 POPEa 260      36.328 100.912  60.674  1.00  0.00           C
ATOM   6850  NH3 POPEb 261     124.698  23.603  76.303  1.00  0.00           N
ATOM   6854  C12 POPEb 261     125.777  23.912  77.313  1.00  0.00           C
ATOM   6857  C11 POPEb 261     125.188  24.312  78.684  1.00  0.00           C
ATOM   6860  P   POPEb 261     125.078  26.903  79.133  1.00  0.00           P
ATOM   6861  O13 POPEb 261     124.188  28.053  78.865  1.00  0.00           O
ATOM   6862  O14 POPEb 261     125.687  26.823  80.485  1.00  0.00           O
ATOM   6863  O11 POPEb 261     126.316  26.953  78.144  1.00  0.00           O
ATOM   6864  O12 POPEb 261     124.427  25.533  78.654  1.00  0.00           O
ATOM   6865  C1  POPEb 261     126.657  28.133  77.413  1.00  0.00           C
ATOM   6868  C2  POPEb 261     125.978  28.143  76.014  1.00  0.00           C
ATOM   6870  O21 POPEb 261     127.018  28.123  75.013  1.00  0.00           O
ATOM   6871  C21 POPEb 261     126.927  27.172  74.094  1.00  0.00           C
ATOM   6872  O22 POPEb 261     126.197  26.203  74.114  1.00  0.00           O
ATOM   6873  C22 POPEb 261     127.887  27.553  72.944  1.00  0.00           C
ATOM   6876  C3  POPEb 261     125.127  29.432  75.814  1.00  0.00           C
ATOM   6879  O31 POPEb 261     124.188  29.323  74.743  1.00  0.00           O
ATOM   6880  C31 POPEb 261     124.497  29.692  73.523  1.00  0.00           C
ATOM   6881  O32 POPEb 261     125.628  30.022  73.124  1.00  0.00           O
ATOM   6882  C32 POPEb 261     123.247  29.502  72.654  1.00  0.00           C
ATOM   6885  C23 POPEb 261     127.328  27.123  71.575  1.00  0.00           C
ATOM   6888  C24 POPEb 261     127.917  27.843  70.354  1.00  0.00           C
ATOM   6891  C25 POPEb 261     127.146  27.513  69.054  1.00  0.00           C
ATOM   6894  C26 POPEb 261     127.518  26.152  68.434  1.00  0.00           C
ATOM   6897  C27 POPEb 261     126.337  25.453  67.734  1.00  0.00           C
ATOM   6900  C28 POPEb 261     126.688  24.063  67.184  1.00  0.00           C
ATOM   6903  C29 POPEb 261     127.426  24.093  65.873  1.00  0.00           C
ATOM   6905 0C21 POPEb 261     127.108  23.463  64.724  1.00  0.00           C
ATOM   6907 1C21 POPEb 261     125.896  22.583  64.493  1.00  0.00           C
ATOM   6910 2C21 POPEb 261     125.158  22.933  63.184  1.00  0.00           C
ATOM   6913 3C21 POPEb 261     123.928  22.033  62.964  1.00  0.00           C
ATOM   6916 4C21 POPEb 261     124.267  20.662  62.365  1.00  0.00           C
ATOM   6919 5C21 POPEb 261     124.407  20.693  60.844  1.00  0.00           C
ATOM   6922 6C21 POPEb 261     124.838  19.343  60.254  1.00  0.00           C
ATOM   6925 7C21 POPEb 261     124.978  19.373  58.734  1.00  0.00           C
ATOM   6928 8C21 POPEb 261     125.568  18.083  58.174  1.00  0.00           C
ATOM   6932  C33 POPEb 261     123.518  29.323  71.154  1.00  0.00           C
ATOM   6935  C34 POPEb 261     122.307  28.733  70.394  1.00  0.00           C
ATOM   6938  C35 POPEb 261     121.078  29.643  70.304  1.00  0.00           C
ATOM   6941  C36 POPEb 261     120.027  29.043  69.354  1.00  0.00           C
ATOM   6944  C37 POPEb 261     118.807  29.943  69.094  1.00  0.00           C
ATOM   6947  C38 POPEb 261     118.187  29.683  67.714  1.00  0.00           C
ATOM   6950  C39 POPEb 261     118.977  30.363  66.575  1.00  0.00           C
ATOM   6953 0C31 POPEb 261     118.847  29.653  65.224  1.00  0.00           C
ATOM   6956 1C31 POPEb 261     119.728  30.283  64.133  1.00  0.00           C
ATOM   6959 2C31 POPEb 261     120.097  29.342  62.973  1.00  0.00           C
ATOM   6962 3C31 POPEb 261     119.117  29.312  61.793  1.00  0.00           C
ATOM   6965 4C31 POPEb 261     117.748  28.693  62.113  1.00  0.00           C
ATOM   6968 5C31 POPEb 261     116.887  28.493  60.863  1.00  0.00           C
ATOM   6971 6C31 POPEb 261     115.528  27.852  61.144  1.00  0.00           C
ATOM   6975  NH3 POPEc 262     110.896  64.642  33.083  1.00  0.00           N
ATOM   6979  C12 POPEc 262     111.867  65.712  33.504  1.00  0.00           C
ATOM   6982  C11 POPEc 262     111.828  65.962  35.034  1.00  0.00           C
ATOM   6985  P   POPEc 262     109.458  66.852  35.595  1.00  0.00           P
ATOM   6986  O13 POPEc 262     108.758  68.123  35.874  1.00  0.00           O
ATOM   6987  O14 POPEc 262     108.938  66.032  34.473  1.00  0.00           O
ATOM   6988  O11 POPEc 262     109.488  65.922  36.864  1.00  0.00           O
ATOM   6989  O12 POPEc 262     110.997  67.072  35.374  1.00  0.00           O
ATOM   6990  C1  POPEc 262     109.786  66.473  38.155  1.00  0.00           C
ATOM   6993  C2  POPEc 262     108.807  65.913  39.203  1.00  0.00           C
ATOM   6995  O21 POPEc 262     109.418  66.023  40.504  1.00  0.00           O
ATOM   6996  C21 POPEc 262     108.768  66.782  41.374  1.00  0.00           C
ATOM   6997  O22 POPEc 262     107.707  67.352  41.174  1.00  0.00           O
ATOM   6998  C22 POPEc 262     109.567  66.903  42.654  1.00  0.00           C
ATOM   7001  C3  POPEc 262     108.548  64.432  38.903  1.00  0.00           C
ATOM   7004  O31 POPEc 262     107.667  63.873  39.894  1.00  0.00           O
ATOM   7005  C31 POPEc 262     108.107  62.772  40.464  1.00  0.00           C
ATOM   7006  O32 POPEc 262     109.098  62.153  40.093  1.00  0.00           O
ATOM   7007  C32 POPEc 262     107.228  62.403  41.653  1.00  0.00           C
ATOM   7010  C23 POPEc 262     108.658  67.203  43.864  1.00  0.00           C
ATOM   7013  C24 POPEc 262     109.468  67.273  45.154  1.00  0.00           C
ATOM   7016  C25 POPEc 262     108.637  67.583  46.404  1.00  0.00           C
ATOM   7019  C26 POPEc 262     109.287  68.723  47.204  1.00  0.00           C
ATOM   7022  C27 POPEc 262     108.777  68.833  48.644  1.00  0.00           C
ATOM   7025  C28 POPEc 262     109.617  69.793  49.514  1.00  0.00           C
ATOM   7028  C29 POPEc 262     111.036  69.313  49.743  1.00  0.00           C
ATOM   7030 0C21 POPEc 262     112.158  70.053  49.763  1.00  0.00           C
ATOM   7032 1C21 POPEc 262     112.238  71.543  49.543  1.00  0.00           C
ATOM   7035 2C21 POPEc 262     111.948  72.373  50.814  1.00  0.00           C
ATOM   7038 3C21 POPEc 262     113.007  72.252  51.924  1.00  0.00           C
ATOM   7041 4C21 POPEc 262     112.737  73.203  53.095  1.00  0.00           C
ATOM   7044 5C21 POPEc 262     113.728  73.032  54.254  1.00  0.00           C
ATOM   7047 6C21 POPEc 262     113.358  73.853  55.493  1.00  0.00           C
ATOM   7050 7C21 POPEc 262     114.257  73.543  56.694  1.00  0.00           C
ATOM   7053 8C21 POPEc 262     113.788  74.202  57.994  1.00  0.00           C
ATOM   7057  C33 POPEc 262     108.037  61.822  42.844  1.00  0.00           C
ATOM   7060  C34 POPEc 262     107.117  61.443  44.014  1.00  0.00           C
ATOM   7063  C35 POPEc 262     107.877  60.963  45.264  1.00  0.00           C
ATOM   7066  C36 POPEc 262     107.788  61.953  46.444  1.00  0.00           C
ATOM   7069  C37 POPEc 262     108.536  61.443  47.684  1.00  0.00           C
ATOM   7072  C38 POPEc 262     108.438  62.372  48.904  1.00  0.00           C
ATOM   7075  C39 POPEc 262     109.337  63.603  48.815  1.00  0.00           C
ATOM   7078 0C31 POPEc 262     109.567  64.303  50.163  1.00  0.00           C
ATOM   7081 1C31 POPEc 262     110.637  65.392  50.075  1.00  0.00           C
ATOM   7084 2C31 POPEc 262     111.167  65.883  51.424  1.00  0.00           C
ATOM   7087 3C31 POPEc 262     110.178  66.723  52.243  1.00  0.00           C
ATOM   7090 4C31 POPEc 262     110.858  67.373  53.454  1.00  0.00           C
ATOM   7093 5C31 POPEc 262     109.957  68.313  54.254  1.00  0.00           C
ATOM   7096 6C31 POPEc 262     109.947  69.752  53.734  1.00  0.00           C
ATOM   7100  NH3 POPEd 263      13.168 105.072  39.884  1.00  0.00           N
ATOM   7104  C12 POPEd 263      11.977 105.532  39.083  1.00  0.00           C
ATOM   7107  C11 POPEd 263      12.257 106.863  38.364  1.00  0.00           C
ATOM   7110  P   POPEd 263      13.717 108.522  39.754  1.00  0.00           P
ATOM   7111  O13 POPEd 263      14.097 109.533  38.734  1.00  0.00           O
ATOM   7112  O14 POPEd 263      14.598 107.383  40.104  1.00  0.00           O
ATOM   7113  O11 POPEd 263      13.307 109.333  41.044  1.00  0.00           O
ATOM   7114  O12 POPEd 263      12.347 107.932  39.294  1.00  0.00           O
ATOM   7115  C1  POPEd 263      12.437 108.703  41.994  1.00  0.00           C
ATOM   7118  C2  POPEd 263      12.177 109.643  43.194  1.00  0.00           C
ATOM   7120  O21 POPEd 263      11.927 108.773  44.313  1.00  0.00           O
ATOM   7121  C21 POPEd 263      12.587 109.123  45.394  1.00  0.00           C
ATOM   7122  O22 POPEd 263      12.517 110.193  45.964  1.00  0.00           O
ATOM   7123  C22 POPEd 263      13.608 108.043  45.694  1.00  0.00           C
ATOM   7126  C3  POPEd 263      11.007 110.642  42.944  1.00  0.00           C
ATOM   7129  O31 POPEd 263      10.528 111.292  44.144  1.00  0.00           O
ATOM   7130  C31 POPEd 263      11.228 112.353  44.534  1.00  0.00           C
ATOM   7131  O32 POPEd 263      12.148 112.843  43.913  1.00  0.00           O
ATOM   7132  C32 POPEd 263      10.677 112.883  45.873  1.00  0.00           C
ATOM   7135  C23 POPEd 263      14.677 108.522  46.694  1.00  0.00           C
ATOM   7138  C24 POPEd 263      15.808 107.493  46.804  1.00  0.00           C
ATOM   7141  C25 POPEd 263      16.937 107.803  47.794  1.00  0.00           C
ATOM   7144  C26 POPEd 263      16.448 108.323  49.144  1.00  0.00           C
ATOM   7147  C27 POPEd 263      17.468 108.113  50.275  1.00  0.00           C
ATOM   7150  C28 POPEd 263      16.988 108.682  51.614  1.00  0.00           C
ATOM   7153  C29 POPEd 263      17.017 110.193  51.604  1.00  0.00           C
ATOM   7155 0C21 POPEd 263      17.677 110.982  52.474  1.00  0.00           C
ATOM   7157 1C21 POPEd 263      18.448 110.513  53.685  1.00  0.00           C
ATOM   7160 2C21 POPEd 263      18.437 111.583  54.784  1.00  0.00           C
ATOM   7163 3C21 POPEd 263      19.407 112.743  54.514  1.00  0.00           C
ATOM   7166 4C21 POPEd 263      19.038 114.032  55.275  1.00  0.00           C
ATOM   7169 5C21 POPEd 263      18.808 113.843  56.784  1.00  0.00           C
ATOM   7172 6C21 POPEd 263      20.058 113.443  57.575  1.00  0.00           C
ATOM   7175 7C21 POPEd 263      19.788 113.372  59.083  1.00  0.00           C
ATOM   7178 8C21 POPEd 263      21.058 113.193  59.924  1.00  0.00           C
ATOM   7182  C33 POPEd 263      11.788 113.183  46.905  1.00  0.00           C
ATOM   7185  C34 POPEd 263      11.257 113.382  48.334  1.00  0.00           C
ATOM   7188  C35 POPEd 263      10.877 112.062  49.025  1.00  0.00           C
ATOM   7191  C36 POPEd 263      10.687 112.232  50.543  1.00  0.00           C
ATOM   7194  C37 POPEd 263      10.538 110.882  51.273  1.00  0.00           C
ATOM   7197  C38 POPEd 263      10.597 111.022  52.804  1.00  0.00           C
ATOM   7200  C39 POPEd 263       9.557 111.982  53.394  1.00  0.00           C
ATOM   7203 0C31 POPEd 263       9.657 112.113  54.924  1.00  0.00           C
ATOM   7206 1C31 POPEd 263       8.937 113.372  55.424  1.00  0.00           C
ATOM   7209 2C31 POPEd 263       8.927 113.533  56.944  1.00  0.00           C
ATOM   7212 3C31 POPEd 263       7.638 113.013  57.614  1.00  0.00           C
ATOM   7215 4C31 POPEd 263       7.577 111.493  57.754  1.00  0.00           C
ATOM   7218 5C31 POPEd 263       6.417 111.043  58.644  1.00  0.00           C
ATOM   7221 6C31 POPEd 263       6.378 109.522  58.874  1.00  0.00           C
ATOM   7225  NH3 POPEe 264      19.118   1.243  35.005  1.00  0.00           N
ATOM   7229  C12 POPEe 264      18.267   1.853  36.074  1.00  0.00           C
ATOM   7232  C11 POPEe 264      17.858   3.283  35.694  1.00  0.00           C
ATOM   7235  P   POPEe 264      15.308   3.343  35.735  1.00  0.00           P
ATOM   7236  O13 POPEe 264      15.198   4.283  34.594  1.00  0.00           O
ATOM   7237  O14 POPEe 264      15.208   1.893  35.444  1.00  0.00           O
ATOM   7238  O11 POPEe 264      14.267   3.733  36.874  1.00  0.00           O
ATOM   7239  O12 POPEe 264      16.698   3.663  36.444  1.00  0.00           O
ATOM   7240  C1  POPEe 264      14.687   3.773  38.243  1.00  0.00           C
ATOM   7243  C2  POPEe 264      13.488   3.833  39.224  1.00  0.00           C
ATOM   7245  O21 POPEe 264      13.828   4.653  40.354  1.00  0.00           O
ATOM   7246  C21 POPEe 264      14.637   4.173  41.284  1.00  0.00           C
ATOM   7247  O22 POPEe 264      15.397   3.223  41.174  1.00  0.00           O
ATOM   7248  C22 POPEe 264      14.388   4.993  42.554  1.00  0.00           C
ATOM   7251  C3  POPEe 264      12.927   2.423  39.614  1.00  0.00           C
ATOM   7254  O31 POPEe 264      12.397   2.363  40.954  1.00  0.00           O
ATOM   7255  C31 POPEe 264      11.167   2.843  41.133  1.00  0.00           C
ATOM   7256  O32 POPEe 264      10.467   3.303  40.264  1.00  0.00           O
ATOM   7257  C32 POPEe 264      10.738   2.583  42.593  1.00  0.00           C
ATOM   7260  C23 POPEe 264      15.217   4.583  43.794  1.00  0.00           C
ATOM   7263  C24 POPEe 264      14.978   5.573  44.944  1.00  0.00           C
ATOM   7266  C25 POPEe 264      15.927   5.373  46.133  1.00  0.00           C
ATOM   7269  C26 POPEe 264      15.917   6.553  47.114  1.00  0.00           C
ATOM   7272  C27 POPEe 264      17.028   6.403  48.165  1.00  0.00           C
ATOM   7275  C28 POPEe 264      17.177   7.613  49.104  1.00  0.00           C
ATOM   7278  C29 POPEe 264      18.468   7.493  49.874  1.00  0.00           C
ATOM   7280 0C21 POPEe 264      18.707   7.823  51.153  1.00  0.00           C
ATOM   7282 1C21 POPEe 264      17.737   8.442  52.134  1.00  0.00           C
ATOM   7285 2C21 POPEe 264      17.288   7.453  53.235  1.00  0.00           C
ATOM   7288 3C21 POPEe 264      18.437   6.823  54.044  1.00  0.00           C
ATOM   7291 4C21 POPEe 264      17.917   6.023  55.254  1.00  0.00           C
ATOM   7294 5C21 POPEe 264      18.557   6.433  56.583  1.00  0.00           C
ATOM   7297 6C21 POPEe 264      19.957   5.843  56.814  1.00  0.00           C
ATOM   7300 7C21 POPEe 264      20.528   6.243  58.174  1.00  0.00           C
ATOM   7303 8C21 POPEe 264      21.398   7.503  58.144  1.00  0.00           C
ATOM   7307  C33 POPEe 264      10.507   3.843  43.464  1.00  0.00           C
ATOM   7310  C34 POPEe 264       9.927   3.513  44.854  1.00  0.00           C
ATOM   7313  C35 POPEe 264       9.578   4.753  45.704  1.00  0.00           C
ATOM   7316  C36 POPEe 264      10.767   5.402  46.424  1.00  0.00           C
ATOM   7319  C37 POPEe 264      11.057   4.823  47.825  1.00  0.00           C
ATOM   7322  C38 POPEe 264      12.358   5.393  48.424  1.00  0.00           C
ATOM   7325  C39 POPEe 264      12.487   5.243  49.953  1.00  0.00           C
ATOM   7328 0C31 POPEe 264      12.478   6.613  50.653  1.00  0.00           C
ATOM   7331 1C31 POPEe 264      12.858   6.603  52.144  1.00  0.00           C
ATOM   7334 2C31 POPEe 264      12.958   8.033  52.705  1.00  0.00           C
ATOM   7337 3C31 POPEe 264      13.717   8.173  54.025  1.00  0.00           C
ATOM   7340 4C31 POPEe 264      12.838   8.113  55.275  1.00  0.00           C
ATOM   7343 5C31 POPEe 264      13.618   8.473  56.544  1.00  0.00           C
ATOM   7346 6C31 POPEe 264      12.767   8.503  57.813  1.00  0.00           C
ATOM   7350  NH3 POPEf 265      45.858  78.002  40.583  1.00  0.00           N
ATOM   7354  C12 POPEf 265      46.997  77.623  39.694  1.00  0.00           C
ATOM   7357  C11 POPEf 265      47.188  76.102  39.724  1.00  0.00           C
ATOM   7360  P   POPEf 265      45.798  74.422  38.293  1.00  0.00           P
ATOM   7361  O13 POPEf 265      45.598  75.233  37.074  1.00  0.00           O
ATOM   7362  O14 POPEf 265      46.968  73.513  38.354  1.00  0.00           O
ATOM   7363  O11 POPEf 265      44.478  73.632  38.634  1.00  0.00           O
ATOM   7364  O12 POPEf 265      45.938  75.432  39.504  1.00  0.00           O
ATOM   7365  C1  POPEf 265      44.328  72.763  39.754  1.00  0.00           C
ATOM   7368  C2  POPEf 265      44.187  73.502  41.115  1.00  0.00           C
ATOM   7370  O21 POPEf 265      43.927  72.502  42.104  1.00  0.00           O
ATOM   7371  C21 POPEf 265      43.527  72.793  43.344  1.00  0.00           C
ATOM   7372  O22 POPEf 265      42.578  72.282  43.894  1.00  0.00           O
ATOM   7373  C22 POPEf 265      44.558  73.653  44.094  1.00  0.00           C
ATOM   7376  C3  POPEf 265      43.098  74.613  41.054  1.00  0.00           C
ATOM   7379  O31 POPEf 265      43.368  75.703  41.954  1.00  0.00           O
ATOM   7380  C31 POPEf 265      42.398  76.013  42.825  1.00  0.00           C
ATOM   7381  O32 POPEf 265      41.328  75.452  42.924  1.00  0.00           O
ATOM   7382  C32 POPEf 265      42.907  77.142  43.714  1.00  0.00           C
ATOM   7385  C23 POPEf 265      44.057  74.083  45.493  1.00  0.00           C
ATOM   7388  C24 POPEf 265      45.097  74.913  46.264  1.00  0.00           C
ATOM   7391  C25 POPEf 265      44.558  75.602  47.523  1.00  0.00           C
ATOM   7394  C26 POPEf 265      44.297  74.672  48.714  1.00  0.00           C
ATOM   7397  C27 POPEf 265      44.548  75.363  50.075  1.00  0.00           C
ATOM   7400  C28 POPEf 265      44.338  74.443  51.294  1.00  0.00           C
ATOM   7403  C29 POPEf 265      42.997  74.663  51.944  1.00  0.00           C
ATOM   7405 0C21 POPEf 265      42.758  75.252  53.144  1.00  0.00           C
ATOM   7407 1C21 POPEf 265      43.788  75.813  54.095  1.00  0.00           C
ATOM   7410 2C21 POPEf 265      43.488  77.263  54.524  1.00  0.00           C
ATOM   7413 3C21 POPEf 265      44.608  77.853  55.383  1.00  0.00           C
ATOM   7416 4C21 POPEf 265      44.468  79.363  55.624  1.00  0.00           C
ATOM   7419 5C21 POPEf 265      45.728  79.973  56.243  1.00  0.00           C
ATOM   7422 6C21 POPEf 265      45.648  81.493  56.404  1.00  0.00           C
ATOM   7425 7C21 POPEf 265      46.978  82.113  56.864  1.00  0.00           C
ATOM   7428 8C21 POPEf 265      46.908  83.622  57.074  1.00  0.00           C
ATOM   7432  C33 POPEf 265      41.968  77.392  44.914  1.00  0.00           C
ATOM   7435  C34 POPEf 265      42.448  78.543  45.814  1.00  0.00           C
ATOM   7438  C35 POPEf 265      41.587  79.812  45.655  1.00  0.00           C
ATOM   7441  C36 POPEf 265      41.988  80.732  44.494  1.00  0.00           C
ATOM   7444  C37 POPEf 265      40.808  81.353  43.724  1.00  0.00           C
ATOM   7447  C38 POPEf 265      39.938  82.363  44.514  1.00  0.00           C
ATOM   7450  C39 POPEf 265      39.148  81.742  45.674  1.00  0.00           C
ATOM   7453 0C31 POPEf 265      37.948  82.582  46.124  1.00  0.00           C
ATOM   7456 1C31 POPEf 265      36.767  82.463  45.154  1.00  0.00           C
ATOM   7459 2C31 POPEf 265      35.477  83.002  45.753  1.00  0.00           C
ATOM   7462 3C31 POPEf 265      35.538  84.492  46.104  1.00  0.00           C
ATOM   7465 4C31 POPEf 265      35.698  85.373  44.854  1.00  0.00           C
ATOM   7468 5C31 POPEf 265      35.087  86.752  45.044  1.00  0.00           C
ATOM   7471 6C31 POPEf 265      35.157  87.603  43.784  1.00  0.00           C
ATOM   7475  NH3 POPEg 266      80.447  43.133  75.944  1.00  0.00           N
ATOM   7479  C12 POPEg 266      80.008  41.892  75.185  1.00  0.00           C
ATOM   7482  C11 POPEg 266      79.108  40.963  76.014  1.00  0.00           C
ATOM   7485  P   POPEg 266      77.688  39.113  74.773  1.00  0.00           P
ATOM   7486  O13 POPEg 266      77.978  37.752  74.234  1.00  0.00           O
ATOM   7487  O14 POPEg 266      76.597  39.223  75.733  1.00  0.00           O
ATOM   7488  O11 POPEg 266      77.468  40.162  73.623  1.00  0.00           O
ATOM   7489  O12 POPEg 266      79.027  39.672  75.404  1.00  0.00           O
ATOM   7490  C1  POPEg 266      77.917  40.013  72.285  1.00  0.00           C
ATOM   7493  C2  POPEg 266      76.718  40.232  71.303  1.00  0.00           C
ATOM   7495  O21 POPEg 266      77.057  41.093  70.193  1.00  0.00           O
ATOM   7496  C21 POPEg 266      77.807  40.462  69.314  1.00  0.00           C
ATOM   7497  O22 POPEg 266      78.317  39.372  69.474  1.00  0.00           O
ATOM   7498  C22 POPEg 266      77.938  41.303  68.044  1.00  0.00           C
ATOM   7501  C3  POPEg 266      75.457  40.813  72.025  1.00  0.00           C
ATOM   7504  O31 POPEg 266      74.478  41.322  71.094  1.00  0.00           O
ATOM   7505  C31 POPEg 266      73.927  40.422  70.294  1.00  0.00           C
ATOM   7506  O32 POPEg 266      74.038  39.212  70.414  1.00  0.00           O
ATOM   7507  C32 POPEg 266      73.167  41.083  69.164  1.00  0.00           C
ATOM   7510  C23 POPEg 266      78.738  40.533  66.964  1.00  0.00           C
ATOM   7513  C24 POPEg 266      78.538  41.033  65.534  1.00  0.00           C
ATOM   7516  C25 POPEg 266      79.417  40.243  64.553  1.00  0.00           C
ATOM   7519  C26 POPEg 266      79.237  40.642  63.083  1.00  0.00           C
ATOM   7522  C27 POPEg 266      80.288  40.002  62.164  1.00  0.00           C
ATOM   7525  C28 POPEg 266      80.158  40.453  60.694  1.00  0.00           C
ATOM   7528  C29 POPEg 266      81.457  40.343  59.924  1.00  0.00           C
ATOM   7530 0C21 POPEg 266      81.717  39.602  58.825  1.00  0.00           C
ATOM   7532 1C21 POPEg 266      80.768  38.703  58.074  1.00  0.00           C
ATOM   7535 2C21 POPEg 266      80.617  39.072  56.583  1.00  0.00           C
ATOM   7538 3C21 POPEg 266      79.968  40.453  56.394  1.00  0.00           C
ATOM   7541 4C21 POPEg 266      79.497  40.732  54.953  1.00  0.00           C
ATOM   7544 5C21 POPEg 266      80.628  40.912  53.924  1.00  0.00           C
ATOM   7547 6C21 POPEg 266      80.207  41.833  52.764  1.00  0.00           C
ATOM   7550 7C21 POPEg 266      81.148  41.873  51.554  1.00  0.00           C
ATOM   7553 8C21 POPEg 266      81.258  40.553  50.784  1.00  0.00           C
ATOM   7557  C33 POPEg 266      74.088  41.322  67.944  1.00  0.00           C
ATOM   7560  C34 POPEg 266      73.288  41.453  66.633  1.00  0.00           C
ATOM   7563  C35 POPEg 266      73.067  40.113  65.895  1.00  0.00           C
ATOM   7566  C36 POPEg 266      74.127  39.843  64.813  1.00  0.00           C
ATOM   7569  C37 POPEg 266      73.618  38.963  63.664  1.00  0.00           C
ATOM   7572  C38 POPEg 266      74.288  39.293  62.323  1.00  0.00           C
ATOM   7575  C39 POPEg 266      75.737  38.803  62.194  1.00  0.00           C
ATOM   7578 0C31 POPEg 266      75.837  37.573  61.284  1.00  0.00           C
ATOM   7581 1C31 POPEg 266      77.267  37.072  61.044  1.00  0.00           C
ATOM   7584 2C31 POPEg 266      77.288  35.922  60.024  1.00  0.00           C
ATOM   7587 3C31 POPEg 266      78.688  35.583  59.504  1.00  0.00           C
ATOM   7590 4C31 POPEg 266      78.628  34.783  58.204  1.00  0.00           C
ATOM   7593 5C31 POPEg 266      80.008  34.592  57.565  1.00  0.00           C
ATOM   7596 6C31 POPEg 266      79.938  33.863  56.224  1.00  0.00           C
ATOM   7600  NH3 POPEh 267       1.657  31.663  77.044  1.00  0.00           N
ATOM   7604  C12 POPEh 267       2.448  30.933  78.084  1.00  0.00           C
ATOM   7607  C11 POPEh 267       1.877  29.533  78.325  1.00  0.00           C
ATOM   7610  P   POPEh 267       2.767  27.473  79.645  1.00  0.00           P
ATOM   7611  O13 POPEh 267       3.347  27.232  80.974  1.00  0.00           O
ATOM   7612  O14 POPEh 267       1.457  26.803  79.424  1.00  0.00           O
ATOM   7613  O11 POPEh 267       3.738  27.002  78.523  1.00  0.00           O
ATOM   7614  O12 POPEh 267       2.567  29.012  79.434  1.00  0.00           O
ATOM   7615  C1  POPEh 267       4.848  27.713  78.004  1.00  0.00           C
ATOM   7618  C2  POPEh 267       5.268  27.172  76.594  1.00  0.00           C
ATOM   7620  O21 POPEh 267       4.328  26.143  76.214  1.00  0.00           O
ATOM   7621  C21 POPEh 267       4.218  25.783  74.975  1.00  0.00           C
ATOM   7622  O22 POPEh 267       5.037  25.933  74.083  1.00  0.00           O
ATOM   7623  C22 POPEh 267       2.808  25.232  74.735  1.00  0.00           C
ATOM   7626  C3  POPEh 267       6.767  26.733  76.654  1.00  0.00           C
ATOM   7629  O31 POPEh 267       7.308  26.082  75.484  1.00  0.00           O
ATOM   7630  C31 POPEh 267       7.638  26.903  74.483  1.00  0.00           C
ATOM   7631  O32 POPEh 267       7.308  28.083  74.404  1.00  0.00           O
ATOM   7632  C32 POPEh 267       8.488  26.152  73.454  1.00  0.00           C
ATOM   7635  C23 POPEh 267       2.528  24.923  73.233  1.00  0.00           C
ATOM   7638  C24 POPEh 267       2.687  26.143  72.313  1.00  0.00           C
ATOM   7641  C25 POPEh 267       2.157  25.933  70.895  1.00  0.00           C
ATOM   7644  C26 POPEh 267       2.557  27.072  69.943  1.00  0.00           C
ATOM   7647  C27 POPEh 267       2.008  26.893  68.535  1.00  0.00           C
ATOM   7650  C28 POPEh 267       1.907  28.203  67.724  1.00  0.00           C
ATOM   7653  C29 POPEh 267       3.257  28.723  67.303  1.00  0.00           C
ATOM   7655 0C21 POPEh 267       3.658  29.002  66.044  1.00  0.00           C
ATOM   7657 1C21 POPEh 267       2.877  28.823  64.773  1.00  0.00           C
ATOM   7660 2C21 POPEh 267       3.818  28.603  63.573  1.00  0.00           C
ATOM   7663 3C21 POPEh 267       3.078  28.303  62.264  1.00  0.00           C
ATOM   7666 4C21 POPEh 267       3.957  28.363  61.003  1.00  0.00           C
ATOM   7669 5C21 POPEh 267       5.227  27.493  61.104  1.00  0.00           C
ATOM   7672 6C21 POPEh 267       5.937  27.302  59.753  1.00  0.00           C
ATOM   7675 7C21 POPEh 267       7.238  26.482  59.904  1.00  0.00           C
ATOM   7678 8C21 POPEh 267       7.908  26.152  58.563  1.00  0.00           C
ATOM   7682  C33 POPEh 267       7.608  25.313  72.504  1.00  0.00           C
ATOM   7685  C34 POPEh 267       8.378  24.623  71.365  1.00  0.00           C
ATOM   7688  C35 POPEh 267       7.498  24.373  70.134  1.00  0.00           C
ATOM   7691  C36 POPEh 267       8.167  23.503  69.063  1.00  0.00           C
ATOM   7694  C37 POPEh 267       7.197  22.983  68.004  1.00  0.00           C
ATOM   7697  C38 POPEh 267       6.718  24.063  67.005  1.00  0.00           C
ATOM   7700  C39 POPEh 267       5.667  23.493  66.023  1.00  0.00           C
ATOM   7703 0C31 POPEh 267       5.138  24.543  65.034  1.00  0.00           C
ATOM   7706 1C31 POPEh 267       3.858  24.082  64.313  1.00  0.00           C
ATOM   7709 2C31 POPEh 267       4.057  23.043  63.204  1.00  0.00           C
ATOM   7712 3C31 POPEh 267       4.558  23.652  61.884  1.00  0.00           C
ATOM   7715 4C31 POPEh 267       4.577  22.643  60.723  1.00  0.00           C
ATOM   7718 5C31 POPEh 267       5.117  23.233  59.424  1.00  0.00           C
ATOM   7721 6C31 POPEh 267       5.187  22.223  58.274  1.00  0.00           C
ATOM   7725  NH3 POPEi 268      16.437  49.843  40.665  1.00  0.00           N
ATOM   7729  C12 POPEi 268      16.187  51.243  40.204  1.00  0.00           C
ATOM   7732  C11 POPEi 268      17.387  51.813  39.415  1.00  0.00           C
ATOM   7735  P   POPEi 268      18.698  53.762  40.613  1.00  0.00           P
ATOM   7736  O13 POPEi 268      18.108  54.633  39.574  1.00  0.00           O
ATOM   7737  O14 POPEi 268      20.157  53.932  40.814  1.00  0.00           O
ATOM   7738  O11 POPEi 268      17.967  53.892  42.003  1.00  0.00           O
ATOM   7739  O12 POPEi 268      18.468  52.232  40.264  1.00  0.00           O
ATOM   7740  C1  POPEi 268      18.687  53.673  43.223  1.00  0.00           C
ATOM   7743  C2  POPEi 268      18.847  52.162  43.583  1.00  0.00           C
ATOM   7745  O21 POPEi 268      17.718  51.763  44.384  1.00  0.00           O
ATOM   7746  C21 POPEi 268      17.187  50.583  44.114  1.00  0.00           C
ATOM   7747  O22 POPEi 268      17.468  49.882  43.155  1.00  0.00           O
ATOM   7748  C22 POPEi 268      16.207  50.212  45.224  1.00  0.00           C
ATOM   7751  C3  POPEi 268      20.177  51.912  44.363  1.00  0.00           C
ATOM   7754  O31 POPEi 268      20.358  52.863  45.434  1.00  0.00           O
ATOM   7755  C31 POPEi 268      19.878  52.463  46.604  1.00  0.00           C
ATOM   7756  O32 POPEi 268      19.368  51.383  46.833  1.00  0.00           O
ATOM   7757  C32 POPEi 268      20.058  53.552  47.644  1.00  0.00           C
ATOM   7760  C23 POPEi 268      15.497  48.863  44.984  1.00  0.00           C
ATOM   7763  C24 POPEi 268      14.878  48.302  46.273  1.00  0.00           C
ATOM   7766  C25 POPEi 268      15.927  47.712  47.235  1.00  0.00           C
ATOM   7769  C26 POPEi 268      15.437  46.432  47.903  1.00  0.00           C
ATOM   7772  C27 POPEi 268      16.528  45.613  48.594  1.00  0.00           C
ATOM   7775  C28 POPEi 268      15.917  44.352  49.243  1.00  0.00           C
ATOM   7778  C29 POPEi 268      16.888  43.482  50.005  1.00  0.00           C
ATOM   7780 0C21 POPEi 268      16.507  42.413  50.723  1.00  0.00           C
ATOM   7782 1C21 POPEi 268      15.068  41.982  50.914  1.00  0.00           C
ATOM   7785 2C21 POPEi 268      14.818  41.262  52.254  1.00  0.00           C
ATOM   7788 3C21 POPEi 268      15.237  42.092  53.474  1.00  0.00           C
ATOM   7791 4C21 POPEi 268      14.568  41.623  54.774  1.00  0.00           C
ATOM   7794 5C21 POPEi 268      15.227  42.223  56.024  1.00  0.00           C
ATOM   7797 6C21 POPEi 268      14.278  42.242  57.235  1.00  0.00           C
ATOM   7800 7C21 POPEi 268      14.957  42.673  58.544  1.00  0.00           C
ATOM   7803 8C21 POPEi 268      13.987  42.953  59.683  1.00  0.00           C
ATOM   7807  C33 POPEi 268      20.218  52.962  49.063  1.00  0.00           C
ATOM   7810  C34 POPEi 268      20.507  54.053  50.104  1.00  0.00           C
ATOM   7813  C35 POPEi 268      20.097  53.663  51.534  1.00  0.00           C
ATOM   7816  C36 POPEi 268      20.638  52.312  52.034  1.00  0.00           C
ATOM   7819  C37 POPEi 268      20.647  52.172  53.563  1.00  0.00           C
ATOM   7822  C38 POPEi 268      19.337  51.723  54.243  1.00  0.00           C
ATOM   7825  C39 POPEi 268      18.168  52.712  54.144  1.00  0.00           C
ATOM   7828 0C31 POPEi 268      17.058  52.442  55.174  1.00  0.00           C
ATOM   7831 1C31 POPEi 268      15.747  53.162  54.813  1.00  0.00           C
ATOM   7834 2C31 POPEi 268      15.017  53.773  56.024  1.00  0.00           C
ATOM   7837 3C31 POPEi 268      14.397  52.772  57.004  1.00  0.00           C
ATOM   7840 4C31 POPEi 268      13.187  52.013  56.434  1.00  0.00           C
ATOM   7843 5C31 POPEi 268      12.387  51.303  57.524  1.00  0.00           C
ATOM   7846 6C31 POPEi 268      11.167  50.543  56.985  1.00  0.00           C
ATOM   7850  NH3 POPEj 269      46.517  26.442  33.554  1.00  0.00           N
ATOM   7854  C12 POPEj 269      45.887  26.763  34.884  1.00  0.00           C
ATOM   7857  C11 POPEj 269      46.477  28.053  35.474  1.00  0.00           C
ATOM   7860  P   POPEj 269      44.538  29.703  36.034  1.00  0.00           P
ATOM   7861  O13 POPEj 269      43.618  30.453  35.144  1.00  0.00           O
ATOM   7862  O14 POPEj 269      43.968  28.552  36.775  1.00  0.00           O
ATOM   7863  O11 POPEj 269      45.288  30.663  37.054  1.00  0.00           O
ATOM   7864  O12 POPEj 269      45.697  29.183  35.094  1.00  0.00           O
ATOM   7865  C1  POPEj 269      45.927  30.143  38.243  1.00  0.00           C
ATOM   7868  C2  POPEj 269      45.137  30.443  39.554  1.00  0.00           C
ATOM   7870  O21 POPEj 269      45.697  29.723  40.674  1.00  0.00           O
ATOM   7871  C21 POPEj 269      46.508  30.433  41.464  1.00  0.00           C
ATOM   7872  O22 POPEj 269      46.918  31.553  41.214  1.00  0.00           O
ATOM   7873  C22 POPEj 269      46.898  29.623  42.694  1.00  0.00           C
ATOM   7876  C3  POPEj 269      43.648  30.022  39.434  1.00  0.00           C
ATOM   7879  O31 POPEj 269      42.898  30.153  40.665  1.00  0.00           O
ATOM   7880  C31 POPEj 269      41.947  31.073  40.694  1.00  0.00           C
ATOM   7881  O32 POPEj 269      41.817  31.983  39.894  1.00  0.00           O
ATOM   7882  C32 POPEj 269      40.978  30.743  41.813  1.00  0.00           C
ATOM   7885  C23 POPEj 269      47.048  30.473  43.983  1.00  0.00           C
ATOM   7888  C24 POPEj 269      45.887  30.322  44.984  1.00  0.00           C
ATOM   7891  C25 POPEj 269      44.698  31.283  44.784  1.00  0.00           C
ATOM   7894  C26 POPEj 269      44.907  32.752  45.204  1.00  0.00           C
ATOM   7897  C27 POPEj 269      45.507  32.912  46.614  1.00  0.00           C
ATOM   7900  C28 POPEj 269      45.377  34.333  47.184  1.00  0.00           C
ATOM   7903  C29 POPEj 269      46.538  34.682  48.083  1.00  0.00           C
ATOM   7905 0C21 POPEj 269      46.617  34.502  49.415  1.00  0.00           C
ATOM   7907 1C21 POPEj 269      45.528  34.002  50.333  1.00  0.00           C
ATOM   7910 2C21 POPEj 269      45.578  34.682  51.723  1.00  0.00           C
ATOM   7913 3C21 POPEj 269      45.668  36.203  51.633  1.00  0.00           C
ATOM   7916 4C21 POPEj 269      45.507  36.932  52.964  1.00  0.00           C
ATOM   7919 5C21 POPEj 269      46.087  38.342  52.825  1.00  0.00           C
ATOM   7922 6C21 POPEj 269      45.808  39.272  53.993  1.00  0.00           C
ATOM   7925 7C21 POPEj 269      46.417  40.642  53.703  1.00  0.00           C
ATOM   7928 8C21 POPEj 269      45.988  41.712  54.693  1.00  0.00           C
ATOM   7932  C33 POPEj 269      41.617  30.663  43.214  1.00  0.00           C
ATOM   7935  C34 POPEj 269      40.627  30.092  44.243  1.00  0.00           C
ATOM   7938  C35 POPEj 269      41.067  30.322  45.694  1.00  0.00           C
ATOM   7941  C36 POPEj 269      40.087  29.723  46.714  1.00  0.00           C
ATOM   7944  C37 POPEj 269      39.917  30.573  47.993  1.00  0.00           C
ATOM   7947  C38 POPEj 269      40.248  29.802  49.284  1.00  0.00           C
ATOM   7950  C39 POPEj 269      41.737  29.913  49.634  1.00  0.00           C
ATOM   7953 0C31 POPEj 269      42.188  28.893  50.683  1.00  0.00           C
ATOM   7956 1C31 POPEj 269      43.677  29.043  51.034  1.00  0.00           C
ATOM   7959 2C31 POPEj 269      44.447  27.723  50.894  1.00  0.00           C
ATOM   7962 3C31 POPEj 269      45.848  27.803  51.525  1.00  0.00           C
ATOM   7965 4C31 POPEj 269      46.667  26.533  51.255  1.00  0.00           C
ATOM   7968 5C31 POPEj 269      47.797  26.342  52.254  1.00  0.00           C
ATOM   7971 6C31 POPEj 269      48.587  25.043  52.043  1.00  0.00           C
ATOM   7975  NH3 POPEk 270     114.786 111.182  78.485  1.00  0.00           N
ATOM   7979  C12 POPEk 270     115.617 110.443  79.505  1.00  0.00           C
ATOM   7982  C11 POPEk 270     115.677 108.932  79.223  1.00  0.00           C
ATOM   7985  P   POPEk 270     117.177 106.812  79.483  1.00  0.00           P
ATOM   7986  O13 POPEk 270     118.628 106.523  79.413  1.00  0.00           O
ATOM   7987  O14 POPEk 270     116.377 106.043  80.464  1.00  0.00           O
ATOM   7988  O11 POPEk 270     116.587 106.513  78.064  1.00  0.00           O
ATOM   7989  O12 POPEk 270     116.937 108.372  79.633  1.00  0.00           O
ATOM   7990  C1  POPEk 270     117.257 107.053  76.913  1.00  0.00           C
ATOM   7993  C2  POPEk 270     116.778 106.252  75.694  1.00  0.00           C
ATOM   7995  O21 POPEk 270     117.487 106.623  74.493  1.00  0.00           O
ATOM   7996  C21 POPEk 270     117.268 107.792  73.943  1.00  0.00           C
ATOM   7997  O22 POPEk 270     116.477 108.642  74.314  1.00  0.00           O
ATOM   7998  C22 POPEk 270     118.277 107.983  72.804  1.00  0.00           C
ATOM   8001  C3  POPEk 270     115.218 106.232  75.564  1.00  0.00           C
ATOM   8004  O31 POPEk 270     114.798 104.872  75.354  1.00  0.00           O
ATOM   8005  C31 POPEk 270     114.828 104.522  74.075  1.00  0.00           C
ATOM   8006  O32 POPEk 270     114.728 105.273  73.124  1.00  0.00           O
ATOM   8007  C32 POPEk 270     115.057 103.023  73.954  1.00  0.00           C
ATOM   8010  C23 POPEk 270     117.627 108.583  71.534  1.00  0.00           C
ATOM   8013  C24 POPEk 270     116.818 107.542  70.743  1.00  0.00           C
ATOM   8016  C25 POPEk 270     117.718 106.523  70.024  1.00  0.00           C
ATOM   8019  C26 POPEk 270     117.636 106.642  68.493  1.00  0.00           C
ATOM   8022  C27 POPEk 270     118.728 105.853  67.755  1.00  0.00           C
ATOM   8025  C28 POPEk 270     120.087 106.572  67.724  1.00  0.00           C
ATOM   8028  C29 POPEk 270     121.128 105.772  66.974  1.00  0.00           C
ATOM   8030 0C21 POPEk 270     122.398 105.523  67.344  1.00  0.00           C
ATOM   8032 1C21 POPEk 270     123.098 106.012  68.594  1.00  0.00           C
ATOM   8035 2C21 POPEk 270     123.326 104.902  69.633  1.00  0.00           C
ATOM   8038 3C21 POPEk 270     124.297 103.802  69.164  1.00  0.00           C
ATOM   8041 4C21 POPEk 270     124.497 102.712  70.224  1.00  0.00           C
ATOM   8044 5C21 POPEk 270     125.397 101.553  69.754  1.00  0.00           C
ATOM   8047 6C21 POPEk 270     126.887 101.922  69.694  1.00  0.00           C
ATOM   8050 7C21 POPEk 270     127.768 100.693  69.413  1.00  0.00           C
ATOM   8053 8C21 POPEk 270     129.266 100.952  69.575  1.00  0.00           C
ATOM   8057  C33 POPEk 270     116.148 102.682  72.904  1.00  0.00           C
ATOM   8060  C34 POPEk 270     115.578 102.092  71.614  1.00  0.00           C
ATOM   8063  C35 POPEk 270     114.677 103.043  70.845  1.00  0.00           C
ATOM   8066  C36 POPEk 270     114.217 102.482  69.483  1.00  0.00           C
ATOM   8069  C37 POPEk 270     113.137 103.372  68.874  1.00  0.00           C
ATOM   8072  C38 POPEk 270     113.098 103.393  67.344  1.00  0.00           C
ATOM   8075  C39 POPEk 270     112.618 102.092  66.664  1.00  0.00           C
ATOM   8078 0C31 POPEk 270     112.207 102.412  65.224  1.00  0.00           C
ATOM   8081 1C31 POPEk 270     111.727 101.232  64.364  1.00  0.00           C
ATOM   8084 2C31 POPEk 270     111.548 101.633  62.883  1.00  0.00           C
ATOM   8087 3C31 POPEk 270     110.568 102.803  62.664  1.00  0.00           C
ATOM   8090 4C31 POPEk 270     110.668 103.463  61.274  1.00  0.00           C
ATOM   8093 5C31 POPEk 270     109.908 104.793  61.234  1.00  0.00           C
ATOM   8096 6C31 POPEk 270     110.178 105.623  59.974  1.00  0.00           C
ATOM   8100  NH3 POPEl 271      22.627  68.873  41.054  1.00  0.00           N
ATOM   8104  C12 POPEl 271      23.017  67.452  41.343  1.00  0.00           C
ATOM   8107  C11 POPEl 271      22.937  66.543  40.114  1.00  0.00           C
ATOM   8110  P   POPEl 271      23.358  63.903  40.163  1.00  0.00           P
ATOM   8111  O13 POPEl 271      22.297  62.892  39.993  1.00  0.00           O
ATOM   8112  O14 POPEl 271      24.327  64.092  39.063  1.00  0.00           O
ATOM   8113  O11 POPEl 271      24.198  63.482  41.454  1.00  0.00           O
ATOM   8114  O12 POPEl 271      22.668  65.233  40.574  1.00  0.00           O
ATOM   8115  C1  POPEl 271      23.497  63.193  42.694  1.00  0.00           C
ATOM   8118  C2  POPEl 271      24.227  63.813  43.934  1.00  0.00           C
ATOM   8120  O21 POPEl 271      23.368  64.032  45.084  1.00  0.00           O
ATOM   8121  C21 POPEl 271      22.457  65.013  44.993  1.00  0.00           C
ATOM   8122  O22 POPEl 271      22.118  65.572  43.974  1.00  0.00           O
ATOM   8123  C22 POPEl 271      21.988  65.403  46.394  1.00  0.00           C
ATOM   8126  C3  POPEl 271      25.017  65.103  43.544  1.00  0.00           C
ATOM   8129  O31 POPEl 271      25.457  65.892  44.684  1.00  0.00           O
ATOM   8130  C31 POPEl 271      26.458  65.373  45.374  1.00  0.00           C
ATOM   8131  O32 POPEl 271      26.997  64.303  45.133  1.00  0.00           O
ATOM   8132  C32 POPEl 271      26.837  66.322  46.504  1.00  0.00           C
ATOM   8135  C23 POPEl 271      22.907  66.443  47.084  1.00  0.00           C
ATOM   8138  C24 POPEl 271      22.198  67.223  48.194  1.00  0.00           C
ATOM   8141  C25 POPEl 271      22.037  66.432  49.503  1.00  0.00           C
ATOM   8144  C26 POPEl 271      21.277  67.242  50.563  1.00  0.00           C
ATOM   8147  C27 POPEl 271      21.237  66.543  51.933  1.00  0.00           C
ATOM   8150  C28 POPEl 271      20.238  67.193  52.915  1.00  0.00           C
ATOM   8153  C29 POPEl 271      20.608  68.613  53.284  1.00  0.00           C
ATOM   8155 0C21 POPEl 271      19.788  69.682  53.303  1.00  0.00           C
ATOM   8157 1C21 POPEl 271      18.308  69.703  53.014  1.00  0.00           C
ATOM   8160 2C21 POPEl 271      17.538  70.633  53.974  1.00  0.00           C
ATOM   8163 3C21 POPEl 271      16.087  70.833  53.513  1.00  0.00           C
ATOM   8166 4C21 POPEl 271      15.378  71.973  54.264  1.00  0.00           C
ATOM   8169 5C21 POPEl 271      14.008  72.333  53.653  1.00  0.00           C
ATOM   8172 6C21 POPEl 271      14.147  72.932  52.243  1.00  0.00           C
ATOM   8175 7C21 POPEl 271      12.817  73.242  51.563  1.00  0.00           C
ATOM   8178 8C21 POPEl 271      13.038  73.793  50.154  1.00  0.00           C
ATOM   8182  C33 POPEl 271      27.798  65.693  47.544  1.00  0.00           C
ATOM   8185  C34 POPEl 271      28.028  66.583  48.773  1.00  0.00           C
ATOM   8188  C35 POPEl 271      26.778  66.712  49.664  1.00  0.00           C
ATOM   8191  C36 POPEl 271      27.017  67.492  50.964  1.00  0.00           C
ATOM   8194  C37 POPEl 271      25.738  67.523  51.813  1.00  0.00           C
ATOM   8197  C38 POPEl 271      25.868  68.343  53.104  1.00  0.00           C
ATOM   8200  C39 POPEl 271      24.537  68.403  53.864  1.00  0.00           C
ATOM   8203 0C31 POPEl 271      24.637  69.182  55.184  1.00  0.00           C
ATOM   8206 1C31 POPEl 271      23.258  69.403  55.823  1.00  0.00           C
ATOM   8209 2C31 POPEl 271      23.328  70.072  57.214  1.00  0.00           C
ATOM   8212 3C31 POPEl 271      24.118  71.382  57.204  1.00  0.00           C
ATOM   8215 4C31 POPEl 271      23.877  72.242  58.454  1.00  0.00           C
ATOM   8218 5C31 POPEl 271      24.467  73.642  58.303  1.00  0.00           C
ATOM   8221 6C31 POPEl 271      24.148  74.572  59.473  1.00  0.00           C
ATOM   8225  NH3 POPEm 272      44.227  14.783  77.313  1.00  0.00           N
ATOM   8229  C12 POPEm 272      44.988  15.133  78.563  1.00  0.00           C
ATOM   8232  C11 POPEm 272      44.307  16.253  79.385  1.00  0.00           C
ATOM   8235  P   POPEm 272      43.917  18.163  77.564  1.00  0.00           P
ATOM   8236  O13 POPEm 272      44.847  19.153  78.144  1.00  0.00           O
ATOM   8237  O14 POPEm 272      44.387  17.373  76.404  1.00  0.00           O
ATOM   8238  O11 POPEm 272      42.558  18.893  77.243  1.00  0.00           O
ATOM   8239  O12 POPEm 272      43.467  17.123  78.644  1.00  0.00           O
ATOM   8240  C1  POPEm 272      42.308  19.762  76.144  1.00  0.00           C
ATOM   8243  C2  POPEm 272      41.908  18.993  74.844  1.00  0.00           C
ATOM   8245  O21 POPEm 272      42.188  19.753  73.654  1.00  0.00           O
ATOM   8246  C21 POPEm 272      41.557  20.903  73.454  1.00  0.00           C
ATOM   8247  O22 POPEm 272      40.778  21.442  74.223  1.00  0.00           O
ATOM   8248  C22 POPEm 272      42.098  21.553  72.165  1.00  0.00           C
ATOM   8251  C3  POPEm 272      40.458  18.393  74.894  1.00  0.00           C
ATOM   8254  O31 POPEm 272      40.207  17.473  73.803  1.00  0.00           O
ATOM   8255  C31 POPEm 272      39.398  17.883  72.844  1.00  0.00           C
ATOM   8256  O32 POPEm 272      38.788  18.932  72.804  1.00  0.00           O
ATOM   8257  C32 POPEm 272      39.387  16.852  71.714  1.00  0.00           C
ATOM   8260  C23 POPEm 272      41.058  21.883  71.053  1.00  0.00           C
ATOM   8263  C24 POPEm 272      41.648  22.933  70.104  1.00  0.00           C
ATOM   8266  C25 POPEm 272      40.878  23.192  68.803  1.00  0.00           C
ATOM   8269  C26 POPEm 272      40.868  22.013  67.825  1.00  0.00           C
ATOM   8272  C27 POPEm 272      40.868  22.513  66.374  1.00  0.00           C
ATOM   8275  C28 POPEm 272      40.578  21.383  65.364  1.00  0.00           C
ATOM   8278  C29 POPEm 272      40.988  21.593  63.924  1.00  0.00           C
ATOM   8280 0C21 POPEm 272      40.908  22.692  63.134  1.00  0.00           C
ATOM   8282 1C21 POPEm 272      40.347  24.053  63.433  1.00  0.00           C
ATOM   8285 2C21 POPEm 272      39.207  24.473  62.484  1.00  0.00           C
ATOM   8288 3C21 POPEm 272      39.677  24.743  61.044  1.00  0.00           C
ATOM   8291 4C21 POPEm 272      38.677  25.553  60.205  1.00  0.00           C
ATOM   8294 5C21 POPEm 272      37.608  24.732  59.473  1.00  0.00           C
ATOM   8297 6C21 POPEm 272      38.198  23.903  58.324  1.00  0.00           C
ATOM   8300 7C21 POPEm 272      37.118  23.233  57.453  1.00  0.00           C
ATOM   8303 8C21 POPEm 272      37.677  22.123  56.563  1.00  0.00           C
ATOM   8307  C33 POPEm 272      39.558  17.543  70.344  1.00  0.00           C
ATOM   8310  C34 POPEm 272      39.478  16.583  69.154  1.00  0.00           C
ATOM   8313  C35 POPEm 272      39.618  17.333  67.825  1.00  0.00           C
ATOM   8316  C36 POPEm 272      40.288  16.493  66.734  1.00  0.00           C
ATOM   8319  C37 POPEm 272      40.567  17.303  65.453  1.00  0.00           C
ATOM   8322  C38 POPEm 272      41.337  16.502  64.394  1.00  0.00           C
ATOM   8325  C39 POPEm 272      41.768  17.342  63.184  1.00  0.00           C
ATOM   8328 0C31 POPEm 272      40.598  18.043  62.484  1.00  0.00           C
ATOM   8331 1C31 POPEm 272      40.997  18.842  61.224  1.00  0.00           C
ATOM   8334 2C31 POPEm 272      40.967  18.033  59.924  1.00  0.00           C
ATOM   8337 3C31 POPEm 272      42.308  17.423  59.504  1.00  0.00           C
ATOM   8340 4C31 POPEm 272      42.198  16.613  58.204  1.00  0.00           C
ATOM   8343 5C31 POPEm 272      43.527  16.043  57.724  1.00  0.00           C
ATOM   8346 6C31 POPEm 272      43.438  15.333  56.364  1.00  0.00           C
ATOM   8350  NH3 POPEn 273      50.358  12.073  36.115  1.00  0.00           N
ATOM   8354  C12 POPEn 273      49.167  12.993  36.115  1.00  0.00           C
ATOM   8357  C11 POPEn 273      48.527  13.123  34.704  1.00  0.00           C
ATOM   8360  P   POPEn 273      47.718  10.673  34.534  1.00  0.00           P
ATOM   8361  O13 POPEn 273      46.587   9.903  33.953  1.00  0.00           O
ATOM   8362  O14 POPEn 273      49.078  10.413  34.034  1.00  0.00           O
ATOM   8363  O11 POPEn 273      47.737  10.433  36.084  1.00  0.00           O
ATOM   8364  O12 POPEn 273      47.438  12.223  34.493  1.00  0.00           O
ATOM   8365  C1  POPEn 273      47.177   9.263  36.654  1.00  0.00           C
ATOM   8368  C2  POPEn 273      48.018   8.703  37.833  1.00  0.00           C
ATOM   8370  O21 POPEn 273      47.767   9.522  38.984  1.00  0.00           O
ATOM   8371  C21 POPEn 273      46.817   9.123  39.784  1.00  0.00           C
ATOM   8372  O22 POPEn 273      46.177   8.083  39.703  1.00  0.00           O
ATOM   8373  C22 POPEn 273      46.708  10.192  40.864  1.00  0.00           C
ATOM   8376  C3  POPEn 273      49.538   8.693  37.493  1.00  0.00           C
ATOM   8379  O31 POPEn 273      50.358   8.683  38.674  1.00  0.00           O
ATOM   8380  C31 POPEn 273      50.588   9.863  39.203  1.00  0.00           C
ATOM   8381  O32 POPEn 273      50.198  10.932  38.764  1.00  0.00           O
ATOM   8382  C32 POPEn 273      51.317   9.633  40.525  1.00  0.00           C
ATOM   8385  C23 POPEn 273      45.708   9.843  41.985  1.00  0.00           C
ATOM   8388  C24 POPEn 273      46.148   8.683  42.894  1.00  0.00           C
ATOM   8391  C25 POPEn 273      45.407   8.663  44.234  1.00  0.00           C
ATOM   8394  C26 POPEn 273      45.868   9.753  45.204  1.00  0.00           C
ATOM   8397  C27 POPEn 273      44.918   9.913  46.394  1.00  0.00           C
ATOM   8400  C28 POPEn 273      45.437  10.883  47.474  1.00  0.00           C
ATOM   8403  C29 POPEn 273      46.468  10.253  48.384  1.00  0.00           C
ATOM   8405 0C21 POPEn 273      47.258  10.893  49.264  1.00  0.00           C
ATOM   8407 1C21 POPEn 273      47.288  12.383  49.524  1.00  0.00           C
ATOM   8410 2C21 POPEn 273      46.667  12.753  50.884  1.00  0.00           C
ATOM   8413 3C21 POPEn 273      46.538  14.273  51.094  1.00  0.00           C
ATOM   8416 4C21 POPEn 273      45.637  14.633  52.284  1.00  0.00           C
ATOM   8419 5C21 POPEn 273      45.087  16.073  52.214  1.00  0.00           C
ATOM   8422 6C21 POPEn 273      46.048  17.153  52.714  1.00  0.00           C
ATOM   8425 7C21 POPEn 273      45.437  18.563  52.565  1.00  0.00           C
ATOM   8428 8C21 POPEn 273      46.227  19.653  53.284  1.00  0.00           C
ATOM   8432  C33 POPEn 273      50.448   8.843  41.534  1.00  0.00           C
ATOM   8435  C34 POPEn 273      51.267   8.193  42.644  1.00  0.00           C
ATOM   8438  C35 POPEn 273      50.417   7.243  43.513  1.00  0.00           C
ATOM   8441  C36 POPEn 273      51.258   6.513  44.564  1.00  0.00           C
ATOM   8444  C37 POPEn 273      50.417   5.753  45.595  1.00  0.00           C
ATOM   8447  C38 POPEn 273      49.887   6.693  46.684  1.00  0.00           C
ATOM   8450  C39 POPEn 273      49.328   5.963  47.914  1.00  0.00           C
ATOM   8453 0C31 POPEn 273      48.887   6.963  49.004  1.00  0.00           C
ATOM   8456 1C31 POPEn 273      48.677   6.313  50.374  1.00  0.00           C
ATOM   8459 2C31 POPEn 273      48.308   7.363  51.444  1.00  0.00           C
ATOM   8462 3C31 POPEn 273      48.718   6.953  52.864  1.00  0.00           C
ATOM   8465 4C31 POPEn 273      47.977   5.723  53.404  1.00  0.00           C
ATOM   8468 5C31 POPEn 273      48.448   5.343  54.813  1.00  0.00           C
ATOM   8471 6C31 POPEn 273      47.707   4.153  55.434  1.00  0.00           C
ATOM   8475  NH3 POPEo 274      93.338  56.583  33.594  1.00  0.00           N
ATOM   8479  C12 POPEo 274      93.396  55.093  33.424  1.00  0.00           C
ATOM   8482  C11 POPEo 274      92.317  54.532  32.493  1.00  0.00           C
ATOM   8485  P   POPEo 274      91.867  51.962  32.104  1.00  0.00           P
ATOM   8486  O13 POPEo 274      90.528  51.962  31.494  1.00  0.00           O
ATOM   8487  O14 POPEo 274      93.017  51.842  31.184  1.00  0.00           O
ATOM   8488  O11 POPEo 274      92.007  50.842  33.243  1.00  0.00           O
ATOM   8489  O12 POPEo 274      92.007  53.242  32.974  1.00  0.00           O
ATOM   8490  C1  POPEo 274      90.927  49.983  33.654  1.00  0.00           C
ATOM   8493  C2  POPEo 274      90.787  49.682  35.194  1.00  0.00           C
ATOM   8495  O21 POPEo 274      89.828  50.563  35.824  1.00  0.00           O
ATOM   8496  C21 POPEo 274      88.648  50.182  36.364  1.00  0.00           C
ATOM   8497  O22 POPEo 274      87.907  50.992  36.905  1.00  0.00           O
ATOM   8498  C22 POPEo 274      88.257  48.702  36.144  1.00  0.00           C
ATOM   8501  C3  POPEo 274      92.128  49.742  35.964  1.00  0.00           C
ATOM   8504  O31 POPEo 274      92.457  48.473  36.554  1.00  0.00           O
ATOM   8505  C31 POPEo 274      92.067  48.253  37.793  1.00  0.00           C
ATOM   8506  O32 POPEo 274      91.207  48.863  38.404  1.00  0.00           O
ATOM   8507  C32 POPEo 274      92.907  47.153  38.424  1.00  0.00           C
ATOM   8510  C23 POPEo 274      86.878  48.323  36.754  1.00  0.00           C
ATOM   8513  C24 POPEo 274      86.207  47.133  36.034  1.00  0.00           C
ATOM   8516  C25 POPEo 274      84.768  46.842  36.504  1.00  0.00           C
ATOM   8519  C26 POPEo 274      84.688  46.262  37.924  1.00  0.00           C
ATOM   8522  C27 POPEo 274      83.317  45.633  38.243  1.00  0.00           C
ATOM   8525  C28 POPEo 274      83.247  45.023  39.664  1.00  0.00           C
ATOM   8528  C29 POPEo 274      83.198  46.033  40.784  1.00  0.00           C
ATOM   8530 0C21 POPEo 274      82.088  46.662  41.234  1.00  0.00           C
ATOM   8532 1C21 POPEo 274      80.708  46.473  40.674  1.00  0.00           C
ATOM   8535 2C21 POPEo 274      79.557  46.873  41.624  1.00  0.00           C
ATOM   8538 3C21 POPEo 274      79.497  46.072  42.934  1.00  0.00           C
ATOM   8541 4C21 POPEo 274      78.237  46.403  43.755  1.00  0.00           C
ATOM   8544 5C21 POPEo 274      76.978  45.613  43.334  1.00  0.00           C
ATOM   8547 6C21 POPEo 274      76.868  44.263  44.044  1.00  0.00           C
ATOM   8550 7C21 POPEo 274      75.557  43.502  43.784  1.00  0.00           C
ATOM   8553 8C21 POPEo 274      75.567  42.083  44.363  1.00  0.00           C
ATOM   8557  C33 POPEo 274      93.728  47.733  39.604  1.00  0.00           C
ATOM   8560  C34 POPEo 274      94.828  48.702  39.133  1.00  0.00           C
ATOM   8563  C35 POPEo 274      95.178  49.802  40.144  1.00  0.00           C
ATOM   8566  C36 POPEo 274      95.578  49.333  41.554  1.00  0.00           C
ATOM   8569  C37 POPEo 274      95.927  50.532  42.444  1.00  0.00           C
ATOM   8572  C38 POPEo 274      96.438  50.123  43.834  1.00  0.00           C
ATOM   8575  C39 POPEo 274      96.747  51.322  44.735  1.00  0.00           C
ATOM   8578 0C31 POPEo 274      97.478  50.932  46.024  1.00  0.00           C
ATOM   8581 1C31 POPEo 274      97.798  52.153  46.905  1.00  0.00           C
ATOM   8584 2C31 POPEo 274      99.247  52.223  47.403  1.00  0.00           C
ATOM   8587 3C31 POPEo 274      99.628  51.113  48.394  1.00  0.00           C
ATOM   8590 4C31 POPEo 274     100.808  51.513  49.284  1.00  0.00           C
ATOM   8593 5C31 POPEo 274     101.228  50.392  50.254  1.00  0.00           C
ATOM   8596 6C31 POPEo 274     102.228  50.852  51.325  1.00  0.00           C
ATOM   8600  NH3 POPEp 275      58.438  49.843  36.694  1.00  0.00           N
ATOM   8604  C12 POPEp 275      58.348  48.372  36.993  1.00  0.00           C
ATOM   8607  C11 POPEp 275      57.177  47.763  36.204  1.00  0.00           C
ATOM   8610  P   POPEp 275      54.567  47.782  36.044  1.00  0.00           P
ATOM   8611  O13 POPEp 275      53.907  48.822  35.234  1.00  0.00           O
ATOM   8612  O14 POPEp 275      54.788  46.473  35.434  1.00  0.00           O
ATOM   8613  O11 POPEp 275      53.608  47.642  37.324  1.00  0.00           O
ATOM   8614  O12 POPEp 275      55.948  48.372  36.604  1.00  0.00           O
ATOM   8615  C1  POPEp 275      54.027  47.043  38.554  1.00  0.00           C
ATOM   8618  C2  POPEp 275      52.807  46.522  39.374  1.00  0.00           C
ATOM   8620  O21 POPEp 275      53.238  46.252  40.723  1.00  0.00           O
ATOM   8621  C21 POPEp 275      52.358  45.912  41.674  1.00  0.00           C
ATOM   8622  O22 POPEp 275      52.517  44.993  42.453  1.00  0.00           O
ATOM   8623  C22 POPEp 275      51.198  46.903  41.804  1.00  0.00           C
ATOM   8626  C3  POPEp 275      52.158  45.272  38.694  1.00  0.00           C
ATOM   8629  O31 POPEp 275      51.188  44.653  39.563  1.00  0.00           O
ATOM   8630  C31 POPEp 275      50.878  43.383  39.294  1.00  0.00           C
ATOM   8631  O32 POPEp 275      51.038  42.813  38.235  1.00  0.00           O
ATOM   8632  C32 POPEp 275      50.437  42.733  40.613  1.00  0.00           C
ATOM   8635  C23 POPEp 275      50.637  46.883  43.253  1.00  0.00           C
ATOM   8638  C24 POPEp 275      50.038  48.232  43.674  1.00  0.00           C
ATOM   8641  C25 POPEp 275      49.598  48.323  45.154  1.00  0.00           C
ATOM   8644  C26 POPEp 275      50.658  47.883  46.164  1.00  0.00           C
ATOM   8647  C27 POPEp 275      50.417  48.372  47.593  1.00  0.00           C
ATOM   8650  C28 POPEp 275      49.087  47.892  48.204  1.00  0.00           C
ATOM   8653  C29 POPEp 275      48.957  48.223  49.674  1.00  0.00           C
ATOM   8655 0C21 POPEp 275      48.637  47.372  50.665  1.00  0.00           C
ATOM   8657 1C21 POPEp 275      48.326  45.903  50.504  1.00  0.00           C
ATOM   8660 2C21 POPEp 275      46.807  45.662  50.383  1.00  0.00           C
ATOM   8663 3C21 POPEp 275      46.148  45.373  51.735  1.00  0.00           C
ATOM   8666 4C21 POPEp 275      44.618  45.502  51.703  1.00  0.00           C
ATOM   8669 5C21 POPEp 275      43.987  44.942  52.985  1.00  0.00           C
ATOM   8672 6C21 POPEp 275      42.558  45.443  53.223  1.00  0.00           C
ATOM   8675 7C21 POPEp 275      41.927  44.802  54.464  1.00  0.00           C
ATOM   8678 8C21 POPEp 275      40.598  45.432  54.874  1.00  0.00           C
ATOM   8682  C33 POPEp 275      49.957  41.262  40.464  1.00  0.00           C
ATOM   8685  C34 POPEp 275      50.167  40.443  41.743  1.00  0.00           C
ATOM   8688  C35 POPEp 275      49.148  40.732  42.854  1.00  0.00           C
ATOM   8691  C36 POPEp 275      49.377  39.843  44.075  1.00  0.00           C
ATOM   8694  C37 POPEp 275      48.208  39.813  45.075  1.00  0.00           C
ATOM   8697  C38 POPEp 275      48.337  38.663  46.094  1.00  0.00           C
ATOM   8700  C39 POPEp 275      49.637  38.712  46.905  1.00  0.00           C
ATOM   8703 0C31 POPEp 275      49.698  37.623  47.993  1.00  0.00           C
ATOM   8706 1C31 POPEp 275      50.918  37.783  48.913  1.00  0.00           C
ATOM   8709 2C31 POPEp 275      52.228  37.193  48.373  1.00  0.00           C
ATOM   8712 3C31 POPEp 275      52.198  35.663  48.253  1.00  0.00           C
ATOM   8715 4C31 POPEp 275      53.558  35.002  48.474  1.00  0.00           C
ATOM   8718 5C31 POPEp 275      53.448  33.473  48.554  1.00  0.00           C
ATOM   8721 6C31 POPEp 275      54.788  32.783  48.834  1.00  0.00           C
ATOM   8725  NH3 POPEq 276      63.158  16.833  32.554  1.00  0.00           N
ATOM   8729  C12 POPEq 276      61.828  16.163  32.764  1.00  0.00           C
ATOM   8732  C11 POPEq 276      61.828  15.192  33.964  1.00  0.00           C
ATOM   8735  P   POPEq 276      59.348  15.213  34.784  1.00  0.00           P
ATOM   8736  O13 POPEq 276      59.027  16.422  34.004  1.00  0.00           O
ATOM   8737  O14 POPEq 276      58.267  14.213  35.044  1.00  0.00           O
ATOM   8738  O11 POPEq 276      60.058  15.583  36.144  1.00  0.00           O
ATOM   8739  O12 POPEq 276      60.578  14.523  34.075  1.00  0.00           O
ATOM   8740  C1  POPEq 276      59.297  16.003  37.273  1.00  0.00           C
ATOM   8743  C2  POPEq 276      60.248  16.633  38.334  1.00  0.00           C
ATOM   8745  O21 POPEq 276      59.576  17.583  39.194  1.00  0.00           O
ATOM   8746  C21 POPEq 276      58.637  17.073  39.984  1.00  0.00           C
ATOM   8747  O22 POPEq 276      58.218  15.932  39.944  1.00  0.00           O
ATOM   8748  C22 POPEq 276      58.228  18.093  41.044  1.00  0.00           C
ATOM   8751  C3  POPEq 276      61.448  17.342  37.633  1.00  0.00           C
ATOM   8754  O31 POPEq 276      62.076  18.373  38.414  1.00  0.00           O
ATOM   8755  C31 POPEq 276      62.877  17.953  39.384  1.00  0.00           C
ATOM   8756  O32 POPEq 276      63.067  16.793  39.714  1.00  0.00           O
ATOM   8757  C32 POPEq 276      63.408  19.153  40.174  1.00  0.00           C
ATOM   8760  C23 POPEq 276      56.858  17.843  41.703  1.00  0.00           C
ATOM   8763  C24 POPEq 276      56.627  18.803  42.894  1.00  0.00           C
ATOM   8766  C25 POPEq 276      57.158  18.283  44.243  1.00  0.00           C
ATOM   8769  C26 POPEq 276      57.168  19.343  45.364  1.00  0.00           C
ATOM   8772  C27 POPEq 276      57.837  18.823  46.653  1.00  0.00           C
ATOM   8775  C28 POPEq 276      58.047  19.883  47.754  1.00  0.00           C
ATOM   8778  C29 POPEq 276      58.788  19.263  48.924  1.00  0.00           C
ATOM   8780 0C21 POPEq 276      59.047  19.733  50.163  1.00  0.00           C
ATOM   8782 1C21 POPEq 276      58.738  21.052  50.834  1.00  0.00           C
ATOM   8785 2C21 POPEq 276      58.117  22.203  50.014  1.00  0.00           C
ATOM   8788 3C21 POPEq 276      58.038  23.512  50.803  1.00  0.00           C
ATOM   8791 4C21 POPEq 276      57.207  24.602  50.114  1.00  0.00           C
ATOM   8794 5C21 POPEq 276      57.048  25.873  50.964  1.00  0.00           C
ATOM   8797 6C21 POPEq 276      56.058  26.873  50.364  1.00  0.00           C
ATOM   8800 7C21 POPEq 276      55.817  28.073  51.284  1.00  0.00           C
ATOM   8803 8C21 POPEq 276      54.598  28.903  50.884  1.00  0.00           C
ATOM   8807  C33 POPEq 276      64.918  19.273  40.313  1.00  0.00           C
ATOM   8810  C34 POPEq 276      65.258  20.392  41.304  1.00  0.00           C
ATOM   8813  C35 POPEq 276      64.938  20.043  42.774  1.00  0.00           C
ATOM   8816  C36 POPEq 276      63.677  20.693  43.354  1.00  0.00           C
ATOM   8819  C37 POPEq 276      63.508  20.352  44.844  1.00  0.00           C
ATOM   8822  C38 POPEq 276      62.298  21.043  45.493  1.00  0.00           C
ATOM   8825  C39 POPEq 276      62.087  20.623  46.954  1.00  0.00           C
ATOM   8828 0C31 POPEq 276      63.098  21.283  47.894  1.00  0.00           C
ATOM   8831 1C31 POPEq 276      63.057  20.693  49.313  1.00  0.00           C
ATOM   8834 2C31 POPEq 276      64.176  21.233  50.205  1.00  0.00           C
ATOM   8837 3C31 POPEq 276      63.997  22.713  50.604  1.00  0.00           C
ATOM   8840 4C31 POPEq 276      62.927  22.913  51.684  1.00  0.00           C
ATOM   8843 5C31 POPEq 276      62.748  24.393  52.064  1.00  0.00           C
ATOM   8846 6C31 POPEq 276      61.708  24.613  53.165  1.00  0.00           C
ATOM   8850  NH3 POPEr 277      97.597   2.583  35.144  1.00  0.00           N
ATOM   8854  C12 POPEr 277      98.957   3.233  35.153  1.00  0.00           C
ATOM   8857  C11 POPEr 277      99.978   2.483  34.284  1.00  0.00           C
ATOM   8860  P   POPEr 277     102.188   3.883  34.534  1.00  0.00           P
ATOM   8861  O13 POPEr 277     101.487   5.143  34.834  1.00  0.00           O
ATOM   8862  O14 POPEr 277     102.938   3.813  33.264  1.00  0.00           O
ATOM   8863  O11 POPEr 277     103.257   3.723  35.694  1.00  0.00           O
ATOM   8864  O12 POPEr 277     101.298   2.623  34.784  1.00  0.00           O
ATOM   8865  C1  POPEr 277     102.767   3.563  37.043  1.00  0.00           C
ATOM   8868  C2  POPEr 277     103.606   4.413  38.025  1.00  0.00           C
ATOM   8870  O21 POPEr 277     103.367   4.003  39.374  1.00  0.00           O
ATOM   8871  C21 POPEr 277     102.228   4.303  39.954  1.00  0.00           C
ATOM   8872  O22 POPEr 277     101.237   4.803  39.454  1.00  0.00           O
ATOM   8873  C22 POPEr 277     102.417   4.033  41.454  1.00  0.00           C
ATOM   8876  C3  POPEr 277     103.438   5.953  37.784  1.00  0.00           C
ATOM   8879  O31 POPEr 277     104.057   6.713  38.854  1.00  0.00           O
ATOM   8880  C31 POPEr 277     103.877   8.023  38.714  1.00  0.00           C
ATOM   8881  O32 POPEr 277     103.457   8.583  37.723  1.00  0.00           O
ATOM   8882  C32 POPEr 277     104.167   8.732  40.034  1.00  0.00           C
ATOM   8885  C23 POPEr 277     101.137   3.593  42.193  1.00  0.00           C
ATOM   8888  C24 POPEr 277     101.498   3.073  43.583  1.00  0.00           C
ATOM   8891  C25 POPEr 277     100.307   2.543  44.405  1.00  0.00           C
ATOM   8894  C26 POPEr 277     100.817   1.823  45.655  1.00  0.00           C
ATOM   8897  C27 POPEr 277      99.828   1.653  46.804  1.00  0.00           C
ATOM   8900  C28 POPEr 277     100.547   1.033  48.014  1.00  0.00           C
ATOM   8903  C29 POPEr 277      99.646   0.748  49.194  1.00  0.00           C
ATOM   8905 0C21 POPEr 277     100.018   0.698  50.485  1.00  0.00           C
ATOM   8907 1C21 POPEr 277     101.408   0.913  51.044  1.00  0.00           C
ATOM   8910 2C21 POPEr 277     101.417   1.853  52.263  1.00  0.00           C
ATOM   8913 3C21 POPEr 277     101.078   3.313  51.933  1.00  0.00           C
ATOM   8916 4C21 POPEr 277     101.088   4.213  53.183  1.00  0.00           C
ATOM   8919 5C21 POPEr 277     100.948   5.713  52.874  1.00  0.00           C
ATOM   8922 6C21 POPEr 277      99.728   6.073  52.024  1.00  0.00           C
ATOM   8925 7C21 POPEr 277      99.576   7.583  51.813  1.00  0.00           C
ATOM   8928 8C21 POPEr 277      98.378   7.963  50.954  1.00  0.00           C
ATOM   8932  C33 POPEr 277     102.848   9.143  40.735  1.00  0.00           C
ATOM   8935  C34 POPEr 277     102.917  10.522  41.394  1.00  0.00           C
ATOM   8938  C35 POPEr 277     103.868  10.643  42.593  1.00  0.00           C
ATOM   8941  C36 POPEr 277     103.187  10.383  43.954  1.00  0.00           C
ATOM   8944  C37 POPEr 277     103.667  11.373  45.034  1.00  0.00           C
ATOM   8947  C38 POPEr 277     103.137  11.073  46.444  1.00  0.00           C
ATOM   8950  C39 POPEr 277     101.627  11.263  46.583  1.00  0.00           C
ATOM   8953 0C31 POPEr 277     101.137  11.153  48.034  1.00  0.00           C
ATOM   8956 1C31 POPEr 277      99.617  11.373  48.165  1.00  0.00           C
ATOM   8959 2C31 POPEr 277      99.157  11.473  49.634  1.00  0.00           C
ATOM   8962 3C31 POPEr 277      99.518  12.823  50.275  1.00  0.00           C
ATOM   8965 4C31 POPEr 277      99.458  12.793  51.804  1.00  0.00           C
ATOM   8968 5C31 POPEr 277     100.178  13.993  52.435  1.00  0.00           C
ATOM   8971 6C31 POPEr 277     100.358  13.883  53.955  1.00  0.00           C
ATOM   8975  NH3 POPEs 278     125.207 110.343  80.914  1.00  0.00           N
ATOM   8979  C12 POPEs 278     124.527 111.453  80.144  1.00  0.00           C
ATOM   8982  C11 POPEs 278     125.237 112.822  80.333  1.00  0.00           C
ATOM   8985  P   POPEs 278     123.177 114.433  79.844  1.00  0.00           P
ATOM   8986  O13 POPEs 278     122.958 115.772  79.244  1.00  0.00           O
ATOM   8987  O14 POPEs 278     122.848 114.273  81.264  1.00  0.00           O
ATOM   8988  O11 POPEs 278     122.286 113.393  79.063  1.00  0.00           O
ATOM   8989  O12 POPEs 278     124.658 113.883  79.564  1.00  0.00           O
ATOM   8990  C1  POPEs 278     122.587 113.053  77.714  1.00  0.00           C
ATOM   8993  C2  POPEs 278     121.818 111.752  77.344  1.00  0.00           C
ATOM   8995  O21 POPEs 278     122.398 110.952  76.295  1.00  0.00           O
ATOM   8996  C21 POPEs 278     123.257 111.332  75.344  1.00  0.00           C
ATOM   8997  O22 POPEs 278     124.077 110.572  74.864  1.00  0.00           O
ATOM   8998  C22 POPEs 278     123.047 112.743  74.794  1.00  0.00           C
ATOM   9001  C3  POPEs 278     120.288 111.943  77.154  1.00  0.00           C
ATOM   9004  O31 POPEs 278     120.008 112.792  76.014  1.00  0.00           O
ATOM   9005  C31 POPEs 278     118.707 113.043  75.883  1.00  0.00           C
ATOM   9006  O32 POPEs 278     117.837 112.652  76.633  1.00  0.00           O
ATOM   9007  C32 POPEs 278     118.497 113.972  74.684  1.00  0.00           C
ATOM   9010  C23 POPEs 278     123.098 112.792  73.243  1.00  0.00           C
ATOM   9013  C24 POPEs 278     122.798 114.223  72.794  1.00  0.00           C
ATOM   9016  C25 POPEs 278     122.988 114.503  71.295  1.00  0.00           C
ATOM   9019  C26 POPEs 278     124.418 114.242  70.794  1.00  0.00           C
ATOM   9022  C27 POPEs 278     124.786 115.123  69.595  1.00  0.00           C
ATOM   9025  C28 POPEs 278     126.118 114.723  68.943  1.00  0.00           C
ATOM   9028  C29 POPEs 278     126.457 115.623  67.784  1.00  0.00           C
ATOM   9030 0C21 POPEs 278     126.067 115.452  66.505  1.00  0.00           C
ATOM   9032 1C21 POPEs 278     125.237 114.303  65.993  1.00  0.00           C
ATOM   9035 2C21 POPEs 278     125.367 114.133  64.464  1.00  0.00           C
ATOM   9038 3C21 POPEs 278     126.757 113.652  64.014  1.00  0.00           C
ATOM   9041 4C21 POPEs 278     126.867 113.552  62.484  1.00  0.00           C
ATOM   9044 5C21 POPEs 278     128.178 112.952  61.973  1.00  0.00           C
ATOM   9047 6C21 POPEs 278     129.441 113.603  62.565  1.00  0.00           C
ATOM   9050 7C21 POPEs 278     130.732 113.102  61.903  1.00  0.00           C
ATOM   9053 8C21 POPEs 278     131.962 113.902  62.334  1.00  0.00           C
ATOM   9057  C33 POPEs 278     118.957 113.403  73.325  1.00  0.00           C
ATOM   9060  C34 POPEs 278     118.898 114.473  72.215  1.00  0.00           C
ATOM   9063  C35 POPEs 278     118.908 113.873  70.803  1.00  0.00           C
ATOM   9066  C36 POPEs 278     117.527 113.303  70.434  1.00  0.00           C
ATOM   9069  C37 POPEs 278     117.578 112.252  69.324  1.00  0.00           C
ATOM   9072  C38 POPEs 278     116.176 111.642  69.133  1.00  0.00           C
ATOM   9075  C39 POPEs 278     116.137 110.413  68.224  1.00  0.00           C
ATOM   9078 0C31 POPEs 278     116.228 110.763  66.744  1.00  0.00           C
ATOM   9081 1C31 POPEs 278     116.067 109.533  65.854  1.00  0.00           C
ATOM   9084 2C31 POPEs 278     116.128 109.912  64.374  1.00  0.00           C
ATOM   9087 3C31 POPEs 278     115.777 108.762  63.433  1.00  0.00           C
ATOM   9090 4C31 POPEs 278     115.628 109.263  61.985  1.00  0.00           C
ATOM   9093 5C31 POPEs 278     115.108 108.193  61.024  1.00  0.00           C
ATOM   9096 6C31 POPEs 278     114.716 108.782  59.664  1.00  0.00           C
ATOM   9100  NH3 POPEt 279      41.427 116.973  37.934  1.00  0.00           N
ATOM   9104  C12 POPEt 279      40.248 117.552  37.214  1.00  0.00           C
ATOM   9107  C11 POPEt 279      39.177 118.013  38.194  1.00  0.00           C
ATOM   9110  P   POPEt 279      36.608 117.613  37.784  1.00  0.00           P
ATOM   9111  O13 POPEt 279      35.628 118.692  37.934  1.00  0.00           O
ATOM   9112  O14 POPEt 279      36.238 116.553  36.824  1.00  0.00           O
ATOM   9113  O11 POPEt 279      36.858 116.933  39.184  1.00  0.00           O
ATOM   9114  O12 POPEt 279      38.008 118.223  37.414  1.00  0.00           O
ATOM   9115  C1  POPEt 279      35.808 116.882  40.144  1.00  0.00           C
ATOM   9118  C2  POPEt 279      35.948 118.023  41.164  1.00  0.00           C
ATOM   9120  O21 POPEt 279      36.247 117.493  42.474  1.00  0.00           O
ATOM   9121  C21 POPEt 279      35.298 116.833  43.113  1.00  0.00           C
ATOM   9122  O22 POPEt 279      34.177 116.562  42.694  1.00  0.00           O
ATOM   9123  C22 POPEt 279      35.868 116.343  44.454  1.00  0.00           C
ATOM   9126  C3  POPEt 279      34.767 119.032  41.164  1.00  0.00           C
ATOM   9129  O31 POPEt 279      35.027 119.973  42.224  1.00  0.00           O
ATOM   9130  C31 POPEt 279      35.288 121.203  41.833  1.00  0.00           C
ATOM   9131  O32 POPEt 279      34.957 121.712  40.793  1.00  0.00           O
ATOM   9132  C32 POPEt 279      36.177 121.873  42.883  1.00  0.00           C
ATOM   9135  C23 POPEt 279      34.907 116.513  45.655  1.00  0.00           C
ATOM   9138  C24 POPEt 279      35.598 116.223  46.994  1.00  0.00           C
ATOM   9141  C25 POPEt 279      34.887 116.873  48.194  1.00  0.00           C
ATOM   9144  C26 POPEt 279      35.578 116.612  49.543  1.00  0.00           C
ATOM   9147  C27 POPEt 279      34.918 117.372  50.714  1.00  0.00           C
ATOM   9150  C28 POPEt 279      35.637 117.202  52.064  1.00  0.00           C
ATOM   9153  C29 POPEt 279      34.848 117.792  53.204  1.00  0.00           C
ATOM   9155 0C21 POPEt 279      35.308 118.072  54.444  1.00  0.00           C
ATOM   9157 1C21 POPEt 279      36.707 117.862  54.964  1.00  0.00           C
ATOM   9160 2C21 POPEt 279      37.337 119.133  55.574  1.00  0.00           C
ATOM   9163 3C21 POPEt 279      36.727 119.573  56.915  1.00  0.00           C
ATOM   9166 4C21 POPEt 279      37.398 120.853  57.453  1.00  0.00           C
ATOM   9169 5C21 POPEt 279      36.918 121.282  58.854  1.00  0.00           C
ATOM   9172 6C21 POPEt 279      35.448 121.752  58.904  1.00  0.00           C
ATOM   9175 7C21 POPEt 279      35.038 122.283  60.284  1.00  0.00           C
ATOM   9178 8C21 POPEt 279      33.547 122.642  60.394  1.00  0.00           C
ATOM   9182  C33 POPEt 279      37.008 120.872  43.724  1.00  0.00           C
ATOM   9185  C34 POPEt 279      37.948 121.593  44.704  1.00  0.00           C
ATOM   9188  C35 POPEt 279      38.057 120.933  46.083  1.00  0.00           C
ATOM   9191  C36 POPEt 279      38.898 119.653  46.133  1.00  0.00           C
ATOM   9194  C37 POPEt 279      38.887 118.962  47.514  1.00  0.00           C
ATOM   9197  C38 POPEt 279      39.258 119.892  48.685  1.00  0.00           C
ATOM   9200  C39 POPEt 279      39.087 119.263  50.065  1.00  0.00           C
ATOM   9203 0C31 POPEt 279      40.297 118.443  50.543  1.00  0.00           C
ATOM   9206 1C31 POPEt 279      40.237 118.232  52.064  1.00  0.00           C
ATOM   9209 2C31 POPEt 279      41.587 117.822  52.654  1.00  0.00           C
ATOM   9212 3C31 POPEt 279      41.547 117.693  54.184  1.00  0.00           C
ATOM   9215 4C31 POPEt 279      41.578 119.062  54.883  1.00  0.00           C
ATOM   9218 5C31 POPEt 279      41.718 118.953  56.404  1.00  0.00           C
ATOM   9221 6C31 POPEt 279      41.838 120.312  57.094  1.00  0.00           C
ATOM   9225  NH3 POPEu 280     101.968 125.172  35.153  1.00  0.00           N
ATOM   9229  C12 POPEu 280     102.286 126.432  34.394  1.00  0.00           C
ATOM   9232  C11 POPEu 280     101.036 127.313  34.184  1.00  0.00           C
ATOM   9235  P   POPEu 280      98.648 127.383  33.214  1.00  0.00           P
ATOM   9236  O13 POPEu 280      98.877 128.833  33.344  1.00  0.00           O
ATOM   9237  O14 POPEu 280      98.087 126.842  31.954  1.00  0.00           O
ATOM   9238  O11 POPEu 280      97.587 126.952  34.284  1.00  0.00           O
ATOM   9239  O12 POPEu 280      99.908 126.553  33.724  1.00  0.00           O
ATOM   9240  C1  POPEu 280      97.888 127.083  35.674  1.00  0.00           C
ATOM   9243  C2  POPEu 280      96.797 126.322  36.444  1.00  0.00           C
ATOM   9245  O21 POPEu 280      96.638 126.852  37.774  1.00  0.00           O
ATOM   9246  C21 POPEu 280      96.048 128.043  37.774  1.00  0.00           C
ATOM   9247  O22 POPEu 280      95.558 128.573  36.794  1.00  0.00           O
ATOM   9248  C22 POPEu 280      95.997 128.592  39.194  1.00  0.00           C
ATOM   9251  C3  POPEu 280      97.027 124.783  36.484  1.00  0.00           C
ATOM   9254  O31 POPEu 280      97.587 124.303  37.723  1.00  0.00           O
ATOM   9255  C31 POPEu 280      98.917 124.252  37.784  1.00  0.00           C
ATOM   9256  O32 POPEu 280      99.677 124.693  36.934  1.00  0.00           O
ATOM   9257  C32 POPEu 280      99.348 123.613  39.094  1.00  0.00           C
ATOM   9260  C23 POPEu 280      97.387 128.683  39.844  1.00  0.00           C
ATOM   9263  C24 POPEu 280      97.298 128.683  41.374  1.00  0.00           C
ATOM   9266  C25 POPEu 280      98.676 128.652  42.034  1.00  0.00           C
ATOM   9269  C26 POPEu 280      98.606 128.433  43.554  1.00  0.00           C
ATOM   9272  C27 POPEu 280      98.308 126.973  43.944  1.00  0.00           C
ATOM   9275  C28 POPEu 280      98.037 126.803  45.453  1.00  0.00           C
ATOM   9278  C29 POPEu 280      99.227 127.162  46.294  1.00  0.00           C
ATOM   9280 0C21 POPEu 280      99.637 126.553  47.414  1.00  0.00           C
ATOM   9282 1C21 POPEu 280      98.968 125.392  48.095  1.00  0.00           C
ATOM   9285 2C21 POPEu 280      99.547 124.032  47.654  1.00  0.00           C
ATOM   9288 3C21 POPEu 280     101.036 123.832  47.993  1.00  0.00           C
ATOM   9291 4C21 POPEu 280     101.577 122.502  47.464  1.00  0.00           C
ATOM   9294 5C21 POPEu 280     101.057 121.262  48.204  1.00  0.00           C
ATOM   9297 6C21 POPEu 280     101.507 119.963  47.523  1.00  0.00           C
ATOM   9300 7C21 POPEu 280     101.246 118.713  48.373  1.00  0.00           C
ATOM   9303 8C21 POPEu 280     101.717 117.423  47.704  1.00  0.00           C
ATOM   9307  C33 POPEu 280     100.218 124.553  39.944  1.00  0.00           C
ATOM   9310  C34 POPEu 280     100.488 123.993  41.343  1.00  0.00           C
ATOM   9313  C35 POPEu 280     101.757 124.592  41.944  1.00  0.00           C
ATOM   9316  C36 POPEu 280     102.167 123.943  43.274  1.00  0.00           C
ATOM   9319  C37 POPEu 280     103.518 124.503  43.743  1.00  0.00           C
ATOM   9322  C38 POPEu 280     104.127 123.782  44.944  1.00  0.00           C
ATOM   9325  C39 POPEu 280     105.578 124.233  45.154  1.00  0.00           C
ATOM   9328 0C31 POPEu 280     106.307 123.533  46.313  1.00  0.00           C
ATOM   9331 1C31 POPEu 280     106.246 124.312  47.633  1.00  0.00           C
ATOM   9334 2C31 POPEu 280     107.408 123.972  48.583  1.00  0.00           C
ATOM   9337 3C31 POPEu 280     108.737 124.613  48.155  1.00  0.00           C
ATOM   9340 4C31 POPEu 280     109.926 124.182  49.014  1.00  0.00           C
ATOM   9343 5C31 POPEu 280     111.258 124.723  48.464  1.00  0.00           C
ATOM   9346 6C31 POPEu 280     112.487 124.242  49.235  1.00  0.00           C
ATOM   9350  NH3 POPEv 281      91.918  76.673  79.544  1.00  0.00           N
ATOM   9354  C12 POPEv 281      90.757  77.293  78.824  1.00  0.00           C
ATOM   9357  C11 POPEv 281      89.558  77.513  79.735  1.00  0.00           C
ATOM   9360  P   POPEv 281      87.387  78.913  79.904  1.00  0.00           P
ATOM   9361  O13 POPEv 281      87.098  77.912  80.954  1.00  0.00           O
ATOM   9362  O14 POPEv 281      87.508  80.333  80.333  1.00  0.00           O
ATOM   9363  O11 POPEv 281      86.358  78.843  78.693  1.00  0.00           O
ATOM   9364  O12 POPEv 281      88.707  78.492  79.133  1.00  0.00           O
ATOM   9365  C1  POPEv 281      86.757  79.383  77.424  1.00  0.00           C
ATOM   9368  C2  POPEv 281      85.558  80.132  76.764  1.00  0.00           C
ATOM   9370  O21 POPEv 281      85.578  80.103  75.333  1.00  0.00           O
ATOM   9371  C21 POPEv 281      86.617  80.623  74.694  1.00  0.00           C
ATOM   9372  O22 POPEv 281      87.678  80.973  75.174  1.00  0.00           O
ATOM   9373  C22 POPEv 281      86.207  80.872  73.243  1.00  0.00           C
ATOM   9376  C3  POPEv 281      85.327  81.572  77.324  1.00  0.00           C
ATOM   9379  O31 POPEv 281      84.007  81.752  77.864  1.00  0.00           O
ATOM   9380  C31 POPEv 281      82.907  81.973  77.133  1.00  0.00           C
ATOM   9381  O32 POPEv 281      81.767  81.873  77.564  1.00  0.00           O
ATOM   9382  C32 POPEv 281      83.208  82.463  75.724  1.00  0.00           C
ATOM   9385  C23 POPEv 281      87.037  80.123  72.184  1.00  0.00           C
ATOM   9388  C24 POPEv 281      86.377  80.363  70.825  1.00  0.00           C
ATOM   9391  C25 POPEv 281      87.018  79.642  69.633  1.00  0.00           C
ATOM   9394  C26 POPEv 281      88.247  80.343  69.054  1.00  0.00           C
ATOM   9397  C27 POPEv 281      88.578  79.793  67.654  1.00  0.00           C
ATOM   9400  C28 POPEv 281      89.957  80.223  67.133  1.00  0.00           C
ATOM   9403  C29 POPEv 281      91.067  79.513  67.864  1.00  0.00           C
ATOM   9405 0C21 POPEv 281      92.338  79.403  67.443  1.00  0.00           C
ATOM   9407 1C21 POPEv 281      92.917  80.032  66.193  1.00  0.00           C
ATOM   9410 2C21 POPEv 281      94.208  80.833  66.474  1.00  0.00           C
ATOM   9413 3C21 POPEv 281      95.528  80.083  66.234  1.00  0.00           C
ATOM   9416 4C21 POPEv 281      95.607  78.682  66.854  1.00  0.00           C
ATOM   9419 5C21 POPEv 281      97.058  78.163  66.864  1.00  0.00           C
ATOM   9422 6C21 POPEv 281      97.146  76.662  67.084  1.00  0.00           C
ATOM   9425 7C21 POPEv 281      98.606  76.193  67.194  1.00  0.00           C
ATOM   9428 8C21 POPEv 281      98.697  74.682  67.235  1.00  0.00           C
ATOM   9432  C33 POPEv 281      81.927  83.032  75.074  1.00  0.00           C
ATOM   9435  C34 POPEv 281      82.257  83.983  73.935  1.00  0.00           C
ATOM   9438  C35 POPEv 281      80.988  84.632  73.354  1.00  0.00           C
ATOM   9441  C36 POPEv 281      81.307  85.763  72.373  1.00  0.00           C
ATOM   9444  C37 POPEv 281      81.808  87.043  73.074  1.00  0.00           C
ATOM   9447  C38 POPEv 281      82.398  88.083  72.104  1.00  0.00           C
ATOM   9450  C39 POPEv 281      81.386  88.603  71.085  1.00  0.00           C
ATOM   9453 0C31 POPEv 281      82.007  89.482  69.984  1.00  0.00           C
ATOM   9456 1C31 POPEv 281      82.356  88.673  68.734  1.00  0.00           C
ATOM   9459 2C31 POPEv 281      82.688  89.562  67.534  1.00  0.00           C
ATOM   9462 3C31 POPEv 281      82.907  88.792  66.225  1.00  0.00           C
ATOM   9465 4C31 POPEv 281      81.638  88.132  65.663  1.00  0.00           C
ATOM   9468 5C31 POPEv 281      81.878  87.542  64.264  1.00  0.00           C
ATOM   9471 6C31 POPEv 281      80.607  86.992  63.594  1.00  0.00           C
ATOM   9475  NH3 POPEw 282      56.638  99.783  82.243  1.00  0.00           N
ATOM   9479  C12 POPEw 282      55.198 100.172  82.474  1.00  0.00           C
ATOM   9482  C11 POPEw 282      54.918 101.663  82.224  1.00  0.00           C
ATOM   9485  P   POPEw 282      52.718 102.983  81.614  1.00  0.00           P
ATOM   9486  O13 POPEw 282      51.648 103.533  82.474  1.00  0.00           O
ATOM   9487  O14 POPEw 282      53.637 103.913  80.904  1.00  0.00           O
ATOM   9488  O11 POPEw 282      51.947 102.122  80.544  1.00  0.00           O
ATOM   9489  O12 POPEw 282      53.538 101.913  82.425  1.00  0.00           O
ATOM   9490  C1  POPEw 282      52.688 101.223  79.724  1.00  0.00           C
ATOM   9493  C2  POPEw 282      51.807 100.602  78.614  1.00  0.00           C
ATOM   9495  O21 POPEw 282      52.718  99.813  77.833  1.00  0.00           O
ATOM   9496  C21 POPEw 282      52.168  98.983  76.974  1.00  0.00           C
ATOM   9497  O22 POPEw 282      50.997  98.713  76.854  1.00  0.00           O
ATOM   9498  C22 POPEw 282      53.278  98.493  76.035  1.00  0.00           C
ATOM   9501  C3  POPEw 282      51.108 101.723  77.774  1.00  0.00           C
ATOM   9504  O31 POPEw 282      51.508 101.752  76.394  1.00  0.00           O
ATOM   9505  C31 POPEw 282      52.427 102.613  76.053  1.00  0.00           C
ATOM   9506  O32 POPEw 282      52.927 103.482  76.744  1.00  0.00           O
ATOM   9507  C32 POPEw 282      52.748 102.323  74.584  1.00  0.00           C
ATOM   9510  C23 POPEw 282      52.818  98.363  74.564  1.00  0.00           C
ATOM   9513  C24 POPEw 282      54.027  98.382  73.623  1.00  0.00           C
ATOM   9516  C25 POPEw 282      53.688  98.002  72.174  1.00  0.00           C
ATOM   9519  C26 POPEw 282      54.177  96.602  71.764  1.00  0.00           C
ATOM   9522  C27 POPEw 282      53.777  96.203  70.333  1.00  0.00           C
ATOM   9525  C28 POPEw 282      54.027  94.713  70.053  1.00  0.00           C
ATOM   9528  C29 POPEw 282      52.867  94.112  69.284  1.00  0.00           C
ATOM   9530 0C21 POPEw 282      52.877  93.633  68.034  1.00  0.00           C
ATOM   9532 1C21 POPEw 282      54.057  93.552  67.104  1.00  0.00           C
ATOM   9535 2C21 POPEw 282      54.538  94.923  66.594  1.00  0.00           C
ATOM   9538 3C21 POPEw 282      55.468  94.793  65.383  1.00  0.00           C
ATOM   9541 4C21 POPEw 282      56.017  96.142  64.924  1.00  0.00           C
ATOM   9544 5C21 POPEw 282      56.988  96.012  63.734  1.00  0.00           C
ATOM   9547 6C21 POPEw 282      57.888  97.252  63.594  1.00  0.00           C
ATOM   9550 7C21 POPEw 282      58.977  97.083  62.524  1.00  0.00           C
ATOM   9553 8C21 POPEw 282      59.878  98.312  62.383  1.00  0.00           C
ATOM   9557  C33 POPEw 282      53.887 103.183  74.024  1.00  0.00           C
ATOM   9560  C34 POPEw 282      54.558 102.512  72.813  1.00  0.00           C
ATOM   9563  C35 POPEw 282      53.657 102.353  71.583  1.00  0.00           C
ATOM   9566  C36 POPEw 282      53.478 103.652  70.794  1.00  0.00           C
ATOM   9569  C37 POPEw 282      52.118 104.333  71.014  1.00  0.00           C
ATOM   9572  C38 POPEw 282      51.078 104.032  69.913  1.00  0.00           C
ATOM   9575  C39 POPEw 282      51.427 104.653  68.544  1.00  0.00           C
ATOM   9578 0C31 POPEw 282      51.898 103.642  67.484  1.00  0.00           C
ATOM   9581 1C31 POPEw 282      52.328 104.303  66.174  1.00  0.00           C
ATOM   9584 2C31 POPEw 282      52.797 103.283  65.124  1.00  0.00           C
ATOM   9587 3C31 POPEw 282      54.047 103.703  64.334  1.00  0.00           C
ATOM   9590 4C31 POPEw 282      53.898 105.032  63.573  1.00  0.00           C
ATOM   9593 5C31 POPEw 282      55.148 105.383  62.764  1.00  0.00           C
ATOM   9596 6C31 POPEw 282      55.167 106.822  62.253  1.00  0.00           C
ATOM   9600  NH3 POPEx 283       5.528   2.983  78.404  1.00  0.00           N
ATOM   9604  C12 POPEx 283       6.988   3.313  78.523  1.00  0.00           C
ATOM   9607  C11 POPEx 283       7.488   3.243  79.975  1.00  0.00           C
ATOM   9610  P   POPEx 283       9.818   3.503  81.184  1.00  0.00           P
ATOM   9611  O13 POPEx 283       8.977   3.693  82.394  1.00  0.00           O
ATOM   9612  O14 POPEx 283      10.957   2.573  81.264  1.00  0.00           O
ATOM   9613  O11 POPEx 283      10.388   4.913  80.774  1.00  0.00           O
ATOM   9614  O12 POPEx 283       8.908   3.123  79.964  1.00  0.00           O
ATOM   9615  C1  POPEx 283       9.998   5.623  79.604  1.00  0.00           C
ATOM   9618  C2  POPEx 283      10.927   5.383  78.383  1.00  0.00           C
ATOM   9620  O21 POPEx 283      10.818   6.483  77.475  1.00  0.00           O
ATOM   9621  C21 POPEx 283       9.687   6.573  76.784  1.00  0.00           C
ATOM   9622  O22 POPEx 283       8.687   5.893  76.944  1.00  0.00           O
ATOM   9623  C22 POPEx 283       9.897   7.633  75.705  1.00  0.00           C
ATOM   9626  C3  POPEx 283      10.807   3.993  77.664  1.00  0.00           C
ATOM   9629  O31 POPEx 283      11.608   4.003  76.464  1.00  0.00           O
ATOM   9630  C31 POPEx 283      11.007   3.773  75.304  1.00  0.00           C
ATOM   9631  O32 POPEx 283       9.887   3.333  75.144  1.00  0.00           O
ATOM   9632  C32 POPEx 283      11.947   4.183  74.174  1.00  0.00           C
ATOM   9635  C23 POPEx 283       8.608   8.163  75.053  1.00  0.00           C
ATOM   9638  C24 POPEx 283       8.897   9.233  73.993  1.00  0.00           C
ATOM   9641  C25 POPEx 283       9.057   8.673  72.574  1.00  0.00           C
ATOM   9644  C26 POPEx 283       9.727   9.683  71.644  1.00  0.00           C
ATOM   9647  C27 POPEx 283       9.847   9.273  70.164  1.00  0.00           C
ATOM   9650  C28 POPEx 283      11.038  10.003  69.505  1.00  0.00           C
ATOM   9653  C29 POPEx 283      11.137   9.893  68.004  1.00  0.00           C
ATOM   9655 0C21 POPEx 283      11.918   9.023  67.324  1.00  0.00           C
ATOM   9657 1C21 POPEx 283      12.758   7.923  67.914  1.00  0.00           C
ATOM   9660 2C21 POPEx 283      12.507   6.583  67.204  1.00  0.00           C
ATOM   9663 3C21 POPEx 283      13.047   6.543  65.764  1.00  0.00           C
ATOM   9666 4C21 POPEx 283      12.817   5.193  65.083  1.00  0.00           C
ATOM   9669 5C21 POPEx 283      13.997   4.713  64.234  1.00  0.00           C
ATOM   9672 6C21 POPEx 283      14.368   5.683  63.104  1.00  0.00           C
ATOM   9675 7C21 POPEx 283      15.408   5.073  62.154  1.00  0.00           C
ATOM   9678 8C21 POPEx 283      15.968   6.073  61.144  1.00  0.00           C
ATOM   9682  C33 POPEx 283      11.207   4.523  72.864  1.00  0.00           C
ATOM   9685  C34 POPEx 283      11.267   3.403  71.814  1.00  0.00           C
ATOM   9688  C35 POPEx 283      10.708   2.063  72.294  1.00  0.00           C
ATOM   9691  C36 POPEx 283      10.588   1.013  71.174  1.00  0.00           C
ATOM   9694  C37 POPEx 283       9.937  -0.282  71.674  1.00  0.00           C
ATOM   9697  C38 POPEx 283       8.778  -0.772  70.794  1.00  0.00           C
ATOM   9700  C39 POPEx 283       9.217  -1.632  69.604  1.00  0.00           C
ATOM   9703 0C31 POPEx 283       9.467  -3.082  70.024  1.00  0.00           C
ATOM   9706 1C31 POPEx 283       9.868  -4.002  68.854  1.00  0.00           C
ATOM   9709 2C31 POPEx 283      10.038  -5.462  69.324  1.00  0.00           C
ATOM   9712 3C31 POPEx 283      10.177  -6.442  68.154  1.00  0.00           C
ATOM   9715 4C31 POPEx 283      10.177  -7.912  68.614  1.00  0.00           C
ATOM   9718 5C31 POPEx 283      10.097  -8.892  67.434  1.00  0.00           C
ATOM   9721 6C31 POPEx 283       9.978 -10.362  67.874  1.00  0.00           C
ATOM   9725  NH3 POPEy 284      76.617  96.122  79.413  1.00  0.00           N
ATOM   9729  C12 POPEy 284      77.917  96.203  80.154  1.00  0.00           C
ATOM   9732  C11 POPEy 284      78.868  97.213  79.483  1.00  0.00           C
ATOM   9735  P   POPEy 284      81.128  96.803  80.653  1.00  0.00           P
ATOM   9736  O13 POPEy 284      80.298  96.633  81.874  1.00  0.00           O
ATOM   9737  O14 POPEy 284      81.897  98.062  80.583  1.00  0.00           O
ATOM   9738  O11 POPEy 284      82.137  95.592  80.534  1.00  0.00           O
ATOM   9739  O12 POPEy 284      80.188  96.663  79.404  1.00  0.00           O
ATOM   9740  C1  POPEy 284      81.958  94.482  79.645  1.00  0.00           C
ATOM   9743  C2  POPEy 284      82.757  94.622  78.303  1.00  0.00           C
ATOM   9745  O21 POPEy 284      81.818  94.723  77.204  1.00  0.00           O
ATOM   9746  C21 POPEy 284      82.347  95.282  76.114  1.00  0.00           C
ATOM   9747  O22 POPEy 284      83.378  95.943  76.085  1.00  0.00           O
ATOM   9748  C22 POPEy 284      81.538  94.912  74.864  1.00  0.00           C
ATOM   9751  C3  POPEy 284      83.758  93.412  78.114  1.00  0.00           C
ATOM   9754  O31 POPEy 284      83.788  92.883  76.764  1.00  0.00           O
ATOM   9755  C31 POPEy 284      84.938  92.992  76.104  1.00  0.00           C
ATOM   9756  O32 POPEy 284      85.966  93.482  76.534  1.00  0.00           O
ATOM   9757  C32 POPEy 284      84.747  92.372  74.704  1.00  0.00           C
ATOM   9760  C23 POPEy 284      82.146  95.312  73.493  1.00  0.00           C
ATOM   9763  C24 POPEy 284      82.076  96.812  73.194  1.00  0.00           C
ATOM   9766  C25 POPEy 284      80.887  97.232  72.313  1.00  0.00           C
ATOM   9769  C26 POPEy 284      81.027  96.803  70.854  1.00  0.00           C
ATOM   9772  C27 POPEy 284      80.097  97.512  69.854  1.00  0.00           C
ATOM   9775  C28 POPEy 284      80.858  98.512  68.954  1.00  0.00           C
ATOM   9778  C29 POPEy 284      80.027  99.013  67.794  1.00  0.00           C
ATOM   9780 0C21 POPEy 284      80.337  98.922  66.493  1.00  0.00           C
ATOM   9782 1C21 POPEy 284      81.608  98.323  65.965  1.00  0.00           C
ATOM   9785 2C21 POPEy 284      81.587  97.743  64.544  1.00  0.00           C
ATOM   9788 3C21 POPEy 284      82.928  97.033  64.284  1.00  0.00           C
ATOM   9791 4C21 POPEy 284      83.147  96.602  62.833  1.00  0.00           C
ATOM   9794 5C21 POPEy 284      84.328  95.632  62.674  1.00  0.00           C
ATOM   9797 6C21 POPEy 284      85.668  96.192  63.194  1.00  0.00           C
ATOM   9800 7C21 POPEy 284      86.808  95.172  63.104  1.00  0.00           C
ATOM   9803 8C21 POPEy 284      88.117  95.683  63.703  1.00  0.00           C
ATOM   9807  C33 POPEy 284      85.887  92.693  73.703  1.00  0.00           C
ATOM   9810  C34 POPEy 284      85.647  92.043  72.324  1.00  0.00           C
ATOM   9813  C35 POPEy 284      86.667  92.473  71.254  1.00  0.00           C
ATOM   9816  C36 POPEy 284      86.358  91.922  69.854  1.00  0.00           C
ATOM   9819  C37 POPEy 284      87.228  92.532  68.734  1.00  0.00           C
ATOM   9822  C38 POPEy 284      87.818  91.493  67.755  1.00  0.00           C
ATOM   9825  C39 POPEy 284      86.808  90.753  66.864  1.00  0.00           C
ATOM   9828 0C31 POPEy 284      86.368  91.572  65.644  1.00  0.00           C
ATOM   9831 1C31 POPEy 284      86.067  90.713  64.415  1.00  0.00           C
ATOM   9834 2C31 POPEy 284      85.858  91.553  63.144  1.00  0.00           C
ATOM   9837 3C31 POPEy 284      85.607  90.723  61.874  1.00  0.00           C
ATOM   9840 4C31 POPEy 284      86.837  89.923  61.404  1.00  0.00           C
ATOM   9843 5C31 POPEy 284      86.577  89.163  60.104  1.00  0.00           C
ATOM   9846 6C31 POPEy 284      87.636  88.092  59.804  1.00  0.00           C
ATOM   9850  NH3 POPEz 285      69.097  37.043  76.324  1.00  0.00           N
ATOM   9854  C12 POPEz 285      68.337  38.233  76.874  1.00  0.00           C
ATOM   9857  C11 POPEz 285      69.277  39.203  77.624  1.00  0.00           C
ATOM   9860  P   POPEz 285      67.497  41.262  77.594  1.00  0.00           P
ATOM   9861  O13 POPEz 285      66.567  40.492  78.444  1.00  0.00           O
ATOM   9862  O14 POPEz 285      67.637  42.723  77.825  1.00  0.00           O
ATOM   9863  O11 POPEz 285      67.008  41.083  76.104  1.00  0.00           O
ATOM   9864  O12 POPEz 285      68.917  40.583  77.524  1.00  0.00           O
ATOM   9865  C1  POPEz 285      67.707  41.723  75.045  1.00  0.00           C
ATOM   9868  C2  POPEz 285      67.098  41.322  73.684  1.00  0.00           C
ATOM   9870  O21 POPEz 285      67.538  42.333  72.755  1.00  0.00           O
ATOM   9871  C21 POPEz 285      68.237  41.903  71.723  1.00  0.00           C
ATOM   9872  O22 POPEz 285      68.538  40.743  71.505  1.00  0.00           O
ATOM   9873  C22 POPEz 285      68.637  43.102  70.854  1.00  0.00           C
ATOM   9876  C3  POPEz 285      65.538  41.262  73.734  1.00  0.00           C
ATOM   9879  O31 POPEz 285      64.868  42.073  72.755  1.00  0.00           O
ATOM   9880  C31 POPEz 285      64.627  43.313  73.154  1.00  0.00           C
ATOM   9881  O32 POPEz 285      65.118  43.832  74.144  1.00  0.00           O
ATOM   9882  C32 POPEz 285      63.548  43.962  72.285  1.00  0.00           C
ATOM   9885  C23 POPEz 285      67.917  43.123  69.474  1.00  0.00           C
ATOM   9888  C24 POPEz 285      68.837  42.883  68.275  1.00  0.00           C
ATOM   9891  C25 POPEz 285      69.458  41.493  68.205  1.00  0.00           C
ATOM   9894  C26 POPEz 285      68.427  40.392  67.904  1.00  0.00           C
ATOM   9897  C27 POPEz 285      69.117  39.022  67.833  1.00  0.00           C
ATOM   9900  C28 POPEz 285      68.158  37.842  67.574  1.00  0.00           C
ATOM   9903  C29 POPEz 285      67.457  37.962  66.244  1.00  0.00           C
ATOM   9905 0C21 POPEz 285      67.867  37.373  65.104  1.00  0.00           C
ATOM   9907 1C21 POPEz 285      69.117  36.543  64.943  1.00  0.00           C
ATOM   9910 2C21 POPEz 285      69.577  36.473  63.474  1.00  0.00           C
ATOM   9913 3C21 POPEz 285      68.648  35.622  62.594  1.00  0.00           C
ATOM   9916 4C21 POPEz 285      69.108  35.563  61.133  1.00  0.00           C
ATOM   9919 5C21 POPEz 285      68.137  34.802  60.224  1.00  0.00           C
ATOM   9922 6C21 POPEz 285      68.567  34.873  58.755  1.00  0.00           C
ATOM   9925 7C21 POPEz 285      67.558  34.252  57.794  1.00  0.00           C
ATOM   9928 8C21 POPEz 285      68.007  34.353  56.333  1.00  0.00           C
ATOM   9932  C33 POPEz 285      63.078  45.322  72.864  1.00  0.00           C
ATOM   9935  C34 POPEz 285      61.867  45.943  72.154  1.00  0.00           C
ATOM   9938  C35 POPEz 285      62.168  46.592  70.794  1.00  0.00           C
ATOM   9941  C36 POPEz 285      60.948  47.353  70.234  1.00  0.00           C
ATOM   9944  C37 POPEz 285      61.207  48.083  68.894  1.00  0.00           C
ATOM   9947  C38 POPEz 285      59.957  48.813  68.395  1.00  0.00           C
ATOM   9950  C39 POPEz 285      60.017  49.303  66.944  1.00  0.00           C
ATOM   9953 0C31 POPEz 285      60.658  50.683  66.723  1.00  0.00           C
ATOM   9956 1C31 POPEz 285      60.347  51.233  65.325  1.00  0.00           C
ATOM   9959 2C31 POPEz 285      60.908  52.633  65.034  1.00  0.00           C
ATOM   9962 3C31 POPEz 285      62.418  52.663  64.784  1.00  0.00           C
ATOM   9965 4C31 POPEz 285      62.867  54.002  64.184  1.00  0.00           C
ATOM   9968 5C31 POPEz 285      64.397  54.162  64.133  1.00  0.00           C
ATOM   9971 6C31 POPEz 285      64.837  55.563  63.714  1.00  0.00           C
ATOM   9975  NH3 POPE0 286      96.587  68.873  37.324  1.00  0.00           N
ATOM   9979  C12 POPE0 286      97.408  69.383  38.474  1.00  0.00           C
ATOM   9982  C11 POPE0 286      96.738  70.592  39.144  1.00  0.00           C
ATOM   9985  P   POPE0 286      98.488  72.382  39.993  1.00  0.00           P
ATOM   9986  O13 POPE0 286      99.828  72.032  40.484  1.00  0.00           O
ATOM   9987  O14 POPE0 286      98.378  72.912  38.624  1.00  0.00           O
ATOM   9988  O11 POPE0 286      97.727  73.372  40.985  1.00  0.00           O
ATOM   9989  O12 POPE0 286      97.587  71.093  40.163  1.00  0.00           O
ATOM   9990  C1  POPE0 286      96.386  73.793  40.683  1.00  0.00           C
ATOM   9993  C2  POPE0 286      95.407  73.693  41.894  1.00  0.00           C
ATOM   9995  O21 POPE0 286      95.768  74.723  42.844  1.00  0.00           O
ATOM   9996  C21 POPE0 286      94.786  75.563  43.214  1.00  0.00           C
ATOM   9997  O22 POPE0 286      93.618  75.423  42.914  1.00  0.00           O
ATOM   9998  C22 POPE0 286      95.377  76.752  43.983  1.00  0.00           C
ATOM  10001  C3  POPE0 286      95.467  72.282  42.544  1.00  0.00           C
ATOM  10004  O31 POPE0 286      94.167  71.743  42.883  1.00  0.00           O
ATOM  10005  C31 POPE0 286      93.798  71.932  44.144  1.00  0.00           C
ATOM  10006  O32 POPE0 286      94.418  72.583  44.964  1.00  0.00           O
ATOM  10007  C32 POPE0 286      92.496  71.182  44.415  1.00  0.00           C
ATOM  10010  C23 POPE0 286      94.477  77.333  45.124  1.00  0.00           C
ATOM  10013  C24 POPE0 286      95.307  78.172  46.115  1.00  0.00           C
ATOM  10016  C25 POPE0 286      94.856  78.142  47.584  1.00  0.00           C
ATOM  10019  C26 POPE0 286      95.838  78.943  48.474  1.00  0.00           C
ATOM  10022  C27 POPE0 286      95.507  78.853  49.974  1.00  0.00           C
ATOM  10025  C28 POPE0 286      96.527  79.622  50.854  1.00  0.00           C
ATOM  10028  C29 POPE0 286      96.228  79.492  52.324  1.00  0.00           C
ATOM  10030 0C21 POPE0 286      96.647  80.312  53.303  1.00  0.00           C
ATOM  10032 1C21 POPE0 286      97.496  81.553  53.144  1.00  0.00           C
ATOM  10035 2C21 POPE0 286      97.447  82.432  54.424  1.00  0.00           C
ATOM  10038 3C21 POPE0 286      98.466  81.982  55.485  1.00  0.00           C
ATOM  10041 4C21 POPE0 286      98.087  82.363  56.924  1.00  0.00           C
ATOM  10044 5C21 POPE0 286      97.228  81.273  57.604  1.00  0.00           C
ATOM  10047 6C21 POPE0 286      96.937  81.553  59.083  1.00  0.00           C
ATOM  10050 7C21 POPE0 286      96.197  80.413  59.784  1.00  0.00           C
ATOM  10053 8C21 POPE0 286      95.887  80.712  61.255  1.00  0.00           C
ATOM  10057  C33 POPE0 286      92.158  71.102  45.924  1.00  0.00           C
ATOM  10060  C34 POPE0 286      92.177  69.672  46.474  1.00  0.00           C
ATOM  10063  C35 POPE0 286      93.548  69.162  46.905  1.00  0.00           C
ATOM  10066  C36 POPE0 286      93.427  67.733  47.464  1.00  0.00           C
ATOM  10069  C37 POPE0 286      94.757  67.142  47.964  1.00  0.00           C
ATOM  10072  C38 POPE0 286      94.688  65.642  48.303  1.00  0.00           C
ATOM  10075  C39 POPE0 286      93.518  65.263  49.235  1.00  0.00           C
ATOM  10078 0C31 POPE0 286      93.518  63.773  49.604  1.00  0.00           C
ATOM  10081 1C31 POPE0 286      93.667  63.513  51.115  1.00  0.00           C
ATOM  10084 2C31 POPE0 286      93.718  62.003  51.413  1.00  0.00           C
ATOM  10087 3C31 POPE0 286      93.697  61.662  52.915  1.00  0.00           C
ATOM  10090 4C31 POPE0 286      93.737  60.142  53.153  1.00  0.00           C
ATOM  10093 5C31 POPE0 286      93.606  59.773  54.644  1.00  0.00           C
ATOM  10096 6C31 POPE0 286      93.507  58.263  54.903  1.00  0.00           C
ATOM  10100  NH3 POPE1 287      17.288 116.453  38.615  1.00  0.00           N
ATOM  10104  C12 POPE1 287      18.507 116.882  37.874  1.00  0.00           C
ATOM  10107  C11 POPE1 287      18.347 118.323  37.424  1.00  0.00           C
ATOM  10110  P   POPE1 287      20.677 119.123  36.543  1.00  0.00           P
ATOM  10111  O13 POPE1 287      21.637 118.433  35.665  1.00  0.00           O
ATOM  10112  O14 POPE1 287      20.577 120.592  36.424  1.00  0.00           O
ATOM  10113  O11 POPE1 287      21.017 118.752  38.034  1.00  0.00           O
ATOM  10114  O12 POPE1 287      19.208 118.563  36.313  1.00  0.00           O
ATOM  10115  C1  POPE1 287      21.427 119.693  39.024  1.00  0.00           C
ATOM  10118  C2  POPE1 287      20.837 119.273  40.403  1.00  0.00           C
ATOM  10120  O21 POPE1 287      21.427 119.993  41.493  1.00  0.00           O
ATOM  10121  C21 POPE1 287      21.167 121.273  41.624  1.00  0.00           C
ATOM  10122  O22 POPE1 287      20.557 121.982  40.844  1.00  0.00           O
ATOM  10123  C22 POPE1 287      21.727 121.733  42.964  1.00  0.00           C
ATOM  10126  C3  POPE1 287      21.058 117.763  40.704  1.00  0.00           C
ATOM  10129  O31 POPE1 287      19.967 117.223  41.464  1.00  0.00           O
ATOM  10130  C31 POPE1 287      20.187 116.913  42.733  1.00  0.00           C
ATOM  10131  O32 POPE1 287      21.207 117.153  43.364  1.00  0.00           O
ATOM  10132  C32 POPE1 287      19.007 116.092  43.274  1.00  0.00           C
ATOM  10135  C23 POPE1 287      20.647 121.882  44.054  1.00  0.00           C
ATOM  10138  C24 POPE1 287      21.277 122.333  45.374  1.00  0.00           C
ATOM  10141  C25 POPE1 287      20.267 122.423  46.524  1.00  0.00           C
ATOM  10144  C26 POPE1 287      20.977 122.532  47.883  1.00  0.00           C
ATOM  10147  C27 POPE1 287      20.058 122.983  49.025  1.00  0.00           C
ATOM  10150  C28 POPE1 287      20.837 123.132  50.345  1.00  0.00           C
ATOM  10153  C29 POPE1 287      20.008 123.682  51.464  1.00  0.00           C
ATOM  10155 0C21 POPE1 287      20.227 123.512  52.775  1.00  0.00           C
ATOM  10157 1C21 POPE1 287      21.377 122.752  53.384  1.00  0.00           C
ATOM  10160 2C21 POPE1 287      22.397 123.682  54.063  1.00  0.00           C
ATOM  10163 3C21 POPE1 287      23.707 122.932  54.403  1.00  0.00           C
ATOM  10166 4C21 POPE1 287      24.597 123.633  55.434  1.00  0.00           C
ATOM  10169 5C21 POPE1 287      23.997 123.762  56.845  1.00  0.00           C
ATOM  10172 6C21 POPE1 287      23.658 122.402  57.493  1.00  0.00           C
ATOM  10175 7C21 POPE1 287      22.887 122.542  58.815  1.00  0.00           C
ATOM  10178 8C21 POPE1 287      22.508 121.182  59.403  1.00  0.00           C
ATOM  10182  C33 POPE1 287      18.767 116.322  44.784  1.00  0.00           C
ATOM  10185  C34 POPE1 287      17.747 115.362  45.403  1.00  0.00           C
ATOM  10188  C35 POPE1 287      17.307 115.812  46.813  1.00  0.00           C
ATOM  10191  C36 POPE1 287      17.058 114.632  47.764  1.00  0.00           C
ATOM  10194  C37 POPE1 287      16.448 115.072  49.114  1.00  0.00           C
ATOM  10197  C38 POPE1 287      16.497 113.962  50.163  1.00  0.00           C
ATOM  10200  C39 POPE1 287      15.677 114.263  51.434  1.00  0.00           C
ATOM  10203 0C31 POPE1 287      16.207 115.422  52.284  1.00  0.00           C
ATOM  10206 1C31 POPE1 287      15.437 115.583  53.604  1.00  0.00           C
ATOM  10209 2C31 POPE1 287      15.997 116.663  54.543  1.00  0.00           C
ATOM  10212 3C31 POPE1 287      15.677 118.102  54.114  1.00  0.00           C
ATOM  10215 4C31 POPE1 287      16.198 119.153  55.104  1.00  0.00           C
ATOM  10218 5C31 POPE1 287      15.128 120.163  55.543  1.00  0.00           C
ATOM  10221 6C31 POPE1 287      15.658 121.232  56.493  1.00  0.00           C
ATOM  10225  NH3 POPE2 288      79.987  71.403  80.164  1.00  0.00           N
ATOM  10229  C12 POPE2 288      79.807  71.312  81.644  1.00  0.00           C
ATOM  10232  C11 POPE2 288      78.317  71.343  82.043  1.00  0.00           C
ATOM  10235  P   POPE2 288      76.188  72.822  81.903  1.00  0.00           P
ATOM  10236  O13 POPE2 288      75.567  71.822  82.803  1.00  0.00           O
ATOM  10237  O14 POPE2 288      76.508  74.113  82.514  1.00  0.00           O
ATOM  10238  O11 POPE2 288      75.158  73.113  80.714  1.00  0.00           O
ATOM  10239  O12 POPE2 288      77.497  72.203  81.234  1.00  0.00           O
ATOM  10240  C1  POPE2 288      74.968  72.142  79.684  1.00  0.00           C
ATOM  10243  C2  POPE2 288      75.518  72.632  78.314  1.00  0.00           C
ATOM  10245  O21 POPE2 288      75.647  71.493  77.434  1.00  0.00           O
ATOM  10246  C21 POPE2 288      76.608  70.633  77.664  1.00  0.00           C
ATOM  10247  O22 POPE2 288      77.527  70.723  78.454  1.00  0.00           O
ATOM  10248  C22 POPE2 288      76.408  69.373  76.824  1.00  0.00           C
ATOM  10251  C3  POPE2 288      76.788  73.523  78.373  1.00  0.00           C
ATOM  10254  O31 POPE2 288      77.317  73.763  77.053  1.00  0.00           O
ATOM  10255  C31 POPE2 288      78.587  74.202  77.075  1.00  0.00           C
ATOM  10256  O32 POPE2 288      79.228  74.383  78.084  1.00  0.00           O
ATOM  10257  C32 POPE2 288      79.088  74.342  75.635  1.00  0.00           C
ATOM  10260  C23 POPE2 288      74.927  69.002  76.624  1.00  0.00           C
ATOM  10263  C24 POPE2 288      74.828  67.642  75.924  1.00  0.00           C
ATOM  10266  C25 POPE2 288      73.457  67.413  75.294  1.00  0.00           C
ATOM  10269  C26 POPE2 288      73.557  66.422  74.144  1.00  0.00           C
ATOM  10272  C27 POPE2 288      72.228  66.153  73.424  1.00  0.00           C
ATOM  10275  C28 POPE2 288      72.347  64.992  72.424  1.00  0.00           C
ATOM  10278  C29 POPE2 288      73.218  65.293  71.225  1.00  0.00           C
ATOM  10280 0C21 POPE2 288      72.908  65.053  69.943  1.00  0.00           C
ATOM  10282 1C21 POPE2 288      71.617  64.413  69.474  1.00  0.00           C
ATOM  10285 2C21 POPE2 288      71.578  64.173  67.953  1.00  0.00           C
ATOM  10288 3C21 POPE2 288      71.328  65.452  67.145  1.00  0.00           C
ATOM  10291 4C21 POPE2 288      71.197  65.182  65.635  1.00  0.00           C
ATOM  10294 5C21 POPE2 288      71.048  66.473  64.813  1.00  0.00           C
ATOM  10297 6C21 POPE2 288      71.057  66.223  63.303  1.00  0.00           C
ATOM  10300 7C21 POPE2 288      71.177  67.513  62.474  1.00  0.00           C
ATOM  10303 8C21 POPE2 288      71.277  67.242  60.964  1.00  0.00           C
ATOM  10307  C33 POPE2 288      79.447  75.782  75.185  1.00  0.00           C
ATOM  10310  C34 POPE2 288      80.777  76.293  75.733  1.00  0.00           C
ATOM  10313  C35 POPE2 288      81.598  77.093  74.704  1.00  0.00           C
ATOM  10316  C36 POPE2 288      80.896  78.352  74.164  1.00  0.00           C
ATOM  10319  C37 POPE2 288      81.778  79.062  73.114  1.00  0.00           C
ATOM  10322  C38 POPE2 288      81.067  80.203  72.394  1.00  0.00           C
ATOM  10325  C39 POPE2 288      81.968  81.012  71.443  1.00  0.00           C
ATOM  10328 0C31 POPE2 288      81.797  80.683  69.953  1.00  0.00           C
ATOM  10331 1C31 POPE2 288      82.587  79.462  69.444  1.00  0.00           C
ATOM  10334 2C31 POPE2 288      82.286  79.202  67.964  1.00  0.00           C
ATOM  10337 3C31 POPE2 288      83.047  78.043  67.313  1.00  0.00           C
ATOM  10340 4C31 POPE2 288      84.576  78.212  67.335  1.00  0.00           C
ATOM  10343 5C31 POPE2 288      85.327  77.322  66.333  1.00  0.00           C
ATOM  10346 6C31 POPE2 288      85.118  75.813  66.544  1.00  0.00           C
ATOM  10350  NH3 POPE3 289      41.387  26.272  78.114  1.00  0.00           N
ATOM  10354  C12 POPE3 289      42.477  26.263  77.095  1.00  0.00           C
ATOM  10357  C11 POPE3 289      43.457  27.402  77.364  1.00  0.00           C
ATOM  10360  P   POPE3 289      45.957  27.962  76.934  1.00  0.00           P
ATOM  10361  O13 POPE3 289      46.048  29.153  76.053  1.00  0.00           O
ATOM  10362  O14 POPE3 289      46.108  28.192  78.383  1.00  0.00           O
ATOM  10363  O11 POPE3 289      47.067  26.942  76.464  1.00  0.00           O
ATOM  10364  O12 POPE3 289      44.637  27.153  76.604  1.00  0.00           O
ATOM  10365  C1  POPE3 289      47.398  26.963  75.064  1.00  0.00           C
ATOM  10368  C2  POPE3 289      47.567  25.543  74.464  1.00  0.00           C
ATOM  10370  O21 POPE3 289      47.657  25.673  73.034  1.00  0.00           O
ATOM  10371  C21 POPE3 289      48.777  26.213  72.583  1.00  0.00           C
ATOM  10372  O22 POPE3 289      49.858  26.143  73.135  1.00  0.00           O
ATOM  10373  C22 POPE3 289      48.457  26.953  71.284  1.00  0.00           C
ATOM  10376  C3  POPE3 289      46.358  24.633  74.794  1.00  0.00           C
ATOM  10379  O31 POPE3 289      45.167  25.083  74.104  1.00  0.00           O
ATOM  10380  C31 POPE3 289      44.918  24.493  72.953  1.00  0.00           C
ATOM  10381  O32 POPE3 289      45.388  23.453  72.545  1.00  0.00           O
ATOM  10382  C32 POPE3 289      43.878  25.322  72.215  1.00  0.00           C
ATOM  10385  C23 POPE3 289      49.707  27.443  70.523  1.00  0.00           C
ATOM  10388  C24 POPE3 289      49.348  27.962  69.114  1.00  0.00           C
ATOM  10391  C25 POPE3 289      50.557  27.922  68.174  1.00  0.00           C
ATOM  10394  C26 POPE3 289      50.157  27.863  66.684  1.00  0.00           C
ATOM  10397  C27 POPE3 289      51.407  27.703  65.794  1.00  0.00           C
ATOM  10400  C28 POPE3 289      51.168  26.893  64.504  1.00  0.00           C
ATOM  10403  C29 POPE3 289      50.347  27.613  63.474  1.00  0.00           C
ATOM  10405 0C21 POPE3 289      49.868  27.043  62.354  1.00  0.00           C
ATOM  10407 1C21 POPE3 289      50.058  25.603  61.944  1.00  0.00           C
ATOM  10410 2C21 POPE3 289      48.707  24.853  61.845  1.00  0.00           C
ATOM  10413 3C21 POPE3 289      47.867  25.273  60.624  1.00  0.00           C
ATOM  10416 4C21 POPE3 289      46.487  24.613  60.614  1.00  0.00           C
ATOM  10419 5C21 POPE3 289      45.708  24.863  59.314  1.00  0.00           C
ATOM  10422 6C21 POPE3 289      45.547  26.353  58.984  1.00  0.00           C
ATOM  10425 7C21 POPE3 289      44.738  26.602  57.705  1.00  0.00           C
ATOM  10428 8C21 POPE3 289      44.576  28.083  57.383  1.00  0.00           C
ATOM  10432  C33 POPE3 289      44.478  26.423  71.295  1.00  0.00           C
ATOM  10435  C34 POPE3 289      44.177  26.173  69.803  1.00  0.00           C
ATOM  10438  C35 POPE3 289      44.878  24.932  69.214  1.00  0.00           C
ATOM  10441  C36 POPE3 289      45.887  25.262  68.104  1.00  0.00           C
ATOM  10444  C37 POPE3 289      46.698  24.033  67.685  1.00  0.00           C
ATOM  10447  C38 POPE3 289      47.517  24.233  66.404  1.00  0.00           C
ATOM  10450  C39 POPE3 289      48.497  23.073  66.133  1.00  0.00           C
ATOM  10453 0C31 POPE3 289      49.087  23.163  64.724  1.00  0.00           C
ATOM  10456 1C31 POPE3 289      50.318  22.272  64.474  1.00  0.00           C
ATOM  10459 2C31 POPE3 289      50.047  21.103  63.514  1.00  0.00           C
ATOM  10462 3C31 POPE3 289      51.347  20.422  63.074  1.00  0.00           C
ATOM  10465 4C31 POPE3 289      51.157  19.252  62.094  1.00  0.00           C
ATOM  10468 5C31 POPE3 289      50.487  18.023  62.734  1.00  0.00           C
ATOM  10471 6C31 POPE3 289      50.417  16.813  61.804  1.00  0.00           C
ATOM  10475  NH3 POPE4 290      33.927  67.102  80.214  1.00  0.00           N
ATOM  10479  C12 POPE4 290      33.547  67.343  81.644  1.00  0.00           C
ATOM  10482  C11 POPE4 290      34.677  68.133  82.334  1.00  0.00           C
ATOM  10485  P   POPE4 290      35.858  70.473  81.944  1.00  0.00           P
ATOM  10486  O13 POPE4 290      35.027  71.163  82.953  1.00  0.00           O
ATOM  10487  O14 POPE4 290      37.267  70.163  82.313  1.00  0.00           O
ATOM  10488  O11 POPE4 290      35.887  71.312  80.613  1.00  0.00           O
ATOM  10489  O12 POPE4 290      35.137  69.162  81.464  1.00  0.00           O
ATOM  10490  C1  POPE4 290      34.828  72.212  80.303  1.00  0.00           C
ATOM  10493  C2  POPE4 290      34.968  72.853  78.884  1.00  0.00           C
ATOM  10495  O21 POPE4 290      35.968  72.252  78.054  1.00  0.00           O
ATOM  10496  C21 POPE4 290      35.828  71.013  77.654  1.00  0.00           C
ATOM  10497  O22 POPE4 290      34.878  70.272  77.844  1.00  0.00           O
ATOM  10498  C22 POPE4 290      37.048  70.672  76.784  1.00  0.00           C
ATOM  10501  C3  POPE4 290      35.317  74.363  78.984  1.00  0.00           C
ATOM  10504  O31 POPE4 290      35.337  74.963  77.674  1.00  0.00           O
ATOM  10505  C31 POPE4 290      36.497  74.973  77.034  1.00  0.00           C
ATOM  10506  O32 POPE4 290      37.567  74.593  77.464  1.00  0.00           O
ATOM  10507  C32 POPE4 290      36.308  75.483  75.614  1.00  0.00           C
ATOM  10510  C23 POPE4 290      36.688  69.812  75.554  1.00  0.00           C
ATOM  10513  C24 POPE4 290      37.508  70.142  74.304  1.00  0.00           C
ATOM  10516  C25 POPE4 290      39.007  69.822  74.374  1.00  0.00           C
ATOM  10519  C26 POPE4 290      39.727  70.353  73.124  1.00  0.00           C
ATOM  10522  C27 POPE4 290      41.017  69.622  72.734  1.00  0.00           C
ATOM  10525  C28 POPE4 290      41.677  70.212  71.474  1.00  0.00           C
ATOM  10528  C29 POPE4 290      42.748  69.273  70.974  1.00  0.00           C
ATOM  10530 0C21 POPE4 290      42.937  68.882  69.694  1.00  0.00           C
ATOM  10532 1C21 POPE4 290      42.168  69.363  68.493  1.00  0.00           C
ATOM  10535 2C21 POPE4 290      42.828  69.013  67.145  1.00  0.00           C
ATOM  10538 3C21 POPE4 290      44.198  69.693  66.913  1.00  0.00           C
ATOM  10541 4C21 POPE4 290      44.938  69.202  65.654  1.00  0.00           C
ATOM  10544 5C21 POPE4 290      44.658  70.032  64.394  1.00  0.00           C
ATOM  10547 6C21 POPE4 290      45.697  69.773  63.303  1.00  0.00           C
ATOM  10550 7C21 POPE4 290      45.487  70.602  62.034  1.00  0.00           C
ATOM  10553 8C21 POPE4 290      46.677  70.563  61.063  1.00  0.00           C
ATOM  10557  C33 POPE4 290      37.008  74.563  74.595  1.00  0.00           C
ATOM  10560  C34 POPE4 290      36.437  74.712  73.184  1.00  0.00           C
ATOM  10563  C35 POPE4 290      37.188  73.873  72.145  1.00  0.00           C
ATOM  10566  C36 POPE4 290      38.448  74.572  71.614  1.00  0.00           C
ATOM  10569  C37 POPE4 290      39.457  73.583  71.035  1.00  0.00           C
ATOM  10572  C38 POPE4 290      40.738  74.252  70.504  1.00  0.00           C
ATOM  10575  C39 POPE4 290      41.597  74.913  71.583  1.00  0.00           C
ATOM  10578 0C31 POPE4 290      42.858  75.553  70.985  1.00  0.00           C
ATOM  10581 1C31 POPE4 290      43.718  76.322  71.983  1.00  0.00           C
ATOM  10584 2C31 POPE4 290      43.858  77.822  71.674  1.00  0.00           C
ATOM  10587 3C31 POPE4 290      45.097  78.453  72.324  1.00  0.00           C
ATOM  10590 4C31 POPE4 290      45.198  79.983  72.133  1.00  0.00           C
ATOM  10593 5C31 POPE4 290      44.328  80.742  73.144  1.00  0.00           C
ATOM  10596 6C31 POPE4 290      44.528  82.252  73.135  1.00  0.00           C
ATOM  10600  NH3 POPE5 291      91.708   3.243  77.624  1.00  0.00           N
ATOM  10604  C12 POPE5 291      92.858   4.143  77.394  1.00  0.00           C
ATOM  10607  C11 POPE5 291      92.578   4.903  76.104  1.00  0.00           C
ATOM  10610  P   POPE5 291      91.328   7.143  75.904  1.00  0.00           P
ATOM  10611  O13 POPE5 291      89.947   7.633  75.775  1.00  0.00           O
ATOM  10612  O14 POPE5 291      92.158   7.883  76.874  1.00  0.00           O
ATOM  10613  O11 POPE5 291      92.018   7.223  74.483  1.00  0.00           O
ATOM  10614  O12 POPE5 291      91.316   5.593  76.193  1.00  0.00           O
ATOM  10615  C1  POPE5 291      91.268   7.363  73.275  1.00  0.00           C
ATOM  10618  C2  POPE5 291      91.977   6.693  72.064  1.00  0.00           C
ATOM  10620  O21 POPE5 291      91.277   7.153  70.883  1.00  0.00           O
ATOM  10621  C21 POPE5 291      92.058   7.393  69.835  1.00  0.00           C
ATOM  10622  O22 POPE5 291      93.257   7.163  69.794  1.00  0.00           O
ATOM  10623  C22 POPE5 291      91.246   7.993  68.693  1.00  0.00           C
ATOM  10626  C3  POPE5 291      91.977   5.133  72.235  1.00  0.00           C
ATOM  10629  O31 POPE5 291      91.708   4.403  71.023  1.00  0.00           O
ATOM  10630  C31 POPE5 291      92.608   4.283  70.045  1.00  0.00           C
ATOM  10631  O32 POPE5 291      92.298   4.183  68.865  1.00  0.00           O
ATOM  10632  C32 POPE5 291      94.057   4.173  70.514  1.00  0.00           C
ATOM  10635  C23 POPE5 291      92.167   8.713  67.674  1.00  0.00           C
ATOM  10638  C24 POPE5 291      91.438   9.743  66.814  1.00  0.00           C
ATOM  10641  C25 POPE5 291      90.458   9.113  65.803  1.00  0.00           C
ATOM  10644  C26 POPE5 291      89.637  10.183  65.083  1.00  0.00           C
ATOM  10647  C27 POPE5 291      88.816   9.643  63.904  1.00  0.00           C
ATOM  10650  C28 POPE5 291      88.087  10.752  63.114  1.00  0.00           C
ATOM  10653  C29 POPE5 291      87.268  10.213  61.973  1.00  0.00           C
ATOM  10655 0C21 POPE5 291      87.518  10.343  60.653  1.00  0.00           C
ATOM  10657 1C21 POPE5 291      88.697  11.053  60.044  1.00  0.00           C
ATOM  10660 2C21 POPE5 291      88.427  11.533  58.594  1.00  0.00           C
ATOM  10663 3C21 POPE5 291      87.447  12.713  58.503  1.00  0.00           C
ATOM  10666 4C21 POPE5 291      87.298  13.263  57.074  1.00  0.00           C
ATOM  10669 5C21 POPE5 291      86.557  12.312  56.133  1.00  0.00           C
ATOM  10672 6C21 POPE5 291      86.246  12.913  54.754  1.00  0.00           C
ATOM  10675 7C21 POPE5 291      85.407  11.973  53.885  1.00  0.00           C
ATOM  10678 8C21 POPE5 291      84.968  12.553  52.544  1.00  0.00           C
ATOM  10682  C33 POPE5 291      94.917   3.543  69.385  1.00  0.00           C
ATOM  10685  C34 POPE5 291      96.408   3.423  69.715  1.00  0.00           C
ATOM  10688  C35 POPE5 291      97.286   3.103  68.485  1.00  0.00           C
ATOM  10691  C36 POPE5 291      96.727   1.963  67.634  1.00  0.00           C
ATOM  10694  C37 POPE5 291      97.527   1.703  66.354  1.00  0.00           C
ATOM  10697  C38 POPE5 291      96.708   0.943  65.304  1.00  0.00           C
ATOM  10700  C39 POPE5 291      97.566   0.058  64.404  1.00  0.00           C
ATOM  10703 0C31 POPE5 291      96.808  -0.372  63.144  1.00  0.00           C
ATOM  10706 1C31 POPE5 291      97.578  -1.402  62.304  1.00  0.00           C
ATOM  10709 2C31 POPE5 291      96.977  -1.582  60.904  1.00  0.00           C
ATOM  10712 3C31 POPE5 291      97.007  -3.042  60.444  1.00  0.00           C
ATOM  10715 4C31 POPE5 291      98.408  -3.592  60.104  1.00  0.00           C
ATOM  10718 5C31 POPE5 291      98.998  -3.002  58.815  1.00  0.00           C
ATOM  10721 6C31 POPE5 291     100.127  -3.842  58.235  1.00  0.00           C
ATOM  10725  NH3 POPE6 292      58.478  88.023  39.444  1.00  0.00           N
ATOM  10729  C12 POPE6 292      57.427  88.642  38.574  1.00  0.00           C
ATOM  10732  C11 POPE6 292      56.417  89.482  39.394  1.00  0.00           C
ATOM  10735  P   POPE6 292      54.237  88.433  38.453  1.00  0.00           P
ATOM  10736  O13 POPE6 292      52.807  88.802  38.494  1.00  0.00           O
ATOM  10737  O14 POPE6 292      54.677  87.792  37.194  1.00  0.00           O
ATOM  10738  O11 POPE6 292      54.647  87.493  39.633  1.00  0.00           O
ATOM  10739  O12 POPE6 292      55.177  89.683  38.685  1.00  0.00           O
ATOM  10740  C1  POPE6 292      53.968  86.292  39.954  1.00  0.00           C
ATOM  10743  C2  POPE6 292      52.888  86.553  41.024  1.00  0.00           C
ATOM  10745  O21 POPE6 292      53.028  85.683  42.164  1.00  0.00           O
ATOM  10746  C21 POPE6 292      54.057  85.963  42.964  1.00  0.00           C
ATOM  10747  O22 POPE6 292      54.988  86.712  42.724  1.00  0.00           O
ATOM  10748  C22 POPE6 292      53.788  85.312  44.324  1.00  0.00           C
ATOM  10751  C3  POPE6 292      51.468  86.392  40.394  1.00  0.00           C
ATOM  10754  O31 POPE6 292      50.468  86.063  41.364  1.00  0.00           O
ATOM  10755  C31 POPE6 292      50.198  87.003  42.254  1.00  0.00           C
ATOM  10756  O32 POPE6 292      50.557  88.172  42.204  1.00  0.00           O
ATOM  10757  C32 POPE6 292      49.427  86.292  43.373  1.00  0.00           C
ATOM  10760  C23 POPE6 292      54.668  85.912  45.444  1.00  0.00           C
ATOM  10763  C24 POPE6 292      54.047  85.723  46.833  1.00  0.00           C
ATOM  10766  C25 POPE6 292      54.858  86.353  47.973  1.00  0.00           C
ATOM  10769  C26 POPE6 292      54.047  86.413  49.275  1.00  0.00           C
ATOM  10772  C27 POPE6 292      54.847  86.963  50.464  1.00  0.00           C
ATOM  10775  C28 POPE6 292      53.998  87.113  51.743  1.00  0.00           C
ATOM  10778  C29 POPE6 292      53.187  88.382  51.784  1.00  0.00           C
ATOM  10780 0C21 POPE6 292      53.668  89.592  52.154  1.00  0.00           C
ATOM  10782 1C21 POPE6 292      55.097  89.872  52.554  1.00  0.00           C
ATOM  10785 2C21 POPE6 292      55.277  90.282  54.034  1.00  0.00           C
ATOM  10788 3C21 POPE6 292      56.768  90.403  54.384  1.00  0.00           C
ATOM  10791 4C21 POPE6 292      57.038  91.232  55.653  1.00  0.00           C
ATOM  10794 5C21 POPE6 292      58.427  91.892  55.653  1.00  0.00           C
ATOM  10797 6C21 POPE6 292      58.558  93.013  54.623  1.00  0.00           C
ATOM  10800 7C21 POPE6 292      59.887  93.773  54.735  1.00  0.00           C
ATOM  10803 8C21 POPE6 292      60.058  94.883  53.694  1.00  0.00           C
ATOM  10807  C33 POPE6 292      49.057  87.193  44.564  1.00  0.00           C
ATOM  10810  C34 POPE6 292      48.187  86.432  45.563  1.00  0.00           C
ATOM  10813  C35 POPE6 292      47.788  87.293  46.775  1.00  0.00           C
ATOM  10816  C36 POPE6 292      46.898  86.523  47.743  1.00  0.00           C
ATOM  10819  C37 POPE6 292      46.238  87.423  48.794  1.00  0.00           C
ATOM  10822  C38 POPE6 292      45.687  86.633  49.993  1.00  0.00           C
ATOM  10825  C39 POPE6 292      46.778  86.213  50.993  1.00  0.00           C
ATOM  10828 0C31 POPE6 292      47.198  87.363  51.915  1.00  0.00           C
ATOM  10831 1C31 POPE6 292      48.368  86.982  52.833  1.00  0.00           C
ATOM  10834 2C31 POPE6 292      48.637  88.062  53.894  1.00  0.00           C
ATOM  10837 3C31 POPE6 292      49.878  87.752  54.735  1.00  0.00           C
ATOM  10840 4C31 POPE6 292      50.167  88.883  55.723  1.00  0.00           C
ATOM  10843 5C31 POPE6 292      51.457  88.642  56.514  1.00  0.00           C
ATOM  10846 6C31 POPE6 292      51.648  89.673  57.635  1.00  0.00           C
ATOM  10850  NH3 POPE7 293      63.278  58.713  79.735  1.00  0.00           N
ATOM  10854  C12 POPE7 293      62.567  58.473  81.035  1.00  0.00           C
ATOM  10857  C11 POPE7 293      62.347  59.752  81.863  1.00  0.00           C
ATOM  10860  P   POPE7 293      59.758  60.072  82.113  1.00  0.00           P
ATOM  10861  O13 POPE7 293      58.688  59.482  82.934  1.00  0.00           O
ATOM  10862  O14 POPE7 293      59.798  61.522  81.863  1.00  0.00           O
ATOM  10863  O11 POPE7 293      59.728  59.342  80.704  1.00  0.00           O
ATOM  10864  O12 POPE7 293      61.168  59.592  82.664  1.00  0.00           O
ATOM  10865  C1  POPE7 293      59.957  60.072  79.493  1.00  0.00           C
ATOM  10868  C2  POPE7 293      59.307  59.303  78.325  1.00  0.00           C
ATOM  10870  O21 POPE7 293      59.668  59.843  77.044  1.00  0.00           O
ATOM  10871  C21 POPE7 293      60.938  59.822  76.684  1.00  0.00           C
ATOM  10872  O22 POPE7 293      61.877  59.383  77.324  1.00  0.00           O
ATOM  10873  C22 POPE7 293      61.038  60.432  75.274  1.00  0.00           C
ATOM  10876  C3  POPE7 293      57.758  59.383  78.514  1.00  0.00           C
ATOM  10879  O31 POPE7 293      56.947  59.162  77.335  1.00  0.00           O
ATOM  10880  C31 POPE7 293      56.757  57.883  77.044  1.00  0.00           C
ATOM  10881  O32 POPE7 293      57.368  56.943  77.524  1.00  0.00           O
ATOM  10882  C32 POPE7 293      55.648  57.763  75.993  1.00  0.00           C
ATOM  10885  C23 POPE7 293      59.788  60.212  74.364  1.00  0.00           C
ATOM  10888  C24 POPE7 293      59.767  61.163  73.154  1.00  0.00           C
ATOM  10891  C25 POPE7 293      58.558  60.973  72.224  1.00  0.00           C
ATOM  10894  C26 POPE7 293      58.538  62.013  71.094  1.00  0.00           C
ATOM  10897  C27 POPE7 293      57.407  61.833  70.074  1.00  0.00           C
ATOM  10900  C28 POPE7 293      57.468  62.932  68.993  1.00  0.00           C
ATOM  10903  C29 POPE7 293      56.547  62.733  67.813  1.00  0.00           C
ATOM  10905 0C21 POPE7 293      55.218  62.903  67.813  1.00  0.00           C
ATOM  10907 1C21 POPE7 293      54.367  63.293  68.993  1.00  0.00           C
ATOM  10910 2C21 POPE7 293      53.358  64.443  68.784  1.00  0.00           C
ATOM  10913 3C21 POPE7 293      53.938  65.872  68.924  1.00  0.00           C
ATOM  10916 4C21 POPE7 293      54.907  66.322  67.825  1.00  0.00           C
ATOM  10919 5C21 POPE7 293      54.348  66.263  66.394  1.00  0.00           C
ATOM  10922 6C21 POPE7 293      55.307  66.922  65.383  1.00  0.00           C
ATOM  10925 7C21 POPE7 293      54.887  66.702  63.924  1.00  0.00           C
ATOM  10928 8C21 POPE7 293      55.908  67.252  62.924  1.00  0.00           C
ATOM  10932  C33 POPE7 293      56.198  57.442  74.595  1.00  0.00           C
ATOM  10935  C34 POPE7 293      56.368  58.692  73.714  1.00  0.00           C
ATOM  10938  C35 POPE7 293      55.087  59.223  73.054  1.00  0.00           C
ATOM  10941  C36 POPE7 293      54.427  58.212  72.095  1.00  0.00           C
ATOM  10944  C37 POPE7 293      53.326  58.832  71.214  1.00  0.00           C
ATOM  10947  C38 POPE7 293      53.847  59.732  70.074  1.00  0.00           C
ATOM  10950  C39 POPE7 293      54.587  58.983  68.954  1.00  0.00           C
ATOM  10953 0C31 POPE7 293      53.648  58.133  68.074  1.00  0.00           C
ATOM  10956 1C31 POPE7 293      54.348  57.442  66.894  1.00  0.00           C
ATOM  10959 2C31 POPE7 293      54.278  58.232  65.574  1.00  0.00           C
ATOM  10962 3C31 POPE7 293      55.108  59.522  65.514  1.00  0.00           C
ATOM  10965 4C31 POPE7 293      55.058  60.153  64.114  1.00  0.00           C
ATOM  10968 5C31 POPE7 293      56.087  61.262  63.885  1.00  0.00           C
ATOM  10971 6C31 POPE7 293      56.328  61.532  62.394  1.00  0.00           C
ATOM  10975  NH3 POPE8 294      19.128  10.033  35.333  1.00  0.00           N
ATOM  10979  C12 POPE8 294      17.948  10.603  34.574  1.00  0.00           C
ATOM  10982  C11 POPE8 294      16.657  10.773  35.403  1.00  0.00           C
ATOM  10985  P   POPE8 294      14.267  11.902  34.935  1.00  0.00           P
ATOM  10986  O13 POPE8 294      13.618  12.373  33.694  1.00  0.00           O
ATOM  10987  O14 POPE8 294      13.568  10.853  35.723  1.00  0.00           O
ATOM  10988  O11 POPE8 294      14.377  13.182  35.874  1.00  0.00           O
ATOM  10989  O12 POPE8 294      15.767  11.543  34.624  1.00  0.00           O
ATOM  10990  C1  POPE8 294      13.168  13.533  36.583  1.00  0.00           C
ATOM  10993  C2  POPE8 294      13.227  14.933  37.254  1.00  0.00           C
ATOM  10995  O21 POPE8 294      14.047  14.823  38.434  1.00  0.00           O
ATOM  10996  C21 POPE8 294      15.108  15.593  38.554  1.00  0.00           C
ATOM  10997  O22 POPE8 294      15.528  16.383  37.723  1.00  0.00           O
ATOM  10998  C22 POPE8 294      15.727  15.393  39.944  1.00  0.00           C
ATOM  11001  C3  POPE8 294      11.767  15.383  37.624  1.00  0.00           C
ATOM  11004  O31 POPE8 294      11.687  16.283  38.743  1.00  0.00           O
ATOM  11005  C31 POPE8 294      12.267  17.453  38.583  1.00  0.00           C
ATOM  11006  O32 POPE8 294      12.658  17.922  37.524  1.00  0.00           O
ATOM  11007  C32 POPE8 294      12.597  17.983  39.993  1.00  0.00           C
ATOM  11010  C23 POPE8 294      14.738  14.853  41.004  1.00  0.00           C
ATOM  11013  C24 POPE8 294      15.267  14.913  42.435  1.00  0.00           C
ATOM  11016  C25 POPE8 294      14.147  14.653  43.454  1.00  0.00           C
ATOM  11019  C26 POPE8 294      14.627  14.673  44.914  1.00  0.00           C
ATOM  11022  C27 POPE8 294      13.457  14.513  45.894  1.00  0.00           C
ATOM  11025  C28 POPE8 294      13.798  14.803  47.374  1.00  0.00           C
ATOM  11028  C29 POPE8 294      13.837  16.272  47.704  1.00  0.00           C
ATOM  11030 0C21 POPE8 294      13.858  16.793  48.944  1.00  0.00           C
ATOM  11032 1C21 POPE8 294      13.858  16.003  50.224  1.00  0.00           C
ATOM  11035 2C21 POPE8 294      13.318  16.773  51.444  1.00  0.00           C
ATOM  11038 3C21 POPE8 294      11.797  17.012  51.394  1.00  0.00           C
ATOM  11041 4C21 POPE8 294      11.237  17.643  52.674  1.00  0.00           C
ATOM  11044 5C21 POPE8 294       9.727  17.903  52.565  1.00  0.00           C
ATOM  11047 6C21 POPE8 294       9.057  18.323  53.885  1.00  0.00           C
ATOM  11050 7C21 POPE8 294       7.568  18.623  53.685  1.00  0.00           C
ATOM  11053 8C21 POPE8 294       6.827  18.963  54.984  1.00  0.00           C
ATOM  11057  C33 POPE8 294      11.708  19.093  40.583  1.00  0.00           C
ATOM  11060  C34 POPE8 294      11.877  19.072  42.114  1.00  0.00           C
ATOM  11063  C35 POPE8 294      10.977  20.013  42.944  1.00  0.00           C
ATOM  11066  C36 POPE8 294      11.147  19.703  44.444  1.00  0.00           C
ATOM  11069  C37 POPE8 294       9.887  19.942  45.304  1.00  0.00           C
ATOM  11072  C38 POPE8 294       9.778  18.963  46.483  1.00  0.00           C
ATOM  11075  C39 POPE8 294      10.877  19.123  47.544  1.00  0.00           C
ATOM  11078 0C31 POPE8 294      10.507  20.123  48.653  1.00  0.00           C
ATOM  11081 1C31 POPE8 294      11.708  20.553  49.494  1.00  0.00           C
ATOM  11084 2C31 POPE8 294      11.318  21.502  50.644  1.00  0.00           C
ATOM  11087 3C31 POPE8 294      12.057  22.852  50.595  1.00  0.00           C
ATOM  11090 4C31 POPE8 294      11.597  23.752  49.433  1.00  0.00           C
ATOM  11093 5C31 POPE8 294      10.417  24.653  49.833  1.00  0.00           C
ATOM  11096 6C31 POPE8 294       9.887  25.522  48.694  1.00  0.00           C
ATOM  11100  NH3 POPE9 295      31.167  91.022  78.814  1.00  0.00           N
ATOM  11104  C12 POPE9 295      31.637  92.302  79.474  1.00  0.00           C
ATOM  11107  C11 POPE9 295      30.668  93.482  79.244  1.00  0.00           C
ATOM  11110  P   POPE9 295      28.077  94.023  79.724  1.00  0.00           P
ATOM  11111  O13 POPE9 295      26.958  93.163  80.154  1.00  0.00           O
ATOM  11112  O14 POPE9 295      28.378  95.163  80.604  1.00  0.00           O
ATOM  11113  O11 POPE9 295      27.727  94.543  78.284  1.00  0.00           O
ATOM  11114  O12 POPE9 295      29.337  93.083  79.544  1.00  0.00           O
ATOM  11115  C1  POPE9 295      28.098  93.883  77.064  1.00  0.00           C
ATOM  11118  C2  POPE9 295      27.597  92.412  76.924  1.00  0.00           C
ATOM  11120  O21 POPE9 295      27.957  91.873  75.654  1.00  0.00           O
ATOM  11121  C21 POPE9 295      29.227  91.542  75.453  1.00  0.00           C
ATOM  11122  O22 POPE9 295      30.127  91.612  76.284  1.00  0.00           O
ATOM  11123  C22 POPE9 295      29.367  91.073  73.984  1.00  0.00           C
ATOM  11126  C3  POPE9 295      26.047  92.323  77.044  1.00  0.00           C
ATOM  11129  O31 POPE9 295      25.628  90.993  77.404  1.00  0.00           O
ATOM  11130  C31 POPE9 295      24.458  90.432  77.053  1.00  0.00           C
ATOM  11131  O32 POPE9 295      23.948  89.543  77.724  1.00  0.00           O
ATOM  11132  C32 POPE9 295      23.807  91.033  75.803  1.00  0.00           C
ATOM  11135  C23 POPE9 295      28.007  90.803  73.275  1.00  0.00           C
ATOM  11138  C24 POPE9 295      28.098  90.212  71.854  1.00  0.00           C
ATOM  11141  C25 POPE9 295      28.368  91.232  70.743  1.00  0.00           C
ATOM  11144  C26 POPE9 295      28.728  90.553  69.413  1.00  0.00           C
ATOM  11147  C27 POPE9 295      28.988  91.532  68.255  1.00  0.00           C
ATOM  11150  C28 POPE9 295      29.497  90.812  66.983  1.00  0.00           C
ATOM  11153  C29 POPE9 295      29.618  91.733  65.794  1.00  0.00           C
ATOM  11155 0C21 POPE9 295      28.677  91.913  64.854  1.00  0.00           C
ATOM  11157 1C21 POPE9 295      27.317  91.262  64.854  1.00  0.00           C
ATOM  11160 2C21 POPE9 295      27.288  89.912  64.104  1.00  0.00           C
ATOM  11163 3C21 POPE9 295      27.278  90.052  62.575  1.00  0.00           C
ATOM  11166 4C21 POPE9 295      27.037  88.703  61.884  1.00  0.00           C
ATOM  11169 5C21 POPE9 295      26.678  88.822  60.394  1.00  0.00           C
ATOM  11172 6C21 POPE9 295      27.778  89.433  59.524  1.00  0.00           C
ATOM  11175 7C21 POPE9 295      27.397  89.433  58.034  1.00  0.00           C
ATOM  11178 8C21 POPE9 295      28.517  89.923  57.113  1.00  0.00           C
ATOM  11182  C33 POPE9 295      22.478  90.333  75.424  1.00  0.00           C
ATOM  11185  C34 POPE9 295      21.897  90.833  74.094  1.00  0.00           C
ATOM  11188  C35 POPE9 295      22.517  90.142  72.864  1.00  0.00           C
ATOM  11191  C36 POPE9 295      22.227  90.893  71.563  1.00  0.00           C
ATOM  11194  C37 POPE9 295      23.128  90.483  70.394  1.00  0.00           C
ATOM  11197  C38 POPE9 295      23.458  91.693  69.493  1.00  0.00           C
ATOM  11200  C39 POPE9 295      24.237  91.332  68.224  1.00  0.00           C
ATOM  11203 0C31 POPE9 295      23.328  90.693  67.165  1.00  0.00           C
ATOM  11206 1C31 POPE9 295      24.087  90.383  65.873  1.00  0.00           C
ATOM  11209 2C31 POPE9 295      23.287  89.533  64.873  1.00  0.00           C
ATOM  11212 3C31 POPE9 295      21.958  90.172  64.444  1.00  0.00           C
ATOM  11215 4C31 POPE9 295      21.288  89.392  63.314  1.00  0.00           C
ATOM  11218 5C31 POPE9 295      19.978  90.032  62.854  1.00  0.00           C
ATOM  11221 6C31 POPE9 295      19.347  89.322  61.653  1.00  0.00           C
ATOM  11225  NH3 POPE  296      71.277   1.262  76.723  1.00  0.00           N
ATOM  11229  C12 POPE  296      72.447   0.357  77.025  1.00  0.00           C
ATOM  11232  C11 POPE  296      73.237  -0.063  75.755  1.00  0.00           C
ATOM  11235  P   POPE  296      75.527   1.192  75.424  1.00  0.00           P
ATOM  11236  O13 POPE  296      74.618   2.353  75.243  1.00  0.00           O
ATOM  11237  O14 POPE  296      76.728   1.482  76.244  1.00  0.00           O
ATOM  11238  O11 POPE  296      76.038   0.697  74.005  1.00  0.00           O
ATOM  11239  O12 POPE  296      74.648   0.007  75.993  1.00  0.00           O
ATOM  11240  C1  POPE  296      75.188   0.707  72.844  1.00  0.00           C
ATOM  11243  C2  POPE  296      75.848  -0.063  71.674  1.00  0.00           C
ATOM  11245  O21 POPE  296      74.938  -0.033  70.544  1.00  0.00           O
ATOM  11246  C21 POPE  296      75.367   0.607  69.474  1.00  0.00           C
ATOM  11247  O22 POPE  296      76.448   1.152  69.334  1.00  0.00           O
ATOM  11248  C22 POPE  296      74.257   0.588  68.415  1.00  0.00           C
ATOM  11251  C3  POPE  296      76.168  -1.532  72.133  1.00  0.00           C
ATOM  11254  O31 POPE  296      75.718  -2.523  71.184  1.00  0.00           O
ATOM  11255  C31 POPE  296      74.527  -3.022  71.464  1.00  0.00           C
ATOM  11256  O32 POPE  296      73.837  -2.752  72.434  1.00  0.00           O
ATOM  11257  C32 POPE  296      74.097  -3.932  70.294  1.00  0.00           C
ATOM  11260  C23 POPE  296      74.688   1.332  67.123  1.00  0.00           C
ATOM  11263  C24 POPE  296      73.587   1.532  66.085  1.00  0.00           C
ATOM  11266  C25 POPE  296      73.878   2.712  65.124  1.00  0.00           C
ATOM  11269  C26 POPE  296      75.207   2.662  64.364  1.00  0.00           C
ATOM  11272  C27 POPE  296      75.347   3.813  63.354  1.00  0.00           C
ATOM  11275  C28 POPE  296      76.747   3.942  62.705  1.00  0.00           C
ATOM  11278  C29 POPE  296      76.938   3.263  61.374  1.00  0.00           C
ATOM  11280 0C21 POPE  296      76.328   3.632  60.224  1.00  0.00           C
ATOM  11282 1C21 POPE  296      75.317   4.742  60.083  1.00  0.00           C
ATOM  11285 2C21 POPE  296      75.577   5.732  58.924  1.00  0.00           C
ATOM  11288 3C21 POPE  296      74.397   6.712  58.734  1.00  0.00           C
ATOM  11291 4C21 POPE  296      74.527   7.622  57.505  1.00  0.00           C
ATOM  11294 5C21 POPE  296      74.738   9.112  57.845  1.00  0.00           C
ATOM  11297 6C21 POPE  296      73.508   9.802  58.444  1.00  0.00           C
ATOM  11300 7C21 POPE  296      73.738  11.302  58.703  1.00  0.00           C
ATOM  11303 8C21 POPE  296      72.597  11.992  59.454  1.00  0.00           C
ATOM  11307  C33 POPE  296      72.877  -4.823  70.614  1.00  0.00           C
ATOM  11310  C34 POPE  296      72.597  -5.902  69.553  1.00  0.00           C
ATOM  11313  C35 POPE  296      72.567  -5.352  68.124  1.00  0.00           C
ATOM  11316  C36 POPE  296      72.148  -6.392  67.075  1.00  0.00           C
ATOM  11319  C37 POPE  296      72.288  -5.893  65.624  1.00  0.00           C
ATOM  11322  C38 POPE  296      71.718  -6.882  64.593  1.00  0.00           C
ATOM  11325  C39 POPE  296      72.087  -6.593  63.134  1.00  0.00           C
ATOM  11328 0C31 POPE  296      71.817  -5.153  62.644  1.00  0.00           C
ATOM  11331 1C31 POPE  296      71.858  -5.083  61.115  1.00  0.00           C
ATOM  11334 2C31 POPE  296      71.807  -3.673  60.494  1.00  0.00           C
ATOM  11337 3C31 POPE  296      71.617  -3.763  58.974  1.00  0.00           C
ATOM  11340 4C31 POPE  296      71.858  -2.453  58.214  1.00  0.00           C
ATOM  11343 5C31 POPE  296      71.567  -2.623  56.714  1.00  0.00           C
ATOM  11346 6C31 POPE  296      72.148  -1.523  55.823  1.00  0.00           C
ATOM  11350  NH3 POPE  297     105.207   5.163  34.054  1.00  0.00           N
ATOM  11354  C12 POPE  297     106.608   4.833  33.644  1.00  0.00           C
ATOM  11357  C11 POPE  297     107.098   5.813  32.544  1.00  0.00           C
ATOM  11360  P   POPE  297     107.566   8.333  32.124  1.00  0.00           P
ATOM  11361  O13 POPE  297     109.017   8.143  32.374  1.00  0.00           O
ATOM  11362  O14 POPE  297     107.167   8.383  30.704  1.00  0.00           O
ATOM  11363  O11 POPE  297     107.108   9.652  32.874  1.00  0.00           O
ATOM  11364  O12 POPE  297     106.757   7.173  32.854  1.00  0.00           O
ATOM  11365  C1  POPE  297     106.878   9.573  34.284  1.00  0.00           C
ATOM  11368  C2  POPE  297     106.647  10.963  34.924  1.00  0.00           C
ATOM  11370  O21 POPE  297     106.487  10.773  36.344  1.00  0.00           O
ATOM  11371  C21 POPE  297     107.447  11.233  37.104  1.00  0.00           C
ATOM  11372  O22 POPE  297     108.497  11.723  36.734  1.00  0.00           O
ATOM  11373  C22 POPE  297     107.037  11.053  38.554  1.00  0.00           C
ATOM  11376  C3  POPE  297     105.358  11.652  34.394  1.00  0.00           C
ATOM  11379  O31 POPE  297     104.957  12.743  35.284  1.00  0.00           O
ATOM  11380  C31 POPE  297     103.628  12.943  35.223  1.00  0.00           C
ATOM  11381  O32 POPE  297     102.917  12.563  34.304  1.00  0.00           O
ATOM  11382  C32 POPE  297     103.107  13.633  36.484  1.00  0.00           C
ATOM  11385  C23 POPE  297     107.967  11.753  39.574  1.00  0.00           C
ATOM  11388  C24 POPE  297     107.487  11.463  41.004  1.00  0.00           C
ATOM  11391  C25 POPE  297     108.396  12.043  42.094  1.00  0.00           C
ATOM  11394  C26 POPE  297     107.877  11.713  43.504  1.00  0.00           C
ATOM  11397  C27 POPE  297     108.858  12.153  44.604  1.00  0.00           C
ATOM  11400  C28 POPE  297     108.387  11.793  46.024  1.00  0.00           C
ATOM  11403  C29 POPE  297     109.558  11.813  46.994  1.00  0.00           C
ATOM  11405 0C21 POPE  297     109.917  12.803  47.825  1.00  0.00           C
ATOM  11407 1C21 POPE  297     109.227  14.133  48.025  1.00  0.00           C
ATOM  11410 2C21 POPE  297     108.957  14.402  49.524  1.00  0.00           C
ATOM  11413 3C21 POPE  297     110.218  14.812  50.304  1.00  0.00           C
ATOM  11416 4C21 POPE  297     110.057  14.703  51.833  1.00  0.00           C
ATOM  11419 5C21 POPE  297     110.218  13.273  52.354  1.00  0.00           C
ATOM  11422 6C21 POPE  297     110.267  13.213  53.894  1.00  0.00           C
ATOM  11425 7C21 POPE  297     110.388  11.783  54.424  1.00  0.00           C
ATOM  11428 8C21 POPE  297     110.558  11.703  55.943  1.00  0.00           C
ATOM  11432  C33 POPE  297     103.868  14.913  36.934  1.00  0.00           C
ATOM  11435  C34 POPE  297     104.868  14.673  38.083  1.00  0.00           C
ATOM  11438  C35 POPE  297     105.507  15.993  38.564  1.00  0.00           C
ATOM  11441  C36 POPE  297     106.487  15.813  39.735  1.00  0.00           C
ATOM  11444  C37 POPE  297     107.877  16.422  39.524  1.00  0.00           C
ATOM  11447  C38 POPE  297     108.567  16.803  40.844  1.00  0.00           C
ATOM  11450  C39 POPE  297     110.038  17.203  40.655  1.00  0.00           C
ATOM  11453 0C31 POPE  297     110.598  18.073  41.784  1.00  0.00           C
ATOM  11456 1C31 POPE  297     112.128  18.253  41.674  1.00  0.00           C
ATOM  11459 2C31 POPE  297     112.707  19.172  42.764  1.00  0.00           C
ATOM  11462 3C31 POPE  297     114.197  18.913  43.034  1.00  0.00           C
ATOM  11465 4C31 POPE  297     114.747  19.772  44.174  1.00  0.00           C
ATOM  11468 5C31 POPE  297     116.158  19.333  44.604  1.00  0.00           C
ATOM  11471 6C31 POPE  297     116.657  20.053  45.864  1.00  0.00           C
ATOM  11475  NH3 POPE  298      93.208  37.873  32.294  1.00  0.00           N
ATOM  11479  C12 POPE  298      94.658  37.553  32.594  1.00  0.00           C
ATOM  11482  C11 POPE  298      95.668  38.432  31.844  1.00  0.00           C
ATOM  11485  P   POPE  298      98.168  39.252  32.183  1.00  0.00           P
ATOM  11486  O13 POPE  298      99.238  38.243  32.313  1.00  0.00           O
ATOM  11487  O14 POPE  298      97.967  39.853  30.854  1.00  0.00           O
ATOM  11488  O11 POPE  298      98.448  40.352  33.293  1.00  0.00           O
ATOM  11489  O12 POPE  298      96.808  38.603  32.674  1.00  0.00           O
ATOM  11490  C1  POPE  298      98.017  40.092  34.644  1.00  0.00           C
ATOM  11493  C2  POPE  298      98.868  40.833  35.723  1.00  0.00           C
ATOM  11495  O21 POPE  298      98.047  41.023  36.884  1.00  0.00           O
ATOM  11496  C21 POPE  298      97.867  39.962  37.644  1.00  0.00           C
ATOM  11497  O22 POPE  298      98.287  38.833  37.435  1.00  0.00           O
ATOM  11498  C22 POPE  298      97.018  40.373  38.854  1.00  0.00           C
ATOM  11501  C3  POPE  298      99.437  42.223  35.294  1.00  0.00           C
ATOM  11504  O31 POPE  298     100.127  42.912  36.374  1.00  0.00           O
ATOM  11505  C31 POPE  298      99.437  43.773  37.104  1.00  0.00           C
ATOM  11506  O32 POPE  298      98.268  44.072  36.944  1.00  0.00           O
ATOM  11507  C32 POPE  298     100.318  44.443  38.165  1.00  0.00           C
ATOM  11510  C23 POPE  298      97.566  39.833  40.194  1.00  0.00           C
ATOM  11513  C24 POPE  298      97.128  40.703  41.383  1.00  0.00           C
ATOM  11516  C25 POPE  298      97.917  42.013  41.514  1.00  0.00           C
ATOM  11519  C26 POPE  298      97.328  42.973  42.554  1.00  0.00           C
ATOM  11522  C27 POPE  298      98.107  44.282  42.584  1.00  0.00           C
ATOM  11525  C28 POPE  298      97.408  45.373  43.414  1.00  0.00           C
ATOM  11528  C29 POPE  298      98.308  46.572  43.544  1.00  0.00           C
ATOM  11530 0C21 POPE  298      98.478  47.333  44.634  1.00  0.00           C
ATOM  11532 1C21 POPE  298      97.727  47.203  45.934  1.00  0.00           C
ATOM  11535 2C21 POPE  298      98.628  47.182  47.164  1.00  0.00           C
ATOM  11538 3C21 POPE  298      97.818  47.242  48.464  1.00  0.00           C
ATOM  11541 4C21 POPE  298      98.688  47.273  49.724  1.00  0.00           C
ATOM  11544 5C21 POPE  298      97.888  47.182  51.024  1.00  0.00           C
ATOM  11547 6C21 POPE  298      97.007  48.412  51.315  1.00  0.00           C
ATOM  11550 7C21 POPE  298      96.347  48.323  52.694  1.00  0.00           C
ATOM  11553 8C21 POPE  298      95.497  49.543  53.054  1.00  0.00           C
ATOM  11557  C33 POPE  298      99.567  45.653  38.804  1.00  0.00           C
ATOM  11560  C34 POPE  298     100.257  46.343  39.993  1.00  0.00           C
ATOM  11563  C35 POPE  298      99.838  47.822  40.163  1.00  0.00           C
ATOM  11566  C36 POPE  298     100.757  48.653  41.074  1.00  0.00           C
ATOM  11569  C37 POPE  298     100.257  50.093  41.243  1.00  0.00           C
ATOM  11572  C38 POPE  298     101.316  51.072  41.784  1.00  0.00           C
ATOM  11575  C39 POPE  298     101.548  50.973  43.303  1.00  0.00           C
ATOM  11578 0C31 POPE  298     102.867  51.623  43.724  1.00  0.00           C
ATOM  11581 1C31 POPE  298     103.078  51.633  45.243  1.00  0.00           C
ATOM  11584 2C31 POPE  298     104.537  51.423  45.655  1.00  0.00           C
ATOM  11587 3C31 POPE  298     104.728  51.423  47.174  1.00  0.00           C
ATOM  11590 4C31 POPE  298     106.118  50.912  47.584  1.00  0.00           C
ATOM  11593 5C31 POPE  298     106.298  50.922  49.114  1.00  0.00           C
ATOM  11596 6C31 POPE  298     107.667  50.412  49.573  1.00  0.00           C
ATOM  11600  NH3 POPE  299      63.938  89.413  81.024  1.00  0.00           N
ATOM  11604  C12 POPE  299      63.057  88.183  81.054  1.00  0.00           C
ATOM  11607  C11 POPE  299      61.677  88.353  80.404  1.00  0.00           C
ATOM  11610  P   POPE  299      60.128  86.392  81.224  1.00  0.00           P
ATOM  11611  O13 POPE  299      60.188  84.932  81.154  1.00  0.00           O
ATOM  11612  O14 POPE  299      60.307  87.083  82.523  1.00  0.00           O
ATOM  11613  O11 POPE  299      58.727  86.873  80.624  1.00  0.00           O
ATOM  11614  O12 POPE  299      61.128  87.053  80.164  1.00  0.00           O
ATOM  11615  C1  POPE  299      58.637  87.033  79.203  1.00  0.00           C
ATOM  11618  C2  POPE  299      57.168  87.022  78.734  1.00  0.00           C
ATOM  11620  O21 POPE  299      57.177  87.283  77.313  1.00  0.00           O
ATOM  11621  C21 POPE  299      56.627  86.373  76.554  1.00  0.00           C
ATOM  11622  O22 POPE  299      56.267  85.263  76.904  1.00  0.00           O
ATOM  11623  C22 POPE  299      56.387  86.933  75.154  1.00  0.00           C
ATOM  11626  C3  POPE  299      56.328  88.132  79.434  1.00  0.00           C
ATOM  11629  O31 POPE  299      54.968  88.183  78.954  1.00  0.00           O
ATOM  11630  C31 POPE  299      54.747  89.062  77.964  1.00  0.00           C
ATOM  11631  O32 POPE  299      55.588  89.783  77.453  1.00  0.00           O
ATOM  11632  C32 POPE  299      53.326  88.832  77.413  1.00  0.00           C
ATOM  11635  C23 POPE  299      54.898  86.833  74.785  1.00  0.00           C
ATOM  11638  C24 POPE  299      54.677  86.243  73.383  1.00  0.00           C
ATOM  11641  C25 POPE  299      55.027  87.202  72.243  1.00  0.00           C
ATOM  11644  C26 POPE  299      54.868  86.502  70.883  1.00  0.00           C
ATOM  11647  C27 POPE  299      55.267  87.423  69.735  1.00  0.00           C
ATOM  11650  C28 POPE  299      55.038  86.752  68.364  1.00  0.00           C
ATOM  11653  C29 POPE  299      55.328  87.722  67.254  1.00  0.00           C
ATOM  11655 0C21 POPE  299      55.897  87.442  66.063  1.00  0.00           C
ATOM  11657 1C21 POPE  299      56.347  86.103  65.544  1.00  0.00           C
ATOM  11660 2C21 POPE  299      55.417  85.583  64.434  1.00  0.00           C
ATOM  11663 3C21 POPE  299      55.518  86.373  63.124  1.00  0.00           C
ATOM  11666 4C21 POPE  299      54.398  86.033  62.134  1.00  0.00           C
ATOM  11669 5C21 POPE  299      54.478  86.842  60.824  1.00  0.00           C
ATOM  11672 6C21 POPE  299      55.538  86.302  59.854  1.00  0.00           C
ATOM  11675 7C21 POPE  299      55.658  87.122  58.563  1.00  0.00           C
ATOM  11678 8C21 POPE  299      56.597  86.493  57.544  1.00  0.00           C
ATOM  11682  C33 POPE  299      52.987  89.833  76.295  1.00  0.00           C
ATOM  11685  C34 POPE  299      52.067  89.342  75.164  1.00  0.00           C
ATOM  11688  C35 POPE  299      52.368  90.142  73.884  1.00  0.00           C
ATOM  11691  C36 POPE  299      51.627  89.662  72.634  1.00  0.00           C
ATOM  11694  C37 POPE  299      52.247  90.212  71.344  1.00  0.00           C
ATOM  11697  C38 POPE  299      51.617  89.603  70.083  1.00  0.00           C
ATOM  11700  C39 POPE  299      52.298  90.082  68.795  1.00  0.00           C
ATOM  11703 0C31 POPE  299      51.757  89.333  67.564  1.00  0.00           C
ATOM  11706 1C31 POPE  299      52.378  89.743  66.225  1.00  0.00           C
ATOM  11709 2C31 POPE  299      51.867  88.832  65.094  1.00  0.00           C
ATOM  11712 3C31 POPE  299      52.587  88.983  63.743  1.00  0.00           C
ATOM  11715 4C31 POPE  299      52.358  90.322  63.043  1.00  0.00           C
ATOM  11718 5C31 POPE  299      52.748  90.292  61.563  1.00  0.00           C
ATOM  11721 6C31 POPE  299      52.547  91.633  60.844  1.00  0.00           C
ATOM  11725  NH3 POPE  300      93.247  66.013  77.574  1.00  0.00           N
ATOM  11729  C12 POPE  300      92.158  65.822  76.554  1.00  0.00           C
ATOM  11732  C11 POPE  300      92.718  65.293  75.204  1.00  0.00           C
ATOM  11735  P   POPE  300      94.458  63.622  74.203  1.00  0.00           P
ATOM  11736  O13 POPE  300      94.608  62.213  74.674  1.00  0.00           O
ATOM  11737  O14 POPE  300      93.667  63.813  72.984  1.00  0.00           O
ATOM  11738  O11 POPE  300      95.908  64.153  73.894  1.00  0.00           O
ATOM  11739  O12 POPE  300      93.947  64.572  75.374  1.00  0.00           O
ATOM  11740  C1  POPE  300      96.137  65.543  73.663  1.00  0.00           C
ATOM  11743  C2  POPE  300      96.738  65.773  72.243  1.00  0.00           C
ATOM  11745  O21 POPE  300      97.748  66.803  72.224  1.00  0.00           O
ATOM  11746  C21 POPE  300      97.398  67.943  72.784  1.00  0.00           C
ATOM  11747  O22 POPE  300      96.258  68.313  72.984  1.00  0.00           O
ATOM  11748  C22 POPE  300      98.618  68.742  73.205  1.00  0.00           C
ATOM  11751  C3  POPE  300      95.647  65.973  71.144  1.00  0.00           C
ATOM  11754  O31 POPE  300      96.106  65.383  69.913  1.00  0.00           O
ATOM  11755  C31 POPE  300      95.966  66.043  68.795  1.00  0.00           C
ATOM  11756  O32 POPE  300      95.477  67.153  68.633  1.00  0.00           O
ATOM  11757  C32 POPE  300      96.408  65.153  67.644  1.00  0.00           C
ATOM  11760  C23 POPE  300      98.497  70.233  72.794  1.00  0.00           C
ATOM  11763  C24 POPE  300      99.087  70.532  71.424  1.00  0.00           C
ATOM  11766  C25 POPE  300     100.617  70.423  71.324  1.00  0.00           C
ATOM  11769  C26 POPE  300     101.118  70.502  69.873  1.00  0.00           C
ATOM  11772  C27 POPE  300     102.636  70.303  69.764  1.00  0.00           C
ATOM  11775  C28 POPE  300     103.168  70.412  68.325  1.00  0.00           C
ATOM  11778  C29 POPE  300     102.867  69.202  67.484  1.00  0.00           C
ATOM  11780 0C21 POPE  300     103.047  69.092  66.154  1.00  0.00           C
ATOM  11782 1C21 POPE  300     103.588  70.163  65.234  1.00  0.00           C
ATOM  11785 2C21 POPE  300     104.987  69.782  64.694  1.00  0.00           C
ATOM  11788 3C21 POPE  300     105.018  68.513  63.833  1.00  0.00           C
ATOM  11791 4C21 POPE  300     106.368  68.313  63.124  1.00  0.00           C
ATOM  11794 5C21 POPE  300     106.408  67.032  62.274  1.00  0.00           C
ATOM  11797 6C21 POPE  300     105.677  67.153  60.924  1.00  0.00           C
ATOM  11800 7C21 POPE  300     105.647  65.833  60.154  1.00  0.00           C
ATOM  11803 8C21 POPE  300     105.167  65.973  58.703  1.00  0.00           C
ATOM  11807  C33 POPE  300      97.298  65.883  66.624  1.00  0.00           C
ATOM  11810  C34 POPE  300      97.518  65.043  65.374  1.00  0.00           C
ATOM  11813  C35 POPE  300      96.358  65.163  64.374  1.00  0.00           C
ATOM  11816  C36 POPE  300      96.398  64.092  63.284  1.00  0.00           C
ATOM  11819  C37 POPE  300      95.108  64.072  62.444  1.00  0.00           C
ATOM  11822  C38 POPE  300      94.898  62.752  61.684  1.00  0.00           C
ATOM  11825  C39 POPE  300      95.858  62.533  60.514  1.00  0.00           C
ATOM  11828 0C31 POPE  300      95.808  61.072  60.014  1.00  0.00           C
ATOM  11831 1C31 POPE  300      96.688  60.833  58.784  1.00  0.00           C
ATOM  11834 2C31 POPE  300      96.667  59.383  58.293  1.00  0.00           C
ATOM  11837 3C31 POPE  300      97.177  58.363  59.333  1.00  0.00           C
ATOM  11840 4C31 POPE  300      97.487  56.992  58.714  1.00  0.00           C
ATOM  11843 5C31 POPE  300      97.917  55.943  59.735  1.00  0.00           C
ATOM  11846 6C31 POPE  300      98.247  54.583  59.104  1.00  0.00           C
ATOM  11850  NH3 POPE  301      33.948  68.632  40.735  1.00  0.00           N
ATOM  11854  C12 POPE  301      34.408  69.703  39.773  1.00  0.00           C
ATOM  11857  C11 POPE  301      35.917  70.013  39.903  1.00  0.00           C
ATOM  11860  P   POPE  301      35.907  72.392  38.784  1.00  0.00           P
ATOM  11861  O13 POPE  301      36.837  73.153  37.934  1.00  0.00           O
ATOM  11862  O14 POPE  301      34.488  72.333  38.383  1.00  0.00           O
ATOM  11863  O11 POPE  301      35.988  72.983  40.243  1.00  0.00           O
ATOM  11864  O12 POPE  301      36.407  70.892  38.903  1.00  0.00           O
ATOM  11865  C1  POPE  301      35.477  74.313  40.473  1.00  0.00           C
ATOM  11868  C2  POPE  301      35.358  74.593  42.003  1.00  0.00           C
ATOM  11870  O21 POPE  301      36.308  75.602  42.435  1.00  0.00           O
ATOM  11871  C21 POPE  301      35.828  76.403  43.404  1.00  0.00           C
ATOM  11872  O22 POPE  301      34.667  76.473  43.755  1.00  0.00           O
ATOM  11873  C22 POPE  301      36.957  77.203  44.054  1.00  0.00           C
ATOM  11876  C3  POPE  301      35.598  73.282  42.804  1.00  0.00           C
ATOM  11879  O31 POPE  301      35.747  73.543  44.203  1.00  0.00           O
ATOM  11880  C31 POPE  301      35.128  72.723  45.005  1.00  0.00           C
ATOM  11881  O32 POPE  301      34.358  71.833  44.684  1.00  0.00           O
ATOM  11882  C32 POPE  301      35.598  73.013  46.424  1.00  0.00           C
ATOM  11885  C23 POPE  301      37.008  76.992  45.583  1.00  0.00           C
ATOM  11888  C24 POPE  301      37.808  78.102  46.284  1.00  0.00           C
ATOM  11891  C25 POPE  301      37.847  77.962  47.813  1.00  0.00           C
ATOM  11894  C26 POPE  301      38.448  79.193  48.504  1.00  0.00           C
ATOM  11897  C27 POPE  301      38.528  79.053  50.034  1.00  0.00           C
ATOM  11900  C28 POPE  301      39.267  80.223  50.723  1.00  0.00           C
[truncated: 1,776,248 more chars]
