# Supplementary material for: Characterizing Membrane Association and Periplasmic Transfer of Bacterial Lipoproteins through Molecular Dynamics Simulations
Source: Structure. 2020 Apr 7;28(4):475–487.e3. doi: 10.1016/j.str.2020.01.012 (PMC7139219; doi:10.1016/j.str.2020.01.012)
Supplement: Data S2. Final Coordinates from Simulations (A–L), Related to Figure 3 [file mmc4.zip › A-L/LOIP-2-atomistic.pdb]

TITLE     Protein
REMARK    THIS IS A SIMULATION BOX
CRYST1  129.217  129.217  149.026  90.00  90.00  90.00 P 1           1
MODEL        1
ATOM      1  N   CYSTA   1      42.504  77.523  73.688  1.00  0.00           N
ATOM      3  CA  CYSTA   1      41.794  76.703  74.648  1.00  0.00           C
ATOM      5  C   CYSTA   1      41.004  77.523  75.658  1.00  0.00           C
ATOM      6  O   CYSTA   1      40.143  78.314  75.298  1.00  0.00           O
ATOM      7  CB  CYSTA   1      42.683  75.623  75.318  1.00  0.00           C
ATOM     10  SG  CYSTA   1      43.533  74.573  74.098  1.00  0.00           S
ATOM     11  C1  CYSTA   1      45.064  74.523  75.098  1.00  0.00           C
ATOM     14  CA1 CYSTA   1      43.593  78.253  73.958  1.00  0.00           C
ATOM     15  OA1 CYSTA   1      43.983  78.373  75.108  1.00  0.00           O
ATOM     16  CA2 CYSTA   1      44.344  78.943  72.848  1.00  0.00           C
ATOM     19  C11 CYSTA   1      45.993  73.314  74.878  1.00  0.00           C
ATOM     21  O11 CYSTA   1      46.263  73.134  73.478  1.00  0.00           O
ATOM     22  CX1 CYSTA   1      47.153  73.913  72.928  1.00  0.00           C
ATOM     23  OX1 CYSTA   1      47.823  74.773  73.478  1.00  0.00           O
ATOM     24  CX2 CYSTA   1      47.193  73.604  71.428  1.00  0.00           C
ATOM     27  C12 CYSTA   1      45.373  72.003  75.468  1.00  0.00           C
ATOM     30  O12 CYSTA   1      44.213  71.574  74.738  1.00  0.00           O
ATOM     31  CD1 CYSTA   1      44.303  70.854  73.608  1.00  0.00           C
ATOM     32  OD1 CYSTA   1      43.343  70.724  72.858  1.00  0.00           O
ATOM     33  CD2 CYSTA   1      45.654  70.174  73.328  1.00  0.00           C
ATOM     36  CA3 CYSTA   1      43.473  79.303  71.628  1.00  0.00           C
ATOM     39  CA4 CYSTA   1      43.233  78.144  70.638  1.00  0.00           C
ATOM     42  CA5 CYSTA   1      42.083  78.474  69.678  1.00  0.00           C
ATOM     45  CA6 CYSTA   1      41.633  77.273  68.848  1.00  0.00           C
ATOM     48  CA7 CYSTA   1      40.373  77.574  68.028  1.00  0.00           C
ATOM     51  CA8 CYSTA   1      40.654  78.453  66.808  1.00  0.00           C
ATOM     54  CA9 CYSTA   1      39.364  78.843  66.088  1.00  0.00           C
ATOM     57 0CA1 CYSTA   1      39.593  79.464  64.698  1.00  0.00           C
ATOM     60 1CA1 CYSTA   1      39.953  78.393  63.658  1.00  0.00           C
ATOM     63 2CA1 CYSTA   1      40.173  78.973  62.258  1.00  0.00           C
ATOM     66 3CA1 CYSTA   1      40.363  77.854  61.218  1.00  0.00           C
ATOM     69 4CA1 CYSTA   1      40.623  78.404  59.808  1.00  0.00           C
ATOM     72 5CA1 CYSTA   1      40.724  77.294  58.758  1.00  0.00           C
ATOM     75 6CA1 CYSTA   1      41.073  77.814  57.358  1.00  0.00           C
ATOM     79  CD3 CYSTA   1      45.684  69.474  71.958  1.00  0.00           C
ATOM     82  CD4 CYSTA   1      44.773  68.224  71.908  1.00  0.00           C
ATOM     85  CD5 CYSTA   1      44.743  67.553  70.528  1.00  0.00           C
ATOM     88  CD6 CYSTA   1      44.294  68.504  69.398  1.00  0.00           C
ATOM     91  CD7 CYSTA   1      45.404  68.723  68.368  1.00  0.00           C
ATOM     94  CD8 CYSTA   1      45.103  69.873  67.398  1.00  0.00           C
ATOM     97  CD9 CYSTA   1      46.103  69.953  66.238  1.00  0.00           C
ATOM    100 0CD1 CYSTA   1      46.013  68.763  65.278  1.00  0.00           C
ATOM    103 1CD1 CYSTA   1      44.703  68.744  64.468  1.00  0.00           C
ATOM    106 2CD1 CYSTA   1      44.633  67.564  63.498  1.00  0.00           C
ATOM    109 3CD1 CYSTA   1      43.353  67.543  62.658  1.00  0.00           C
ATOM    112 4CD1 CYSTA   1      43.254  68.693  61.638  1.00  0.00           C
ATOM    115 5CD1 CYSTA   1      42.023  68.564  60.738  1.00  0.00           C
ATOM    118 6CD1 CYSTA   1      41.923  69.643  59.668  1.00  0.00           C
ATOM    122  CX3 CYSTA   1      48.493  74.083  70.728  1.00  0.00           C
ATOM    125  CX4 CYSTA   1      49.573  73.003  70.728  1.00  0.00           C
ATOM    128  CX5 CYSTA   1      50.913  73.494  70.168  1.00  0.00           C
ATOM    131  CX6 CYSTA   1      51.923  72.354  69.938  1.00  0.00           C
ATOM    134  CX7 CYSTA   1      53.343  72.854  69.638  1.00  0.00           C
ATOM    137  CX8 CYSTA   1      54.283  71.723  69.158  1.00  0.00           C
ATOM    140  CX9 CYSTA   1      55.733  72.143  69.158  1.00  0.00           C
ATOM    142 0CX1 CYSTA   1      56.463  72.523  68.088  1.00  0.00           C
ATOM    144 1CX1 CYSTA   1      55.953  72.623  66.678  1.00  0.00           C
ATOM    147 2CX1 CYSTA   1      57.013  72.494  65.568  1.00  0.00           C
ATOM    150 3CX1 CYSTA   1      58.094  73.583  65.568  1.00  0.00           C
ATOM    153 4CX1 CYSTA   1      58.983  73.494  64.318  1.00  0.00           C
ATOM    156 5CX1 CYSTA   1      60.233  74.384  64.378  1.00  0.00           C
ATOM    159 6CX1 CYSTA   1      59.934  75.884  64.448  1.00  0.00           C
ATOM    162 7CX1 CYSTA   1      61.184  76.753  64.248  1.00  0.00           C
ATOM    165 8CX1 CYSTA   1      60.903  78.253  64.338  1.00  0.00           C
ATOM    169  N   GLN A   2      41.233  77.303  76.958  1.00  0.00           N
ATOM    171  CA  GLN A   2      40.293  77.603  78.018  1.00  0.00           C
ATOM    173  CB  GLN A   2      40.113  76.284  78.838  1.00  0.00           C
ATOM    176  CG  GLN A   2      41.363  75.733  79.598  1.00  0.00           C
ATOM    179  CD  GLN A   2      41.674  74.223  79.488  1.00  0.00           C
ATOM    180  OE1 GLN A   2      42.123  73.614  80.458  1.00  0.00           O
ATOM    181  NE2 GLN A   2      41.514  73.644  78.288  1.00  0.00           N
ATOM    184  C   GLN A   2      40.743  78.843  78.788  1.00  0.00           C
ATOM    185  O   GLN A   2      40.643  79.983  78.328  1.00  0.00           O
ATOM    186  N   ASN A   3      41.323  78.693  79.988  1.00  0.00           N
ATOM    188  CA  ASN A   3      42.413  79.564  80.388  1.00  0.00           C
ATOM    190  CB  ASN A   3      42.273  80.074  81.838  1.00  0.00           C
ATOM    193  CG  ASN A   3      41.573  81.424  81.908  1.00  0.00           C
ATOM    194  OD1 ASN A   3      41.463  81.994  82.988  1.00  0.00           O
ATOM    195  ND2 ASN A   3      41.143  81.994  80.748  1.00  0.00           N
ATOM    198  C   ASN A   3      43.733  78.884  80.208  1.00  0.00           C
ATOM    199  O   ASN A   3      43.863  77.674  80.398  1.00  0.00           O
ATOM    200  N   MET A   4      44.743  79.693  79.818  1.00  0.00           N
ATOM    202  CA  MET A   4      46.083  79.253  79.518  1.00  0.00           C
ATOM    204  CB  MET A   4      46.864  80.263  78.628  1.00  0.00           C
ATOM    207  CG  MET A   4      46.674  80.074  77.108  1.00  0.00           C
ATOM    210  SD  MET A   4      45.233  80.894  76.378  1.00  0.00           S
ATOM    211  CE  MET A   4      46.133  81.244  74.838  1.00  0.00           C
ATOM    215  C   MET A   4      46.853  78.884  80.768  1.00  0.00           C
ATOM    216  O   MET A   4      46.573  77.863  81.378  1.00  0.00           O
ATOM    217  N   ASP A   5      47.844  79.703  81.158  1.00  0.00           N
ATOM    219  CA  ASP A   5      48.754  79.403  82.238  1.00  0.00           C
ATOM    221  CB  ASP A   5      48.083  79.263  83.618  1.00  0.00           C
ATOM    224  CG  ASP A   5      47.583  80.593  84.108  1.00  0.00           C
ATOM    225  OD1 ASP A   5      47.033  80.604  85.228  1.00  0.00           O
ATOM    226  OD2 ASP A   5      47.783  81.633  83.438  1.00  0.00           O
ATOM    227  C   ASP A   5      49.673  78.244  81.928  1.00  0.00           C
ATOM    228  O   ASP A   5      49.294  77.183  81.418  1.00  0.00           O
ATOM    229  N   SER A   6      50.973  78.483  82.148  1.00  0.00           N
ATOM    231  CA  SER A   6      51.974  77.983  81.228  1.00  0.00           C
ATOM    233  CB  SER A   6      53.094  79.043  81.098  1.00  0.00           C
ATOM    236  OG  SER A   6      54.043  78.744  80.078  1.00  0.00           O
ATOM    238  C   SER A   6      52.443  76.623  81.658  1.00  0.00           C
ATOM    239  O   SER A   6      53.533  76.434  82.198  1.00  0.00           O
ATOM    240  N   ASN A   7      51.563  75.613  81.488  1.00  0.00           N
ATOM    242  CA  ASN A   7      51.724  74.314  82.088  1.00  0.00           C
ATOM    244  CB  ASN A   7      50.393  73.763  82.718  1.00  0.00           C
ATOM    247  CG  ASN A   7      50.544  73.513  84.218  1.00  0.00           C
ATOM    248  OD1 ASN A   7      50.233  72.453  84.778  1.00  0.00           O
ATOM    249  ND2 ASN A   7      51.143  74.503  84.918  1.00  0.00           N
ATOM    252  C   ASN A   7      52.373  73.334  81.138  1.00  0.00           C
ATOM    253  O   ASN A   7      52.523  72.163  81.488  1.00  0.00           O
ATOM    254  N   GLY A   8      52.893  73.793  79.998  1.00  0.00           N
ATOM    256  CA  GLY A   8      53.703  72.944  79.128  1.00  0.00           C
ATOM    259  C   GLY A   8      53.243  73.034  77.718  1.00  0.00           C
ATOM    260  O   GLY A   8      52.213  73.634  77.408  1.00  0.00           O
ATOM    261  N   LEU A   9      54.014  72.434  76.798  1.00  0.00           N
ATOM    263  CA  LEU A   9      53.553  72.213  75.438  1.00  0.00           C
ATOM    265  CB  LEU A   9      54.693  72.254  74.388  1.00  0.00           C
ATOM    268  CG  LEU A   9      55.223  73.634  73.948  1.00  0.00           C
ATOM    270  CD1 LEU A   9      56.333  73.384  72.918  1.00  0.00           C
ATOM    274  CD2 LEU A   9      55.733  74.494  75.108  1.00  0.00           C
ATOM    278  C   LEU A   9      52.924  70.834  75.398  1.00  0.00           C
ATOM    279  O   LEU A   9      53.523  69.873  74.918  1.00  0.00           O
ATOM    280  N   LEU A  10      51.724  70.634  75.938  1.00  0.00           N
ATOM    282  CA  LEU A  10      50.544  71.293  75.428  1.00  0.00           C
ATOM    284  CB  LEU A  10      50.123  70.733  74.018  1.00  0.00           C
ATOM    287  CG  LEU A  10      50.493  69.263  73.678  1.00  0.00           C
ATOM    289  CD1 LEU A  10      50.043  68.853  72.268  1.00  0.00           C
ATOM    293  CD2 LEU A  10      49.943  68.253  74.688  1.00  0.00           C
ATOM    297  C   LEU A  10      49.393  71.244  76.438  1.00  0.00           C
ATOM    298  O   LEU A  10      48.243  71.434  76.068  1.00  0.00           O
ATOM    299  N   SER A  11      49.693  70.983  77.728  1.00  0.00           N
ATOM    301  CA  SER A  11      48.773  70.803  78.858  1.00  0.00           C
ATOM    303  CB  SER A  11      49.544  70.703  80.208  1.00  0.00           C
ATOM    306  OG  SER A  11      50.223  69.464  80.348  1.00  0.00           O
ATOM    308  C   SER A  11      47.694  71.824  79.188  1.00  0.00           C
ATOM    309  O   SER A  11      46.993  71.604  80.168  1.00  0.00           O
ATOM    310  N   SER A  12      47.543  72.973  78.508  1.00  0.00           N
ATOM    312  CA  SER A  12      46.913  74.153  79.108  1.00  0.00           C
ATOM    314  CB  SER A  12      47.013  75.394  78.188  1.00  0.00           C
ATOM    317  OG  SER A  12      48.163  75.293  77.358  1.00  0.00           O
ATOM    319  C   SER A  12      45.433  73.973  79.438  1.00  0.00           C
ATOM    320  O   SER A  12      44.673  73.544  78.578  1.00  0.00           O
ATOM    321  N   GLY A  13      44.934  74.303  80.648  1.00  0.00           N
ATOM    323  CA  GLY A  13      45.583  74.903  81.818  1.00  0.00           C
ATOM    326  C   GLY A  13      46.283  73.964  82.768  1.00  0.00           C
ATOM    327  O   GLY A  13      47.303  73.364  82.428  1.00  0.00           O
ATOM    328  N   ALA A  14      45.813  73.853  84.028  1.00  0.00           N
ATOM    330  CA  ALA A  14      46.483  73.064  85.038  1.00  0.00           C
ATOM    332  CB  ALA A  14      46.683  73.894  86.318  1.00  0.00           C
ATOM    336  C   ALA A  14      45.673  71.834  85.358  1.00  0.00           C
ATOM    337  O   ALA A  14      44.783  71.884  86.208  1.00  0.00           O
ATOM    338  N   GLU A  15      46.013  70.714  84.688  1.00  0.00           N
ATOM    340  CA  GLU A  15      45.073  69.634  84.388  1.00  0.00           C
ATOM    342  CB  GLU A  15      44.463  68.903  85.648  1.00  0.00           C
ATOM    345  CG  GLU A  15      43.013  68.303  85.578  1.00  0.00           C
ATOM    348  CD  GLU A  15      42.063  68.824  86.648  1.00  0.00           C
ATOM    349  OE1 GLU A  15      40.823  68.684  86.478  1.00  0.00           O
ATOM    350  OE2 GLU A  15      42.564  69.324  87.698  1.00  0.00           O
ATOM    351  C   GLU A  15      44.133  70.034  83.258  1.00  0.00           C
ATOM    352  O   GLU A  15      43.103  70.653  83.468  1.00  0.00           O
ATOM    353  N   ALA A  16      44.513  69.724  81.988  1.00  0.00           N
ATOM    355  CA  ALA A  16      43.673  69.983  80.838  1.00  0.00           C
ATOM    357  CB  ALA A  16      44.474  70.233  79.528  1.00  0.00           C
ATOM    361  C   ALA A  16      42.783  68.814  80.608  1.00  0.00           C
ATOM    362  O   ALA A  16      41.623  68.793  80.998  1.00  0.00           O
ATOM    363  N   PHE A  17      43.283  67.814  79.858  1.00  0.00           N
ATOM    365  CA  PHE A  17      42.403  66.994  79.088  1.00  0.00           C
ATOM    367  CB  PHE A  17      41.713  67.873  77.988  1.00  0.00           C
ATOM    370  CG  PHE A  17      41.043  67.244  76.798  1.00  0.00           C
ATOM    371  CD1 PHE A  17      39.643  67.263  76.658  1.00  0.00           C
ATOM    373  CE1 PHE A  17      39.033  66.913  75.448  1.00  0.00           C
ATOM    375  CZ  PHE A  17      39.823  66.543  74.348  1.00  0.00           C
ATOM    377  CD2 PHE A  17      41.813  66.894  75.678  1.00  0.00           C
ATOM    379  CE2 PHE A  17      41.223  66.553  74.458  1.00  0.00           C
ATOM    381  C   PHE A  17      43.163  65.733  78.698  1.00  0.00           C
ATOM    382  O   PHE A  17      43.763  65.623  77.628  1.00  0.00           O
ATOM    383  N   GLN A  18      43.233  64.703  79.578  1.00  0.00           N
ATOM    385  CA  GLN A  18      43.224  64.763  81.048  1.00  0.00           C
ATOM    387  CB  GLN A  18      42.083  65.433  81.908  1.00  0.00           C
ATOM    390  CG  GLN A  18      40.553  65.174  81.778  1.00  0.00           C
ATOM    393  CD  GLN A  18      39.883  64.994  80.398  1.00  0.00           C
ATOM    394  OE1 GLN A  18      40.443  64.433  79.468  1.00  0.00           O
ATOM    395  NE2 GLN A  18      38.613  65.444  80.288  1.00  0.00           N
ATOM    398  C   GLN A  18      43.523  63.393  81.618  1.00  0.00           C
ATOM    399  O   GLN A  18      42.753  62.824  82.388  1.00  0.00           O
ATOM    400  N   ALA A  19      44.684  62.834  81.228  1.00  0.00           N
ATOM    402  CA  ALA A  19      45.113  61.494  81.578  1.00  0.00           C
ATOM    404  CB  ALA A  19      46.483  61.174  80.938  1.00  0.00           C
ATOM    408  C   ALA A  19      45.123  61.174  83.078  1.00  0.00           C
ATOM    409  O   ALA A  19      45.173  62.053  83.948  1.00  0.00           O
ATOM    410  N   TYR A  20      45.093  59.863  83.408  1.00  0.00           N
ATOM    412  CA  TYR A  20      45.033  59.404  84.778  1.00  0.00           C
ATOM    414  CB  TYR A  20      44.953  57.863  84.888  1.00  0.00           C
ATOM    417  CG  TYR A  20      43.504  57.473  85.018  1.00  0.00           C
ATOM    418  CD1 TYR A  20      42.933  57.533  86.288  1.00  0.00           C
ATOM    420  CE1 TYR A  20      41.573  57.253  86.458  1.00  0.00           C
ATOM    422  CZ  TYR A  20      40.773  56.894  85.378  1.00  0.00           C
ATOM    423  OH  TYR A  20      39.413  56.644  85.618  1.00  0.00           O
ATOM    425  CD2 TYR A  20      42.713  57.113  83.918  1.00  0.00           C
ATOM    427  CE2 TYR A  20      41.353  56.803  84.098  1.00  0.00           C
ATOM    429  C   TYR A  20      46.123  59.914  85.698  1.00  0.00           C
ATOM    430  O   TYR A  20      47.323  59.814  85.418  1.00  0.00           O
ATOM    431  N   SER A  21      45.673  60.413  86.848  1.00  0.00           N
ATOM    433  CA  SER A  21      46.393  60.843  88.018  1.00  0.00           C
ATOM    435  CB  SER A  21      46.053  62.323  88.308  1.00  0.00           C
ATOM    438  OG  SER A  21      44.653  62.503  88.478  1.00  0.00           O
ATOM    440  C   SER A  21      45.843  59.914  89.078  1.00  0.00           C
ATOM    441  O   SER A  21      44.633  59.753  89.168  1.00  0.00           O
ATOM    442  N   LEU A  22      46.674  59.134  89.818  1.00  0.00           N
ATOM    444  CA  LEU A  22      46.093  57.953  90.438  1.00  0.00           C
ATOM    446  CB  LEU A  22      47.023  56.714  90.648  1.00  0.00           C
ATOM    449  CG  LEU A  22      46.693  55.423  89.828  1.00  0.00           C
ATOM    451  CD1 LEU A  22      45.204  55.134  89.528  1.00  0.00           C
ATOM    455  CD2 LEU A  22      47.493  55.334  88.518  1.00  0.00           C
ATOM    459  C   LEU A  22      45.323  58.263  91.708  1.00  0.00           C
ATOM    460  O   LEU A  22      45.693  59.084  92.558  1.00  0.00           O
ATOM    461  N   SER A  23      44.163  57.593  91.808  1.00  0.00           N
ATOM    463  CA  SER A  23      43.203  57.603  92.888  1.00  0.00           C
ATOM    465  CB  SER A  23      42.143  56.494  92.658  1.00  0.00           C
ATOM    468  OG  SER A  23      41.233  56.314  93.748  1.00  0.00           O
ATOM    470  C   SER A  23      43.884  57.354  94.198  1.00  0.00           C
ATOM    471  O   SER A  23      44.723  56.463  94.298  1.00  0.00           O
ATOM    472  N   ASP A  24      43.563  58.163  95.218  1.00  0.00           N
ATOM    474  CA  ASP A  24      44.393  58.253  96.398  1.00  0.00           C
ATOM    476  CB  ASP A  24      43.933  59.424  97.328  1.00  0.00           C
ATOM    479  CG  ASP A  24      45.134  59.984  98.078  1.00  0.00           C
ATOM    480  OD1 ASP A  24      46.173  60.143  97.398  1.00  0.00           O
ATOM    481  OD2 ASP A  24      45.023  60.273  99.308  1.00  0.00           O
ATOM    482  C   ASP A  24      44.453  56.924  97.168  1.00  0.00           C
ATOM    483  O   ASP A  24      45.404  56.634  97.888  1.00  0.00           O
ATOM    484  N   ALA A  25      43.403  56.073  97.068  1.00  0.00           N
ATOM    486  CA  ALA A  25      43.434  54.763  97.668  1.00  0.00           C
ATOM    488  CB  ALA A  25      41.993  54.243  97.848  1.00  0.00           C
ATOM    492  C   ALA A  25      44.274  53.773  96.878  1.00  0.00           C
ATOM    493  O   ALA A  25      44.943  52.923  97.448  1.00  0.00           O
ATOM    494  N   GLN A  26      44.303  53.903  95.528  1.00  0.00           N
ATOM    496  CA  GLN A  26      45.064  53.023  94.648  1.00  0.00           C
ATOM    498  CB  GLN A  26      44.653  53.253  93.168  1.00  0.00           C
ATOM    501  CG  GLN A  26      43.143  53.014  92.858  1.00  0.00           C
ATOM    504  CD  GLN A  26      42.694  51.574  93.058  1.00  0.00           C
ATOM    505  OE1 GLN A  26      43.123  50.644  92.388  1.00  0.00           O
ATOM    506  NE2 GLN A  26      41.813  51.364  94.058  1.00  0.00           N
ATOM    509  C   GLN A  26      46.563  53.253  94.778  1.00  0.00           C
ATOM    510  O   GLN A  26      47.383  52.354  94.548  1.00  0.00           O
ATOM    511  N   VAL A  27      46.953  54.453  95.248  1.00  0.00           N
ATOM    513  CA  VAL A  27      48.303  54.784  95.658  1.00  0.00           C
ATOM    515  CB  VAL A  27      48.333  56.193  96.238  1.00  0.00           C
ATOM    517  CG1 VAL A  27      49.754  56.584  96.698  1.00  0.00           C
ATOM    521  CG2 VAL A  27      47.863  57.213  95.208  1.00  0.00           C
ATOM    525  C   VAL A  27      48.823  53.853  96.738  1.00  0.00           C
ATOM    526  O   VAL A  27      49.953  53.384  96.688  1.00  0.00           O
ATOM    527  N   LYS A  28      47.983  53.583  97.768  1.00  0.00           N
ATOM    529  CA  LYS A  28      48.343  52.824  98.948  1.00  0.00           C
ATOM    531  CB  LYS A  28      47.203  52.974  99.978  1.00  0.00           C
ATOM    534  CG  LYS A  28      47.553  52.494 101.388  1.00  0.00           C
ATOM    537  CD  LYS A  28      46.514  52.824 102.478  1.00  0.00           C
ATOM    540  CE  LYS A  28      46.103  54.293 102.668  1.00  0.00           C
ATOM    543  NZ  LYS A  28      45.103  54.404 103.758  1.00  0.00           N
ATOM    547  C   LYS A  28      48.723  51.403  98.578  1.00  0.00           C
ATOM    548  O   LYS A  28      49.793  50.913  98.908  1.00  0.00           O
ATOM    549  N   THR A  29      47.913  50.814  97.698  1.00  0.00           N
ATOM    551  CA  THR A  29      48.173  49.523  97.078  1.00  0.00           C
ATOM    553  CB  THR A  29      47.004  49.173  96.208  1.00  0.00           C
ATOM    555  OG1 THR A  29      45.803  49.264  96.958  1.00  0.00           O
ATOM    557  CG2 THR A  29      47.073  47.754  95.668  1.00  0.00           C
ATOM    561  C   THR A  29      49.434  49.443  96.238  1.00  0.00           C
ATOM    562  O   THR A  29      50.204  48.483  96.338  1.00  0.00           O
ATOM    563  N   LEU A  30      49.713  50.474  95.408  1.00  0.00           N
ATOM    565  CA  LEU A  30      50.973  50.534  94.668  1.00  0.00           C
ATOM    567  CB  LEU A  30      51.013  51.753  93.698  1.00  0.00           C
ATOM    570  CG  LEU A  30      51.983  51.613  92.488  1.00  0.00           C
ATOM    572  CD1 LEU A  30      51.763  52.754  91.498  1.00  0.00           C
ATOM    576  CD2 LEU A  30      53.473  51.603  92.858  1.00  0.00           C
ATOM    580  C   LEU A  30      52.163  50.574  95.618  1.00  0.00           C
ATOM    581  O   LEU A  30      53.073  49.753  95.518  1.00  0.00           O
ATOM    582  N   SER A  31      52.103  51.423  96.668  1.00  0.00           N
ATOM    584  CA  SER A  31      53.143  51.533  97.688  1.00  0.00           C
ATOM    586  CB  SER A  31      52.713  52.503  98.808  1.00  0.00           C
ATOM    589  OG  SER A  31      53.693  52.653  99.848  1.00  0.00           O
ATOM    591  C   SER A  31      53.483  50.244  98.388  1.00  0.00           C
ATOM    592  O   SER A  31      54.663  49.933  98.558  1.00  0.00           O
ATOM    593  N   ASP A  32      52.483  49.453  98.788  1.00  0.00           N
ATOM    595  CA  ASP A  32      52.723  48.183  99.438  1.00  0.00           C
ATOM    597  CB  ASP A  32      51.353  47.564  99.728  1.00  0.00           C
ATOM    600  CG  ASP A  32      50.544  48.363 100.728  1.00  0.00           C
ATOM    601  OD1 ASP A  32      51.114  49.074 101.598  1.00  0.00           O
ATOM    602  OD2 ASP A  32      49.303  48.113 100.718  1.00  0.00           O
ATOM    603  C   ASP A  32      53.523  47.193  98.618  1.00  0.00           C
ATOM    604  O   ASP A  32      54.483  46.593  99.098  1.00  0.00           O
ATOM    605  N   GLN A  33      53.173  47.034  97.318  1.00  0.00           N
ATOM    607  CA  GLN A  33      53.954  46.244  96.388  1.00  0.00           C
ATOM    609  CB  GLN A  33      53.224  46.113  95.028  1.00  0.00           C
ATOM    612  CG  GLN A  33      53.863  45.114  94.038  1.00  0.00           C
ATOM    615  CD  GLN A  33      54.174  43.744  94.668  1.00  0.00           C
ATOM    616  OE1 GLN A  33      53.504  43.253  95.578  1.00  0.00           O
ATOM    617  NE2 GLN A  33      55.233  43.074  94.158  1.00  0.00           N
ATOM    620  C   GLN A  33      55.344  46.824  96.168  1.00  0.00           C
ATOM    621  O   GLN A  33      56.363  46.123  96.158  1.00  0.00           O
ATOM    622  N   ALA A  34      55.404  48.163  95.998  1.00  0.00           N
ATOM    624  CA  ALA A  34      56.603  48.923  95.758  1.00  0.00           C
ATOM    626  CB  ALA A  34      56.273  50.413  95.558  1.00  0.00           C
ATOM    630  C   ALA A  34      57.653  48.804  96.858  1.00  0.00           C
ATOM    631  O   ALA A  34      58.833  48.573  96.598  1.00  0.00           O
ATOM    632  N   CYS A  35      57.223  48.923  98.128  1.00  0.00           N
ATOM    634  CA  CYS A  35      58.133  48.843  99.248  1.00  0.00           C
ATOM    636  CB  CYS A  35      57.453  49.334 100.568  1.00  0.00           C
ATOM    639  SG  CYS A  35      56.243  48.203 101.358  1.00  0.00           S
ATOM    641  C   CYS A  35      58.773  47.473  99.388  1.00  0.00           C
ATOM    642  O   CYS A  35      59.993  47.384  99.478  1.00  0.00           O
ATOM    643  N   GLN A  36      57.983  46.384  99.308  1.00  0.00           N
ATOM    645  CA  GLN A  36      58.434  45.023  99.538  1.00  0.00           C
ATOM    647  CB  GLN A  36      57.254  44.033  99.308  1.00  0.00           C
ATOM    650  CG  GLN A  36      56.153  44.074 100.388  1.00  0.00           C
ATOM    653  CD  GLN A  36      55.023  43.084 100.068  1.00  0.00           C
ATOM    654  OE1 GLN A  36      55.013  42.354  99.078  1.00  0.00           O
ATOM    655  NE2 GLN A  36      54.033  43.014 100.978  1.00  0.00           N
ATOM    658  C   GLN A  36      59.563  44.584  98.638  1.00  0.00           C
ATOM    659  O   GLN A  36      60.583  44.043  99.078  1.00  0.00           O
ATOM    660  N   GLU A  37      59.413  44.863  97.338  1.00  0.00           N
ATOM    662  CA  GLU A  37      60.383  44.553  96.328  1.00  0.00           C
ATOM    664  CB  GLU A  37      59.723  44.863  94.978  1.00  0.00           C
ATOM    667  CG  GLU A  37      60.553  44.474  93.748  1.00  0.00           C
ATOM    670  CD  GLU A  37      60.544  42.974  93.608  1.00  0.00           C
ATOM    671  OE1 GLU A  37      59.483  42.424  93.178  1.00  0.00           O
ATOM    672  OE2 GLU A  37      61.563  42.333  93.968  1.00  0.00           O
ATOM    673  C   GLU A  37      61.663  45.343  96.498  1.00  0.00           C
ATOM    674  O   GLU A  37      62.774  44.814  96.458  1.00  0.00           O
ATOM    675  N   MET A  38      61.553  46.663  96.758  1.00  0.00           N
ATOM    677  CA  MET A  38      62.713  47.494  96.958  1.00  0.00           C
ATOM    679  CB  MET A  38      62.273  48.953  97.108  1.00  0.00           C
ATOM    682  CG  MET A  38      63.504  49.873  97.098  1.00  0.00           C
ATOM    685  SD  MET A  38      63.123  51.603  96.888  1.00  0.00           S
ATOM    686  CE  MET A  38      62.493  51.473  95.208  1.00  0.00           C
ATOM    690  C   MET A  38      63.543  47.104  98.168  1.00  0.00           C
ATOM    691  O   MET A  38      64.773  47.064  98.128  1.00  0.00           O
ATOM    692  N   ASP A  39      62.863  46.753  99.268  1.00  0.00           N
ATOM    694  CA  ASP A  39      63.463  46.403 100.528  1.00  0.00           C
ATOM    696  CB  ASP A  39      62.373  46.314 101.628  1.00  0.00           C
ATOM    699  CG  ASP A  39      61.803  47.673 101.988  1.00  0.00           C
ATOM    700  OD1 ASP A  39      62.313  48.723 101.518  1.00  0.00           O
ATOM    701  OD2 ASP A  39      60.893  47.723 102.858  1.00  0.00           O
ATOM    702  C   ASP A  39      64.263  45.103 100.408  1.00  0.00           C
ATOM    703  O   ASP A  39      65.184  44.843 101.168  1.00  0.00           O
ATOM    704  N   SER A  40      63.983  44.284  99.368  1.00  0.00           N
ATOM    706  CA  SER A  40      64.754  43.113  98.968  1.00  0.00           C
ATOM    708  CB  SER A  40      64.114  42.403  97.748  1.00  0.00           C
ATOM    711  OG  SER A  40      64.734  41.143  97.508  1.00  0.00           O
ATOM    713  C   SER A  40      66.184  43.404  98.578  1.00  0.00           C
ATOM    714  O   SER A  40      67.083  42.583  98.758  1.00  0.00           O
ATOM    715  N   LYS A  41      66.453  44.593  98.018  1.00  0.00           N
ATOM    717  CA  LYS A  41      67.783  44.963  97.608  1.00  0.00           C
ATOM    719  CB  LYS A  41      67.684  45.823  96.338  1.00  0.00           C
ATOM    722  CG  LYS A  41      67.153  45.083  95.098  1.00  0.00           C
ATOM    725  CD  LYS A  41      68.094  43.983  94.568  1.00  0.00           C
ATOM    728  CE  LYS A  41      69.574  44.394  94.398  1.00  0.00           C
ATOM    731  NZ  LYS A  41      69.714  45.593  93.558  1.00  0.00           N
ATOM    735  C   LYS A  41      68.473  45.803  98.658  1.00  0.00           C
ATOM    736  O   LYS A  41      69.624  46.223  98.528  1.00  0.00           O
ATOM    737  N   ALA A  42      67.743  46.053  99.758  1.00  0.00           N
ATOM    739  CA  ALA A  42      68.083  46.994 100.788  1.00  0.00           C
ATOM    741  CB  ALA A  42      66.913  47.953 101.028  1.00  0.00           C
ATOM    745  C   ALA A  42      68.413  46.263 102.068  1.00  0.00           C
ATOM    746  O   ALA A  42      67.684  45.404 102.548  1.00  0.00           O
ATOM    747  N   THR A  43      69.553  46.624 102.668  1.00  0.00           N
ATOM    749  CA  THR A  43      69.854  46.213 104.028  1.00  0.00           C
ATOM    751  CB  THR A  43      71.343  46.223 104.358  1.00  0.00           C
ATOM    753  OG1 THR A  43      71.584  45.773 105.678  1.00  0.00           O
ATOM    755  CG2 THR A  43      71.993  47.593 104.158  1.00  0.00           C
ATOM    759  C   THR A  43      69.044  47.093 104.948  1.00  0.00           C
ATOM    760  O   THR A  43      69.193  48.314 104.988  1.00  0.00           O
ATOM    761  N   ILE A  44      68.103  46.483 105.678  1.00  0.00           N
ATOM    763  CA  ILE A  44      67.293  47.174 106.668  1.00  0.00           C
ATOM    765  CB  ILE A  44      66.203  46.283 107.228  1.00  0.00           C
ATOM    767  CG2 ILE A  44      65.283  47.154 108.118  1.00  0.00           C
ATOM    771  CG1 ILE A  44      65.413  45.593 106.088  1.00  0.00           C
ATOM    774  CD  ILE A  44      64.333  44.654 106.608  1.00  0.00           C
ATOM    778  C   ILE A  44      68.193  47.694 107.758  1.00  0.00           C
ATOM    779  O   ILE A  44      69.093  47.003 108.238  1.00  0.00           O
ATOM    780  N   ALA A  45      68.033  48.963 108.168  1.00  0.00           N
ATOM    782  CA  ALA A  45      68.843  49.494 109.238  1.00  0.00           C
ATOM    784  CB  ALA A  45      68.573  50.994 109.398  1.00  0.00           C
ATOM    788  C   ALA A  45      68.543  48.804 110.568  1.00  0.00           C
ATOM    789  O   ALA A  45      67.364  48.543 110.788  1.00  0.00           O
ATOM    790  N   PRO A  46      69.513  48.593 111.458  1.00  0.00           N
ATOM    791  CD  PRO A  46      70.833  49.203 111.258  1.00  0.00           C
ATOM    794  CA  PRO A  46      69.583  47.624 112.578  1.00  0.00           C
ATOM    796  CB  PRO A  46      70.553  48.363 113.508  1.00  0.00           C
ATOM    799  CG  PRO A  46      71.593  48.983 112.558  1.00  0.00           C
ATOM    802  C   PRO A  46      68.393  47.134 113.418  1.00  0.00           C
ATOM    803  O   PRO A  46      68.654  46.374 114.358  1.00  0.00           O
ATOM    804  N   ALA A  47      67.143  47.543 113.158  1.00  0.00           N
ATOM    806  CA  ALA A  47      65.943  47.343 113.928  1.00  0.00           C
ATOM    808  CB  ALA A  47      65.483  45.884 113.988  1.00  0.00           C
ATOM    812  C   ALA A  47      66.033  47.974 115.298  1.00  0.00           C
ATOM    813  O   ALA A  47      65.434  47.533 116.268  1.00  0.00           O
ATOM    814  N   ASN A  48      66.833  49.043 115.398  1.00  0.00           N
ATOM    816  CA  ASN A  48      67.074  49.713 116.638  1.00  0.00           C
ATOM    818  CB  ASN A  48      68.514  50.283 116.658  1.00  0.00           C
ATOM    821  CG  ASN A  48      68.854  51.083 117.918  1.00  0.00           C
ATOM    822  OD1 ASN A  48      67.974  51.483 118.688  1.00  0.00           O
ATOM    823  ND2 ASN A  48      70.163  51.333 118.128  1.00  0.00           N
ATOM    826  C   ASN A  48      65.964  50.744 116.788  1.00  0.00           C
ATOM    827  O   ASN A  48      65.794  51.644 115.958  1.00  0.00           O
ATOM    828  N   SER A  49      65.174  50.593 117.868  1.00  0.00           N
ATOM    830  CA  SER A  49      64.084  51.504 118.198  1.00  0.00           C
ATOM    832  CB  SER A  49      63.333  51.113 119.498  1.00  0.00           C
ATOM    835  OG  SER A  49      62.303  52.053 119.838  1.00  0.00           O
ATOM    837  C   SER A  49      64.563  52.923 118.308  1.00  0.00           C
ATOM    838  O   SER A  49      63.883  53.843 117.878  1.00  0.00           O
ATOM    839  N   GLU A  50      65.754  53.163 118.878  1.00  0.00           N
ATOM    841  CA  GLU A  50      66.284  54.503 119.018  1.00  0.00           C
ATOM    843  CB  GLU A  50      67.573  54.513 119.848  1.00  0.00           C
ATOM    846  CG  GLU A  50      67.924  55.943 120.288  1.00  0.00           C
ATOM    849  CD  GLU A  50      69.294  56.073 120.918  1.00  0.00           C
ATOM    850  OE1 GLU A  50      70.213  55.283 120.618  1.00  0.00           O
ATOM    851  OE2 GLU A  50      69.434  57.064 121.678  1.00  0.00           O
ATOM    852  C   GLU A  50      66.523  55.223 117.688  1.00  0.00           C
ATOM    853  O   GLU A  50      66.154  56.384 117.528  1.00  0.00           O
ATOM    854  N   TYR A  51      67.103  54.564 116.668  1.00  0.00           N
ATOM    856  CA  TYR A  51      67.124  55.163 115.338  1.00  0.00           C
ATOM    858  CB  TYR A  51      68.114  54.443 114.388  1.00  0.00           C
ATOM    861  CG  TYR A  51      69.493  54.483 114.988  1.00  0.00           C
ATOM    862  CD1 TYR A  51      70.044  55.703 115.418  1.00  0.00           C
ATOM    864  CE1 TYR A  51      71.284  55.744 116.068  1.00  0.00           C
ATOM    866  CZ  TYR A  51      72.004  54.573 116.268  1.00  0.00           C
ATOM    867  OH  TYR A  51      73.213  54.663 116.958  1.00  0.00           O
ATOM    869  CD2 TYR A  51      70.253  53.314 115.158  1.00  0.00           C
ATOM    871  CE2 TYR A  51      71.503  53.354 115.798  1.00  0.00           C
ATOM    873  C   TYR A  51      65.743  55.324 114.728  1.00  0.00           C
ATOM    874  O   TYR A  51      65.373  56.413 114.298  1.00  0.00           O
ATOM    875  N   ALA A  52      64.913  54.264 114.768  1.00  0.00           N
ATOM    877  CA  ALA A  52      63.563  54.284 114.218  1.00  0.00           C
ATOM    879  CB  ALA A  52      62.943  52.894 114.398  1.00  0.00           C
ATOM    883  C   ALA A  52      62.653  55.353 114.818  1.00  0.00           C
ATOM    884  O   ALA A  52      62.004  56.104 114.098  1.00  0.00           O
ATOM    885  N   LYS A  53      62.663  55.523 116.168  1.00  0.00           N
ATOM    887  CA  LYS A  53      61.983  56.613 116.828  1.00  0.00           C
ATOM    889  CB  LYS A  53      61.923  56.473 118.378  1.00  0.00           C
ATOM    892  CG  LYS A  53      63.234  56.683 119.178  1.00  0.00           C
ATOM    895  CD  LYS A  53      63.554  58.123 119.658  1.00  0.00           C
ATOM    898  CE  LYS A  53      64.953  58.214 120.298  1.00  0.00           C
ATOM    901  NZ  LYS A  53      65.373  59.593 120.568  1.00  0.00           N
ATOM    905  C   LYS A  53      62.523  57.964 116.448  1.00  0.00           C
ATOM    906  O   LYS A  53      61.753  58.903 116.278  1.00  0.00           O
ATOM    907  N   ARG A  54      63.853  58.133 116.288  1.00  0.00           N
ATOM    909  CA  ARG A  54      64.404  59.433 115.918  1.00  0.00           C
ATOM    911  CB  ARG A  54      65.964  59.494 115.888  1.00  0.00           C
ATOM    914  CG  ARG A  54      66.674  59.553 117.268  1.00  0.00           C
ATOM    917  CD  ARG A  54      68.193  59.354 117.158  1.00  0.00           C
ATOM    920  NE  ARG A  54      68.823  59.334 118.528  1.00  0.00           N
ATOM    922  CZ  ARG A  54      70.093  59.023 118.768  1.00  0.00           C
ATOM    923  NH1 ARG A  54      70.953  58.753 117.808  1.00  0.00           N
ATOM    926  NH2 ARG A  54      70.544  59.053 119.998  1.00  0.00           N
ATOM    929  C   ARG A  54      63.873  59.914 114.588  1.00  0.00           C
ATOM    930  O   ARG A  54      63.323  61.003 114.498  1.00  0.00           O
ATOM    931  N   LEU A  55      63.934  59.043 113.558  1.00  0.00           N
ATOM    933  CA  LEU A  55      63.364  59.324 112.258  1.00  0.00           C
ATOM    935  CB  LEU A  55      63.803  58.303 111.198  1.00  0.00           C
ATOM    938  CG  LEU A  55      65.294  58.463 110.828  1.00  0.00           C
ATOM    940  CD1 LEU A  55      66.184  57.453 111.568  1.00  0.00           C
ATOM    944  CD2 LEU A  55      65.483  58.373 109.318  1.00  0.00           C
ATOM    948  C   LEU A  55      61.864  59.513 112.228  1.00  0.00           C
ATOM    949  O   LEU A  55      61.384  60.483 111.658  1.00  0.00           O
ATOM    950  N   THR A  56      61.073  58.634 112.888  1.00  0.00           N
ATOM    952  CA  THR A  56      59.633  58.833 112.958  1.00  0.00           C
ATOM    954  CB  THR A  56      58.863  57.653 113.548  1.00  0.00           C
ATOM    956  OG1 THR A  56      57.573  57.554 112.948  1.00  0.00           O
ATOM    958  CG2 THR A  56      58.643  57.733 115.058  1.00  0.00           C
ATOM    962  C   THR A  56      59.263  60.143 113.638  1.00  0.00           C
ATOM    963  O   THR A  56      58.383  60.854 113.178  1.00  0.00           O
ATOM    964  N   THR A  57      59.963  60.543 114.718  1.00  0.00           N
ATOM    966  CA  THR A  57      59.684  61.793 115.418  1.00  0.00           C
ATOM    968  CB  THR A  57      60.443  61.863 116.728  1.00  0.00           C
ATOM    970  OG1 THR A  57      59.823  60.983 117.668  1.00  0.00           O
ATOM    972  CG2 THR A  57      60.413  63.253 117.368  1.00  0.00           C
ATOM    976  C   THR A  57      59.864  63.084 114.648  1.00  0.00           C
ATOM    977  O   THR A  57      58.923  63.874 114.578  1.00  0.00           O
ATOM    978  N   ILE A  58      61.033  63.334 113.988  1.00  0.00           N
ATOM    980  CA  ILE A  58      61.114  64.513 113.128  1.00  0.00           C
ATOM    982  CB  ILE A  58      62.463  64.994 112.598  1.00  0.00           C
ATOM    984  CG2 ILE A  58      63.374  65.363 113.778  1.00  0.00           C
ATOM    988  CG1 ILE A  58      63.203  64.113 111.558  1.00  0.00           C
ATOM    991  CD  ILE A  58      63.803  62.853 112.148  1.00  0.00           C
ATOM    995  C   ILE A  58      60.143  64.383 111.988  1.00  0.00           C
ATOM    996  O   ILE A  58      59.373  65.284 111.698  1.00  0.00           O
ATOM    997  N   ALA A  59      60.043  63.193 111.358  1.00  0.00           N
ATOM    999  CA  ALA A  59      59.103  62.964 110.298  1.00  0.00           C
ATOM   1001  CB  ALA A  59      59.353  61.564 109.758  1.00  0.00           C
ATOM   1005  C   ALA A  59      57.634  63.183 110.658  1.00  0.00           C
ATOM   1006  O   ALA A  59      56.844  63.634 109.848  1.00  0.00           O
ATOM   1007  N   ASN A  60      57.213  62.853 111.898  1.00  0.00           N
ATOM   1009  CA  ASN A  60      55.893  63.093 112.438  1.00  0.00           C
ATOM   1011  CB  ASN A  60      55.703  62.183 113.678  1.00  0.00           C
ATOM   1014  CG  ASN A  60      54.233  61.983 114.018  1.00  0.00           C
ATOM   1015  OD1 ASN A  60      53.343  62.203 113.198  1.00  0.00           O
ATOM   1016  ND2 ASN A  60      53.963  61.533 115.258  1.00  0.00           N
ATOM   1019  C   ASN A  60      55.603  64.564 112.748  1.00  0.00           C
ATOM   1020  O   ASN A  60      54.533  65.083 112.438  1.00  0.00           O
ATOM   1021  N   ALA A  61      56.623  65.293 113.248  1.00  0.00           N
ATOM   1023  CA  ALA A  61      56.643  66.744 113.268  1.00  0.00           C
ATOM   1025  CB  ALA A  61      57.963  67.273 113.868  1.00  0.00           C
ATOM   1029  C   ALA A  61      56.483  67.323 111.878  1.00  0.00           C
ATOM   1030  O   ALA A  61      55.743  68.284 111.638  1.00  0.00           O
ATOM   1031  N   LEU A  62      57.143  66.683 110.888  1.00  0.00           N
ATOM   1033  CA  LEU A  62      56.923  66.924 109.488  1.00  0.00           C
ATOM   1035  CB  LEU A  62      58.003  66.353 108.518  1.00  0.00           C
ATOM   1038  CG  LEU A  62      59.504  66.483 108.898  1.00  0.00           C
ATOM   1040  CD1 LEU A  62      60.363  66.513 107.638  1.00  0.00           C
ATOM   1044  CD2 LEU A  62      59.853  67.653 109.808  1.00  0.00           C
ATOM   1048  C   LEU A  62      55.493  66.613 109.018  1.00  0.00           C
ATOM   1049  O   LEU A  62      54.883  67.394 108.298  1.00  0.00           O
ATOM   1050  N   GLY A  63      54.864  65.523 109.468  1.00  0.00           N
ATOM   1052  CA  GLY A  63      53.473  65.184 109.138  1.00  0.00           C
ATOM   1055  C   GLY A  63      52.443  66.254 109.428  1.00  0.00           C
ATOM   1056  O   GLY A  63      51.473  66.424 108.698  1.00  0.00           O
ATOM   1057  N   ASN A  64      52.663  67.023 110.508  1.00  0.00           N
ATOM   1059  CA  ASN A  64      51.803  68.084 111.008  1.00  0.00           C
ATOM   1061  CB  ASN A  64      52.333  68.634 112.368  1.00  0.00           C
ATOM   1064  CG  ASN A  64      52.333  67.543 113.438  1.00  0.00           C
ATOM   1065  OD1 ASN A  64      51.683  66.504 113.288  1.00  0.00           O
ATOM   1066  ND2 ASN A  64      53.083  67.784 114.548  1.00  0.00           N
ATOM   1069  C   ASN A  64      51.674  69.284 110.068  1.00  0.00           C
ATOM   1070  O   ASN A  64      50.783  70.114 110.238  1.00  0.00           O
ATOM   1071  N   ASN A  65      52.583  69.433 109.078  1.00  0.00           N
ATOM   1073  CA  ASN A  65      52.623  70.634 108.268  1.00  0.00           C
ATOM   1075  CB  ASN A  65      54.053  71.213 108.328  1.00  0.00           C
ATOM   1078  CG  ASN A  65      55.113  70.223 107.858  1.00  0.00           C
ATOM   1079  OD1 ASN A  65      55.083  69.663 106.768  1.00  0.00           O
ATOM   1080  ND2 ASN A  65      56.114  69.994 108.718  1.00  0.00           N
ATOM   1083  C   ASN A  65      52.153  70.413 106.838  1.00  0.00           C
ATOM   1084  O   ASN A  65      52.073  71.353 106.048  1.00  0.00           O
ATOM   1085  N   ILE A  66      51.763  69.174 106.518  1.00  0.00           N
ATOM   1087  CA  ILE A  66      51.433  68.733 105.168  1.00  0.00           C
ATOM   1089  CB  ILE A  66      52.543  67.854 104.588  1.00  0.00           C
ATOM   1091  CG2 ILE A  66      52.643  66.504 105.338  1.00  0.00           C
ATOM   1095  CG1 ILE A  66      52.483  67.703 103.038  1.00  0.00           C
ATOM   1098  CD  ILE A  66      53.783  67.154 102.458  1.00  0.00           C
ATOM   1102  C   ILE A  66      50.103  68.013 105.208  1.00  0.00           C
ATOM   1103  O   ILE A  66      49.423  67.964 106.228  1.00  0.00           O
ATOM   1104  N   ASN A  67      49.684  67.413 104.088  1.00  0.00           N
ATOM   1106  CA  ASN A  67      48.423  66.744 103.918  1.00  0.00           C
ATOM   1108  CB  ASN A  67      47.413  67.553 103.038  1.00  0.00           C
ATOM   1111  CG  ASN A  67      47.403  69.064 103.288  1.00  0.00           C
ATOM   1112  OD1 ASN A  67      46.463  69.623 103.838  1.00  0.00           O
ATOM   1113  ND2 ASN A  67      48.413  69.763 102.718  1.00  0.00           N
ATOM   1116  C   ASN A  67      48.733  65.444 103.198  1.00  0.00           C
ATOM   1117  O   ASN A  67      49.603  65.424 102.328  1.00  0.00           O
ATOM   1118  N   GLY A  68      48.024  64.343 103.518  1.00  0.00           N
ATOM   1120  CA  GLY A  68      48.013  63.133 102.708  1.00  0.00           C
ATOM   1123  C   GLY A  68      48.863  61.964 103.138  1.00  0.00           C
ATOM   1124  O   GLY A  68      50.093  62.003 103.178  1.00  0.00           O
ATOM   1125  N   GLN A  69      48.154  60.834 103.338  1.00  0.00           N
ATOM   1127  CA  GLN A  69      48.633  59.494 103.538  1.00  0.00           C
ATOM   1129  CB  GLN A  69      49.713  59.014 102.538  1.00  0.00           C
ATOM   1132  CG  GLN A  69      49.213  58.874 101.078  1.00  0.00           C
ATOM   1135  CD  GLN A  69      49.443  60.064 100.148  1.00  0.00           C
ATOM   1136  OE1 GLN A  69      50.483  60.114  99.468  1.00  0.00           O
ATOM   1137  NE2 GLN A  69      48.453  60.963  99.988  1.00  0.00           N
ATOM   1140  C   GLN A  69      49.003  59.084 104.978  1.00  0.00           C
ATOM   1141  O   GLN A  69      49.713  59.803 105.688  1.00  0.00           O
ATOM   1142  N   PRO A  70      48.623  57.894 105.468  1.00  0.00           N
ATOM   1143  CD  PRO A  70      47.663  56.964 104.848  1.00  0.00           C
ATOM   1146  CA  PRO A  70      49.483  57.183 106.408  1.00  0.00           C
ATOM   1148  CB  PRO A  70      48.754  55.884 106.698  1.00  0.00           C
ATOM   1151  CG  PRO A  70      48.033  55.584 105.388  1.00  0.00           C
ATOM   1154  C   PRO A  70      50.883  56.974 105.848  1.00  0.00           C
ATOM   1155  O   PRO A  70      51.083  56.473 104.748  1.00  0.00           O
ATOM   1156  N   VAL A  71      51.873  57.384 106.638  1.00  0.00           N
ATOM   1158  CA  VAL A  71      53.224  57.614 106.198  1.00  0.00           C
ATOM   1160  CB  VAL A  71      53.533  59.103 106.368  1.00  0.00           C
ATOM   1162  CG1 VAL A  71      53.693  59.503 107.848  1.00  0.00           C
ATOM   1166  CG2 VAL A  71      54.733  59.523 105.518  1.00  0.00           C
ATOM   1170  C   VAL A  71      54.133  56.663 106.988  1.00  0.00           C
ATOM   1171  O   VAL A  71      53.923  56.393 108.168  1.00  0.00           O
ATOM   1172  N   ASN A  72      55.134  56.043 106.348  1.00  0.00           N
ATOM   1174  CA  ASN A  72      56.023  55.124 107.038  1.00  0.00           C
ATOM   1176  CB  ASN A  72      55.623  53.634 106.778  1.00  0.00           C
ATOM   1179  CG  ASN A  72      56.303  52.643 107.738  1.00  0.00           C
ATOM   1180  OD1 ASN A  72      57.173  52.974 108.538  1.00  0.00           O
ATOM   1181  ND2 ASN A  72      55.883  51.364 107.688  1.00  0.00           N
ATOM   1184  C   ASN A  72      57.463  55.453 106.708  1.00  0.00           C
ATOM   1185  O   ASN A  72      57.904  55.423 105.568  1.00  0.00           O
ATOM   1186  N   TYR A  73      58.224  55.814 107.758  1.00  0.00           N
ATOM   1188  CA  TYR A  73      59.583  56.253 107.648  1.00  0.00           C
ATOM   1190  CB  TYR A  73      59.823  57.503 108.518  1.00  0.00           C
ATOM   1193  CG  TYR A  73      59.063  58.623 107.868  1.00  0.00           C
ATOM   1194  CD1 TYR A  73      57.764  59.004 108.278  1.00  0.00           C
ATOM   1196  CE1 TYR A  73      57.133  60.093 107.658  1.00  0.00           C
ATOM   1198  CZ  TYR A  73      57.793  60.814 106.658  1.00  0.00           C
ATOM   1199  OH  TYR A  73      57.213  61.964 106.118  1.00  0.00           O
ATOM   1201  CD2 TYR A  73      59.673  59.313 106.828  1.00  0.00           C
ATOM   1203  CE2 TYR A  73      59.063  60.444 106.258  1.00  0.00           C
ATOM   1205  C   TYR A  73      60.513  55.143 108.048  1.00  0.00           C
ATOM   1206  O   TYR A  73      60.474  54.604 109.158  1.00  0.00           O
ATOM   1207  N   LYS A  74      61.343  54.744 107.078  1.00  0.00           N
ATOM   1209  CA  LYS A  74      62.063  53.494 107.148  1.00  0.00           C
ATOM   1211  CB  LYS A  74      61.444  52.513 106.128  1.00  0.00           C
ATOM   1214  CG  LYS A  74      59.983  52.104 106.378  1.00  0.00           C
ATOM   1217  CD  LYS A  74      59.353  51.463 105.128  1.00  0.00           C
ATOM   1220  CE  LYS A  74      57.983  50.814 105.288  1.00  0.00           C
ATOM   1223  NZ  LYS A  74      57.653  50.033 104.078  1.00  0.00           N
ATOM   1227  C   LYS A  74      63.504  53.833 106.838  1.00  0.00           C
ATOM   1228  O   LYS A  74      63.813  54.433 105.808  1.00  0.00           O
ATOM   1229  N   VAL A  75      64.423  53.513 107.768  1.00  0.00           N
ATOM   1231  CA  VAL A  75      65.803  53.944 107.658  1.00  0.00           C
ATOM   1233  CB  VAL A  75      66.313  54.643 108.928  1.00  0.00           C
ATOM   1235  CG1 VAL A  75      66.424  53.734 110.168  1.00  0.00           C
ATOM   1239  CG2 VAL A  75      67.643  55.374 108.658  1.00  0.00           C
ATOM   1243  C   VAL A  75      66.614  52.744 107.208  1.00  0.00           C
ATOM   1244  O   VAL A  75      66.303  51.603 107.568  1.00  0.00           O
ATOM   1245  N   TYR A  76      67.584  52.923 106.298  1.00  0.00           N
ATOM   1247  CA  TYR A  76      68.333  51.824 105.698  1.00  0.00           C
ATOM   1249  CB  TYR A  76      67.953  51.523 104.208  1.00  0.00           C
ATOM   1252  CG  TYR A  76      66.563  50.963 104.148  1.00  0.00           C
ATOM   1253  CD1 TYR A  76      65.463  51.834 104.248  1.00  0.00           C
ATOM   1255  CE1 TYR A  76      64.163  51.333 104.298  1.00  0.00           C
ATOM   1257  CZ  TYR A  76      63.923  49.963 104.178  1.00  0.00           C
ATOM   1258  OH  TYR A  76      62.603  49.503 104.318  1.00  0.00           O
ATOM   1260  CD2 TYR A  76      66.303  49.593 103.988  1.00  0.00           C
ATOM   1262  CE2 TYR A  76      64.993  49.084 103.988  1.00  0.00           C
ATOM   1264  C   TYR A  76      69.823  52.064 105.798  1.00  0.00           C
ATOM   1265  O   TYR A  76      70.313  53.183 105.638  1.00  0.00           O
ATOM   1266  N   MET A  77      70.623  51.013 106.068  1.00  0.00           N
ATOM   1268  CA  MET A  77      72.063  51.123 106.168  1.00  0.00           C
ATOM   1270  CB  MET A  77      72.663  49.963 107.018  1.00  0.00           C
ATOM   1273  CG  MET A  77      74.184  50.083 107.278  1.00  0.00           C
ATOM   1276  SD  MET A  77      74.893  48.723 108.248  1.00  0.00           S
ATOM   1277  CE  MET A  77      74.624  47.403 107.038  1.00  0.00           C
ATOM   1281  C   MET A  77      72.753  51.273 104.798  1.00  0.00           C
ATOM   1282  O   MET A  77      73.374  50.353 104.248  1.00  0.00           O
ATOM   1283  N   ALA A  78      72.713  52.463 104.188  1.00  0.00           N
ATOM   1285  CA  ALA A  78      73.593  52.803 103.098  1.00  0.00           C
ATOM   1287  CB  ALA A  78      72.843  53.104 101.788  1.00  0.00           C
ATOM   1291  C   ALA A  78      74.443  53.994 103.518  1.00  0.00           C
ATOM   1292  O   ALA A  78      73.953  54.863 104.228  1.00  0.00           O
ATOM   1293  N   LYS A  79      75.734  54.014 103.128  1.00  0.00           N
ATOM   1295  CA  LYS A  79      76.614  55.163 103.268  1.00  0.00           C
ATOM   1297  CB  LYS A  79      78.083  54.773 102.948  1.00  0.00           C
ATOM   1300  CG  LYS A  79      78.784  53.944 104.038  1.00  0.00           C
ATOM   1303  CD  LYS A  79      80.113  53.303 103.588  1.00  0.00           C
ATOM   1306  CE  LYS A  79      81.184  54.303 103.088  1.00  0.00           C
ATOM   1309  NZ  LYS A  79      82.313  53.593 102.448  1.00  0.00           N
ATOM   1313  C   LYS A  79      76.214  56.343 102.398  1.00  0.00           C
ATOM   1314  O   LYS A  79      76.373  57.513 102.738  1.00  0.00           O
ATOM   1315  N   ASP A  80      75.693  56.013 101.208  1.00  0.00           N
ATOM   1317  CA  ASP A  80      75.313  56.913 100.158  1.00  0.00           C
ATOM   1319  CB  ASP A  80      74.913  56.123  98.868  1.00  0.00           C
ATOM   1322  CG  ASP A  80      75.903  55.043  98.448  1.00  0.00           C
ATOM   1323  OD1 ASP A  80      76.713  54.494  99.248  1.00  0.00           O
ATOM   1324  OD2 ASP A  80      75.794  54.573  97.278  1.00  0.00           O
ATOM   1325  C   ASP A  80      74.193  57.863 100.588  1.00  0.00           C
ATOM   1326  O   ASP A  80      73.243  57.494 101.278  1.00  0.00           O
ATOM   1327  N   VAL A  81      74.344  59.154 100.238  1.00  0.00           N
ATOM   1329  CA  VAL A  81      73.573  60.203 100.858  1.00  0.00           C
ATOM   1331  CB  VAL A  81      74.443  61.413 101.228  1.00  0.00           C
ATOM   1333  CG1 VAL A  81      75.493  60.943 102.258  1.00  0.00           C
ATOM   1337  CG2 VAL A  81      75.143  62.053 100.018  1.00  0.00           C
ATOM   1341  C   VAL A  81      72.393  60.503  99.948  1.00  0.00           C
ATOM   1342  O   VAL A  81      72.534  61.023  98.848  1.00  0.00           O
ATOM   1343  N   ASN A  82      71.203  60.073 100.378  1.00  0.00           N
ATOM   1345  CA  ASN A  82      69.964  60.314  99.678  1.00  0.00           C
ATOM   1347  CB  ASN A  82      69.874  59.464  98.358  1.00  0.00           C
ATOM   1350  CG  ASN A  82      68.604  59.674  97.518  1.00  0.00           C
ATOM   1351  OD1 ASN A  82      67.694  60.404  97.888  1.00  0.00           O
ATOM   1352  ND2 ASN A  82      68.533  59.004  96.348  1.00  0.00           N
ATOM   1355  C   ASN A  82      68.904  59.994 100.728  1.00  0.00           C
ATOM   1356  O   ASN A  82      69.133  59.243 101.678  1.00  0.00           O
ATOM   1357  N   ALA A  83      67.694  60.553 100.588  1.00  0.00           N
ATOM   1359  CA  ALA A  83      66.514  59.943 101.128  1.00  0.00           C
ATOM   1361  CB  ALA A  83      66.154  60.453 102.528  1.00  0.00           C
ATOM   1365  C   ALA A  83      65.373  60.273 100.208  1.00  0.00           C
ATOM   1366  O   ALA A  83      65.163  61.444  99.898  1.00  0.00           O
ATOM   1367  N   PHE A  84      64.583  59.273  99.808  1.00  0.00           N
ATOM   1369  CA  PHE A  84      63.673  59.394  98.688  1.00  0.00           C
ATOM   1371  CB  PHE A  84      64.224  58.734  97.408  1.00  0.00           C
ATOM   1374  CG  PHE A  84      64.463  57.263  97.608  1.00  0.00           C
ATOM   1375  CD1 PHE A  84      65.654  56.803  98.188  1.00  0.00           C
ATOM   1377  CE1 PHE A  84      65.893  55.433  98.308  1.00  0.00           C
ATOM   1379  CZ  PHE A  84      64.973  54.513  97.788  1.00  0.00           C
ATOM   1381  CD2 PHE A  84      63.514  56.343  97.168  1.00  0.00           C
ATOM   1383  CE2 PHE A  84      63.773  54.973  97.238  1.00  0.00           C
ATOM   1385  C   PHE A  84      62.303  58.843  99.068  1.00  0.00           C
ATOM   1386  O   PHE A  84      62.173  58.014  99.968  1.00  0.00           O
ATOM   1387  N   ALA A  85      61.223  59.293  98.388  1.00  0.00           N
ATOM   1389  CA  ALA A  85      59.873  58.903  98.658  1.00  0.00           C
ATOM   1391  CB  ALA A  85      58.903  60.093  98.838  1.00  0.00           C
ATOM   1395  C   ALA A  85      59.364  58.074  97.518  1.00  0.00           C
ATOM   1396  O   ALA A  85      59.504  58.404  96.338  1.00  0.00           O
ATOM   1397  N   MET A  86      58.733  56.953  97.858  1.00  0.00           N
ATOM   1399  CA  MET A  86      57.963  56.153  96.938  1.00  0.00           C
ATOM   1401  CB  MET A  86      58.123  54.663  97.318  1.00  0.00           C
ATOM   1404  CG  MET A  86      59.573  54.173  97.178  1.00  0.00           C
ATOM   1407  SD  MET A  86      60.233  54.313  95.498  1.00  0.00           S
ATOM   1408  CE  MET A  86      59.283  52.863  94.948  1.00  0.00           C
ATOM   1412  C   MET A  86      56.514  56.584  96.968  1.00  0.00           C
ATOM   1413  O   MET A  86      56.114  57.503  97.688  1.00  0.00           O
ATOM   1414  N   ALA A  87      55.633  55.913  96.198  1.00  0.00           N
ATOM   1416  CA  ALA A  87      54.203  55.974  96.448  1.00  0.00           C
ATOM   1418  CB  ALA A  87      53.483  54.994  95.488  1.00  0.00           C
ATOM   1422  C   ALA A  87      53.743  55.784  97.918  1.00  0.00           C
ATOM   1423  O   ALA A  87      54.434  55.213  98.758  1.00  0.00           O
ATOM   1424  N   ASN A  88      52.533  56.304  98.238  1.00  0.00           N
ATOM   1426  CA  ASN A  88      51.844  56.273  99.528  1.00  0.00           C
ATOM   1428  CB  ASN A  88      50.934  55.023  99.768  1.00  0.00           C
ATOM   1431  CG  ASN A  88      49.653  55.433 100.498  1.00  0.00           C
ATOM   1432  OD1 ASN A  88      49.474  55.194 101.698  1.00  0.00           O
ATOM   1433  ND2 ASN A  88      48.713  56.034  99.748  1.00  0.00           N
ATOM   1436  C   ASN A  88      52.623  56.523 100.808  1.00  0.00           C
ATOM   1437  O   ASN A  88      52.564  55.753 101.758  1.00  0.00           O
ATOM   1438  N   GLY A  89      53.373  57.624 100.858  1.00  0.00           N
ATOM   1440  CA  GLY A  89      54.043  58.053 102.068  1.00  0.00           C
ATOM   1443  C   GLY A  89      55.064  57.104 102.618  1.00  0.00           C
ATOM   1444  O   GLY A  89      55.323  57.113 103.808  1.00  0.00           O
ATOM   1445  N   CYS A  90      55.713  56.263 101.788  1.00  0.00           N
ATOM   1447  CA  CYS A  90      56.844  55.483 102.288  1.00  0.00           C
ATOM   1449  CB  CYS A  90      56.683  53.944 102.048  1.00  0.00           C
ATOM   1452  SG  CYS A  90      57.983  52.983 101.188  1.00  0.00           S
ATOM   1454  C   CYS A  90      58.133  56.174 101.868  1.00  0.00           C
ATOM   1455  O   CYS A  90      58.543  56.193 100.708  1.00  0.00           O
ATOM   1456  N   ILE A  91      58.823  56.784 102.858  1.00  0.00           N
ATOM   1458  CA  ILE A  91      59.993  57.634 102.658  1.00  0.00           C
ATOM   1460  CB  ILE A  91      59.883  58.994 103.338  1.00  0.00           C
ATOM   1462  CG2 ILE A  91      61.254  59.703 103.398  1.00  0.00           C
ATOM   1466  CG1 ILE A  91      58.853  59.933 102.668  1.00  0.00           C
ATOM   1469  CD  ILE A  91      57.403  59.733 103.118  1.00  0.00           C
ATOM   1473  C   ILE A  91      61.193  56.873 103.188  1.00  0.00           C
ATOM   1474  O   ILE A  91      61.143  56.263 104.258  1.00  0.00           O
ATOM   1475  N   ARG A  92      62.263  56.764 102.398  1.00  0.00           N
ATOM   1477  CA  ARG A  92      63.323  55.803 102.608  1.00  0.00           C
ATOM   1479  CB  ARG A  92      63.563  54.903 101.348  1.00  0.00           C
ATOM   1482  CG  ARG A  92      64.294  53.593 101.718  1.00  0.00           C
ATOM   1485  CD  ARG A  92      64.404  52.424 100.708  1.00  0.00           C
ATOM   1488  NE  ARG A  92      63.203  51.514 100.748  1.00  0.00           N
ATOM   1490  CZ  ARG A  92      62.053  51.743 100.128  1.00  0.00           C
ATOM   1491  NH1 ARG A  92      61.763  52.863  99.508  1.00  0.00           N
ATOM   1494  NH2 ARG A  92      61.133  50.814 100.188  1.00  0.00           N
ATOM   1497  C   ARG A  92      64.553  56.613 102.888  1.00  0.00           C
ATOM   1498  O   ARG A  92      65.063  57.323 102.018  1.00  0.00           O
ATOM   1499  N   VAL A  93      65.073  56.564 104.128  1.00  0.00           N
ATOM   1501  CA  VAL A  93      66.104  57.473 104.568  1.00  0.00           C
ATOM   1503  CB  VAL A  93      65.783  58.123 105.908  1.00  0.00           C
ATOM   1505  CG1 VAL A  93      66.853  59.183 106.258  1.00  0.00           C
ATOM   1509  CG2 VAL A  93      64.404  58.814 105.808  1.00  0.00           C
ATOM   1513  C   VAL A  93      67.374  56.673 104.668  1.00  0.00           C
ATOM   1514  O   VAL A  93      67.434  55.633 105.328  1.00  0.00           O
ATOM   1515  N   TYR A  94      68.453  57.084 103.988  1.00  0.00           N
ATOM   1517  CA  TYR A  94      69.714  56.384 104.168  1.00  0.00           C
ATOM   1519  CB  TYR A  94      70.643  56.473 102.938  1.00  0.00           C
ATOM   1522  CG  TYR A  94      70.053  55.693 101.788  1.00  0.00           C
ATOM   1523  CD1 TYR A  94      69.783  54.324 101.918  1.00  0.00           C
ATOM   1525  CE1 TYR A  94      69.364  53.573 100.818  1.00  0.00           C
ATOM   1527  CZ  TYR A  94      69.193  54.183  99.568  1.00  0.00           C
ATOM   1528  OH  TYR A  94      68.794  53.373  98.488  1.00  0.00           O
ATOM   1530  CD2 TYR A  94      69.874  56.304 100.538  1.00  0.00           C
ATOM   1532  CE2 TYR A  94      69.423  55.553  99.428  1.00  0.00           C
ATOM   1534  C   TYR A  94      70.443  56.784 105.428  1.00  0.00           C
ATOM   1535  O   TYR A  94      70.483  57.944 105.838  1.00  0.00           O
ATOM   1536  N   SER A  95      71.063  55.814 106.108  1.00  0.00           N
ATOM   1538  CA  SER A  95      71.844  56.043 107.318  1.00  0.00           C
ATOM   1540  CB  SER A  95      72.354  54.713 107.948  1.00  0.00           C
ATOM   1543  OG  SER A  95      73.053  54.884 109.178  1.00  0.00           O
ATOM   1545  C   SER A  95      72.974  57.043 107.108  1.00  0.00           C
ATOM   1546  O   SER A  95      73.133  57.964 107.898  1.00  0.00           O
ATOM   1547  N   GLY A  96      73.723  56.964 105.988  1.00  0.00           N
ATOM   1549  CA  GLY A  96      74.754  57.944 105.648  1.00  0.00           C
ATOM   1552  C   GLY A  96      74.263  59.363 105.528  1.00  0.00           C
ATOM   1553  O   GLY A  96      74.944  60.324 105.878  1.00  0.00           O
ATOM   1554  N   LEU A  97      73.013  59.553 105.078  1.00  0.00           N
ATOM   1556  CA  LEU A  97      72.383  60.863 105.018  1.00  0.00           C
ATOM   1558  CB  LEU A  97      70.964  60.724 104.428  1.00  0.00           C
ATOM   1561  CG  LEU A  97      70.233  62.053 104.248  1.00  0.00           C
ATOM   1563  CD1 LEU A  97      70.773  62.793 103.048  1.00  0.00           C
ATOM   1567  CD2 LEU A  97      68.733  61.843 104.098  1.00  0.00           C
ATOM   1571  C   LEU A  97      72.273  61.543 106.388  1.00  0.00           C
ATOM   1572  O   LEU A  97      72.563  62.723 106.578  1.00  0.00           O
ATOM   1573  N   MET A  98      71.923  60.753 107.408  1.00  0.00           N
ATOM   1575  CA  MET A  98      71.974  61.213 108.778  1.00  0.00           C
ATOM   1577  CB  MET A  98      71.173  60.273 109.718  1.00  0.00           C
ATOM   1580  CG  MET A  98      69.653  60.273 109.428  1.00  0.00           C
ATOM   1583  SD  MET A  98      68.663  59.753 110.858  1.00  0.00           S
ATOM   1584  CE  MET A  98      68.843  61.273 111.848  1.00  0.00           C
ATOM   1588  C   MET A  98      73.374  61.423 109.358  1.00  0.00           C
ATOM   1589  O   MET A  98      73.504  61.994 110.438  1.00  0.00           O
ATOM   1590  N   ASP A  99      74.443  60.974 108.668  1.00  0.00           N
ATOM   1592  CA  ASP A  99      75.824  61.203 109.088  1.00  0.00           C
ATOM   1594  CB  ASP A  99      76.643  59.863 109.028  1.00  0.00           C
ATOM   1597  CG  ASP A  99      77.393  59.394 107.778  1.00  0.00           C
ATOM   1598  OD1 ASP A  99      78.004  60.194 107.038  1.00  0.00           O
ATOM   1599  OD2 ASP A  99      77.534  58.144 107.648  1.00  0.00           O
ATOM   1600  C   ASP A  99      76.424  62.414 108.358  1.00  0.00           C
ATOM   1601  O   ASP A  99      77.523  62.863 108.658  1.00  0.00           O
ATOM   1602  N   MET A 100      75.663  63.034 107.428  1.00  0.00           N
ATOM   1604  CA  MET A 100      76.104  64.243 106.768  1.00  0.00           C
ATOM   1606  CB  MET A 100      75.824  64.124 105.248  1.00  0.00           C
ATOM   1609  CG  MET A 100      76.893  63.303 104.498  1.00  0.00           C
ATOM   1612  SD  MET A 100      78.563  64.043 104.428  1.00  0.00           S
ATOM   1613  CE  MET A 100      78.163  65.293 103.178  1.00  0.00           C
ATOM   1617  C   MET A 100      75.493  65.523 107.298  1.00  0.00           C
ATOM   1618  O   MET A 100      75.843  66.604 106.808  1.00  0.00           O
ATOM   1619  N   MET A 101      74.583  65.483 108.288  1.00  0.00           N
ATOM   1621  CA  MET A 101      73.873  66.683 108.688  1.00  0.00           C
ATOM   1623  CB  MET A 101      72.904  67.134 107.578  1.00  0.00           C
ATOM   1626  CG  MET A 101      71.864  66.073 107.178  1.00  0.00           C
ATOM   1629  SD  MET A 101      71.953  65.613 105.428  1.00  0.00           S
ATOM   1630  CE  MET A 101      70.174  65.303 105.428  1.00  0.00           C
ATOM   1634  C   MET A 101      73.114  66.703 110.028  1.00  0.00           C
ATOM   1635  O   MET A 101      72.743  65.693 110.628  1.00  0.00           O
ATOM   1636  N   THR A 102      72.843  67.953 110.498  1.00  0.00           N
ATOM   1638  CA  THR A 102      72.103  68.314 111.728  1.00  0.00           C
ATOM   1640  CB  THR A 102      72.444  69.733 112.188  1.00  0.00           C
ATOM   1642  OG1 THR A 102      71.943  70.034 113.488  1.00  0.00           O
ATOM   1644  CG2 THR A 102      71.873  70.784 111.218  1.00  0.00           C
ATOM   1648  C   THR A 102      70.594  68.113 111.648  1.00  0.00           C
ATOM   1649  O   THR A 102      70.093  67.663 110.618  1.00  0.00           O
ATOM   1650  N   ASP A 103      69.823  68.393 112.718  1.00  0.00           N
ATOM   1652  CA  ASP A 103      68.383  68.233 112.768  1.00  0.00           C
ATOM   1654  CB  ASP A 103      67.864  68.474 114.218  1.00  0.00           C
ATOM   1657  CG  ASP A 103      67.873  69.924 114.698  1.00  0.00           C
ATOM   1658  OD1 ASP A 103      68.823  70.674 114.368  1.00  0.00           O
ATOM   1659  OD2 ASP A 103      67.004  70.233 115.548  1.00  0.00           O
ATOM   1660  C   ASP A 103      67.604  69.064 111.738  1.00  0.00           C
ATOM   1661  O   ASP A 103      66.913  68.523 110.878  1.00  0.00           O
ATOM   1662  N   ASN A 104      67.823  70.394 111.668  1.00  0.00           N
ATOM   1664  CA  ASN A 104      67.184  71.284 110.708  1.00  0.00           C
ATOM   1666  CB  ASN A 104      67.694  72.744 110.868  1.00  0.00           C
ATOM   1669  CG  ASN A 104      67.323  73.303 112.238  1.00  0.00           C
ATOM   1670  OD1 ASN A 104      66.303  72.983 112.838  1.00  0.00           O
ATOM   1671  ND2 ASN A 104      68.184  74.203 112.778  1.00  0.00           N
ATOM   1674  C   ASN A 104      67.483  70.893 109.258  1.00  0.00           C
ATOM   1675  O   ASN A 104      66.654  70.963 108.348  1.00  0.00           O
ATOM   1676  N   GLU A 105      68.733  70.483 109.048  1.00  0.00           N
ATOM   1678  CA  GLU A 105      69.303  70.093 107.788  1.00  0.00           C
ATOM   1680  CB  GLU A 105      70.833  70.263 107.988  1.00  0.00           C
ATOM   1683  CG  GLU A 105      71.713  70.314 106.718  1.00  0.00           C
ATOM   1686  CD  GLU A 105      73.173  70.634 107.008  1.00  0.00           C
ATOM   1687  OE1 GLU A 105      73.543  71.013 108.158  1.00  0.00           O
ATOM   1688  OE2 GLU A 105      73.993  70.613 106.058  1.00  0.00           O
ATOM   1689  C   GLU A 105      68.854  68.693 107.378  1.00  0.00           C
ATOM   1690  O   GLU A 105      68.593  68.453 106.208  1.00  0.00           O
ATOM   1691  N   VAL A 106      68.633  67.714 108.308  1.00  0.00           N
ATOM   1693  CA  VAL A 106      67.864  66.513 107.948  1.00  0.00           C
ATOM   1695  CB  VAL A 106      68.033  65.303 108.898  1.00  0.00           C
ATOM   1697  CG1 VAL A 106      67.283  65.444 110.238  1.00  0.00           C
ATOM   1701  CG2 VAL A 106      67.573  64.014 108.178  1.00  0.00           C
ATOM   1705  C   VAL A 106      66.404  66.793 107.628  1.00  0.00           C
ATOM   1706  O   VAL A 106      65.853  66.343 106.628  1.00  0.00           O
ATOM   1707  N   GLU A 107      65.713  67.614 108.438  1.00  0.00           N
ATOM   1709  CA  GLU A 107      64.303  67.884 108.268  1.00  0.00           C
ATOM   1711  CB  GLU A 107      63.823  68.703 109.448  1.00  0.00           C
ATOM   1714  CG  GLU A 107      63.673  67.824 110.698  1.00  0.00           C
ATOM   1717  CD  GLU A 107      63.213  68.723 111.828  1.00  0.00           C
ATOM   1718  OE1 GLU A 107      64.014  69.643 112.118  1.00  0.00           O
ATOM   1719  OE2 GLU A 107      62.053  68.593 112.288  1.00  0.00           O
ATOM   1720  C   GLU A 107      63.913  68.544 106.968  1.00  0.00           C
ATOM   1721  O   GLU A 107      62.873  68.273 106.378  1.00  0.00           O
ATOM   1722  N   ALA A 108      64.764  69.453 106.498  1.00  0.00           N
ATOM   1724  CA  ALA A 108      64.793  69.963 105.148  1.00  0.00           C
ATOM   1726  CB  ALA A 108      66.203  70.523 104.988  1.00  0.00           C
ATOM   1730  C   ALA A 108      64.523  68.983 103.998  1.00  0.00           C
ATOM   1731  O   ALA A 108      63.514  69.093 103.298  1.00  0.00           O
ATOM   1732  N   VAL A 109      65.434  68.003 103.788  1.00  0.00           N
ATOM   1734  CA  VAL A 109      65.383  67.013 102.728  1.00  0.00           C
ATOM   1736  CB  VAL A 109      66.713  66.273 102.668  1.00  0.00           C
ATOM   1738  CG1 VAL A 109      66.963  65.244 103.788  1.00  0.00           C
ATOM   1742  CG2 VAL A 109      66.923  65.604 101.318  1.00  0.00           C
ATOM   1746  C   VAL A 109      64.193  66.083 102.818  1.00  0.00           C
ATOM   1747  O   VAL A 109      63.453  65.864 101.858  1.00  0.00           O
ATOM   1748  N   ILE A 110      63.873  65.623 104.048  1.00  0.00           N
ATOM   1750  CA  ILE A 110      62.663  64.873 104.348  1.00  0.00           C
ATOM   1752  CB  ILE A 110      62.623  64.424 105.798  1.00  0.00           C
ATOM   1754  CG2 ILE A 110      61.393  63.513 106.048  1.00  0.00           C
ATOM   1758  CG1 ILE A 110      63.944  63.734 106.268  1.00  0.00           C
ATOM   1761  CD  ILE A 110      64.294  62.403 105.588  1.00  0.00           C
ATOM   1765  C   ILE A 110      61.433  65.714 104.008  1.00  0.00           C
ATOM   1766  O   ILE A 110      60.453  65.223 103.458  1.00  0.00           O
ATOM   1767  N   GLY A 111      61.483  67.034 104.278  1.00  0.00           N
ATOM   1769  CA  GLY A 111      60.493  68.013 103.858  1.00  0.00           C
ATOM   1772  C   GLY A 111      60.283  68.144 102.368  1.00  0.00           C
ATOM   1773  O   GLY A 111      59.154  68.203 101.918  1.00  0.00           O
ATOM   1774  N   HIS A 112      61.363  68.203 101.568  1.00  0.00           N
ATOM   1776  CA  HIS A 112      61.273  68.183 100.108  1.00  0.00           C
ATOM   1778  CB  HIS A 112      62.683  68.334  99.478  1.00  0.00           C
ATOM   1781  ND1 HIS A 112      62.053  69.634  97.518  1.00  0.00           N
ATOM   1782  CG  HIS A 112      62.613  68.474  97.998  1.00  0.00           C
ATOM   1783  CE1 HIS A 112      62.083  69.503  96.198  1.00  0.00           C
ATOM   1785  NE2 HIS A 112      62.643  68.334  95.818  1.00  0.00           N
ATOM   1787  CD2 HIS A 112      62.993  67.663  96.978  1.00  0.00           C
ATOM   1789  C   HIS A 112      60.643  66.924  99.558  1.00  0.00           C
ATOM   1790  O   HIS A 112      59.754  66.903  98.718  1.00  0.00           O
ATOM   1791  N   GLU A 113      61.114  65.793 100.088  1.00  0.00           N
ATOM   1793  CA  GLU A 113      60.713  64.494  99.638  1.00  0.00           C
ATOM   1795  CB  GLU A 113      61.813  63.553 100.148  1.00  0.00           C
ATOM   1798  CG  GLU A 113      61.823  62.203  99.448  1.00  0.00           C
ATOM   1801  CD  GLU A 113      62.033  62.273  97.928  1.00  0.00           C
ATOM   1802  OE1 GLU A 113      63.083  62.773  97.488  1.00  0.00           O
ATOM   1803  OE2 GLU A 113      61.173  61.724  97.188  1.00  0.00           O
ATOM   1804  C   GLU A 113      59.323  64.064 100.128  1.00  0.00           C
ATOM   1805  O   GLU A 113      58.533  63.424  99.428  1.00  0.00           O
ATOM   1806  N   MET A 114      58.913  64.494 101.328  1.00  0.00           N
ATOM   1808  CA  MET A 114      57.553  64.383 101.798  1.00  0.00           C
ATOM   1810  CB  MET A 114      57.504  64.724 103.308  1.00  0.00           C
ATOM   1813  CG  MET A 114      56.153  64.453 103.998  1.00  0.00           C
ATOM   1816  SD  MET A 114      56.093  64.994 105.728  1.00  0.00           S
ATOM   1817  CE  MET A 114      56.373  66.753 105.388  1.00  0.00           C
ATOM   1821  C   MET A 114      56.643  65.324 101.008  1.00  0.00           C
ATOM   1822  O   MET A 114      55.474  65.043 100.768  1.00  0.00           O
ATOM   1823  N   GLY A 115      57.213  66.443 100.488  1.00  0.00           N
ATOM   1825  CA  GLY A 115      56.594  67.224  99.418  1.00  0.00           C
ATOM   1828  C   GLY A 115      56.303  66.394  98.188  1.00  0.00           C
ATOM   1829  O   GLY A 115      55.153  66.303  97.758  1.00  0.00           O
ATOM   1830  N   HIS A 116      57.313  65.674  97.648  1.00  0.00           N
ATOM   1832  CA  HIS A 116      57.193  64.794  96.488  1.00  0.00           C
ATOM   1834  CB  HIS A 116      58.523  64.033  96.148  1.00  0.00           C
ATOM   1837  ND1 HIS A 116      59.313  65.384  94.268  1.00  0.00           N
ATOM   1838  CG  HIS A 116      59.593  64.843  95.498  1.00  0.00           C
ATOM   1839  CE1 HIS A 116      60.463  65.873  93.838  1.00  0.00           C
ATOM   1841  NE2 HIS A 116      61.454  65.674  94.718  1.00  0.00           N
ATOM   1843  CD2 HIS A 116      60.913  65.004  95.798  1.00  0.00           C
ATOM   1845  C   HIS A 116      56.103  63.734  96.628  1.00  0.00           C
ATOM   1846  O   HIS A 116      55.393  63.413  95.678  1.00  0.00           O
ATOM   1847  N   VAL A 117      55.943  63.123  97.818  1.00  0.00           N
ATOM   1849  CA  VAL A 117      54.823  62.224  98.068  1.00  0.00           C
ATOM   1851  CB  VAL A 117      55.103  61.323  99.268  1.00  0.00           C
ATOM   1853  CG1 VAL A 117      54.493  61.784 100.598  1.00  0.00           C
ATOM   1857  CG2 VAL A 117      54.603  59.914  98.928  1.00  0.00           C
ATOM   1861  C   VAL A 117      53.434  62.874  98.078  1.00  0.00           C
ATOM   1862  O   VAL A 117      52.504  62.354  97.458  1.00  0.00           O
ATOM   1863  N   ALA A 118      53.254  64.033  98.748  1.00  0.00           N
ATOM   1865  CA  ALA A 118      51.983  64.724  98.888  1.00  0.00           C
ATOM   1867  CB  ALA A 118      52.143  65.854  99.898  1.00  0.00           C
ATOM   1871  C   ALA A 118      51.413  65.293  97.598  1.00  0.00           C
ATOM   1872  O   ALA A 118      50.204  65.263  97.388  1.00  0.00           O
ATOM   1873  N   LEU A 119      52.293  65.803  96.708  1.00  0.00           N
ATOM   1875  CA  LEU A 119      51.934  66.203  95.348  1.00  0.00           C
ATOM   1877  CB  LEU A 119      53.094  67.013  94.688  1.00  0.00           C
ATOM   1880  CG  LEU A 119      53.203  68.504  95.048  1.00  0.00           C
ATOM   1882  CD1 LEU A 119      51.953  69.273  94.598  1.00  0.00           C
ATOM   1886  CD2 LEU A 119      53.543  68.793  96.508  1.00  0.00           C
ATOM   1890  C   LEU A 119      51.693  64.994  94.468  1.00  0.00           C
ATOM   1891  O   LEU A 119      51.023  65.064  93.438  1.00  0.00           O
ATOM   1892  N   GLY A 120      52.254  63.843  94.888  1.00  0.00           N
ATOM   1894  CA  GLY A 120      52.254  62.614  94.138  1.00  0.00           C
ATOM   1897  C   GLY A 120      53.123  62.643  92.928  1.00  0.00           C
ATOM   1898  O   GLY A 120      52.774  62.104  91.878  1.00  0.00           O
ATOM   1899  N   HIS A 121      54.303  63.263  93.038  1.00  0.00           N
ATOM   1901  CA  HIS A 121      55.243  63.404  91.948  1.00  0.00           C
ATOM   1903  CB  HIS A 121      56.373  64.354  92.358  1.00  0.00           C
ATOM   1906  ND1 HIS A 121      56.503  66.593  93.338  1.00  0.00           N
ATOM   1907  CG  HIS A 121      55.853  65.744  92.478  1.00  0.00           C
ATOM   1908  CE1 HIS A 121      55.993  67.784  93.128  1.00  0.00           C
ATOM   1910  NE2 HIS A 121      55.023  67.744  92.188  1.00  0.00           N
ATOM   1912  CD2 HIS A 121      54.913  66.434  91.778  1.00  0.00           C
ATOM   1914  C   HIS A 121      55.783  62.113  91.368  1.00  0.00           C
ATOM   1915  O   HIS A 121      55.813  61.974  90.148  1.00  0.00           O
ATOM   1916  N   VAL A 122      56.114  61.104  92.198  1.00  0.00           N
ATOM   1918  CA  VAL A 122      56.463  59.763  91.758  1.00  0.00           C
ATOM   1920  CB  VAL A 122      56.823  58.903  92.958  1.00  0.00           C
ATOM   1922  CG1 VAL A 122      57.083  57.424  92.618  1.00  0.00           C
ATOM   1926  CG2 VAL A 122      58.083  59.513  93.588  1.00  0.00           C
ATOM   1930  C   VAL A 122      55.373  59.074  90.958  1.00  0.00           C
ATOM   1931  O   VAL A 122      55.603  58.463  89.918  1.00  0.00           O
ATOM   1932  N   LYS A 123      54.113  59.203  91.438  1.00  0.00           N
ATOM   1934  CA  LYS A 123      52.943  58.713  90.738  1.00  0.00           C
ATOM   1936  CB  LYS A 123      51.654  58.973  91.578  1.00  0.00           C
ATOM   1939  CG  LYS A 123      51.733  58.734  93.098  1.00  0.00           C
ATOM   1942  CD  LYS A 123      50.563  59.433  93.838  1.00  0.00           C
ATOM   1945  CE  LYS A 123      50.794  59.634  95.348  1.00  0.00           C
ATOM   1948  NZ  LYS A 123      49.633  60.293  95.988  1.00  0.00           N
ATOM   1952  C   LYS A 123      52.783  59.443  89.408  1.00  0.00           C
ATOM   1953  O   LYS A 123      52.623  58.843  88.348  1.00  0.00           O
ATOM   1954  N   LYS A 124      52.873  60.784  89.428  1.00  0.00           N
ATOM   1956  CA  LYS A 124      52.733  61.613  88.248  1.00  0.00           C
ATOM   1958  CB  LYS A 124      52.583  63.104  88.638  1.00  0.00           C
ATOM   1961  CG  LYS A 124      52.333  63.994  87.408  1.00  0.00           C
ATOM   1964  CD  LYS A 124      51.883  65.424  87.708  1.00  0.00           C
ATOM   1967  CE  LYS A 124      51.493  66.134  86.408  1.00  0.00           C
ATOM   1970  NZ  LYS A 124      51.263  67.574  86.598  1.00  0.00           N
ATOM   1974  C   LYS A 124      53.793  61.413  87.168  1.00  0.00           C
ATOM   1975  O   LYS A 124      53.463  61.364  85.988  1.00  0.00           O
ATOM   1976  N   GLY A 125      55.083  61.293  87.548  1.00  0.00           N
ATOM   1978  CA  GLY A 125      56.184  61.064  86.608  1.00  0.00           C
ATOM   1981  C   GLY A 125      56.114  59.703  85.948  1.00  0.00           C
ATOM   1982  O   GLY A 125      56.263  59.564  84.738  1.00  0.00           O
ATOM   1983  N   MET A 126      55.803  58.664  86.758  1.00  0.00           N
ATOM   1985  CA  MET A 126      55.544  57.303  86.308  1.00  0.00           C
ATOM   1987  CB  MET A 126      55.223  56.463  87.588  1.00  0.00           C
ATOM   1990  CG  MET A 126      54.973  54.953  87.428  1.00  0.00           C
ATOM   1993  SD  MET A 126      56.454  53.923  87.588  1.00  0.00           S
ATOM   1994  CE  MET A 126      56.573  53.393  89.318  1.00  0.00           C
ATOM   1998  C   MET A 126      54.393  57.233  85.308  1.00  0.00           C
ATOM   1999  O   MET A 126      54.513  56.714  84.198  1.00  0.00           O
ATOM   2000  N   GLN A 127      53.254  57.834  85.668  1.00  0.00           N
ATOM   2002  CA  GLN A 127      52.063  57.884  84.848  1.00  0.00           C
ATOM   2004  CB  GLN A 127      50.883  58.343  85.718  1.00  0.00           C
ATOM   2007  CG  GLN A 127      50.524  57.253  86.748  1.00  0.00           C
ATOM   2010  CD  GLN A 127      49.653  57.803  87.858  1.00  0.00           C
ATOM   2011  OE1 GLN A 127      49.913  57.653  89.048  1.00  0.00           O
ATOM   2012  NE2 GLN A 127      48.523  58.424  87.478  1.00  0.00           N
ATOM   2015  C   GLN A 127      52.123  58.674  83.578  1.00  0.00           C
ATOM   2016  O   GLN A 127      51.594  58.244  82.558  1.00  0.00           O
ATOM   2017  N   VAL A 128      52.723  59.873  83.568  1.00  0.00           N
ATOM   2019  CA  VAL A 128      52.834  60.654  82.338  1.00  0.00           C
ATOM   2021  CB  VAL A 128      53.184  62.113  82.578  1.00  0.00           C
ATOM   2023  CG1 VAL A 128      54.663  62.314  82.938  1.00  0.00           C
ATOM   2027  CG2 VAL A 128      52.803  62.933  81.318  1.00  0.00           C
ATOM   2031  C   VAL A 128      53.733  59.994  81.298  1.00  0.00           C
ATOM   2032  O   VAL A 128      53.403  59.963  80.118  1.00  0.00           O
ATOM   2033  N   ALA A 129      54.873  59.404  81.708  1.00  0.00           N
ATOM   2035  CA  ALA A 129      55.773  58.693  80.828  1.00  0.00           C
ATOM   2037  CB  ALA A 129      57.044  58.334  81.618  1.00  0.00           C
ATOM   2041  C   ALA A 129      55.163  57.443  80.188  1.00  0.00           C
ATOM   2042  O   ALA A 129      55.433  57.073  79.048  1.00  0.00           O
ATOM   2043  N   LEU A 130      54.333  56.724  80.948  1.00  0.00           N
ATOM   2045  CA  LEU A 130      53.903  55.394  80.558  1.00  0.00           C
ATOM   2047  CB  LEU A 130      54.133  54.503  81.768  1.00  0.00           C
ATOM   2050  CG  LEU A 130      55.603  54.113  81.968  1.00  0.00           C
ATOM   2052  CD1 LEU A 130      55.583  52.603  81.968  1.00  0.00           C
ATOM   2056  CD2 LEU A 130      56.654  54.474  80.918  1.00  0.00           C
ATOM   2060  C   LEU A 130      52.434  55.273  80.228  1.00  0.00           C
ATOM   2061  O   LEU A 130      52.013  54.363  79.508  1.00  0.00           O
ATOM   2062  N   GLY A 131      51.623  56.213  80.718  1.00  0.00           N
ATOM   2064  CA  GLY A 131      50.204  56.234  80.478  1.00  0.00           C
ATOM   2067  C   GLY A 131      49.453  55.404  81.458  1.00  0.00           C
ATOM   2068  O   GLY A 131      49.993  54.593  82.198  1.00  0.00           O
ATOM   2069  N   THR A 132      48.133  55.623  81.468  1.00  0.00           N
ATOM   2071  CA  THR A 132      47.133  55.054  82.368  1.00  0.00           C
ATOM   2073  CB  THR A 132      45.743  55.254  81.788  1.00  0.00           C
ATOM   2075  OG1 THR A 132      45.474  56.644  81.658  1.00  0.00           O
ATOM   2077  CG2 THR A 132      44.633  54.643  82.658  1.00  0.00           C
ATOM   2081  C   THR A 132      47.293  53.583  82.638  1.00  0.00           C
ATOM   2082  O   THR A 132      47.323  53.144  83.788  1.00  0.00           O
ATOM   2083  N   ASN A 133      47.373  52.764  81.558  1.00  0.00           N
ATOM   2085  CA  ASN A 133      47.143  51.333  81.628  1.00  0.00           C
ATOM   2087  CB  ASN A 133      47.013  50.733  80.198  1.00  0.00           C
ATOM   2090  CG  ASN A 133      46.053  49.553  80.248  1.00  0.00           C
ATOM   2091  OD1 ASN A 133      46.023  48.783  81.208  1.00  0.00           O
ATOM   2092  ND2 ASN A 133      45.173  49.424  79.238  1.00  0.00           N
ATOM   2095  C   ASN A 133      48.184  50.623  82.478  1.00  0.00           C
ATOM   2096  O   ASN A 133      47.853  49.833  83.358  1.00  0.00           O
ATOM   2097  N   ALA A 134      49.443  50.994  82.228  1.00  0.00           N
ATOM   2099  CA  ALA A 134      50.673  50.514  82.818  1.00  0.00           C
ATOM   2101  CB  ALA A 134      51.783  51.374  82.188  1.00  0.00           C
ATOM   2105  C   ALA A 134      50.743  50.663  84.318  1.00  0.00           C
ATOM   2106  O   ALA A 134      51.254  49.814  85.048  1.00  0.00           O
ATOM   2107  N   VAL A 135      50.204  51.773  84.818  1.00  0.00           N
ATOM   2109  CA  VAL A 135      50.313  52.104  86.218  1.00  0.00           C
ATOM   2111  CB  VAL A 135      50.483  53.593  86.378  1.00  0.00           C
ATOM   2113  CG1 VAL A 135      50.813  53.874  87.848  1.00  0.00           C
ATOM   2117  CG2 VAL A 135      51.633  54.053  85.468  1.00  0.00           C
ATOM   2121  C   VAL A 135      49.073  51.654  86.938  1.00  0.00           C
ATOM   2122  O   VAL A 135      49.113  51.213  88.088  1.00  0.00           O
ATOM   2123  N   ARG A 136      47.893  51.683  86.288  1.00  0.00           N
ATOM   2125  CA  ARG A 136      46.703  51.083  86.838  1.00  0.00           C
ATOM   2127  CB  ARG A 136      45.483  51.494  85.998  1.00  0.00           C
ATOM   2130  CG  ARG A 136      44.143  51.053  86.598  1.00  0.00           C
ATOM   2133  CD  ARG A 136      42.933  51.584  85.828  1.00  0.00           C
ATOM   2136  NE  ARG A 136      41.724  51.104  86.558  1.00  0.00           N
ATOM   2138  CZ  ARG A 136      41.114  49.953  86.338  1.00  0.00           C
ATOM   2139  NH1 ARG A 136      41.473  49.113  85.398  1.00  0.00           N
ATOM   2142  NH2 ARG A 136      40.134  49.634  87.168  1.00  0.00           N
ATOM   2145  C   ARG A 136      46.823  49.564  87.018  1.00  0.00           C
ATOM   2146  O   ARG A 136      46.473  49.014  88.058  1.00  0.00           O
ATOM   2147  N   VAL A 137      47.443  48.853  86.048  1.00  0.00           N
ATOM   2149  CA  VAL A 137      47.813  47.453  86.198  1.00  0.00           C
ATOM   2151  CB  VAL A 137      48.163  46.824  84.838  1.00  0.00           C
ATOM   2153  CG1 VAL A 137      49.614  47.084  84.388  1.00  0.00           C
ATOM   2157  CG2 VAL A 137      47.904  45.314  84.868  1.00  0.00           C
ATOM   2161  C   VAL A 137      48.913  47.203  87.228  1.00  0.00           C
ATOM   2162  O   VAL A 137      49.024  46.123  87.778  1.00  0.00           O
ATOM   2163  N   ALA A 138      49.733  48.214  87.578  1.00  0.00           N
ATOM   2165  CA  ALA A 138      50.673  48.104  88.668  1.00  0.00           C
ATOM   2167  CB  ALA A 138      51.783  49.144  88.418  1.00  0.00           C
ATOM   2171  C   ALA A 138      50.064  48.354  90.058  1.00  0.00           C
ATOM   2172  O   ALA A 138      50.563  47.884  91.078  1.00  0.00           O
ATOM   2173  N   ALA A 139      48.963  49.124  90.128  1.00  0.00           N
ATOM   2175  CA  ALA A 139      48.413  49.613  91.378  1.00  0.00           C
ATOM   2177  CB  ALA A 139      48.184  51.123  91.198  1.00  0.00           C
ATOM   2181  C   ALA A 139      47.083  49.004  91.768  1.00  0.00           C
ATOM   2182  O   ALA A 139      46.724  49.014  92.948  1.00  0.00           O
ATOM   2183  N   ALA A 140      46.333  48.483  90.788  1.00  0.00           N
ATOM   2185  CA  ALA A 140      45.113  47.713  90.858  1.00  0.00           C
ATOM   2187  CB  ALA A 140      44.544  47.403  92.258  1.00  0.00           C
ATOM   2191  C   ALA A 140      43.983  48.263  90.008  1.00  0.00           C
ATOM   2192  O   ALA A 140      43.933  49.413  89.588  1.00  0.00           O
ATOM   2193  N   SER A 141      42.974  47.393  89.798  1.00  0.00           N
ATOM   2195  CA  SER A 141      41.643  47.744  89.388  1.00  0.00           C
ATOM   2197  CB  SER A 141      41.033  46.613  88.498  1.00  0.00           C
ATOM   2200  OG  SER A 141      41.073  45.374  89.198  1.00  0.00           O
ATOM   2202  C   SER A 141      40.754  47.964  90.598  1.00  0.00           C
ATOM   2203  O   SER A 141      39.533  48.113  90.458  1.00  0.00           O
ATOM   2204  N   ALA A 142      41.384  48.053  91.788  1.00  0.00           N
ATOM   2206  CA  ALA A 142      40.853  48.203  93.118  1.00  0.00           C
ATOM   2208  CB  ALA A 142      39.633  49.134  93.228  1.00  0.00           C
ATOM   2212  C   ALA A 142      40.583  46.894  93.838  1.00  0.00           C
ATOM   2213  O   ALA A 142      40.493  45.823  93.238  1.00  0.00           O
ATOM   2214  N   GLY A 143      40.493  46.964  95.178  1.00  0.00           N
ATOM   2216  CA  GLY A 143      40.453  45.803  96.048  1.00  0.00           C
ATOM   2219  C   GLY A 143      41.794  45.574  96.658  1.00  0.00           C
ATOM   2220  O   GLY A 143      42.073  46.053  97.748  1.00  0.00           O
ATOM   2221  N   GLY A 144      42.663  44.863  95.938  1.00  0.00           N
ATOM   2223  CA  GLY A 144      44.053  44.634  96.318  1.00  0.00           C
ATOM   2226  C   GLY A 144      44.813  44.763  95.048  1.00  0.00           C
ATOM   2227  O   GLY A 144      44.193  45.093  94.048  1.00  0.00           O
ATOM   2228  N   ILE A 145      46.143  44.513  95.018  1.00  0.00           N
ATOM   2230  CA  ILE A 145      46.943  44.683  93.808  1.00  0.00           C
ATOM   2232  CB  ILE A 145      48.443  44.334  93.948  1.00  0.00           C
ATOM   2234  CG2 ILE A 145      49.033  44.963  95.238  1.00  0.00           C
ATOM   2238  CG1 ILE A 145      48.793  42.824  93.868  1.00  0.00           C
ATOM   2241  CD  ILE A 145      50.313  42.593  93.718  1.00  0.00           C
ATOM   2245  C   ILE A 145      46.353  44.023  92.558  1.00  0.00           C
ATOM   2246  O   ILE A 145      45.803  42.923  92.558  1.00  0.00           O
ATOM   2247  N   VAL A 146      46.524  44.703  91.408  1.00  0.00           N
ATOM   2249  CA  VAL A 146      46.913  43.994  90.218  1.00  0.00           C
ATOM   2251  CB  VAL A 146      46.423  44.584  88.918  1.00  0.00           C
ATOM   2253  CG1 VAL A 146      46.893  43.683  87.758  1.00  0.00           C
ATOM   2257  CG2 VAL A 146      44.893  44.623  88.918  1.00  0.00           C
ATOM   2261  C   VAL A 146      48.403  44.093  90.298  1.00  0.00           C
ATOM   2262  O   VAL A 146      48.944  45.184  90.548  1.00  0.00           O
ATOM   2263  N   GLY A 147      49.094  42.953  90.228  1.00  0.00           N
ATOM   2265  CA  GLY A 147      50.524  42.913  90.238  1.00  0.00           C
ATOM   2268  C   GLY A 147      50.983  42.764  88.838  1.00  0.00           C
ATOM   2269  O   GLY A 147      50.233  42.634  87.868  1.00  0.00           O
ATOM   2270  N   SER A 148      52.293  42.713  88.708  1.00  0.00           N
ATOM   2272  CA  SER A 148      52.893  42.554  87.438  1.00  0.00           C
ATOM   2274  CB  SER A 148      52.694  43.793  86.518  1.00  0.00           C
ATOM   2277  OG  SER A 148      53.263  43.604  85.218  1.00  0.00           O
ATOM   2279  C   SER A 148      54.333  42.354  87.818  1.00  0.00           C
ATOM   2280  O   SER A 148      54.693  42.284  88.988  1.00  0.00           O
ATOM   2281  N   LEU A 149      55.223  42.323  86.818  1.00  0.00           N
ATOM   2283  CA  LEU A 149      56.643  42.484  87.038  1.00  0.00           C
ATOM   2285  CB  LEU A 149      57.393  42.064  85.748  1.00  0.00           C
ATOM   2288  CG  LEU A 149      58.933  41.863  85.848  1.00  0.00           C
ATOM   2290  CD1 LEU A 149      59.623  42.624  86.978  1.00  0.00           C
ATOM   2294  CD2 LEU A 149      59.294  40.394  86.018  1.00  0.00           C
ATOM   2298  C   LEU A 149      56.883  43.953  87.428  1.00  0.00           C
ATOM   2299  O   LEU A 149      57.263  44.773  86.598  1.00  0.00           O
ATOM   2300  N   SER A 150      56.633  44.303  88.708  1.00  0.00           N
ATOM   2302  CA  SER A 150      56.864  45.623  89.278  1.00  0.00           C
ATOM   2304  CB  SER A 150      55.963  45.814  90.548  1.00  0.00           C
ATOM   2307  OG  SER A 150      56.193  47.034  91.238  1.00  0.00           O
ATOM   2309  C   SER A 150      58.343  45.843  89.588  1.00  0.00           C
ATOM   2310  O   SER A 150      58.863  46.953  89.558  1.00  0.00           O
ATOM   2311  N   GLN A 151      59.113  44.744  89.798  1.00  0.00           N
ATOM   2313  CA  GLN A 151      60.544  44.803  90.088  1.00  0.00           C
ATOM   2315  CB  GLN A 151      61.163  43.393  90.208  1.00  0.00           C
ATOM   2318  CG  GLN A 151      62.653  43.443  90.648  1.00  0.00           C
ATOM   2321  CD  GLN A 151      63.364  42.093  90.758  1.00  0.00           C
ATOM   2322  OE1 GLN A 151      64.523  42.064  91.168  1.00  0.00           O
ATOM   2323  NE2 GLN A 151      62.683  40.994  90.368  1.00  0.00           N
ATOM   2326  C   GLN A 151      61.393  45.574  89.098  1.00  0.00           C
ATOM   2327  O   GLN A 151      62.313  46.293  89.488  1.00  0.00           O
ATOM   2328  N   SER A 152      61.063  45.483  87.798  1.00  0.00           N
ATOM   2330  CA  SER A 152      61.753  46.203  86.738  1.00  0.00           C
ATOM   2332  CB  SER A 152      61.013  46.023  85.378  1.00  0.00           C
ATOM   2335  OG  SER A 152      60.923  44.643  85.028  1.00  0.00           O
ATOM   2337  C   SER A 152      61.823  47.703  87.018  1.00  0.00           C
ATOM   2338  O   SER A 152      62.844  48.363  86.858  1.00  0.00           O
ATOM   2339  N   GLN A 153      60.713  48.244  87.538  1.00  0.00           N
ATOM   2341  CA  GLN A 153      60.493  49.654  87.708  1.00  0.00           C
ATOM   2343  CB  GLN A 153      58.973  49.873  87.648  1.00  0.00           C
ATOM   2346  CG  GLN A 153      58.323  49.154  86.448  1.00  0.00           C
ATOM   2349  CD  GLN A 153      58.923  49.513  85.078  1.00  0.00           C
ATOM   2350  OE1 GLN A 153      59.903  50.244  84.908  1.00  0.00           O
ATOM   2351  NE2 GLN A 153      58.294  48.994  83.998  1.00  0.00           N
ATOM   2354  C   GLN A 153      60.983  50.163  89.028  1.00  0.00           C
ATOM   2355  O   GLN A 153      61.524  51.253  89.138  1.00  0.00           O
ATOM   2356  N   LEU A 154      60.853  49.354  90.088  1.00  0.00           N
ATOM   2358  CA  LEU A 154      61.393  49.674  91.388  1.00  0.00           C
ATOM   2360  CB  LEU A 154      60.794  48.734  92.428  1.00  0.00           C
ATOM   2363  CG  LEU A 154      59.243  48.763  92.398  1.00  0.00           C
ATOM   2365  CD1 LEU A 154      58.693  47.624  93.218  1.00  0.00           C
ATOM   2369  CD2 LEU A 154      58.673  50.103  92.878  1.00  0.00           C
ATOM   2373  C   LEU A 154      62.913  49.703  91.338  1.00  0.00           C
ATOM   2374  O   LEU A 154      63.563  50.644  91.838  1.00  0.00           O
ATOM   2375  N   GLY A 155      63.473  48.734  90.588  1.00  0.00           N
ATOM   2377  CA  GLY A 155      64.833  48.683  90.088  1.00  0.00           C
ATOM   2380  C   GLY A 155      65.273  49.924  89.368  1.00  0.00           C
ATOM   2381  O   GLY A 155      66.373  50.413  89.578  1.00  0.00           O
ATOM   2382  N   ASN A 156      64.413  50.474  88.498  1.00  0.00           N
ATOM   2384  CA  ASN A 156      64.743  51.603  87.648  1.00  0.00           C
ATOM   2386  CB  ASN A 156      63.923  51.514  86.358  1.00  0.00           C
ATOM   2389  CG  ASN A 156      64.583  50.464  85.498  1.00  0.00           C
ATOM   2390  OD1 ASN A 156      65.673  49.943  85.718  1.00  0.00           O
ATOM   2391  ND2 ASN A 156      63.904  50.203  84.378  1.00  0.00           N
ATOM   2394  C   ASN A 156      64.474  52.983  88.178  1.00  0.00           C
ATOM   2395  O   ASN A 156      65.034  53.944  87.648  1.00  0.00           O
ATOM   2396  N   LEU A 157      63.624  53.144  89.188  1.00  0.00           N
ATOM   2398  CA  LEU A 157      63.393  54.464  89.758  1.00  0.00           C
ATOM   2400  CB  LEU A 157      61.873  54.733  89.888  1.00  0.00           C
ATOM   2403  CG  LEU A 157      61.013  54.654  88.608  1.00  0.00           C
ATOM   2405  CD1 LEU A 157      59.614  55.173  88.988  1.00  0.00           C
ATOM   2409  CD2 LEU A 157      61.603  55.413  87.418  1.00  0.00           C
ATOM   2413  C   LEU A 157      64.014  54.623  91.138  1.00  0.00           C
ATOM   2414  O   LEU A 157      64.283  55.753  91.558  1.00  0.00           O
ATOM   2415  N   GLY A 158      64.263  53.523  91.878  1.00  0.00           N
ATOM   2417  CA  GLY A 158      64.614  53.613  93.298  1.00  0.00           C
ATOM   2420  C   GLY A 158      65.773  52.824  93.848  1.00  0.00           C
ATOM   2421  O   GLY A 158      66.114  53.014  95.008  1.00  0.00           O
ATOM   2422  N   GLU A 159      66.393  51.894  93.088  1.00  0.00           N
ATOM   2424  CA  GLU A 159      67.684  51.323  93.448  1.00  0.00           C
ATOM   2426  CB  GLU A 159      68.094  50.173  92.478  1.00  0.00           C
ATOM   2429  CG  GLU A 159      67.273  48.903  92.768  1.00  0.00           C
ATOM   2432  CD  GLU A 159      67.604  48.413  94.168  1.00  0.00           C
ATOM   2433  OE1 GLU A 159      68.743  47.904  94.378  1.00  0.00           O
ATOM   2434  OE2 GLU A 159      66.733  48.553  95.058  1.00  0.00           O
ATOM   2435  C   GLU A 159      68.823  52.314  93.638  1.00  0.00           C
ATOM   2436  O   GLU A 159      68.663  53.503  93.438  1.00  0.00           O
ATOM   2437  N   LYS A 160      70.034  51.873  94.018  1.00  0.00           N
ATOM   2439  CA  LYS A 160      71.163  52.773  94.198  1.00  0.00           C
ATOM   2441  CB  LYS A 160      72.254  52.013  94.988  1.00  0.00           C
ATOM   2444  CG  LYS A 160      72.794  50.814  94.188  1.00  0.00           C
ATOM   2447  CD  LYS A 160      73.934  50.023  94.828  1.00  0.00           C
ATOM   2450  CE  LYS A 160      73.473  49.053  95.918  1.00  0.00           C
ATOM   2453  NZ  LYS A 160      73.303  49.724  97.218  1.00  0.00           N
ATOM   2457  C   LYS A 160      71.794  53.263  92.888  1.00  0.00           C
ATOM   2458  O   LYS A 160      72.604  54.194  92.868  1.00  0.00           O
ATOM   2459  N   LEU A 161      71.533  52.593  91.748  1.00  0.00           N
ATOM   2461  CA  LEU A 161      72.264  52.824  90.498  1.00  0.00           C
ATOM   2463  CB  LEU A 161      72.404  51.533  89.658  1.00  0.00           C
ATOM   2466  CG  LEU A 161      73.243  50.384  90.268  1.00  0.00           C
ATOM   2468  CD1 LEU A 161      72.413  49.413  91.108  1.00  0.00           C
ATOM   2472  CD2 LEU A 161      73.883  49.564  89.148  1.00  0.00           C
ATOM   2476  C   LEU A 161      71.483  53.804  89.648  1.00  0.00           C
ATOM   2477  O   LEU A 161      71.963  54.354  88.658  1.00  0.00           O
ATOM   2478  N   VAL A 162      70.233  54.004  90.068  1.00  0.00           N
ATOM   2480  CA  VAL A 162      69.224  54.744  89.378  1.00  0.00           C
ATOM   2482  CB  VAL A 162      67.983  53.903  89.078  1.00  0.00           C
ATOM   2484  CG1 VAL A 162      68.383  52.634  88.318  1.00  0.00           C
ATOM   2488  CG2 VAL A 162      67.234  53.513  90.358  1.00  0.00           C
ATOM   2492  C   VAL A 162      68.913  55.904  90.298  1.00  0.00           C
ATOM   2493  O   VAL A 162      68.863  55.793  91.518  1.00  0.00           O
ATOM   2494  N   ASN A 163      68.733  57.064  89.698  1.00  0.00           N
ATOM   2496  CA  ASN A 163      68.364  58.263  90.408  1.00  0.00           C
ATOM   2498  CB  ASN A 163      69.303  59.424  90.028  1.00  0.00           C
ATOM   2501  CG  ASN A 163      70.693  59.093  90.558  1.00  0.00           C
ATOM   2502  OD1 ASN A 163      70.874  58.523  91.628  1.00  0.00           O
ATOM   2503  ND2 ASN A 163      71.743  59.404  89.758  1.00  0.00           N
ATOM   2506  C   ASN A 163      66.984  58.534  89.918  1.00  0.00           C
ATOM   2507  O   ASN A 163      66.724  58.354  88.728  1.00  0.00           O
ATOM   2508  N   SER A 164      66.063  58.944  90.798  1.00  0.00           N
ATOM   2510  CA  SER A 164      64.773  59.404  90.318  1.00  0.00           C
ATOM   2512  CB  SER A 164      63.743  59.643  91.438  1.00  0.00           C
ATOM   2515  OG  SER A 164      62.453  59.984  90.908  1.00  0.00           O
ATOM   2517  C   SER A 164      64.973  60.663  89.488  1.00  0.00           C
ATOM   2518  O   SER A 164      65.893  61.444  89.698  1.00  0.00           O
ATOM   2519  N   GLN A 165      64.133  60.873  88.468  1.00  0.00           N
ATOM   2521  CA  GLN A 165      64.084  62.163  87.828  1.00  0.00           C
ATOM   2523  CB  GLN A 165      64.393  62.113  86.318  1.00  0.00           C
ATOM   2526  CG  GLN A 165      65.843  61.694  85.988  1.00  0.00           C
ATOM   2529  CD  GLN A 165      66.163  61.854  84.508  1.00  0.00           C
ATOM   2530  OE1 GLN A 165      65.434  62.473  83.728  1.00  0.00           O
ATOM   2531  NE2 GLN A 165      67.313  61.314  84.028  1.00  0.00           N
ATOM   2534  C   GLN A 165      62.733  62.744  88.098  1.00  0.00           C
ATOM   2535  O   GLN A 165      61.703  62.073  88.068  1.00  0.00           O
ATOM   2536  N   PHE A 166      62.723  64.053  88.378  1.00  0.00           N
ATOM   2538  CA  PHE A 166      61.524  64.833  88.568  1.00  0.00           C
ATOM   2540  CB  PHE A 166      61.363  65.394  90.008  1.00  0.00           C
ATOM   2543  CG  PHE A 166      61.193  64.243  90.948  1.00  0.00           C
ATOM   2544  CD1 PHE A 166      62.303  63.744  91.648  1.00  0.00           C
ATOM   2546  CE1 PHE A 166      62.163  62.684  92.538  1.00  0.00           C
ATOM   2548  CZ  PHE A 166      60.903  62.113  92.768  1.00  0.00           C
ATOM   2550  CD2 PHE A 166      59.934  63.653  91.168  1.00  0.00           C
ATOM   2552  CE2 PHE A 166      59.793  62.603  92.078  1.00  0.00           C
ATOM   2554  C   PHE A 166      61.594  65.974  87.578  1.00  0.00           C
ATOM   2555  O   PHE A 166      62.663  66.464  87.218  1.00  0.00           O
ATOM   2556  N   SER A 167      60.424  66.394  87.088  1.00  0.00           N
ATOM   2558  CA  SER A 167      60.204  67.603  86.308  1.00  0.00           C
ATOM   2560  CB  SER A 167      58.684  67.854  86.118  1.00  0.00           C
ATOM   2563  OG  SER A 167      57.963  66.683  85.728  1.00  0.00           O
ATOM   2565  C   SER A 167      60.643  68.853  87.038  1.00  0.00           C
ATOM   2566  O   SER A 167      60.474  68.953  88.258  1.00  0.00           O
ATOM   2567  N   GLN A 168      61.103  69.913  86.338  1.00  0.00           N
ATOM   2569  CA  GLN A 168      61.423  71.174  86.998  1.00  0.00           C
ATOM   2571  CB  GLN A 168      62.044  72.163  85.988  1.00  0.00           C
ATOM   2574  CG  GLN A 168      62.493  73.534  86.568  1.00  0.00           C
ATOM   2577  CD  GLN A 168      63.543  73.424  87.668  1.00  0.00           C
ATOM   2578  OE1 GLN A 168      64.593  72.793  87.508  1.00  0.00           O
ATOM   2579  NE2 GLN A 168      63.353  74.194  88.768  1.00  0.00           N
ATOM   2582  C   GLN A 168      60.213  71.814  87.698  1.00  0.00           C
ATOM   2583  O   GLN A 168      60.303  72.453  88.738  1.00  0.00           O
ATOM   2584  N   ARG A 169      59.003  71.583  87.158  1.00  0.00           N
ATOM   2586  CA  ARG A 169      57.733  71.803  87.818  1.00  0.00           C
ATOM   2588  CB  ARG A 169      56.613  71.333  86.858  1.00  0.00           C
ATOM   2591  CG  ARG A 169      56.543  72.143  85.568  1.00  0.00           C
ATOM   2594  CD  ARG A 169      55.893  73.523  85.768  1.00  0.00           C
ATOM   2597  NE  ARG A 169      55.903  74.203  84.448  1.00  0.00           N
ATOM   2599  CZ  ARG A 169      55.194  73.784  83.418  1.00  0.00           C
ATOM   2600  NH1 ARG A 169      54.274  72.843  83.538  1.00  0.00           N
ATOM   2603  NH2 ARG A 169      55.493  74.293  82.248  1.00  0.00           N
ATOM   2606  C   ARG A 169      57.523  71.053  89.118  1.00  0.00           C
ATOM   2607  O   ARG A 169      57.073  71.623  90.108  1.00  0.00           O
ATOM   2608  N   GLN A 170      57.834  69.754  89.148  1.00  0.00           N
ATOM   2610  CA  GLN A 170      57.713  68.894  90.308  1.00  0.00           C
ATOM   2612  CB  GLN A 170      57.883  67.403  89.908  1.00  0.00           C
ATOM   2615  CG  GLN A 170      56.763  66.834  88.998  1.00  0.00           C
ATOM   2618  CD  GLN A 170      57.153  65.453  88.468  1.00  0.00           C
ATOM   2619  OE1 GLN A 170      58.333  65.093  88.438  1.00  0.00           O
ATOM   2620  NE2 GLN A 170      56.173  64.623  88.058  1.00  0.00           N
ATOM   2623  C   GLN A 170      58.673  69.284  91.418  1.00  0.00           C
ATOM   2624  O   GLN A 170      58.263  69.443  92.568  1.00  0.00           O
ATOM   2625  N   GLU A 171      59.934  69.593  91.048  1.00  0.00           N
ATOM   2627  CA  GLU A 171      60.913  70.193  91.928  1.00  0.00           C
ATOM   2629  CB  GLU A 171      62.213  70.503  91.138  1.00  0.00           C
ATOM   2632  CG  GLU A 171      63.063  69.244  90.868  1.00  0.00           C
ATOM   2635  CD  GLU A 171      63.493  68.684  92.198  1.00  0.00           C
ATOM   2636  OE1 GLU A 171      64.383  69.324  92.838  1.00  0.00           O
ATOM   2637  OE2 GLU A 171      62.883  67.693  92.658  1.00  0.00           O
ATOM   2638  C   GLU A 171      60.443  71.483  92.568  1.00  0.00           C
ATOM   2639  O   GLU A 171      60.383  71.623  93.788  1.00  0.00           O
ATOM   2640  N   ALA A 172      59.983  72.434  91.738  1.00  0.00           N
ATOM   2642  CA  ALA A 172      59.463  73.693  92.198  1.00  0.00           C
ATOM   2644  CB  ALA A 172      59.084  74.534  90.968  1.00  0.00           C
ATOM   2648  C   ALA A 172      58.273  73.593  93.138  1.00  0.00           C
ATOM   2649  O   ALA A 172      58.224  74.284  94.168  1.00  0.00           O
ATOM   2650  N   GLU A 173      57.283  72.723  92.828  1.00  0.00           N
ATOM   2652  CA  GLU A 173      56.173  72.424  93.718  1.00  0.00           C
ATOM   2654  CB  GLU A 173      55.123  71.494  93.058  1.00  0.00           C
ATOM   2657  CG  GLU A 173      54.434  72.043  91.788  1.00  0.00           C
ATOM   2660  CD  GLU A 173      53.254  72.983  91.978  1.00  0.00           C
ATOM   2661  OE1 GLU A 173      52.093  72.523  91.948  1.00  0.00           O
ATOM   2662  OE2 GLU A 173      53.453  74.214  91.868  1.00  0.00           O
ATOM   2663  C   GLU A 173      56.643  71.763  95.008  1.00  0.00           C
ATOM   2664  O   GLU A 173      56.263  72.174  96.108  1.00  0.00           O
ATOM   2665  N   ALA A 174      57.543  70.753  94.918  1.00  0.00           N
ATOM   2667  CA  ALA A 174      58.083  70.064  96.068  1.00  0.00           C
ATOM   2669  CB  ALA A 174      58.983  68.894  95.648  1.00  0.00           C
ATOM   2673  C   ALA A 174      58.823  71.013  96.998  1.00  0.00           C
ATOM   2674  O   ALA A 174      58.543  71.013  98.198  1.00  0.00           O
ATOM   2675  N   ASP A 175      59.663  71.913  96.468  1.00  0.00           N
ATOM   2677  CA  ASP A 175      60.233  73.043  97.178  1.00  0.00           C
ATOM   2679  CB  ASP A 175      61.243  73.744  96.268  1.00  0.00           C
ATOM   2682  CG  ASP A 175      62.543  72.964  96.188  1.00  0.00           C
ATOM   2683  OD1 ASP A 175      63.224  72.723  97.218  1.00  0.00           O
ATOM   2684  OD2 ASP A 175      62.963  72.803  95.018  1.00  0.00           O
ATOM   2685  C   ASP A 175      59.283  74.104  97.728  1.00  0.00           C
ATOM   2686  O   ASP A 175      59.474  74.553  98.858  1.00  0.00           O
ATOM   2687  N   ASP A 176      58.254  74.564  96.978  1.00  0.00           N
ATOM   2689  CA  ASP A 176      57.293  75.543  97.448  1.00  0.00           C
ATOM   2691  CB  ASP A 176      56.403  75.924  96.228  1.00  0.00           C
ATOM   2694  CG  ASP A 176      55.453  77.084  96.428  1.00  0.00           C
ATOM   2695  OD1 ASP A 176      54.544  77.013  97.298  1.00  0.00           O
ATOM   2696  OD2 ASP A 176      55.533  78.064  95.638  1.00  0.00           O
ATOM   2697  C   ASP A 176      56.503  75.043  98.658  1.00  0.00           C
ATOM   2698  O   ASP A 176      56.423  75.674  99.708  1.00  0.00           O
ATOM   2699  N   TYR A 177      56.043  73.784  98.558  1.00  0.00           N
ATOM   2701  CA  TYR A 177      55.603  72.994  99.688  1.00  0.00           C
ATOM   2703  CB  TYR A 177      54.973  71.653  99.248  1.00  0.00           C
ATOM   2706  CG  TYR A 177      53.563  71.863  98.748  1.00  0.00           C
ATOM   2707  CD1 TYR A 177      53.313  72.343  97.448  1.00  0.00           C
ATOM   2709  CE1 TYR A 177      52.023  72.354  96.918  1.00  0.00           C
ATOM   2711  CZ  TYR A 177      50.953  71.924  97.698  1.00  0.00           C
ATOM   2712  OH  TYR A 177      49.684  71.843  97.108  1.00  0.00           O
ATOM   2714  CD2 TYR A 177      52.463  71.494  99.548  1.00  0.00           C
ATOM   2716  CE2 TYR A 177      51.163  71.534  99.028  1.00  0.00           C
ATOM   2718  C   TYR A 177      56.663  72.754 100.738  1.00  0.00           C
ATOM   2719  O   TYR A 177      56.363  72.903 101.918  1.00  0.00           O
ATOM   2720  N   SER A 178      57.933  72.424 100.408  1.00  0.00           N
ATOM   2722  CA  SER A 178      58.963  72.163 101.408  1.00  0.00           C
ATOM   2724  CB  SER A 178      60.323  71.613 100.868  1.00  0.00           C
ATOM   2727  OG  SER A 178      61.223  72.603 100.348  1.00  0.00           O
ATOM   2729  C   SER A 178      59.163  73.334 102.328  1.00  0.00           C
ATOM   2730  O   SER A 178      59.224  73.163 103.538  1.00  0.00           O
ATOM   2731  N   TYR A 179      59.174  74.564 101.808  1.00  0.00           N
ATOM   2733  CA  TYR A 179      59.123  75.753 102.648  1.00  0.00           C
ATOM   2735  CB  TYR A 179      59.084  77.003 101.748  1.00  0.00           C
ATOM   2738  CG  TYR A 179      59.113  78.244 102.598  1.00  0.00           C
ATOM   2739  CD1 TYR A 179      60.353  78.713 103.018  1.00  0.00           C
ATOM   2741  CE1 TYR A 179      60.424  79.703 103.988  1.00  0.00           C
ATOM   2743  CZ  TYR A 179      59.263  80.253 104.518  1.00  0.00           C
ATOM   2744  OH  TYR A 179      59.474  81.144 105.578  1.00  0.00           O
ATOM   2746  CD2 TYR A 179      57.933  78.843 103.098  1.00  0.00           C
ATOM   2748  CE2 TYR A 179      58.013  79.864 104.048  1.00  0.00           C
ATOM   2750  C   TYR A 179      57.904  75.834 103.568  1.00  0.00           C
ATOM   2751  O   TYR A 179      58.013  76.093 104.768  1.00  0.00           O
ATOM   2752  N   ASP A 180      56.683  75.634 103.018  1.00  0.00           N
ATOM   2754  CA  ASP A 180      55.443  75.693 103.768  1.00  0.00           C
ATOM   2756  CB  ASP A 180      54.213  75.473 102.868  1.00  0.00           C
ATOM   2759  CG  ASP A 180      54.014  76.553 101.818  1.00  0.00           C
ATOM   2760  OD1 ASP A 180      54.703  77.593 101.798  1.00  0.00           O
ATOM   2761  OD2 ASP A 180      53.044  76.343 101.038  1.00  0.00           O
ATOM   2762  C   ASP A 180      55.413  74.643 104.878  1.00  0.00           C
ATOM   2763  O   ASP A 180      55.004  74.884 106.018  1.00  0.00           O
ATOM   2764  N   LEU A 181      55.903  73.443 104.528  1.00  0.00           N
ATOM   2766  CA  LEU A 181      56.163  72.373 105.438  1.00  0.00           C
ATOM   2768  CB  LEU A 181      56.633  71.123 104.638  1.00  0.00           C
ATOM   2771  CG  LEU A 181      55.623  70.303 103.788  1.00  0.00           C
ATOM   2773  CD1 LEU A 181      54.344  71.004 103.298  1.00  0.00           C
ATOM   2777  CD2 LEU A 181      56.373  69.593 102.658  1.00  0.00           C
ATOM   2781  C   LEU A 181      57.213  72.733 106.498  1.00  0.00           C
ATOM   2782  O   LEU A 181      57.004  72.504 107.688  1.00  0.00           O
ATOM   2783  N   LEU A 182      58.353  73.334 106.118  1.00  0.00           N
ATOM   2785  CA  LEU A 182      59.364  73.864 107.038  1.00  0.00           C
ATOM   2787  CB  LEU A 182      60.643  74.334 106.278  1.00  0.00           C
ATOM   2790  CG  LEU A 182      61.774  73.314 105.948  1.00  0.00           C
ATOM   2792  CD1 LEU A 182      62.504  72.863 107.218  1.00  0.00           C
ATOM   2796  CD2 LEU A 182      61.403  72.114 105.068  1.00  0.00           C
ATOM   2800  C   LEU A 182      58.853  74.973 107.998  1.00  0.00           C
ATOM   2801  O   LEU A 182      59.143  74.924 109.198  1.00  0.00           O
ATOM   2802  N   ARG A 183      58.053  75.963 107.538  1.00  0.00           N
ATOM   2804  CA  ARG A 183      57.483  76.983 108.408  1.00  0.00           C
ATOM   2806  CB  ARG A 183      57.004  78.284 107.678  1.00  0.00           C
ATOM   2809  CG  ARG A 183      55.813  78.163 106.698  1.00  0.00           C
ATOM   2812  CD  ARG A 183      54.383  78.224 107.288  1.00  0.00           C
ATOM   2815  NE  ARG A 183      54.024  79.623 107.718  1.00  0.00           N
ATOM   2817  CZ  ARG A 183      52.924  79.913 108.408  1.00  0.00           C
ATOM   2818  NH1 ARG A 183      52.083  78.973 108.778  1.00  0.00           N
ATOM   2821  NH2 ARG A 183      52.634  81.153 108.738  1.00  0.00           N
ATOM   2824  C   ARG A 183      56.463  76.504 109.448  1.00  0.00           C
ATOM   2825  O   ARG A 183      56.423  77.034 110.548  1.00  0.00           O
ATOM   2826  N   GLN A 184      55.594  75.494 109.168  1.00  0.00           N
ATOM   2828  CA  GLN A 184      54.553  75.103 110.138  1.00  0.00           C
ATOM   2830  CB  GLN A 184      53.263  74.503 109.498  1.00  0.00           C
ATOM   2833  CG  GLN A 184      52.504  75.373 108.488  1.00  0.00           C
ATOM   2836  CD  GLN A 184      51.263  74.623 107.948  1.00  0.00           C
ATOM   2837  OE1 GLN A 184      50.404  74.174 108.708  1.00  0.00           O
ATOM   2838  NE2 GLN A 184      51.163  74.513 106.608  1.00  0.00           N
ATOM   2841  C   GLN A 184      55.043  74.104 111.188  1.00  0.00           C
ATOM   2842  O   GLN A 184      54.373  73.843 112.188  1.00  0.00           O
ATOM   2843  N   ARG A 185      56.263  73.564 110.998  1.00  0.00           N
ATOM   2845  CA  ARG A 185      56.943  72.784 112.028  1.00  0.00           C
ATOM   2847  CB  ARG A 185      57.764  71.634 111.388  1.00  0.00           C
ATOM   2850  CG  ARG A 185      58.793  72.154 110.368  1.00  0.00           C
ATOM   2853  CD  ARG A 185      59.693  71.114 109.708  1.00  0.00           C
ATOM   2856  NE  ARG A 185      59.063  70.703 108.408  1.00  0.00           N
ATOM   2858  CZ  ARG A 185      59.743  70.123 107.418  1.00  0.00           C
ATOM   2859  NH1 ARG A 185      61.004  69.833 107.578  1.00  0.00           N
ATOM   2862  NH2 ARG A 185      59.183  69.843 106.268  1.00  0.00           N
ATOM   2865  C   ARG A 185      57.904  73.644 112.858  1.00  0.00           C
ATOM   2866  O   ARG A 185      58.533  73.174 113.788  1.00  0.00           O
ATOM   2867  N   GLY A 186      58.063  74.943 112.518  1.00  0.00           N
ATOM   2869  CA  GLY A 186      58.893  75.854 113.308  1.00  0.00           C
ATOM   2872  C   GLY A 186      60.383  75.753 113.078  1.00  0.00           C
ATOM   2873  O   GLY A 186      61.173  76.464 113.678  1.00  0.00           O
ATOM   2874  N   ILE A 187      60.794  74.873 112.158  1.00  0.00           N
ATOM   2876  CA  ILE A 187      62.163  74.674 111.748  1.00  0.00           C
ATOM   2878  CB  ILE A 187      62.323  73.303 111.098  1.00  0.00           C
ATOM   2880  CG2 ILE A 187      63.733  73.053 110.548  1.00  0.00           C
ATOM   2884  CG1 ILE A 187      61.913  72.183 112.088  1.00  0.00           C
ATOM   2887  CD  ILE A 187      62.704  72.163 113.408  1.00  0.00           C
ATOM   2891  C   ILE A 187      62.543  75.803 110.808  1.00  0.00           C
ATOM   2892  O   ILE A 187      61.703  76.353 110.098  1.00  0.00           O
ATOM   2893  N   SER A 188      63.823  76.213 110.788  1.00  0.00           N
ATOM   2895  CA  SER A 188      64.294  77.174 109.798  1.00  0.00           C
ATOM   2897  CB  SER A 188      65.703  77.714 110.108  1.00  0.00           C
ATOM   2900  OG  SER A 188      66.203  78.653 109.148  1.00  0.00           O
ATOM   2902  C   SER A 188      64.273  76.623 108.378  1.00  0.00           C
ATOM   2903  O   SER A 188      64.964  75.634 108.098  1.00  0.00           O
ATOM   2904  N   PRO A 189      63.554  77.193 107.408  1.00  0.00           N
ATOM   2905  CD  PRO A 189      62.523  78.224 107.608  1.00  0.00           C
ATOM   2908  CA  PRO A 189      63.423  76.583 106.088  1.00  0.00           C
ATOM   2910  CB  PRO A 189      62.243  77.333 105.458  1.00  0.00           C
ATOM   2913  CG  PRO A 189      61.423  77.863 106.638  1.00  0.00           C
ATOM   2916  C   PRO A 189      64.684  76.723 105.268  1.00  0.00           C
ATOM   2917  O   PRO A 189      64.754  76.184 104.168  1.00  0.00           O
ATOM   2918  N   ALA A 190      65.724  77.384 105.808  1.00  0.00           N
ATOM   2920  CA  ALA A 190      67.013  77.543 105.188  1.00  0.00           C
ATOM   2922  CB  ALA A 190      67.783  78.684 105.868  1.00  0.00           C
ATOM   2926  C   ALA A 190      67.834  76.273 105.278  1.00  0.00           C
ATOM   2927  O   ALA A 190      68.904  76.174 104.678  1.00  0.00           O
ATOM   2928  N   GLY A 191      67.333  75.263 106.028  1.00  0.00           N
ATOM   2930  CA  GLY A 191      67.943  73.953 106.148  1.00  0.00           C
ATOM   2933  C   GLY A 191      68.324  73.303 104.848  1.00  0.00           C
ATOM   2934  O   GLY A 191      69.463  72.903 104.668  1.00  0.00           O
ATOM   2935  N   LEU A 192      67.383  73.224 103.888  1.00  0.00           N
ATOM   2937  CA  LEU A 192      67.593  72.564 102.608  1.00  0.00           C
ATOM   2939  CB  LEU A 192      66.254  72.494 101.818  1.00  0.00           C
ATOM   2942  CG  LEU A 192      66.284  71.613 100.548  1.00  0.00           C
ATOM   2944  CD1 LEU A 192      66.514  70.123 100.868  1.00  0.00           C
ATOM   2948  CD2 LEU A 192      64.993  71.763  99.718  1.00  0.00           C
ATOM   2952  C   LEU A 192      68.694  73.224 101.778  1.00  0.00           C
ATOM   2953  O   LEU A 192      69.624  72.593 101.278  1.00  0.00           O
ATOM   2954  N   ALA A 193      68.654  74.553 101.708  1.00  0.00           N
ATOM   2956  CA  ALA A 193      69.684  75.324 101.068  1.00  0.00           C
ATOM   2958  CB  ALA A 193      69.184  76.773 100.918  1.00  0.00           C
ATOM   2962  C   ALA A 193      71.063  75.184 101.728  1.00  0.00           C
ATOM   2963  O   ALA A 193      72.063  75.043 101.028  1.00  0.00           O
ATOM   2964  N   THR A 194      71.143  75.123 103.078  1.00  0.00           N
ATOM   2966  CA  THR A 194      72.354  74.724 103.808  1.00  0.00           C
ATOM   2968  CB  THR A 194      72.193  74.784 105.338  1.00  0.00           C
ATOM   2970  OG1 THR A 194      72.184  76.123 105.808  1.00  0.00           O
ATOM   2972  CG2 THR A 194      73.333  74.083 106.098  1.00  0.00           C
ATOM   2976  C   THR A 194      72.864  73.334 103.478  1.00  0.00           C
ATOM   2977  O   THR A 194      74.073  73.113 103.328  1.00  0.00           O
ATOM   2978  N   SER A 195      71.953  72.343 103.378  1.00  0.00           N
ATOM   2980  CA  SER A 195      72.283  70.933 103.168  1.00  0.00           C
ATOM   2982  CB  SER A 195      71.004  70.083 102.938  1.00  0.00           C
ATOM   2985  OG  SER A 195      70.113  70.134 104.048  1.00  0.00           O
ATOM   2987  C   SER A 195      73.103  70.714 101.928  1.00  0.00           C
ATOM   2988  O   SER A 195      74.163  70.093 101.918  1.00  0.00           O
ATOM   2989  N   PHE A 196      72.643  71.333 100.848  1.00  0.00           N
ATOM   2991  CA  PHE A 196      73.313  71.434  99.588  1.00  0.00           C
ATOM   2993  CB  PHE A 196      72.393  72.244  98.658  1.00  0.00           C
ATOM   2996  CG  PHE A 196      71.014  71.623  98.428  1.00  0.00           C
ATOM   2997  CD1 PHE A 196      70.824  70.254  98.238  1.00  0.00           C
ATOM   2999  CE1 PHE A 196      69.583  69.754  97.818  1.00  0.00           C
ATOM   3001  CZ  PHE A 196      68.504  70.613  97.628  1.00  0.00           C
ATOM   3003  CD2 PHE A 196      69.904  72.483  98.268  1.00  0.00           C
ATOM   3005  CE2 PHE A 196      68.663  71.983  97.858  1.00  0.00           C
ATOM   3007  C   PHE A 196      74.673  72.134  99.628  1.00  0.00           C
ATOM   3008  O   PHE A 196      75.654  71.683  99.028  1.00  0.00           O
ATOM   3009  N   GLU A 197      74.813  73.253 100.368  1.00  0.00           N
ATOM   3011  CA  GLU A 197      76.093  73.934 100.558  1.00  0.00           C
ATOM   3013  CB  GLU A 197      75.943  75.244 101.378  1.00  0.00           C
ATOM   3016  CG  GLU A 197      75.123  76.314 100.638  1.00  0.00           C
ATOM   3019  CD  GLU A 197      74.993  77.623 101.398  1.00  0.00           C
ATOM   3020  OE1 GLU A 197      74.913  77.703 102.648  1.00  0.00           O
ATOM   3021  OE2 GLU A 197      74.953  78.644 100.658  1.00  0.00           O
ATOM   3022  C   GLU A 197      77.153  73.093 101.238  1.00  0.00           C
ATOM   3023  O   GLU A 197      78.343  73.214 100.928  1.00  0.00           O
ATOM   3024  N   LYS A 198      76.754  72.254 102.198  1.00  0.00           N
ATOM   3026  CA  LYS A 198      77.633  71.353 102.908  1.00  0.00           C
ATOM   3028  CB  LYS A 198      76.923  70.953 104.218  1.00  0.00           C
ATOM   3031  CG  LYS A 198      77.803  70.144 105.188  1.00  0.00           C
ATOM   3034  CD  LYS A 198      77.143  69.713 106.518  1.00  0.00           C
ATOM   3037  CE  LYS A 198      77.004  70.803 107.578  1.00  0.00           C
ATOM   3040  NZ  LYS A 198      76.093  71.824 107.078  1.00  0.00           N
ATOM   3044  C   LYS A 198      78.013  70.103 102.138  1.00  0.00           C
ATOM   3045  O   LYS A 198      79.113  69.573 102.308  1.00  0.00           O
ATOM   3046  N   LEU A 199      77.124  69.604 101.248  1.00  0.00           N
ATOM   3048  CA  LEU A 199      77.374  68.433 100.418  1.00  0.00           C
ATOM   3050  CB  LEU A 199      76.063  67.744  99.958  1.00  0.00           C
ATOM   3053  CG  LEU A 199      75.553  66.623 100.898  1.00  0.00           C
ATOM   3055  CD1 LEU A 199      75.104  67.123 102.268  1.00  0.00           C
ATOM   3059  CD2 LEU A 199      74.434  65.814 100.238  1.00  0.00           C
ATOM   3063  C   LEU A 199      78.224  68.803  99.208  1.00  0.00           C
ATOM   3064  O   LEU A 199      78.834  67.953  98.568  1.00  0.00           O
ATOM   3065  N   ALA A 200      78.283  70.114  98.888  1.00  0.00           N
ATOM   3067  CA  ALA A 200      79.113  70.714  97.878  1.00  0.00           C
ATOM   3069  CB  ALA A 200      78.953  72.244  97.838  1.00  0.00           C
ATOM   3073  C   ALA A 200      80.573  70.403  98.048  1.00  0.00           C
ATOM   3074  O   ALA A 200      81.213  70.834  99.008  1.00  0.00           O
ATOM   3075  N   LYS A 201      81.114  69.623  97.118  1.00  0.00           N
ATOM   3077  CA  LYS A 201      82.453  69.134  97.238  1.00  0.00           C
ATOM   3079  CB  LYS A 201      82.453  67.614  96.958  1.00  0.00           C
ATOM   3082  CG  LYS A 201      83.763  66.884  97.288  1.00  0.00           C
ATOM   3085  CD  LYS A 201      84.224  67.093  98.738  1.00  0.00           C
ATOM   3088  CE  LYS A 201      85.493  66.293  99.108  1.00  0.00           C
ATOM   3091  NZ  LYS A 201      86.724  66.943  98.618  1.00  0.00           N
ATOM   3095  C   LYS A 201      83.303  69.894  96.248  1.00  0.00           C
ATOM   3096  O   LYS A 201      82.814  70.534  95.318  1.00  0.00           O
ATOM   3097  N   LEU A 202      84.624  69.833  96.428  1.00  0.00           N
ATOM   3099  CA  LEU A 202      85.624  70.483  95.608  1.00  0.00           C
ATOM   3101  CB  LEU A 202      87.023  70.203  96.208  1.00  0.00           C
ATOM   3104  CG  LEU A 202      87.243  70.613  97.678  1.00  0.00           C
ATOM   3106  CD1 LEU A 202      88.594  70.064  98.148  1.00  0.00           C
ATOM   3110  CD2 LEU A 202      87.204  72.143  97.828  1.00  0.00           C
ATOM   3114  C   LEU A 202      85.603  70.023  94.138  1.00  0.00           C
ATOM   3115  O   LEU A 202      86.123  70.714  93.268  1.00  0.00           O
ATOM   3116  N   GLU A 203      85.023  68.833  93.828  1.00  0.00           N
ATOM   3118  CA  GLU A 203      84.873  68.323  92.478  1.00  0.00           C
ATOM   3120  CB  GLU A 203      84.393  66.854  92.408  1.00  0.00           C
ATOM   3123  CG  GLU A 203      82.954  66.553  92.898  1.00  0.00           C
ATOM   3126  CD  GLU A 203      82.603  65.064  92.798  1.00  0.00           C
ATOM   3127  OE1 GLU A 203      83.514  64.264  92.468  1.00  0.00           O
ATOM   3128  OE2 GLU A 203      81.424  64.713  93.058  1.00  0.00           O
ATOM   3129  C   GLU A 203      84.064  69.244  91.558  1.00  0.00           C
ATOM   3130  O   GLU A 203      82.893  69.553  91.788  1.00  0.00           O
ATOM   3131  N   GLU A 204      84.704  69.724  90.478  1.00  0.00           N
ATOM   3133  CA  GLU A 204      84.064  70.433  89.388  1.00  0.00           C
ATOM   3135  CB  GLU A 204      85.074  71.034  88.388  1.00  0.00           C
ATOM   3138  CG  GLU A 204      86.014  72.013  89.118  1.00  0.00           C
ATOM   3141  CD  GLU A 204      87.163  72.543  88.288  1.00  0.00           C
ATOM   3142  OE1 GLU A 204      87.323  72.104  87.128  1.00  0.00           O
ATOM   3143  OE2 GLU A 204      87.913  73.393  88.818  1.00  0.00           O
ATOM   3144  C   GLU A 204      83.133  69.534  88.628  1.00  0.00           C
ATOM   3145  O   GLU A 204      83.354  68.334  88.528  1.00  0.00           O
ATOM   3146  N   GLY A 205      82.043  70.103  88.118  1.00  0.00           N
ATOM   3148  CA  GLY A 205      81.123  69.363  87.288  1.00  0.00           C
ATOM   3151  C   GLY A 205      80.713  70.284  86.208  1.00  0.00           C
ATOM   3152  O   GLY A 205      81.263  71.384  86.078  1.00  0.00           O
ATOM   3153  N   ARG A 206      79.703  69.913  85.418  1.00  0.00           N
ATOM   3155  CA  ARG A 206      79.094  70.893  84.538  1.00  0.00           C
ATOM   3157  CB  ARG A 206      78.004  70.244  83.678  1.00  0.00           C
ATOM   3160  CG  ARG A 206      78.523  69.194  82.688  1.00  0.00           C
ATOM   3163  CD  ARG A 206      77.333  68.564  81.988  1.00  0.00           C
ATOM   3166  NE  ARG A 206      77.853  67.684  80.908  1.00  0.00           N
ATOM   3168  CZ  ARG A 206      77.103  66.863  80.198  1.00  0.00           C
ATOM   3169  NH1 ARG A 206      75.794  66.913  80.208  1.00  0.00           N
ATOM   3172  NH2 ARG A 206      77.663  65.994  79.408  1.00  0.00           N
ATOM   3175  C   ARG A 206      78.443  72.043  85.318  1.00  0.00           C
ATOM   3176  O   ARG A 206      78.604  73.224  85.038  1.00  0.00           O
ATOM   3177  N   GLN A 207      77.684  71.663  86.358  1.00  0.00           N
ATOM   3179  CA  GLN A 207      77.103  72.513  87.358  1.00  0.00           C
ATOM   3181  CB  GLN A 207      75.663  72.073  87.718  1.00  0.00           C
ATOM   3184  CG  GLN A 207      74.684  72.143  86.538  1.00  0.00           C
ATOM   3187  CD  GLN A 207      73.273  71.663  86.878  1.00  0.00           C
ATOM   3188  OE1 GLN A 207      72.393  71.694  86.028  1.00  0.00           O
ATOM   3189  NE2 GLN A 207      73.023  71.223  88.138  1.00  0.00           N
ATOM   3192  C   GLN A 207      77.913  72.303  88.598  1.00  0.00           C
ATOM   3193  O   GLN A 207      78.633  71.333  88.728  1.00  0.00           O
ATOM   3194  N   SER A 208      77.694  73.174  89.588  1.00  0.00           N
ATOM   3196  CA  SER A 208      78.193  73.034  90.948  1.00  0.00           C
ATOM   3198  CB  SER A 208      78.004  74.413  91.618  1.00  0.00           C
ATOM   3201  OG  SER A 208      78.794  74.573  92.798  1.00  0.00           O
ATOM   3203  C   SER A 208      77.464  71.933  91.738  1.00  0.00           C
ATOM   3204  O   SER A 208      76.943  72.193  92.818  1.00  0.00           O
ATOM   3205  N   SER A 209      77.453  70.703  91.168  1.00  0.00           N
ATOM   3207  CA  SER A 209      77.023  69.413  91.728  1.00  0.00           C
ATOM   3209  CB  SER A 209      77.934  68.814  92.838  1.00  0.00           C
ATOM   3212  OG  SER A 209      77.953  69.573  94.048  1.00  0.00           O
ATOM   3214  C   SER A 209      75.544  69.233  91.998  1.00  0.00           C
ATOM   3215  O   SER A 209      74.793  70.174  92.248  1.00  0.00           O
ATOM   3216  N   MET A 210      75.023  67.983  91.898  1.00  0.00           N
ATOM   3218  CA  MET A 210      73.654  67.663  92.248  1.00  0.00           C
ATOM   3220  CB  MET A 210      72.924  66.834  91.138  1.00  0.00           C
ATOM   3223  CG  MET A 210      73.123  67.323  89.688  1.00  0.00           C
ATOM   3226  SD  MET A 210      72.613  66.104  88.428  1.00  0.00           S
ATOM   3227  CE  MET A 210      73.934  64.873  88.658  1.00  0.00           C
ATOM   3231  C   MET A 210      73.773  66.814  93.488  1.00  0.00           C
ATOM   3232  O   MET A 210      74.154  65.644  93.458  1.00  0.00           O
ATOM   3233  N   PHE A 211      73.554  67.434  94.648  1.00  0.00           N
ATOM   3235  CA  PHE A 211      73.953  66.933  95.958  1.00  0.00           C
ATOM   3237  CB  PHE A 211      73.663  68.013  97.018  1.00  0.00           C
ATOM   3240  CG  PHE A 211      74.184  69.334  96.518  1.00  0.00           C
ATOM   3241  CD1 PHE A 211      75.544  69.634  96.618  1.00  0.00           C
ATOM   3243  CE1 PHE A 211      76.043  70.803  96.028  1.00  0.00           C
ATOM   3245  CZ  PHE A 211      75.184  71.663  95.338  1.00  0.00           C
ATOM   3247  CD2 PHE A 211      73.324  70.214  95.848  1.00  0.00           C
ATOM   3249  CE2 PHE A 211      73.823  71.364  95.228  1.00  0.00           C
ATOM   3251  C   PHE A 211      73.263  65.644  96.368  1.00  0.00           C
ATOM   3252  O   PHE A 211      73.924  64.724  96.858  1.00  0.00           O
ATOM   3253  N   ASP A 212      71.943  65.574  96.128  1.00  0.00           N
ATOM   3255  CA  ASP A 212      71.073  64.584  96.718  1.00  0.00           C
ATOM   3257  CB  ASP A 212      69.904  65.254  97.518  1.00  0.00           C
ATOM   3260  CG  ASP A 212      70.273  66.343  98.508  1.00  0.00           C
ATOM   3261  OD1 ASP A 212      71.463  66.683  98.708  1.00  0.00           O
ATOM   3262  OD2 ASP A 212      69.313  66.824  99.188  1.00  0.00           O
ATOM   3263  C   ASP A 212      70.424  63.703  95.638  1.00  0.00           C
ATOM   3264  O   ASP A 212      69.614  62.853  95.968  1.00  0.00           O
ATOM   3265  N   ASP A 213      70.783  63.934  94.358  1.00  0.00           N
ATOM   3267  CA  ASP A 213      70.123  63.494  93.128  1.00  0.00           C
ATOM   3269  CB  ASP A 213      69.513  62.023  93.118  1.00  0.00           C
ATOM   3272  CG  ASP A 213      68.044  61.773  93.418  1.00  0.00           C
ATOM   3273  OD1 ASP A 213      67.333  62.703  93.848  1.00  0.00           O
ATOM   3274  OD2 ASP A 213      67.613  60.604  93.198  1.00  0.00           O
ATOM   3275  C   ASP A 213      69.323  64.614  92.468  1.00  0.00           C
ATOM   3276  O   ASP A 213      69.653  65.034  91.358  1.00  0.00           O
ATOM   3277  N   HIS A 214      68.324  65.184  93.178  1.00  0.00           N
ATOM   3279  CA  HIS A 214      67.563  66.384  92.848  1.00  0.00           C
ATOM   3281  CB  HIS A 214      66.663  66.814  94.038  1.00  0.00           C
ATOM   3284  ND1 HIS A 214      64.624  65.384  94.088  1.00  0.00           N
ATOM   3285  CG  HIS A 214      65.864  65.693  94.608  1.00  0.00           C
ATOM   3286  CE1 HIS A 214      64.133  64.443  94.868  1.00  0.00           C
ATOM   3288  NE2 HIS A 214      64.973  64.154  95.888  1.00  0.00           N
ATOM   3290  CD2 HIS A 214      66.083  64.943  95.718  1.00  0.00           C
ATOM   3292  C   HIS A 214      68.423  67.614  92.468  1.00  0.00           C
ATOM   3293  O   HIS A 214      69.133  68.134  93.338  1.00  0.00           O
ATOM   3294  N   PRO A 215      68.423  68.153  91.248  1.00  0.00           N
ATOM   3295  CD  PRO A 215      67.953  67.424  90.058  1.00  0.00           C
ATOM   3298  CA  PRO A 215      69.413  69.153  90.868  1.00  0.00           C
ATOM   3300  CB  PRO A 215      69.523  69.034  89.348  1.00  0.00           C
ATOM   3303  CG  PRO A 215      69.084  67.614  89.048  1.00  0.00           C
ATOM   3306  C   PRO A 215      69.073  70.604  91.238  1.00  0.00           C
ATOM   3307  O   PRO A 215      67.993  71.114  90.958  1.00  0.00           O
ATOM   3308  N   ALA A 216      70.034  71.343  91.808  1.00  0.00           N
ATOM   3310  CA  ALA A 216      69.843  72.714  92.148  1.00  0.00           C
ATOM   3312  CB  ALA A 216      70.523  73.084  93.468  1.00  0.00           C
ATOM   3316  C   ALA A 216      70.253  73.644  91.038  1.00  0.00           C
ATOM   3317  O   ALA A 216      71.404  74.074  90.868  1.00  0.00           O
ATOM   3318  N   SER A 217      69.243  74.034  90.268  1.00  0.00           N
ATOM   3320  CA  SER A 217      69.283  75.203  89.428  1.00  0.00           C
ATOM   3322  CB  SER A 217      68.013  75.324  88.578  1.00  0.00           C
ATOM   3325  OG  SER A 217      68.094  76.384  87.628  1.00  0.00           O
ATOM   3327  C   SER A 217      69.484  76.494  90.218  1.00  0.00           C
ATOM   3328  O   SER A 217      69.103  76.613  91.388  1.00  0.00           O
ATOM   3329  N   ALA A 218      70.023  77.523  89.558  1.00  0.00           N
ATOM   3331  CA  ALA A 218      69.883  78.884  90.038  1.00  0.00           C
ATOM   3333  CB  ALA A 218      70.583  79.853  89.068  1.00  0.00           C
ATOM   3337  C   ALA A 218      68.413  79.284  90.248  1.00  0.00           C
ATOM   3338  O   ALA A 218      68.063  79.884  91.258  1.00  0.00           O
ATOM   3339  N   GLU A 219      67.493  78.873  89.338  1.00  0.00           N
ATOM   3341  CA  GLU A 219      66.054  79.093  89.448  1.00  0.00           C
ATOM   3343  CB  GLU A 219      65.323  78.373  88.288  1.00  0.00           C
ATOM   3346  CG  GLU A 219      63.783  78.483  88.318  1.00  0.00           C
ATOM   3349  CD  GLU A 219      63.063  77.693  87.218  1.00  0.00           C
ATOM   3350  OE1 GLU A 219      63.694  76.814  86.578  1.00  0.00           O
ATOM   3351  OE2 GLU A 219      61.844  77.964  87.058  1.00  0.00           O
ATOM   3352  C   GLU A 219      65.453  78.553  90.738  1.00  0.00           C
ATOM   3353  O   GLU A 219      64.684  79.203  91.448  1.00  0.00           O
ATOM   3354  N   ARG A 220      65.864  77.314  91.078  1.00  0.00           N
ATOM   3356  CA  ARG A 220      65.493  76.634  92.298  1.00  0.00           C
ATOM   3358  CB  ARG A 220      66.124  75.223  92.288  1.00  0.00           C
ATOM   3361  CG  ARG A 220      65.434  74.153  93.158  1.00  0.00           C
ATOM   3364  CD  ARG A 220      66.184  72.824  93.028  1.00  0.00           C
ATOM   3367  NE  ARG A 220      65.474  71.703  93.688  1.00  0.00           N
ATOM   3369  CZ  ARG A 220      65.443  71.424  94.978  1.00  0.00           C
ATOM   3370  NH1 ARG A 220      65.923  72.143  95.958  1.00  0.00           N
ATOM   3373  NH2 ARG A 220      64.823  70.314  95.308  1.00  0.00           N
ATOM   3376  C   ARG A 220      65.993  77.434  93.488  1.00  0.00           C
ATOM   3377  O   ARG A 220      65.224  77.854  94.338  1.00  0.00           O
ATOM   3378  N   ALA A 221      67.273  77.843  93.508  1.00  0.00           N
ATOM   3380  CA  ALA A 221      67.803  78.684  94.578  1.00  0.00           C
ATOM   3382  CB  ALA A 221      69.303  78.964  94.338  1.00  0.00           C
ATOM   3386  C   ALA A 221      67.053  79.993  94.728  1.00  0.00           C
ATOM   3387  O   ALA A 221      66.713  80.434  95.828  1.00  0.00           O
ATOM   3388  N   GLN A 222      66.724  80.633  93.588  1.00  0.00           N
ATOM   3390  CA  GLN A 222      65.843  81.783  93.518  1.00  0.00           C
ATOM   3392  CB  GLN A 222      65.743  82.323  92.058  1.00  0.00           C
ATOM   3395  CG  GLN A 222      66.783  83.394  91.618  1.00  0.00           C
ATOM   3398  CD  GLN A 222      68.234  82.944  91.418  1.00  0.00           C
ATOM   3399  OE1 GLN A 222      68.764  83.063  90.308  1.00  0.00           O
ATOM   3400  NE2 GLN A 222      68.924  82.534  92.508  1.00  0.00           N
ATOM   3403  C   GLN A 222      64.434  81.584  94.068  1.00  0.00           C
ATOM   3404  O   GLN A 222      63.974  82.403  94.858  1.00  0.00           O
ATOM   3405  N   HIS A 223      63.703  80.513  93.698  1.00  0.00           N
ATOM   3407  CA  HIS A 223      62.343  80.314  94.168  1.00  0.00           C
ATOM   3409  CB  HIS A 223      61.643  79.123  93.468  1.00  0.00           C
ATOM   3412  ND1 HIS A 223      59.243  79.733  93.248  1.00  0.00           N
ATOM   3413  CG  HIS A 223      60.213  78.983  93.888  1.00  0.00           C
ATOM   3414  CE1 HIS A 223      58.114  79.433  93.858  1.00  0.00           C
ATOM   3416  NE2 HIS A 223      58.303  78.513  94.828  1.00  0.00           N
ATOM   3418  CD2 HIS A 223      59.653  78.214  94.848  1.00  0.00           C
ATOM   3420  C   HIS A 223      62.254  80.133  95.678  1.00  0.00           C
ATOM   3421  O   HIS A 223      61.413  80.744  96.338  1.00  0.00           O
ATOM   3422  N   ILE A 224      63.143  79.314  96.258  1.00  0.00           N
ATOM   3424  CA  ILE A 224      63.143  79.023  97.688  1.00  0.00           C
ATOM   3426  CB  ILE A 224      64.114  77.863  97.978  1.00  0.00           C
ATOM   3428  CG2 ILE A 224      64.474  77.773  99.478  1.00  0.00           C
ATOM   3432  CG1 ILE A 224      63.473  76.534  97.498  1.00  0.00           C
ATOM   3435  CD  ILE A 224      63.694  76.213  96.028  1.00  0.00           C
ATOM   3439  C   ILE A 224      63.403  80.253  98.548  1.00  0.00           C
ATOM   3440  O   ILE A 224      62.653  80.553  99.478  1.00  0.00           O
ATOM   3441  N   ARG A 225      64.443  81.043  98.198  1.00  0.00           N
ATOM   3443  CA  ARG A 225      64.833  82.244  98.928  1.00  0.00           C
ATOM   3445  CB  ARG A 225      66.173  82.823  98.408  1.00  0.00           C
ATOM   3448  CG  ARG A 225      66.133  83.564  97.058  1.00  0.00           C
ATOM   3451  CD  ARG A 225      67.483  84.103  96.648  1.00  0.00           C
ATOM   3454  NE  ARG A 225      67.323  84.894  95.398  1.00  0.00           N
ATOM   3456  CZ  ARG A 225      68.393  85.283  94.708  1.00  0.00           C
ATOM   3457  NH1 ARG A 225      69.603  84.833  94.988  1.00  0.00           N
ATOM   3460  NH2 ARG A 225      68.273  86.073  93.668  1.00  0.00           N
ATOM   3463  C   ARG A 225      63.794  83.324  98.938  1.00  0.00           C
ATOM   3464  O   ARG A 225      63.593  83.993  99.938  1.00  0.00           O
ATOM   3465  N   ASP A 226      63.094  83.513  97.808  1.00  0.00           N
ATOM   3467  CA  ASP A 226      61.983  84.424  97.668  1.00  0.00           C
ATOM   3469  CB  ASP A 226      61.483  84.403  96.198  1.00  0.00           C
ATOM   3472  CG  ASP A 226      62.393  85.203  95.298  1.00  0.00           C
ATOM   3473  OD1 ASP A 226      63.593  85.444  95.598  1.00  0.00           O
ATOM   3474  OD2 ASP A 226      61.913  85.604  94.198  1.00  0.00           O
ATOM   3475  C   ASP A 226      60.853  84.064  98.628  1.00  0.00           C
ATOM   3476  O   ASP A 226      60.274  84.924  99.298  1.00  0.00           O
ATOM   3477  N   ARG A 227      60.553  82.764  98.728  1.00  0.00           N
ATOM   3479  CA  ARG A 227      59.614  82.214  99.668  1.00  0.00           C
ATOM   3481  CB  ARG A 227      59.263  80.784  99.218  1.00  0.00           C
ATOM   3484  CG  ARG A 227      58.103  80.224 100.038  1.00  0.00           C
ATOM   3487  CD  ARG A 227      57.483  78.934  99.498  1.00  0.00           C
ATOM   3490  NE  ARG A 227      56.623  79.314  98.328  1.00  0.00           N
ATOM   3492  CZ  ARG A 227      55.483  79.964  98.458  1.00  0.00           C
ATOM   3493  NH1 ARG A 227      54.883  80.163  99.608  1.00  0.00           N
ATOM   3496  NH2 ARG A 227      54.923  80.414  97.368  1.00  0.00           N
ATOM   3499  C   ARG A 227      60.033  82.344 101.138  1.00  0.00           C
ATOM   3500  O   ARG A 227      59.224  82.733 101.988  1.00  0.00           O
ATOM   3501  N   MET A 228      61.333  82.114 101.468  1.00  0.00           N
ATOM   3503  CA  MET A 228      61.974  82.453 102.728  1.00  0.00           C
ATOM   3505  CB  MET A 228      63.473  82.013 102.798  1.00  0.00           C
ATOM   3508  CG  MET A 228      63.723  80.483 102.688  1.00  0.00           C
ATOM   3511  SD  MET A 228      65.383  79.913 103.118  1.00  0.00           S
ATOM   3512  CE  MET A 228      66.294  80.593 101.718  1.00  0.00           C
ATOM   3516  C   MET A 228      61.873  83.933 103.088  1.00  0.00           C
ATOM   3517  O   MET A 228      61.584  84.294 104.228  1.00  0.00           O
ATOM   3518  N   SER A 229      62.053  84.844 102.118  1.00  0.00           N
ATOM   3520  CA  SER A 229      61.963  86.274 102.408  1.00  0.00           C
ATOM   3522  CB  SER A 229      62.653  87.144 101.298  1.00  0.00           C
ATOM   3525  OG  SER A 229      61.774  87.773 100.348  1.00  0.00           O
ATOM   3527  C   SER A 229      60.533  86.733 102.668  1.00  0.00           C
ATOM   3528  O   SER A 229      60.303  87.823 103.198  1.00  0.00           O
ATOM   3529  N   ALA A 230      59.533  85.894 102.308  1.00  0.00           N
ATOM   3531  CA  ALA A 230      58.123  86.183 102.458  1.00  0.00           C
ATOM   3533  CB  ALA A 230      57.353  85.404 101.378  1.00  0.00           C
ATOM   3537  C   ALA A 230      57.523  85.903 103.848  1.00  0.00           C
ATOM   3538  O   ALA A 230      56.563  86.584 104.228  1.00  0.00           O
ATOM   3539  N   ASP A 231      58.053  84.963 104.658  1.00  0.00           N
ATOM   3541  CA  ASP A 231      57.553  84.763 106.018  1.00  0.00           C
ATOM   3543  CB  ASP A 231      57.753  83.303 106.518  1.00  0.00           C
ATOM   3546  CG  ASP A 231      56.993  82.814 107.758  1.00  0.00           C
ATOM   3547  OD1 ASP A 231      55.913  83.324 108.128  1.00  0.00           O
ATOM   3548  OD2 ASP A 231      57.423  81.773 108.298  1.00  0.00           O
ATOM   3549  C   ASP A 231      58.273  85.733 106.938  1.00  0.00           C
ATOM   3550  O   ASP A 231      59.443  86.064 106.748  1.00  0.00           O
ATOM   3551  N   GLY A 232      57.573  86.253 107.968  1.00  0.00           N
ATOM   3553  CA  GLY A 232      58.213  87.074 108.998  1.00  0.00           C
ATOM   3556  C   GLY A 232      59.393  86.424 109.668  1.00  0.00           C
ATOM   3557  O   GLY A 232      59.413  85.213 109.898  1.00  0.00           O
ATOM   3558  N   ILE A 233      60.393  87.223 110.078  1.00  0.00           N
ATOM   3560  CA  ILE A 233      61.503  86.743 110.888  1.00  0.00           C
ATOM   3562  CB  ILE A 233      62.643  87.773 110.988  1.00  0.00           C
ATOM   3564  CG2 ILE A 233      63.853  87.223 111.788  1.00  0.00           C
ATOM   3568  CG1 ILE A 233      63.103  88.214 109.578  1.00  0.00           C
ATOM   3571  CD  ILE A 233      63.974  89.464 109.598  1.00  0.00           C
ATOM   3575  C   ILE A 233      60.973  86.274 112.238  1.00  0.00           C
ATOM   3576  O   ILE A 233      59.973  86.794 112.738  1.00  0.00           O
ATOM   3577  N   LYS A 234      61.594  85.224 112.798  1.00  0.00           N
ATOM   3579  CA  LYS A 234      61.293  84.714 114.118  1.00  0.00           C
ATOM   3581  CB  LYS A 234      60.684  83.284 114.028  1.00  0.00           C
ATOM   3584  CG  LYS A 234      59.263  83.254 113.408  1.00  0.00           C
ATOM   3587  CD  LYS A 234      58.143  83.863 114.288  1.00  0.00           C
ATOM   3590  CE  LYS A 234      56.904  84.313 113.498  1.00  0.00           C
ATOM   3593  NZ  LYS A 234      55.973  85.093 114.348  1.00  0.00           N
ATOM   3597  C   LYS A 234      62.533  84.784 115.038  1.00  0.00           C
ATOM   3598  OT1 LYS A 234      63.624  85.253 114.618  1.00  0.00           O
ATOM   3599  OT2 LYS A 234      62.403  84.394 116.228  1.00  0.00           O
ATOM   3600  NH3 POPEB 235      28.333  46.423  82.168  1.00  0.00           N
ATOM   3604  C12 POPEB 235      26.913  46.023  82.438  1.00  0.00           C
ATOM   3607  C11 POPEB 235      26.833  44.873  83.448  1.00  0.00           C
ATOM   3610  P   POPEB 235      25.093  42.894  83.768  1.00  0.00           P
ATOM   3611  O13 POPEB 235      26.213  42.224  84.468  1.00  0.00           O
ATOM   3612  O14 POPEB 235      23.763  42.894  84.398  1.00  0.00           O
ATOM   3613  O11 POPEB 235      25.033  42.203  82.318  1.00  0.00           O
ATOM   3614  O12 POPEB 235      25.493  44.383  83.438  1.00  0.00           O
ATOM   3615  C1  POPEB 235      26.233  42.284  81.518  1.00  0.00           C
ATOM   3618  C2  POPEB 235      26.153  41.533  80.148  1.00  0.00           C
ATOM   3620  O21 POPEB 235      26.083  42.433  79.028  1.00  0.00           O
ATOM   3621  C21 POPEB 235      25.013  43.203  78.948  1.00  0.00           C
ATOM   3622  O22 POPEB 235      24.263  43.513  79.858  1.00  0.00           O
ATOM   3623  C22 POPEB 235      24.783  43.573  77.498  1.00  0.00           C
ATOM   3626  C3  POPEB 235      25.043  40.483  80.048  1.00  0.00           C
ATOM   3629  O31 POPEB 235      25.213  39.643  78.888  1.00  0.00           O
ATOM   3630  C31 POPEB 235      25.433  38.354  79.138  1.00  0.00           C
ATOM   3631  O32 POPEB 235      25.573  37.873  80.258  1.00  0.00           O
ATOM   3632  C32 POPEB 235      25.463  37.534  77.848  1.00  0.00           C
ATOM   3635  C23 POPEB 235      23.983  42.494  76.748  1.00  0.00           C
ATOM   3638  C24 POPEB 235      23.973  42.773  75.248  1.00  0.00           C
ATOM   3641  C25 POPEB 235      23.183  41.733  74.458  1.00  0.00           C
ATOM   3644  C26 POPEB 235      21.683  41.743  74.798  1.00  0.00           C
ATOM   3647  C27 POPEB 235      20.813  40.994  73.778  1.00  0.00           C
ATOM   3650  C28 POPEB 235      20.223  41.904  72.678  1.00  0.00           C
ATOM   3653  C29 POPEB 235      21.253  42.503  71.758  1.00  0.00           C
ATOM   3655 0C21 POPEB 235      21.443  42.174  70.468  1.00  0.00           C
ATOM   3657 1C21 POPEB 235      20.653  41.134  69.718  1.00  0.00           C
ATOM   3660 2C21 POPEB 235      21.203  40.834  68.308  1.00  0.00           C
ATOM   3663 3C21 POPEB 235      21.073  41.994  67.318  1.00  0.00           C
ATOM   3666 4C21 POPEB 235      21.453  41.564  65.888  1.00  0.00           C
ATOM   3669 5C21 POPEB 235      21.483  42.713  64.878  1.00  0.00           C
ATOM   3672 6C21 POPEB 235      22.733  43.604  65.008  1.00  0.00           C
ATOM   3675 7C21 POPEB 235      22.774  44.713  63.958  1.00  0.00           C
ATOM   3678 8C21 POPEB 235      24.024  45.593  64.028  1.00  0.00           C
ATOM   3682  C33 POPEB 235      25.983  38.273  76.598  1.00  0.00           C
ATOM   3685  C34 POPEB 235      25.863  37.423  75.318  1.00  0.00           C
ATOM   3688  C35 POPEB 235      26.493  38.093  74.098  1.00  0.00           C
ATOM   3691  C36 POPEB 235      25.473  38.503  73.028  1.00  0.00           C
ATOM   3694  C37 POPEB 235      26.083  39.393  71.928  1.00  0.00           C
ATOM   3697  C38 POPEB 235      25.033  40.124  71.068  1.00  0.00           C
ATOM   3700  C39 POPEB 235      24.433  39.253  69.958  1.00  0.00           C
ATOM   3703 0C31 POPEB 235      25.033  39.543  68.578  1.00  0.00           C
ATOM   3706 1C31 POPEB 235      24.443  38.654  67.468  1.00  0.00           C
ATOM   3709 2C31 POPEB 235      25.333  38.564  66.218  1.00  0.00           C
ATOM   3712 3C31 POPEB 235      25.293  39.783  65.288  1.00  0.00           C
ATOM   3715 4C31 POPEB 235      26.363  39.683  64.188  1.00  0.00           C
ATOM   3718 5C31 POPEB 235      26.403  40.893  63.248  1.00  0.00           C
ATOM   3721 6C31 POPEB 235      27.603  40.893  62.298  1.00  0.00           C
ATOM   3725  NH3 POPEC 236      11.103   4.973  41.978  1.00  0.00           N
ATOM   3729  C12 POPEC 236       9.993   5.733  41.298  1.00  0.00           C
ATOM   3732  C11 POPEC 236       9.723   7.133  41.908  1.00  0.00           C
ATOM   3735  P   POPEC 236       7.333   7.383  40.598  1.00  0.00           P
ATOM   3736  O13 POPEC 236       7.893   6.673  39.438  1.00  0.00           O
ATOM   3737  O14 POPEC 236       6.453   8.533  40.358  1.00  0.00           O
ATOM   3738  O11 POPEC 236       6.383   6.343  41.338  1.00  0.00           O
ATOM   3739  O12 POPEC 236       8.423   7.673  41.688  1.00  0.00           O
ATOM   3740  C1  POPEC 236       6.633   5.853  42.648  1.00  0.00           C
ATOM   3743  C2  POPEC 236       6.433   6.853  43.828  1.00  0.00           C
ATOM   3745  O21 POPEC 236       6.203   6.013  44.978  1.00  0.00           O
ATOM   3746  C21 POPEC 236       7.333   5.563  45.498  1.00  0.00           C
ATOM   3747  O22 POPEC 236       8.443   5.903  45.158  1.00  0.00           O
ATOM   3748  C22 POPEC 236       7.063   4.633  46.678  1.00  0.00           C
ATOM   3751  C3  POPEC 236       5.233   7.843  43.678  1.00  0.00           C
ATOM   3754  O31 POPEC 236       5.123   8.833  44.728  1.00  0.00           O
ATOM   3755  C31 POPEC 236       4.163   8.723  45.648  1.00  0.00           C
ATOM   3756  O32 POPEC 236       3.303   9.553  45.858  1.00  0.00           O
ATOM   3757  C32 POPEC 236       4.293   7.443  46.488  1.00  0.00           C
ATOM   3760  C23 POPEC 236       7.373   5.323  48.028  1.00  0.00           C
ATOM   3763  C24 POPEC 236       7.413   4.313  49.188  1.00  0.00           C
ATOM   3766  C25 POPEC 236       7.973   4.923  50.478  1.00  0.00           C
ATOM   3769  C26 POPEC 236       6.893   5.493  51.408  1.00  0.00           C
ATOM   3772  C27 POPEC 236       7.503   6.103  52.688  1.00  0.00           C
ATOM   3775  C28 POPEC 236       6.613   6.033  53.938  1.00  0.00           C
ATOM   3778  C29 POPEC 236       6.393   4.613  54.398  1.00  0.00           C
ATOM   3780 0C21 POPEC 236       7.023   3.963  55.388  1.00  0.00           C
ATOM   3782 1C21 POPEC 236       8.123   4.493  56.288  1.00  0.00           C
ATOM   3785 2C21 POPEC 236       9.413   3.653  56.258  1.00  0.00           C
ATOM   3788 3C21 POPEC 236       9.243   2.233  56.798  1.00  0.00           C
ATOM   3791 4C21 POPEC 236      10.553   1.433  56.908  1.00  0.00           C
ATOM   3794 5C21 POPEC 236      11.523   1.943  57.978  1.00  0.00           C
ATOM   3797 6C21 POPEC 236      12.433   0.823  58.488  1.00  0.00           C
ATOM   3800 7C21 POPEC 236      13.143   1.173  59.798  1.00  0.00           C
ATOM   3803 8C21 POPEC 236      14.083   0.073  60.278  1.00  0.00           C
ATOM   3807  C33 POPEC 236       3.613   7.493  47.868  1.00  0.00           C
ATOM   3810  C34 POPEC 236       3.383   6.083  48.448  1.00  0.00           C
ATOM   3813  C35 POPEC 236       3.063   6.103  49.948  1.00  0.00           C
ATOM   3816  C36 POPEC 236       2.713   4.713  50.498  1.00  0.00           C
ATOM   3819  C37 POPEC 236       2.633   4.663  52.028  1.00  0.00           C
ATOM   3822  C38 POPEC 236       2.213   3.283  52.558  1.00  0.00           C
ATOM   3825  C39 POPEC 236       2.563   3.043  54.038  1.00  0.00           C
ATOM   3828 0C31 POPEC 236       1.693   3.813  55.048  1.00  0.00           C
ATOM   3831 1C31 POPEC 236       2.213   3.673  56.488  1.00  0.00           C
ATOM   3834 2C31 POPEC 236       1.223   4.203  57.538  1.00  0.00           C
ATOM   3837 3C31 POPEC 236       1.613   3.893  58.998  1.00  0.00           C
ATOM   3840 4C31 POPEC 236       2.733   4.783  59.568  1.00  0.00           C
ATOM   3843 5C31 POPEC 236       2.933   4.533  61.078  1.00  0.00           C
ATOM   3846 6C31 POPEC 236       4.033   5.393  61.708  1.00  0.00           C
ATOM   3850  NH3 POPED 237     111.733  98.114  35.278  1.00  0.00           N
ATOM   3854  C12 POPED 237     110.893  96.894  35.098  1.00  0.00           C
ATOM   3857  C11 POPED 237     110.103  96.994  33.798  1.00  0.00           C
ATOM   3860  P   POPED 237     107.613  96.444  33.178  1.00  0.00           P
ATOM   3861  O13 POPED 237     107.313  97.904  33.068  1.00  0.00           O
ATOM   3862  O14 POPED 237     107.743  95.674  31.928  1.00  0.00           O
ATOM   3863  O11 POPED 237     106.614  95.663  34.108  1.00  0.00           O
ATOM   3864  O12 POPED 237     108.934  96.203  33.958  1.00  0.00           O
ATOM   3865  C1  POPED 237     106.094  96.213  35.308  1.00  0.00           C
ATOM   3868  C2  POPED 237     106.313  95.213  36.458  1.00  0.00           C
ATOM   3870  O21 POPED 237     105.615  95.714  37.608  1.00  0.00           O
ATOM   3871  C21 POPED 237     105.004  94.784  38.318  1.00  0.00           C
ATOM   3872  O22 POPED 237     105.044  93.583  38.098  1.00  0.00           O
ATOM   3873  C22 POPED 237     104.193  95.413  39.438  1.00  0.00           C
ATOM   3876  C3  POPED 237     107.834  95.014  36.748  1.00  0.00           C
ATOM   3879  O31 POPED 237     108.115  93.744  37.348  1.00  0.00           O
ATOM   3880  C31 POPED 237     108.433  93.564  38.638  1.00  0.00           C
ATOM   3881  O32 POPED 237     108.824  92.484  39.078  1.00  0.00           O
ATOM   3882  C32 POPED 237     108.324  94.823  39.508  1.00  0.00           C
ATOM   3885  C23 POPED 237     103.824  94.383  40.518  1.00  0.00           C
ATOM   3888  C24 POPED 237     102.473  94.693  41.168  1.00  0.00           C
ATOM   3891  C25 POPED 237     102.294  93.884  42.458  1.00  0.00           C
ATOM   3894  C26 POPED 237     100.904  94.023  43.098  1.00  0.00           C
ATOM   3897  C27 POPED 237     101.003  93.914  44.628  1.00  0.00           C
ATOM   3900  C28 POPED 237      99.663  94.123  45.348  1.00  0.00           C
ATOM   3903  C29 POPED 237      99.864  94.163  46.838  1.00  0.00           C
ATOM   3905 0C21 POPED 237      98.973  94.614  47.738  1.00  0.00           C
ATOM   3907 1C21 POPED 237      97.603  95.164  47.408  1.00  0.00           C
ATOM   3910 2C21 POPED 237      97.063  96.123  48.478  1.00  0.00           C
ATOM   3913 3C21 POPED 237      96.795  95.434  49.828  1.00  0.00           C
ATOM   3916 4C21 POPED 237      95.964  96.293  50.788  1.00  0.00           C
ATOM   3919 5C21 POPED 237      95.734  95.584  52.128  1.00  0.00           C
ATOM   3922 6C21 POPED 237      94.893  96.414  53.108  1.00  0.00           C
ATOM   3925 7C21 POPED 237      94.733  95.714  54.458  1.00  0.00           C
ATOM   3928 8C21 POPED 237      93.894  96.514  55.448  1.00  0.00           C
ATOM   3932  C33 POPED 237     108.124  94.543  41.018  1.00  0.00           C
ATOM   3935  C34 POPED 237     108.213  95.843  41.828  1.00  0.00           C
ATOM   3938  C35 POPED 237     108.083  95.604  43.338  1.00  0.00           C
ATOM   3941  C36 POPED 237     107.053  96.523  44.008  1.00  0.00           C
ATOM   3944  C37 POPED 237     106.984  96.284  45.518  1.00  0.00           C
ATOM   3947  C38 POPED 237     105.834  97.043  46.188  1.00  0.00           C
ATOM   3950  C39 POPED 237     106.024  97.174  47.698  1.00  0.00           C
ATOM   3953 0C31 POPED 237     106.014  95.854  48.488  1.00  0.00           C
ATOM   3956 1C31 POPED 237     106.284  96.153  49.968  1.00  0.00           C
ATOM   3959 2C31 POPED 237     106.633  94.933  50.828  1.00  0.00           C
ATOM   3962 3C31 POPED 237     107.264  95.353  52.178  1.00  0.00           C
ATOM   3965 4C31 POPED 237     106.483  96.463  52.898  1.00  0.00           C
ATOM   3968 5C31 POPED 237     107.154  96.934  54.188  1.00  0.00           C
ATOM   3971 6C31 POPED 237     106.493  98.184  54.778  1.00  0.00           C
ATOM   3975  NH3 POPEE 238     120.404  99.854  36.068  1.00  0.00           N
ATOM   3979  C12 POPEE 238     121.523 100.513  35.318  1.00  0.00           C
ATOM   3982  C11 POPEE 238     122.624  99.494  35.008  1.00  0.00           C
ATOM   3985  P   POPEE 238     123.503  97.794  33.258  1.00  0.00           P
ATOM   3986  O13 POPEE 238     122.873  96.444  33.208  1.00  0.00           O
ATOM   3987  O14 POPEE 238     124.064  98.354  32.008  1.00  0.00           O
ATOM   3988  O11 POPEE 238     124.613  97.893  34.388  1.00  0.00           O
ATOM   3989  O12 POPEE 238     122.434  98.834  33.768  1.00  0.00           O
ATOM   3990  C1  POPEE 238     125.113  96.834  35.188  1.00  0.00           C
ATOM   3993  C2  POPEE 238     124.453  96.713  36.598  1.00  0.00           C
ATOM   3995  O21 POPEE 238     123.045  96.433  36.468  1.00  0.00           O
ATOM   3996  C21 POPEE 238     122.583  95.533  37.318  1.00  0.00           C
ATOM   3997  O22 POPEE 238     123.234  94.653  37.858  1.00  0.00           O
ATOM   3998  C22 POPEE 238     121.114  95.824  37.558  1.00  0.00           C
ATOM   4001  C3  POPEE 238     124.634  97.993  37.488  1.00  0.00           C
ATOM   4004  O31 POPEE 238     124.073  97.834  38.808  1.00  0.00           O
ATOM   4005  C31 POPEE 238     122.993  98.524  39.138  1.00  0.00           C
ATOM   4006  O32 POPEE 238     122.313  99.184  38.358  1.00  0.00           O
ATOM   4007  C32 POPEE 238     122.703  98.293  40.628  1.00  0.00           C
ATOM   4010  C23 POPEE 238     120.533  94.973  38.708  1.00  0.00           C
ATOM   4013  C24 POPEE 238     120.233  93.543  38.248  1.00  0.00           C
ATOM   4016  C25 POPEE 238     119.743  92.624  39.368  1.00  0.00           C
ATOM   4019  C26 POPEE 238     118.363  92.963  39.948  1.00  0.00           C
ATOM   4022  C27 POPEE 238     118.033  92.013  41.108  1.00  0.00           C
ATOM   4025  C28 POPEE 238     116.643  92.254  41.738  1.00  0.00           C
ATOM   4028  C29 POPEE 238     116.693  92.753  43.158  1.00  0.00           C
ATOM   4030 0C21 POPEE 238     116.514  92.023  44.268  1.00  0.00           C
ATOM   4032 1C21 POPEE 238     116.213  90.544  44.358  1.00  0.00           C
ATOM   4035 2C21 POPEE 238     117.264  89.803  45.208  1.00  0.00           C
ATOM   4038 3C21 POPEE 238     116.944  88.303  45.368  1.00  0.00           C
ATOM   4041 4C21 POPEE 238     117.913  87.573  46.298  1.00  0.00           C
ATOM   4044 5C21 POPEE 238     117.593  86.083  46.438  1.00  0.00           C
ATOM   4047 6C21 POPEE 238     116.413  85.793  47.378  1.00  0.00           C
ATOM   4050 7C21 POPEE 238     115.943  84.334  47.318  1.00  0.00           C
ATOM   4053 8C21 POPEE 238     114.733  84.033  48.198  1.00  0.00           C
ATOM   4057  C33 POPEE 238     123.054  99.494  41.538  1.00  0.00           C
ATOM   4060  C34 POPEE 238     124.533  99.903  41.468  1.00  0.00           C
ATOM   4063  C35 POPEE 238     125.034 100.773  42.638  1.00  0.00           C
ATOM   4066  C36 POPEE 238     125.413  99.924  43.848  1.00  0.00           C
ATOM   4069  C37 POPEE 238     126.333 100.584  44.878  1.00  0.00           C
ATOM   4072  C38 POPEE 238     126.763  99.504  45.868  1.00  0.00           C
ATOM   4075  C39 POPEE 238     127.514  99.963  47.118  1.00  0.00           C
ATOM   4078 0C31 POPEE 238     127.523  98.784  48.098  1.00  0.00           C
ATOM   4081 1C31 POPEE 238     128.054  99.064  49.488  1.00  0.00           C
ATOM   4084 2C31 POPEE 238     127.843  97.834  50.388  1.00  0.00           C
ATOM   4087 3C31 POPEE 238     126.923  98.084  51.578  1.00  0.00           C
ATOM   4090 4C31 POPEE 238     126.903  96.873  52.518  1.00  0.00           C
ATOM   4093 5C31 POPEE 238     126.424  97.223  53.928  1.00  0.00           C
ATOM   4096 6C31 POPEE 238     126.754  96.134  54.948  1.00  0.00           C
ATOM   4100  NH3 POPEF 239      37.774  89.714  33.168  1.00  0.00           N
ATOM   4104  C12 POPEF 239      37.603  88.214  33.088  1.00  0.00           C
ATOM   4107  C11 POPEF 239      38.803  87.524  32.398  1.00  0.00           C
ATOM   4110  P   POPEF 239      40.794  88.524  33.798  1.00  0.00           P
ATOM   4111  O13 POPEF 239      42.213  88.764  33.508  1.00  0.00           O
ATOM   4112  O14 POPEF 239      40.013  89.543  34.568  1.00  0.00           O
ATOM   4113  O11 POPEF 239      40.633  87.104  34.488  1.00  0.00           O
ATOM   4114  O12 POPEF 239      40.004  88.314  32.418  1.00  0.00           O
ATOM   4115  C1  POPEF 239      40.143  86.943  35.828  1.00  0.00           C
ATOM   4118  C2  POPEF 239      41.173  86.234  36.758  1.00  0.00           C
ATOM   4120  O21 POPEF 239      40.903  86.474  38.148  1.00  0.00           O
ATOM   4121  C21 POPEF 239      39.713  86.183  38.648  1.00  0.00           C
ATOM   4122  O22 POPEF 239      38.893  85.423  38.178  1.00  0.00           O
ATOM   4123  C22 POPEF 239      39.543  86.983  39.938  1.00  0.00           C
ATOM   4126  C3  POPEF 239      42.613  86.713  36.458  1.00  0.00           C
ATOM   4129  O31 POPEF 239      43.583  86.164  37.388  1.00  0.00           O
ATOM   4130  C31 POPEF 239      43.944  87.013  38.358  1.00  0.00           C
ATOM   4131  O32 POPEF 239      43.373  88.053  38.638  1.00  0.00           O
ATOM   4132  C32 POPEF 239      45.213  86.463  39.018  1.00  0.00           C
ATOM   4135  C23 POPEF 239      39.763  86.164  41.218  1.00  0.00           C
ATOM   4138  C24 POPEF 239      39.473  86.974  42.498  1.00  0.00           C
ATOM   4141  C25 POPEF 239      39.364  86.094  43.738  1.00  0.00           C
ATOM   4144  C26 POPEF 239      39.183  86.873  45.048  1.00  0.00           C
ATOM   4147  C27 POPEF 239      38.893  85.924  46.218  1.00  0.00           C
ATOM   4150  C28 POPEF 239      39.443  86.393  47.578  1.00  0.00           C
ATOM   4153  C29 POPEF 239      40.953  86.334  47.618  1.00  0.00           C
ATOM   4155 0C21 POPEF 239      41.774  87.043  48.418  1.00  0.00           C
ATOM   4157 1C21 POPEF 239      41.353  88.033  49.468  1.00  0.00           C
ATOM   4160 2C21 POPEF 239      41.864  87.654  50.878  1.00  0.00           C
ATOM   4163 3C21 POPEF 239      43.393  87.664  51.018  1.00  0.00           C
ATOM   4166 4C21 POPEF 239      43.873  87.713  52.488  1.00  0.00           C
ATOM   4169 5C21 POPEF 239      43.623  89.084  53.148  1.00  0.00           C
ATOM   4172 6C21 POPEF 239      44.103  89.154  54.598  1.00  0.00           C
ATOM   4175 7C21 POPEF 239      43.733  90.483  55.268  1.00  0.00           C
ATOM   4178 8C21 POPEF 239      44.213  90.584  56.718  1.00  0.00           C
ATOM   4182  C33 POPEF 239      45.913  87.463  39.968  1.00  0.00           C
ATOM   4185  C34 POPEF 239      45.293  87.613  41.368  1.00  0.00           C
ATOM   4188  C35 POPEF 239      45.264  86.304  42.168  1.00  0.00           C
ATOM   4191  C36 POPEF 239      44.903  86.533  43.638  1.00  0.00           C
ATOM   4194  C37 POPEF 239      44.303  85.294  44.298  1.00  0.00           C
ATOM   4197  C38 POPEF 239      44.243  85.393  45.828  1.00  0.00           C
ATOM   4200  C39 POPEF 239      45.424  84.653  46.478  1.00  0.00           C
ATOM   4203 0C31 POPEF 239      45.443  84.714  48.008  1.00  0.00           C
ATOM   4206 1C31 POPEF 239      46.363  83.604  48.548  1.00  0.00           C
ATOM   4209 2C31 POPEF 239      46.384  83.433  50.078  1.00  0.00           C
ATOM   4212 3C31 POPEF 239      47.103  84.543  50.848  1.00  0.00           C
ATOM   4215 4C31 POPEF 239      48.623  84.593  50.628  1.00  0.00           C
ATOM   4218 5C31 POPEF 239      49.303  85.604  51.558  1.00  0.00           C
ATOM   4221 6C31 POPEF 239      50.833  85.553  51.508  1.00  0.00           C
ATOM   4225  NH3 POPEG 240      99.733  13.653  40.648  1.00  0.00           N
ATOM   4229  C12 POPEG 240     101.044  13.273  40.018  1.00  0.00           C
ATOM   4232  C11 POPEG 240     101.984  12.633  41.068  1.00  0.00           C
ATOM   4235  P   POPEG 240     100.694  10.543  41.978  1.00  0.00           P
ATOM   4236  O13 POPEG 240     100.904   9.083  41.858  1.00  0.00           O
ATOM   4237  O14 POPEG 240      99.413  11.133  41.528  1.00  0.00           O
ATOM   4238  O11 POPEG 240     100.983  11.033  43.458  1.00  0.00           O
ATOM   4239  O12 POPEG 240     101.844  11.203  41.098  1.00  0.00           O
ATOM   4240  C1  POPEG 240     102.243  10.803  44.068  1.00  0.00           C
ATOM   4243  C2  POPEG 240     102.544  11.873  45.168  1.00  0.00           C
ATOM   4245  O21 POPEG 240     103.264  11.233  46.238  1.00  0.00           O
ATOM   4246  C21 POPEG 240     102.684  10.833  47.348  1.00  0.00           C
ATOM   4247  O22 POPEG 240     101.503  10.903  47.628  1.00  0.00           O
ATOM   4248  C22 POPEG 240     103.713  10.163  48.248  1.00  0.00           C
ATOM   4251  C3  POPEG 240     101.333  12.793  45.558  1.00  0.00           C
ATOM   4254  O31 POPEG 240     101.783  13.813  46.478  1.00  0.00           O
ATOM   4255  C31 POPEG 240     101.413  13.753  47.758  1.00  0.00           C
ATOM   4256  O32 POPEG 240     102.214  13.703  48.688  1.00  0.00           O
ATOM   4257  C32 POPEG 240      99.904  13.743  47.988  1.00  0.00           C
ATOM   4260  C23 POPEG 240     103.045   9.483  49.458  1.00  0.00           C
ATOM   4263  C24 POPEG 240     104.053   8.653  50.258  1.00  0.00           C
ATOM   4266  C25 POPEG 240     103.464   8.043  51.528  1.00  0.00           C
ATOM   4269  C26 POPEG 240     103.255   9.103  52.628  1.00  0.00           C
ATOM   4272  C27 POPEG 240     102.563   8.533  53.868  1.00  0.00           C
ATOM   4275  C28 POPEG 240     101.853   9.613  54.708  1.00  0.00           C
ATOM   4278  C29 POPEG 240     102.794  10.613  55.338  1.00  0.00           C
ATOM   4280 0C21 POPEG 240     103.443  10.413  56.498  1.00  0.00           C
ATOM   4282 1C21 POPEG 240     103.334   9.163  57.318  1.00  0.00           C
ATOM   4285 2C21 POPEG 240     103.973   9.263  58.718  1.00  0.00           C
ATOM   4288 3C21 POPEG 240     103.343  10.323  59.638  1.00  0.00           C
ATOM   4291 4C21 POPEG 240     103.964  10.263  61.048  1.00  0.00           C
ATOM   4294 5C21 POPEG 240     103.623  11.473  61.928  1.00  0.00           C
ATOM   4297 6C21 POPEG 240     104.273  11.363  63.308  1.00  0.00           C
ATOM   4300 7C21 POPEG 240     104.273  12.653  64.148  1.00  0.00           C
ATOM   4303 8C21 POPEG 240     105.273  12.573  65.298  1.00  0.00           C
ATOM   4307  C33 POPEG 240      99.593  14.503  49.298  1.00  0.00           C
ATOM   4310  C34 POPEG 240      98.223  14.173  49.898  1.00  0.00           C
ATOM   4313  C35 POPEG 240      97.893  15.013  51.148  1.00  0.00           C
ATOM   4316  C36 POPEG 240      98.563  14.563  52.468  1.00  0.00           C
ATOM   4319  C37 POPEG 240     100.023  15.033  52.668  1.00  0.00           C
ATOM   4322  C38 POPEG 240     100.504  15.093  54.128  1.00  0.00           C
ATOM   4325  C39 POPEG 240     100.653  13.724  54.808  1.00  0.00           C
ATOM   4328 0C31 POPEG 240      99.484  13.373  55.748  1.00  0.00           C
ATOM   4331 1C31 POPEG 240      99.574  14.043  57.128  1.00  0.00           C
ATOM   4334 2C31 POPEG 240      98.413  13.593  58.038  1.00  0.00           C
ATOM   4337 3C31 POPEG 240      98.654  13.833  59.528  1.00  0.00           C
ATOM   4340 4C31 POPEG 240      97.694  12.993  60.388  1.00  0.00           C
ATOM   4343 5C31 POPEG 240      98.013  13.033  61.888  1.00  0.00           C
ATOM   4346 6C31 POPEG 240      97.283  11.973  62.728  1.00  0.00           C
ATOM   4350  NH3 POPEH 241      91.284  74.293  36.338  1.00  0.00           N
ATOM   4354  C12 POPEH 241      91.343  72.833  35.968  1.00  0.00           C
ATOM   4357  C11 POPEH 241      92.794  72.323  35.788  1.00  0.00           C
ATOM   4360  P   POPEH 241      94.154  70.144  35.198  1.00  0.00           P
ATOM   4361  O13 POPEH 241      94.833  70.784  34.058  1.00  0.00           O
ATOM   4362  O14 POPEH 241      93.913  68.684  35.078  1.00  0.00           O
ATOM   4363  O11 POPEH 241      94.984  70.424  36.518  1.00  0.00           O
ATOM   4364  O12 POPEH 241      92.794  70.924  35.428  1.00  0.00           O
ATOM   4365  C1  POPEH 241      94.854  69.534  37.628  1.00  0.00           C
ATOM   4368  C2  POPEH 241      93.524  69.773  38.408  1.00  0.00           C
ATOM   4370  O21 POPEH 241      93.424  71.134  38.868  1.00  0.00           O
ATOM   4371  C21 POPEH 241      94.304  71.553  39.748  1.00  0.00           C
ATOM   4372  O22 POPEH 241      95.223  70.913  40.238  1.00  0.00           O
ATOM   4373  C22 POPEH 241      93.964  72.983  40.158  1.00  0.00           C
ATOM   4376  C3  POPEH 241      93.303  68.713  39.528  1.00  0.00           C
ATOM   4379  O31 POPEH 241      91.923  68.433  39.858  1.00  0.00           O
ATOM   4380  C31 POPEH 241      91.424  69.183  40.838  1.00  0.00           C
ATOM   4381  O32 POPEH 241      91.503  70.394  40.898  1.00  0.00           O
ATOM   4382  C32 POPEH 241      90.834  68.284  41.928  1.00  0.00           C
ATOM   4385  C23 POPEH 241      93.563  73.023  41.638  1.00  0.00           C
ATOM   4388  C24 POPEH 241      92.794  74.293  41.998  1.00  0.00           C
ATOM   4391  C25 POPEH 241      92.063  74.163  43.338  1.00  0.00           C
ATOM   4394  C26 POPEH 241      92.963  73.754  44.518  1.00  0.00           C
ATOM   4397  C27 POPEH 241      92.183  73.763  45.828  1.00  0.00           C
ATOM   4400  C28 POPEH 241      93.045  73.513  47.078  1.00  0.00           C
ATOM   4403  C29 POPEH 241      92.183  73.453  48.318  1.00  0.00           C
ATOM   4405 0C21 POPEH 241      91.534  74.494  48.878  1.00  0.00           C
ATOM   4407 1C21 POPEH 241      91.604  75.933  48.438  1.00  0.00           C
ATOM   4410 2C21 POPEH 241      91.584  76.943  49.608  1.00  0.00           C
ATOM   4413 3C21 POPEH 241      90.233  77.064  50.318  1.00  0.00           C
ATOM   4416 4C21 POPEH 241      90.233  78.244  51.308  1.00  0.00           C
ATOM   4419 5C21 POPEH 241      88.883  78.523  51.988  1.00  0.00           C
ATOM   4422 6C21 POPEH 241      88.503  77.534  53.098  1.00  0.00           C
ATOM   4425 7C21 POPEH 241      87.473  78.153  54.058  1.00  0.00           C
ATOM   4428 8C21 POPEH 241      86.893  77.193  55.098  1.00  0.00           C
ATOM   4432  C33 POPEH 241      90.685  68.943  43.338  1.00  0.00           C
ATOM   4435  C34 POPEH 241      91.865  69.803  43.838  1.00  0.00           C
ATOM   4438  C35 POPEH 241      93.283  69.223  43.648  1.00  0.00           C
ATOM   4441  C36 POPEH 241      93.874  68.564  44.908  1.00  0.00           C
ATOM   4444  C37 POPEH 241      95.294  68.013  44.678  1.00  0.00           C
ATOM   4447  C38 POPEH 241      95.303  66.504  44.438  1.00  0.00           C
ATOM   4450  C39 POPEH 241      96.674  65.943  44.028  1.00  0.00           C
ATOM   4453 0C31 POPEH 241      96.623  64.453  43.658  1.00  0.00           C
ATOM   4456 1C31 POPEH 241      97.814  64.023  42.798  1.00  0.00           C
ATOM   4459 2C31 POPEH 241      98.303  62.614  43.148  1.00  0.00           C
ATOM   4462 3C31 POPEH 241      99.163  62.614  44.418  1.00  0.00           C
ATOM   4465 4C31 POPEH 241      99.533  61.183  44.838  1.00  0.00           C
ATOM   4468 5C31 POPEH 241     100.594  61.093  45.928  1.00  0.00           C
ATOM   4471 6C31 POPEH 241     100.983  59.654  46.248  1.00  0.00           C
ATOM   4475  NH3 POPEI 242     115.834 117.634  33.148  1.00  0.00           N
ATOM   4479  C12 POPEI 242     116.133 117.643  31.678  1.00  0.00           C
ATOM   4482  C11 POPEI 242     116.923 116.374  31.318  1.00  0.00           C
ATOM   4485  P   POPEI 242     116.844 113.814  32.018  1.00  0.00           P
ATOM   4486  O13 POPEI 242     115.933 112.883  31.318  1.00  0.00           O
ATOM   4487  O14 POPEI 242     118.273 113.744  31.668  1.00  0.00           O
ATOM   4488  O11 POPEI 242     116.693 113.573  33.578  1.00  0.00           O
ATOM   4489  O12 POPEI 242     116.234 115.253  31.858  1.00  0.00           O
ATOM   4490  C1  POPEI 242     117.383 112.463  34.168  1.00  0.00           C
ATOM   4493  C2  POPEI 242     116.523 111.743  35.248  1.00  0.00           C
ATOM   4495  O21 POPEI 242     116.674 112.394  36.528  1.00  0.00           O
ATOM   4496  C21 POPEI 242     115.624 113.074  36.998  1.00  0.00           C
ATOM   4497  O22 POPEI 242     114.604 113.333  36.398  1.00  0.00           O
ATOM   4498  C22 POPEI 242     116.014 113.594  38.408  1.00  0.00           C
ATOM   4501  C3  POPEI 242     117.014 110.264  35.378  1.00  0.00           C
ATOM   4504  O31 POPEI 242     116.243 109.513  36.338  1.00  0.00           O
ATOM   4505  C31 POPEI 242     116.865 108.413  36.788  1.00  0.00           C
ATOM   4506  O32 POPEI 242     117.963 108.023  36.428  1.00  0.00           O
ATOM   4507  C32 POPEI 242     115.983 107.713  37.808  1.00  0.00           C
ATOM   4510  C23 POPEI 242     115.044 113.233  39.578  1.00  0.00           C
ATOM   4513  C24 POPEI 242     115.264 111.864  40.268  1.00  0.00           C
ATOM   4516  C25 POPEI 242     116.473 111.773  41.218  1.00  0.00           C
ATOM   4519  C26 POPEI 242     116.114 112.004  42.698  1.00  0.00           C
ATOM   4522  C27 POPEI 242     117.333 111.943  43.638  1.00  0.00           C
ATOM   4525  C28 POPEI 242     116.973 112.223  45.108  1.00  0.00           C
ATOM   4528  C29 POPEI 242     118.153 112.664  45.938  1.00  0.00           C
ATOM   4530 0C21 POPEI 242     118.703 112.053  47.008  1.00  0.00           C
ATOM   4532 1C21 POPEI 242     118.313 110.724  47.598  1.00  0.00           C
ATOM   4535 2C21 POPEI 242     119.523 109.863  47.988  1.00  0.00           C
ATOM   4538 3C21 POPEI 242     120.303 110.383  49.208  1.00  0.00           C
ATOM   4541 4C21 POPEI 242     121.394 109.394  49.668  1.00  0.00           C
ATOM   4544 5C21 POPEI 242     122.104 109.814  50.958  1.00  0.00           C
ATOM   4547 6C21 POPEI 242     122.794 111.183  50.888  1.00  0.00           C
ATOM   4550 7C21 POPEI 242     123.573 111.493  52.178  1.00  0.00           C
ATOM   4553 8C21 POPEI 242     123.934 112.974  52.338  1.00  0.00           C
ATOM   4557  C33 POPEI 242     116.623 107.683  39.218  1.00  0.00           C
ATOM   4560  C34 POPEI 242     115.933 106.673  40.148  1.00  0.00           C
ATOM   4563  C35 POPEI 242     116.935 105.824  40.948  1.00  0.00           C
ATOM   4566  C36 POPEI 242     117.674 106.614  42.028  1.00  0.00           C
ATOM   4569  C37 POPEI 242     118.964 105.913  42.488  1.00  0.00           C
ATOM   4572  C38 POPEI 242     119.505 106.444  43.828  1.00  0.00           C
ATOM   4575  C39 POPEI 242     118.623 106.034  45.008  1.00  0.00           C
ATOM   4578 0C31 POPEI 242     119.193 106.404  46.388  1.00  0.00           C
ATOM   4581 1C31 POPEI 242     118.243 105.884  47.468  1.00  0.00           C
ATOM   4584 2C31 POPEI 242     118.734 105.903  48.918  1.00  0.00           C
ATOM   4587 3C31 POPEI 242     119.753 104.814  49.258  1.00  0.00           C
ATOM   4590 4C31 POPEI 242     119.683 104.443  50.738  1.00  0.00           C
ATOM   4593 5C31 POPEI 242     120.734 103.424  51.158  1.00  0.00           C
ATOM   4596 6C31 POPEI 242     120.764 103.203  52.668  1.00  0.00           C
ATOM   4600  NH3 POPEJ 243     115.113 111.293  78.438  1.00  0.00           N
ATOM   4604  C12 POPEJ 243     116.523 111.234  78.988  1.00  0.00           C
ATOM   4607  C11 POPEJ 243     116.763 109.953  79.808  1.00  0.00           C
ATOM   4610  P   POPEJ 243     119.273 109.014  80.038  1.00  0.00           P
ATOM   4611  O13 POPEJ 243     120.463 109.803  79.668  1.00  0.00           O
ATOM   4612  O14 POPEJ 243     119.563 108.044  81.118  1.00  0.00           O
ATOM   4613  O11 POPEJ 243     118.804 108.153  78.808  1.00  0.00           O
ATOM   4614  O12 POPEJ 243     118.054 109.963  80.428  1.00  0.00           O
ATOM   4615  C1  POPEJ 243     118.503 108.553  77.478  1.00  0.00           C
ATOM   4618  C2  POPEJ 243     119.714 109.114  76.698  1.00  0.00           C
ATOM   4620  O21 POPEJ 243     120.913 108.443  77.108  1.00  0.00           O
ATOM   4621  C21 POPEJ 243     121.374 107.363  76.508  1.00  0.00           C
ATOM   4622  O22 POPEJ 243     122.243 106.663  77.008  1.00  0.00           O
ATOM   4623  C22 POPEJ 243     120.863 107.153  75.078  1.00  0.00           C
ATOM   4626  C3  POPEJ 243     119.864 110.653  76.888  1.00  0.00           C
ATOM   4629  O31 POPEJ 243     119.304 111.384  75.778  1.00  0.00           O
ATOM   4630  C31 POPEJ 243     120.153 111.573  74.778  1.00  0.00           C
ATOM   4631  O32 POPEJ 243     121.203 110.983  74.608  1.00  0.00           O
ATOM   4632  C32 POPEJ 243     119.563 112.634  73.868  1.00  0.00           C
ATOM   4635  C23 POPEJ 243     121.733 106.164  74.278  1.00  0.00           C
ATOM   4638  C24 POPEJ 243     121.294 106.013  72.808  1.00  0.00           C
ATOM   4641  C25 POPEJ 243     121.413 107.284  71.958  1.00  0.00           C
ATOM   4644  C26 POPEJ 243     120.513 107.263  70.708  1.00  0.00           C
ATOM   4647  C27 POPEJ 243     120.554 108.583  69.938  1.00  0.00           C
ATOM   4650  C28 POPEJ 243     119.484 108.664  68.828  1.00  0.00           C
ATOM   4653  C29 POPEJ 243     119.563 109.973  68.088  1.00  0.00           C
ATOM   4655 0C21 POPEJ 243     119.383 110.174  66.768  1.00  0.00           C
ATOM   4657 1C21 POPEJ 243     118.993 109.103  65.788  1.00  0.00           C
ATOM   4660 2C21 POPEJ 243     120.184 108.303  65.248  1.00  0.00           C
ATOM   4663 3C21 POPEJ 243     119.704 107.023  64.578  1.00  0.00           C
ATOM   4666 4C21 POPEJ 243     120.834 106.223  63.918  1.00  0.00           C
ATOM   4669 5C21 POPEJ 243     120.303 104.973  63.208  1.00  0.00           C
ATOM   4672 6C21 POPEJ 243     121.394 104.283  62.388  1.00  0.00           C
ATOM   4675 7C21 POPEJ 243     120.974 102.913  61.848  1.00  0.00           C
ATOM   4678 8C21 POPEJ 243     122.084 102.254  61.038  1.00  0.00           C
ATOM   4682  C33 POPEJ 243     120.454 112.983  72.658  1.00  0.00           C
ATOM   4685  C34 POPEJ 243     119.743 113.953  71.708  1.00  0.00           C
ATOM   4688  C35 POPEJ 243     120.354 113.953  70.308  1.00  0.00           C
ATOM   4691  C36 POPEJ 243     119.463 114.614  69.248  1.00  0.00           C
ATOM   4694  C37 POPEJ 243     119.963 114.614  67.788  1.00  0.00           C
ATOM   4697  C38 POPEJ 243     118.944 115.314  66.878  1.00  0.00           C
ATOM   4700  C39 POPEJ 243     119.163 115.154  65.368  1.00  0.00           C
ATOM   4703 0C31 POPEJ 243     118.833 113.764  64.818  1.00  0.00           C
ATOM   4706 1C31 POPEJ 243     119.163 113.634  63.318  1.00  0.00           C
ATOM   4709 2C31 POPEJ 243     119.435 112.183  62.898  1.00  0.00           C
ATOM   4712 3C31 POPEJ 243     120.113 112.093  61.528  1.00  0.00           C
ATOM   4715 4C31 POPEJ 243     120.404 110.644  61.108  1.00  0.00           C
ATOM   4718 5C31 POPEJ 243     120.974 110.533  59.688  1.00  0.00           C
ATOM   4721 6C31 POPEJ 243     121.154 109.084  59.208  1.00  0.00           C
ATOM   4725  NH3 POPEK 244      65.243  84.163  33.958  1.00  0.00           N
ATOM   4729  C12 POPEK 244      64.133  83.863  33.008  1.00  0.00           C
ATOM   4732  C11 POPEK 244      64.563  84.254  31.588  1.00  0.00           C
ATOM   4735  P   POPEK 244      63.803  86.703  30.928  1.00  0.00           P
ATOM   4736  O13 POPEK 244      64.294  87.163  29.618  1.00  0.00           O
ATOM   4737  O14 POPEK 244      62.443  86.104  30.948  1.00  0.00           O
ATOM   4738  O11 POPEK 244      63.923  87.853  31.998  1.00  0.00           O
ATOM   4739  O12 POPEK 244      64.833  85.653  31.508  1.00  0.00           O
ATOM   4740  C1  POPEK 244      65.143  88.174  32.678  1.00  0.00           C
ATOM   4743  C2  POPEK 244      64.783  88.553  34.128  1.00  0.00           C
ATOM   4745  O21 POPEK 244      65.984  88.993  34.788  1.00  0.00           O
ATOM   4746  C21 POPEK 244      65.783  89.683  35.888  1.00  0.00           C
ATOM   4747  O22 POPEK 244      64.743  90.224  36.238  1.00  0.00           O
ATOM   4748  C22 POPEK 244      67.103  89.543  36.648  1.00  0.00           C
ATOM   4751  C3  POPEK 244      64.233  87.293  34.838  1.00  0.00           C
ATOM   4754  O31 POPEK 244      63.853  87.503  36.218  1.00  0.00           O
ATOM   4755  C31 POPEK 244      63.643  86.323  36.798  1.00  0.00           C
ATOM   4756  O32 POPEK 244      63.953  85.253  36.308  1.00  0.00           O
ATOM   4757  C32 POPEK 244      63.053  86.514  38.188  1.00  0.00           C
ATOM   4760  C23 POPEK 244      67.173  90.194  38.048  1.00  0.00           C
ATOM   4763  C24 POPEK 244      68.193  89.453  38.928  1.00  0.00           C
ATOM   4766  C25 POPEK 244      68.924  90.343  39.938  1.00  0.00           C
ATOM   4769  C26 POPEK 244      68.023  91.174  40.848  1.00  0.00           C
ATOM   4772  C27 POPEK 244      68.834  92.293  41.538  1.00  0.00           C
ATOM   4775  C28 POPEK 244      68.913  92.183  43.068  1.00  0.00           C
ATOM   4778  C29 POPEK 244      70.233  91.593  43.468  1.00  0.00           C
ATOM   4780 0C21 POPEK 244      71.404  92.254  43.438  1.00  0.00           C
ATOM   4782 1C21 POPEK 244      71.593  93.693  43.028  1.00  0.00           C
ATOM   4785 2C21 POPEK 244      72.483  93.843  41.778  1.00  0.00           C
ATOM   4788 3C21 POPEK 244      72.534  95.294  41.288  1.00  0.00           C
ATOM   4791 4C21 POPEK 244      73.543  95.553  40.168  1.00  0.00           C
ATOM   4794 5C21 POPEK 244      75.004  95.383  40.608  1.00  0.00           C
ATOM   4797 6C21 POPEK 244      75.964  95.983  39.568  1.00  0.00           C
ATOM   4800 7C21 POPEK 244      77.343  96.284  40.138  1.00  0.00           C
ATOM   4803 8C21 POPEK 244      78.224  97.093  39.178  1.00  0.00           C
ATOM   4807  C33 POPEK 244      63.484  85.364  39.128  1.00  0.00           C
ATOM   4810  C34 POPEK 244      62.993  85.544  40.568  1.00  0.00           C
ATOM   4813  C35 POPEK 244      63.603  86.763  41.278  1.00  0.00           C
ATOM   4816  C36 POPEK 244      63.463  86.724  42.808  1.00  0.00           C
ATOM   4819  C37 POPEK 244      64.143  87.923  43.468  1.00  0.00           C
ATOM   4822  C38 POPEK 244      63.843  88.033  44.968  1.00  0.00           C
ATOM   4825  C39 POPEK 244      64.453  89.294  45.628  1.00  0.00           C
ATOM   4828 0C31 POPEK 244      65.953  89.154  45.978  1.00  0.00           C
ATOM   4831 1C31 POPEK 244      66.493  90.364  46.748  1.00  0.00           C
ATOM   4834 2C31 POPEK 244      67.834  90.124  47.458  1.00  0.00           C
ATOM   4837 3C31 POPEK 244      69.053  90.113  46.518  1.00  0.00           C
ATOM   4840 4C31 POPEK 244      70.373  89.884  47.278  1.00  0.00           C
ATOM   4843 5C31 POPEK 244      71.603  90.014  46.368  1.00  0.00           C
ATOM   4846 6C31 POPEK 244      72.904  89.534  47.018  1.00  0.00           C
ATOM   4850  NH3 POPEL 245     110.603  89.243  35.258  1.00  0.00           N
ATOM   4854  C12 POPEL 245     109.273  89.334  34.568  1.00  0.00           C
ATOM   4857  C11 POPEL 245     108.874  87.993  33.928  1.00  0.00           C
ATOM   4860  P   POPEL 245     109.704  85.803  35.088  1.00  0.00           P
ATOM   4861  O13 POPEL 245     109.044  84.483  34.898  1.00  0.00           O
ATOM   4862  O14 POPEL 245     110.943  86.123  34.338  1.00  0.00           O
ATOM   4863  O11 POPEL 245     110.023  85.903  36.618  1.00  0.00           O
ATOM   4864  O12 POPEL 245     108.673  86.983  34.918  1.00  0.00           O
ATOM   4865  C1  POPEL 245     109.674  87.013  37.448  1.00  0.00           C
ATOM   4868  C2  POPEL 245     109.505  86.564  38.908  1.00  0.00           C
ATOM   4870  O21 POPEL 245     109.374  87.773  39.688  1.00  0.00           O
ATOM   4871  C21 POPEL 245     108.604  87.664  40.758  1.00  0.00           C
ATOM   4872  O22 POPEL 245     107.983  86.654  41.078  1.00  0.00           O
ATOM   4873  C22 POPEL 245     108.664  88.944  41.588  1.00  0.00           C
ATOM   4876  C3  POPEL 245     110.723  85.714  39.358  1.00  0.00           C
ATOM   4879  O31 POPEL 245     110.354  84.774  40.378  1.00  0.00           O
ATOM   4880  C31 POPEL 245     110.643  85.134  41.618  1.00  0.00           C
ATOM   4881  O32 POPEL 245     111.083  86.213  41.968  1.00  0.00           O
ATOM   4882  C32 POPEL 245     110.354  83.974  42.548  1.00  0.00           C
ATOM   4885  C23 POPEL 245     107.323  89.714  41.758  1.00  0.00           C
ATOM   4888  C24 POPEL 245     107.473  90.824  42.808  1.00  0.00           C
ATOM   4891  C25 POPEL 245     106.143  91.523  43.158  1.00  0.00           C
ATOM   4894  C26 POPEL 245     106.143  92.053  44.598  1.00  0.00           C
ATOM   4897  C27 POPEL 245     104.774  92.603  45.038  1.00  0.00           C
ATOM   4900  C28 POPEL 245     104.663  92.873  46.558  1.00  0.00           C
ATOM   4903  C29 POPEL 245     104.693  91.614  47.388  1.00  0.00           C
ATOM   4905 0C21 POPEL 245     104.184  91.463  48.618  1.00  0.00           C
ATOM   4907 1C21 POPEL 245     103.483  92.514  49.448  1.00  0.00           C
ATOM   4910 2C21 POPEL 245     102.364  91.924  50.338  1.00  0.00           C
ATOM   4913 3C21 POPEL 245     102.893  91.004  51.458  1.00  0.00           C
ATOM   4916 4C21 POPEL 245     101.795  90.593  52.438  1.00  0.00           C
ATOM   4919 5C21 POPEL 245     102.163  89.413  53.348  1.00  0.00           C
ATOM   4922 6C21 POPEL 245     103.374  89.644  54.268  1.00  0.00           C
ATOM   4925 7C21 POPEL 245     103.633  88.424  55.158  1.00  0.00           C
ATOM   4928 8C21 POPEL 245     104.823  88.583  56.108  1.00  0.00           C
ATOM   4932  C33 POPEL 245     110.993  84.243  43.928  1.00  0.00           C
ATOM   4935  C34 POPEL 245     110.463  83.303  44.998  1.00  0.00           C
ATOM   4938  C35 POPEL 245     111.014  83.674  46.378  1.00  0.00           C
ATOM   4941  C36 POPEL 245     110.443  82.783  47.478  1.00  0.00           C
ATOM   4944  C37 POPEL 245     110.854  83.284  48.858  1.00  0.00           C
ATOM   4947  C38 POPEL 245     110.063  82.613  49.978  1.00  0.00           C
ATOM   4950  C39 POPEL 245     110.174  83.394  51.298  1.00  0.00           C
ATOM   4953 0C31 POPEL 245     109.224  84.593  51.358  1.00  0.00           C
ATOM   4956 1C31 POPEL 245     109.473  85.504  52.568  1.00  0.00           C
ATOM   4959 2C31 POPEL 245     108.203  86.223  53.018  1.00  0.00           C
ATOM   4962 3C31 POPEL 245     108.464  87.473  53.868  1.00  0.00           C
ATOM   4965 4C31 POPEL 245     109.184  87.223  55.198  1.00  0.00           C
ATOM   4968 5C31 POPEL 245     109.365  88.524  55.988  1.00  0.00           C
ATOM   4971 6C31 POPEL 245     110.083  88.373  57.328  1.00  0.00           C
ATOM   4975  NH3 POPEM 246      18.173  87.424  36.518  1.00  0.00           N
ATOM   4979  C12 POPEM 246      18.433  86.834  35.158  1.00  0.00           C
ATOM   4982  C11 POPEM 246      19.903  87.004  34.708  1.00  0.00           C
ATOM   4985  P   POPEM 246      21.513  87.363  36.728  1.00  0.00           P
ATOM   4986  O13 POPEM 246      22.023  88.564  36.048  1.00  0.00           O
ATOM   4987  O14 POPEM 246      20.503  87.524  37.808  1.00  0.00           O
ATOM   4988  O11 POPEM 246      22.703  86.444  37.218  1.00  0.00           O
ATOM   4989  O12 POPEM 246      20.823  86.433  35.648  1.00  0.00           O
ATOM   4990  C1  POPEM 246      23.953  87.004  37.648  1.00  0.00           C
ATOM   4993  C2  POPEM 246      23.973  87.244  39.178  1.00  0.00           C
ATOM   4995  O21 POPEM 246      23.033  88.284  39.498  1.00  0.00           O
ATOM   4996  C21 POPEM 246      22.193  88.004  40.488  1.00  0.00           C
ATOM   4997  O22 POPEM 246      22.243  87.023  41.208  1.00  0.00           O
ATOM   4998  C22 POPEM 246      21.163  89.143  40.638  1.00  0.00           C
ATOM   5001  C3  POPEM 246      25.393  87.654  39.668  1.00  0.00           C
ATOM   5004  O31 POPEM 246      25.483  87.724  41.108  1.00  0.00           O
ATOM   5005  C31 POPEM 246      25.513  86.564  41.738  1.00  0.00           C
ATOM   5006  O32 POPEM 246      25.653  85.463  41.228  1.00  0.00           O
ATOM   5007  C32 POPEM 246      25.383  86.854  43.228  1.00  0.00           C
ATOM   5010  C23 POPEM 246      19.923  88.764  41.508  1.00  0.00           C
ATOM   5013  C24 POPEM 246      19.643  89.733  42.668  1.00  0.00           C
ATOM   5016  C25 POPEM 246      19.213  91.134  42.228  1.00  0.00           C
ATOM   5019  C26 POPEM 246      18.763  92.023  43.388  1.00  0.00           C
ATOM   5022  C27 POPEM 246      18.403  93.454  42.958  1.00  0.00           C
ATOM   5025  C28 POPEM 246      17.943  94.294  44.158  1.00  0.00           C
ATOM   5028  C29 POPEM 246      17.653  95.744  43.838  1.00  0.00           C
ATOM   5030 0C21 POPEM 246      16.613  96.474  44.268  1.00  0.00           C
ATOM   5032 1C21 POPEM 246      15.473  95.983  45.148  1.00  0.00           C
ATOM   5035 2C21 POPEM 246      15.493  96.514  46.588  1.00  0.00           C
ATOM   5038 3C21 POPEM 246      16.793  96.244  47.368  1.00  0.00           C
ATOM   5041 4C21 POPEM 246      16.673  96.803  48.778  1.00  0.00           C
ATOM   5044 5C21 POPEM 246      17.933  96.633  49.628  1.00  0.00           C
ATOM   5047 6C21 POPEM 246      17.783  97.263  51.018  1.00  0.00           C
ATOM   5050 7C21 POPEM 246      19.133  97.443  51.718  1.00  0.00           C
ATOM   5053 8C21 POPEM 246      19.003  98.133  53.078  1.00  0.00           C
ATOM   5057  C33 POPEM 246      24.403  85.924  43.978  1.00  0.00           C
ATOM   5060  C34 POPEM 246      23.793  86.614  45.208  1.00  0.00           C
ATOM   5063  C35 POPEM 246      24.843  87.284  46.108  1.00  0.00           C
ATOM   5066  C36 POPEM 246      24.233  88.074  47.268  1.00  0.00           C
ATOM   5069  C37 POPEM 246      25.333  88.744  48.088  1.00  0.00           C
ATOM   5072  C38 POPEM 246      24.823  89.474  49.348  1.00  0.00           C
ATOM   5075  C39 POPEM 246      25.833  89.443  50.508  1.00  0.00           C
ATOM   5078 0C31 POPEM 246      26.043  88.013  51.038  1.00  0.00           C
ATOM   5081 1C31 POPEM 246      26.573  87.934  52.478  1.00  0.00           C
ATOM   5084 2C31 POPEM 246      26.233  86.584  53.118  1.00  0.00           C
ATOM   5087 3C31 POPEM 246      26.493  86.533  54.638  1.00  0.00           C
ATOM   5090 4C31 POPEM 246      25.693  85.404  55.308  1.00  0.00           C
ATOM   5093 5C31 POPEM 246      25.673  85.523  56.838  1.00  0.00           C
ATOM   5096 6C31 POPEM 246      24.673  84.583  57.508  1.00  0.00           C
ATOM   5100  NH3 POPEN 247     124.163 131.440  79.758  1.00  0.00           N
ATOM   5104  C12 POPEN 247     123.964 129.950  79.768  1.00  0.00           C
ATOM   5107  C11 POPEN 247     122.644 129.490  79.108  1.00  0.00           C
ATOM   5110  P   POPEN 247     120.943 131.460  78.888  1.00  0.00           P
ATOM   5111  O13 POPEN 247     121.674 132.390  79.778  1.00  0.00           O
ATOM   5112  O14 POPEN 247     119.893 130.650  79.518  1.00  0.00           O
ATOM   5113  O11 POPEN 247     120.383 132.220  77.638  1.00  0.00           O
ATOM   5114  O12 POPEN 247     122.033 130.480  78.268  1.00  0.00           O
ATOM   5115  C1  POPEN 247     119.613 131.500  76.668  1.00  0.00           C
ATOM   5118  C2  POPEN 247     118.103 131.620  76.988  1.00  0.00           C
ATOM   5120  O21 POPEN 247     117.283 130.540  76.488  1.00  0.00           O
ATOM   5121  C21 POPEN 247     117.414 130.170  75.218  1.00  0.00           C
ATOM   5122  O22 POPEN 247     118.185 130.631  74.398  1.00  0.00           O
ATOM   5123  C22 POPEN 247     116.403 129.071  74.918  1.00  0.00           C
ATOM   5126  C3  POPEN 247     117.523 133.030  76.658  1.00  0.00           C
ATOM   5129  O31 POPEN 247     117.033 133.131  75.308  1.00  0.00           O
ATOM   5130  C31 POPEN 247     117.814 133.700  74.408  1.00  0.00           C
ATOM   5131  O32 POPEN 247     118.863 134.290  74.608  1.00  0.00           O
ATOM   5132  C32 POPEN 247     117.084 133.530  73.068  1.00  0.00           C
ATOM   5135  C23 POPEN 247     116.984 127.653  75.168  1.00  0.00           C
ATOM   5138  C24 POPEN 247     116.063 126.553  74.618  1.00  0.00           C
ATOM   5141  C25 POPEN 247     116.133 126.443  73.088  1.00  0.00           C
ATOM   5144  C26 POPEN 247     114.963 125.653  72.488  1.00  0.00           C
ATOM   5147  C27 POPEN 247     115.004 125.703  70.958  1.00  0.00           C
ATOM   5150  C28 POPEN 247     113.804 125.003  70.288  1.00  0.00           C
ATOM   5153  C29 POPEN 247     112.484 125.663  70.568  1.00  0.00           C
ATOM   5155 0C21 POPEN 247     111.324 125.363  69.968  1.00  0.00           C
ATOM   5157 1C21 POPEN 247     111.123 124.293  68.928  1.00  0.00           C
ATOM   5160 2C21 POPEN 247     111.374 124.813  67.498  1.00  0.00           C
ATOM   5163 3C21 POPEN 247     110.673 123.963  66.428  1.00  0.00           C
ATOM   5166 4C21 POPEN 247     111.154 124.303  65.008  1.00  0.00           C
ATOM   5169 5C21 POPEN 247     110.343 123.653  63.878  1.00  0.00           C
ATOM   5172 6C21 POPEN 247     108.874 124.103  63.788  1.00  0.00           C
ATOM   5175 7C21 POPEN 247     108.684 125.593  63.428  1.00  0.00           C
ATOM   5178 8C21 POPEN 247     107.204 125.963  63.318  1.00  0.00           C
ATOM   5182  C33 POPEN 247     117.784 134.180  71.858  1.00  0.00           C
ATOM   5185  C34 POPEN 247     117.674 133.290  70.608  1.00  0.00           C
ATOM   5188  C35 POPEN 247     118.573 132.050  70.718  1.00  0.00           C
ATOM   5191  C36 POPEN 247     118.173 130.930  69.758  1.00  0.00           C
ATOM   5194  C37 POPEN 247     119.283 129.880  69.708  1.00  0.00           C
ATOM   5197  C38 POPEN 247     118.913 128.623  68.918  1.00  0.00           C
ATOM   5200  C39 POPEN 247     119.943 128.273  67.838  1.00  0.00           C
ATOM   5203 0C31 POPEN 247     119.864 129.200  66.608  1.00  0.00           C
ATOM   5206 1C31 POPEN 247     120.063 128.433  65.298  1.00  0.00           C
ATOM   5209 2C31 POPEN 247     119.674 129.270  64.068  1.00  0.00           C
ATOM   5212 3C31 POPEN 247     119.674 128.463  62.768  1.00  0.00           C
ATOM   5215 4C31 POPEN 247     119.093 129.270  61.598  1.00  0.00           C
ATOM   5218 5C31 POPEN 247     118.883 128.413  60.348  1.00  0.00           C
ATOM   5221 6C31 POPEN 247     119.084 129.190  59.038  1.00  0.00           C
ATOM   5225  NH3 POPEO 248      96.813 109.103  77.838  1.00  0.00           N
ATOM   5229  C12 POPEO 248      96.213 110.434  77.498  1.00  0.00           C
ATOM   5232  C11 POPEO 248      96.343 111.433  78.678  1.00  0.00           C
ATOM   5235  P   POPEO 248      96.623 113.594  77.238  1.00  0.00           P
ATOM   5236  O13 POPEO 248      96.273 115.024  77.428  1.00  0.00           O
ATOM   5237  O14 POPEO 248      98.054 113.244  77.218  1.00  0.00           O
ATOM   5238  O11 POPEO 248      95.904 113.104  75.918  1.00  0.00           O
ATOM   5239  O12 POPEO 248      95.893 112.753  78.358  1.00  0.00           O
ATOM   5240  C1  POPEO 248      94.523 113.454  75.758  1.00  0.00           C
ATOM   5243  C2  POPEO 248      94.093 113.284  74.288  1.00  0.00           C
ATOM   5245  O21 POPEO 248      92.904 114.054  74.098  1.00  0.00           O
ATOM   5246  C21 POPEO 248      92.554 114.744  73.008  1.00  0.00           C
ATOM   5247  O22 POPEO 248      91.483 115.294  72.888  1.00  0.00           O
ATOM   5248  C22 POPEO 248      93.604 114.793  71.888  1.00  0.00           C
ATOM   5251  C3  POPEO 248      93.833 111.783  74.018  1.00  0.00           C
ATOM   5254  O31 POPEO 248      93.944 111.493  72.618  1.00  0.00           O
ATOM   5255  C31 POPEO 248      92.983 110.754  72.078  1.00  0.00           C
ATOM   5256  O32 POPEO 248      91.973 110.364  72.648  1.00  0.00           O
ATOM   5257  C32 POPEO 248      93.363 110.483  70.618  1.00  0.00           C
ATOM   5260  C23 POPEO 248      92.974 115.463  70.628  1.00  0.00           C
ATOM   5263  C24 POPEO 248      93.843 115.434  69.368  1.00  0.00           C
ATOM   5266  C25 POPEO 248      93.094 115.924  68.118  1.00  0.00           C
ATOM   5269  C26 POPEO 248      92.243 114.833  67.448  1.00  0.00           C
ATOM   5272  C27 POPEO 248      91.284 115.343  66.378  1.00  0.00           C
ATOM   5275  C28 POPEO 248      90.563 114.173  65.648  1.00  0.00           C
ATOM   5278  C29 POPEO 248      89.084 114.394  65.478  1.00  0.00           C
ATOM   5280 0C21 POPEO 248      88.354 114.263  64.358  1.00  0.00           C
ATOM   5282 1C21 POPEO 248      88.813 113.863  62.978  1.00  0.00           C
ATOM   5285 2C21 POPEO 248      88.713 115.043  61.998  1.00  0.00           C
ATOM   5288 3C21 POPEO 248      88.824 114.644  60.518  1.00  0.00           C
ATOM   5291 4C21 POPEO 248      88.944 115.843  59.568  1.00  0.00           C
ATOM   5294 5C21 POPEO 248      87.784 116.843  59.658  1.00  0.00           C
ATOM   5297 6C21 POPEO 248      87.943 118.004  58.678  1.00  0.00           C
ATOM   5300 7C21 POPEO 248      86.813 119.033  58.818  1.00  0.00           C
ATOM   5303 8C21 POPEO 248      87.093 120.364  58.118  1.00  0.00           C
ATOM   5307  C33 POPEO 248      92.344 111.104  69.638  1.00  0.00           C
ATOM   5310  C34 POPEO 248      92.694 110.943  68.148  1.00  0.00           C
ATOM   5313  C35 POPEO 248      92.714 109.483  67.668  1.00  0.00           C
ATOM   5316  C36 POPEO 248      91.963 109.273  66.348  1.00  0.00           C
ATOM   5319  C37 POPEO 248      92.063 107.814  65.878  1.00  0.00           C
ATOM   5322  C38 POPEO 248      91.254 107.503  64.608  1.00  0.00           C
ATOM   5325  C39 POPEO 248      91.865 108.084  63.318  1.00  0.00           C
ATOM   5328 0C31 POPEO 248      91.173 107.554  62.058  1.00  0.00           C
ATOM   5331 1C31 POPEO 248      91.704 108.203  60.768  1.00  0.00           C
ATOM   5334 2C31 POPEO 248      91.263 107.494  59.478  1.00  0.00           C
ATOM   5337 3C31 POPEO 248      89.753 107.223  59.408  1.00  0.00           C
ATOM   5340 4C31 POPEO 248      89.333 106.614  58.068  1.00  0.00           C
ATOM   5343 5C31 POPEO 248      89.453 105.093  58.018  1.00  0.00           C
ATOM   5346 6C31 POPEO 248      89.034 104.543  56.658  1.00  0.00           C
ATOM   5350  NH3 POPEP 249      94.174 123.884  36.828  1.00  0.00           N
ATOM   5354  C12 POPEP 249      93.273 123.753  35.628  1.00  0.00           C
ATOM   5357  C11 POPEP 249      93.234 122.293  35.108  1.00  0.00           C
ATOM   5360  P   POPEP 249      90.854 122.373  34.078  1.00  0.00           P
ATOM   5361  O13 POPEP 249      90.074 121.284  33.438  1.00  0.00           O
ATOM   5362  O14 POPEP 249      90.685 123.774  33.628  1.00  0.00           O
ATOM   5363  O11 POPEP 249      90.615 122.394  35.628  1.00  0.00           O
ATOM   5364  O12 POPEP 249      92.404 122.074  33.958  1.00  0.00           O
ATOM   5365  C1  POPEP 249      89.374 122.214  36.308  1.00  0.00           C
ATOM   5368  C2  POPEP 249      89.624 122.123  37.848  1.00  0.00           C
ATOM   5370  O21 POPEP 249      89.533 123.433  38.448  1.00  0.00           O
ATOM   5371  C21 POPEP 249      88.723 123.504  39.498  1.00  0.00           C
ATOM   5372  O22 POPEP 249      87.974 122.624  39.878  1.00  0.00           O
ATOM   5373  C22 POPEP 249      88.833 124.863  40.188  1.00  0.00           C
ATOM   5376  C3  POPEP 249      91.053 121.554  38.098  1.00  0.00           C
ATOM   5379  O31 POPEP 249      91.424 121.463  39.498  1.00  0.00           O
ATOM   5380  C31 POPEP 249      92.674 121.824  39.748  1.00  0.00           C
ATOM   5381  O32 POPEP 249      93.503 122.153  38.908  1.00  0.00           O
ATOM   5382  C32 POPEP 249      92.954 121.743  41.248  1.00  0.00           C
ATOM   5385  C23 POPEP 249      89.313 124.793  41.658  1.00  0.00           C
ATOM   5388  C24 POPEP 249      89.383 126.183  42.318  1.00  0.00           C
ATOM   5391  C25 POPEP 249      89.893 126.134  43.758  1.00  0.00           C
ATOM   5394  C26 POPEP 249      89.823 127.494  44.478  1.00  0.00           C
ATOM   5397  C27 POPEP 249      90.054 127.394  45.998  1.00  0.00           C
ATOM   5400  C28 POPEP 249      91.503 127.123  46.418  1.00  0.00           C
ATOM   5403  C29 POPEP 249      92.303 128.403  46.518  1.00  0.00           C
ATOM   5405 0C21 POPEP 249      92.764 128.963  47.658  1.00  0.00           C
ATOM   5407 1C21 POPEP 249      92.574 128.394  49.038  1.00  0.00           C
ATOM   5410 2C21 POPEP 249      92.934 129.361  50.188  1.00  0.00           C
ATOM   5413 3C21 POPEP 249      92.633 128.693  51.528  1.00  0.00           C
ATOM   5416 4C21 POPEP 249      92.834 129.571  52.778  1.00  0.00           C
ATOM   5419 5C21 POPEP 249      92.344 128.804  54.018  1.00  0.00           C
ATOM   5422 6C21 POPEP 249      92.893 129.331  55.338  1.00  0.00           C
ATOM   5425 7C21 POPEP 249      92.613 128.373  56.508  1.00  0.00           C
ATOM   5428 8C21 POPEP 249      93.083 128.914  57.858  1.00  0.00           C
ATOM   5432  C33 POPEP 249      93.004 120.294  41.788  1.00  0.00           C
ATOM   5435  C34 POPEP 249      93.143 120.294  43.318  1.00  0.00           C
ATOM   5438  C35 POPEP 249      93.354 118.893  43.928  1.00  0.00           C
ATOM   5441  C36 POPEP 249      93.173 118.874  45.448  1.00  0.00           C
ATOM   5444  C37 POPEP 249      91.704 118.674  45.868  1.00  0.00           C
ATOM   5447  C38 POPEP 249      91.473 118.713  47.388  1.00  0.00           C
ATOM   5450  C39 POPEP 249      91.973 117.463  48.138  1.00  0.00           C
ATOM   5453 0C31 POPEP 249      92.113 117.703  49.648  1.00  0.00           C
ATOM   5456 1C31 POPEP 249      92.993 116.663  50.358  1.00  0.00           C
ATOM   5459 2C31 POPEP 249      92.204 115.674  51.238  1.00  0.00           C
ATOM   5462 3C31 POPEP 249      93.073 114.774  52.128  1.00  0.00           C
ATOM   5465 4C31 POPEP 249      94.143 115.544  52.928  1.00  0.00           C
ATOM   5468 5C31 POPEP 249      94.774 114.704  54.048  1.00  0.00           C
ATOM   5471 6C31 POPEP 249      96.044 115.353  54.608  1.00  0.00           C
ATOM   5475  NH3 POPEQ 250      23.933 111.414  78.658  1.00  0.00           N
ATOM   5479  C12 POPEQ 250      23.693 112.083  79.988  1.00  0.00           C
ATOM   5482  C11 POPEQ 250      22.283 111.854  80.538  1.00  0.00           C
ATOM   5485  P   POPEQ 250      21.453 114.123  81.518  1.00  0.00           P
ATOM   5486  O13 POPEQ 250      20.323 114.044  80.568  1.00  0.00           O
ATOM   5487  O14 POPEQ 250      21.143 114.574  82.888  1.00  0.00           O
ATOM   5488  O11 POPEQ 250      22.693 114.844  80.888  1.00  0.00           O
ATOM   5489  O12 POPEQ 250      22.043 112.694  81.658  1.00  0.00           O
ATOM   5490  C1  POPEQ 250      22.693 116.223  80.558  1.00  0.00           C
ATOM   5493  C2  POPEQ 250      22.103 116.554  79.148  1.00  0.00           C
ATOM   5495  O21 POPEQ 250      22.403 115.614  78.088  1.00  0.00           O
ATOM   5496  C21 POPEQ 250      23.633 115.224  77.838  1.00  0.00           C
ATOM   5497  O22 POPEQ 250      24.613 115.463  78.528  1.00  0.00           O
ATOM   5498  C22 POPEQ 250      23.663 114.483  76.478  1.00  0.00           C
ATOM   5501  C3  POPEQ 250      22.443 118.033  78.758  1.00  0.00           C
ATOM   5504  O31 POPEQ 250      21.783 118.494  77.558  1.00  0.00           O
ATOM   5505  C31 POPEQ 250      22.523 118.364  76.448  1.00  0.00           C
ATOM   5506  O32 POPEQ 250      23.553 117.724  76.368  1.00  0.00           O
ATOM   5507  C32 POPEQ 250      21.933 119.224  75.328  1.00  0.00           C
ATOM   5510  C23 POPEQ 250      25.103 114.254  75.938  1.00  0.00           C
ATOM   5513  C24 POPEQ 250      25.203 113.674  74.508  1.00  0.00           C
ATOM   5516  C25 POPEQ 250      26.533 114.064  73.828  1.00  0.00           C
ATOM   5519  C26 POPEQ 250      26.983 113.254  72.598  1.00  0.00           C
ATOM   5522  C27 POPEQ 250      28.173 113.974  71.928  1.00  0.00           C
ATOM   5525  C28 POPEQ 250      29.133 113.044  71.178  1.00  0.00           C
ATOM   5528  C29 POPEQ 250      28.473 112.204  70.118  1.00  0.00           C
ATOM   5530 0C21 POPEQ 250      28.933 111.024  69.658  1.00  0.00           C
ATOM   5532 1C21 POPEQ 250      30.223 110.364  70.098  1.00  0.00           C
ATOM   5535 2C21 POPEQ 250      31.163 110.064  68.928  1.00  0.00           C
ATOM   5538 3C21 POPEQ 250      32.544 109.574  69.418  1.00  0.00           C
ATOM   5541 4C21 POPEQ 250      33.623 109.704  68.348  1.00  0.00           C
ATOM   5544 5C21 POPEQ 250      34.983 109.154  68.798  1.00  0.00           C
ATOM   5547 6C21 POPEQ 250      36.073 109.364  67.738  1.00  0.00           C
ATOM   5550 7C21 POPEQ 250      37.353 108.564  68.018  1.00  0.00           C
ATOM   5553 8C21 POPEQ 250      38.443 108.804  66.978  1.00  0.00           C
ATOM   5557  C33 POPEQ 250      22.243 118.713  73.888  1.00  0.00           C
ATOM   5560  C34 POPEQ 250      21.263 117.643  73.408  1.00  0.00           C
ATOM   5563  C35 POPEQ 250      21.443 117.204  71.948  1.00  0.00           C
ATOM   5566  C36 POPEQ 250      22.783 116.514  71.718  1.00  0.00           C
ATOM   5569  C37 POPEQ 250      22.903 115.903  70.328  1.00  0.00           C
ATOM   5572  C38 POPEQ 250      24.323 115.434  69.998  1.00  0.00           C
ATOM   5575  C39 POPEQ 250      24.713 115.824  68.578  1.00  0.00           C
ATOM   5578 0C31 POPEQ 250      26.023 115.194  68.108  1.00  0.00           C
ATOM   5581 1C31 POPEQ 250      25.843 113.713  67.728  1.00  0.00           C
ATOM   5584 2C31 POPEQ 250      26.993 113.193  66.858  1.00  0.00           C
ATOM   5587 3C31 POPEQ 250      26.693 111.803  66.308  1.00  0.00           C
ATOM   5590 4C31 POPEQ 250      27.733 111.314  65.298  1.00  0.00           C
ATOM   5593 5C31 POPEQ 250      27.143 110.314  64.288  1.00  0.00           C
ATOM   5596 6C31 POPEQ 250      28.113 109.943  63.168  1.00  0.00           C
ATOM   5600  NH3 POPER 251      58.603  90.474  75.328  1.00  0.00           N
ATOM   5604  C12 POPER 251      58.483  89.064  75.838  1.00  0.00           C
ATOM   5607  C11 POPER 251      58.583  88.013  74.718  1.00  0.00           C
ATOM   5610  P   POPER 251      60.303  86.334  75.758  1.00  0.00           P
ATOM   5611  O13 POPER 251      60.724  87.123  76.938  1.00  0.00           O
ATOM   5612  O14 POPER 251      60.413  84.854  75.818  1.00  0.00           O
ATOM   5613  O11 POPER 251      61.163  86.883  74.538  1.00  0.00           O
ATOM   5614  O12 POPER 251      58.853  86.724  75.278  1.00  0.00           O
ATOM   5615  C1  POPER 251      61.763  86.113  73.508  1.00  0.00           C
ATOM   5618  C2  POPER 251      60.794  85.674  72.368  1.00  0.00           C
ATOM   5620  O21 POPER 251      59.873  86.694  71.918  1.00  0.00           O
ATOM   5621  C21 POPER 251      60.463  87.674  71.258  1.00  0.00           C
ATOM   5622  O22 POPER 251      61.663  87.783  71.068  1.00  0.00           O
ATOM   5623  C22 POPER 251      59.413  88.604  70.658  1.00  0.00           C
ATOM   5626  C3  POPER 251      59.963  84.453  72.838  1.00  0.00           C
ATOM   5629  O31 POPER 251      59.474  83.674  71.728  1.00  0.00           O
ATOM   5630  C31 POPER 251      60.334  82.764  71.268  1.00  0.00           C
ATOM   5631  O32 POPER 251      61.473  82.584  71.668  1.00  0.00           O
ATOM   5632  C32 POPER 251      59.593  81.934  70.238  1.00  0.00           C
ATOM   5635  C23 POPER 251      59.213  88.273  69.168  1.00  0.00           C
ATOM   5638  C24 POPER 251      58.103  89.073  68.488  1.00  0.00           C
ATOM   5641  C25 POPER 251      57.733  88.534  67.098  1.00  0.00           C
ATOM   5644  C26 POPER 251      58.853  88.634  66.048  1.00  0.00           C
ATOM   5647  C27 POPER 251      58.333  88.384  64.618  1.00  0.00           C
ATOM   5650  C28 POPER 251      59.154  89.073  63.518  1.00  0.00           C
ATOM   5653  C29 POPER 251      60.493  88.433  63.288  1.00  0.00           C
ATOM   5655 0C21 POPER 251      61.514  88.974  62.588  1.00  0.00           C
ATOM   5657 1C21 POPER 251      61.524  90.323  61.918  1.00  0.00           C
ATOM   5660 2C21 POPER 251      61.213  90.243  60.408  1.00  0.00           C
ATOM   5663 3C21 POPER 251      62.173  89.324  59.628  1.00  0.00           C
ATOM   5666 4C21 POPER 251      61.953  89.383  58.108  1.00  0.00           C
ATOM   5669 5C21 POPER 251      62.913  88.454  57.348  1.00  0.00           C
ATOM   5672 6C21 POPER 251      62.783  88.583  55.828  1.00  0.00           C
ATOM   5675 7C21 POPER 251      64.073  88.233  55.068  1.00  0.00           C
ATOM   5678 8C21 POPER 251      63.993  88.494  53.558  1.00  0.00           C
ATOM   5682  C33 POPER 251      60.443  81.643  68.998  1.00  0.00           C
ATOM   5685  C34 POPER 251      59.663  80.784  68.008  1.00  0.00           C
ATOM   5688  C35 POPER 251      60.033  80.983  66.538  1.00  0.00           C
ATOM   5691  C36 POPER 251      59.663  82.373  65.978  1.00  0.00           C
ATOM   5694  C37 POPER 251      59.754  82.443  64.448  1.00  0.00           C
ATOM   5697  C38 POPER 251      59.193  83.753  63.888  1.00  0.00           C
ATOM   5700  C39 POPER 251      59.133  83.814  62.358  1.00  0.00           C
ATOM   5703 0C31 POPER 251      58.593  85.174  61.888  1.00  0.00           C
ATOM   5706 1C31 POPER 251      58.763  85.423  60.388  1.00  0.00           C
ATOM   5709 2C31 POPER 251      58.443  86.883  60.038  1.00  0.00           C
ATOM   5712 3C31 POPER 251      58.673  87.233  58.558  1.00  0.00           C
ATOM   5715 4C31 POPER 251      57.723  86.503  57.598  1.00  0.00           C
ATOM   5718 5C31 POPER 251      57.823  87.064  56.168  1.00  0.00           C
ATOM   5721 6C31 POPER 251      56.643  86.684  55.278  1.00  0.00           C
ATOM   5725  NH3 POPES 252      20.943  41.523  41.638  1.00  0.00           N
ATOM   5729  C12 POPES 252      21.373  40.103  41.848  1.00  0.00           C
ATOM   5732  C11 POPES 252      20.213  39.123  41.588  1.00  0.00           C
ATOM   5735  P   POPES 252      17.753  38.623  42.008  1.00  0.00           P
ATOM   5736  O13 POPES 252      17.193  39.293  40.828  1.00  0.00           O
ATOM   5737  O14 POPES 252      18.053  37.174  41.868  1.00  0.00           O
ATOM   5738  O11 POPES 252      16.693  38.784  43.178  1.00  0.00           O
ATOM   5739  O12 POPES 252      19.073  39.413  42.418  1.00  0.00           O
ATOM   5740  C1  POPES 252      17.073  38.884  44.548  1.00  0.00           C
ATOM   5743  C2  POPES 252      15.843  39.174  45.458  1.00  0.00           C
ATOM   5745  O21 POPES 252      15.413  37.964  46.098  1.00  0.00           O
ATOM   5746  C21 POPES 252      14.593  38.134  47.138  1.00  0.00           C
ATOM   5747  O22 POPES 252      14.353  39.183  47.698  1.00  0.00           O
ATOM   5748  C22 POPES 252      13.993  36.784  47.538  1.00  0.00           C
ATOM   5751  C3  POPES 252      14.673  39.814  44.638  1.00  0.00           C
ATOM   5754  O31 POPES 252      13.683  40.423  45.488  1.00  0.00           O
ATOM   5755  C31 POPES 252      12.433  40.394  45.068  1.00  0.00           C
ATOM   5756  O32 POPES 252      12.093  40.134  43.928  1.00  0.00           O
ATOM   5757  C32 POPES 252      11.493  40.693  46.228  1.00  0.00           C
ATOM   5760  C23 POPES 252      13.793  36.553  49.058  1.00  0.00           C
ATOM   5763  C24 POPES 252      12.693  37.443  49.648  1.00  0.00           C
ATOM   5766  C25 POPES 252      12.213  37.014  51.038  1.00  0.00           C
ATOM   5769  C26 POPES 252      11.233  38.023  51.638  1.00  0.00           C
ATOM   5772  C27 POPES 252      10.943  37.773  53.118  1.00  0.00           C
ATOM   5775  C28 POPES 252      10.143  38.924  53.768  1.00  0.00           C
ATOM   5778  C29 POPES 252       8.683  38.933  53.398  1.00  0.00           C
ATOM   5780 0C21 POPES 252       7.683  38.443  54.168  1.00  0.00           C
ATOM   5782 1C21 POPES 252       7.863  37.753  55.498  1.00  0.00           C
ATOM   5785 2C21 POPES 252       7.653  38.693  56.708  1.00  0.00           C
ATOM   5788 3C21 POPES 252       6.243  38.593  57.318  1.00  0.00           C
ATOM   5791 4C21 POPES 252       5.963  39.733  58.308  1.00  0.00           C
ATOM   5794 5C21 POPES 252       4.513  39.733  58.838  1.00  0.00           C
ATOM   5797 6C21 POPES 252       4.183  41.034  59.578  1.00  0.00           C
ATOM   5800 7C21 POPES 252       2.703  41.153  59.948  1.00  0.00           C
ATOM   5803 8C21 POPES 252       2.283  42.593  60.278  1.00  0.00           C
ATOM   5807  C33 POPES 252      10.753  39.413  46.678  1.00  0.00           C
ATOM   5810  C34 POPES 252       9.763  39.674  47.828  1.00  0.00           C
ATOM   5813  C35 POPES 252       8.993  38.393  48.198  1.00  0.00           C
ATOM   5816  C36 POPES 252       7.743  38.634  49.048  1.00  0.00           C
ATOM   5819  C37 POPES 252       6.693  37.553  48.778  1.00  0.00           C
ATOM   5822  C38 POPES 252       5.373  37.733  49.548  1.00  0.00           C
ATOM   5825  C39 POPES 252       5.453  37.423  51.048  1.00  0.00           C
ATOM   5828 0C31 POPES 252       4.063  37.163  51.648  1.00  0.00           C
ATOM   5831 1C31 POPES 252       4.113  36.453  53.008  1.00  0.00           C
ATOM   5834 2C31 POPES 252       2.773  35.803  53.398  1.00  0.00           C
ATOM   5837 3C31 POPES 252       1.843  36.674  54.258  1.00  0.00           C
ATOM   5840 4C31 POPES 252       2.293  36.803  55.718  1.00  0.00           C
ATOM   5843 5C31 POPES 252       1.113  36.833  56.688  1.00  0.00           C
ATOM   5846 6C31 POPES 252       1.503  37.143  58.138  1.00  0.00           C
ATOM   5850  NH3 POPET 253      78.443 124.873  81.508  1.00  0.00           N
ATOM   5854  C12 POPET 253      77.764 123.703  82.138  1.00  0.00           C
ATOM   5857  C11 POPET 253      76.794 124.163  83.228  1.00  0.00           C
ATOM   5860  P   POPET 253      74.673 125.663  83.188  1.00  0.00           P
ATOM   5861  O13 POPET 253      74.283 126.924  82.508  1.00  0.00           O
ATOM   5862  O14 POPET 253      74.463 125.553  84.648  1.00  0.00           O
ATOM   5863  O11 POPET 253      73.974 124.453  82.458  1.00  0.00           O
ATOM   5864  O12 POPET 253      76.163 125.383  82.818  1.00  0.00           O
ATOM   5865  C1  POPET 253      72.834 124.634  81.628  1.00  0.00           C
ATOM   5868  C2  POPET 253      73.133 124.744  80.088  1.00  0.00           C
ATOM   5870  O21 POPET 253      72.573 123.623  79.388  1.00  0.00           O
ATOM   5871  C21 POPET 253      73.094 122.424  79.518  1.00  0.00           C
ATOM   5872  O22 POPET 253      74.123 122.123  80.118  1.00  0.00           O
ATOM   5873  C22 POPET 253      72.223 121.424  78.768  1.00  0.00           C
ATOM   5876  C3  POPET 253      74.603 125.054  79.698  1.00  0.00           C
ATOM   5879  O31 POPET 253      74.773 125.174  78.248  1.00  0.00           O
ATOM   5880  C31 POPET 253      75.913 125.763  77.928  1.00  0.00           C
ATOM   5881  O32 POPET 253      76.754 126.134  78.748  1.00  0.00           O
ATOM   5882  C32 POPET 253      76.154 125.824  76.428  1.00  0.00           C
ATOM   5885  C23 POPET 253      73.053 120.684  77.698  1.00  0.00           C
ATOM   5888  C24 POPET 253      72.264 119.604  76.958  1.00  0.00           C
ATOM   5891  C25 POPET 253      71.294 120.103  75.878  1.00  0.00           C
ATOM   5894  C26 POPET 253      71.943 120.574  74.568  1.00  0.00           C
ATOM   5897  C27 POPET 253      71.014 120.353  73.358  1.00  0.00           C
ATOM   5900  C28 POPET 253      71.754 120.383  71.998  1.00  0.00           C
ATOM   5903  C29 POPET 253      72.053 121.763  71.468  1.00  0.00           C
ATOM   5905 0C21 POPET 253      72.563 122.013  70.248  1.00  0.00           C
ATOM   5907 1C21 POPET 253      72.943 120.983  69.208  1.00  0.00           C
ATOM   5910 2C21 POPET 253      72.143 121.123  67.898  1.00  0.00           C
ATOM   5913 3C21 POPET 253      72.794 120.364  66.728  1.00  0.00           C
ATOM   5916 4C21 POPET 253      72.083 120.633  65.398  1.00  0.00           C
ATOM   5919 5C21 POPET 253      72.924 120.243  64.178  1.00  0.00           C
ATOM   5922 6C21 POPET 253      72.243 120.653  62.858  1.00  0.00           C
ATOM   5925 7C21 POPET 253      73.213 120.714  61.668  1.00  0.00           C
ATOM   5928 8C21 POPET 253      72.483 120.943  60.348  1.00  0.00           C
ATOM   5932  C33 POPET 253      74.953 126.183  75.508  1.00  0.00           C
ATOM   5935  C34 POPET 253      75.283 126.203  73.998  1.00  0.00           C
ATOM   5938  C35 POPET 253      76.054 124.973  73.468  1.00  0.00           C
ATOM   5941  C36 POPET 253      76.514 125.113  72.008  1.00  0.00           C
ATOM   5944  C37 POPET 253      77.254 123.863  71.498  1.00  0.00           C
ATOM   5947  C38 POPET 253      77.423 123.793  69.958  1.00  0.00           C
ATOM   5950  C39 POPET 253      76.083 123.664  69.228  1.00  0.00           C
ATOM   5953 0C31 POPET 253      76.154 123.664  67.688  1.00  0.00           C
ATOM   5956 1C31 POPET 253      74.734 123.734  67.118  1.00  0.00           C
ATOM   5959 2C31 POPET 253      74.593 123.483  65.608  1.00  0.00           C
ATOM   5962 3C31 POPET 253      74.983 124.683  64.738  1.00  0.00           C
ATOM   5965 4C31 POPET 253      74.703 124.443  63.248  1.00  0.00           C
ATOM   5968 5C31 POPET 253      75.004 125.674  62.378  1.00  0.00           C
ATOM   5971 6C31 POPET 253      74.874 125.444  60.868  1.00  0.00           C
ATOM   5975  NH3 POPEU 254      82.653  14.083  39.418  1.00  0.00           N
ATOM   5979  C12 POPEU 254      81.184  13.903  39.638  1.00  0.00           C
ATOM   5982  C11 POPEU 254      80.504  15.253  39.918  1.00  0.00           C
ATOM   5985  P   POPEU 254      80.723  17.433  41.288  1.00  0.00           P
ATOM   5986  O13 POPEU 254      81.503  18.413  40.508  1.00  0.00           O
ATOM   5987  O14 POPEU 254      79.263  17.563  41.118  1.00  0.00           O
ATOM   5988  O11 POPEU 254      81.063  17.543  42.818  1.00  0.00           O
ATOM   5989  O12 POPEU 254      81.193  15.953  40.958  1.00  0.00           O
ATOM   5990  C1  POPEU 254      81.053  18.823  43.468  1.00  0.00           C
ATOM   5993  C2  POPEU 254      80.773  18.574  44.968  1.00  0.00           C
ATOM   5995  O21 POPEU 254      79.833  19.533  45.478  1.00  0.00           O
ATOM   5996  C21 POPEU 254      79.063  19.043  46.468  1.00  0.00           C
ATOM   5997  O22 POPEU 254      79.183  17.933  46.948  1.00  0.00           O
ATOM   5998  C22 POPEU 254      77.953  20.033  46.838  1.00  0.00           C
ATOM   6001  C3  POPEU 254      82.104  18.543  45.768  1.00  0.00           C
ATOM   6004  O31 POPEU 254      81.883  18.634  47.188  1.00  0.00           O
ATOM   6005  C31 POPEU 254      82.134  17.563  47.908  1.00  0.00           C
ATOM   6006  O32 POPEU 254      82.554  16.503  47.478  1.00  0.00           O
ATOM   6007  C32 POPEU 254      81.853  17.904  49.368  1.00  0.00           C
ATOM   6010  C23 POPEU 254      76.773  19.304  47.538  1.00  0.00           C
ATOM   6013  C24 POPEU 254      77.063  18.953  48.998  1.00  0.00           C
ATOM   6016  C25 POPEU 254      75.824  18.553  49.808  1.00  0.00           C
ATOM   6019  C26 POPEU 254      76.243  17.904  51.138  1.00  0.00           C
ATOM   6022  C27 POPEU 254      75.154  17.843  52.218  1.00  0.00           C
ATOM   6025  C28 POPEU 254      75.693  17.153  53.488  1.00  0.00           C
ATOM   6028  C29 POPEU 254      74.734  17.233  54.658  1.00  0.00           C
ATOM   6030 0C21 POPEU 254      74.754  16.433  55.738  1.00  0.00           C
ATOM   6032 1C21 POPEU 254      75.763  15.343  56.038  1.00  0.00           C
ATOM   6035 2C21 POPEU 254      76.254  15.393  57.498  1.00  0.00           C
ATOM   6038 3C21 POPEU 254      75.163  15.013  58.528  1.00  0.00           C
ATOM   6041 4C21 POPEU 254      75.633  15.153  59.978  1.00  0.00           C
ATOM   6044 5C21 POPEU 254      74.474  15.113  60.978  1.00  0.00           C
ATOM   6047 6C21 POPEU 254      73.913  13.703  61.208  1.00  0.00           C
ATOM   6050 7C21 POPEU 254      72.713  13.713  62.158  1.00  0.00           C
ATOM   6053 8C21 POPEU 254      72.114  12.333  62.378  1.00  0.00           C
ATOM   6057  C33 POPEU 254      83.013  17.453  50.268  1.00  0.00           C
ATOM   6060  C34 POPEU 254      82.633  16.263  51.138  1.00  0.00           C
ATOM   6063  C35 POPEU 254      83.894  15.553  51.658  1.00  0.00           C
ATOM   6066  C36 POPEU 254      83.743  15.013  53.088  1.00  0.00           C
ATOM   6069  C37 POPEU 254      85.113  14.653  53.678  1.00  0.00           C
ATOM   6072  C38 POPEU 254      85.063  14.163  55.128  1.00  0.00           C
ATOM   6075  C39 POPEU 254      84.584  15.203  56.148  1.00  0.00           C
ATOM   6078 0C31 POPEU 254      85.413  16.503  56.138  1.00  0.00           C
ATOM   6081 1C31 POPEU 254      85.223  17.363  57.388  1.00  0.00           C
ATOM   6084 2C31 POPEU 254      86.154  18.593  57.388  1.00  0.00           C
ATOM   6087 3C31 POPEU 254      86.044  19.473  58.638  1.00  0.00           C
ATOM   6090 4C31 POPEU 254      86.493  18.773  59.938  1.00  0.00           C
ATOM   6093 5C31 POPEU 254      87.113  19.753  60.948  1.00  0.00           C
ATOM   6096 6C31 POPEU 254      87.583  19.103  62.248  1.00  0.00           C
ATOM   6100  NH3 POPEV 255       2.803 122.013  80.398  1.00  0.00           N
ATOM   6104  C12 POPEV 255       2.973 120.593  80.848  1.00  0.00           C
ATOM   6107  C11 POPEV 255       4.253 120.474  81.698  1.00  0.00           C
ATOM   6110  P   POPEV 255       5.783 118.753  80.518  1.00  0.00           P
ATOM   6111  O13 POPEV 255       7.083 119.343  80.898  1.00  0.00           O
ATOM   6112  O14 POPEV 255       5.683 117.284  80.328  1.00  0.00           O
ATOM   6113  O11 POPEV 255       5.193 119.494  79.248  1.00  0.00           O
ATOM   6114  O12 POPEV 255       4.753 119.143  81.648  1.00  0.00           O
ATOM   6115  C1  POPEV 255       6.023 120.224  78.338  1.00  0.00           C
ATOM   6118  C2  POPEV 255       5.433 120.183  76.898  1.00  0.00           C
ATOM   6120  O21 POPEV 255       6.143 121.083  76.038  1.00  0.00           O
ATOM   6121  C21 POPEV 255       6.313 120.644  74.798  1.00  0.00           C
ATOM   6122  O22 POPEV 255       5.873 121.174  73.798  1.00  0.00           O
ATOM   6123  C22 POPEV 255       7.373 119.543  74.778  1.00  0.00           C
ATOM   6126  C3  POPEV 255       3.963 120.644  76.888  1.00  0.00           C
ATOM   6129  O31 POPEV 255       3.413 120.553  75.548  1.00  0.00           O
ATOM   6130  C31 POPEV 255       2.903 121.673  75.048  1.00  0.00           C
ATOM   6131  O32 POPEV 255       2.823 122.743  75.638  1.00  0.00           O
ATOM   6132  C32 POPEV 255       2.493 121.474  73.598  1.00  0.00           C
ATOM   6135  C23 POPEV 255       6.923 118.244  74.088  1.00  0.00           C
ATOM   6138  C24 POPEV 255       8.143 117.414  73.688  1.00  0.00           C
ATOM   6141  C25 POPEV 255       8.803 117.913  72.398  1.00  0.00           C
ATOM   6144  C26 POPEV 255      10.193 117.303  72.188  1.00  0.00           C
ATOM   6147  C27 POPEV 255      10.813 117.674  70.828  1.00  0.00           C
ATOM   6150  C28 POPEV 255      11.993 116.754  70.448  1.00  0.00           C
ATOM   6153  C29 POPEV 255      13.083 116.724  71.478  1.00  0.00           C
ATOM   6155 0C21 POPEV 255      14.403 116.894  71.298  1.00  0.00           C
ATOM   6157 1C21 POPEV 255      15.123 117.214  70.018  1.00  0.00           C
ATOM   6160 2C21 POPEV 255      16.193 118.284  70.308  1.00  0.00           C
ATOM   6163 3C21 POPEV 255      17.103 118.524  69.108  1.00  0.00           C
ATOM   6166 4C21 POPEV 255      18.133 119.623  69.428  1.00  0.00           C
ATOM   6169 5C21 POPEV 255      19.133 119.903  68.298  1.00  0.00           C
ATOM   6172 6C21 POPEV 255      18.463 120.183  66.948  1.00  0.00           C
ATOM   6175 7C21 POPEV 255      19.473 120.663  65.898  1.00  0.00           C
ATOM   6178 8C21 POPEV 255      18.863 120.843  64.508  1.00  0.00           C
ATOM   6182  C33 POPEV 255       2.873 122.674  72.698  1.00  0.00           C
ATOM   6185  C34 POPEV 255       2.433 122.503  71.248  1.00  0.00           C
ATOM   6188  C35 POPEV 255       2.833 123.713  70.378  1.00  0.00           C
ATOM   6191  C36 POPEV 255       2.353 123.604  68.918  1.00  0.00           C
ATOM   6194  C37 POPEV 255       2.693 124.863  68.108  1.00  0.00           C
ATOM   6197  C38 POPEV 255       2.083 124.914  66.698  1.00  0.00           C
ATOM   6200  C39 POPEV 255       0.553 124.984  66.708  1.00  0.00           C
ATOM   6203 0C31 POPEV 255      -0.067 125.183  65.318  1.00  0.00           C
ATOM   6206 1C31 POPEV 255      -1.604 125.154  65.358  1.00  0.00           C
ATOM   6209 2C31 POPEV 255      -2.274 125.003  63.978  1.00  0.00           C
ATOM   6212 3C31 POPEV 255      -2.044 126.213  63.058  1.00  0.00           C
ATOM   6215 4C31 POPEV 255      -2.874 126.164  61.758  1.00  0.00           C
ATOM   6218 5C31 POPEV 255      -2.424 125.073  60.778  1.00  0.00           C
ATOM   6221 6C31 POPEV 255      -3.144 125.143  59.428  1.00  0.00           C
ATOM   6225  NH3 POPEW 256      75.553  70.843  78.628  1.00  0.00           N
ATOM   6229  C12 POPEW 256      77.023  70.634  78.828  1.00  0.00           C
ATOM   6232  C11 POPEW 256      77.713  71.913  79.328  1.00  0.00           C
ATOM   6235  P   POPEW 256      80.253  71.273  79.278  1.00  0.00           P
ATOM   6236  O13 POPEW 256      81.073  72.473  79.228  1.00  0.00           O
ATOM   6237  O14 POPEW 256      80.824  70.053  79.888  1.00  0.00           O
ATOM   6238  O11 POPEW 256      79.783  70.904  77.818  1.00  0.00           O
ATOM   6239  O12 POPEW 256      78.904  71.593  80.028  1.00  0.00           O
ATOM   6240  C1  POPEW 256      80.323  71.604  76.698  1.00  0.00           C
ATOM   6243  C2  POPEW 256      79.514  71.203  75.458  1.00  0.00           C
ATOM   6245  O21 POPEW 256      80.373  71.244  74.318  1.00  0.00           O
ATOM   6246  C21 POPEW 256      80.023  70.453  73.328  1.00  0.00           C
ATOM   6247  O22 POPEW 256      79.193  69.553  73.368  1.00  0.00           O
ATOM   6248  C22 POPEW 256      80.764  70.884  72.078  1.00  0.00           C
ATOM   6251  C3  POPEW 256      78.263  72.114  75.268  1.00  0.00           C
ATOM   6254  O31 POPEW 256      77.633  71.903  73.988  1.00  0.00           O
ATOM   6255  C31 POPEW 256      76.483  71.254  73.968  1.00  0.00           C
ATOM   6256  O32 POPEW 256      75.794  70.963  74.938  1.00  0.00           O
ATOM   6257  C32 POPEW 256      76.073  71.044  72.508  1.00  0.00           C
ATOM   6260  C23 POPEW 256      79.823  70.924  70.858  1.00  0.00           C
ATOM   6263  C24 POPEW 256      80.504  71.644  69.698  1.00  0.00           C
ATOM   6266  C25 POPEW 256      81.893  71.123  69.348  1.00  0.00           C
ATOM   6269  C26 POPEW 256      82.493  71.913  68.188  1.00  0.00           C
ATOM   6272  C27 POPEW 256      83.894  71.424  67.798  1.00  0.00           C
ATOM   6275  C28 POPEW 256      84.743  72.504  67.098  1.00  0.00           C
ATOM   6278  C29 POPEW 256      84.044  73.123  65.908  1.00  0.00           C
ATOM   6280 0C21 POPEW 256      84.613  73.483  64.748  1.00  0.00           C
ATOM   6282 1C21 POPEW 256      86.073  73.354  64.428  1.00  0.00           C
ATOM   6285 2C21 POPEW 256      86.883  74.503  65.048  1.00  0.00           C
ATOM   6288 3C21 POPEW 256      86.684  75.854  64.348  1.00  0.00           C
ATOM   6291 4C21 POPEW 256      87.484  76.964  65.048  1.00  0.00           C
ATOM   6294 5C21 POPEW 256      87.414  78.323  64.328  1.00  0.00           C
ATOM   6297 6C21 POPEW 256      88.004  78.273  62.908  1.00  0.00           C
ATOM   6300 7C21 POPEW 256      87.974  79.614  62.188  1.00  0.00           C
ATOM   6303 8C21 POPEW 256      88.363  79.494  60.718  1.00  0.00           C
ATOM   6307  C33 POPEW 256      75.993  69.604  71.948  1.00  0.00           C
ATOM   6310  C34 POPEW 256      75.953  69.634  70.408  1.00  0.00           C
ATOM   6313  C35 POPEW 256      75.663  68.284  69.738  1.00  0.00           C
ATOM   6316  C36 POPEW 256      75.993  68.233  68.238  1.00  0.00           C
ATOM   6319  C37 POPEW 256      75.614  66.873  67.628  1.00  0.00           C
ATOM   6322  C38 POPEW 256      75.684  66.793  66.098  1.00  0.00           C
ATOM   6325  C39 POPEW 256      77.033  67.174  65.478  1.00  0.00           C
ATOM   6328 0C31 POPEW 256      77.044  66.943  63.958  1.00  0.00           C
ATOM   6331 1C31 POPEW 256      78.203  67.623  63.228  1.00  0.00           C
ATOM   6334 2C31 POPEW 256      79.563  66.913  63.398  1.00  0.00           C
ATOM   6337 3C31 POPEW 256      80.093  66.293  62.098  1.00  0.00           C
ATOM   6340 4C31 POPEW 256      81.614  66.083  62.138  1.00  0.00           C
ATOM   6343 5C31 POPEW 256      82.224  65.873  60.748  1.00  0.00           C
ATOM   6346 6C31 POPEW 256      83.754  65.924  60.758  1.00  0.00           C
ATOM   6350  NH3 POPEX 257      28.983 123.834  82.058  1.00  0.00           N
ATOM   6354  C12 POPEX 257      27.813 122.893  82.158  1.00  0.00           C
ATOM   6357  C11 POPEX 257      26.883 122.993  80.928  1.00  0.00           C
ATOM   6360  P   POPEX 257      24.443 122.053  80.548  1.00  0.00           P
ATOM   6361  O13 POPEX 257      23.913 120.763  80.078  1.00  0.00           O
ATOM   6362  O14 POPEX 257      23.743 122.713  81.668  1.00  0.00           O
ATOM   6363  O11 POPEX 257      24.483 123.114  79.388  1.00  0.00           O
ATOM   6364  O12 POPEX 257      25.963 121.913  80.918  1.00  0.00           O
ATOM   6365  C1  POPEX 257      24.543 122.724  78.018  1.00  0.00           C
ATOM   6368  C2  POPEX 257      25.973 122.923  77.418  1.00  0.00           C
ATOM   6370  O21 POPEX 257      25.943 123.683  76.198  1.00  0.00           O
ATOM   6371  C21 POPEX 257      25.183 123.233  75.198  1.00  0.00           C
ATOM   6372  O22 POPEX 257      24.583 122.174  75.178  1.00  0.00           O
ATOM   6373  C22 POPEX 257      25.223 124.283  74.088  1.00  0.00           C
ATOM   6376  C3  POPEX 257      26.803 121.603  77.308  1.00  0.00           C
ATOM   6379  O31 POPEX 257      28.163 121.843  76.878  1.00  0.00           O
ATOM   6380  C31 POPEX 257      28.333 121.763  75.548  1.00  0.00           C
ATOM   6381  O32 POPEX 257      27.483 121.424  74.758  1.00  0.00           O
ATOM   6382  C32 POPEX 257      29.743 122.134  75.128  1.00  0.00           C
ATOM   6385  C23 POPEX 257      24.923 123.713  72.688  1.00  0.00           C
ATOM   6388  C24 POPEX 257      26.043 122.783  72.198  1.00  0.00           C
ATOM   6391  C25 POPEX 257      25.953 122.403  70.708  1.00  0.00           C
ATOM   6394  C26 POPEX 257      24.743 121.573  70.298  1.00  0.00           C
ATOM   6397  C27 POPEX 257      24.453 121.763  68.798  1.00  0.00           C
ATOM   6400  C28 POPEX 257      23.483 120.714  68.228  1.00  0.00           C
ATOM   6403  C29 POPEX 257      22.983 121.144  66.868  1.00  0.00           C
ATOM   6405 0C21 POPEX 257      23.213 120.553  65.678  1.00  0.00           C
ATOM   6407 1C21 POPEX 257      24.013 119.303  65.398  1.00  0.00           C
ATOM   6410 2C21 POPEX 257      23.353 118.464  64.278  1.00  0.00           C
ATOM   6413 3C21 POPEX 257      24.283 117.373  63.698  1.00  0.00           C
ATOM   6416 4C21 POPEX 257      24.043 115.973  64.278  1.00  0.00           C
ATOM   6419 5C21 POPEX 257      25.133 114.953  63.878  1.00  0.00           C
ATOM   6422 6C21 POPEX 257      25.373 114.814  62.368  1.00  0.00           C
ATOM   6425 7C21 POPEX 257      26.343 113.674  62.028  1.00  0.00           C
ATOM   6428 8C21 POPEX 257      26.653 113.543  60.528  1.00  0.00           C
ATOM   6432  C33 POPEX 257      29.754 122.983  73.818  1.00  0.00           C
ATOM   6435  C34 POPEX 257      31.173 123.144  73.268  1.00  0.00           C
ATOM   6438  C35 POPEX 257      31.373 124.364  72.348  1.00  0.00           C
ATOM   6441  C36 POPEX 257      31.093 124.143  70.858  1.00  0.00           C
ATOM   6444  C37 POPEX 257      31.353 125.423  70.028  1.00  0.00           C
ATOM   6447  C38 POPEX 257      31.323 125.213  68.508  1.00  0.00           C
ATOM   6450  C39 POPEX 257      32.663 124.693  67.958  1.00  0.00           C
ATOM   6453 0C31 POPEX 257      32.623 124.263  66.488  1.00  0.00           C
ATOM   6456 1C31 POPEX 257      33.983 123.713  66.038  1.00  0.00           C
ATOM   6459 2C31 POPEX 257      33.993 123.093  64.638  1.00  0.00           C
ATOM   6462 3C31 POPEX 257      35.313 122.354  64.378  1.00  0.00           C
ATOM   6465 4C31 POPEX 257      35.483 121.854  62.938  1.00  0.00           C
ATOM   6468 5C31 POPEX 257      36.913 121.363  62.658  1.00  0.00           C
ATOM   6471 6C31 POPEX 257      37.103 120.854  61.228  1.00  0.00           C
ATOM   6475  NH3 POPEY 258      50.264  81.593  38.198  1.00  0.00           N
ATOM   6479  C12 POPEY 258      49.163  81.903  37.208  1.00  0.00           C
ATOM   6482  C11 POPEY 258      48.473  80.644  36.628  1.00  0.00           C
ATOM   6485  P   POPEY 258      45.864  80.903  36.968  1.00  0.00           P
ATOM   6486  O13 POPEY 258      44.843  81.733  36.298  1.00  0.00           O
ATOM   6487  O14 POPEY 258      45.513  79.513  37.278  1.00  0.00           O
ATOM   6488  O11 POPEY 258      46.283  81.713  38.258  1.00  0.00           O
ATOM   6489  O12 POPEY 258      47.193  80.964  36.088  1.00  0.00           O
ATOM   6490  C1  POPEY 258      46.774  81.073  39.428  1.00  0.00           C
ATOM   6493  C2  POPEY 258      45.654  80.354  40.198  1.00  0.00           C
ATOM   6495  O21 POPEY 258      44.513  81.193  40.408  1.00  0.00           O
ATOM   6496  C21 POPEY 258      44.653  82.134  41.328  1.00  0.00           C
ATOM   6497  O22 POPEY 258      45.684  82.453  41.888  1.00  0.00           O
ATOM   6498  C22 POPEY 258      43.273  82.703  41.648  1.00  0.00           C
ATOM   6501  C3  POPEY 258      46.184  79.584  41.448  1.00  0.00           C
ATOM   6504  O31 POPEY 258      45.724  78.224  41.428  1.00  0.00           O
ATOM   6505  C31 POPEY 258      44.443  78.074  41.758  1.00  0.00           C
ATOM   6506  O32 POPEY 258      43.733  78.934  42.228  1.00  0.00           O
ATOM   6507  C32 POPEY 258      43.993  76.674  41.358  1.00  0.00           C
ATOM   6510  C23 POPEY 258      42.743  82.134  42.978  1.00  0.00           C
ATOM   6513  C24 POPEY 258      41.243  82.394  43.158  1.00  0.00           C
ATOM   6516  C25 POPEY 258      40.663  81.663  44.378  1.00  0.00           C
ATOM   6519  C26 POPEY 258      41.433  81.953  45.678  1.00  0.00           C
ATOM   6522  C27 POPEY 258      40.633  81.573  46.928  1.00  0.00           C
ATOM   6525  C28 POPEY 258      41.483  81.544  48.208  1.00  0.00           C
ATOM   6528  C29 POPEY 258      41.913  82.934  48.628  1.00  0.00           C
ATOM   6530 0C21 POPEY 258      41.483  83.594  49.718  1.00  0.00           C
ATOM   6532 1C21 POPEY 258      40.483  83.074  50.728  1.00  0.00           C
ATOM   6535 2C21 POPEY 258      41.163  82.354  51.908  1.00  0.00           C
ATOM   6538 3C21 POPEY 258      41.904  83.314  52.858  1.00  0.00           C
ATOM   6541 4C21 POPEY 258      41.603  83.053  54.338  1.00  0.00           C
ATOM   6544 5C21 POPEY 258      40.123  83.284  54.708  1.00  0.00           C
ATOM   6547 6C21 POPEY 258      39.903  83.594  56.188  1.00  0.00           C
ATOM   6550 7C21 POPEY 258      38.413  83.793  56.528  1.00  0.00           C
ATOM   6553 8C21 POPEY 258      38.173  84.464  57.878  1.00  0.00           C
ATOM   6557  C33 POPEY 258      42.583  76.324  41.878  1.00  0.00           C
ATOM   6560  C34 POPEY 258      42.583  75.574  43.218  1.00  0.00           C
ATOM   6563  C35 POPEY 258      42.913  76.403  44.468  1.00  0.00           C
ATOM   6566  C36 POPEY 258      41.963  77.593  44.668  1.00  0.00           C
ATOM   6569  C37 POPEY 258      41.683  77.944  46.138  1.00  0.00           C
ATOM   6572  C38 POPEY 258      40.363  77.364  46.688  1.00  0.00           C
ATOM   6575  C39 POPEY 258      40.513  75.913  47.168  1.00  0.00           C
ATOM   6578 0C31 POPEY 258      39.294  75.384  47.938  1.00  0.00           C
ATOM   6581 1C31 POPEY 258      39.733  74.453  49.078  1.00  0.00           C
ATOM   6584 2C31 POPEY 258      38.573  73.853  49.888  1.00  0.00           C
ATOM   6587 3C31 POPEY 258      39.073  72.903  50.988  1.00  0.00           C
ATOM   6590 4C31 POPEY 258      39.593  73.644  52.238  1.00  0.00           C
ATOM   6593 5C31 POPEY 258      40.113  72.693  53.328  1.00  0.00           C
ATOM   6596 6C31 POPEY 258      40.553  73.433  54.598  1.00  0.00           C
ATOM   6600  NH3 POPEZ 259      39.684  65.784  39.968  1.00  0.00           N
ATOM   6604  C12 POPEZ 259      39.443  66.504  38.668  1.00  0.00           C
ATOM   6607  C11 POPEZ 259      38.114  67.263  38.728  1.00  0.00           C
ATOM   6610  P   POPEZ 259      36.883  68.424  40.758  1.00  0.00           P
ATOM   6611  O13 POPEZ 259      36.803  69.873  41.018  1.00  0.00           O
ATOM   6612  O14 POPEZ 259      35.684  67.784  40.188  1.00  0.00           O
ATOM   6613  O11 POPEZ 259      37.433  67.644  42.018  1.00  0.00           O
ATOM   6614  O12 POPEZ 259      38.123  68.203  39.808  1.00  0.00           O
ATOM   6615  C1  POPEZ 259      36.543  67.104  42.988  1.00  0.00           C
ATOM   6618  C2  POPEZ 259      37.313  66.174  43.958  1.00  0.00           C
ATOM   6620  O21 POPEZ 259      38.333  66.924  44.638  1.00  0.00           O
ATOM   6621  C21 POPEZ 259      37.933  67.463  45.788  1.00  0.00           C
ATOM   6622  O22 POPEZ 259      36.823  67.394  46.258  1.00  0.00           O
ATOM   6623  C22 POPEZ 259      39.174  68.053  46.468  1.00  0.00           C
ATOM   6626  C3  POPEZ 259      37.983  64.963  43.228  1.00  0.00           C
ATOM   6629  O31 POPEZ 259      39.143  64.424  43.898  1.00  0.00           O
ATOM   6630  C31 POPEZ 259      38.943  64.033  45.158  1.00  0.00           C
ATOM   6631  O32 POPEZ 259      37.853  63.874  45.668  1.00  0.00           O
ATOM   6632  C32 POPEZ 259      40.303  63.793  45.828  1.00  0.00           C
ATOM   6635  C23 POPEZ 259      38.873  68.744  47.818  1.00  0.00           C
ATOM   6638  C24 POPEZ 259      40.183  68.953  48.598  1.00  0.00           C
ATOM   6641  C25 POPEZ 259      40.004  69.214  50.098  1.00  0.00           C
ATOM   6644  C26 POPEZ 259      39.434  68.003  50.838  1.00  0.00           C
ATOM   6647  C27 POPEZ 259      39.684  68.074  52.358  1.00  0.00           C
ATOM   6650  C28 POPEZ 259      38.864  67.034  53.128  1.00  0.00           C
ATOM   6653  C29 POPEZ 259      39.344  66.894  54.558  1.00  0.00           C
ATOM   6655 0C21 POPEZ 259      38.833  67.523  55.628  1.00  0.00           C
ATOM   6657 1C21 POPEZ 259      37.703  68.523  55.598  1.00  0.00           C
ATOM   6660 2C21 POPEZ 259      38.093  69.873  56.248  1.00  0.00           C
ATOM   6663 3C21 POPEZ 259      37.754  69.953  57.738  1.00  0.00           C
ATOM   6666 4C21 POPEZ 259      38.223  71.284  58.338  1.00  0.00           C
ATOM   6669 5C21 POPEZ 259      37.563  71.613  59.678  1.00  0.00           C
ATOM   6672 6C21 POPEZ 259      38.143  72.894  60.288  1.00  0.00           C
ATOM   6675 7C21 POPEZ 259      37.303  73.474  61.438  1.00  0.00           C
ATOM   6678 8C21 POPEZ 259      37.933  74.733  62.048  1.00  0.00           C
ATOM   6682  C33 POPEZ 259      40.323  64.253  47.298  1.00  0.00           C
ATOM   6685  C34 POPEZ 259      41.384  63.513  48.118  1.00  0.00           C
ATOM   6688  C35 POPEZ 259      41.393  63.903  49.608  1.00  0.00           C
ATOM   6691  C36 POPEZ 259      40.064  63.604  50.338  1.00  0.00           C
ATOM   6694  C37 POPEZ 259      40.173  63.623  51.878  1.00  0.00           C
ATOM   6697  C38 POPEZ 259      41.173  62.583  52.368  1.00  0.00           C
ATOM   6700  C39 POPEZ 259      40.903  61.983  53.748  1.00  0.00           C
ATOM   6703 0C31 POPEZ 259      41.893  60.843  54.028  1.00  0.00           C
ATOM   6706 1C31 POPEZ 259      41.783  60.264  55.438  1.00  0.00           C
ATOM   6709 2C31 POPEZ 259      43.003  59.404  55.828  1.00  0.00           C
ATOM   6712 3C31 POPEZ 259      43.193  58.154  54.968  1.00  0.00           C
ATOM   6715 4C31 POPEZ 259      44.143  57.143  55.638  1.00  0.00           C
ATOM   6718 5C31 POPEZ 259      44.673  56.043  54.708  1.00  0.00           C
ATOM   6721 6C31 POPEZ 259      45.643  55.103  55.418  1.00  0.00           C
ATOM   6725  NH3 POPEa 260     122.093  23.303  79.288  1.00  0.00           N
ATOM   6729  C12 POPEa 260     122.554  22.033  79.918  1.00  0.00           C
ATOM   6732  C11 POPEa 260     124.084  21.983  79.798  1.00  0.00           C
ATOM   6735  P   POPEa 260     126.083  22.734  78.348  1.00  0.00           P
ATOM   6736  O13 POPEa 260     126.324  23.663  77.228  1.00  0.00           O
ATOM   6737  O14 POPEa 260     126.724  23.073  79.638  1.00  0.00           O
ATOM   6738  O11 POPEa 260     126.573  21.293  77.978  1.00  0.00           O
ATOM   6739  O12 POPEa 260     124.514  22.564  78.558  1.00  0.00           O
ATOM   6740  C1  POPEa 260     127.973  21.163  77.668  1.00  0.00           C
ATOM   6743  C2  POPEa 260     128.493  19.733  77.968  1.00  0.00           C
ATOM   6745  O21 POPEa 260     129.370  19.293  76.918  1.00  0.00           O
ATOM   6746  C21 POPEa 260     130.460  20.013  76.758  1.00  0.00           C
ATOM   6747  O22 POPEa 260     130.840  20.953  77.438  1.00  0.00           O
ATOM   6748  C22 POPEa 260     131.210  19.494  75.518  1.00  0.00           C
ATOM   6751  C3  POPEa 260     127.273  18.773  78.088  1.00  0.00           C
ATOM   6754  O31 POPEa 260     127.583  17.363  78.288  1.00  0.00           O
ATOM   6755  C31 POPEa 260     127.663  16.703  77.138  1.00  0.00           C
ATOM   6756  O32 POPEa 260     127.693  17.193  76.028  1.00  0.00           O
ATOM   6757  C32 POPEa 260     127.493  15.203  77.418  1.00  0.00           C
ATOM   6760  C23 POPEa 260     130.800  20.223  74.218  1.00  0.00           C
ATOM   6763  C24 POPEa 260     131.340  19.523  72.958  1.00  0.00           C
ATOM   6766  C25 POPEa 260     130.900  20.183  71.638  1.00  0.00           C
ATOM   6769  C26 POPEa 260     131.320  19.403  70.388  1.00  0.00           C
ATOM   6772  C27 POPEa 260     130.790  20.064  69.098  1.00  0.00           C
ATOM   6775  C28 POPEa 260     131.221  19.343  67.808  1.00  0.00           C
ATOM   6778  C29 POPEa 260     130.601  20.013  66.608  1.00  0.00           C
ATOM   6780 0C21 POPEa 260     130.391  19.483  65.388  1.00  0.00           C
ATOM   6782 1C21 POPEa 260     130.811  18.103  64.918  1.00  0.00           C
ATOM   6785 2C21 POPEa 260     129.641  17.123  64.718  1.00  0.00           C
ATOM   6788 3C21 POPEa 260     130.020  16.023  63.718  1.00  0.00           C
ATOM   6791 4C21 POPEa 260     129.021  14.863  63.628  1.00  0.00           C
ATOM   6794 5C21 POPEa 260     129.370  13.963  62.448  1.00  0.00           C
ATOM   6797 6C21 POPEa 260     128.363  12.853  62.148  1.00  0.00           C
ATOM   6800 7C21 POPEa 260     128.874  11.963  61.008  1.00  0.00           C
ATOM   6803 8C21 POPEa 260     127.854  10.993  60.438  1.00  0.00           C
ATOM   6807  C33 POPEa 260     127.014  14.493  76.138  1.00  0.00           C
ATOM   6810  C34 POPEa 260     128.163  14.163  75.168  1.00  0.00           C
ATOM   6813  C35 POPEa 260     127.624  13.873  73.768  1.00  0.00           C
ATOM   6816  C36 POPEa 260     128.693  13.403  72.778  1.00  0.00           C
ATOM   6819  C37 POPEa 260     128.184  13.533  71.338  1.00  0.00           C
ATOM   6822  C38 POPEa 260     128.704  12.433  70.398  1.00  0.00           C
ATOM   6825  C39 POPEa 260     128.184  12.603  68.968  1.00  0.00           C
ATOM   6828 0C31 POPEa 260     128.484  11.393  68.088  1.00  0.00           C
ATOM   6831 1C31 POPEa 260     128.073  11.603  66.628  1.00  0.00           C
ATOM   6834 2C31 POPEa 260     128.493  10.453  65.708  1.00  0.00           C
ATOM   6837 3C31 POPEa 260     127.743   9.133  65.928  1.00  0.00           C
ATOM   6840 4C31 POPEa 260     126.223   9.213  65.668  1.00  0.00           C
ATOM   6843 5C31 POPEa 260     125.594   7.823  65.648  1.00  0.00           C
ATOM   6846 6C31 POPEa 260     124.064   7.803  65.668  1.00  0.00           C
ATOM   6850  NH3 POPEb 261     121.243  43.843  80.828  1.00  0.00           N
ATOM   6854  C12 POPEb 261     120.163  44.643  80.168  1.00  0.00           C
ATOM   6857  C11 POPEb 261     119.883  45.943  80.918  1.00  0.00           C
ATOM   6860  P   POPEb 261     118.013  47.754  80.808  1.00  0.00           P
ATOM   6861  O13 POPEb 261     117.264  47.113  81.918  1.00  0.00           O
ATOM   6862  O14 POPEb 261     118.833  48.963  81.058  1.00  0.00           O
ATOM   6863  O11 POPEb 261     117.063  48.023  79.588  1.00  0.00           O
ATOM   6864  O12 POPEb 261     118.913  46.654  80.168  1.00  0.00           O
ATOM   6865  C1  POPEb 261     115.954  47.154  79.308  1.00  0.00           C
ATOM   6868  C2  POPEb 261     115.943  46.584  77.868  1.00  0.00           C
ATOM   6870  O21 POPEb 261     115.513  45.223  77.998  1.00  0.00           O
ATOM   6871  C21 POPEb 261     114.764  44.724  77.058  1.00  0.00           C
ATOM   6872  O22 POPEb 261     114.243  45.324  76.138  1.00  0.00           O
ATOM   6873  C22 POPEb 261     114.663  43.224  77.348  1.00  0.00           C
ATOM   6876  C3  POPEb 261     117.333  46.613  77.158  1.00  0.00           C
ATOM   6879  O31 POPEb 261     117.264  45.814  75.958  1.00  0.00           O
ATOM   6880  C31 POPEb 261     118.054  46.093  74.938  1.00  0.00           C
ATOM   6881  O32 POPEb 261     118.874  47.003  74.888  1.00  0.00           O
ATOM   6882  C32 POPEb 261     117.694  45.114  73.808  1.00  0.00           C
ATOM   6885  C23 POPEb 261     113.913  42.453  76.258  1.00  0.00           C
ATOM   6888  C24 POPEb 261     113.903  40.943  76.528  1.00  0.00           C
ATOM   6891  C25 POPEb 261     113.045  40.173  75.518  1.00  0.00           C
ATOM   6894  C26 POPEb 261     113.664  40.114  74.118  1.00  0.00           C
ATOM   6897  C27 POPEb 261     112.784  39.303  73.138  1.00  0.00           C
ATOM   6900  C28 POPEb 261     113.454  38.994  71.788  1.00  0.00           C
ATOM   6903  C29 POPEb 261     114.584  38.003  71.938  1.00  0.00           C
ATOM   6905 0C21 POPEb 261     114.574  36.714  71.548  1.00  0.00           C
ATOM   6907 1C21 POPEb 261     113.454  36.013  70.828  1.00  0.00           C
ATOM   6910 2C21 POPEb 261     113.913  34.834  69.938  1.00  0.00           C
ATOM   6913 3C21 POPEb 261     114.953  35.233  68.888  1.00  0.00           C
ATOM   6916 4C21 POPEb 261     115.264  34.113  67.878  1.00  0.00           C
ATOM   6919 5C21 POPEb 261     116.573  34.384  67.118  1.00  0.00           C
ATOM   6922 6C21 POPEb 261     116.935  33.293  66.108  1.00  0.00           C
ATOM   6925 7C21 POPEb 261     118.313  33.523  65.468  1.00  0.00           C
ATOM   6928 8C21 POPEb 261     118.623  32.564  64.328  1.00  0.00           C
ATOM   6932  C33 POPEb 261     118.913  44.494  73.088  1.00  0.00           C
ATOM   6935  C34 POPEb 261     118.573  43.163  72.388  1.00  0.00           C
ATOM   6938  C35 POPEb 261     118.354  43.284  70.868  1.00  0.00           C
ATOM   6941  C36 POPEb 261     119.693  43.474  70.138  1.00  0.00           C
ATOM   6944  C37 POPEb 261     119.593  43.433  68.618  1.00  0.00           C
ATOM   6947  C38 POPEb 261     120.954  43.583  67.908  1.00  0.00           C
ATOM   6950  C39 POPEb 261     122.005  42.494  68.218  1.00  0.00           C
ATOM   6953 0C31 POPEb 261     122.593  41.873  66.938  1.00  0.00           C
ATOM   6956 1C31 POPEb 261     123.633  40.784  67.208  1.00  0.00           C
ATOM   6959 2C31 POPEb 261     124.374  40.303  65.948  1.00  0.00           C
ATOM   6962 3C31 POPEb 261     123.483  39.634  64.888  1.00  0.00           C
ATOM   6965 4C31 POPEb 261     122.993  38.244  65.318  1.00  0.00           C
ATOM   6968 5C31 POPEb 261     123.483  37.123  64.388  1.00  0.00           C
ATOM   6971 6C31 POPEb 261     123.153  35.713  64.888  1.00  0.00           C
ATOM   6975  NH3 POPEc 262     118.004  40.814  37.308  1.00  0.00           N
ATOM   6979  C12 POPEc 262     118.045  41.793  36.178  1.00  0.00           C
ATOM   6982  C11 POPEc 262     117.014  41.384  35.138  1.00  0.00           C
ATOM   6985  P   POPEc 262     114.693  40.223  35.058  1.00  0.00           P
ATOM   6986  O13 POPEc 262     115.334  39.023  34.478  1.00  0.00           O
ATOM   6987  O14 POPEc 262     114.014  41.164  34.128  1.00  0.00           O
ATOM   6988  O11 POPEc 262     113.763  39.873  36.278  1.00  0.00           O
ATOM   6989  O12 POPEc 262     115.793  41.064  35.798  1.00  0.00           O
ATOM   6990  C1  POPEc 262     114.233  39.773  37.628  1.00  0.00           C
ATOM   6993  C2  POPEc 262     114.154  41.143  38.378  1.00  0.00           C
ATOM   6995  O21 POPEc 262     114.313  40.974  39.808  1.00  0.00           O
ATOM   6996  C21 POPEc 262     115.554  41.223  40.218  1.00  0.00           C
ATOM   6997  O22 POPEc 262     116.503  41.393  39.468  1.00  0.00           O
ATOM   6998  C22 POPEc 262     115.624  41.453  41.738  1.00  0.00           C
ATOM   7001  C3  POPEc 262     112.784  41.813  38.088  1.00  0.00           C
ATOM   7004  O31 POPEc 262     112.373  42.744  39.118  1.00  0.00           O
ATOM   7005  C31 POPEc 262     111.453  42.253  39.948  1.00  0.00           C
ATOM   7006  O32 POPEc 262     110.803  41.244  39.758  1.00  0.00           O
ATOM   7007  C32 POPEc 262     111.333  43.183  41.168  1.00  0.00           C
ATOM   7010  C23 POPEc 262     116.733  42.453  42.168  1.00  0.00           C
ATOM   7013  C24 POPEc 262     116.434  43.193  43.488  1.00  0.00           C
ATOM   7016  C25 POPEc 262     117.364  42.853  44.668  1.00  0.00           C
ATOM   7019  C26 POPEc 262     117.033  43.703  45.908  1.00  0.00           C
ATOM   7022  C27 POPEc 262     118.094  43.623  47.018  1.00  0.00           C
ATOM   7025  C28 POPEc 262     117.644  44.243  48.368  1.00  0.00           C
ATOM   7028  C29 POPEc 262     117.393  45.724  48.238  1.00  0.00           C
ATOM   7030 0C21 POPEc 262     116.953  46.564  49.188  1.00  0.00           C
ATOM   7032 1C21 POPEc 262     116.593  46.213  50.608  1.00  0.00           C
ATOM   7035 2C21 POPEc 262     117.674  46.644  51.628  1.00  0.00           C
ATOM   7038 3C21 POPEc 262     117.904  48.163  51.648  1.00  0.00           C
ATOM   7041 4C21 POPEc 262     118.894  48.643  52.728  1.00  0.00           C
ATOM   7044 5C21 POPEc 262     120.373  48.393  52.418  1.00  0.00           C
ATOM   7047 6C21 POPEc 262     121.304  49.154  53.388  1.00  0.00           C
ATOM   7050 7C21 POPEc 262     122.794  48.973  53.088  1.00  0.00           C
ATOM   7053 8C21 POPEc 262     123.703  49.773  54.038  1.00  0.00           C
ATOM   7057  C33 POPEc 262     111.654  42.443  42.498  1.00  0.00           C
ATOM   7060  C34 POPEc 262     111.593  43.354  43.738  1.00  0.00           C
ATOM   7063  C35 POPEc 262     110.194  43.413  44.358  1.00  0.00           C
ATOM   7066  C36 POPEc 262     110.144  44.173  45.688  1.00  0.00           C
ATOM   7069  C37 POPEc 262     108.693  44.383  46.178  1.00  0.00           C
ATOM   7072  C38 POPEc 262     108.563  45.303  47.408  1.00  0.00           C
ATOM   7075  C39 POPEc 262     108.493  44.553  48.748  1.00  0.00           C
ATOM   7078 0C31 POPEc 262     108.045  45.474  49.898  1.00  0.00           C
ATOM   7081 1C31 POPEc 262     108.023  44.784  51.278  1.00  0.00           C
ATOM   7084 2C31 POPEc 262     106.633  44.733  51.958  1.00  0.00           C
ATOM   7087 3C31 POPEc 262     106.073  46.113  52.318  1.00  0.00           C
ATOM   7090 4C31 POPEc 262     104.733  46.034  53.058  1.00  0.00           C
ATOM   7093 5C31 POPEc 262     103.973  47.363  53.088  1.00  0.00           C
ATOM   7096 6C31 POPEc 262     102.633  47.303  53.838  1.00  0.00           C
ATOM   7100  NH3 POPEd 263      98.934  49.023  37.918  1.00  0.00           N
ATOM   7104  C12 POPEd 263      98.464  48.303  36.688  1.00  0.00           C
ATOM   7107  C11 POPEd 263      97.043  47.733  36.838  1.00  0.00           C
ATOM   7110  P   POPEd 263      96.853  45.433  38.078  1.00  0.00           P
ATOM   7111  O13 POPEd 263      95.603  45.033  37.408  1.00  0.00           O
ATOM   7112  O14 POPEd 263      98.124  44.873  37.588  1.00  0.00           O
ATOM   7113  O11 POPEd 263      96.674  45.134  39.618  1.00  0.00           O
ATOM   7114  O12 POPEd 263      96.935  47.003  38.068  1.00  0.00           O
ATOM   7115  C1  POPEd 263      96.413  46.083  40.668  1.00  0.00           C
ATOM   7118  C2  POPEd 263      97.303  45.834  41.918  1.00  0.00           C
ATOM   7120  O21 POPEd 263      97.283  47.043  42.728  1.00  0.00           O
ATOM   7121  C21 POPEd 263      96.324  47.104  43.648  1.00  0.00           C
ATOM   7122  O22 POPEd 263      95.493  46.234  43.858  1.00  0.00           O
ATOM   7123  C22 POPEd 263      96.353  48.443  44.418  1.00  0.00           C
ATOM   7126  C3  POPEd 263      98.763  45.474  41.458  1.00  0.00           C
ATOM   7129  O31 POPEd 263      99.714  45.374  42.538  1.00  0.00           O
ATOM   7130  C31 POPEd 263     100.393  44.243  42.698  1.00  0.00           C
ATOM   7131  O32 POPEd 263     100.303  43.253  41.978  1.00  0.00           O
ATOM   7132  C32 POPEd 263     101.383  44.394  43.858  1.00  0.00           C
ATOM   7135  C23 POPEd 263      97.294  48.443  45.658  1.00  0.00           C
ATOM   7138  C24 POPEd 263      96.913  49.273  46.878  1.00  0.00           C
ATOM   7141  C25 POPEd 263      98.013  49.084  47.948  1.00  0.00           C
ATOM   7144  C26 POPEd 263      97.843  49.943  49.198  1.00  0.00           C
ATOM   7147  C27 POPEd 263      98.743  49.453  50.348  1.00  0.00           C
ATOM   7150  C28 POPEd 263      98.654  50.324  51.618  1.00  0.00           C
ATOM   7153  C29 POPEd 263      97.283  50.283  52.248  1.00  0.00           C
ATOM   7155 0C21 POPEd 263      96.963  49.753  53.448  1.00  0.00           C
ATOM   7157 1C21 POPEd 263      97.904  49.124  54.438  1.00  0.00           C
ATOM   7160 2C21 POPEd 263      97.563  49.443  55.908  1.00  0.00           C
ATOM   7163 3C21 POPEd 263      97.723  50.933  56.268  1.00  0.00           C
ATOM   7166 4C21 POPEd 263      97.864  51.153  57.778  1.00  0.00           C
ATOM   7169 5C21 POPEd 263      98.063  52.624  58.188  1.00  0.00           C
ATOM   7172 6C21 POPEd 263      99.393  53.224  57.698  1.00  0.00           C
ATOM   7175 7C21 POPEd 263      99.693  54.593  58.318  1.00  0.00           C
ATOM   7178 8C21 POPEd 263     101.104  55.103  58.018  1.00  0.00           C
ATOM   7182  C33 POPEd 263     100.723  44.584  45.248  1.00  0.00           C
ATOM   7185  C34 POPEd 263     100.545  43.314  46.078  1.00  0.00           C
ATOM   7188  C35 POPEd 263      99.904  42.183  45.288  1.00  0.00           C
ATOM   7191  C36 POPEd 263      98.514  42.453  44.678  1.00  0.00           C
ATOM   7194  C37 POPEd 263      97.383  42.043  45.618  1.00  0.00           C
ATOM   7197  C38 POPEd 263      95.983  42.163  45.008  1.00  0.00           C
ATOM   7200  C39 POPEd 263      94.864  41.994  46.048  1.00  0.00           C
ATOM   7203 0C31 POPEd 263      94.783  43.183  47.018  1.00  0.00           C
ATOM   7206 1C31 POPEd 263      93.693  43.074  48.088  1.00  0.00           C
ATOM   7209 2C31 POPEd 263      93.464  44.424  48.778  1.00  0.00           C
ATOM   7212 3C31 POPEd 263      92.224  44.543  49.678  1.00  0.00           C
ATOM   7215 4C31 POPEd 263      91.935  43.393  50.648  1.00  0.00           C
ATOM   7218 5C31 POPEd 263      90.493  43.453  51.168  1.00  0.00           C
ATOM   7221 6C31 POPEd 263      90.273  42.723  52.498  1.00  0.00           C
ATOM   7225  NH3 POPEe 264     110.803  62.333  36.168  1.00  0.00           N
ATOM   7229  C12 POPEe 264     110.294  60.963  35.788  1.00  0.00           C
ATOM   7232  C11 POPEe 264     108.773  60.983  35.538  1.00  0.00           C
ATOM   7235  P   POPEe 264     107.193  58.893  35.438  1.00  0.00           P
ATOM   7236  O13 POPEe 264     106.213  59.803  36.078  1.00  0.00           O
ATOM   7237  O14 POPEe 264     106.724  57.983  34.378  1.00  0.00           O
ATOM   7238  O11 POPEe 264     107.913  58.074  36.578  1.00  0.00           O
ATOM   7239  O12 POPEe 264     108.374  59.773  34.888  1.00  0.00           O
ATOM   7240  C1  POPEe 264     107.253  57.923  37.838  1.00  0.00           C
ATOM   7243  C2  POPEe 264     107.423  56.473  38.298  1.00  0.00           C
ATOM   7245  O21 POPEe 264     106.453  56.213  39.338  1.00  0.00           O
ATOM   7246  C21 POPEe 264     106.473  54.963  39.738  1.00  0.00           C
ATOM   7247  O22 POPEe 264     106.973  54.033  39.128  1.00  0.00           O
ATOM   7248  C22 POPEe 264     105.723  54.854  41.058  1.00  0.00           C
ATOM   7251  C3  POPEe 264     108.883  56.234  38.778  1.00  0.00           C
ATOM   7254  O31 POPEe 264     109.044  56.733  40.128  1.00  0.00           O
ATOM   7255  C31 POPEe 264     110.194  56.384  40.678  1.00  0.00           C
ATOM   7256  O32 POPEe 264     111.094  55.803  40.118  1.00  0.00           O
ATOM   7257  C32 POPEe 264     110.163  56.733  42.158  1.00  0.00           C
ATOM   7260  C23 POPEe 264     106.044  53.553  41.838  1.00  0.00           C
ATOM   7263  C24 POPEe 264     106.874  53.814  43.098  1.00  0.00           C
ATOM   7266  C25 POPEe 264     107.154  52.513  43.868  1.00  0.00           C
ATOM   7269  C26 POPEe 264     107.784  52.754  45.258  1.00  0.00           C
ATOM   7272  C27 POPEe 264     108.083  51.444  45.988  1.00  0.00           C
ATOM   7275  C28 POPEe 264     108.773  51.634  47.358  1.00  0.00           C
ATOM   7278  C29 POPEe 264     109.323  50.334  47.878  1.00  0.00           C
ATOM   7280 0C21 POPEe 264     109.064  49.713  49.038  1.00  0.00           C
ATOM   7282 1C21 POPEe 264     108.124  50.163  50.128  1.00  0.00           C
ATOM   7285 2C21 POPEe 264     108.843  50.763  51.358  1.00  0.00           C
ATOM   7288 3C21 POPEe 264     107.893  51.113  52.518  1.00  0.00           C
ATOM   7291 4C21 POPEe 264     107.383  49.893  53.288  1.00  0.00           C
ATOM   7294 5C21 POPEe 264     108.243  49.584  54.518  1.00  0.00           C
ATOM   7297 6C21 POPEe 264     107.803  48.303  55.238  1.00  0.00           C
ATOM   7300 7C21 POPEe 264     108.313  48.253  56.678  1.00  0.00           C
ATOM   7303 8C21 POPEe 264     107.743  47.104  57.498  1.00  0.00           C
ATOM   7307  C33 POPEe 264     111.154  57.853  42.528  1.00  0.00           C
ATOM   7310  C34 POPEe 264     111.353  57.944  44.038  1.00  0.00           C
ATOM   7313  C35 POPEe 264     111.804  59.334  44.488  1.00  0.00           C
ATOM   7316  C36 POPEe 264     112.005  59.404  45.998  1.00  0.00           C
ATOM   7319  C37 POPEe 264     113.354  58.814  46.438  1.00  0.00           C
ATOM   7322  C38 POPEe 264     113.293  58.104  47.788  1.00  0.00           C
ATOM   7325  C39 POPEe 264     112.753  58.963  48.928  1.00  0.00           C
ATOM   7328 0C31 POPEe 264     113.594  60.203  49.218  1.00  0.00           C
ATOM   7331 1C31 POPEe 264     113.133  60.884  50.498  1.00  0.00           C
ATOM   7334 2C31 POPEe 264     114.014  62.064  50.898  1.00  0.00           C
ATOM   7337 3C31 POPEe 264     113.824  62.424  52.368  1.00  0.00           C
ATOM   7340 4C31 POPEe 264     115.063  63.104  52.938  1.00  0.00           C
ATOM   7343 5C31 POPEe 264     115.144  62.964  54.458  1.00  0.00           C
ATOM   7346 6C31 POPEe 264     116.483  63.424  54.998  1.00  0.00           C
ATOM   7350  NH3 POPEf 265     121.523  93.884  33.508  1.00  0.00           N
ATOM   7354  C12 POPEf 265     121.123  92.913  32.428  1.00  0.00           C
ATOM   7357  C11 POPEf 265     122.303  92.134  31.828  1.00  0.00           C
ATOM   7360  P   POPEf 265     122.694  89.723  30.798  1.00  0.00           P
ATOM   7361  O13 POPEf 265     122.033  89.303  29.538  1.00  0.00           O
ATOM   7362  O14 POPEf 265     124.123  90.103  30.768  1.00  0.00           O
ATOM   7363  O11 POPEf 265     122.523  88.623  31.888  1.00  0.00           O
ATOM   7364  O12 POPEf 265     121.804  90.894  31.368  1.00  0.00           O
ATOM   7365  C1  POPEf 265     121.823  88.713  33.118  1.00  0.00           C
ATOM   7368  C2  POPEf 265     122.814  88.553  34.318  1.00  0.00           C
ATOM   7370  O21 POPEf 265     122.124  88.644  35.578  1.00  0.00           O
ATOM   7371  C21 POPEf 265     121.363  87.603  35.858  1.00  0.00           C
ATOM   7372  O22 POPEf 265     121.164  86.633  35.138  1.00  0.00           O
ATOM   7373  C22 POPEf 265     120.793  87.733  37.268  1.00  0.00           C
ATOM   7376  C3  POPEf 265     123.924  89.644  34.298  1.00  0.00           C
ATOM   7379  O31 POPEf 265     124.783  89.634  35.468  1.00  0.00           O
ATOM   7380  C31 POPEf 265     125.783  88.753  35.388  1.00  0.00           C
ATOM   7381  O32 POPEf 265     125.943  87.974  34.468  1.00  0.00           O
ATOM   7382  C32 POPEf 265     126.684  88.893  36.588  1.00  0.00           C
ATOM   7385  C23 POPEf 265     121.553  86.824  38.258  1.00  0.00           C
ATOM   7388  C24 POPEf 265     120.764  86.564  39.538  1.00  0.00           C
ATOM   7391  C25 POPEf 265     120.943  87.643  40.608  1.00  0.00           C
ATOM   7394  C26 POPEf 265     120.163  87.293  41.878  1.00  0.00           C
ATOM   7397  C27 POPEf 265     120.694  87.944  43.168  1.00  0.00           C
ATOM   7400  C28 POPEf 265     121.973  87.274  43.698  1.00  0.00           C
ATOM   7403  C29 POPEf 265     122.383  87.983  44.958  1.00  0.00           C
ATOM   7405 0C21 POPEf 265     122.423  87.514  46.218  1.00  0.00           C
ATOM   7407 1C21 POPEf 265     122.113  86.123  46.718  1.00  0.00           C
ATOM   7410 2C21 POPEf 265     123.303  85.463  47.458  1.00  0.00           C
ATOM   7413 3C21 POPEf 265     123.883  86.314  48.598  1.00  0.00           C
ATOM   7416 4C21 POPEf 265     124.934  85.593  49.468  1.00  0.00           C
ATOM   7419 5C21 POPEf 265     125.685  86.614  50.338  1.00  0.00           C
ATOM   7422 6C21 POPEf 265     126.783  86.053  51.248  1.00  0.00           C
ATOM   7425 7C21 POPEf 265     127.583  87.193  51.898  1.00  0.00           C
ATOM   7428 8C21 POPEf 265     128.853  86.733  52.628  1.00  0.00           C
ATOM   7432  C33 POPEf 265     126.223  87.983  37.738  1.00  0.00           C
ATOM   7435  C34 POPEf 265     126.773  88.504  39.058  1.00  0.00           C
ATOM   7438  C35 POPEf 265     126.573  87.534  40.228  1.00  0.00           C
ATOM   7441  C36 POPEf 265     125.174  86.953  40.408  1.00  0.00           C
ATOM   7444  C37 POPEf 265     125.194  85.964  41.568  1.00  0.00           C
ATOM   7447  C38 POPEf 265     124.053  84.943  41.568  1.00  0.00           C
ATOM   7450  C39 POPEf 265     124.323  83.863  42.628  1.00  0.00           C
ATOM   7453 0C31 POPEf 265     123.404  82.654  42.488  1.00  0.00           C
ATOM   7456 1C31 POPEf 265     124.064  81.374  43.008  1.00  0.00           C
ATOM   7459 2C31 POPEf 265     123.143  80.163  42.828  1.00  0.00           C
ATOM   7462 3C31 POPEf 265     123.743  78.824  43.308  1.00  0.00           C
ATOM   7465 4C31 POPEf 265     125.144  78.483  42.778  1.00  0.00           C
ATOM   7468 5C31 POPEf 265     125.563  77.053  43.158  1.00  0.00           C
ATOM   7471 6C31 POPEf 265     127.005  76.674  42.788  1.00  0.00           C
ATOM   7475  NH3 POPEg 266      11.073  38.303  81.238  1.00  0.00           N
ATOM   7479  C12 POPEg 266      11.843  37.803  82.428  1.00  0.00           C
ATOM   7482  C11 POPEg 266      11.973  36.284  82.348  1.00  0.00           C
ATOM   7485  P   POPEg 266      12.903  34.144  83.498  1.00  0.00           P
ATOM   7486  O13 POPEg 266      14.363  33.944  83.568  1.00  0.00           O
ATOM   7487  O14 POPEg 266      12.103  33.533  84.578  1.00  0.00           O
ATOM   7488  O11 POPEg 266      12.363  33.643  82.068  1.00  0.00           O
ATOM   7489  O12 POPEg 266      12.633  35.724  83.488  1.00  0.00           O
ATOM   7490  C1  POPEg 266      13.273  33.643  80.948  1.00  0.00           C
ATOM   7493  C2  POPEg 266      12.593  33.503  79.538  1.00  0.00           C
ATOM   7495  O21 POPEg 266      13.573  33.903  78.578  1.00  0.00           O
ATOM   7496  C21 POPEg 266      13.603  33.474  77.308  1.00  0.00           C
ATOM   7497  O22 POPEg 266      14.253  34.043  76.438  1.00  0.00           O
ATOM   7498  C22 POPEg 266      12.833  32.174  77.028  1.00  0.00           C
ATOM   7501  C3  POPEg 266      11.293  34.354  79.348  1.00  0.00           C
ATOM   7504  O31 POPEg 266      10.523  33.913  78.198  1.00  0.00           O
ATOM   7505  C31 POPEg 266       9.623  34.783  77.718  1.00  0.00           C
ATOM   7506  O32 POPEg 266       9.463  35.904  78.158  1.00  0.00           O
ATOM   7507  C32 POPEg 266       8.783  34.123  76.608  1.00  0.00           C
ATOM   7510  C23 POPEg 266      12.813  31.833  75.518  1.00  0.00           C
ATOM   7513  C24 POPEg 266      11.963  30.613  75.168  1.00  0.00           C
ATOM   7516  C25 POPEg 266      11.963  30.273  73.668  1.00  0.00           C
ATOM   7519  C26 POPEg 266      11.143  31.243  72.798  1.00  0.00           C
ATOM   7522  C27 POPEg 266      11.063  30.763  71.348  1.00  0.00           C
ATOM   7525  C28 POPEg 266      10.323  31.733  70.398  1.00  0.00           C
ATOM   7528  C29 POPEg 266      10.333  31.183  68.998  1.00  0.00           C
ATOM   7530 0C21 POPEg 266       9.883  31.793  67.888  1.00  0.00           C
ATOM   7532 1C21 POPEg 266       9.273  33.174  67.788  1.00  0.00           C
ATOM   7535 2C21 POPEg 266       9.643  33.843  66.448  1.00  0.00           C
ATOM   7538 3C21 POPEg 266       8.723  35.023  66.068  1.00  0.00           C
ATOM   7541 4C21 POPEg 266       8.903  36.243  66.978  1.00  0.00           C
ATOM   7544 5C21 POPEg 266       8.073  37.443  66.508  1.00  0.00           C
ATOM   7547 6C21 POPEg 266       8.213  38.634  67.458  1.00  0.00           C
ATOM   7550 7C21 POPEg 266       7.493  39.873  66.928  1.00  0.00           C
ATOM   7553 8C21 POPEg 266       7.593  41.073  67.878  1.00  0.00           C
ATOM   7557  C33 POPEg 266       9.243  34.413  75.158  1.00  0.00           C
ATOM   7560  C34 POPEg 266       8.553  35.624  74.508  1.00  0.00           C
ATOM   7563  C35 POPEg 266       7.203  35.293  73.838  1.00  0.00           C
ATOM   7566  C36 POPEg 266       7.333  34.783  72.388  1.00  0.00           C
ATOM   7569  C37 POPEg 266       5.973  34.613  71.698  1.00  0.00           C
ATOM   7572  C38 POPEg 266       6.103  34.053  70.268  1.00  0.00           C
ATOM   7575  C39 POPEg 266       4.773  33.714  69.588  1.00  0.00           C
ATOM   7578 0C31 POPEg 266       3.913  34.943  69.248  1.00  0.00           C
ATOM   7581 1C31 POPEg 266       2.663  34.683  68.368  1.00  0.00           C
ATOM   7584 2C31 POPEg 266       2.973  34.113  66.978  1.00  0.00           C
ATOM   7587 3C31 POPEg 266       3.033  32.583  66.948  1.00  0.00           C
ATOM   7590 4C31 POPEg 266       1.843  31.923  66.238  1.00  0.00           C
ATOM   7593 5C31 POPEg 266       1.773  30.413  66.508  1.00  0.00           C
ATOM   7596 6C31 POPEg 266       0.733  29.663  65.678  1.00  0.00           C
ATOM   7600  NH3 POPEh 267      66.733  20.884  83.038  1.00  0.00           N
ATOM   7604  C12 POPEh 267      66.054  22.223  83.188  1.00  0.00           C
ATOM   7607  C11 POPEh 267      65.693  22.583  84.648  1.00  0.00           C
ATOM   7610  P   POPEh 267      65.623  25.173  85.368  1.00  0.00           P
ATOM   7611  O13 POPEh 267      64.184  24.993  85.668  1.00  0.00           O
ATOM   7612  O14 POPEh 267      66.463  25.854  86.378  1.00  0.00           O
ATOM   7613  O11 POPEh 267      65.724  25.973  84.018  1.00  0.00           O
ATOM   7614  O12 POPEh 267      66.323  23.793  85.018  1.00  0.00           O
ATOM   7615  C1  POPEh 267      67.013  26.473  83.648  1.00  0.00           C
ATOM   7618  C2  POPEh 267      66.993  26.853  82.168  1.00  0.00           C
ATOM   7620  O21 POPEh 267      68.364  27.083  81.808  1.00  0.00           O
ATOM   7621  C21 POPEh 267      68.643  26.693  80.578  1.00  0.00           C
ATOM   7622  O22 POPEh 267      67.864  26.143  79.808  1.00  0.00           O
ATOM   7623  C22 POPEh 267      70.084  27.053  80.218  1.00  0.00           C
ATOM   7626  C3  POPEh 267      66.124  28.103  81.838  1.00  0.00           C
ATOM   7629  O31 POPEh 267      66.124  28.373  80.418  1.00  0.00           O
ATOM   7630  C31 POPEh 267      65.023  28.933  79.908  1.00  0.00           C
ATOM   7631  O32 POPEh 267      64.084  29.333  80.568  1.00  0.00           O
ATOM   7632  C32 POPEh 267      65.174  29.043  78.388  1.00  0.00           C
ATOM   7635  C23 POPEh 267      70.273  26.783  78.718  1.00  0.00           C
ATOM   7638  C24 POPEh 267      71.684  26.943  78.138  1.00  0.00           C
ATOM   7641  C25 POPEh 267      71.533  27.023  76.618  1.00  0.00           C
ATOM   7644  C26 POPEh 267      72.783  26.763  75.778  1.00  0.00           C
ATOM   7647  C27 POPEh 267      72.333  26.323  74.378  1.00  0.00           C
ATOM   7650  C28 POPEh 267      73.434  26.333  73.308  1.00  0.00           C
ATOM   7653  C29 POPEh 267      73.794  27.734  72.918  1.00  0.00           C
ATOM   7655 0C21 POPEh 267      74.684  28.053  71.968  1.00  0.00           C
ATOM   7657 1C21 POPEh 267      75.443  27.053  71.128  1.00  0.00           C
ATOM   7660 2C21 POPEh 267      75.874  27.664  69.778  1.00  0.00           C
ATOM   7663 3C21 POPEh 267      74.693  28.033  68.858  1.00  0.00           C
ATOM   7666 4C21 POPEh 267      75.143  28.893  67.668  1.00  0.00           C
ATOM   7669 5C21 POPEh 267      73.974  29.463  66.848  1.00  0.00           C
ATOM   7672 6C21 POPEh 267      73.163  28.403  66.098  1.00  0.00           C
ATOM   7675 7C21 POPEh 267      72.074  29.033  65.218  1.00  0.00           C
ATOM   7678 8C21 POPEh 267      71.413  28.023  64.278  1.00  0.00           C
ATOM   7682  C33 POPEh 267      63.813  29.074  77.648  1.00  0.00           C
ATOM   7685  C34 POPEh 267      63.953  29.413  76.148  1.00  0.00           C
ATOM   7688  C35 POPEh 267      64.254  28.224  75.218  1.00  0.00           C
ATOM   7691  C36 POPEh 267      65.703  27.713  75.298  1.00  0.00           C
ATOM   7694  C37 POPEh 267      66.073  26.773  74.128  1.00  0.00           C
ATOM   7697  C38 POPEh 267      67.584  26.554  73.998  1.00  0.00           C
ATOM   7700  C39 POPEh 267      68.324  27.653  73.218  1.00  0.00           C
ATOM   7703 0C31 POPEh 267      68.053  27.583  71.708  1.00  0.00           C
ATOM   7706 1C31 POPEh 267      69.033  28.424  70.878  1.00  0.00           C
ATOM   7709 2C31 POPEh 267      69.063  28.053  69.388  1.00  0.00           C
ATOM   7712 3C31 POPEh 267      69.714  26.683  69.128  1.00  0.00           C
ATOM   7715 4C31 POPEh 267      69.693  26.263  67.658  1.00  0.00           C
ATOM   7718 5C31 POPEh 267      70.163  24.814  67.488  1.00  0.00           C
ATOM   7721 6C31 POPEh 267      69.864  24.224  66.108  1.00  0.00           C
ATOM   7725  NH3 POPEi 268      30.073  90.003  36.148  1.00  0.00           N
ATOM   7729  C12 POPEi 268      30.473  89.254  34.918  1.00  0.00           C
ATOM   7732  C11 POPEi 268      30.533  87.724  35.118  1.00  0.00           C
ATOM   7735  P   POPEi 268      31.963  85.943  36.328  1.00  0.00           P
ATOM   7736  O13 POPEi 268      30.913  84.984  35.938  1.00  0.00           O
ATOM   7737  O14 POPEi 268      33.363  85.453  36.398  1.00  0.00           O
ATOM   7738  O11 POPEi 268      31.603  86.623  37.688  1.00  0.00           O
ATOM   7739  O12 POPEi 268      31.864  87.254  35.438  1.00  0.00           O
ATOM   7740  C1  POPEi 268      31.323  85.943  38.888  1.00  0.00           C
ATOM   7743  C2  POPEi 268      31.073  87.023  39.968  1.00  0.00           C
ATOM   7745  O21 POPEi 268      30.943  86.514  41.298  1.00  0.00           O
ATOM   7746  C21 POPEi 268      30.073  85.584  41.578  1.00  0.00           C
ATOM   7747  O22 POPEi 268      29.613  84.744  40.828  1.00  0.00           O
ATOM   7748  C22 POPEi 268      29.563  85.824  42.998  1.00  0.00           C
ATOM   7751  C3  POPEi 268      29.883  87.974  39.628  1.00  0.00           C
ATOM   7754  O31 POPEi 268      29.943  89.184  40.428  1.00  0.00           O
ATOM   7755  C31 POPEi 268      30.533  90.224  39.818  1.00  0.00           C
ATOM   7756  O32 POPEi 268      30.903  90.224  38.658  1.00  0.00           O
ATOM   7757  C32 POPEi 268      30.703  91.404  40.768  1.00  0.00           C
ATOM   7760  C23 POPEi 268      29.923  84.674  43.948  1.00  0.00           C
ATOM   7763  C24 POPEi 268      29.673  85.024  45.428  1.00  0.00           C
ATOM   7766  C25 POPEi 268      28.213  84.903  45.878  1.00  0.00           C
ATOM   7769  C26 POPEi 268      27.783  83.454  46.178  1.00  0.00           C
ATOM   7772  C27 POPEi 268      26.343  83.343  46.708  1.00  0.00           C
ATOM   7775  C28 POPEi 268      25.763  81.913  46.628  1.00  0.00           C
ATOM   7778  C29 POPEi 268      26.443  80.894  47.508  1.00  0.00           C
ATOM   7780 0C21 POPEi 268      25.853  79.824  48.088  1.00  0.00           C
ATOM   7782 1C21 POPEi 268      24.423  79.373  47.908  1.00  0.00           C
ATOM   7785 2C21 POPEi 268      23.623  79.253  49.228  1.00  0.00           C
ATOM   7788 3C21 POPEi 268      22.323  78.453  49.038  1.00  0.00           C
ATOM   7791 4C21 POPEi 268      21.323  78.614  50.198  1.00  0.00           C
ATOM   7794 5C21 POPEi 268      21.883  78.214  51.568  1.00  0.00           C
ATOM   7797 6C21 POPEi 268      20.823  78.293  52.678  1.00  0.00           C
ATOM   7800 7C21 POPEi 268      21.433  78.153  54.078  1.00  0.00           C
ATOM   7803 8C21 POPEi 268      20.393  78.104  55.198  1.00  0.00           C
ATOM   7807  C33 POPEi 268      31.903  92.314  40.368  1.00  0.00           C
ATOM   7810  C34 POPEi 268      31.743  93.753  40.848  1.00  0.00           C
ATOM   7813  C35 POPEi 268      31.873  93.924  42.368  1.00  0.00           C
ATOM   7816  C36 POPEi 268      33.133  94.683  42.838  1.00  0.00           C
ATOM   7819  C37 POPEi 268      34.443  93.963  42.498  1.00  0.00           C
ATOM   7822  C38 POPEi 268      35.533  94.163  43.568  1.00  0.00           C
ATOM   7825  C39 POPEi 268      36.023  95.604  43.678  1.00  0.00           C
ATOM   7828 0C31 POPEi 268      37.213  95.754  44.628  1.00  0.00           C
ATOM   7831 1C31 POPEi 268      37.813  97.174  44.598  1.00  0.00           C
ATOM   7834 2C31 POPEi 268      39.094  97.333  45.438  1.00  0.00           C
ATOM   7837 3C31 POPEi 268      40.204  96.343  45.088  1.00  0.00           C
ATOM   7840 4C31 POPEi 268      41.493  96.593  45.878  1.00  0.00           C
ATOM   7843 5C31 POPEi 268      42.443  95.383  45.828  1.00  0.00           C
ATOM   7846 6C31 POPEi 268      43.723  95.604  46.648  1.00  0.00           C
ATOM   7850  NH3 POPEj 269     118.874 106.234  34.128  1.00  0.00           N
ATOM   7854  C12 POPEj 269     118.794 105.784  32.688  1.00  0.00           C
ATOM   7857  C11 POPEj 269     117.443 105.113  32.328  1.00  0.00           C
ATOM   7860  P   POPEj 269     115.843 104.763  34.358  1.00  0.00           P
ATOM   7861  O13 POPEj 269     114.505 104.723  33.748  1.00  0.00           O
ATOM   7862  O14 POPEj 269     116.313 106.083  34.828  1.00  0.00           O
ATOM   7863  O11 POPEj 269     115.993 103.723  35.558  1.00  0.00           O
ATOM   7864  O12 POPEj 269     116.963 104.243  33.358  1.00  0.00           O
ATOM   7865  C1  POPEj 269     117.143 103.784  36.408  1.00  0.00           C
ATOM   7868  C2  POPEj 269     116.783 103.233  37.828  1.00  0.00           C
ATOM   7870  O21 POPEj 269     117.924 103.163  38.708  1.00  0.00           O
ATOM   7871  C21 POPEj 269     118.833 102.233  38.468  1.00  0.00           C
ATOM   7872  O22 POPEj 269     119.154 101.803  37.378  1.00  0.00           O
ATOM   7873  C22 POPEj 269     119.304 101.623  39.788  1.00  0.00           C
ATOM   7876  C3  POPEj 269     116.014 101.883  37.818  1.00  0.00           C
ATOM   7879  O31 POPEj 269     115.993 101.314  39.148  1.00  0.00           O
ATOM   7880  C31 POPEj 269     115.253 101.974  40.028  1.00  0.00           C
ATOM   7881  O32 POPEj 269     114.365 102.764  39.758  1.00  0.00           O
ATOM   7882  C32 POPEj 269     115.755 101.623  41.428  1.00  0.00           C
ATOM   7885  C23 POPEj 269     120.083 102.573  40.728  1.00  0.00           C
ATOM   7888  C24 POPEj 269     120.184 102.013  42.158  1.00  0.00           C
ATOM   7891  C25 POPEj 269     121.343 102.624  42.948  1.00  0.00           C
ATOM   7894  C26 POPEj 269     121.053 102.834  44.438  1.00  0.00           C
ATOM   7897  C27 POPEj 269     122.333 103.163  45.238  1.00  0.00           C
ATOM   7900  C28 POPEj 269     122.063 103.504  46.718  1.00  0.00           C
ATOM   7903  C29 POPEj 269     122.113 102.284  47.608  1.00  0.00           C
ATOM   7905 0C21 POPEj 269     123.083 101.964  48.488  1.00  0.00           C
ATOM   7907 1C21 POPEj 269     124.333 102.743  48.778  1.00  0.00           C
ATOM   7910 2C21 POPEj 269     124.643 102.893  50.288  1.00  0.00           C
ATOM   7913 3C21 POPEj 269     125.174 101.593  50.908  1.00  0.00           C
ATOM   7916 4C21 POPEj 269     125.573 101.733  52.388  1.00  0.00           C
ATOM   7919 5C21 POPEj 269     124.473 101.274  53.358  1.00  0.00           C
ATOM   7922 6C21 POPEj 269     124.973 101.213  54.798  1.00  0.00           C
ATOM   7925 7C21 POPEj 269     123.934 100.714  55.808  1.00  0.00           C
ATOM   7928 8C21 POPEj 269     124.514 100.563  57.218  1.00  0.00           C
ATOM   7932  C33 POPEj 269     114.704 101.924  42.508  1.00  0.00           C
ATOM   7935  C34 POPEj 269     115.013 101.193  43.828  1.00  0.00           C
ATOM   7938  C35 POPEj 269     116.033 101.894  44.738  1.00  0.00           C
ATOM   7941  C36 POPEj 269     115.513 103.203  45.328  1.00  0.00           C
ATOM   7944  C37 POPEj 269     115.913 103.384  46.798  1.00  0.00           C
ATOM   7947  C38 POPEj 269     115.054 102.624  47.808  1.00  0.00           C
ATOM   7950  C39 POPEj 269     113.983 103.494  48.478  1.00  0.00           C
ATOM   7953 0C31 POPEj 269     113.443 102.864  49.768  1.00  0.00           C
ATOM   7956 1C31 POPEj 269     112.183 103.553  50.308  1.00  0.00           C
ATOM   7959 2C31 POPEj 269     111.593 102.804  51.508  1.00  0.00           C
ATOM   7962 3C31 POPEj 269     110.264 103.394  51.998  1.00  0.00           C
ATOM   7965 4C31 POPEj 269     109.634 102.554  53.108  1.00  0.00           C
ATOM   7968 5C31 POPEj 269     108.334 103.163  53.658  1.00  0.00           C
ATOM   7971 6C31 POPEj 269     107.823 102.453  54.918  1.00  0.00           C
ATOM   7975  NH3 POPEk 270      45.553 106.943  79.018  1.00  0.00           N
ATOM   7979  C12 POPEk 270      45.703 107.524  80.408  1.00  0.00           C
ATOM   7982  C11 POPEk 270      46.563 108.823  80.518  1.00  0.00           C
ATOM   7985  P   POPEk 270      46.563 111.314  81.368  1.00  0.00           P
ATOM   7986  O13 POPEk 270      45.754 111.974  82.428  1.00  0.00           O
ATOM   7987  O14 POPEk 270      47.983 111.034  81.658  1.00  0.00           O
ATOM   7988  O11 POPEk 270      46.533 112.333  80.168  1.00  0.00           O
ATOM   7989  O12 POPEk 270      45.813 110.024  80.788  1.00  0.00           O
ATOM   7990  C1  POPEk 270      46.703 111.903  78.828  1.00  0.00           C
ATOM   7993  C2  POPEk 270      45.323 111.703  78.158  1.00  0.00           C
ATOM   7995  O21 POPEk 270      45.544 111.343  76.778  1.00  0.00           O
ATOM   7996  C21 POPEk 270      45.923 110.064  76.668  1.00  0.00           C
ATOM   7997  O22 POPEk 270      45.783 109.203  77.518  1.00  0.00           O
ATOM   7998  C22 POPEk 270      46.774 109.884  75.408  1.00  0.00           C
ATOM   8001  C3  POPEk 270      44.493 113.004  78.278  1.00  0.00           C
ATOM   8004  O31 POPEk 270      43.193 112.834  77.688  1.00  0.00           O
ATOM   8005  C31 POPEk 270      42.993 113.104  76.408  1.00  0.00           C
ATOM   8006  O32 POPEk 270      42.093 112.643  75.718  1.00  0.00           O
ATOM   8007  C32 POPEk 270      43.843 114.273  75.888  1.00  0.00           C
ATOM   8010  C23 POPEk 270      46.023 109.543  74.098  1.00  0.00           C
ATOM   8013  C24 POPEk 270      45.243 110.703  73.468  1.00  0.00           C
ATOM   8016  C25 POPEk 270      46.013 111.274  72.268  1.00  0.00           C
ATOM   8019  C26 POPEk 270      45.544 112.664  71.818  1.00  0.00           C
ATOM   8022  C27 POPEk 270      46.233 113.133  70.528  1.00  0.00           C
ATOM   8025  C28 POPEk 270      45.344 114.093  69.718  1.00  0.00           C
ATOM   8028  C29 POPEk 270      45.973 114.634  68.468  1.00  0.00           C
ATOM   8030 0C21 POPEk 270      45.303 115.243  67.468  1.00  0.00           C
ATOM   8032 1C21 POPEk 270      43.814 115.504  67.408  1.00  0.00           C
ATOM   8035 2C21 POPEk 270      43.143 115.474  66.008  1.00  0.00           C
ATOM   8038 3C21 POPEk 270      43.453 116.673  65.088  1.00  0.00           C
ATOM   8041 4C21 POPEk 270      44.673 116.444  64.188  1.00  0.00           C
ATOM   8044 5C21 POPEk 270      44.823 117.463  63.058  1.00  0.00           C
ATOM   8047 6C21 POPEk 270      46.004 117.104  62.158  1.00  0.00           C
ATOM   8050 7C21 POPEk 270      46.303 118.123  61.058  1.00  0.00           C
ATOM   8053 8C21 POPEk 270      47.533 117.724  60.228  1.00  0.00           C
ATOM   8057  C33 POPEk 270      43.403 114.693  74.468  1.00  0.00           C
ATOM   8060  C34 POPEk 270      44.103 115.964  73.958  1.00  0.00           C
ATOM   8063  C35 POPEk 270      43.493 116.393  72.618  1.00  0.00           C
ATOM   8066  C36 POPEk 270      44.174 117.603  71.978  1.00  0.00           C
ATOM   8069  C37 POPEk 270      43.684 117.814  70.538  1.00  0.00           C
ATOM   8072  C38 POPEk 270      44.303 119.054  69.888  1.00  0.00           C
ATOM   8075  C39 POPEk 270      43.763 119.354  68.478  1.00  0.00           C
ATOM   8078 0C31 POPEk 270      44.193 120.744  67.998  1.00  0.00           C
ATOM   8081 1C31 POPEk 270      43.673 121.094  66.598  1.00  0.00           C
ATOM   8084 2C31 POPEk 270      43.873 122.593  66.318  1.00  0.00           C
ATOM   8087 3C31 POPEk 270      43.833 122.963  64.828  1.00  0.00           C
ATOM   8090 4C31 POPEk 270      42.423 122.963  64.228  1.00  0.00           C
ATOM   8093 5C31 POPEk 270      42.473 123.364  62.738  1.00  0.00           C
ATOM   8096 6C31 POPEk 270      41.114 123.343  62.038  1.00  0.00           C
ATOM   8100  NH3 POPEl 271       9.713  52.543  38.668  1.00  0.00           N
ATOM   8104  C12 POPEl 271       9.053  53.893  38.768  1.00  0.00           C
ATOM   8107  C11 POPEl 271       9.353  54.784  37.528  1.00  0.00           C
ATOM   8110  P   POPEl 271       9.043  57.323  36.858  1.00  0.00           P
ATOM   8111  O13 POPEl 271      10.163  57.093  35.928  1.00  0.00           O
ATOM   8112  O14 POPEl 271       7.793  57.884  36.288  1.00  0.00           O
ATOM   8113  O11 POPEl 271       9.563  58.334  37.968  1.00  0.00           O
ATOM   8114  O12 POPEl 271       8.703  56.034  37.708  1.00  0.00           O
ATOM   8115  C1  POPEl 271      10.523  57.884  38.928  1.00  0.00           C
ATOM   8118  C2  POPEl 271       9.993  58.043  40.368  1.00  0.00           C
ATOM   8120  O21 POPEl 271      10.833  57.303  41.268  1.00  0.00           O
ATOM   8121  C21 POPEl 271      11.743  58.014  41.868  1.00  0.00           C
ATOM   8122  O22 POPEl 271      12.023  59.183  41.638  1.00  0.00           O
ATOM   8123  C22 POPEl 271      12.463  57.163  42.918  1.00  0.00           C
ATOM   8126  C3  POPEl 271       8.543  57.523  40.548  1.00  0.00           C
ATOM   8129  O31 POPEl 271       8.113  57.694  41.918  1.00  0.00           O
ATOM   8130  C31 POPEl 271       8.303  56.634  42.708  1.00  0.00           C
ATOM   8131  O32 POPEl 271       8.723  55.543  42.348  1.00  0.00           O
ATOM   8132  C32 POPEl 271       7.873  56.983  44.128  1.00  0.00           C
ATOM   8135  C23 POPEl 271      12.843  57.993  44.168  1.00  0.00           C
ATOM   8138  C24 POPEl 271      13.983  57.414  45.008  1.00  0.00           C
ATOM   8141  C25 POPEl 271      15.373  57.824  44.508  1.00  0.00           C
ATOM   8144  C26 POPEl 271      16.463  57.603  45.558  1.00  0.00           C
ATOM   8147  C27 POPEl 271      17.713  58.453  45.278  1.00  0.00           C
ATOM   8150  C28 POPEl 271      18.943  57.923  46.018  1.00  0.00           C
ATOM   8153  C29 POPEl 271      20.153  58.773  45.778  1.00  0.00           C
ATOM   8155 0C21 POPEl 271      21.023  59.214  46.698  1.00  0.00           C
ATOM   8157 1C21 POPEl 271      21.023  58.953  48.188  1.00  0.00           C
ATOM   8160 2C21 POPEl 271      21.423  57.533  48.608  1.00  0.00           C
ATOM   8163 3C21 POPEl 271      21.883  57.503  50.078  1.00  0.00           C
ATOM   8166 4C21 POPEl 271      22.263  56.113  50.598  1.00  0.00           C
ATOM   8169 5C21 POPEl 271      21.053  55.334  51.118  1.00  0.00           C
ATOM   8172 6C21 POPEl 271      21.423  53.983  51.738  1.00  0.00           C
ATOM   8175 7C21 POPEl 271      20.203  53.193  52.248  1.00  0.00           C
ATOM   8178 8C21 POPEl 271      19.503  53.823  53.458  1.00  0.00           C
ATOM   8182  C33 POPEl 271       6.943  55.893  44.668  1.00  0.00           C
ATOM   8185  C34 POPEl 271       6.703  55.963  46.178  1.00  0.00           C
ATOM   8188  C35 POPEl 271       5.653  57.013  46.568  1.00  0.00           C
ATOM   8191  C36 POPEl 271       5.203  56.843  48.028  1.00  0.00           C
ATOM   8194  C37 POPEl 271       4.223  57.944  48.468  1.00  0.00           C
ATOM   8197  C38 POPEl 271       4.933  59.253  48.828  1.00  0.00           C
ATOM   8200  C39 POPEl 271       5.493  59.313  50.258  1.00  0.00           C
ATOM   8203 0C31 POPEl 271       4.423  59.214  51.358  1.00  0.00           C
ATOM   8206 1C31 POPEl 271       4.983  59.564  52.748  1.00  0.00           C
ATOM   8209 2C31 POPEl 271       3.913  59.693  53.848  1.00  0.00           C
ATOM   8212 3C31 POPEl 271       2.993  60.913  53.648  1.00  0.00           C
ATOM   8215 4C31 POPEl 271       2.103  61.223  54.858  1.00  0.00           C
ATOM   8218 5C31 POPEl 271       1.143  62.393  54.598  1.00  0.00           C
ATOM   8221 6C31 POPEl 271       0.263  62.744  55.798  1.00  0.00           C
ATOM   8225  NH3 POPEm 272      38.274  90.833  75.838  1.00  0.00           N
ATOM   8229  C12 POPEm 272      39.204  91.463  76.848  1.00  0.00           C
ATOM   8232  C11 POPEm 272      40.623  90.964  76.618  1.00  0.00           C
ATOM   8235  P   POPEm 272      41.753  89.513  78.468  1.00  0.00           P
ATOM   8236  O13 POPEm 272      41.603  90.633  79.428  1.00  0.00           O
ATOM   8237  O14 POPEm 272      41.683  88.133  78.998  1.00  0.00           O
ATOM   8238  O11 POPEm 272      43.133  89.683  77.728  1.00  0.00           O
ATOM   8239  O12 POPEm 272      40.773  89.663  77.228  1.00  0.00           O
ATOM   8240  C1  POPEm 272      44.123  88.653  77.768  1.00  0.00           C
ATOM   8243  C2  POPEm 272      44.183  87.724  76.518  1.00  0.00           C
ATOM   8245  O21 POPEm 272      42.863  87.323  76.118  1.00  0.00           O
ATOM   8246  C21 POPEm 272      42.564  87.603  74.848  1.00  0.00           C
ATOM   8247  O22 POPEm 272      42.153  86.783  74.048  1.00  0.00           O
ATOM   8248  C22 POPEm 272      42.694  89.084  74.488  1.00  0.00           C
ATOM   8251  C3  POPEm 272      45.053  86.453  76.768  1.00  0.00           C
ATOM   8254  O31 POPEm 272      45.424  85.684  75.588  1.00  0.00           O
ATOM   8255  C31 POPEm 272      46.263  86.323  74.778  1.00  0.00           C
ATOM   8256  O32 POPEm 272      46.643  87.463  74.958  1.00  0.00           O
ATOM   8257  C32 POPEm 272      46.663  85.453  73.608  1.00  0.00           C
ATOM   8260  C23 POPEm 272      43.663  89.313  73.308  1.00  0.00           C
ATOM   8263  C24 POPEm 272      43.783  90.793  72.948  1.00  0.00           C
ATOM   8266  C25 POPEm 272      45.093  91.113  72.228  1.00  0.00           C
ATOM   8269  C26 POPEm 272      45.303  90.463  70.858  1.00  0.00           C
ATOM   8272  C27 POPEm 272      46.783  90.553  70.488  1.00  0.00           C
ATOM   8275  C28 POPEm 272      47.193  90.073  69.088  1.00  0.00           C
ATOM   8278  C29 POPEm 272      46.904  91.113  68.038  1.00  0.00           C
ATOM   8280 0C21 POPEm 272      47.813  91.824  67.338  1.00  0.00           C
ATOM   8282 1C21 POPEm 272      49.313  91.694  67.398  1.00  0.00           C
ATOM   8285 2C21 POPEm 272      50.013  92.284  66.158  1.00  0.00           C
ATOM   8288 3C21 POPEm 272      49.413  91.743  64.848  1.00  0.00           C
ATOM   8291 4C21 POPEm 272      50.393  91.684  63.678  1.00  0.00           C
ATOM   8294 5C21 POPEm 272      50.923  93.033  63.188  1.00  0.00           C
ATOM   8297 6C21 POPEm 272      51.203  92.974  61.678  1.00  0.00           C
ATOM   8300 7C21 POPEm 272      51.774  94.273  61.108  1.00  0.00           C
ATOM   8303 8C21 POPEm 272      51.683  94.334  59.588  1.00  0.00           C
ATOM   8307  C33 POPEm 272      46.803  86.323  72.338  1.00  0.00           C
ATOM   8310  C34 POPEm 272      47.733  85.733  71.288  1.00  0.00           C
ATOM   8313  C35 POPEm 272      48.044  86.794  70.218  1.00  0.00           C
ATOM   8316  C36 POPEm 272      49.154  86.384  69.258  1.00  0.00           C
ATOM   8319  C37 POPEm 272      49.583  87.573  68.378  1.00  0.00           C
ATOM   8322  C38 POPEm 272      50.743  87.244  67.428  1.00  0.00           C
ATOM   8325  C39 POPEm 272      50.274  86.733  66.058  1.00  0.00           C
ATOM   8328 0C31 POPEm 272      50.093  87.853  65.018  1.00  0.00           C
ATOM   8331 1C31 POPEm 272      49.713  87.274  63.648  1.00  0.00           C
ATOM   8334 2C31 POPEm 272      49.693  88.284  62.498  1.00  0.00           C
ATOM   8337 3C31 POPEm 272      51.083  88.764  62.028  1.00  0.00           C
ATOM   8340 4C31 POPEm 272      51.983  87.654  61.468  1.00  0.00           C
ATOM   8343 5C31 POPEm 272      53.303  88.214  60.908  1.00  0.00           C
ATOM   8346 6C31 POPEm 272      54.294  87.114  60.518  1.00  0.00           C
ATOM   8350  NH3 POPEn 273      98.384 101.374  33.568  1.00  0.00           N
ATOM   8354  C12 POPEn 273      97.653 102.363  34.418  1.00  0.00           C
ATOM   8357  C11 POPEn 273      97.323 103.664  33.688  1.00  0.00           C
ATOM   8360  P   POPEn 273      94.943 104.413  34.398  1.00  0.00           P
ATOM   8361  O13 POPEn 273      94.553 105.614  33.618  1.00  0.00           O
ATOM   8362  O14 POPEn 273      94.613 103.104  33.798  1.00  0.00           O
ATOM   8363  O11 POPEn 273      94.374 104.434  35.878  1.00  0.00           O
ATOM   8364  O12 POPEn 273      96.514 104.453  34.568  1.00  0.00           O
ATOM   8365  C1  POPEn 273      94.034 105.674  36.508  1.00  0.00           C
ATOM   8368  C2  POPEn 273      92.764 105.533  37.418  1.00  0.00           C
ATOM   8370  O21 POPEn 273      92.404 106.794  38.008  1.00  0.00           O
ATOM   8371  C21 POPEn 273      93.234 107.293  38.908  1.00  0.00           C
ATOM   8372  O22 POPEn 273      94.353 106.903  39.178  1.00  0.00           O
ATOM   8373  C22 POPEn 273      92.493 108.364  39.728  1.00  0.00           C
ATOM   8376  C3  POPEn 273      92.883 104.394  38.488  1.00  0.00           C
ATOM   8379  O31 POPEn 273      91.953 104.574  39.598  1.00  0.00           O
ATOM   8380  C31 POPEn 273      92.084 103.604  40.518  1.00  0.00           C
ATOM   8381  O32 POPEn 273      92.753 102.603  40.378  1.00  0.00           O
ATOM   8382  C32 POPEn 273      91.234 103.914  41.748  1.00  0.00           C
ATOM   8385  C23 POPEn 273      92.214 107.804  41.138  1.00  0.00           C
ATOM   8388  C24 POPEn 273      91.464 108.734  42.098  1.00  0.00           C
ATOM   8391  C25 POPEn 273      91.203 107.963  43.398  1.00  0.00           C
ATOM   8394  C26 POPEn 273      90.723 108.753  44.628  1.00  0.00           C
ATOM   8397  C27 POPEn 273      90.443 107.724  45.738  1.00  0.00           C
ATOM   8400  C28 POPEn 273      89.923 108.254  47.098  1.00  0.00           C
ATOM   8403  C29 POPEn 273      89.435 107.043  47.858  1.00  0.00           C
ATOM   8405 0C21 POPEn 273      89.584 106.733  49.158  1.00  0.00           C
ATOM   8407 1C21 POPEn 273      90.174 107.564  50.268  1.00  0.00           C
ATOM   8410 2C21 POPEn 273      89.174 107.534  51.448  1.00  0.00           C
ATOM   8413 3C21 POPEn 273      89.674 108.254  52.698  1.00  0.00           C
ATOM   8416 4C21 POPEn 273      88.544 108.464  53.718  1.00  0.00           C
ATOM   8419 5C21 POPEn 273      89.003 109.054  55.048  1.00  0.00           C
ATOM   8422 6C21 POPEn 273      89.624 110.453  54.908  1.00  0.00           C
ATOM   8425 7C21 POPEn 273      90.093 111.013  56.258  1.00  0.00           C
ATOM   8428 8C21 POPEn 273      90.884 112.303  56.128  1.00  0.00           C
ATOM   8432  C33 POPEn 273      92.014 103.814  43.078  1.00  0.00           C
ATOM   8435  C34 POPEn 273      91.114 103.314  44.218  1.00  0.00           C
ATOM   8438  C35 POPEn 273      91.363 101.834  44.568  1.00  0.00           C
ATOM   8441  C36 POPEn 273      92.764 101.603  45.168  1.00  0.00           C
ATOM   8444  C37 POPEn 273      92.883 100.224  45.828  1.00  0.00           C
ATOM   8447  C38 POPEn 273      94.323  99.884  46.248  1.00  0.00           C
ATOM   8450  C39 POPEn 273      94.934 100.913  47.208  1.00  0.00           C
ATOM   8453 0C31 POPEn 273      96.073 100.304  48.038  1.00  0.00           C
ATOM   8456 1C31 POPEn 273      96.544 101.213  49.178  1.00  0.00           C
ATOM   8459 2C31 POPEn 273      97.243 100.404  50.278  1.00  0.00           C
ATOM   8462 3C31 POPEn 273      96.984 100.943  51.688  1.00  0.00           C
ATOM   8465 4C31 POPEn 273      97.274  99.884  52.758  1.00  0.00           C
ATOM   8468 5C31 POPEn 273      96.984 100.364  54.178  1.00  0.00           C
ATOM   8471 6C31 POPEn 273      97.193  99.294  55.238  1.00  0.00           C
ATOM   8475  NH3 POPEo 274     117.784  63.833  33.918  1.00  0.00           N
ATOM   8479  C12 POPEo 274     118.693  63.494  35.048  1.00  0.00           C
ATOM   8482  C11 POPEo 274     119.174  62.034  34.968  1.00  0.00           C
ATOM   8485  P   POPEo 274     121.733  62.263  34.488  1.00  0.00           P
ATOM   8486  O13 POPEo 274     122.294  63.263  33.548  1.00  0.00           O
ATOM   8487  O14 POPEo 274     122.574  61.064  34.718  1.00  0.00           O
ATOM   8488  O11 POPEo 274     121.464  62.964  35.878  1.00  0.00           O
ATOM   8489  O12 POPEo 274     120.253  61.883  34.038  1.00  0.00           O
ATOM   8490  C1  POPEo 274     122.303  62.764  37.018  1.00  0.00           C
ATOM   8493  C2  POPEo 274     121.633  61.863  38.088  1.00  0.00           C
ATOM   8495  O21 POPEo 274     122.283  62.163  39.328  1.00  0.00           O
ATOM   8496  C21 POPEo 274     121.534  62.503  40.348  1.00  0.00           C
ATOM   8497  O22 POPEo 274     120.323  62.713  40.318  1.00  0.00           O
ATOM   8498  C22 POPEo 274     122.443  62.634  41.558  1.00  0.00           C
ATOM   8501  C3  POPEo 274     121.743  60.343  37.788  1.00  0.00           C
ATOM   8504  O31 POPEo 274     120.653  59.553  38.298  1.00  0.00           O
ATOM   8505  C31 POPEo 274     120.783  59.144  39.558  1.00  0.00           C
ATOM   8506  O32 POPEo 274     121.614  59.543  40.348  1.00  0.00           O
ATOM   8507  C32 POPEo 274     119.733  58.063  39.828  1.00  0.00           C
ATOM   8510  C23 POPEo 274     121.654  62.944  42.848  1.00  0.00           C
ATOM   8513  C24 POPEo 274     120.954  61.694  43.368  1.00  0.00           C
ATOM   8516  C25 POPEo 274     120.203  61.883  44.688  1.00  0.00           C
ATOM   8519  C26 POPEo 274     121.154  62.013  45.878  1.00  0.00           C
ATOM   8522  C27 POPEo 274     121.184  63.404  46.518  1.00  0.00           C
ATOM   8525  C28 POPEo 274     122.373  63.523  47.488  1.00  0.00           C
ATOM   8528  C29 POPEo 274     122.313  64.794  48.288  1.00  0.00           C
ATOM   8530 0C21 POPEo 274     121.903  64.884  49.568  1.00  0.00           C
ATOM   8532 1C21 POPEo 274     121.444  63.744  50.438  1.00  0.00           C
ATOM   8535 2C21 POPEo 274     121.704  64.004  51.938  1.00  0.00           C
ATOM   8538 3C21 POPEo 274     120.793  65.083  52.538  1.00  0.00           C
ATOM   8541 4C21 POPEo 274     121.573  66.153  53.298  1.00  0.00           C
ATOM   8544 5C21 POPEo 274     120.633  67.134  54.018  1.00  0.00           C
ATOM   8547 6C21 POPEo 274     121.403  68.104  54.908  1.00  0.00           C
ATOM   8550 7C21 POPEo 274     120.493  68.884  55.848  1.00  0.00           C
ATOM   8553 8C21 POPEo 274     121.273  69.864  56.718  1.00  0.00           C
ATOM   8557  C33 POPEo 274     120.113  57.113  40.998  1.00  0.00           C
ATOM   8560  C34 POPEo 274     120.863  55.854  40.548  1.00  0.00           C
ATOM   8563  C35 POPEo 274     122.233  56.104  39.898  1.00  0.00           C
ATOM   8566  C36 POPEo 274     123.243  56.673  40.898  1.00  0.00           C
ATOM   8569  C37 POPEo 274     124.563  57.104  40.248  1.00  0.00           C
ATOM   8572  C38 POPEo 274     125.194  58.154  41.158  1.00  0.00           C
ATOM   8575  C39 POPEo 274     126.573  58.703  40.778  1.00  0.00           C
ATOM   8578 0C31 POPEo 274     126.874  59.823  41.768  1.00  0.00           C
ATOM   8581 1C31 POPEo 274     128.334  60.203  41.978  1.00  0.00           C
ATOM   8584 2C31 POPEo 274     128.434  61.193  43.148  1.00  0.00           C
ATOM   8587 3C31 POPEo 274     129.861  61.613  43.538  1.00  0.00           C
ATOM   8590 4C31 POPEo 274     130.751  60.423  43.938  1.00  0.00           C
ATOM   8593 5C31 POPEo 274     132.132  60.843  44.448  1.00  0.00           C
ATOM   8596 6C31 POPEo 274     133.101  59.663  44.508  1.00  0.00           C
ATOM   8600  NH3 POPEp 275      33.143  -2.944  39.438  1.00  0.00           N
ATOM   8604  C12 POPEp 275      33.773  -1.934  38.508  1.00  0.00           C
ATOM   8607  C11 POPEp 275      34.793  -1.054  39.248  1.00  0.00           C
ATOM   8610  P   POPEp 275      36.173   0.053  37.198  1.00  0.00           P
ATOM   8611  O13 POPEp 275      35.983  -1.184  36.398  1.00  0.00           O
ATOM   8612  O14 POPEp 275      35.903   1.303  36.478  1.00  0.00           O
ATOM   8613  O11 POPEp 275      37.663   0.113  37.738  1.00  0.00           O
ATOM   8614  O12 POPEp 275      35.243   0.043  38.468  1.00  0.00           O
ATOM   8615  C1  POPEp 275      38.193  -0.614  38.858  1.00  0.00           C
ATOM   8618  C2  POPEp 275      38.434   0.313  40.088  1.00  0.00           C
ATOM   8620  O21 POPEp 275      38.993  -0.394  41.228  1.00  0.00           O
ATOM   8621  C21 POPEp 275      38.153  -0.774  42.168  1.00  0.00           C
ATOM   8622  O22 POPEp 275      37.033  -1.224  42.008  1.00  0.00           O
ATOM   8623  C22 POPEp 275      38.783  -0.554  43.558  1.00  0.00           C
ATOM   8626  C3  POPEp 275      37.203   1.223  40.428  1.00  0.00           C
ATOM   8629  O31 POPEp 275      37.453   2.073  41.568  1.00  0.00           O
ATOM   8630  C31 POPEp 275      38.163   3.163  41.238  1.00  0.00           C
ATOM   8631  O32 POPEp 275      38.493   3.473  40.118  1.00  0.00           O
ATOM   8632  C32 POPEp 275      38.523   3.963  42.478  1.00  0.00           C
ATOM   8635  C23 POPEp 275      37.763  -0.594  44.728  1.00  0.00           C
ATOM   8638  C24 POPEp 275      38.463  -0.744  46.098  1.00  0.00           C
ATOM   8641  C25 POPEp 275      37.473  -0.934  47.258  1.00  0.00           C
ATOM   8644  C26 POPEp 275      38.133  -1.274  48.608  1.00  0.00           C
ATOM   8647  C27 POPEp 275      37.083  -1.644  49.668  1.00  0.00           C
ATOM   8650  C28 POPEp 275      37.614  -2.534  50.818  1.00  0.00           C
ATOM   8653  C29 POPEp 275      38.274  -1.784  51.938  1.00  0.00           C
ATOM   8655 0C21 POPEp 275      38.333  -2.184  53.228  1.00  0.00           C
ATOM   8657 1C21 POPEp 275      37.833  -3.494  53.778  1.00  0.00           C
ATOM   8660 2C21 POPEp 275      36.393  -3.394  54.318  1.00  0.00           C
ATOM   8663 3C21 POPEp 275      35.934  -4.674  55.028  1.00  0.00           C
ATOM   8666 4C21 POPEp 275      34.403  -4.794  55.158  1.00  0.00           C
ATOM   8669 5C21 POPEp 275      33.783  -3.794  56.138  1.00  0.00           C
ATOM   8672 6C21 POPEp 275      32.254  -3.914  56.198  1.00  0.00           C
ATOM   8675 7C21 POPEp 275      31.583  -2.844  57.068  1.00  0.00           C
ATOM   8678 8C21 POPEp 275      30.193  -3.244  57.568  1.00  0.00           C
ATOM   8682  C33 POPEp 275      39.873   3.503  43.048  1.00  0.00           C
ATOM   8685  C34 POPEp 275      40.544   4.623  43.838  1.00  0.00           C
ATOM   8688  C35 POPEp 275      41.913   4.183  44.368  1.00  0.00           C
ATOM   8691  C36 POPEp 275      42.634   5.313  45.108  1.00  0.00           C
ATOM   8694  C37 POPEp 275      43.763   4.793  45.988  1.00  0.00           C
ATOM   8697  C38 POPEp 275      44.103   5.733  47.158  1.00  0.00           C
ATOM   8700  C39 POPEp 275      44.963   4.993  48.178  1.00  0.00           C
ATOM   8703 0C31 POPEp 275      45.303   5.773  49.458  1.00  0.00           C
ATOM   8706 1C31 POPEp 275      46.143   4.883  50.378  1.00  0.00           C
ATOM   8709 2C31 POPEp 275      46.403   5.433  51.778  1.00  0.00           C
ATOM   8712 3C31 POPEp 275      47.203   4.433  52.618  1.00  0.00           C
ATOM   8715 4C31 POPEp 275      47.233   4.783  54.108  1.00  0.00           C
ATOM   8718 5C31 POPEp 275      47.983   3.743  54.948  1.00  0.00           C
ATOM   8721 6C31 POPEp 275      47.834   3.953  56.458  1.00  0.00           C
ATOM   8725  NH3 POPEq 276      28.203 133.431  41.818  1.00  0.00           N
ATOM   8729  C12 POPEq 276      26.893 132.960  41.238  1.00  0.00           C
ATOM   8732  C11 POPEq 276      25.663 133.681  41.818  1.00  0.00           C
ATOM   8735  P   POPEq 276      23.193 132.640  41.878  1.00  0.00           P
ATOM   8736  O13 POPEq 276      22.583 131.621  40.988  1.00  0.00           O
ATOM   8737  O14 POPEq 276      22.293 133.741  42.298  1.00  0.00           O
ATOM   8738  O11 POPEq 276      23.793 131.931  43.168  1.00  0.00           O
ATOM   8739  O12 POPEq 276      24.493 133.220  41.138  1.00  0.00           O
ATOM   8740  C1  POPEq 276      23.813 130.500  43.298  1.00  0.00           C
ATOM   8743  C2  POPEq 276      25.274 129.961  43.378  1.00  0.00           C
ATOM   8745  O21 POPEq 276      25.463 128.543  43.578  1.00  0.00           O
ATOM   8746  C21 POPEq 276      24.543 127.624  43.428  1.00  0.00           C
ATOM   8747  O22 POPEq 276      23.423 127.753  42.948  1.00  0.00           O
ATOM   8748  C22 POPEq 276      25.073 126.293  43.988  1.00  0.00           C
ATOM   8751  C3  POPEq 276      26.023 130.661  44.538  1.00  0.00           C
ATOM   8754  O31 POPEq 276      27.233 131.291  44.078  1.00  0.00           O
ATOM   8755  C31 POPEq 276      27.844 132.131  44.928  1.00  0.00           C
ATOM   8756  O32 POPEq 276      28.533 133.070  44.548  1.00  0.00           O
ATOM   8757  C32 POPEq 276      27.643 131.761  46.408  1.00  0.00           C
ATOM   8760  C23 POPEq 276      25.733 126.384  45.388  1.00  0.00           C
ATOM   8763  C24 POPEq 276      24.893 127.183  46.398  1.00  0.00           C
ATOM   8766  C25 POPEq 276      25.163 126.903  47.888  1.00  0.00           C
ATOM   8769  C26 POPEq 276      24.473 125.623  48.378  1.00  0.00           C
ATOM   8772  C27 POPEq 276      24.373 125.523  49.908  1.00  0.00           C
ATOM   8775  C28 POPEq 276      23.263 124.564  50.398  1.00  0.00           C
ATOM   8778  C29 POPEq 276      23.443 123.153  49.888  1.00  0.00           C
ATOM   8780 0C21 POPEq 276      23.013 121.994  50.428  1.00  0.00           C
ATOM   8782 1C21 POPEq 276      22.254 121.813  51.718  1.00  0.00           C
ATOM   8785 2C21 POPEq 276      22.893 120.754  52.648  1.00  0.00           C
ATOM   8788 3C21 POPEq 276      24.393 120.983  52.898  1.00  0.00           C
ATOM   8791 4C21 POPEq 276      24.893 120.523  54.278  1.00  0.00           C
ATOM   8794 5C21 POPEq 276      24.603 121.514  55.418  1.00  0.00           C
ATOM   8797 6C21 POPEq 276      25.163 122.923  55.148  1.00  0.00           C
ATOM   8800 7C21 POPEq 276      25.344 123.784  56.398  1.00  0.00           C
ATOM   8803 8C21 POPEq 276      25.843 125.194  56.058  1.00  0.00           C
ATOM   8807  C33 POPEq 276      28.483 132.680  47.338  1.00  0.00           C
ATOM   8810  C34 POPEq 276      28.443 132.270  48.818  1.00  0.00           C
ATOM   8813  C35 POPEq 276      27.053 132.270  49.448  1.00  0.00           C
ATOM   8816  C36 POPEq 276      26.594 130.901  49.968  1.00  0.00           C
ATOM   8819  C37 POPEq 276      25.183 130.980  50.548  1.00  0.00           C
ATOM   8822  C38 POPEq 276      24.893 129.980  51.668  1.00  0.00           C
ATOM   8825  C39 POPEq 276      25.223 130.560  53.058  1.00  0.00           C
ATOM   8828 0C31 POPEq 276      24.503 129.800  54.178  1.00  0.00           C
ATOM   8831 1C31 POPEq 276      24.673 130.440  55.568  1.00  0.00           C
ATOM   8834 2C31 POPEq 276      23.673 129.891  56.608  1.00  0.00           C
ATOM   8837 3C31 POPEq 276      23.803 128.373  56.818  1.00  0.00           C
ATOM   8840 4C31 POPEq 276      22.613 127.733  57.538  1.00  0.00           C
ATOM   8843 5C31 POPEq 276      22.753 126.203  57.518  1.00  0.00           C
ATOM   8846 6C31 POPEq 276      21.493 125.413  57.868  1.00  0.00           C
ATOM   8850  NH3 POPEr 277      53.353 112.993  36.278  1.00  0.00           N
ATOM   8854  C12 POPEr 277      52.513 111.843  36.758  1.00  0.00           C
ATOM   8857  C11 POPEr 277      51.864 112.083  38.118  1.00  0.00           C
ATOM   8860  P   POPEr 277      50.373 110.763  39.808  1.00  0.00           P
ATOM   8861  O13 POPEr 277      48.963 111.203  39.738  1.00  0.00           O
ATOM   8862  O14 POPEr 277      50.684 109.383  40.238  1.00  0.00           O
ATOM   8863  O11 POPEr 277      51.153 111.813  40.698  1.00  0.00           O
ATOM   8864  O12 POPEr 277      51.043 110.954  38.388  1.00  0.00           O
ATOM   8865  C1  POPEr 277      50.614 112.244  41.938  1.00  0.00           C
ATOM   8868  C2  POPEr 277      51.533 113.364  42.438  1.00  0.00           C
ATOM   8870  O21 POPEr 277      51.263 113.693  43.818  1.00  0.00           O
ATOM   8871  C21 POPEr 277      52.383 113.974  44.468  1.00  0.00           C
ATOM   8872  O22 POPEr 277      53.493 113.604  44.148  1.00  0.00           O
ATOM   8873  C22 POPEr 277      52.133 115.003  45.568  1.00  0.00           C
ATOM   8876  C3  POPEr 277      51.373 114.653  41.578  1.00  0.00           C
ATOM   8879  O31 POPEr 277      52.273 115.663  42.078  1.00  0.00           O
ATOM   8880  C31 POPEr 277      52.184 116.864  41.548  1.00  0.00           C
ATOM   8881  O32 POPEr 277      51.403 117.193  40.658  1.00  0.00           O
ATOM   8882  C32 POPEr 277      53.233 117.743  42.258  1.00  0.00           C
ATOM   8885  C23 POPEr 277      52.573 114.553  46.978  1.00  0.00           C
ATOM   8888  C24 POPEr 277      51.413 113.953  47.778  1.00  0.00           C
ATOM   8891  C25 POPEr 277      51.783 113.604  49.228  1.00  0.00           C
ATOM   8894  C26 POPEr 277      52.233 114.814  50.068  1.00  0.00           C
ATOM   8897  C27 POPEr 277      52.004 114.604  51.568  1.00  0.00           C
ATOM   8900  C28 POPEr 277      52.434 115.814  52.418  1.00  0.00           C
ATOM   8903  C29 POPEr 277      51.584 115.933  53.658  1.00  0.00           C
ATOM   8905 0C21 POPEr 277      51.974 115.854  54.948  1.00  0.00           C
ATOM   8907 1C21 POPEr 277      53.353 115.574  55.468  1.00  0.00           C
ATOM   8910 2C21 POPEr 277      53.294 115.194  56.958  1.00  0.00           C
ATOM   8913 3C21 POPEr 277      54.663 114.953  57.598  1.00  0.00           C
ATOM   8916 4C21 POPEr 277      55.323 113.644  57.148  1.00  0.00           C
ATOM   8919 5C21 POPEr 277      56.703 113.424  57.778  1.00  0.00           C
ATOM   8922 6C21 POPEr 277      57.413 112.204  57.198  1.00  0.00           C
ATOM   8925 7C21 POPEr 277      58.723 111.864  57.908  1.00  0.00           C
ATOM   8928 8C21 POPEr 277      59.563 110.824  57.158  1.00  0.00           C
ATOM   8932  C33 POPEr 277      52.653 119.003  42.948  1.00  0.00           C
ATOM   8935  C34 POPEr 277      51.743 118.723  44.158  1.00  0.00           C
ATOM   8938  C35 POPEr 277      52.413 118.753  45.548  1.00  0.00           C
ATOM   8941  C36 POPEr 277      51.384 118.664  46.688  1.00  0.00           C
ATOM   8944  C37 POPEr 277      51.934 119.133  48.048  1.00  0.00           C
ATOM   8947  C38 POPEr 277      50.903 119.123  49.198  1.00  0.00           C
ATOM   8950  C39 POPEr 277      51.543 119.543  50.538  1.00  0.00           C
ATOM   8953 0C31 POPEr 277      50.654 119.354  51.778  1.00  0.00           C
ATOM   8956 1C31 POPEr 277      51.433 119.604  53.088  1.00  0.00           C
ATOM   8959 2C31 POPEr 277      50.614 119.424  54.368  1.00  0.00           C
ATOM   8962 3C31 POPEr 277      51.493 119.564  55.628  1.00  0.00           C
ATOM   8965 4C31 POPEr 277      50.773 119.254  56.938  1.00  0.00           C
ATOM   8968 5C31 POPEr 277      51.713 119.373  58.148  1.00  0.00           C
ATOM   8971 6C31 POPEr 277      51.063 119.044  59.488  1.00  0.00           C
ATOM   8975  NH3 POPEs 278     107.593  16.743  78.938  1.00  0.00           N
ATOM   8979  C12 POPEs 278     107.943  17.353  80.268  1.00  0.00           C
ATOM   8982  C11 POPEs 278     108.454  16.313  81.278  1.00  0.00           C
ATOM   8985  P   POPEs 278     110.023  14.243  81.268  1.00  0.00           P
ATOM   8986  O13 POPEs 278     111.424  14.093  81.728  1.00  0.00           O
ATOM   8987  O14 POPEs 278     108.953  13.683  82.118  1.00  0.00           O
ATOM   8988  O11 POPEs 278     109.973  13.523  79.878  1.00  0.00           O
ATOM   8989  O12 POPEs 278     109.674  15.733  80.838  1.00  0.00           O
ATOM   8990  C1  POPEs 278     110.743  13.963  78.758  1.00  0.00           C
ATOM   8993  C2  POPEs 278     110.093  13.363  77.488  1.00  0.00           C
ATOM   8995  O21 POPEs 278     110.434  14.134  76.318  1.00  0.00           O
ATOM   8996  C21 POPEs 278     109.953  15.353  76.158  1.00  0.00           C
ATOM   8997  O22 POPEs 278     109.163  15.923  76.898  1.00  0.00           O
ATOM   8998  C22 POPEs 278     110.504  15.883  74.818  1.00  0.00           C
ATOM   9001  C3  POPEs 278     108.553  13.143  77.718  1.00  0.00           C
ATOM   9004  O31 POPEs 278     107.784  12.983  76.518  1.00  0.00           O
ATOM   9005  C31 POPEs 278     106.693  13.743  76.398  1.00  0.00           C
ATOM   9006  O32 POPEs 278     106.343  14.623  77.158  1.00  0.00           O
ATOM   9007  C32 POPEs 278     105.983  13.383  75.098  1.00  0.00           C
ATOM   9010  C23 POPEs 278     109.724  17.093  74.228  1.00  0.00           C
ATOM   9013  C24 POPEs 278     109.904  17.263  72.708  1.00  0.00           C
ATOM   9016  C25 POPEs 278     111.333  17.583  72.258  1.00  0.00           C
ATOM   9019  C26 POPEs 278     111.573  17.303  70.758  1.00  0.00           C
ATOM   9022  C27 POPEs 278     112.943  17.734  70.218  1.00  0.00           C
ATOM   9025  C28 POPEs 278     113.213  17.033  68.868  1.00  0.00           C
ATOM   9028  C29 POPEs 278     114.344  17.603  68.048  1.00  0.00           C
ATOM   9030 0C21 POPEs 278     114.733  17.083  66.868  1.00  0.00           C
ATOM   9032 1C21 POPEs 278     114.123  15.873  66.198  1.00  0.00           C
ATOM   9035 2C21 POPEs 278     113.443  16.224  64.858  1.00  0.00           C
ATOM   9038 3C21 POPEs 278     112.784  14.993  64.198  1.00  0.00           C
ATOM   9041 4C21 POPEs 278     112.414  15.273  62.738  1.00  0.00           C
ATOM   9044 5C21 POPEs 278     111.783  14.063  62.028  1.00  0.00           C
ATOM   9047 6C21 POPEs 278     111.544  14.343  60.538  1.00  0.00           C
ATOM   9050 7C21 POPEs 278     110.974  13.153  59.748  1.00  0.00           C
ATOM   9053 8C21 POPEs 278     109.604  12.673  60.248  1.00  0.00           C
ATOM   9057  C33 POPEs 278     106.003  14.583  74.128  1.00  0.00           C
ATOM   9060  C34 POPEs 278     105.694  14.203  72.678  1.00  0.00           C
ATOM   9063  C35 POPEs 278     106.823  13.433  71.968  1.00  0.00           C
ATOM   9066  C36 POPEs 278     108.124  14.233  71.878  1.00  0.00           C
ATOM   9069  C37 POPEs 278     109.123  13.693  70.838  1.00  0.00           C
ATOM   9072  C38 POPEs 278     109.213  14.573  69.588  1.00  0.00           C
ATOM   9075  C39 POPEs 278     107.873  14.863  68.918  1.00  0.00           C
ATOM   9078 0C31 POPEs 278     108.045  15.643  67.618  1.00  0.00           C
ATOM   9081 1C31 POPEs 278     106.724  16.123  67.028  1.00  0.00           C
ATOM   9084 2C31 POPEs 278     106.874  16.484  65.548  1.00  0.00           C
ATOM   9087 3C31 POPEs 278     105.643  17.163  64.938  1.00  0.00           C
ATOM   9090 4C31 POPEs 278     104.344  16.453  65.278  1.00  0.00           C
ATOM   9093 5C31 POPEs 278     103.234  16.783  64.288  1.00  0.00           C
ATOM   9096 6C31 POPEs 278     101.973  15.974  64.568  1.00  0.00           C
ATOM   9100  NH3 POPEt 279      67.733  77.964  36.398  1.00  0.00           N
ATOM   9104  C12 POPEt 279      67.904  78.924  35.248  1.00  0.00           C
ATOM   9107  C11 POPEt 279      67.473  80.354  35.568  1.00  0.00           C
ATOM   9110  P   POPEt 279      68.484  82.284  34.058  1.00  0.00           P
ATOM   9111  O13 POPEt 279      69.583  81.733  33.258  1.00  0.00           O
ATOM   9112  O14 POPEt 279      67.733  83.413  33.448  1.00  0.00           O
ATOM   9113  O11 POPEt 279      69.023  82.823  35.438  1.00  0.00           O
ATOM   9114  O12 POPEt 279      67.434  81.144  34.378  1.00  0.00           O
ATOM   9115  C1  POPEt 279      68.254  83.683  36.298  1.00  0.00           C
ATOM   9118  C2  POPEt 279      68.543  83.364  37.798  1.00  0.00           C
ATOM   9120  O21 POPEt 279      67.393  83.634  38.638  1.00  0.00           O
ATOM   9121  C21 POPEt 279      67.304  82.853  39.718  1.00  0.00           C
ATOM   9122  O22 POPEt 279      68.133  82.034  40.058  1.00  0.00           O
ATOM   9123  C22 POPEt 279      66.023  83.153  40.508  1.00  0.00           C
ATOM   9126  C3  POPEt 279      69.754  84.184  38.268  1.00  0.00           C
ATOM   9129  O31 POPEt 279      70.533  83.513  39.278  1.00  0.00           O
ATOM   9130  C31 POPEt 279      70.373  83.823  40.548  1.00  0.00           C
ATOM   9131  O32 POPEt 279      69.633  84.704  40.978  1.00  0.00           O
ATOM   9132  C32 POPEt 279      71.264  82.904  41.378  1.00  0.00           C
ATOM   9135  C23 POPEt 279      65.573  81.994  41.448  1.00  0.00           C
ATOM   9138  C24 POPEt 279      66.424  81.843  42.718  1.00  0.00           C
ATOM   9141  C25 POPEt 279      66.033  80.674  43.638  1.00  0.00           C
ATOM   9144  C26 POPEt 279      65.004  81.024  44.738  1.00  0.00           C
ATOM   9147  C27 POPEt 279      64.904  79.894  45.788  1.00  0.00           C
ATOM   9150  C28 POPEt 279      63.963  80.233  46.968  1.00  0.00           C
ATOM   9153  C29 POPEt 279      64.143  79.263  48.108  1.00  0.00           C
ATOM   9155 0C21 POPEt 279      64.263  79.564  49.418  1.00  0.00           C
ATOM   9157 1C21 POPEt 279      64.163  80.933  50.048  1.00  0.00           C
ATOM   9160 2C21 POPEt 279      63.473  80.903  51.438  1.00  0.00           C
ATOM   9163 3C21 POPEt 279      62.004  80.474  51.398  1.00  0.00           C
ATOM   9166 4C21 POPEt 279      61.363  80.344  52.788  1.00  0.00           C
ATOM   9169 5C21 POPEt 279      61.774  79.053  53.508  1.00  0.00           C
ATOM   9172 6C21 POPEt 279      60.993  78.793  54.808  1.00  0.00           C
ATOM   9175 7C21 POPEt 279      60.663  77.303  55.008  1.00  0.00           C
ATOM   9178 8C21 POPEt 279      60.143  76.983  56.408  1.00  0.00           C
ATOM   9182  C33 POPEt 279      70.463  81.843  42.148  1.00  0.00           C
ATOM   9185  C34 POPEt 279      71.343  80.973  43.058  1.00  0.00           C
ATOM   9188  C35 POPEt 279      71.763  81.633  44.378  1.00  0.00           C
ATOM   9191  C36 POPEt 279      70.563  82.104  45.218  1.00  0.00           C
ATOM   9194  C37 POPEt 279      70.913  82.394  46.678  1.00  0.00           C
ATOM   9197  C38 POPEt 279      69.703  82.913  47.458  1.00  0.00           C
ATOM   9200  C39 POPEt 279      70.004  83.144  48.948  1.00  0.00           C
ATOM   9203 0C31 POPEt 279      69.413  82.074  49.868  1.00  0.00           C
ATOM   9206 1C31 POPEt 279      69.823  82.293  51.328  1.00  0.00           C
ATOM   9209 2C31 POPEt 279      69.333  81.183  52.278  1.00  0.00           C
ATOM   9212 3C31 POPEt 279      67.834  81.223  52.578  1.00  0.00           C
ATOM   9215 4C31 POPEt 279      67.413  82.403  53.458  1.00  0.00           C
ATOM   9218 5C31 POPEt 279      65.913  82.424  53.738  1.00  0.00           C
ATOM   9221 6C31 POPEt 279      65.483  83.524  54.718  1.00  0.00           C
ATOM   9225  NH3 POPEu 280     120.924  34.253  39.208  1.00  0.00           N
ATOM   9229  C12 POPEu 280     121.643  33.413  40.208  1.00  0.00           C
ATOM   9232  C11 POPEu 280     123.143  33.273  39.908  1.00  0.00           C
ATOM   9235  P   POPEu 280     124.523  31.473  38.588  1.00  0.00           P
ATOM   9236  O13 POPEu 280     124.774  31.323  37.138  1.00  0.00           O
ATOM   9237  O14 POPEu 280     125.694  31.923  39.358  1.00  0.00           O
ATOM   9238  O11 POPEu 280     123.973  30.143  39.238  1.00  0.00           O
ATOM   9239  O12 POPEu 280     123.354  32.553  38.708  1.00  0.00           O
ATOM   9240  C1  POPEu 280     122.913  29.974  40.178  1.00  0.00           C
ATOM   9243  C2  POPEu 280     123.424  29.493  41.568  1.00  0.00           C
ATOM   9245  O21 POPEu 280     122.373  29.453  42.568  1.00  0.00           O
ATOM   9246  C21 POPEu 280     121.833  30.573  43.028  1.00  0.00           C
ATOM   9247  O22 POPEu 280     122.074  31.703  42.638  1.00  0.00           O
ATOM   9248  C22 POPEu 280     120.713  30.253  44.038  1.00  0.00           C
ATOM   9251  C3  POPEu 280     124.714  30.213  42.068  1.00  0.00           C
ATOM   9254  O31 POPEu 280     125.694  29.333  42.658  1.00  0.00           O
ATOM   9255  C31 POPEu 280     125.563  29.123  43.958  1.00  0.00           C
ATOM   9256  O32 POPEu 280     124.624  29.493  44.638  1.00  0.00           O
ATOM   9257  C32 POPEu 280     126.804  28.363  44.458  1.00  0.00           C
ATOM   9260  C23 POPEu 280     120.424  31.293  45.158  1.00  0.00           C
ATOM   9263  C24 POPEu 280     118.913  31.384  45.488  1.00  0.00           C
ATOM   9266  C25 POPEu 280     118.514  32.004  46.838  1.00  0.00           C
ATOM   9269  C26 POPEu 280     119.034  31.283  48.088  1.00  0.00           C
ATOM   9272  C27 POPEu 280     118.223  31.654  49.348  1.00  0.00           C
ATOM   9275  C28 POPEu 280     118.324  30.623  50.498  1.00  0.00           C
ATOM   9278  C29 POPEu 280     119.613  30.673  51.268  1.00  0.00           C
ATOM   9280 0C21 POPEu 280     119.764  30.413  52.578  1.00  0.00           C
ATOM   9282 1C21 POPEu 280     118.673  29.974  53.528  1.00  0.00           C
ATOM   9285 2C21 POPEu 280     119.204  29.063  54.658  1.00  0.00           C
ATOM   9288 3C21 POPEu 280     118.094  28.663  55.648  1.00  0.00           C
ATOM   9291 4C21 POPEu 280     118.604  27.943  56.898  1.00  0.00           C
ATOM   9294 5C21 POPEu 280     118.804  26.423  56.708  1.00  0.00           C
ATOM   9297 6C21 POPEu 280     117.544  25.603  57.048  1.00  0.00           C
ATOM   9300 7C21 POPEu 280     117.784  24.093  56.918  1.00  0.00           C
ATOM   9303 8C21 POPEu 280     116.593  23.254  57.388  1.00  0.00           C
ATOM   9307  C33 POPEu 280     126.953  28.354  45.998  1.00  0.00           C
ATOM   9310  C34 POPEu 280     125.974  27.423  46.718  1.00  0.00           C
ATOM   9313  C35 POPEu 280     126.123  27.443  48.248  1.00  0.00           C
ATOM   9316  C36 POPEu 280     127.333  26.674  48.758  1.00  0.00           C
ATOM   9319  C37 POPEu 280     127.383  26.603  50.288  1.00  0.00           C
ATOM   9322  C38 POPEu 280     128.794  26.293  50.808  1.00  0.00           C
ATOM   9325  C39 POPEu 280     128.953  26.563  52.308  1.00  0.00           C
ATOM   9328 0C31 POPEu 280     128.533  25.404  53.218  1.00  0.00           C
ATOM   9331 1C31 POPEu 280     128.663  25.824  54.688  1.00  0.00           C
ATOM   9334 2C31 POPEu 280     128.033  24.834  55.678  1.00  0.00           C
ATOM   9337 3C31 POPEu 280     128.104  25.363  57.118  1.00  0.00           C
ATOM   9340 4C31 POPEu 280     127.354  24.474  58.118  1.00  0.00           C
ATOM   9343 5C31 POPEu 280     127.133  25.183  59.458  1.00  0.00           C
ATOM   9346 6C31 POPEu 280     126.353  24.353  60.478  1.00  0.00           C
ATOM   9350  NH3 POPEv 281      82.093  68.504  78.108  1.00  0.00           N
ATOM   9354  C12 POPEv 281      81.754  67.714  76.878  1.00  0.00           C
ATOM   9357  C11 POPEv 281      82.954  66.913  76.358  1.00  0.00           C
ATOM   9360  P   POPEv 281      85.214  67.733  77.478  1.00  0.00           P
ATOM   9361  O13 POPEv 281      85.793  69.093  77.468  1.00  0.00           O
ATOM   9362  O14 POPEv 281      84.505  67.314  78.698  1.00  0.00           O
ATOM   9363  O11 POPEv 281      86.263  66.623  77.098  1.00  0.00           O
ATOM   9364  O12 POPEv 281      84.154  67.693  76.308  1.00  0.00           O
ATOM   9365  C1  POPEv 281      86.813  66.543  75.788  1.00  0.00           C
ATOM   9368  C2  POPEv 281      86.553  65.153  75.188  1.00  0.00           C
ATOM   9370  O21 POPEv 281      87.473  64.994  74.118  1.00  0.00           O
ATOM   9371  C21 POPEv 281      87.644  63.753  73.728  1.00  0.00           C
ATOM   9372  O22 POPEv 281      87.333  62.754  74.358  1.00  0.00           O
ATOM   9373  C22 POPEv 281      88.213  63.744  72.308  1.00  0.00           C
ATOM   9376  C3  POPEv 281      85.074  65.023  74.718  1.00  0.00           C
ATOM   9379  O31 POPEv 281      84.803  63.913  73.828  1.00  0.00           O
ATOM   9380  C31 POPEv 281      83.553  63.903  73.388  1.00  0.00           C
ATOM   9381  O32 POPEv 281      82.753  64.814  73.508  1.00  0.00           O
ATOM   9382  C32 POPEv 281      83.213  62.503  72.888  1.00  0.00           C
ATOM   9385  C23 POPEv 281      88.045  65.053  71.488  1.00  0.00           C
ATOM   9388  C24 POPEv 281      87.243  64.864  70.188  1.00  0.00           C
ATOM   9391  C25 POPEv 281      87.954  63.973  69.158  1.00  0.00           C
ATOM   9394  C26 POPEv 281      87.124  63.853  67.878  1.00  0.00           C
ATOM   9397  C27 POPEv 281      87.233  62.463  67.228  1.00  0.00           C
ATOM   9400  C28 POPEv 281      86.294  62.333  66.018  1.00  0.00           C
ATOM   9403  C29 POPEv 281      86.394  60.974  65.378  1.00  0.00           C
ATOM   9405 0C21 POPEv 281      85.573  59.924  65.548  1.00  0.00           C
ATOM   9407 1C21 POPEv 281      84.344  59.854  66.428  1.00  0.00           C
ATOM   9410 2C21 POPEv 281      84.574  59.064  67.728  1.00  0.00           C
ATOM   9413 3C21 POPEv 281      84.993  57.593  67.538  1.00  0.00           C
ATOM   9416 4C21 POPEv 281      83.953  56.564  68.018  1.00  0.00           C
ATOM   9419 5C21 POPEv 281      83.654  56.644  69.518  1.00  0.00           C
ATOM   9422 6C21 POPEv 281      82.773  55.474  69.998  1.00  0.00           C
ATOM   9425 7C21 POPEv 281      81.913  55.863  71.208  1.00  0.00           C
ATOM   9428 8C21 POPEv 281      81.223  54.674  71.858  1.00  0.00           C
ATOM   9432  C33 POPEv 281      84.163  61.943  71.798  1.00  0.00           C
ATOM   9435  C34 POPEv 281      83.633  62.134  70.368  1.00  0.00           C
ATOM   9438  C35 POPEv 281      83.313  63.593  70.038  1.00  0.00           C
ATOM   9441  C36 POPEv 281      83.054  63.804  68.548  1.00  0.00           C
ATOM   9444  C37 POPEv 281      83.213  65.254  68.088  1.00  0.00           C
ATOM   9447  C38 POPEv 281      83.283  65.343  66.558  1.00  0.00           C
ATOM   9450  C39 POPEv 281      83.894  66.644  66.018  1.00  0.00           C
ATOM   9453 0C31 POPEv 281      82.883  67.754  65.718  1.00  0.00           C
ATOM   9456 1C31 POPEv 281      83.443  68.723  64.668  1.00  0.00           C
ATOM   9459 2C31 POPEv 281      82.493  69.864  64.298  1.00  0.00           C
ATOM   9462 3C31 POPEv 281      82.534  70.233  62.798  1.00  0.00           C
ATOM   9465 4C31 POPEv 281      83.924  70.543  62.238  1.00  0.00           C
ATOM   9468 5C31 POPEv 281      83.874  70.924  60.748  1.00  0.00           C
ATOM   9471 6C31 POPEv 281      85.243  71.203  60.128  1.00  0.00           C
ATOM   9475  NH3 POPEw 282       4.663  70.413  79.468  1.00  0.00           N
ATOM   9479  C12 POPEw 282       3.923  71.714  79.378  1.00  0.00           C
ATOM   9482  C11 POPEw 282       4.683  72.773  78.548  1.00  0.00           C
ATOM   9485  P   POPEw 282       7.293  72.964  78.888  1.00  0.00           P
ATOM   9486  O13 POPEw 282       8.163  73.784  79.748  1.00  0.00           O
ATOM   9487  O14 POPEw 282       7.333  71.494  79.078  1.00  0.00           O
ATOM   9488  O11 POPEw 282       7.433  73.433  77.378  1.00  0.00           O
ATOM   9489  O12 POPEw 282       5.813  73.314  79.238  1.00  0.00           O
ATOM   9490  C1  POPEw 282       8.403  72.824  76.518  1.00  0.00           C
ATOM   9493  C2  POPEw 282       9.703  73.644  76.278  1.00  0.00           C
ATOM   9495  O21 POPEw 282       9.823  73.964  74.888  1.00  0.00           O
ATOM   9496  C21 POPEw 282       9.233  75.053  74.438  1.00  0.00           C
ATOM   9497  O22 POPEw 282       8.573  75.843  75.098  1.00  0.00           O
ATOM   9498  C22 POPEw 282       9.503  75.123  72.928  1.00  0.00           C
ATOM   9501  C3  POPEw 282      10.943  72.803  76.688  1.00  0.00           C
ATOM   9504  O31 POPEw 282      12.153  73.513  76.398  1.00  0.00           O
ATOM   9505  C31 POPEw 282      12.763  73.244  75.258  1.00  0.00           C
ATOM   9506  O32 POPEw 282      12.613  72.263  74.558  1.00  0.00           O
ATOM   9507  C32 POPEw 282      13.643  74.453  74.928  1.00  0.00           C
ATOM   9510  C23 POPEw 282       9.793  76.543  72.378  1.00  0.00           C
ATOM   9513  C24 POPEw 282      10.153  76.534  70.878  1.00  0.00           C
ATOM   9516  C25 POPEw 282      11.543  75.933  70.578  1.00  0.00           C
ATOM   9519  C26 POPEw 282      11.863  75.773  69.078  1.00  0.00           C
ATOM   9522  C27 POPEw 282      13.083  74.873  68.838  1.00  0.00           C
ATOM   9525  C28 POPEw 282      13.323  74.503  67.358  1.00  0.00           C
ATOM   9528  C29 POPEw 282      13.723  75.683  66.528  1.00  0.00           C
ATOM   9530 0C21 POPEw 282      13.973  75.663  65.208  1.00  0.00           C
ATOM   9532 1C21 POPEw 282      13.893  74.443  64.318  1.00  0.00           C
ATOM   9535 2C21 POPEw 282      12.653  74.474  63.418  1.00  0.00           C
ATOM   9538 3C21 POPEw 282      12.493  73.183  62.598  1.00  0.00           C
ATOM   9541 4C21 POPEw 282      11.603  73.404  61.378  1.00  0.00           C
ATOM   9544 5C21 POPEw 282      11.483  72.163  60.468  1.00  0.00           C
ATOM   9547 6C21 POPEw 282      10.403  71.163  60.898  1.00  0.00           C
ATOM   9550 7C21 POPEw 282      10.503  69.843  60.128  1.00  0.00           C
ATOM   9553 8C21 POPEw 282       9.463  68.814  60.548  1.00  0.00           C
ATOM   9557  C33 POPEw 282      14.563  74.324  73.698  1.00  0.00           C
ATOM   9560  C34 POPEw 282      14.603  75.644  72.908  1.00  0.00           C
ATOM   9563  C35 POPEw 282      15.603  75.644  71.748  1.00  0.00           C
ATOM   9566  C36 POPEw 282      15.543  76.943  70.938  1.00  0.00           C
ATOM   9569  C37 POPEw 282      16.483  76.943  69.728  1.00  0.00           C
ATOM   9572  C38 POPEw 282      16.153  78.104  68.788  1.00  0.00           C
ATOM   9575  C39 POPEw 282      17.183  78.334  67.658  1.00  0.00           C
ATOM   9578 0C31 POPEw 282      17.013  77.434  66.418  1.00  0.00           C
ATOM   9581 1C31 POPEw 282      18.013  77.814  65.318  1.00  0.00           C
ATOM   9584 2C31 POPEw 282      17.703  77.224  63.928  1.00  0.00           C
ATOM   9587 3C31 POPEw 282      17.583  78.334  62.858  1.00  0.00           C
ATOM   9590 4C31 POPEw 282      17.453  77.803  61.428  1.00  0.00           C
ATOM   9593 5C31 POPEw 282      17.373  78.934  60.398  1.00  0.00           C
ATOM   9596 6C31 POPEw 282      17.473  78.463  58.938  1.00  0.00           C
ATOM   9600  NH3 POPEx 283      19.153  46.584  84.068  1.00  0.00           N
ATOM   9604  C12 POPEx 283      18.023  46.714  85.058  1.00  0.00           C
ATOM   9607  C11 POPEx 283      16.603  46.543  84.468  1.00  0.00           C
ATOM   9610  P   POPEx 283      14.833  44.604  84.108  1.00  0.00           P
ATOM   9611  O13 POPEx 283      14.723  43.183  84.498  1.00  0.00           O
ATOM   9612  O14 POPEx 283      13.663  45.493  84.308  1.00  0.00           O
ATOM   9613  O11 POPEx 283      15.113  44.683  82.548  1.00  0.00           O
ATOM   9614  O12 POPEx 283      16.133  45.233  84.748  1.00  0.00           O
ATOM   9615  C1  POPEx 283      16.333  44.214  81.978  1.00  0.00           C
ATOM   9618  C2  POPEx 283      16.023  43.384  80.708  1.00  0.00           C
ATOM   9620  O21 POPEx 283      17.053  42.393  80.528  1.00  0.00           O
ATOM   9621  C21 POPEx 283      17.843  42.323  79.478  1.00  0.00           C
ATOM   9622  O22 POPEx 283      18.163  43.214  78.718  1.00  0.00           O
ATOM   9623  C22 POPEx 283      18.333  40.884  79.388  1.00  0.00           C
ATOM   9626  C3  POPEx 283      15.613  44.273  79.498  1.00  0.00           C
ATOM   9629  O31 POPEx 283      15.313  43.503  78.318  1.00  0.00           O
ATOM   9630  C31 POPEx 283      14.123  42.923  78.288  1.00  0.00           C
ATOM   9631  O32 POPEx 283      13.273  43.003  79.158  1.00  0.00           O
ATOM   9632  C32 POPEx 283      14.013  42.073  77.008  1.00  0.00           C
ATOM   9635  C23 POPEx 283      19.213  40.674  78.148  1.00  0.00           C
ATOM   9638  C24 POPEx 283      19.503  39.183  77.918  1.00  0.00           C
ATOM   9641  C25 POPEx 283      18.313  38.363  77.418  1.00  0.00           C
ATOM   9644  C26 POPEx 283      17.783  38.873  76.078  1.00  0.00           C
ATOM   9647  C27 POPEx 283      17.253  37.753  75.188  1.00  0.00           C
ATOM   9650  C28 POPEx 283      16.583  38.233  73.898  1.00  0.00           C
ATOM   9653  C29 POPEx 283      17.463  39.103  73.048  1.00  0.00           C
ATOM   9655 0C21 POPEx 283      17.823  38.873  71.768  1.00  0.00           C
ATOM   9657 1C21 POPEx 283      17.373  37.733  70.898  1.00  0.00           C
ATOM   9660 2C21 POPEx 283      17.053  38.264  69.498  1.00  0.00           C
ATOM   9663 3C21 POPEx 283      15.693  38.963  69.438  1.00  0.00           C
ATOM   9666 4C21 POPEx 283      15.533  39.863  68.208  1.00  0.00           C
ATOM   9669 5C21 POPEx 283      14.063  40.114  67.868  1.00  0.00           C
ATOM   9672 6C21 POPEx 283      13.873  41.013  66.648  1.00  0.00           C
ATOM   9675 7C21 POPEx 283      12.613  40.663  65.848  1.00  0.00           C
ATOM   9678 8C21 POPEx 283      12.383  41.574  64.648  1.00  0.00           C
ATOM   9682  C33 POPEx 283      14.603  42.733  75.728  1.00  0.00           C
ATOM   9685  C34 POPEx 283      14.983  41.753  74.608  1.00  0.00           C
ATOM   9688  C35 POPEx 283      13.863  41.483  73.598  1.00  0.00           C
ATOM   9691  C36 POPEx 283      13.683  42.634  72.588  1.00  0.00           C
ATOM   9694  C37 POPEx 283      12.613  42.373  71.508  1.00  0.00           C
ATOM   9697  C38 POPEx 283      12.823  43.273  70.278  1.00  0.00           C
ATOM   9700  C39 POPEx 283      11.733  43.183  69.208  1.00  0.00           C
ATOM   9703 0C31 POPEx 283      10.613  44.214  69.418  1.00  0.00           C
ATOM   9706 1C31 POPEx 283       9.673  44.343  68.208  1.00  0.00           C
ATOM   9709 2C31 POPEx 283       8.423  45.184  68.548  1.00  0.00           C
ATOM   9712 3C31 POPEx 283       7.403  45.283  67.408  1.00  0.00           C
ATOM   9715 4C31 POPEx 283       7.853  46.164  66.228  1.00  0.00           C
ATOM   9718 5C31 POPEx 283       6.663  46.743  65.448  1.00  0.00           C
ATOM   9721 6C31 POPEx 283       7.043  47.484  64.168  1.00  0.00           C
ATOM   9725  NH3 POPEy 284      80.434  27.764  81.968  1.00  0.00           N
ATOM   9729  C12 POPEy 284      79.703  26.493  82.308  1.00  0.00           C
ATOM   9732  C11 POPEy 284      80.194  25.933  83.638  1.00  0.00           C
ATOM   9735  P   POPEy 284      79.883  23.324  83.988  1.00  0.00           P
ATOM   9736  O13 POPEy 284      81.284  23.283  83.538  1.00  0.00           O
ATOM   9737  O14 POPEy 284      79.553  22.683  85.268  1.00  0.00           O
ATOM   9738  O11 POPEy 284      78.993  22.603  82.898  1.00  0.00           O
ATOM   9739  O12 POPEy 284      79.383  24.823  84.008  1.00  0.00           O
ATOM   9740  C1  POPEy 284      78.364  23.224  81.788  1.00  0.00           C
ATOM   9743  C2  POPEy 284      77.133  22.353  81.398  1.00  0.00           C
ATOM   9745  O21 POPEy 284      76.893  22.253  79.998  1.00  0.00           O
ATOM   9746  C21 POPEy 284      76.754  23.373  79.288  1.00  0.00           C
ATOM   9747  O22 POPEy 284      76.754  24.513  79.728  1.00  0.00           O
ATOM   9748  C22 POPEy 284      76.654  22.953  77.818  1.00  0.00           C
ATOM   9751  C3  POPEy 284      75.824  22.683  82.168  1.00  0.00           C
ATOM   9754  O31 POPEy 284      75.154  21.473  82.558  1.00  0.00           O
ATOM   9755  C31 POPEy 284      74.583  20.663  81.648  1.00  0.00           C
ATOM   9756  O32 POPEy 284      74.723  19.443  81.668  1.00  0.00           O
ATOM   9757  C32 POPEy 284      73.614  21.393  80.698  1.00  0.00           C
ATOM   9760  C23 POPEy 284      75.563  23.673  76.988  1.00  0.00           C
ATOM   9763  C24 POPEy 284      74.213  22.933  76.938  1.00  0.00           C
ATOM   9766  C25 POPEy 284      73.473  23.103  75.598  1.00  0.00           C
ATOM   9769  C26 POPEy 284      73.743  21.993  74.568  1.00  0.00           C
ATOM   9772  C27 POPEy 284      72.823  22.053  73.328  1.00  0.00           C
ATOM   9775  C28 POPEy 284      73.413  22.813  72.118  1.00  0.00           C
ATOM   9778  C29 POPEy 284      72.354  23.064  71.058  1.00  0.00           C
ATOM   9780 0C21 POPEy 284      72.333  22.673  69.768  1.00  0.00           C
ATOM   9782 1C21 POPEy 284      73.393  21.933  68.998  1.00  0.00           C
ATOM   9785 2C21 POPEy 284      73.593  22.513  67.578  1.00  0.00           C
ATOM   9788 3C21 POPEy 284      74.673  21.773  66.768  1.00  0.00           C
ATOM   9791 4C21 POPEy 284      74.833  22.363  65.358  1.00  0.00           C
ATOM   9794 5C21 POPEy 284      73.803  21.803  64.358  1.00  0.00           C
ATOM   9797 6C21 POPEy 284      73.663  22.653  63.078  1.00  0.00           C
ATOM   9800 7C21 POPEy 284      72.873  23.953  63.288  1.00  0.00           C
ATOM   9803 8C21 POPEy 284      72.773  24.804  62.028  1.00  0.00           C
ATOM   9807  C33 POPEy 284      72.623  20.443  79.958  1.00  0.00           C
ATOM   9810  C34 POPEy 284      71.133  20.813  80.098  1.00  0.00           C
ATOM   9813  C35 POPEy 284      70.633  22.004  79.248  1.00  0.00           C
ATOM   9816  C36 POPEy 284      70.474  21.703  77.748  1.00  0.00           C
ATOM   9819  C37 POPEy 284      69.764  22.843  76.998  1.00  0.00           C
ATOM   9822  C38 POPEy 284      69.484  22.553  75.508  1.00  0.00           C
ATOM   9825  C39 POPEy 284      68.063  22.924  75.068  1.00  0.00           C
ATOM   9828 0C31 POPEy 284      67.713  22.474  73.638  1.00  0.00           C
ATOM   9831 1C31 POPEy 284      66.233  22.694  73.278  1.00  0.00           C
ATOM   9834 2C31 POPEy 284      65.754  21.853  72.078  1.00  0.00           C
ATOM   9837 3C31 POPEy 284      66.354  22.263  70.718  1.00  0.00           C
ATOM   9840 4C31 POPEy 284      65.623  23.443  70.068  1.00  0.00           C
ATOM   9843 5C31 POPEy 284      66.143  23.763  68.658  1.00  0.00           C
ATOM   9846 6C31 POPEy 284      65.283  24.763  67.888  1.00  0.00           C
ATOM   9850  NH3 POPEz 285      33.893 107.564  77.668  1.00  0.00           N
ATOM   9854  C12 POPEz 285      35.013 108.534  77.888  1.00  0.00           C
ATOM   9857  C11 POPEz 285      36.113 107.873  78.728  1.00  0.00           C
ATOM   9860  P   POPEz 285      36.663 105.444  77.728  1.00  0.00           P
ATOM   9861  O13 POPEz 285      37.463 104.644  78.678  1.00  0.00           O
ATOM   9862  O14 POPEz 285      35.184 105.243  77.698  1.00  0.00           O
ATOM   9863  O11 POPEz 285      37.203 105.294  76.248  1.00  0.00           O
ATOM   9864  O12 POPEz 285      36.923 106.983  77.968  1.00  0.00           O
ATOM   9865  C1  POPEz 285      38.303 106.053  75.738  1.00  0.00           C
ATOM   9868  C2  POPEz 285      37.903 106.894  74.478  1.00  0.00           C
ATOM   9870  O21 POPEz 285      38.934 107.733  73.918  1.00  0.00           O
ATOM   9871  C21 POPEz 285      40.134 107.904  74.408  1.00  0.00           C
ATOM   9872  O22 POPEz 285      40.743 107.204  75.198  1.00  0.00           O
ATOM   9873  C22 POPEz 285      40.773 109.123  73.728  1.00  0.00           C
ATOM   9876  C3  POPEz 285      36.693 107.823  74.778  1.00  0.00           C
ATOM   9879  O31 POPEz 285      36.343 108.723  73.678  1.00  0.00           O
ATOM   9880  C31 POPEz 285      36.294 110.024  73.988  1.00  0.00           C
ATOM   9881  O32 POPEz 285      36.513 110.493  75.098  1.00  0.00           O
ATOM   9882  C32 POPEz 285      35.993 110.833  72.708  1.00  0.00           C
ATOM   9885  C23 POPEz 285      39.823 110.103  73.008  1.00  0.00           C
ATOM   9888  C24 POPEz 285      40.633 111.274  72.428  1.00  0.00           C
ATOM   9891  C25 POPEz 285      40.923 111.134  70.928  1.00  0.00           C
ATOM   9894  C26 POPEz 285      39.773 111.694  70.088  1.00  0.00           C
ATOM   9897  C27 POPEz 285      40.123 112.013  68.628  1.00  0.00           C
ATOM   9900  C28 POPEz 285      38.993 112.873  68.008  1.00  0.00           C
ATOM   9903  C29 POPEz 285      39.224 113.314  66.588  1.00  0.00           C
ATOM   9905 0C21 POPEz 285      38.254 113.623  65.708  1.00  0.00           C
ATOM   9907 1C21 POPEz 285      36.763 113.594  65.978  1.00  0.00           C
ATOM   9910 2C21 POPEz 285      36.053 112.503  65.148  1.00  0.00           C
ATOM   9913 3C21 POPEz 285      34.573 112.373  65.528  1.00  0.00           C
ATOM   9916 4C21 POPEz 285      33.864 111.183  64.878  1.00  0.00           C
ATOM   9919 5C21 POPEz 285      33.583 111.363  63.378  1.00  0.00           C
ATOM   9922 6C21 POPEz 285      32.523 112.433  63.088  1.00  0.00           C
ATOM   9925 7C21 POPEz 285      31.513 111.983  62.018  1.00  0.00           C
ATOM   9928 8C21 POPEz 285      30.413 113.013  61.748  1.00  0.00           C
ATOM   9932  C33 POPEz 285      35.823 112.363  72.918  1.00  0.00           C
ATOM   9935  C34 POPEz 285      36.553 113.254  71.888  1.00  0.00           C
ATOM   9938  C35 POPEz 285      35.993 113.333  70.458  1.00  0.00           C
ATOM   9941  C36 POPEz 285      34.623 114.044  70.338  1.00  0.00           C
ATOM   9944  C37 POPEz 285      34.163 114.143  68.878  1.00  0.00           C
ATOM   9947  C38 POPEz 285      32.813 114.863  68.658  1.00  0.00           C
ATOM   9950  C39 POPEz 285      32.323 114.644  67.218  1.00  0.00           C
ATOM   9953 0C31 POPEz 285      30.973 115.304  66.868  1.00  0.00           C
ATOM   9956 1C31 POPEz 285      30.463 114.803  65.508  1.00  0.00           C
ATOM   9959 2C31 POPEz 285      29.173 115.483  65.038  1.00  0.00           C
ATOM   9962 3C31 POPEz 285      29.373 116.894  64.478  1.00  0.00           C
ATOM   9965 4C31 POPEz 285      28.033 117.584  64.198  1.00  0.00           C
ATOM   9968 5C31 POPEz 285      28.163 118.933  63.488  1.00  0.00           C
ATOM   9971 6C31 POPEz 285      28.673 120.054  64.398  1.00  0.00           C
ATOM   9975  NH3 POPE0 286      52.473  89.243  37.808  1.00  0.00           N
ATOM   9979  C12 POPE0 286      51.483  90.373  37.928  1.00  0.00           C
ATOM   9982  C11 POPE0 286      52.143  91.724  37.608  1.00  0.00           C
ATOM   9985  P   POPE0 286      54.014  93.303  38.458  1.00  0.00           P
ATOM   9986  O13 POPE0 286      55.474  93.084  38.358  1.00  0.00           O
ATOM   9987  O14 POPE0 286      53.453  94.213  37.428  1.00  0.00           O
ATOM   9988  O11 POPE0 286      53.633  93.853  39.888  1.00  0.00           O
ATOM   9989  O12 POPE0 286      53.294  91.903  38.438  1.00  0.00           O
ATOM   9990  C1  POPE0 286      52.323  94.364  40.188  1.00  0.00           C
ATOM   9993  C2  POPE0 286      52.254  94.894  41.648  1.00  0.00           C
ATOM   9995  O21 POPE0 286      50.873  95.014  41.998  1.00  0.00           O
ATOM   9996  C21 POPE0 286      50.583  94.984  43.288  1.00  0.00           C
ATOM   9997  O22 POPE0 286      51.363  94.704  44.188  1.00  0.00           O
ATOM   9998  C22 POPE0 286      49.103  95.334  43.428  1.00  0.00           C
ATOM  10001  C3  POPE0 286      52.983  96.274  41.788  1.00  0.00           C
ATOM  10004  O31 POPE0 286      53.833  96.353  42.948  1.00  0.00           O
ATOM  10005  C31 POPE0 286      53.364  97.043  43.988  1.00  0.00           C
ATOM  10006  O32 POPE0 286      52.263  97.564  44.068  1.00  0.00           O
ATOM  10007  C32 POPE0 286      54.443  97.123  45.078  1.00  0.00           C
ATOM  10010  C23 POPE0 286      48.493  95.194  44.838  1.00  0.00           C
ATOM  10013  C24 POPE0 286      47.093  94.564  44.788  1.00  0.00           C
ATOM  10016  C25 POPE0 286      47.143  93.033  44.638  1.00  0.00           C
ATOM  10019  C26 POPE0 286      45.803  92.354  44.958  1.00  0.00           C
ATOM  10022  C27 POPE0 286      45.843  90.833  44.728  1.00  0.00           C
ATOM  10025  C28 POPE0 286      44.614  90.113  45.308  1.00  0.00           C
ATOM  10028  C29 POPE0 286      44.723  89.884  46.798  1.00  0.00           C
ATOM  10030 0C21 POPE0 286      43.993  90.453  47.778  1.00  0.00           C
ATOM  10032 1C21 POPE0 286      42.904  91.493  47.608  1.00  0.00           C
ATOM  10035 2C21 POPE0 286      42.933  92.593  48.688  1.00  0.00           C
ATOM  10038 3C21 POPE0 286      42.803  92.074  50.138  1.00  0.00           C
ATOM  10041 4C21 POPE0 286      42.393  93.153  51.148  1.00  0.00           C
ATOM  10044 5C21 POPE0 286      43.504  94.163  51.488  1.00  0.00           C
ATOM  10047 6C21 POPE0 286      43.933  94.084  52.968  1.00  0.00           C
ATOM  10050 7C21 POPE0 286      44.843  95.243  53.408  1.00  0.00           C
ATOM  10053 8C21 POPE0 286      45.134  95.233  54.908  1.00  0.00           C
ATOM  10057  C33 POPE0 286      53.884  96.924  46.508  1.00  0.00           C
ATOM  10060  C34 POPE0 286      54.973  97.053  47.588  1.00  0.00           C
ATOM  10063  C35 POPE0 286      56.093  95.994  47.528  1.00  0.00           C
ATOM  10066  C36 POPE0 286      55.614  94.574  47.868  1.00  0.00           C
ATOM  10069  C37 POPE0 286      56.733  93.513  47.808  1.00  0.00           C
ATOM  10072  C38 POPE0 286      56.223  92.104  48.128  1.00  0.00           C
ATOM  10075  C39 POPE0 286      56.114  91.794  49.638  1.00  0.00           C
ATOM  10078 0C31 POPE0 286      55.183  90.614  49.948  1.00  0.00           C
ATOM  10081 1C31 POPE0 286      55.253  90.154  51.418  1.00  0.00           C
ATOM  10084 2C31 POPE0 286      54.413  88.893  51.698  1.00  0.00           C
ATOM  10087 3C31 POPE0 286      52.963  89.184  52.128  1.00  0.00           C
ATOM  10090 4C31 POPE0 286      52.823  89.634  53.588  1.00  0.00           C
ATOM  10093 5C31 POPE0 286      51.393  89.443  54.118  1.00  0.00           C
ATOM  10096 6C31 POPE0 286      51.173  90.014  55.528  1.00  0.00           C
ATOM  10100  NH3 POPE1 287      20.493 108.133  33.558  1.00  0.00           N
ATOM  10104  C12 POPE1 287      20.344 106.654  33.488  1.00  0.00           C
ATOM  10107  C11 POPE1 287      18.993 106.323  34.088  1.00  0.00           C
ATOM  10110  P   POPE1 287      17.403 104.243  33.938  1.00  0.00           P
ATOM  10111  O13 POPE1 287      16.513 105.273  33.368  1.00  0.00           O
ATOM  10112  O14 POPE1 287      17.613 102.974  33.208  1.00  0.00           O
ATOM  10113  O11 POPE1 287      16.973 103.933  35.418  1.00  0.00           O
ATOM  10114  O12 POPE1 287      18.823 104.914  34.128  1.00  0.00           O
ATOM  10115  C1  POPE1 287      16.863 104.973  36.398  1.00  0.00           C
ATOM  10118  C2  POPE1 287      17.783 104.653  37.598  1.00  0.00           C
ATOM  10120  O21 POPE1 287      16.963 104.383  38.738  1.00  0.00           O
ATOM  10121  C21 POPE1 287      16.393 103.214  38.708  1.00  0.00           C
ATOM  10122  O22 POPE1 287      16.733 102.244  38.028  1.00  0.00           O
ATOM  10123  C22 POPE1 287      15.153 103.254  39.588  1.00  0.00           C
ATOM  10126  C3  POPE1 287      18.753 105.803  37.968  1.00  0.00           C
ATOM  10129  O31 POPE1 287      20.013 105.323  38.478  1.00  0.00           O
ATOM  10130  C31 POPE1 287      20.023 105.003  39.758  1.00  0.00           C
ATOM  10131  O32 POPE1 287      19.143 105.273  40.568  1.00  0.00           O
ATOM  10132  C32 POPE1 287      21.323 104.283  40.118  1.00  0.00           C
ATOM  10135  C23 POPE1 287      15.333 104.003  40.928  1.00  0.00           C
ATOM  10138  C24 POPE1 287      14.023 103.974  41.718  1.00  0.00           C
ATOM  10141  C25 POPE1 287      14.183 104.523  43.138  1.00  0.00           C
ATOM  10144  C26 POPE1 287      12.943 104.233  43.988  1.00  0.00           C
ATOM  10147  C27 POPE1 287      13.193 104.483  45.488  1.00  0.00           C
ATOM  10150  C28 POPE1 287      11.903 104.434  46.338  1.00  0.00           C
ATOM  10153  C29 POPE1 287      11.213 103.104  46.288  1.00  0.00           C
ATOM  10155 0C21 POPE1 287      10.183 102.753  47.068  1.00  0.00           C
ATOM  10157 1C21 POPE1 287       9.533 103.613  48.118  1.00  0.00           C
ATOM  10160 2C21 POPE1 287       9.583 102.883  49.468  1.00  0.00           C
ATOM  10163 3C21 POPE1 287       8.513 103.403  50.438  1.00  0.00           C
ATOM  10166 4C21 POPE1 287       8.583 102.713  51.808  1.00  0.00           C
ATOM  10169 5C21 POPE1 287       9.843 103.104  52.598  1.00  0.00           C
ATOM  10172 6C21 POPE1 287       9.873 102.503  53.998  1.00  0.00           C
ATOM  10175 7C21 POPE1 287      11.083 102.983  54.798  1.00  0.00           C
ATOM  10178 8C21 POPE1 287      11.173 102.344  56.188  1.00  0.00           C
ATOM  10182  C33 POPE1 287      21.083 103.224  41.218  1.00  0.00           C
ATOM  10185  C34 POPE1 287      22.363 102.713  41.918  1.00  0.00           C
ATOM  10188  C35 POPE1 287      22.913 103.703  42.958  1.00  0.00           C
ATOM  10191  C36 POPE1 287      22.043 103.924  44.218  1.00  0.00           C
ATOM  10194  C37 POPE1 287      22.563 103.273  45.498  1.00  0.00           C
ATOM  10197  C38 POPE1 287      21.983 103.974  46.738  1.00  0.00           C
ATOM  10200  C39 POPE1 287      22.763 103.693  48.028  1.00  0.00           C
ATOM  10203 0C31 POPE1 287      24.133 104.403  48.078  1.00  0.00           C
ATOM  10206 1C31 POPE1 287      24.823 104.263  49.438  1.00  0.00           C
ATOM  10209 2C31 POPE1 287      26.013 105.224  49.608  1.00  0.00           C
ATOM  10212 3C31 POPE1 287      26.573 105.264  51.038  1.00  0.00           C
ATOM  10215 4C31 POPE1 287      27.013 103.893  51.568  1.00  0.00           C
ATOM  10218 5C31 POPE1 287      27.793 104.003  52.888  1.00  0.00           C
ATOM  10221 6C31 POPE1 287      27.953 102.664  53.608  1.00  0.00           C
ATOM  10225  NH3 POPE2 288      71.243  36.714  81.748  1.00  0.00           N
ATOM  10229  C12 POPE2 288      71.493  38.064  82.348  1.00  0.00           C
ATOM  10232  C11 POPE2 288      72.643  38.003  83.368  1.00  0.00           C
ATOM  10235  P   POPE2 288      74.684  39.503  83.948  1.00  0.00           P
ATOM  10236  O13 POPE2 288      74.833  40.493  85.048  1.00  0.00           O
ATOM  10237  O14 POPE2 288      75.334  38.194  84.108  1.00  0.00           O
ATOM  10238  O11 POPE2 288      75.203  40.163  82.618  1.00  0.00           O
ATOM  10239  O12 POPE2 288      73.163  39.314  83.608  1.00  0.00           O
ATOM  10240  C1  POPE2 288      74.574  40.163  81.338  1.00  0.00           C
ATOM  10243  C2  POPE2 288      75.434  39.393  80.298  1.00  0.00           C
ATOM  10245  O21 POPE2 288      74.964  39.564  78.948  1.00  0.00           O
ATOM  10246  C21 POPE2 288      73.794  39.053  78.638  1.00  0.00           C
ATOM  10247  O22 POPE2 288      73.044  38.424  79.368  1.00  0.00           O
ATOM  10248  C22 POPE2 288      73.484  39.444  77.188  1.00  0.00           C
ATOM  10251  C3  POPE2 288      75.703  37.904  80.678  1.00  0.00           C
ATOM  10254  O31 POPE2 288      76.523  37.203  79.718  1.00  0.00           O
ATOM  10255  C31 POPE2 288      77.813  37.513  79.688  1.00  0.00           C
ATOM  10256  O32 POPE2 288      78.333  38.483  80.218  1.00  0.00           O
ATOM  10257  C32 POPE2 288      78.604  36.433  78.958  1.00  0.00           C
ATOM  10260  C23 POPE2 288      72.343  38.634  76.528  1.00  0.00           C
ATOM  10263  C24 POPE2 288      72.684  38.273  75.078  1.00  0.00           C
ATOM  10266  C25 POPE2 288      71.743  37.203  74.528  1.00  0.00           C
ATOM  10269  C26 POPE2 288      72.053  36.843  73.068  1.00  0.00           C
ATOM  10272  C27 POPE2 288      71.033  35.834  72.528  1.00  0.00           C
ATOM  10275  C28 POPE2 288      71.023  35.703  70.988  1.00  0.00           C
ATOM  10278  C29 POPE2 288      70.513  36.983  70.378  1.00  0.00           C
ATOM  10280 0C21 POPE2 288      70.803  37.453  69.168  1.00  0.00           C
ATOM  10282 1C21 POPE2 288      71.663  36.744  68.158  1.00  0.00           C
ATOM  10285 2C21 POPE2 288      71.444  37.314  66.758  1.00  0.00           C
ATOM  10288 3C21 POPE2 288      72.534  36.863  65.768  1.00  0.00           C
ATOM  10291 4C21 POPE2 288      72.304  37.483  64.388  1.00  0.00           C
ATOM  10294 5C21 POPE2 288      73.593  37.953  63.718  1.00  0.00           C
ATOM  10297 6C21 POPE2 288      73.313  38.924  62.568  1.00  0.00           C
ATOM  10300 7C21 POPE2 288      74.574  39.584  62.008  1.00  0.00           C
ATOM  10303 8C21 POPE2 288      74.263  40.563  60.878  1.00  0.00           C
ATOM  10307  C33 POPE2 288      78.273  36.323  77.458  1.00  0.00           C
ATOM  10310  C34 POPE2 288      76.893  35.694  77.198  1.00  0.00           C
ATOM  10313  C35 POPE2 288      76.703  35.303  75.728  1.00  0.00           C
ATOM  10316  C36 POPE2 288      76.743  36.494  74.768  1.00  0.00           C
ATOM  10319  C37 POPE2 288      76.654  36.023  73.318  1.00  0.00           C
ATOM  10322  C38 POPE2 288      76.864  37.174  72.338  1.00  0.00           C
ATOM  10325  C39 POPE2 288      77.434  36.724  70.998  1.00  0.00           C
ATOM  10328 0C31 POPE2 288      76.404  36.073  70.058  1.00  0.00           C
ATOM  10331 1C31 POPE2 288      77.053  35.823  68.678  1.00  0.00           C
ATOM  10334 2C31 POPE2 288      76.083  35.583  67.518  1.00  0.00           C
ATOM  10337 3C31 POPE2 288      75.463  34.183  67.488  1.00  0.00           C
ATOM  10340 4C31 POPE2 288      74.143  34.093  68.268  1.00  0.00           C
ATOM  10343 5C31 POPE2 288      73.453  32.733  68.128  1.00  0.00           C
ATOM  10346 6C31 POPE2 288      72.074  32.694  68.788  1.00  0.00           C
ATOM  10350  NH3 POPE3 289      75.233  60.423  79.398  1.00  0.00           N
ATOM  10354  C12 POPE3 289      76.533  61.083  79.038  1.00  0.00           C
ATOM  10357  C11 POPE3 289      76.584  62.533  79.568  1.00  0.00           C
ATOM  10360  P   POPE3 289      79.094  63.104  79.148  1.00  0.00           P
ATOM  10361  O13 POPE3 289      79.253  62.694  80.558  1.00  0.00           O
ATOM  10362  O14 POPE3 289      79.794  64.324  78.708  1.00  0.00           O
ATOM  10363  O11 POPE3 289      79.304  61.924  78.138  1.00  0.00           O
ATOM  10364  O12 POPE3 289      77.544  63.343  78.868  1.00  0.00           O
ATOM  10365  C1  POPE3 289      80.034  62.123  76.928  1.00  0.00           C
ATOM  10368  C2  POPE3 289      79.193  62.834  75.828  1.00  0.00           C
ATOM  10370  O21 POPE3 289      78.563  61.894  74.918  1.00  0.00           O
ATOM  10371  C21 POPE3 289      79.313  61.164  74.108  1.00  0.00           C
ATOM  10372  O22 POPE3 289      80.523  61.223  73.978  1.00  0.00           O
ATOM  10373  C22 POPE3 289      78.413  60.134  73.418  1.00  0.00           C
ATOM  10376  C3  POPE3 289      80.054  63.934  75.138  1.00  0.00           C
ATOM  10379  O31 POPE3 289      79.523  64.284  73.848  1.00  0.00           O
ATOM  10380  C31 POPE3 289      79.563  65.553  73.508  1.00  0.00           C
ATOM  10381  O32 POPE3 289      79.684  66.504  74.258  1.00  0.00           O
ATOM  10382  C32 POPE3 289      79.474  65.634  71.988  1.00  0.00           C
ATOM  10385  C23 POPE3 289      77.783  60.613  72.088  1.00  0.00           C
ATOM  10388  C24 POPE3 289      76.934  59.534  71.388  1.00  0.00           C
ATOM  10391  C25 POPE3 289      77.694  58.284  70.908  1.00  0.00           C
ATOM  10394  C26 POPE3 289      78.614  58.503  69.688  1.00  0.00           C
ATOM  10397  C27 POPE3 289      78.913  57.183  68.968  1.00  0.00           C
ATOM  10400  C28 POPE3 289      80.074  57.224  67.958  1.00  0.00           C
ATOM  10403  C29 POPE3 289      79.743  57.983  66.698  1.00  0.00           C
ATOM  10405 0C21 POPE3 289      79.693  57.513  65.428  1.00  0.00           C
ATOM  10407 1C21 POPE3 289      79.963  56.093  64.968  1.00  0.00           C
ATOM  10410 2C21 POPE3 289      78.684  55.353  64.548  1.00  0.00           C
ATOM  10413 3C21 POPE3 289      78.083  55.854  63.228  1.00  0.00           C
ATOM  10416 4C21 POPE3 289      76.883  54.994  62.778  1.00  0.00           C
ATOM  10419 5C21 POPE3 289      76.233  55.444  61.458  1.00  0.00           C
ATOM  10422 6C21 POPE3 289      75.833  56.933  61.438  1.00  0.00           C
ATOM  10425 7C21 POPE3 289      74.953  57.314  60.248  1.00  0.00           C
ATOM  10428 8C21 POPE3 289      74.563  58.793  60.238  1.00  0.00           C
ATOM  10432  C33 POPE3 289      78.203  66.364  71.548  1.00  0.00           C
ATOM  10435  C34 POPE3 289      76.943  65.534  71.828  1.00  0.00           C
ATOM  10438  C35 POPE3 289      76.633  64.494  70.738  1.00  0.00           C
ATOM  10441  C36 POPE3 289      75.133  64.163  70.698  1.00  0.00           C
ATOM  10444  C37 POPE3 289      74.734  63.424  69.408  1.00  0.00           C
ATOM  10447  C38 POPE3 289      73.224  63.543  69.138  1.00  0.00           C
ATOM  10450  C39 POPE3 289      72.773  63.014  67.768  1.00  0.00           C
ATOM  10453 0C31 POPE3 289      73.324  63.853  66.618  1.00  0.00           C
ATOM  10456 1C31 POPE3 289      73.013  63.293  65.218  1.00  0.00           C
ATOM  10459 2C31 POPE3 289      74.033  63.814  64.188  1.00  0.00           C
ATOM  10462 3C31 POPE3 289      74.044  63.043  62.868  1.00  0.00           C
ATOM  10465 4C31 POPE3 289      73.004  63.543  61.858  1.00  0.00           C
ATOM  10468 5C31 POPE3 289      73.353  63.104  60.428  1.00  0.00           C
ATOM  10471 6C31 POPE3 289      72.383  63.643  59.378  1.00  0.00           C
ATOM  10475  NH3 POPE4 290     119.003  90.444  79.288  1.00  0.00           N
ATOM  10479  C12 POPE4 290     118.693  91.474  78.228  1.00  0.00           C
ATOM  10482  C11 POPE4 290     119.333  92.843  78.468  1.00  0.00           C
ATOM  10485  P   POPE4 290     118.703  95.243  77.498  1.00  0.00           P
ATOM  10486  O13 POPE4 290     118.684  95.604  78.938  1.00  0.00           O
ATOM  10487  O14 POPE4 290     119.704  95.903  76.638  1.00  0.00           O
ATOM  10488  O11 POPE4 290     117.283  95.404  76.848  1.00  0.00           O
ATOM  10489  O12 POPE4 290     118.993  93.683  77.378  1.00  0.00           O
ATOM  10490  C1  POPE4 290     116.773  94.543  75.828  1.00  0.00           C
ATOM  10493  C2  POPE4 290     116.754  95.224  74.428  1.00  0.00           C
ATOM  10495  O21 POPE4 290     116.944  94.213  73.408  1.00  0.00           O
ATOM  10496  C21 POPE4 290     115.803  93.583  73.148  1.00  0.00           C
ATOM  10497  O22 POPE4 290     114.714  93.893  73.598  1.00  0.00           O
ATOM  10498  C22 POPE4 290     116.053  92.414  72.208  1.00  0.00           C
ATOM  10501  C3  POPE4 290     117.823  96.314  74.238  1.00  0.00           C
ATOM  10504  O31 POPE4 290     117.574  97.013  72.998  1.00  0.00           O
ATOM  10505  C31 POPE4 290     118.443  96.813  72.028  1.00  0.00           C
ATOM  10506  O32 POPE4 290     119.543  96.304  72.158  1.00  0.00           O
ATOM  10507  C32 POPE4 290     117.843  97.354  70.728  1.00  0.00           C
ATOM  10510  C23 POPE4 290     114.743  91.913  71.548  1.00  0.00           C
ATOM  10513  C24 POPE4 290     114.844  90.463  71.058  1.00  0.00           C
ATOM  10516  C25 POPE4 290     115.554  90.304  69.708  1.00  0.00           C
ATOM  10519  C26 POPE4 290     115.793  88.823  69.398  1.00  0.00           C
ATOM  10522  C27 POPE4 290     116.434  88.553  68.028  1.00  0.00           C
ATOM  10525  C28 POPE4 290     115.404  88.413  66.878  1.00  0.00           C
ATOM  10528  C29 POPE4 290     115.144  89.693  66.138  1.00  0.00           C
ATOM  10530 0C21 POPE4 290     114.934  89.814  64.808  1.00  0.00           C
ATOM  10532 1C21 POPE4 290     114.883  88.683  63.808  1.00  0.00           C
ATOM  10535 2C21 POPE4 290     113.524  87.974  63.838  1.00  0.00           C
ATOM  10538 3C21 POPE4 290     113.293  87.004  62.668  1.00  0.00           C
ATOM  10541 4C21 POPE4 290     111.804  86.694  62.458  1.00  0.00           C
ATOM  10544 5C21 POPE4 290     111.514  86.064  61.098  1.00  0.00           C
ATOM  10547 6C21 POPE4 290     110.004  85.954  60.808  1.00  0.00           C
ATOM  10550 7C21 POPE4 290     109.714  85.393  59.418  1.00  0.00           C
ATOM  10553 8C21 POPE4 290     109.413  83.893  59.408  1.00  0.00           C
ATOM  10557  C33 POPE4 290     117.983  96.363  69.558  1.00  0.00           C
ATOM  10560  C34 POPE4 290     116.984  95.203  69.628  1.00  0.00           C
ATOM  10563  C35 POPE4 290     117.264  94.103  68.608  1.00  0.00           C
ATOM  10566  C36 POPE4 290     117.354  94.623  67.158  1.00  0.00           C
ATOM  10569  C37 POPE4 290     117.764  93.513  66.178  1.00  0.00           C
ATOM  10572  C38 POPE4 290     117.993  94.054  64.758  1.00  0.00           C
ATOM  10575  C39 POPE4 290     118.614  92.974  63.868  1.00  0.00           C
ATOM  10578 0C31 POPE4 290     118.623  93.333  62.378  1.00  0.00           C
ATOM  10581 1C31 POPE4 290     119.435  92.314  61.568  1.00  0.00           C
ATOM  10584 2C31 POPE4 290     119.374  92.524  60.048  1.00  0.00           C
ATOM  10587 3C31 POPE4 290     118.384  91.584  59.348  1.00  0.00           C
ATOM  10590 4C31 POPE4 290     118.454  91.673  57.818  1.00  0.00           C
ATOM  10593 5C31 POPE4 290     117.404  90.814  57.118  1.00  0.00           C
ATOM  10596 6C31 POPE4 290     117.484  90.873  55.588  1.00  0.00           C
ATOM  10600  NH3 POPE5 291      98.045 124.403  80.138  1.00  0.00           N
ATOM  10604  C12 POPE5 291      97.174 124.564  78.908  1.00  0.00           C
ATOM  10607  C11 POPE5 291      96.073 125.633  79.078  1.00  0.00           C
ATOM  10610  P   POPE5 291      93.973 124.523  77.998  1.00  0.00           P
ATOM  10611  O13 POPE5 291      93.454 124.324  79.368  1.00  0.00           O
ATOM  10612  O14 POPE5 291      92.904 124.914  77.048  1.00  0.00           O
ATOM  10613  O11 POPE5 291      94.693 123.233  77.428  1.00  0.00           O
ATOM  10614  O12 POPE5 291      95.133 125.584  77.998  1.00  0.00           O
ATOM  10615  C1  POPE5 291      94.543 122.753  76.078  1.00  0.00           C
ATOM  10618  C2  POPE5 291      94.934 123.764  74.948  1.00  0.00           C
ATOM  10620  O21 POPE5 291      94.683 123.193  73.638  1.00  0.00           O
ATOM  10621  C21 POPE5 291      93.404 123.144  73.288  1.00  0.00           C
ATOM  10622  O22 POPE5 291      92.453 123.413  74.008  1.00  0.00           O
ATOM  10623  C22 POPE5 291      93.264 122.634  71.848  1.00  0.00           C
ATOM  10626  C3  POPE5 291      96.444 124.114  75.098  1.00  0.00           C
ATOM  10629  O31 POPE5 291      96.953 124.704  73.898  1.00  0.00           O
ATOM  10630  C31 POPE5 291      98.264 124.933  73.948  1.00  0.00           C
ATOM  10631  O32 POPE5 291      98.863 125.413  74.888  1.00  0.00           O
ATOM  10632  C32 POPE5 291      98.913 124.283  72.718  1.00  0.00           C
ATOM  10635  C23 POPE5 291      92.354 123.534  70.978  1.00  0.00           C
ATOM  10638  C24 POPE5 291      92.033 122.904  69.608  1.00  0.00           C
ATOM  10641  C25 POPE5 291      91.123 123.764  68.718  1.00  0.00           C
ATOM  10644  C26 POPE5 291      91.823 124.943  68.038  1.00  0.00           C
ATOM  10647  C27 POPE5 291      90.924 125.614  66.988  1.00  0.00           C
ATOM  10650  C28 POPE5 291      91.674 126.564  66.038  1.00  0.00           C
ATOM  10653  C29 POPE5 291      92.513 125.793  65.038  1.00  0.00           C
ATOM  10655 0C21 POPE5 291      92.183 125.523  63.758  1.00  0.00           C
ATOM  10657 1C21 POPE5 291      90.893 125.913  63.068  1.00  0.00           C
ATOM  10660 2C21 POPE5 291      90.214 124.774  62.298  1.00  0.00           C
ATOM  10663 3C21 POPE5 291      88.784 125.174  61.878  1.00  0.00           C
ATOM  10666 4C21 POPE5 291      88.054 124.114  61.038  1.00  0.00           C
ATOM  10669 5C21 POPE5 291      86.564 124.443  60.898  1.00  0.00           C
ATOM  10672 6C21 POPE5 291      85.874 123.744  59.718  1.00  0.00           C
ATOM  10675 7C21 POPE5 291      84.463 124.294  59.478  1.00  0.00           C
ATOM  10678 8C21 POPE5 291      83.813 123.734  58.208  1.00  0.00           C
ATOM  10682  C33 POPE5 291      98.083 124.413  71.428  1.00  0.00           C
ATOM  10685  C34 POPE5 291      98.054 123.123  70.608  1.00  0.00           C
ATOM  10688  C35 POPE5 291      99.304 122.923  69.738  1.00  0.00           C
ATOM  10691  C36 POPE5 291      99.034 121.953  68.588  1.00  0.00           C
ATOM  10694  C37 POPE5 291      99.904 122.233  67.348  1.00  0.00           C
ATOM  10697  C38 POPE5 291      99.543 121.353  66.148  1.00  0.00           C
ATOM  10700  C39 POPE5 291      98.153 121.654  65.538  1.00  0.00           C
ATOM  10703 0C31 POPE5 291      98.063 122.993  64.788  1.00  0.00           C
ATOM  10706 1C31 POPE5 291      96.704 123.163  64.108  1.00  0.00           C
ATOM  10709 2C31 POPE5 291      96.684 124.203  62.968  1.00  0.00           C
ATOM  10712 3C31 POPE5 291      96.403 125.653  63.408  1.00  0.00           C
ATOM  10715 4C31 POPE5 291      96.184 126.564  62.188  1.00  0.00           C
ATOM  10718 5C31 POPE5 291      95.615 127.944  62.548  1.00  0.00           C
ATOM  10721 6C31 POPE5 291      95.243 128.774  61.318  1.00  0.00           C
ATOM  10725  NH3 POPE6 292     125.483  72.973  34.858  1.00  0.00           N
ATOM  10729  C12 POPE6 292     124.313  72.903  33.918  1.00  0.00           C
ATOM  10732  C11 POPE6 292     123.354  74.074  34.128  1.00  0.00           C
ATOM  10735  P   POPE6 292     121.324  75.223  32.998  1.00  0.00           P
ATOM  10736  O13 POPE6 292     122.084  76.483  33.178  1.00  0.00           O
ATOM  10737  O14 POPE6 292     120.513  75.074  31.768  1.00  0.00           O
ATOM  10738  O11 POPE6 292     120.393  75.093  34.268  1.00  0.00           O
ATOM  10739  O12 POPE6 292     122.323  73.994  33.148  1.00  0.00           O
ATOM  10740  C1  POPE6 292     119.423  74.043  34.368  1.00  0.00           C
ATOM  10743  C2  POPE6 292     118.604  74.174  35.678  1.00  0.00           C
ATOM  10745  O21 POPE6 292     119.453  73.894  36.798  1.00  0.00           O
ATOM  10746  C21 POPE6 292     120.074  74.913  37.338  1.00  0.00           C
ATOM  10747  O22 POPE6 292     119.844  76.104  37.148  1.00  0.00           O
ATOM  10748  C22 POPE6 292     121.104  74.363  38.328  1.00  0.00           C
ATOM  10751  C3  POPE6 292     117.414  73.183  35.708  1.00  0.00           C
ATOM  10754  O31 POPE6 292     116.544  73.393  36.848  1.00  0.00           O
ATOM  10755  C31 POPE6 292     116.493  72.574  37.908  1.00  0.00           C
ATOM  10756  O32 POPE6 292     115.633  72.693  38.778  1.00  0.00           O
ATOM  10757  C32 POPE6 292     117.574  71.494  37.968  1.00  0.00           C
ATOM  10760  C23 POPE6 292     121.063  75.064  39.708  1.00  0.00           C
ATOM  10763  C24 POPE6 292     122.093  74.443  40.668  1.00  0.00           C
ATOM  10766  C25 POPE6 292     122.274  75.244  41.978  1.00  0.00           C
ATOM  10769  C26 POPE6 292     121.184  75.013  43.028  1.00  0.00           C
ATOM  10772  C27 POPE6 292     121.243  76.013  44.188  1.00  0.00           C
ATOM  10775  C28 POPE6 292     120.373  75.564  45.378  1.00  0.00           C
ATOM  10778  C29 POPE6 292     119.854  76.714  46.198  1.00  0.00           C
ATOM  10780 0C21 POPE6 292     120.004  76.924  47.518  1.00  0.00           C
ATOM  10782 1C21 POPE6 292     120.743  76.044  48.488  1.00  0.00           C
ATOM  10785 2C21 POPE6 292     122.134  76.623  48.808  1.00  0.00           C
ATOM  10788 3C21 POPE6 292     122.873  75.773  49.848  1.00  0.00           C
ATOM  10791 4C21 POPE6 292     124.263  76.343  50.218  1.00  0.00           C
ATOM  10794 5C21 POPE6 292     124.224  77.644  51.048  1.00  0.00           C
ATOM  10797 6C21 POPE6 292     123.734  77.424  52.488  1.00  0.00           C
ATOM  10800 7C21 POPE6 292     123.533  78.744  53.248  1.00  0.00           C
ATOM  10803 8C21 POPE6 292     122.834  78.553  54.598  1.00  0.00           C
ATOM  10807  C33 POPE6 292     117.563  70.773  39.338  1.00  0.00           C
ATOM  10810  C34 POPE6 292     118.903  70.074  39.628  1.00  0.00           C
ATOM  10813  C35 POPE6 292     119.733  70.843  40.668  1.00  0.00           C
ATOM  10816  C36 POPE6 292     119.273  70.584  42.108  1.00  0.00           C
ATOM  10819  C37 POPE6 292     120.054  71.464  43.088  1.00  0.00           C
ATOM  10822  C38 POPE6 292     119.854  71.144  44.578  1.00  0.00           C
ATOM  10825  C39 POPE6 292     120.334  69.744  44.968  1.00  0.00           C
ATOM  10828 0C31 POPE6 292     120.483  69.553  46.488  1.00  0.00           C
ATOM  10831 1C31 POPE6 292     119.864  68.244  46.988  1.00  0.00           C
ATOM  10834 2C31 POPE6 292     119.963  68.084  48.518  1.00  0.00           C
ATOM  10837 3C31 POPE6 292     118.763  67.373  49.148  1.00  0.00           C
ATOM  10840 4C31 POPE6 292     118.454  65.974  48.618  1.00  0.00           C
ATOM  10843 5C31 POPE6 292     117.653  65.163  49.648  1.00  0.00           C
ATOM  10846 6C31 POPE6 292     117.174  63.804  49.148  1.00  0.00           C
ATOM  10850  NH3 POPE7 293      12.083   2.543  80.688  1.00  0.00           N
ATOM  10854  C12 POPE7 293      11.693   1.123  80.398  1.00  0.00           C
ATOM  10857  C11 POPE7 293      10.473   0.713  81.238  1.00  0.00           C
ATOM  10860  P   POPE7 293       8.893   2.743  81.818  1.00  0.00           P
ATOM  10861  O13 POPE7 293      10.153   3.343  82.318  1.00  0.00           O
ATOM  10862  O14 POPE7 293       7.903   2.343  82.828  1.00  0.00           O
ATOM  10863  O11 POPE7 293       8.303   3.793  80.778  1.00  0.00           O
ATOM  10864  O12 POPE7 293       9.323   1.513  80.928  1.00  0.00           O
ATOM  10865  C1  POPE7 293       7.323   3.403  79.798  1.00  0.00           C
ATOM  10868  C2  POPE7 293       7.933   2.753  78.518  1.00  0.00           C
ATOM  10870  O21 POPE7 293       8.753   3.683  77.798  1.00  0.00           O
ATOM  10871  C21 POPE7 293       8.253   4.543  76.938  1.00  0.00           C
ATOM  10872  O22 POPE7 293       7.083   4.783  76.728  1.00  0.00           O
ATOM  10873  C22 POPE7 293       9.443   5.213  76.218  1.00  0.00           C
ATOM  10876  C3  POPE7 293       6.833   2.013  77.698  1.00  0.00           C
ATOM  10879  O31 POPE7 293       7.253   1.683  76.358  1.00  0.00           O
ATOM  10880  C31 POPE7 293       6.423   0.803  75.768  1.00  0.00           C
ATOM  10881  O32 POPE7 293       5.573   0.153  76.348  1.00  0.00           O
ATOM  10882  C32 POPE7 293       6.653   0.793  74.268  1.00  0.00           C
ATOM  10885  C23 POPE7 293       9.063   6.173  75.068  1.00  0.00           C
ATOM  10888  C24 POPE7 293       8.553   5.483  73.798  1.00  0.00           C
ATOM  10891  C25 POPE7 293       9.653   5.013  72.828  1.00  0.00           C
ATOM  10894  C26 POPE7 293      10.333   6.143  72.048  1.00  0.00           C
ATOM  10897  C27 POPE7 293      11.283   5.613  70.958  1.00  0.00           C
ATOM  10900  C28 POPE7 293      12.163   6.673  70.278  1.00  0.00           C
ATOM  10903  C29 POPE7 293      11.423   7.553  69.298  1.00  0.00           C
ATOM  10905 0C21 POPE7 293      11.443   8.903  69.228  1.00  0.00           C
ATOM  10907 1C21 POPE7 293      12.183   9.863  70.128  1.00  0.00           C
ATOM  10910 2C21 POPE7 293      13.473  10.443  69.508  1.00  0.00           C
ATOM  10913 3C21 POPE7 293      13.283  11.133  68.148  1.00  0.00           C
ATOM  10916 4C21 POPE7 293      14.513  11.943  67.718  1.00  0.00           C
ATOM  10919 5C21 POPE7 293      14.473  12.393  66.248  1.00  0.00           C
ATOM  10922 6C21 POPE7 293      15.563  13.423  65.908  1.00  0.00           C
ATOM  10925 7C21 POPE7 293      15.443  13.984  64.488  1.00  0.00           C
ATOM  10928 8C21 POPE7 293      16.283  15.234  64.268  1.00  0.00           C
ATOM  10932  C33 POPE7 293       5.283   0.823  73.568  1.00  0.00           C
ATOM  10935  C34 POPE7 293       5.403   1.013  72.058  1.00  0.00           C
ATOM  10938  C35 POPE7 293       5.993  -0.204  71.368  1.00  0.00           C
ATOM  10941  C36 POPE7 293       6.103   0.033  69.858  1.00  0.00           C
ATOM  10944  C37 POPE7 293       6.563  -1.234  69.128  1.00  0.00           C
ATOM  10947  C38 POPE7 293       6.643  -0.994  67.618  1.00  0.00           C
ATOM  10950  C39 POPE7 293       6.653  -2.304  66.828  1.00  0.00           C
ATOM  10953 0C31 POPE7 293       6.643  -2.044  65.318  1.00  0.00           C
ATOM  10956 1C31 POPE7 293       6.533  -3.324  64.498  1.00  0.00           C
ATOM  10959 2C31 POPE7 293       6.773  -3.094  62.998  1.00  0.00           C
ATOM  10962 3C31 POPE7 293       5.743  -2.164  62.338  1.00  0.00           C
ATOM  10965 4C31 POPE7 293       6.113  -1.764  60.908  1.00  0.00           C
ATOM  10968 5C31 POPE7 293       5.283  -0.564  60.408  1.00  0.00           C
ATOM  10971 6C31 POPE7 293       5.443  -0.294  58.908  1.00  0.00           C
ATOM  10975  NH3 POPE8 294     102.404  54.753  37.078  1.00  0.00           N
ATOM  10979  C12 POPE8 294     102.504  55.893  36.088  1.00  0.00           C
ATOM  10982  C11 POPE8 294     101.173  56.654  35.898  1.00  0.00           C
ATOM  10985  P   POPE8 294     101.083  59.224  36.468  1.00  0.00           P
ATOM  10986  O13 POPE8 294     101.663  60.514  36.038  1.00  0.00           O
ATOM  10987  O14 POPE8 294      99.634  59.243  36.778  1.00  0.00           O
ATOM  10988  O11 POPE8 294     101.804  58.713  37.768  1.00  0.00           O
ATOM  10989  O12 POPE8 294     101.403  58.014  35.488  1.00  0.00           O
ATOM  10990  C1  POPE8 294     103.203  58.963  37.948  1.00  0.00           C
ATOM  10993  C2  POPE8 294     103.424  59.784  39.238  1.00  0.00           C
ATOM  10995  O21 POPE8 294     103.283  58.874  40.358  1.00  0.00           O
ATOM  10996  C21 POPE8 294     104.273  58.903  41.208  1.00  0.00           C
ATOM  10997  O22 POPE8 294     105.303  59.543  41.088  1.00  0.00           O
ATOM  10998  C22 POPE8 294     103.913  58.084  42.448  1.00  0.00           C
ATOM  11001  C3  POPE8 294     102.373  60.913  39.368  1.00  0.00           C
ATOM  11004  O31 POPE8 294     102.753  61.924  40.328  1.00  0.00           O
ATOM  11005  C31 POPE8 294     102.283  61.743  41.558  1.00  0.00           C
ATOM  11006  O32 POPE8 294     101.564  60.823  41.908  1.00  0.00           O
ATOM  11007  C32 POPE8 294     102.753  62.894  42.448  1.00  0.00           C
ATOM  11010  C23 POPE8 294     104.914  58.404  43.578  1.00  0.00           C
ATOM  11013  C24 POPE8 294     104.563  57.764  44.918  1.00  0.00           C
ATOM  11016  C25 POPE8 294     105.493  58.224  46.058  1.00  0.00           C
ATOM  11019  C26 POPE8 294     106.453  57.134  46.548  1.00  0.00           C
ATOM  11022  C27 POPE8 294     107.773  57.694  47.118  1.00  0.00           C
ATOM  11025  C28 POPE8 294     108.474  56.764  48.108  1.00  0.00           C
ATOM  11028  C29 POPE8 294     107.893  56.883  49.498  1.00  0.00           C
ATOM  11030 0C21 POPE8 294     108.533  57.253  50.628  1.00  0.00           C
ATOM  11032 1C21 POPE8 294     109.984  57.643  50.728  1.00  0.00           C
ATOM  11035 2C21 POPE8 294     110.233  58.804  51.698  1.00  0.00           C
ATOM  11038 3C21 POPE8 294     110.144  58.393  53.178  1.00  0.00           C
ATOM  11041 4C21 POPE8 294     110.974  59.284  54.108  1.00  0.00           C
ATOM  11044 5C21 POPE8 294     110.434  60.714  54.278  1.00  0.00           C
ATOM  11047 6C21 POPE8 294     111.133  61.444  55.438  1.00  0.00           C
ATOM  11050 7C21 POPE8 294     110.474  62.783  55.768  1.00  0.00           C
ATOM  11053 8C21 POPE8 294     111.053  63.453  57.018  1.00  0.00           C
ATOM  11057  C33 POPE8 294     103.514  62.384  43.698  1.00  0.00           C
ATOM  11060  C34 POPE8 294     103.404  63.384  44.858  1.00  0.00           C
ATOM  11063  C35 POPE8 294     103.973  62.834  46.178  1.00  0.00           C
ATOM  11066  C36 POPE8 294     103.334  63.463  47.418  1.00  0.00           C
ATOM  11069  C37 POPE8 294     104.353  64.134  48.348  1.00  0.00           C
ATOM  11072  C38 POPE8 294     103.703  64.663  49.638  1.00  0.00           C
ATOM  11075  C39 POPE8 294     104.604  65.693  50.348  1.00  0.00           C
ATOM  11078 0C31 POPE8 294     104.034  66.193  51.678  1.00  0.00           C
ATOM  11081 1C31 POPE8 294     104.143  65.174  52.818  1.00  0.00           C
ATOM  11084 2C31 POPE8 294     103.813  65.803  54.188  1.00  0.00           C
ATOM  11087 3C31 POPE8 294     104.123  64.873  55.368  1.00  0.00           C
ATOM  11090 4C31 POPE8 294     103.143  63.713  55.568  1.00  0.00           C
ATOM  11093 5C31 POPE8 294     103.544  62.853  56.778  1.00  0.00           C
ATOM  11096 6C31 POPE8 294     102.633  61.644  57.018  1.00  0.00           C
ATOM  11100  NH3 POPE9 295      26.613  39.693  83.598  1.00  0.00           N
ATOM  11104  C12 POPE9 295      26.973  38.714  84.678  1.00  0.00           C
ATOM  11107  C11 POPE9 295      26.843  37.273  84.168  1.00  0.00           C
ATOM  11110  P   POPE9 295      27.143  34.803  84.978  1.00  0.00           P
ATOM  11111  O13 POPE9 295      28.463  34.303  84.528  1.00  0.00           O
ATOM  11112  O14 POPE9 295      26.643  34.214  86.248  1.00  0.00           O
ATOM  11113  O11 POPE9 295      26.123  34.613  83.768  1.00  0.00           O
ATOM  11114  O12 POPE9 295      27.273  36.373  85.188  1.00  0.00           O
ATOM  11115  C1  POPE9 295      26.623  34.604  82.418  1.00  0.00           C
ATOM  11118  C2  POPE9 295      25.503  34.183  81.438  1.00  0.00           C
ATOM  11120  O21 POPE9 295      25.883  34.384  80.058  1.00  0.00           O
ATOM  11121  C21 POPE9 295      26.473  33.343  79.518  1.00  0.00           C
ATOM  11122  O22 POPE9 295      27.193  32.553  80.108  1.00  0.00           O
ATOM  11123  C22 POPE9 295      26.004  33.194  78.068  1.00  0.00           C
ATOM  11126  C3  POPE9 295      24.183  34.964  81.678  1.00  0.00           C
ATOM  11129  O31 POPE9 295      23.223  34.523  80.698  1.00  0.00           O
ATOM  11130  C31 POPE9 295      22.413  35.453  80.228  1.00  0.00           C
ATOM  11131  O32 POPE9 295      22.103  36.494  80.788  1.00  0.00           O
ATOM  11132  C32 POPE9 295      21.913  34.983  78.868  1.00  0.00           C
ATOM  11135  C23 POPE9 295      25.793  31.713  77.658  1.00  0.00           C
ATOM  11138  C24 POPE9 295      24.403  31.414  77.078  1.00  0.00           C
ATOM  11141  C25 POPE9 295      24.183  32.093  75.718  1.00  0.00           C
ATOM  11144  C26 POPE9 295      22.783  31.884  75.138  1.00  0.00           C
ATOM  11147  C27 POPE9 295      22.663  32.634  73.798  1.00  0.00           C
ATOM  11150  C28 POPE9 295      21.223  32.764  73.258  1.00  0.00           C
ATOM  11153  C29 POPE9 295      20.753  31.533  72.518  1.00  0.00           C
ATOM  11155 0C21 POPE9 295      20.653  31.433  71.188  1.00  0.00           C
ATOM  11157 1C21 POPE9 295      21.073  32.513  70.228  1.00  0.00           C
ATOM  11160 2C21 POPE9 295      21.163  32.043  68.768  1.00  0.00           C
ATOM  11163 3C21 POPE9 295      19.783  31.873  68.118  1.00  0.00           C
ATOM  11166 4C21 POPE9 295      19.843  31.693  66.588  1.00  0.00           C
ATOM  11169 5C21 POPE9 295      20.263  30.283  66.158  1.00  0.00           C
ATOM  11172 6C21 POPE9 295      20.473  30.194  64.638  1.00  0.00           C
ATOM  11175 7C21 POPE9 295      20.873  28.783  64.168  1.00  0.00           C
ATOM  11178 8C21 POPE9 295      21.423  28.763  62.738  1.00  0.00           C
ATOM  11182  C33 POPE9 295      21.583  36.143  77.908  1.00  0.00           C
ATOM  11185  C34 POPE9 295      21.573  35.663  76.458  1.00  0.00           C
ATOM  11188  C35 POPE9 295      21.323  36.773  75.428  1.00  0.00           C
ATOM  11191  C36 POPE9 295      21.253  36.163  74.038  1.00  0.00           C
ATOM  11194  C37 POPE9 295      21.153  37.134  72.858  1.00  0.00           C
ATOM  11197  C38 POPE9 295      21.063  36.323  71.558  1.00  0.00           C
ATOM  11200  C39 POPE9 295      20.953  37.143  70.278  1.00  0.00           C
ATOM  11203 0C31 POPE9 295      20.593  36.233  69.098  1.00  0.00           C
ATOM  11206 1C31 POPE9 295      20.363  36.974  67.778  1.00  0.00           C
ATOM  11209 2C31 POPE9 295      19.993  35.994  66.658  1.00  0.00           C
ATOM  11212 3C31 POPE9 295      19.713  36.663  65.308  1.00  0.00           C
ATOM  11215 4C31 POPE9 295      18.433  37.513  65.248  1.00  0.00           C
ATOM  11218 5C31 POPE9 295      17.173  36.744  65.668  1.00  0.00           C
ATOM  11221 6C31 POPE9 295      15.883  37.363  65.138  1.00  0.00           C
ATOM  11225  NH3 POPE  296      55.173 118.793  81.308  1.00  0.00           N
ATOM  11229  C12 POPE  296      53.893 118.074  81.638  1.00  0.00           C
ATOM  11232  C11 POPE  296      52.924 118.084  80.458  1.00  0.00           C
ATOM  11235  P   POPE  296      50.404 118.604  79.998  1.00  0.00           P
ATOM  11236  O13 POPE  296      49.353 117.564  79.998  1.00  0.00           O
ATOM  11237  O14 POPE  296      50.023 119.994  80.378  1.00  0.00           O
ATOM  11238  O11 POPE  296      51.143 118.634  78.598  1.00  0.00           O
ATOM  11239  O12 POPE  296      51.584 118.153  80.948  1.00  0.00           O
ATOM  11240  C1  POPE  296      50.404 118.613  77.388  1.00  0.00           C
ATOM  11243  C2  POPE  296      51.184 119.324  76.258  1.00  0.00           C
ATOM  11245  O21 POPE  296      52.283 118.504  75.858  1.00  0.00           O
ATOM  11246  C21 POPE  296      52.123 117.683  74.858  1.00  0.00           C
ATOM  11247  O22 POPE  296      51.114 117.543  74.188  1.00  0.00           O
ATOM  11248  C22 POPE  296      53.463 116.964  74.698  1.00  0.00           C
ATOM  11251  C3  POPE  296      51.743 120.693  76.708  1.00  0.00           C
ATOM  11254  O31 POPE  296      52.033 121.523  75.578  1.00  0.00           O
ATOM  11255  C31 POPE  296      53.184 121.334  74.958  1.00  0.00           C
ATOM  11256  O32 POPE  296      54.154 120.724  75.378  1.00  0.00           O
ATOM  11257  C32 POPE  296      53.114 121.934  73.558  1.00  0.00           C
ATOM  11260  C23 POPE  296      53.703 116.203  73.378  1.00  0.00           C
ATOM  11263  C24 POPE  296      53.673 117.104  72.128  1.00  0.00           C
ATOM  11266  C25 POPE  296      54.483 116.503  70.968  1.00  0.00           C
ATOM  11269  C26 POPE  296      53.653 116.183  69.718  1.00  0.00           C
ATOM  11272  C27 POPE  296      54.513 115.504  68.648  1.00  0.00           C
ATOM  11275  C28 POPE  296      53.743 115.014  67.418  1.00  0.00           C
ATOM  11278  C29 POPE  296      54.684 114.364  66.428  1.00  0.00           C
ATOM  11280 0C21 POPE  296      54.413 114.033  65.148  1.00  0.00           C
ATOM  11282 1C21 POPE  296      53.094 114.194  64.438  1.00  0.00           C
ATOM  11285 2C21 POPE  296      53.053 115.413  63.498  1.00  0.00           C
ATOM  11288 3C21 POPE  296      53.063 116.763  64.228  1.00  0.00           C
ATOM  11291 4C21 POPE  296      53.013 117.953  63.248  1.00  0.00           C
ATOM  11294 5C21 POPE  296      53.053 119.313  63.938  1.00  0.00           C
ATOM  11297 6C21 POPE  296      53.083 120.463  62.918  1.00  0.00           C
ATOM  11300 7C21 POPE  296      52.963 121.854  63.568  1.00  0.00           C
ATOM  11303 8C21 POPE  296      53.053 122.983  62.548  1.00  0.00           C
ATOM  11307  C33 POPE  296      52.143 121.164  72.638  1.00  0.00           C
ATOM  11310  C34 POPE  296      50.663 121.514  72.848  1.00  0.00           C
ATOM  11313  C35 POPE  296      49.743 121.083  71.698  1.00  0.00           C
ATOM  11316  C36 POPE  296      49.843 119.604  71.308  1.00  0.00           C
ATOM  11319  C37 POPE  296      48.754 119.233  70.288  1.00  0.00           C
ATOM  11322  C38 POPE  296      48.793 117.773  69.818  1.00  0.00           C
ATOM  11325  C39 POPE  296      50.113 117.394  69.138  1.00  0.00           C
ATOM  11328 0C31 POPE  296      50.043 116.113  68.288  1.00  0.00           C
ATOM  11331 1C31 POPE  296      49.174 116.274  67.028  1.00  0.00           C
ATOM  11334 2C31 POPE  296      49.364 115.113  66.048  1.00  0.00           C
ATOM  11337 3C31 POPE  296      48.453 115.213  64.808  1.00  0.00           C
ATOM  11340 4C31 POPE  296      48.603 114.014  63.868  1.00  0.00           C
ATOM  11343 5C31 POPE  296      47.704 114.123  62.628  1.00  0.00           C
ATOM  11346 6C31 POPE  296      47.733 112.904  61.708  1.00  0.00           C
ATOM  11350  NH3 POPE  297      28.323  11.433  43.148  1.00  0.00           N
ATOM  11354  C12 POPE  297      26.873  11.623  42.798  1.00  0.00           C
ATOM  11357  C11 POPE  297      26.333  12.923  43.418  1.00  0.00           C
ATOM  11360  P   POPE  297      24.533  12.303  45.188  1.00  0.00           P
ATOM  11361  O13 POPE  297      25.243  11.033  45.478  1.00  0.00           O
ATOM  11362  O14 POPE  297      24.643  13.413  46.158  1.00  0.00           O
ATOM  11363  O11 POPE  297      23.013  11.933  44.968  1.00  0.00           O
ATOM  11364  O12 POPE  297      24.963  12.783  43.748  1.00  0.00           O
ATOM  11365  C1  POPE  297      21.943  12.653  45.588  1.00  0.00           C
ATOM  11368  C2  POPE  297      21.413  11.973  46.878  1.00  0.00           C
ATOM  11370  O21 POPE  297      20.573  12.893  47.598  1.00  0.00           O
ATOM  11371  C21 POPE  297      19.313  12.853  47.208  1.00  0.00           C
ATOM  11372  O22 POPE  297      18.873  12.303  46.218  1.00  0.00           O
ATOM  11373  C22 POPE  297      18.453  13.593  48.238  1.00  0.00           C
ATOM  11376  C3  POPE  297      22.533  11.533  47.868  1.00  0.00           C
ATOM  11379  O31 POPE  297      22.013  11.233  49.188  1.00  0.00           O
ATOM  11380  C31 POPE  297      21.563   9.993  49.358  1.00  0.00           C
ATOM  11381  O32 POPE  297      21.703   9.063  48.588  1.00  0.00           O
ATOM  11382  C32 POPE  297      20.823   9.893  50.698  1.00  0.00           C
ATOM  11385  C23 POPE  297      17.313  12.693  48.768  1.00  0.00           C
ATOM  11388  C24 POPE  297      16.103  13.493  49.258  1.00  0.00           C
ATOM  11391  C25 POPE  297      16.213  14.003  50.698  1.00  0.00           C
ATOM  11394  C26 POPE  297      15.153  15.073  50.968  1.00  0.00           C
ATOM  11397  C27 POPE  297      15.043  15.443  52.448  1.00  0.00           C
ATOM  11400  C28 POPE  297      14.133  16.663  52.688  1.00  0.00           C
ATOM  11403  C29 POPE  297      14.883  17.974  52.548  1.00  0.00           C
ATOM  11405 0C21 POPE  297      15.173  18.823  53.548  1.00  0.00           C
ATOM  11407 1C21 POPE  297      14.803  18.673  55.008  1.00  0.00           C
ATOM  11410 2C21 POPE  297      13.733  19.683  55.458  1.00  0.00           C
ATOM  11413 3C21 POPE  297      13.223  19.343  56.868  1.00  0.00           C
ATOM  11416 4C21 POPE  297      12.653  20.553  57.638  1.00  0.00           C
ATOM  11419 5C21 POPE  297      12.783  20.383  59.158  1.00  0.00           C
ATOM  11422 6C21 POPE  297      14.233  20.613  59.648  1.00  0.00           C
ATOM  11425 7C21 POPE  297      14.473  20.134  61.088  1.00  0.00           C
ATOM  11428 8C21 POPE  297      15.913  20.353  61.548  1.00  0.00           C
ATOM  11432  C33 POPE  297      21.633  10.433  51.898  1.00  0.00           C
ATOM  11435  C34 POPE  297      21.053  10.083  53.278  1.00  0.00           C
ATOM  11438  C35 POPE  297      19.684  10.723  53.558  1.00  0.00           C
ATOM  11441  C36 POPE  297      19.283  10.634  55.048  1.00  0.00           C
ATOM  11444  C37 POPE  297      17.963  11.353  55.358  1.00  0.00           C
ATOM  11447  C38 POPE  297      17.593  11.353  56.848  1.00  0.00           C
ATOM  11450  C39 POPE  297      18.633  12.083  57.728  1.00  0.00           C
ATOM  11453 0C31 POPE  297      18.153  12.353  59.158  1.00  0.00           C
ATOM  11456 1C31 POPE  297      19.133  13.263  59.908  1.00  0.00           C
ATOM  11459 2C31 POPE  297      18.663  13.633  61.318  1.00  0.00           C
ATOM  11462 3C31 POPE  297      19.633  14.594  62.038  1.00  0.00           C
ATOM  11465 4C31 POPE  297      19.513  16.053  61.588  1.00  0.00           C
ATOM  11468 5C31 POPE  297      20.473  16.973  62.338  1.00  0.00           C
ATOM  11471 6C31 POPE  297      20.263  18.453  62.028  1.00  0.00           C
ATOM  11475  NH3 POPE  298     126.674 104.644  34.288  1.00  0.00           N
ATOM  11479  C12 POPE  298     126.223 106.064  34.468  1.00  0.00           C
ATOM  11482  C11 POPE  298     124.854 106.323  33.778  1.00  0.00           C
ATOM  11485  P   POPE  298     122.323 105.653  33.818  1.00  0.00           P
ATOM  11486  O13 POPE  298     121.464 104.494  34.158  1.00  0.00           O
ATOM  11487  O14 POPE  298     122.124 106.153  32.438  1.00  0.00           O
ATOM  11488  O11 POPE  298     121.973 106.873  34.778  1.00  0.00           O
ATOM  11489  O12 POPE  298     123.863 105.334  34.098  1.00  0.00           O
ATOM  11490  C1  POPE  298     121.254 106.743  36.008  1.00  0.00           C
ATOM  11493  C2  POPE  298     122.093 107.123  37.258  1.00  0.00           C
ATOM  11495  O21 POPE  298     121.633 108.324  37.908  1.00  0.00           O
ATOM  11496  C21 POPE  298     121.704 109.464  37.238  1.00  0.00           C
ATOM  11497  O22 POPE  298     122.233 109.634  36.158  1.00  0.00           O
ATOM  11498  C22 POPE  298     121.024 110.563  38.038  1.00  0.00           C
ATOM  11501  C3  POPE  298     123.623 107.074  36.998  1.00  0.00           C
ATOM  11504  O31 POPE  298     124.374 106.964  38.218  1.00  0.00           O
ATOM  11505  C31 POPE  298     124.213 105.784  38.798  1.00  0.00           C
ATOM  11506  O32 POPE  298     123.734 104.784  38.288  1.00  0.00           O
ATOM  11507  C32 POPE  298     124.634 105.903  40.248  1.00  0.00           C
ATOM  11510  C23 POPE  298     121.493 110.644  39.508  1.00  0.00           C
ATOM  11513  C24 POPE  298     120.594 111.533  40.368  1.00  0.00           C
ATOM  11516  C25 POPE  298     120.924 111.424  41.868  1.00  0.00           C
ATOM  11519  C26 POPE  298     121.514 112.683  42.508  1.00  0.00           C
ATOM  11522  C27 POPE  298     122.644 113.314  41.688  1.00  0.00           C
ATOM  11525  C28 POPE  298     123.673 114.054  42.568  1.00  0.00           C
ATOM  11528  C29 POPE  298     124.453 115.034  41.728  1.00  0.00           C
ATOM  11530 0C21 POPE  298     124.413 116.374  41.858  1.00  0.00           C
ATOM  11532 1C21 POPE  298     123.633 117.134  42.898  1.00  0.00           C
ATOM  11535 2C21 POPE  298     124.273 117.053  44.308  1.00  0.00           C
ATOM  11538 3C21 POPE  298     125.803 117.043  44.238  1.00  0.00           C
ATOM  11541 4C21 POPE  298     126.534 117.363  45.538  1.00  0.00           C
ATOM  11544 5C21 POPE  298     128.014 117.593  45.228  1.00  0.00           C
ATOM  11547 6C21 POPE  298     128.833 118.153  46.378  1.00  0.00           C
ATOM  11550 7C21 POPE  298     130.240 118.553  45.908  1.00  0.00           C
ATOM  11553 8C21 POPE  298     131.020 119.243  47.008  1.00  0.00           C
ATOM  11557  C33 POPE  298     123.493 105.343  41.118  1.00  0.00           C
ATOM  11560  C34 POPE  298     123.614 105.754  42.588  1.00  0.00           C
ATOM  11563  C35 POPE  298     123.604 107.263  42.798  1.00  0.00           C
ATOM  11566  C36 POPE  298     123.424 107.573  44.288  1.00  0.00           C
ATOM  11569  C37 POPE  298     123.693 109.033  44.638  1.00  0.00           C
ATOM  11572  C38 POPE  298     123.483 109.233  46.138  1.00  0.00           C
ATOM  11575  C39 POPE  298     123.924 110.593  46.668  1.00  0.00           C
ATOM  11578 0C31 POPE  298     122.993 111.743  46.268  1.00  0.00           C
ATOM  11581 1C31 POPE  298     123.153 112.934  47.228  1.00  0.00           C
ATOM  11584 2C31 POPE  298     122.224 114.123  46.928  1.00  0.00           C
ATOM  11587 3C31 POPE  298     122.373 115.233  47.968  1.00  0.00           C
ATOM  11590 4C31 POPE  298     123.643 116.064  47.768  1.00  0.00           C
ATOM  11593 5C31 POPE  298     124.254 116.573  49.078  1.00  0.00           C
ATOM  11596 6C31 POPE  298     125.454 117.494  48.868  1.00  0.00           C
ATOM  11600  NH3 POPE  299     104.073   9.193  81.438  1.00  0.00           N
ATOM  11604  C12 POPE  299     104.374   8.433  82.728  1.00  0.00           C
ATOM  11607  C11 POPE  299     104.233   6.893  82.588  1.00  0.00           C
ATOM  11610  P   POPE  299     102.453   5.003  83.048  1.00  0.00           P
ATOM  11611  O13 POPE  299     103.604   4.113  83.178  1.00  0.00           O
ATOM  11612  O14 POPE  299     101.553   5.063  84.228  1.00  0.00           O
ATOM  11613  O11 POPE  299     101.643   4.393  81.838  1.00  0.00           O
ATOM  11614  O12 POPE  299     102.854   6.473  82.558  1.00  0.00           O
ATOM  11615  C1  POPE  299     101.284   5.183  80.698  1.00  0.00           C
ATOM  11618  C2  POPE  299     102.473   5.433  79.728  1.00  0.00           C
ATOM  11620  O21 POPE  299     101.963   6.143  78.598  1.00  0.00           O
ATOM  11621  C21 POPE  299     102.063   7.473  78.668  1.00  0.00           C
ATOM  11622  O22 POPE  299     102.443   8.113  79.628  1.00  0.00           O
ATOM  11623  C22 POPE  299     101.503   8.023  77.348  1.00  0.00           C
ATOM  11626  C3  POPE  299     103.153   4.113  79.268  1.00  0.00           C
ATOM  11629  O31 POPE  299     104.365   4.323  78.488  1.00  0.00           O
ATOM  11630  C31 POPE  299     104.193   4.943  77.328  1.00  0.00           C
ATOM  11631  O32 POPE  299     104.514   6.103  77.118  1.00  0.00           O
ATOM  11632  C32 POPE  299     103.604   4.033  76.268  1.00  0.00           C
ATOM  11635  C23 POPE  299     101.434   9.573  77.258  1.00  0.00           C
ATOM  11638  C24 POPE  299     102.803  10.253  77.208  1.00  0.00           C
ATOM  11641  C25 POPE  299     103.813   9.673  76.218  1.00  0.00           C
ATOM  11644  C26 POPE  299     103.413   9.793  74.748  1.00  0.00           C
ATOM  11647  C27 POPE  299     104.505   9.213  73.838  1.00  0.00           C
ATOM  11650  C28 POPE  299     104.383   9.733  72.398  1.00  0.00           C
ATOM  11653  C29 POPE  299     105.545   9.253  71.558  1.00  0.00           C
ATOM  11655 0C21 POPE  299     105.474   8.533  70.428  1.00  0.00           C
ATOM  11657 1C21 POPE  299     104.213   8.033  69.758  1.00  0.00           C
ATOM  11660 2C21 POPE  299     103.794   8.953  68.608  1.00  0.00           C
ATOM  11663 3C21 POPE  299     102.563   8.433  67.848  1.00  0.00           C
ATOM  11666 4C21 POPE  299     102.303   9.243  66.568  1.00  0.00           C
ATOM  11669 5C21 POPE  299     101.184   8.663  65.698  1.00  0.00           C
ATOM  11672 6C21 POPE  299     101.313   9.103  64.228  1.00  0.00           C
ATOM  11675 7C21 POPE  299     100.034   8.933  63.418  1.00  0.00           C
ATOM  11678 8C21 POPE  299     100.163   9.433  61.978  1.00  0.00           C
ATOM  11682  C33 POPE  299     102.723   4.923  75.388  1.00  0.00           C
ATOM  11685  C34 POPE  299     101.935   4.193  74.318  1.00  0.00           C
ATOM  11688  C35 POPE  299     101.154   5.243  73.528  1.00  0.00           C
ATOM  11691  C36 POPE  299     100.184   4.653  72.518  1.00  0.00           C
ATOM  11694  C37 POPE  299      99.423   5.763  71.808  1.00  0.00           C
ATOM  11697  C38 POPE  299      98.654   5.243  70.588  1.00  0.00           C
ATOM  11700  C39 POPE  299      97.773   6.303  69.928  1.00  0.00           C
ATOM  11703 0C31 POPE  299      98.533   7.493  69.348  1.00  0.00           C
ATOM  11706 1C31 POPE  299      97.574   8.593  68.868  1.00  0.00           C
ATOM  11709 2C31 POPE  299      98.324   9.863  68.478  1.00  0.00           C
ATOM  11712 3C31 POPE  299      97.443  10.933  67.838  1.00  0.00           C
ATOM  11715 4C31 POPE  299      98.273  12.113  67.318  1.00  0.00           C
ATOM  11718 5C31 POPE  299      97.423  13.193  66.658  1.00  0.00           C
ATOM  11721 6C31 POPE  299      98.255  14.314  66.018  1.00  0.00           C
ATOM  11725  NH3 POPE  300     122.393  68.953  78.178  1.00  0.00           N
ATOM  11729  C12 POPE  300     120.904  68.884  78.148  1.00  0.00           C
ATOM  11732  C11 POPE  300     120.364  70.144  77.488  1.00  0.00           C
ATOM  11735  P   POPE  300     120.144  72.623  78.158  1.00  0.00           P
ATOM  11736  O13 POPE  300     119.093  72.564  77.128  1.00  0.00           O
ATOM  11737  O14 POPE  300     119.753  72.784  79.578  1.00  0.00           O
ATOM  11738  O11 POPE  300     121.263  73.674  77.768  1.00  0.00           O
ATOM  11739  O12 POPE  300     121.003  71.293  78.078  1.00  0.00           O
ATOM  11740  C1  POPE  300     121.553  74.053  76.418  1.00  0.00           C
ATOM  11743  C2  POPE  300     122.983  73.623  75.978  1.00  0.00           C
ATOM  11745  O21 POPE  300     123.243  74.104  74.638  1.00  0.00           O
ATOM  11746  C21 POPE  300     124.365  74.823  74.468  1.00  0.00           C
ATOM  11747  O22 POPE  300     125.063  75.284  75.348  1.00  0.00           O
ATOM  11748  C22 POPE  300     124.654  74.973  72.968  1.00  0.00           C
ATOM  11751  C3  POPE  300     123.054  72.073  75.978  1.00  0.00           C
ATOM  11754  O31 POPE  300     124.044  71.543  75.058  1.00  0.00           O
ATOM  11755  C31 POPE  300     123.934  70.233  74.958  1.00  0.00           C
ATOM  11756  O32 POPE  300     123.273  69.523  75.698  1.00  0.00           O
ATOM  11757  C32 POPE  300     124.733  69.724  73.758  1.00  0.00           C
ATOM  11760  C23 POPE  300     126.154  74.794  72.598  1.00  0.00           C
ATOM  11763  C24 POPE  300     126.383  73.693  71.538  1.00  0.00           C
ATOM  11766  C25 POPE  300     127.864  73.534  71.158  1.00  0.00           C
ATOM  11769  C26 POPE  300     128.354  74.564  70.128  1.00  0.00           C
ATOM  11772  C27 POPE  300     129.861  74.873  70.248  1.00  0.00           C
ATOM  11775  C28 POPE  300     130.460  75.593  69.018  1.00  0.00           C
ATOM  11778  C29 POPE  300     130.740  74.623  67.898  1.00  0.00           C
ATOM  11780 0C21 POPE  300     131.760  74.693  67.028  1.00  0.00           C
ATOM  11782 1C21 POPE  300     132.760  75.814  66.898  1.00  0.00           C
ATOM  11785 2C21 POPE  300     132.880  76.273  65.438  1.00  0.00           C
ATOM  11788 3C21 POPE  300     131.561  76.803  64.838  1.00  0.00           C
ATOM  11791 4C21 POPE  300     131.641  77.104  63.328  1.00  0.00           C
ATOM  11794 5C21 POPE  300     132.090  75.913  62.458  1.00  0.00           C
ATOM  11797 6C21 POPE  300     131.210  74.654  62.578  1.00  0.00           C
ATOM  11800 7C21 POPE  300     131.882  73.433  61.928  1.00  0.00           C
ATOM  11803 8C21 POPE  300     130.980  72.203  61.848  1.00  0.00           C
ATOM  11807  C33 POPE  300     123.953  68.634  72.998  1.00  0.00           C
ATOM  11810  C34 POPE  300     122.924  69.153  71.968  1.00  0.00           C
ATOM  11813  C35 POPE  300     123.614  69.483  70.638  1.00  0.00           C
ATOM  11816  C36 POPE  300     122.773  69.303  69.358  1.00  0.00           C
ATOM  11819  C37 POPE  300     123.734  69.034  68.198  1.00  0.00           C
ATOM  11822  C38 POPE  300     123.163  69.104  66.788  1.00  0.00           C
ATOM  11825  C39 POPE  300     124.114  68.373  65.818  1.00  0.00           C
ATOM  11828 0C31 POPE  300     123.883  68.663  64.338  1.00  0.00           C
ATOM  11831 1C31 POPE  300     125.103  68.334  63.478  1.00  0.00           C
ATOM  11834 2C31 POPE  300     124.764  68.104  62.008  1.00  0.00           C
ATOM  11837 3C31 POPE  300     126.024  68.003  61.128  1.00  0.00           C
ATOM  11840 4C31 POPE  300     125.703  67.523  59.718  1.00  0.00           C
ATOM  11843 5C31 POPE  300     126.953  67.424  58.838  1.00  0.00           C
ATOM  11846 6C31 POPE  300     126.654  66.873  57.438  1.00  0.00           C
ATOM  11850  NH3 POPE  301      19.243  74.074  39.558  1.00  0.00           N
ATOM  11854  C12 POPE  301      20.383  74.343  38.618  1.00  0.00           C
ATOM  11857  C11 POPE  301      21.363  73.163  38.628  1.00  0.00           C
ATOM  11860  P   POPE  301      22.403  71.604  40.418  1.00  0.00           P
ATOM  11861  O13 POPE  301      21.313  71.044  41.208  1.00  0.00           O
ATOM  11862  O14 POPE  301      22.923  70.793  39.298  1.00  0.00           O
ATOM  11863  O11 POPE  301      23.623  71.873  41.358  1.00  0.00           O
ATOM  11864  O12 POPE  301      22.003  73.064  39.898  1.00  0.00           O
ATOM  11865  C1  POPE  301      23.453  72.314  42.698  1.00  0.00           C
ATOM  11868  C2  POPE  301      23.783  73.814  42.808  1.00  0.00           C
ATOM  11870  O21 POPE  301      24.563  74.064  43.988  1.00  0.00           O
ATOM  11871  C21 POPE  301      23.913  74.023  45.128  1.00  0.00           C
ATOM  11872  O22 POPE  301      22.783  73.614  45.328  1.00  0.00           O
ATOM  11873  C22 POPE  301      24.803  74.683  46.168  1.00  0.00           C
ATOM  11876  C3  POPE  301      22.543  74.744  42.668  1.00  0.00           C
ATOM  11879  O31 POPE  301      22.844  76.083  43.138  1.00  0.00           O
ATOM  11880  C31 POPE  301      22.943  77.023  42.218  1.00  0.00           C
ATOM  11881  O32 POPE  301      22.763  76.863  41.018  1.00  0.00           O
ATOM  11882  C32 POPE  301      23.333  78.373  42.828  1.00  0.00           C
ATOM  11885  C23 POPE  301      23.953  75.354  47.268  1.00  0.00           C
ATOM  11888  C24 POPE  301      23.633  74.373  48.398  1.00  0.00           C
ATOM  11891  C25 POPE  301      24.763  74.303  49.428  1.00  0.00           C
ATOM  11894  C26 POPE  301      24.603  75.464  50.408  1.00  0.00           C
ATOM  11897  C27 POPE  301      25.763  75.613  51.388  1.00  0.00           C
ATOM  11900  C28 POPE  301      25.373  76.523  52.568  1.00  0.00           C
[truncated: 1,776,248 more chars]
