# Supplementary material for: Characterizing Membrane Association and Periplasmic Transfer of Bacterial Lipoproteins through Molecular Dynamics Simulations
Source: Structure. 2020 Apr 7;28(4):475–487.e3. doi: 10.1016/j.str.2020.01.012 (PMC7139219; doi:10.1016/j.str.2020.01.012)
Supplement: Data S2. Final Coordinates from Simulations (A–L), Related to Figure 3 [file mmc4.zip › A-L/LOIP-3-atomistic.pdb]

TITLE     Protein
REMARK    THIS IS A SIMULATION BOX
CRYST1  129.159  129.159  149.157  90.00  90.00  90.00 P 1           1
MODEL        1
ATOM      1  N   CYSTA   1      59.000  53.718  75.483  1.00  0.00           N
ATOM      3  CA  CYSTA   1      59.579  52.670  76.302  1.00  0.00           C
ATOM      5  C   CYSTA   1      59.679  53.139  77.742  1.00  0.00           C
ATOM      6  O   CYSTA   1      60.279  54.170  78.042  1.00  0.00           O
ATOM      7  CB  CYSTA   1      60.840  51.949  75.743  1.00  0.00           C
ATOM     10  SG  CYSTA   1      60.499  50.898  74.284  1.00  0.00           S
ATOM     11  C1  CYSTA   1      60.419  52.249  73.072  1.00  0.00           C
ATOM     14  CA1 CYSTA   1      59.609  54.879  75.152  1.00  0.00           C
ATOM     15  OA1 CYSTA   1      60.819  54.909  74.932  1.00  0.00           O
ATOM     16  CA2 CYSTA   1      58.819  56.140  75.063  1.00  0.00           C
ATOM     19  C11 CYSTA   1      60.789  51.870  71.632  1.00  0.00           C
ATOM     21  O11 CYSTA   1      62.129  51.329  71.673  1.00  0.00           O
ATOM     22  CX1 CYSTA   1      62.449  50.629  70.604  1.00  0.00           C
ATOM     23  OX1 CYSTA   1      61.709  50.360  69.673  1.00  0.00           O
ATOM     24  CX2 CYSTA   1      63.878  50.150  70.732  1.00  0.00           C
ATOM     27  C12 CYSTA   1      60.689  53.110  70.693  1.00  0.00           C
ATOM     30  O12 CYSTA   1      61.359  54.270  71.243  1.00  0.00           O
ATOM     31  CD1 CYSTA   1      62.669  54.329  71.012  1.00  0.00           C
ATOM     32  OD1 CYSTA   1      63.299  53.530  70.352  1.00  0.00           O
ATOM     33  CD2 CYSTA   1      63.229  55.569  71.702  1.00  0.00           C
ATOM     36  CA3 CYSTA   1      57.319  55.960  75.423  1.00  0.00           C
ATOM     39  CA4 CYSTA   1      56.508  55.189  74.373  1.00  0.00           C
ATOM     42  CA5 CYSTA   1      55.000  55.139  74.663  1.00  0.00           C
ATOM     45  CA6 CYSTA   1      54.218  54.430  73.533  1.00  0.00           C
ATOM     48  CA7 CYSTA   1      54.329  55.189  72.202  1.00  0.00           C
ATOM     51  CA8 CYSTA   1      53.519  54.640  71.022  1.00  0.00           C
ATOM     54  CA9 CYSTA   1      54.109  55.090  69.673  1.00  0.00           C
ATOM     57 0CA1 CYSTA   1      54.049  56.600  69.432  1.00  0.00           C
ATOM     60 1CA1 CYSTA   1      55.049  57.070  68.372  1.00  0.00           C
ATOM     63 2CA1 CYSTA   1      55.008  58.578  68.143  1.00  0.00           C
ATOM     66 3CA1 CYSTA   1      56.119  59.090  67.214  1.00  0.00           C
ATOM     69 4CA1 CYSTA   1      55.939  60.569  66.863  1.00  0.00           C
ATOM     72 5CA1 CYSTA   1      57.119  61.189  66.122  1.00  0.00           C
ATOM     75 6CA1 CYSTA   1      56.889  62.670  65.762  1.00  0.00           C
ATOM     79  CD3 CYSTA   1      64.479  56.159  71.012  1.00  0.00           C
ATOM     82  CD4 CYSTA   1      65.719  55.290  71.202  1.00  0.00           C
ATOM     85  CD5 CYSTA   1      67.009  55.929  70.653  1.00  0.00           C
ATOM     88  CD6 CYSTA   1      67.359  57.269  71.293  1.00  0.00           C
ATOM     91  CD7 CYSTA   1      67.529  58.359  70.232  1.00  0.00           C
ATOM     94  CD8 CYSTA   1      67.839  59.739  70.812  1.00  0.00           C
ATOM     97  CD9 CYSTA   1      68.168  60.769  69.733  1.00  0.00           C
ATOM    100 0CD1 CYSTA   1      66.979  61.189  68.883  1.00  0.00           C
ATOM    103 1CD1 CYSTA   1      67.339  62.360  67.963  1.00  0.00           C
ATOM    106 2CD1 CYSTA   1      66.109  62.920  67.262  1.00  0.00           C
ATOM    109 3CD1 CYSTA   1      66.419  64.210  66.482  1.00  0.00           C
ATOM    112 4CD1 CYSTA   1      65.169  64.760  65.792  1.00  0.00           C
ATOM    115 5CD1 CYSTA   1      65.449  66.049  65.012  1.00  0.00           C
ATOM    118 6CD1 CYSTA   1      64.189  66.589  64.332  1.00  0.00           C
ATOM    122  CX3 CYSTA   1      64.399  49.739  69.342  1.00  0.00           C
ATOM    125  CX4 CYSTA   1      65.880  49.379  69.292  1.00  0.00           C
ATOM    128  CX5 CYSTA   1      66.329  48.988  67.872  1.00  0.00           C
ATOM    131  CX6 CYSTA   1      66.009  50.060  66.812  1.00  0.00           C
ATOM    134  CX7 CYSTA   1      67.009  50.049  65.643  1.00  0.00           C
ATOM    137  CX8 CYSTA   1      66.599  50.989  64.503  1.00  0.00           C
ATOM    140  CX9 CYSTA   1      67.689  51.140  63.482  1.00  0.00           C
ATOM    142 0CX1 CYSTA   1      67.809  52.160  62.612  1.00  0.00           C
ATOM    144 1CX1 CYSTA   1      66.829  53.289  62.452  1.00  0.00           C
ATOM    147 2CX1 CYSTA   1      67.270  54.578  63.162  1.00  0.00           C
ATOM    150 3CX1 CYSTA   1      66.349  55.760  62.802  1.00  0.00           C
ATOM    153 4CX1 CYSTA   1      66.589  57.000  63.662  1.00  0.00           C
ATOM    156 5CX1 CYSTA   1      67.969  57.639  63.463  1.00  0.00           C
ATOM    159 6CX1 CYSTA   1      68.079  58.970  64.213  1.00  0.00           C
ATOM    162 7CX1 CYSTA   1      69.379  59.710  63.912  1.00  0.00           C
ATOM    165 8CX1 CYSTA   1      69.469  61.040  64.662  1.00  0.00           C
ATOM    169  N   GLN A   2      58.969  52.460  78.662  1.00  0.00           N
ATOM    171  CA  GLN A   2      58.139  53.169  79.632  1.00  0.00           C
ATOM    173  CB  GLN A   2      56.899  52.290  79.952  1.00  0.00           C
ATOM    176  CG  GLN A   2      55.970  52.750  81.113  1.00  0.00           C
ATOM    179  CD  GLN A   2      55.729  54.250  81.293  1.00  0.00           C
ATOM    180  OE1 GLN A   2      55.719  54.769  82.412  1.00  0.00           O
ATOM    181  NE2 GLN A   2      55.509  54.979  80.183  1.00  0.00           N
ATOM    184  C   GLN A   2      58.808  53.629  80.913  1.00  0.00           C
ATOM    185  O   GLN A   2      58.979  54.820  81.132  1.00  0.00           O
ATOM    186  N   ASN A   3      59.130  52.720  81.833  1.00  0.00           N
ATOM    188  CA  ASN A   3      59.479  53.139  83.182  1.00  0.00           C
ATOM    190  CB  ASN A   3      58.410  52.608  84.193  1.00  0.00           C
ATOM    193  CG  ASN A   3      58.168  51.089  84.272  1.00  0.00           C
ATOM    194  OD1 ASN A   3      57.269  50.639  84.982  1.00  0.00           O
ATOM    195  ND2 ASN A   3      58.979  50.259  83.592  1.00  0.00           N
ATOM    198  C   ASN A   3      60.889  52.700  83.473  1.00  0.00           C
ATOM    199  O   ASN A   3      61.188  52.119  84.523  1.00  0.00           O
ATOM    200  N   MET A   4      61.788  52.840  82.482  1.00  0.00           N
ATOM    202  CA  MET A   4      62.869  51.919  82.262  1.00  0.00           C
ATOM    204  CB  MET A   4      62.558  50.869  81.162  1.00  0.00           C
ATOM    207  CG  MET A   4      63.470  50.789  79.923  1.00  0.00           C
ATOM    210  SD  MET A   4      62.919  51.889  78.604  1.00  0.00           S
ATOM    211  CE  MET A   4      64.109  51.369  77.342  1.00  0.00           C
ATOM    215  C   MET A   4      64.168  52.689  82.052  1.00  0.00           C
ATOM    216  O   MET A   4      64.229  53.759  81.462  1.00  0.00           O
ATOM    217  N   ASP A   5      65.289  52.119  82.522  1.00  0.00           N
ATOM    219  CA  ASP A   5      65.389  51.700  83.904  1.00  0.00           C
ATOM    221  CB  ASP A   5      66.039  50.299  84.052  1.00  0.00           C
ATOM    224  CG  ASP A   5      65.579  49.559  85.294  1.00  0.00           C
ATOM    225  OD1 ASP A   5      65.889  48.339  85.393  1.00  0.00           O
ATOM    226  OD2 ASP A   5      64.878  50.170  86.143  1.00  0.00           O
ATOM    227  C   ASP A   5      66.039  52.850  84.622  1.00  0.00           C
ATOM    228  O   ASP A   5      65.489  53.939  84.723  1.00  0.00           O
ATOM    229  N   SER A   6      67.229  52.709  85.202  1.00  0.00           N
ATOM    231  CA  SER A   6      67.879  53.810  85.892  1.00  0.00           C
ATOM    233  CB  SER A   6      68.609  53.328  87.173  1.00  0.00           C
ATOM    236  OG  SER A   6      69.139  52.019  86.992  1.00  0.00           O
ATOM    238  C   SER A   6      68.738  54.619  84.963  1.00  0.00           C
ATOM    239  O   SER A   6      69.929  54.780  85.202  1.00  0.00           O
ATOM    240  N   ASN A   7      68.109  55.130  83.872  1.00  0.00           N
ATOM    242  CA  ASN A   7      68.689  55.569  82.603  1.00  0.00           C
ATOM    244  CB  ASN A   7      68.999  57.109  82.493  1.00  0.00           C
ATOM    247  CG  ASN A   7      67.989  58.180  82.902  1.00  0.00           C
ATOM    248  OD1 ASN A   7      67.859  59.189  82.202  1.00  0.00           O
ATOM    249  ND2 ASN A   7      67.319  58.039  84.062  1.00  0.00           N
ATOM    252  C   ASN A   7      69.979  54.820  82.233  1.00  0.00           C
ATOM    253  O   ASN A   7      71.079  55.329  82.382  1.00  0.00           O
ATOM    254  N   GLY A   8      69.929  53.540  81.824  1.00  0.00           N
ATOM    256  CA  GLY A   8      69.348  53.169  80.553  1.00  0.00           C
ATOM    259  C   GLY A   8      70.410  53.209  79.473  1.00  0.00           C
ATOM    260  O   GLY A   8      71.589  53.390  79.762  1.00  0.00           O
ATOM    261  N   LEU A   9      70.079  53.009  78.193  1.00  0.00           N
ATOM    263  CA  LEU A   9      68.729  52.969  77.672  1.00  0.00           C
ATOM    265  CB  LEU A   9      68.679  53.369  76.182  1.00  0.00           C
ATOM    268  CG  LEU A   9      67.450  54.170  75.743  1.00  0.00           C
ATOM    270  CD1 LEU A   9      67.590  54.599  74.272  1.00  0.00           C
ATOM    274  CD2 LEU A   9      67.348  55.469  76.552  1.00  0.00           C
ATOM    278  C   LEU A   9      68.049  51.639  77.952  1.00  0.00           C
ATOM    279  O   LEU A   9      67.289  51.509  78.902  1.00  0.00           O
ATOM    280  N   LEU A  10      68.240  50.590  77.132  1.00  0.00           N
ATOM    282  CA  LEU A  10      67.229  49.549  76.963  1.00  0.00           C
ATOM    284  CB  LEU A  10      67.599  48.659  75.752  1.00  0.00           C
ATOM    287  CG  LEU A  10      67.098  49.250  74.412  1.00  0.00           C
ATOM    289  CD1 LEU A  10      67.539  48.359  73.252  1.00  0.00           C
ATOM    293  CD2 LEU A  10      67.539  50.699  74.152  1.00  0.00           C
ATOM    297  C   LEU A  10      66.749  48.750  78.182  1.00  0.00           C
ATOM    298  O   LEU A  10      65.539  48.640  78.372  1.00  0.00           O
ATOM    299  N   SER A  11      67.639  48.279  79.073  1.00  0.00           N
ATOM    301  CA  SER A  11      67.279  48.110  80.472  1.00  0.00           C
ATOM    303  CB  SER A  11      67.479  46.680  81.012  1.00  0.00           C
ATOM    306  OG  SER A  11      66.410  45.828  80.612  1.00  0.00           O
ATOM    308  C   SER A  11      68.069  49.049  81.342  1.00  0.00           C
ATOM    309  O   SER A  11      67.689  50.189  81.573  1.00  0.00           O
ATOM    310  N   SER A  12      69.210  48.619  81.912  1.00  0.00           N
ATOM    312  CA  SER A  12      69.829  49.379  82.982  1.00  0.00           C
ATOM    314  CB  SER A  12      70.379  48.369  84.033  1.00  0.00           C
ATOM    317  OG  SER A  12      70.659  48.970  85.294  1.00  0.00           O
ATOM    319  C   SER A  12      70.929  50.250  82.402  1.00  0.00           C
ATOM    320  O   SER A  12      71.329  51.250  82.964  1.00  0.00           O
ATOM    321  N   GLY A  13      71.419  49.860  81.194  1.00  0.00           N
ATOM    323  CA  GLY A  13      72.590  50.410  80.482  1.00  0.00           C
ATOM    326  C   GLY A  13      73.849  49.828  81.033  1.00  0.00           C
ATOM    327  O   GLY A  13      74.979  50.108  80.622  1.00  0.00           O
ATOM    328  N   ALA A  14      73.649  48.970  82.034  1.00  0.00           N
ATOM    330  CA  ALA A  14      74.589  48.629  83.042  1.00  0.00           C
ATOM    332  CB  ALA A  14      74.039  49.020  84.432  1.00  0.00           C
ATOM    336  C   ALA A  14      74.829  47.140  82.952  1.00  0.00           C
ATOM    337  O   ALA A  14      73.930  46.350  82.683  1.00  0.00           O
ATOM    338  N   GLU A  15      76.069  46.689  83.104  1.00  0.00           N
ATOM    340  CA  GLU A  15      77.189  47.449  83.573  1.00  0.00           C
ATOM    342  CB  GLU A  15      77.259  47.360  85.143  1.00  0.00           C
ATOM    345  CG  GLU A  15      77.249  48.740  85.863  1.00  0.00           C
ATOM    348  CD  GLU A  15      76.710  48.850  87.303  1.00  0.00           C
ATOM    349  OE1 GLU A  15      77.069  49.879  87.934  1.00  0.00           O
ATOM    350  OE2 GLU A  15      75.899  48.009  87.783  1.00  0.00           O
ATOM    351  C   GLU A  15      78.329  46.930  82.702  1.00  0.00           C
ATOM    352  O   GLU A  15      78.819  45.820  82.873  1.00  0.00           O
ATOM    353  N   ALA A  16      78.770  47.750  81.714  1.00  0.00           N
ATOM    355  CA  ALA A  16      79.948  47.549  80.902  1.00  0.00           C
ATOM    357  CB  ALA A  16      79.659  47.608  79.382  1.00  0.00           C
ATOM    361  C   ALA A  16      80.879  48.710  81.222  1.00  0.00           C
ATOM    362  O   ALA A  16      80.499  49.860  81.042  1.00  0.00           O
ATOM    363  N   PHE A  17      82.088  48.519  81.742  1.00  0.00           N
ATOM    365  CA  PHE A  17      82.789  47.280  82.043  1.00  0.00           C
ATOM    367  CB  PHE A  17      84.308  47.479  81.812  1.00  0.00           C
ATOM    370  CG  PHE A  17      84.708  47.280  80.373  1.00  0.00           C
ATOM    371  CD1 PHE A  17      85.789  46.428  80.103  1.00  0.00           C
ATOM    373  CE1 PHE A  17      86.219  46.210  78.793  1.00  0.00           C
ATOM    375  CZ  PHE A  17      85.579  46.849  77.732  1.00  0.00           C
ATOM    377  CD2 PHE A  17      84.070  47.920  79.292  1.00  0.00           C
ATOM    379  CE2 PHE A  17      84.510  47.709  77.983  1.00  0.00           C
ATOM    381  C   PHE A  17      82.579  46.879  83.503  1.00  0.00           C
ATOM    382  O   PHE A  17      83.410  47.218  84.333  1.00  0.00           O
ATOM    383  N   GLN A  18      81.460  46.199  83.842  1.00  0.00           N
ATOM    385  CA  GLN A  18      80.870  46.170  85.183  1.00  0.00           C
ATOM    387  CB  GLN A  18      80.310  44.799  85.693  1.00  0.00           C
ATOM    390  CG  GLN A  18      81.059  43.549  85.192  1.00  0.00           C
ATOM    393  CD  GLN A  18      82.509  43.530  85.622  1.00  0.00           C
ATOM    394  OE1 GLN A  18      83.429  43.799  84.854  1.00  0.00           O
ATOM    395  NE2 GLN A  18      82.710  43.160  86.912  1.00  0.00           N
ATOM    398  C   GLN A  18      81.269  47.239  86.194  1.00  0.00           C
ATOM    399  O   GLN A  18      82.179  47.129  87.012  1.00  0.00           O
ATOM    400  N   ALA A  19      80.630  48.398  85.983  1.00  0.00           N
ATOM    402  CA  ALA A  19      81.290  49.669  86.022  1.00  0.00           C
ATOM    404  CB  ALA A  19      80.889  50.430  84.733  1.00  0.00           C
ATOM    408  C   ALA A  19      80.958  50.459  87.272  1.00  0.00           C
ATOM    409  O   ALA A  19      81.250  50.049  88.402  1.00  0.00           O
ATOM    410  N   TYR A  20      80.410  51.670  87.083  1.00  0.00           N
ATOM    412  CA  TYR A  20      80.398  52.670  88.112  1.00  0.00           C
ATOM    414  CB  TYR A  20      81.339  53.850  87.753  1.00  0.00           C
ATOM    417  CG  TYR A  20      82.719  53.419  88.203  1.00  0.00           C
ATOM    418  CD1 TYR A  20      83.109  53.680  89.523  1.00  0.00           C
ATOM    420  CE1 TYR A  20      84.340  53.209  90.003  1.00  0.00           C
ATOM    422  CZ  TYR A  20      85.159  52.439  89.184  1.00  0.00           C
ATOM    423  OH  TYR A  20      86.379  51.959  89.683  1.00  0.00           O
ATOM    425  CD2 TYR A  20      83.570  52.660  87.374  1.00  0.00           C
ATOM    427  CE2 TYR A  20      84.769  52.140  87.882  1.00  0.00           C
ATOM    429  C   TYR A  20      79.029  53.079  88.592  1.00  0.00           C
ATOM    430  O   TYR A  20      78.280  53.858  87.992  1.00  0.00           O
ATOM    431  N   SER A  21      78.770  52.600  89.823  1.00  0.00           N
ATOM    433  CA  SER A  21      78.140  53.269  90.923  1.00  0.00           C
ATOM    435  CB  SER A  21      77.520  52.179  91.862  1.00  0.00           C
ATOM    438  OG  SER A  21      78.488  51.250  92.374  1.00  0.00           O
ATOM    440  C   SER A  21      79.210  54.110  91.623  1.00  0.00           C
ATOM    441  O   SER A  21      80.258  53.600  91.992  1.00  0.00           O
ATOM    442  N   LEU A  22      79.049  55.459  91.754  1.00  0.00           N
ATOM    444  CA  LEU A  22      80.170  56.319  92.152  1.00  0.00           C
ATOM    446  CB  LEU A  22      79.989  57.850  91.842  1.00  0.00           C
ATOM    449  CG  LEU A  22      80.949  58.519  90.793  1.00  0.00           C
ATOM    451  CD1 LEU A  22      82.400  58.039  90.854  1.00  0.00           C
ATOM    455  CD2 LEU A  22      80.429  58.460  89.354  1.00  0.00           C
ATOM    459  C   LEU A  22      80.509  56.140  93.632  1.00  0.00           C
ATOM    460  O   LEU A  22      79.638  55.869  94.453  1.00  0.00           O
ATOM    461  N   SER A  23      81.800  56.270  93.993  1.00  0.00           N
ATOM    463  CA  SER A  23      82.309  56.288  95.364  1.00  0.00           C
ATOM    465  CB  SER A  23      83.868  56.329  95.342  1.00  0.00           C
ATOM    468  OG  SER A  23      84.469  56.488  96.633  1.00  0.00           O
ATOM    470  C   SER A  23      81.770  57.409  96.224  1.00  0.00           C
ATOM    471  O   SER A  23      81.618  58.549  95.772  1.00  0.00           O
ATOM    472  N   ASP A  24      81.449  57.148  97.523  1.00  0.00           N
ATOM    474  CA  ASP A  24      80.599  58.009  98.323  1.00  0.00           C
ATOM    476  CB  ASP A  24      80.019  57.210  99.522  1.00  0.00           C
ATOM    479  CG  ASP A  24      78.529  57.449  99.732  1.00  0.00           C
ATOM    480  OD1 ASP A  24      77.820  57.930  98.802  1.00  0.00           O
ATOM    481  OD2 ASP A  24      78.039  57.099 100.842  1.00  0.00           O
ATOM    482  C   ASP A  24      81.280  59.309  98.813  1.00  0.00           C
ATOM    483  O   ASP A  24      80.630  60.299  99.133  1.00  0.00           O
ATOM    484  N   ALA A  25      82.618  59.370  98.843  1.00  0.00           N
ATOM    486  CA  ALA A  25      83.338  60.629  99.023  1.00  0.00           C
ATOM    488  CB  ALA A  25      84.799  60.340  99.433  1.00  0.00           C
ATOM    492  C   ALA A  25      83.318  61.509  97.773  1.00  0.00           C
ATOM    493  O   ALA A  25      83.209  62.729  97.843  1.00  0.00           O
ATOM    494  N   GLN A  26      83.330  60.879  96.572  1.00  0.00           N
ATOM    496  CA  GLN A  26      83.299  61.569  95.294  1.00  0.00           C
ATOM    498  CB  GLN A  26      83.699  60.590  94.173  1.00  0.00           C
ATOM    501  CG  GLN A  26      85.089  59.920  94.372  1.00  0.00           C
ATOM    504  CD  GLN A  26      86.229  60.919  94.184  1.00  0.00           C
ATOM    505  OE1 GLN A  26      86.589  61.218  93.053  1.00  0.00           O
ATOM    506  NE2 GLN A  26      86.808  61.439  95.283  1.00  0.00           N
ATOM    509  C   GLN A  26      81.919  62.148  95.014  1.00  0.00           C
ATOM    510  O   GLN A  26      81.749  63.110  94.254  1.00  0.00           O
ATOM    511  N   VAL A  27      80.889  61.628  95.702  1.00  0.00           N
ATOM    513  CA  VAL A  27      79.539  62.190  95.712  1.00  0.00           C
ATOM    515  CB  VAL A  27      78.598  61.350  96.572  1.00  0.00           C
ATOM    517  CG1 VAL A  27      77.179  61.940  96.593  1.00  0.00           C
ATOM    521  CG2 VAL A  27      78.539  59.930  96.003  1.00  0.00           C
ATOM    525  C   VAL A  27      79.519  63.619  96.213  1.00  0.00           C
ATOM    526  O   VAL A  27      78.849  64.469  95.632  1.00  0.00           O
ATOM    527  N   LYS A  28      80.258  63.900  97.312  1.00  0.00           N
ATOM    529  CA  LYS A  28      80.289  65.189  97.983  1.00  0.00           C
ATOM    531  CB  LYS A  28      81.150  65.049  99.273  1.00  0.00           C
ATOM    534  CG  LYS A  28      80.929  66.170 100.303  1.00  0.00           C
ATOM    537  CD  LYS A  28      81.499  65.869 101.712  1.00  0.00           C
ATOM    540  CE  LYS A  28      80.919  64.629 102.402  1.00  0.00           C
ATOM    543  NZ  LYS A  28      81.490  64.439 103.753  1.00  0.00           N
ATOM    547  C   LYS A  28      80.799  66.249  97.043  1.00  0.00           C
ATOM    548  O   LYS A  28      80.189  67.280  96.812  1.00  0.00           O
ATOM    549  N   THR A  29      81.889  65.910  96.364  1.00  0.00           N
ATOM    551  CA  THR A  29      82.549  66.688  95.332  1.00  0.00           C
ATOM    553  CB  THR A  29      83.799  65.960  94.923  1.00  0.00           C
ATOM    555  OG1 THR A  29      84.549  65.669  96.092  1.00  0.00           O
ATOM    557  CG2 THR A  29      84.679  66.820  94.033  1.00  0.00           C
ATOM    561  C   THR A  29      81.688  67.008  94.123  1.00  0.00           C
ATOM    562  O   THR A  29      81.679  68.149  93.662  1.00  0.00           O
ATOM    563  N   LEU A  30      80.910  66.030  93.613  1.00  0.00           N
ATOM    565  CA  LEU A  30      79.868  66.309  92.622  1.00  0.00           C
ATOM    567  CB  LEU A  30      79.168  64.990  92.183  1.00  0.00           C
ATOM    570  CG  LEU A  30      78.459  65.019  90.812  1.00  0.00           C
ATOM    572  CD1 LEU A  30      78.069  63.600  90.364  1.00  0.00           C
ATOM    576  CD2 LEU A  30      77.179  65.869  90.762  1.00  0.00           C
ATOM    580  C   LEU A  30      78.819  67.280  93.153  1.00  0.00           C
ATOM    581  O   LEU A  30      78.479  68.269  92.503  1.00  0.00           O
ATOM    582  N   SER A  31      78.309  67.039  94.372  1.00  0.00           N
ATOM    584  CA  SER A  31      77.270  67.879  94.963  1.00  0.00           C
ATOM    586  CB  SER A  31      76.759  67.390  96.323  1.00  0.00           C
ATOM    589  OG  SER A  31      75.619  68.129  96.752  1.00  0.00           O
ATOM    591  C   SER A  31      77.660  69.309  95.162  1.00  0.00           C
ATOM    592  O   SER A  31      76.869  70.209  94.874  1.00  0.00           O
ATOM    593  N   ASP A  32      78.869  69.570  95.662  1.00  0.00           N
ATOM    595  CA  ASP A  32      79.348  70.910  95.912  1.00  0.00           C
ATOM    597  CB  ASP A  32      80.749  70.869  96.593  1.00  0.00           C
ATOM    600  CG  ASP A  32      80.698  70.259  97.992  1.00  0.00           C
ATOM    601  OD1 ASP A  32      79.598  70.130  98.573  1.00  0.00           O
ATOM    602  OD2 ASP A  32      81.808  70.019  98.543  1.00  0.00           O
ATOM    603  C   ASP A  32      79.399  71.750  94.642  1.00  0.00           C
ATOM    604  O   ASP A  32      78.939  72.889  94.613  1.00  0.00           O
ATOM    605  N   GLN A  33      79.890  71.179  93.522  1.00  0.00           N
ATOM    607  CA  GLN A  33      79.839  71.840  92.233  1.00  0.00           C
ATOM    609  CB  GLN A  33      80.678  71.059  91.202  1.00  0.00           C
ATOM    612  CG  GLN A  33      80.910  71.799  89.854  1.00  0.00           C
ATOM    615  CD  GLN A  33      81.460  73.210  90.033  1.00  0.00           C
ATOM    616  OE1 GLN A  33      82.279  73.499  90.902  1.00  0.00           O
ATOM    617  NE2 GLN A  33      81.029  74.139  89.143  1.00  0.00           N
ATOM    620  C   GLN A  33      78.418  72.019  91.714  1.00  0.00           C
ATOM    621  O   GLN A  33      78.019  73.079  91.243  1.00  0.00           O
ATOM    622  N   ALA A  34      77.609  70.939  91.812  1.00  0.00           N
ATOM    624  CA  ALA A  34      76.229  70.920  91.363  1.00  0.00           C
ATOM    626  CB  ALA A  34      75.649  69.500  91.503  1.00  0.00           C
ATOM    630  C   ALA A  34      75.369  71.939  92.083  1.00  0.00           C
ATOM    631  O   ALA A  34      74.549  72.639  91.482  1.00  0.00           O
ATOM    632  N   CYS A  35      75.559  72.070  93.423  1.00  0.00           N
ATOM    634  CA  CYS A  35      74.789  72.938  94.263  1.00  0.00           C
ATOM    636  CB  CYS A  35      74.988  72.729  95.803  1.00  0.00           C
ATOM    639  SG  CYS A  35      76.449  73.449  96.623  1.00  0.00           S
ATOM    641  C   CYS A  35      74.899  74.390  93.822  1.00  0.00           C
ATOM    642  O   CYS A  35      73.910  75.059  93.553  1.00  0.00           O
ATOM    643  N   GLN A  36      76.139  74.859  93.582  1.00  0.00           N
ATOM    645  CA  GLN A  36      76.459  76.229  93.252  1.00  0.00           C
ATOM    647  CB  GLN A  36      77.999  76.309  93.083  1.00  0.00           C
ATOM    650  CG  GLN A  36      78.758  76.140  94.422  1.00  0.00           C
ATOM    653  CD  GLN A  36      80.269  76.280  94.254  1.00  0.00           C
ATOM    654  OE1 GLN A  36      80.760  76.579  93.162  1.00  0.00           O
ATOM    655  NE2 GLN A  36      81.040  76.159  95.364  1.00  0.00           N
ATOM    658  C   GLN A  36      75.759  76.770  92.023  1.00  0.00           C
ATOM    659  O   GLN A  36      75.189  77.868  92.002  1.00  0.00           O
ATOM    660  N   GLU A  37      75.780  75.979  90.952  1.00  0.00           N
ATOM    662  CA  GLU A  37      75.268  76.359  89.663  1.00  0.00           C
ATOM    664  CB  GLU A  37      75.759  75.259  88.713  1.00  0.00           C
ATOM    667  CG  GLU A  37      75.339  75.460  87.253  1.00  0.00           C
ATOM    670  CD  GLU A  37      75.910  76.758  86.732  1.00  0.00           C
ATOM    671  OE1 GLU A  37      77.130  76.729  86.423  1.00  0.00           O
ATOM    672  OE2 GLU A  37      75.189  77.780  86.663  1.00  0.00           O
ATOM    673  C   GLU A  37      73.758  76.600  89.593  1.00  0.00           C
ATOM    674  O   GLU A  37      73.269  77.630  89.163  1.00  0.00           O
ATOM    675  N   MET A  38      72.929  75.680  90.122  1.00  0.00           N
ATOM    677  CA  MET A  38      71.469  75.829  90.052  1.00  0.00           C
ATOM    679  CB  MET A  38      70.809  74.530  90.534  1.00  0.00           C
ATOM    682  CG  MET A  38      69.369  74.258  90.113  1.00  0.00           C
ATOM    685  SD  MET A  38      68.789  72.709  90.863  1.00  0.00           S
ATOM    686  CE  MET A  38      69.808  71.639  89.812  1.00  0.00           C
ATOM    690  C   MET A  38      70.979  76.910  91.003  1.00  0.00           C
ATOM    691  O   MET A  38      69.910  77.499  90.882  1.00  0.00           O
ATOM    692  N   ASP A  39      71.799  77.210  92.012  1.00  0.00           N
ATOM    694  CA  ASP A  39      71.539  78.239  92.982  1.00  0.00           C
ATOM    696  CB  ASP A  39      72.410  78.008  94.272  1.00  0.00           C
ATOM    699  CG  ASP A  39      72.098  76.719  95.033  1.00  0.00           C
ATOM    700  OD1 ASP A  39      71.029  76.100  94.823  1.00  0.00           O
ATOM    701  OD2 ASP A  39      72.859  76.400  95.992  1.00  0.00           O
ATOM    702  C   ASP A  39      71.749  79.629  92.342  1.00  0.00           C
ATOM    703  O   ASP A  39      71.299  80.649  92.852  1.00  0.00           O
ATOM    704  N   SER A  40      72.399  79.710  91.152  1.00  0.00           N
ATOM    706  CA  SER A  40      72.289  80.859  90.253  1.00  0.00           C
ATOM    708  CB  SER A  40      73.259  80.680  89.052  1.00  0.00           C
ATOM    711  OG  SER A  40      73.418  81.868  88.273  1.00  0.00           O
ATOM    713  C   SER A  40      70.859  81.089  89.712  1.00  0.00           C
ATOM    714  O   SER A  40      70.320  82.198  89.663  1.00  0.00           O
ATOM    715  N   LYS A  41      70.169  80.000  89.324  1.00  0.00           N
ATOM    717  CA  LYS A  41      68.899  80.049  88.613  1.00  0.00           C
ATOM    719  CB  LYS A  41      68.758  78.780  87.743  1.00  0.00           C
ATOM    722  CG  LYS A  41      69.799  78.609  86.632  1.00  0.00           C
ATOM    725  CD  LYS A  41      69.789  79.719  85.574  1.00  0.00           C
ATOM    728  CE  LYS A  41      68.410  80.120  85.022  1.00  0.00           C
ATOM    731  NZ  LYS A  41      67.569  78.979  84.543  1.00  0.00           N
ATOM    735  C   LYS A  41      67.680  80.049  89.534  1.00  0.00           C
ATOM    736  O   LYS A  41      66.539  80.249  89.092  1.00  0.00           O
ATOM    737  N   ALA A  42      67.929  79.869  90.822  1.00  0.00           N
ATOM    739  CA  ALA A  42      66.960  79.789  91.882  1.00  0.00           C
ATOM    741  CB  ALA A  42      67.189  78.510  92.702  1.00  0.00           C
ATOM    745  C   ALA A  42      67.139  81.010  92.762  1.00  0.00           C
ATOM    746  O   ALA A  42      68.259  81.399  93.053  1.00  0.00           O
ATOM    747  N   THR A  43      66.039  81.670  93.172  1.00  0.00           N
ATOM    749  CA  THR A  43      66.069  82.689  94.214  1.00  0.00           C
ATOM    751  CB  THR A  43      64.988  83.790  94.132  1.00  0.00           C
ATOM    753  OG1 THR A  43      64.988  84.618  95.294  1.00  0.00           O
ATOM    755  CG2 THR A  43      63.579  83.189  93.993  1.00  0.00           C
ATOM    759  C   THR A  43      66.069  81.988  95.553  1.00  0.00           C
ATOM    760  O   THR A  43      65.128  81.270  95.912  1.00  0.00           O
ATOM    761  N   ILE A  44      67.160  82.140  96.332  1.00  0.00           N
ATOM    763  CA  ILE A  44      67.238  81.579  97.673  1.00  0.00           C
ATOM    765  CB  ILE A  44      68.589  81.799  98.363  1.00  0.00           C
ATOM    767  CG2 ILE A  44      68.628  81.049  99.713  1.00  0.00           C
ATOM    771  CG1 ILE A  44      69.779  81.279  97.503  1.00  0.00           C
ATOM    774  CD  ILE A  44      71.139  81.819  97.983  1.00  0.00           C
ATOM    778  C   ILE A  44      66.089  82.140  98.503  1.00  0.00           C
ATOM    779  O   ILE A  44      65.699  83.299  98.372  1.00  0.00           O
ATOM    780  N   ALA A  45      65.439  81.319  99.363  1.00  0.00           N
ATOM    782  CA  ALA A  45      64.369  81.788 100.203  1.00  0.00           C
ATOM    784  CB  ALA A  45      63.729  80.589 100.903  1.00  0.00           C
ATOM    788  C   ALA A  45      64.839  82.839 101.224  1.00  0.00           C
ATOM    789  O   ALA A  45      66.039  82.929 101.442  1.00  0.00           O
ATOM    790  N   PRO A  46      63.959  83.650 101.833  1.00  0.00           N
ATOM    791  CD  PRO A  46      62.529  83.670 101.483  1.00  0.00           C
ATOM    794  CA  PRO A  46      64.299  84.869 102.573  1.00  0.00           C
ATOM    796  CB  PRO A  46      62.999  85.090 103.352  1.00  0.00           C
ATOM    799  CG  PRO A  46      61.918  84.799 102.312  1.00  0.00           C
ATOM    802  C   PRO A  46      65.489  85.020 103.512  1.00  0.00           C
ATOM    803  O   PRO A  46      65.668  86.139 103.993  1.00  0.00           O
ATOM    804  N   ALA A  47      66.229  83.969 103.902  1.00  0.00           N
ATOM    806  CA  ALA A  47      67.308  84.030 104.893  1.00  0.00           C
ATOM    808  CB  ALA A  47      68.418  85.059 104.573  1.00  0.00           C
ATOM    812  C   ALA A  47      66.729  84.249 106.262  1.00  0.00           C
ATOM    813  O   ALA A  47      67.399  84.618 107.232  1.00  0.00           O
ATOM    814  N   ASN A  48      65.418  83.969 106.353  1.00  0.00           N
ATOM    816  CA  ASN A  48      64.660  83.939 107.573  1.00  0.00           C
ATOM    818  CB  ASN A  48      63.139  84.179 107.323  1.00  0.00           C
ATOM    821  CG  ASN A  48      62.308  84.100 108.613  1.00  0.00           C
ATOM    822  OD1 ASN A  48      62.799  83.689 109.653  1.00  0.00           O
ATOM    823  ND2 ASN A  48      61.029  84.500 108.583  1.00  0.00           N
ATOM    826  C   ASN A  48      64.969  82.599 108.202  1.00  0.00           C
ATOM    827  O   ASN A  48      64.649  81.530 107.682  1.00  0.00           O
ATOM    828  N   SER A  49      65.619  82.680 109.373  1.00  0.00           N
ATOM    830  CA  SER A  49      66.109  81.539 110.093  1.00  0.00           C
ATOM    832  CB  SER A  49      66.969  82.030 111.273  1.00  0.00           C
ATOM    835  OG  SER A  49      67.660  80.948 111.882  1.00  0.00           O
ATOM    837  C   SER A  49      64.959  80.700 110.602  1.00  0.00           C
ATOM    838  O   SER A  49      65.099  79.500 110.793  1.00  0.00           O
ATOM    839  N   GLU A  50      63.769  81.309 110.793  1.00  0.00           N
ATOM    841  CA  GLU A  50      62.578  80.589 111.162  1.00  0.00           C
ATOM    843  CB  GLU A  50      61.419  81.539 111.523  1.00  0.00           C
ATOM    846  CG  GLU A  50      60.419  80.799 112.442  1.00  0.00           C
ATOM    849  CD  GLU A  50      59.088  81.489 112.633  1.00  0.00           C
ATOM    850  OE1 GLU A  50      58.828  82.569 112.053  1.00  0.00           O
ATOM    851  OE2 GLU A  50      58.259  80.829 113.303  1.00  0.00           O
ATOM    852  C   GLU A  50      62.098  79.609 110.114  1.00  0.00           C
ATOM    853  O   GLU A  50      61.770  78.479 110.432  1.00  0.00           O
ATOM    854  N   TYR A  51      62.029  80.000 108.813  1.00  0.00           N
ATOM    856  CA  TYR A  51      61.639  79.030 107.792  1.00  0.00           C
ATOM    858  CB  TYR A  51      61.438  79.710 106.402  1.00  0.00           C
ATOM    861  CG  TYR A  51      60.250  80.618 106.463  1.00  0.00           C
ATOM    862  CD1 TYR A  51      59.000  80.090 106.822  1.00  0.00           C
ATOM    864  CE1 TYR A  51      57.889  80.920 106.982  1.00  0.00           C
ATOM    866  CZ  TYR A  51      57.989  82.289 106.693  1.00  0.00           C
ATOM    867  OH  TYR A  51      56.819  83.069 106.793  1.00  0.00           O
ATOM    869  CD2 TYR A  51      60.338  81.979 106.143  1.00  0.00           C
ATOM    871  CE2 TYR A  51      59.218  82.820 106.273  1.00  0.00           C
ATOM    873  C   TYR A  51      62.628  77.910 107.663  1.00  0.00           C
ATOM    874  O   TYR A  51      62.299  76.729 107.754  1.00  0.00           O
ATOM    875  N   ALA A  52      63.899  78.269 107.573  1.00  0.00           N
ATOM    877  CA  ALA A  52      64.950  77.309 107.482  1.00  0.00           C
ATOM    879  CB  ALA A  52      66.219  78.090 107.193  1.00  0.00           C
ATOM    883  C   ALA A  52      65.079  76.369 108.692  1.00  0.00           C
ATOM    884  O   ALA A  52      65.268  75.170 108.522  1.00  0.00           O
ATOM    885  N   LYS A  53      64.919  76.850 109.942  1.00  0.00           N
ATOM    887  CA  LYS A  53      64.808  75.960 111.092  1.00  0.00           C
ATOM    889  CB  LYS A  53      64.868  76.618 112.493  1.00  0.00           C
ATOM    892  CG  LYS A  53      63.699  77.499 112.972  1.00  0.00           C
ATOM    895  CD  LYS A  53      62.549  76.729 113.652  1.00  0.00           C
ATOM    898  CE  LYS A  53      61.308  77.569 114.004  1.00  0.00           C
ATOM    901  NZ  LYS A  53      60.229  76.670 114.452  1.00  0.00           N
ATOM    905  C   LYS A  53      63.639  74.990 111.033  1.00  0.00           C
ATOM    906  O   LYS A  53      63.779  73.839 111.453  1.00  0.00           O
ATOM    907  N   ARG A  54      62.459  75.399 110.502  1.00  0.00           N
ATOM    909  CA  ARG A  54      61.328  74.500 110.292  1.00  0.00           C
ATOM    911  CB  ARG A  54      60.029  75.259 109.833  1.00  0.00           C
ATOM    914  CG  ARG A  54      59.359  76.189 110.893  1.00  0.00           C
ATOM    917  CD  ARG A  54      58.059  76.868 110.383  1.00  0.00           C
ATOM    920  NE  ARG A  54      57.539  77.920 111.353  1.00  0.00           N
ATOM    922  CZ  ARG A  54      56.630  78.839 111.033  1.00  0.00           C
ATOM    923  NH1 ARG A  54      56.098  78.920 109.823  1.00  0.00           N
ATOM    926  NH2 ARG A  54      56.299  79.780 111.903  1.00  0.00           N
ATOM    929  C   ARG A  54      61.648  73.359 109.322  1.00  0.00           C
ATOM    930  O   ARG A  54      61.489  72.189 109.672  1.00  0.00           O
ATOM    931  N   LEU A  55      62.229  73.670 108.132  1.00  0.00           N
ATOM    933  CA  LEU A  55      62.729  72.680 107.193  1.00  0.00           C
ATOM    935  CB  LEU A  55      63.109  73.269 105.812  1.00  0.00           C
ATOM    938  CG  LEU A  55      61.879  73.740 105.012  1.00  0.00           C
ATOM    940  CD1 LEU A  55      61.639  75.239 105.163  1.00  0.00           C
ATOM    944  CD2 LEU A  55      61.999  73.350 103.533  1.00  0.00           C
ATOM    948  C   LEU A  55      63.859  71.809 107.703  1.00  0.00           C
ATOM    949  O   LEU A  55      63.808  70.600 107.542  1.00  0.00           O
ATOM    950  N   THR A  56      64.878  72.379 108.372  1.00  0.00           N
ATOM    952  CA  THR A  56      65.969  71.610 108.953  1.00  0.00           C
ATOM    954  CB  THR A  56      67.130  72.530 109.363  1.00  0.00           C
ATOM    956  OG1 THR A  56      68.380  71.949 109.042  1.00  0.00           O
ATOM    958  CG2 THR A  56      67.179  72.910 110.842  1.00  0.00           C
ATOM    962  C   THR A  56      65.499  70.669 110.073  1.00  0.00           C
ATOM    963  O   THR A  56      65.999  69.559 110.222  1.00  0.00           O
ATOM    964  N   THR A  57      64.499  71.079 110.893  1.00  0.00           N
ATOM    966  CA  THR A  57      63.918  70.259 111.982  1.00  0.00           C
ATOM    968  CB  THR A  57      62.979  71.030 112.923  1.00  0.00           C
ATOM    970  OG1 THR A  57      63.699  72.059 113.583  1.00  0.00           O
ATOM    972  CG2 THR A  57      62.378  70.139 114.033  1.00  0.00           C
ATOM    976  C   THR A  57      63.168  68.999 111.562  1.00  0.00           C
ATOM    977  O   THR A  57      63.459  67.899 112.062  1.00  0.00           O
ATOM    978  N   ILE A  58      62.199  69.070 110.613  1.00  0.00           N
ATOM    980  CA  ILE A  58      61.569  67.820 110.173  1.00  0.00           C
ATOM    982  CB  ILE A  58      60.239  67.930 109.422  1.00  0.00           C
ATOM    984  CG2 ILE A  58      59.179  68.600 110.312  1.00  0.00           C
ATOM    988  CG1 ILE A  58      60.250  68.519 107.992  1.00  0.00           C
ATOM    991  CD  ILE A  58      60.499  70.019 107.902  1.00  0.00           C
ATOM    995  C   ILE A  58      62.578  66.960 109.443  1.00  0.00           C
ATOM    996  O   ILE A  58      62.758  65.780 109.723  1.00  0.00           O
ATOM    997  N   ALA A  59      63.369  67.579 108.552  1.00  0.00           N
ATOM    999  CA  ALA A  59      64.369  66.930 107.762  1.00  0.00           C
ATOM   1001  CB  ALA A  59      65.008  68.000 106.892  1.00  0.00           C
ATOM   1005  C   ALA A  59      65.439  66.159 108.522  1.00  0.00           C
ATOM   1006  O   ALA A  59      65.819  65.059 108.163  1.00  0.00           O
ATOM   1007  N   ASN A  60      65.969  66.719 109.622  1.00  0.00           N
ATOM   1009  CA  ASN A  60      66.839  66.030 110.562  1.00  0.00           C
ATOM   1011  CB  ASN A  60      67.459  67.089 111.483  1.00  0.00           C
ATOM   1014  CG  ASN A  60      68.589  66.570 112.363  1.00  0.00           C
ATOM   1015  OD1 ASN A  60      69.099  65.460 112.262  1.00  0.00           O
ATOM   1016  ND2 ASN A  60      68.989  67.439 113.303  1.00  0.00           N
ATOM   1019  C   ASN A  60      66.169  64.900 111.353  1.00  0.00           C
ATOM   1020  O   ASN A  60      66.739  63.829 111.553  1.00  0.00           O
ATOM   1021  N   ALA A  61      64.899  65.059 111.763  1.00  0.00           N
ATOM   1023  CA  ALA A  61      64.099  63.930 112.232  1.00  0.00           C
ATOM   1025  CB  ALA A  61      62.709  64.460 112.673  1.00  0.00           C
ATOM   1029  C   ALA A  61      63.969  62.808 111.183  1.00  0.00           C
ATOM   1030  O   ALA A  61      64.059  61.610 111.472  1.00  0.00           O
ATOM   1031  N   LEU A  62      63.839  63.219 109.912  1.00  0.00           N
ATOM   1033  CA  LEU A  62      63.988  62.360 108.773  1.00  0.00           C
ATOM   1035  CB  LEU A  62      63.529  62.959 107.402  1.00  0.00           C
ATOM   1038  CG  LEU A  62      62.259  63.850 107.354  1.00  0.00           C
ATOM   1040  CD1 LEU A  62      61.709  63.880 105.922  1.00  0.00           C
ATOM   1044  CD2 LEU A  62      61.159  63.519 108.352  1.00  0.00           C
ATOM   1048  C   LEU A  62      65.399  61.739 108.692  1.00  0.00           C
ATOM   1049  O   LEU A  62      65.579  60.569 108.422  1.00  0.00           O
ATOM   1050  N   GLY A  63      66.479  62.490 109.004  1.00  0.00           N
ATOM   1052  CA  GLY A  63      67.859  62.000 109.012  1.00  0.00           C
ATOM   1055  C   GLY A  63      68.149  60.890 109.993  1.00  0.00           C
ATOM   1056  O   GLY A  63      69.119  60.150 109.863  1.00  0.00           O
ATOM   1057  N   ASN A  64      67.289  60.739 111.012  1.00  0.00           N
ATOM   1059  CA  ASN A  64      67.439  59.710 112.022  1.00  0.00           C
ATOM   1061  CB  ASN A  64      66.639  60.100 113.282  1.00  0.00           C
ATOM   1064  CG  ASN A  64      67.289  61.340 113.902  1.00  0.00           C
ATOM   1065  OD1 ASN A  64      68.459  61.639 113.673  1.00  0.00           O
ATOM   1066  ND2 ASN A  64      66.499  62.089 114.702  1.00  0.00           N
ATOM   1069  C   ASN A  64      66.999  58.328 111.572  1.00  0.00           C
ATOM   1070  O   ASN A  64      67.299  57.350 112.262  1.00  0.00           O
ATOM   1071  N   ASN A  65      66.258  58.209 110.452  1.00  0.00           N
ATOM   1073  CA  ASN A  65      65.649  56.949 110.033  1.00  0.00           C
ATOM   1075  CB  ASN A  65      64.139  57.179 109.772  1.00  0.00           C
ATOM   1078  CG  ASN A  65      63.869  58.250 108.724  1.00  0.00           C
ATOM   1079  OD1 ASN A  65      64.390  58.269 107.614  1.00  0.00           O
ATOM   1080  ND2 ASN A  65      63.009  59.219 109.072  1.00  0.00           N
ATOM   1083  C   ASN A  65      66.289  56.329 108.792  1.00  0.00           C
ATOM   1084  O   ASN A  65      65.889  55.280 108.282  1.00  0.00           O
ATOM   1085  N   ILE A  66      67.339  57.000 108.272  1.00  0.00           N
ATOM   1087  CA  ILE A  66      68.009  56.660 107.043  1.00  0.00           C
ATOM   1089  CB  ILE A  66      67.660  57.650 105.922  1.00  0.00           C
ATOM   1091  CG2 ILE A  66      68.249  59.049 106.192  1.00  0.00           C
ATOM   1095  CG1 ILE A  66      67.939  57.109 104.482  1.00  0.00           C
ATOM   1098  CD  ILE A  66      67.229  57.920 103.403  1.00  0.00           C
ATOM   1102  C   ILE A  66      69.499  56.520 107.312  1.00  0.00           C
ATOM   1103  O   ILE A  66      69.959  56.350 108.443  1.00  0.00           O
ATOM   1104  N   ASN A  67      70.320  56.540 106.253  1.00  0.00           N
ATOM   1106  CA  ASN A  67      71.739  56.299 106.273  1.00  0.00           C
ATOM   1108  CB  ASN A  67      72.109  54.839 105.842  1.00  0.00           C
ATOM   1111  CG  ASN A  67      71.340  53.710 106.523  1.00  0.00           C
ATOM   1112  OD1 ASN A  67      71.839  53.149 107.503  1.00  0.00           O
ATOM   1113  ND2 ASN A  67      70.209  53.269 105.922  1.00  0.00           N
ATOM   1116  C   ASN A  67      72.389  57.169 105.203  1.00  0.00           C
ATOM   1117  O   ASN A  67      71.960  57.160 104.062  1.00  0.00           O
ATOM   1118  N   GLY A  68      73.509  57.878 105.492  1.00  0.00           N
ATOM   1120  CA  GLY A  68      74.390  58.369 104.433  1.00  0.00           C
ATOM   1123  C   GLY A  68      74.409  59.860 104.182  1.00  0.00           C
ATOM   1124  O   GLY A  68      73.389  60.489 103.923  1.00  0.00           O
ATOM   1125  N   GLN A  69      75.640  60.399 104.182  1.00  0.00           N
ATOM   1127  CA  GLN A  69      76.058  61.739 103.823  1.00  0.00           C
ATOM   1129  CB  GLN A  69      75.719  62.089 102.342  1.00  0.00           C
ATOM   1132  CG  GLN A  69      76.289  61.110 101.273  1.00  0.00           C
ATOM   1135  CD  GLN A  69      75.320  60.020 100.803  1.00  0.00           C
ATOM   1136  OE1 GLN A  69      74.229  60.360 100.332  1.00  0.00           O
ATOM   1137  NE2 GLN A  69      75.679  58.718 100.833  1.00  0.00           N
ATOM   1140  C   GLN A  69      75.699  62.860 104.823  1.00  0.00           C
ATOM   1141  O   GLN A  69      74.649  62.780 105.472  1.00  0.00           O
ATOM   1142  N   PRO A  70      76.499  63.909 105.033  1.00  0.00           N
ATOM   1143  CD  PRO A  70      77.869  64.030 104.532  1.00  0.00           C
ATOM   1146  CA  PRO A  70      76.039  65.159 105.632  1.00  0.00           C
ATOM   1148  CB  PRO A  70      77.308  66.010 105.723  1.00  0.00           C
ATOM   1151  CG  PRO A  70      78.119  65.529 104.532  1.00  0.00           C
ATOM   1154  C   PRO A  70      74.950  65.859 104.823  1.00  0.00           C
ATOM   1155  O   PRO A  70      75.139  66.240 103.673  1.00  0.00           O
ATOM   1156  N   VAL A  71      73.770  66.079 105.423  1.00  0.00           N
ATOM   1158  CA  VAL A  71      72.628  66.559 104.672  1.00  0.00           C
ATOM   1160  CB  VAL A  71      71.430  65.739 105.114  1.00  0.00           C
ATOM   1162  CG1 VAL A  71      70.910  66.189 106.493  1.00  0.00           C
ATOM   1166  CG2 VAL A  71      70.379  65.719 103.983  1.00  0.00           C
ATOM   1170  C   VAL A  71      72.419  68.059 104.842  1.00  0.00           C
ATOM   1171  O   VAL A  71      72.649  68.629 105.912  1.00  0.00           O
ATOM   1172  N   ASN A  72      71.999  68.769 103.773  1.00  0.00           N
ATOM   1174  CA  ASN A  72      71.749  70.199 103.802  1.00  0.00           C
ATOM   1176  CB  ASN A  72      72.910  71.039 103.172  1.00  0.00           C
ATOM   1179  CG  ASN A  72      72.739  72.559 103.333  1.00  0.00           C
ATOM   1180  OD1 ASN A  72      71.668  73.100 103.592  1.00  0.00           O
ATOM   1181  ND2 ASN A  72      73.859  73.299 103.212  1.00  0.00           N
ATOM   1184  C   ASN A  72      70.410  70.450 103.132  1.00  0.00           C
ATOM   1185  O   ASN A  72      70.199  70.100 101.973  1.00  0.00           O
ATOM   1186  N   TYR A  73      69.469  71.059 103.872  1.00  0.00           N
ATOM   1188  CA  TYR A  73      68.140  71.339 103.403  1.00  0.00           C
ATOM   1190  CB  TYR A  73      67.030  70.960 104.403  1.00  0.00           C
ATOM   1193  CG  TYR A  73      66.960  69.469 104.392  1.00  0.00           C
ATOM   1194  CD1 TYR A  73      67.849  68.719 105.192  1.00  0.00           C
ATOM   1196  CE1 TYR A  73      67.829  67.329 105.114  1.00  0.00           C
ATOM   1198  CZ  TYR A  73      66.939  66.670 104.252  1.00  0.00           C
ATOM   1199  OH  TYR A  73      66.909  65.270 104.222  1.00  0.00           O
ATOM   1201  CD2 TYR A  73      66.049  68.819 103.562  1.00  0.00           C
ATOM   1203  CE2 TYR A  73      66.039  67.420 103.492  1.00  0.00           C
ATOM   1205  C   TYR A  73      68.009  72.790 103.092  1.00  0.00           C
ATOM   1206  O   TYR A  73      68.199  73.659 103.942  1.00  0.00           O
ATOM   1207  N   LYS A  74      67.689  73.070 101.833  1.00  0.00           N
ATOM   1209  CA  LYS A  74      67.669  74.410 101.323  1.00  0.00           C
ATOM   1211  CB  LYS A  74      68.738  74.530 100.213  1.00  0.00           C
ATOM   1214  CG  LYS A  74      70.160  74.100 100.623  1.00  0.00           C
ATOM   1217  CD  LYS A  74      71.149  74.229  99.462  1.00  0.00           C
ATOM   1220  CE  LYS A  74      72.590  73.930  99.882  1.00  0.00           C
ATOM   1223  NZ  LYS A  74      73.459  73.999  98.703  1.00  0.00           N
ATOM   1227  C   LYS A  74      66.270  74.689 100.823  1.00  0.00           C
ATOM   1228  O   LYS A  74      65.679  73.930 100.063  1.00  0.00           O
ATOM   1229  N   VAL A  75      65.679  75.809 101.283  1.00  0.00           N
ATOM   1231  CA  VAL A  75      64.348  76.189 100.872  1.00  0.00           C
ATOM   1233  CB  VAL A  75      63.439  76.449 102.073  1.00  0.00           C
ATOM   1235  CG1 VAL A  75      63.808  77.680 102.902  1.00  0.00           C
ATOM   1239  CG2 VAL A  75      61.969  76.479 101.603  1.00  0.00           C
ATOM   1243  C   VAL A  75      64.509  77.359  99.923  1.00  0.00           C
ATOM   1244  O   VAL A  75      65.369  78.219 100.103  1.00  0.00           O
ATOM   1245  N   TYR A  76      63.738  77.390  98.832  1.00  0.00           N
ATOM   1247  CA  TYR A  76      63.848  78.420  97.822  1.00  0.00           C
ATOM   1249  CB  TYR A  76      64.449  77.969  96.472  1.00  0.00           C
ATOM   1252  CG  TYR A  76      65.910  77.609  96.612  1.00  0.00           C
ATOM   1253  CD1 TYR A  76      66.279  76.430  97.262  1.00  0.00           C
ATOM   1255  CE1 TYR A  76      67.628  76.129  97.433  1.00  0.00           C
ATOM   1257  CZ  TYR A  76      68.628  76.969  96.952  1.00  0.00           C
ATOM   1258  OH  TYR A  76      69.969  76.600  97.143  1.00  0.00           O
ATOM   1260  CD2 TYR A  76      66.918  78.429  96.073  1.00  0.00           C
ATOM   1262  CE2 TYR A  76      68.269  78.118  96.243  1.00  0.00           C
ATOM   1264  C   TYR A  76      62.488  78.949  97.542  1.00  0.00           C
ATOM   1265  O   TYR A  76      61.469  78.250  97.643  1.00  0.00           O
ATOM   1266  N   MET A  77      62.409  80.229  97.172  1.00  0.00           N
ATOM   1268  CA  MET A  77      61.149  80.799  96.842  1.00  0.00           C
ATOM   1270  CB  MET A  77      61.149  82.309  97.143  1.00  0.00           C
ATOM   1273  CG  MET A  77      59.759  82.929  96.992  1.00  0.00           C
ATOM   1276  SD  MET A  77      59.729  84.719  97.202  1.00  0.00           S
ATOM   1277  CE  MET A  77      60.869  85.189  95.872  1.00  0.00           C
ATOM   1281  C   MET A  77      60.809  80.490  95.393  1.00  0.00           C
ATOM   1282  O   MET A  77      61.089  81.250  94.482  1.00  0.00           O
ATOM   1283  N   ALA A  78      60.109  79.360  95.173  1.00  0.00           N
ATOM   1285  CA  ALA A  78      59.239  79.219  94.033  1.00  0.00           C
ATOM   1287  CB  ALA A  78      59.679  78.118  93.053  1.00  0.00           C
ATOM   1291  C   ALA A  78      57.849  78.889  94.523  1.00  0.00           C
ATOM   1292  O   ALA A  78      57.659  78.329  95.604  1.00  0.00           O
ATOM   1293  N   LYS A  79      56.840  79.250  93.702  1.00  0.00           N
ATOM   1295  CA  LYS A  79      55.459  78.850  93.893  1.00  0.00           C
ATOM   1297  CB  LYS A  79      54.539  79.769  93.053  1.00  0.00           C
ATOM   1300  CG  LYS A  79      54.439  81.209  93.582  1.00  0.00           C
ATOM   1303  CD  LYS A  79      53.869  82.179  92.522  1.00  0.00           C
ATOM   1306  CE  LYS A  79      52.500  81.769  91.992  1.00  0.00           C
ATOM   1309  NZ  LYS A  79      52.019  82.770  91.012  1.00  0.00           N
ATOM   1313  C   LYS A  79      55.198  77.409  93.483  1.00  0.00           C
ATOM   1314  O   LYS A  79      54.309  76.739  94.003  1.00  0.00           O
ATOM   1315  N   ASP A  80      55.988  76.890  92.533  1.00  0.00           N
ATOM   1317  CA  ASP A  80      55.789  75.579  91.943  1.00  0.00           C
ATOM   1319  CB  ASP A  80      56.669  75.368  90.682  1.00  0.00           C
ATOM   1322  CG  ASP A  80      56.489  76.400  89.583  1.00  0.00           C
ATOM   1323  OD1 ASP A  80      55.819  77.460  89.762  1.00  0.00           O
ATOM   1324  OD2 ASP A  80      57.149  76.219  88.522  1.00  0.00           O
ATOM   1325  C   ASP A  80      56.029  74.460  92.964  1.00  0.00           C
ATOM   1326  O   ASP A  80      56.788  74.600  93.912  1.00  0.00           O
ATOM   1327  N   VAL A  81      55.299  73.329  92.842  1.00  0.00           N
ATOM   1329  CA  VAL A  81      55.180  72.390  93.942  1.00  0.00           C
ATOM   1331  CB  VAL A  81      53.719  72.059  94.272  1.00  0.00           C
ATOM   1333  CG1 VAL A  81      53.038  73.359  94.733  1.00  0.00           C
ATOM   1337  CG2 VAL A  81      52.950  71.449  93.083  1.00  0.00           C
ATOM   1341  C   VAL A  81      56.049  71.179  93.702  1.00  0.00           C
ATOM   1342  O   VAL A  81      55.689  70.199  93.062  1.00  0.00           O
ATOM   1343  N   ASN A  82      57.279  71.219  94.242  1.00  0.00           N
ATOM   1345  CA  ASN A  82      58.219  70.139  94.062  1.00  0.00           C
ATOM   1347  CB  ASN A  82      58.899  70.199  92.643  1.00  0.00           C
ATOM   1350  CG  ASN A  82      59.709  68.959  92.292  1.00  0.00           C
ATOM   1351  OD1 ASN A  82      59.759  68.008  93.074  1.00  0.00           O
ATOM   1352  ND2 ASN A  82      60.380  68.949  91.124  1.00  0.00           N
ATOM   1355  C   ASN A  82      59.200  70.220  95.232  1.00  0.00           C
ATOM   1356  O   ASN A  82      59.399  71.269  95.842  1.00  0.00           O
ATOM   1357  N   ALA A  83      59.819  69.089  95.574  1.00  0.00           N
ATOM   1359  CA  ALA A  83      61.058  69.059  96.302  1.00  0.00           C
ATOM   1361  CB  ALA A  83      60.899  68.799  97.822  1.00  0.00           C
ATOM   1365  C   ALA A  83      61.848  67.910  95.753  1.00  0.00           C
ATOM   1366  O   ALA A  83      61.349  66.799  95.693  1.00  0.00           O
ATOM   1367  N   PHE A  84      63.098  68.169  95.364  1.00  0.00           N
ATOM   1369  CA  PHE A  84      63.899  67.210  94.642  1.00  0.00           C
ATOM   1371  CB  PHE A  84      64.009  67.499  93.112  1.00  0.00           C
ATOM   1374  CG  PHE A  84      64.649  68.819  92.812  1.00  0.00           C
ATOM   1375  CD1 PHE A  84      63.959  70.009  93.074  1.00  0.00           C
ATOM   1377  CE1 PHE A  84      64.569  71.249  92.873  1.00  0.00           C
ATOM   1379  CZ  PHE A  84      65.868  71.299  92.342  1.00  0.00           C
ATOM   1381  CD2 PHE A  84      65.929  68.880  92.243  1.00  0.00           C
ATOM   1383  CE2 PHE A  84      66.539  70.119  92.002  1.00  0.00           C
ATOM   1385  C   PHE A  84      65.259  67.140  95.332  1.00  0.00           C
ATOM   1386  O   PHE A  84      65.668  68.049  96.062  1.00  0.00           O
ATOM   1387  N   ALA A  85      65.979  66.030  95.143  1.00  0.00           N
ATOM   1389  CA  ALA A  85      67.289  65.820  95.712  1.00  0.00           C
ATOM   1391  CB  ALA A  85      67.378  64.500  96.493  1.00  0.00           C
ATOM   1395  C   ALA A  85      68.299  65.799  94.604  1.00  0.00           C
ATOM   1396  O   ALA A  85      68.089  65.259  93.522  1.00  0.00           O
ATOM   1397  N   MET A  86      69.460  66.420  94.842  1.00  0.00           N
ATOM   1399  CA  MET A  86      70.609  66.240  93.982  1.00  0.00           C
ATOM   1401  CB  MET A  86      71.238  67.609  93.652  1.00  0.00           C
ATOM   1404  CG  MET A  86      70.219  68.539  92.952  1.00  0.00           C
ATOM   1407  SD  MET A  86      69.660  68.008  91.312  1.00  0.00           S
ATOM   1408  CE  MET A  86      71.160  68.199  90.294  1.00  0.00           C
ATOM   1412  C   MET A  86      71.549  65.290  94.692  1.00  0.00           C
ATOM   1413  O   MET A  86      71.219  64.689  95.712  1.00  0.00           O
ATOM   1414  N   ALA A  87      72.779  65.100  94.173  1.00  0.00           N
ATOM   1416  CA  ALA A  87      73.849  64.469  94.923  1.00  0.00           C
ATOM   1418  CB  ALA A  87      75.119  64.410  94.044  1.00  0.00           C
ATOM   1422  C   ALA A  87      74.109  64.999  96.364  1.00  0.00           C
ATOM   1423  O   ALA A  87      73.660  66.059  96.773  1.00  0.00           O
ATOM   1424  N   ASN A  88      74.848  64.188  97.153  1.00  0.00           N
ATOM   1426  CA  ASN A  88      75.320  64.379  98.533  1.00  0.00           C
ATOM   1428  CB  ASN A  88      76.710  65.069  98.652  1.00  0.00           C
ATOM   1431  CG  ASN A  88      77.529  64.530  99.823  1.00  0.00           C
ATOM   1432  OD1 ASN A  88      77.729  65.119 100.882  1.00  0.00           O
ATOM   1433  ND2 ASN A  88      78.109  63.328  99.602  1.00  0.00           N
ATOM   1436  C   ASN A  88      74.379  65.009  99.543  1.00  0.00           C
ATOM   1437  O   ASN A  88      74.789  65.799 100.383  1.00  0.00           O
ATOM   1438  N   GLY A  89      73.098  64.648  99.492  1.00  0.00           N
ATOM   1440  CA  GLY A  89      72.109  65.100 100.443  1.00  0.00           C
ATOM   1443  C   GLY A  89      71.879  66.589 100.432  1.00  0.00           C
ATOM   1444  O   GLY A  89      71.629  67.199 101.472  1.00  0.00           O
ATOM   1445  N   CYS A  90      71.960  67.229  99.263  1.00  0.00           N
ATOM   1447  CA  CYS A  90      71.399  68.559  99.093  1.00  0.00           C
ATOM   1449  CB  CYS A  90      72.368  69.559  98.372  1.00  0.00           C
ATOM   1452  SG  CYS A  90      71.890  70.379  96.812  1.00  0.00           S
ATOM   1454  C   CYS A  90      69.999  68.390  98.533  1.00  0.00           C
ATOM   1455  O   CYS A  90      69.770  68.008  97.382  1.00  0.00           O
ATOM   1456  N   ILE A  91      69.009  68.619  99.413  1.00  0.00           N
ATOM   1458  CA  ILE A  91      67.599  68.489  99.093  1.00  0.00           C
ATOM   1460  CB  ILE A  91      66.779  67.609 100.042  1.00  0.00           C
ATOM   1462  CG2 ILE A  91      65.259  67.720  99.772  1.00  0.00           C
ATOM   1466  CG1 ILE A  91      67.199  66.129  99.912  1.00  0.00           C
ATOM   1469  CD  ILE A  91      68.299  65.699 100.872  1.00  0.00           C
ATOM   1473  C   ILE A  91      67.049  69.890  99.082  1.00  0.00           C
ATOM   1474  O   ILE A  91      67.339  70.729  99.942  1.00  0.00           O
ATOM   1475  N   ARG A  92      66.258  70.170  98.053  1.00  0.00           N
ATOM   1477  CA  ARG A  92      65.889  71.489  97.703  1.00  0.00           C
ATOM   1479  CB  ARG A  92      66.479  71.789  96.332  1.00  0.00           C
ATOM   1482  CG  ARG A  92      66.359  73.269  96.003  1.00  0.00           C
ATOM   1485  CD  ARG A  92      67.189  73.759  94.823  1.00  0.00           C
ATOM   1488  NE  ARG A  92      68.609  73.829  95.253  1.00  0.00           N
ATOM   1490  CZ  ARG A  92      69.539  72.930  94.944  1.00  0.00           C
ATOM   1491  NH1 ARG A  92      69.299  71.719  94.492  1.00  0.00           N
ATOM   1494  NH2 ARG A  92      70.789  73.329  95.043  1.00  0.00           N
ATOM   1497  C   ARG A  92      64.390  71.540  97.682  1.00  0.00           C
ATOM   1498  O   ARG A  92      63.750  70.729  97.013  1.00  0.00           O
ATOM   1499  N   VAL A  93      63.799  72.460  98.463  1.00  0.00           N
ATOM   1501  CA  VAL A  93      62.399  72.420  98.783  1.00  0.00           C
ATOM   1503  CB  VAL A  93      62.149  72.239 100.283  1.00  0.00           C
ATOM   1505  CG1 VAL A  93      60.649  72.070 100.543  1.00  0.00           C
ATOM   1509  CG2 VAL A  93      62.929  70.999 100.763  1.00  0.00           C
ATOM   1513  C   VAL A  93      61.809  73.729  98.333  1.00  0.00           C
ATOM   1514  O   VAL A  93      62.249  74.809  98.724  1.00  0.00           O
ATOM   1515  N   TYR A  94      60.789  73.689  97.463  1.00  0.00           N
ATOM   1517  CA  TYR A  94      60.109  74.900  97.092  1.00  0.00           C
ATOM   1519  CB  TYR A  94      59.399  74.760  95.742  1.00  0.00           C
ATOM   1522  CG  TYR A  94      60.389  74.600  94.613  1.00  0.00           C
ATOM   1523  CD1 TYR A  94      61.289  75.640  94.324  1.00  0.00           C
ATOM   1525  CE1 TYR A  94      61.979  75.660  93.092  1.00  0.00           C
ATOM   1527  CZ  TYR A  94      61.859  74.600  92.202  1.00  0.00           C
ATOM   1528  OH  TYR A  94      62.438  74.729  90.933  1.00  0.00           O
ATOM   1530  CD2 TYR A  94      60.319  73.519  93.722  1.00  0.00           C
ATOM   1532  CE2 TYR A  94      61.069  73.489  92.543  1.00  0.00           C
ATOM   1534  C   TYR A  94      59.160  75.420  98.163  1.00  0.00           C
ATOM   1535  O   TYR A  94      58.488  74.689  98.883  1.00  0.00           O
ATOM   1536  N   SER A  95      59.099  76.758  98.282  1.00  0.00           N
ATOM   1538  CA  SER A  95      58.249  77.490  99.212  1.00  0.00           C
ATOM   1540  CB  SER A  95      58.459  79.009  98.993  1.00  0.00           C
ATOM   1543  OG  SER A  95      57.859  79.829 100.012  1.00  0.00           O
ATOM   1545  C   SER A  95      56.770  77.170  99.042  1.00  0.00           C
ATOM   1546  O   SER A  95      56.040  76.979 100.012  1.00  0.00           O
ATOM   1547  N   GLY A  96      56.319  77.079  97.773  1.00  0.00           N
ATOM   1549  CA  GLY A  96      54.979  76.700  97.354  1.00  0.00           C
ATOM   1552  C   GLY A  96      54.590  75.290  97.673  1.00  0.00           C
ATOM   1553  O   GLY A  96      53.439  75.009  98.013  1.00  0.00           O
ATOM   1554  N   LEU A  97      55.529  74.329  97.643  1.00  0.00           N
ATOM   1556  CA  LEU A  97      55.289  72.969  98.102  1.00  0.00           C
ATOM   1558  CB  LEU A  97      56.578  72.129  97.983  1.00  0.00           C
ATOM   1561  CG  LEU A  97      56.448  70.660  98.403  1.00  0.00           C
ATOM   1563  CD1 LEU A  97      55.840  69.820  97.283  1.00  0.00           C
ATOM   1567  CD2 LEU A  97      57.828  70.130  98.802  1.00  0.00           C
ATOM   1571  C   LEU A  97      54.839  72.938  99.562  1.00  0.00           C
ATOM   1572  O   LEU A  97      53.869  72.289  99.942  1.00  0.00           O
ATOM   1573  N   MET A  98      55.509  73.740 100.413  1.00  0.00           N
ATOM   1575  CA  MET A  98      55.058  73.959 101.763  1.00  0.00           C
ATOM   1577  CB  MET A  98      56.128  74.679 102.614  1.00  0.00           C
ATOM   1580  CG  MET A  98      57.409  73.850 102.812  1.00  0.00           C
ATOM   1583  SD  MET A  98      58.379  74.350 104.263  1.00  0.00           S
ATOM   1584  CE  MET A  98      57.339  73.549 105.523  1.00  0.00           C
ATOM   1588  C   MET A  98      53.699  74.648 101.892  1.00  0.00           C
ATOM   1589  O   MET A  98      52.968  74.430 102.862  1.00  0.00           O
ATOM   1590  N   ASP A  99      53.279  75.489 100.933  1.00  0.00           N
ATOM   1592  CA  ASP A  99      51.969  76.129 100.973  1.00  0.00           C
ATOM   1594  CB  ASP A  99      51.989  77.559 100.343  1.00  0.00           C
ATOM   1597  CG  ASP A  99      51.619  77.790  98.883  1.00  0.00           C
ATOM   1598  OD1 ASP A  99      50.769  77.089  98.293  1.00  0.00           O
ATOM   1599  OD2 ASP A  99      52.059  78.869  98.412  1.00  0.00           O
ATOM   1600  C   ASP A  99      50.819  75.170 100.602  1.00  0.00           C
ATOM   1601  O   ASP A  99      49.668  75.399 100.973  1.00  0.00           O
ATOM   1602  N   MET A 100      51.159  74.009 100.003  1.00  0.00           N
ATOM   1604  CA  MET A 100      50.239  72.950  99.622  1.00  0.00           C
ATOM   1606  CB  MET A 100      50.729  72.339  98.293  1.00  0.00           C
ATOM   1609  CG  MET A 100      50.459  73.229  97.073  1.00  0.00           C
ATOM   1612  SD  MET A 100      48.709  73.479  96.663  1.00  0.00           S
ATOM   1613  CE  MET A 100      48.579  71.949  95.693  1.00  0.00           C
ATOM   1617  C   MET A 100      50.008  71.789 100.592  1.00  0.00           C
ATOM   1618  O   MET A 100      49.209  70.898 100.292  1.00  0.00           O
ATOM   1619  N   MET A 101      50.649  71.739 101.773  1.00  0.00           N
ATOM   1621  CA  MET A 101      50.459  70.559 102.614  1.00  0.00           C
ATOM   1623  CB  MET A 101      51.149  69.309 102.022  1.00  0.00           C
ATOM   1626  CG  MET A 101      52.609  69.489 101.572  1.00  0.00           C
ATOM   1629  SD  MET A 101      52.849  69.139  99.802  1.00  0.00           S
ATOM   1630  CE  MET A 101      54.418  68.320 100.122  1.00  0.00           C
ATOM   1634  C   MET A 101      50.739  70.640 104.103  1.00  0.00           C
ATOM   1635  O   MET A 101      51.378  71.559 104.632  1.00  0.00           O
ATOM   1636  N   THR A 102      50.239  69.609 104.833  1.00  0.00           N
ATOM   1638  CA  THR A 102      50.468  69.399 106.262  1.00  0.00           C
ATOM   1640  CB  THR A 102      49.348  68.629 106.952  1.00  0.00           C
ATOM   1642  OG1 THR A 102      49.459  68.790 108.363  1.00  0.00           O
ATOM   1644  CG2 THR A 102      49.319  67.129 106.644  1.00  0.00           C
ATOM   1648  C   THR A 102      51.848  68.819 106.562  1.00  0.00           C
ATOM   1649  O   THR A 102      52.619  68.519 105.663  1.00  0.00           O
ATOM   1650  N   ASP A 103      52.238  68.710 107.862  1.00  0.00           N
ATOM   1652  CA  ASP A 103      53.549  68.239 108.303  1.00  0.00           C
ATOM   1654  CB  ASP A 103      53.729  68.460 109.842  1.00  0.00           C
ATOM   1657  CG  ASP A 103      52.919  67.540 110.742  1.00  0.00           C
ATOM   1658  OD1 ASP A 103      51.819  67.089 110.343  1.00  0.00           O
ATOM   1659  OD2 ASP A 103      53.340  67.350 111.922  1.00  0.00           O
ATOM   1660  C   ASP A 103      53.849  66.799 107.862  1.00  0.00           C
ATOM   1661  O   ASP A 103      54.839  66.540 107.193  1.00  0.00           O
ATOM   1662  N   ASN A 104      52.898  65.879 108.102  1.00  0.00           N
ATOM   1664  CA  ASN A 104      52.919  64.489 107.673  1.00  0.00           C
ATOM   1666  CB  ASN A 104      51.588  63.770 108.072  1.00  0.00           C
ATOM   1669  CG  ASN A 104      51.438  63.589 109.583  1.00  0.00           C
ATOM   1670  OD1 ASN A 104      52.399  63.600 110.343  1.00  0.00           O
ATOM   1671  ND2 ASN A 104      50.188  63.390 110.052  1.00  0.00           N
ATOM   1674  C   ASN A 104      53.069  64.350 106.152  1.00  0.00           C
ATOM   1675  O   ASN A 104      53.688  63.429 105.632  1.00  0.00           O
ATOM   1676  N   GLU A 105      52.438  65.290 105.432  1.00  0.00           N
ATOM   1678  CA  GLU A 105      52.279  65.299 103.993  1.00  0.00           C
ATOM   1680  CB  GLU A 105      50.910  65.989 103.773  1.00  0.00           C
ATOM   1683  CG  GLU A 105      50.299  65.999 102.354  1.00  0.00           C
ATOM   1686  CD  GLU A 105      48.959  66.719 102.302  1.00  0.00           C
ATOM   1687  OE1 GLU A 105      48.639  67.559 103.193  1.00  0.00           O
ATOM   1688  OE2 GLU A 105      48.160  66.449 101.364  1.00  0.00           O
ATOM   1689  C   GLU A 105      53.479  66.010 103.333  1.00  0.00           C
ATOM   1690  O   GLU A 105      53.889  65.629 102.242  1.00  0.00           O
ATOM   1691  N   VAL A 106      54.148  66.979 103.983  1.00  0.00           N
ATOM   1693  CA  VAL A 106      55.489  67.420 103.573  1.00  0.00           C
ATOM   1695  CB  VAL A 106      55.840  68.850 104.012  1.00  0.00           C
ATOM   1697  CG1 VAL A 106      56.128  68.979 105.523  1.00  0.00           C
ATOM   1701  CG2 VAL A 106      57.019  69.399 103.183  1.00  0.00           C
ATOM   1705  C   VAL A 106      56.588  66.439 103.972  1.00  0.00           C
ATOM   1706  O   VAL A 106      57.539  66.199 103.212  1.00  0.00           O
ATOM   1707  N   GLU A 107      56.508  65.809 105.152  1.00  0.00           N
ATOM   1709  CA  GLU A 107      57.479  64.829 105.632  1.00  0.00           C
ATOM   1711  CB  GLU A 107      57.209  64.449 107.113  1.00  0.00           C
ATOM   1714  CG  GLU A 107      57.688  65.549 108.083  1.00  0.00           C
ATOM   1717  CD  GLU A 107      57.409  65.220 109.543  1.00  0.00           C
ATOM   1718  OE1 GLU A 107      56.209  65.159 109.902  1.00  0.00           O
ATOM   1719  OE2 GLU A 107      58.369  65.019 110.332  1.00  0.00           O
ATOM   1720  C   GLU A 107      57.599  63.610 104.742  1.00  0.00           C
ATOM   1721  O   GLU A 107      58.688  63.129 104.452  1.00  0.00           O
ATOM   1722  N   ALA A 108      56.459  63.120 104.242  1.00  0.00           N
ATOM   1724  CA  ALA A 108      56.319  62.249 103.102  1.00  0.00           C
ATOM   1726  CB  ALA A 108      54.869  62.430 102.682  1.00  0.00           C
ATOM   1730  C   ALA A 108      57.209  62.479 101.882  1.00  0.00           C
ATOM   1731  O   ALA A 108      58.090  61.680 101.572  1.00  0.00           O
ATOM   1732  N   VAL A 109      56.979  63.570 101.122  1.00  0.00           N
ATOM   1734  CA  VAL A 109      57.698  63.909  99.893  1.00  0.00           C
ATOM   1736  CB  VAL A 109      57.039  65.089  99.182  1.00  0.00           C
ATOM   1738  CG1 VAL A 109      57.319  66.459  99.842  1.00  0.00           C
ATOM   1742  CG2 VAL A 109      57.459  65.119  97.703  1.00  0.00           C
ATOM   1746  C   VAL A 109      59.200  64.100 100.122  1.00  0.00           C
ATOM   1747  O   VAL A 109      60.039  63.530  99.433  1.00  0.00           O
ATOM   1748  N   ILE A 110      59.579  64.809 101.213  1.00  0.00           N
ATOM   1750  CA  ILE A 110      60.959  64.960 101.652  1.00  0.00           C
ATOM   1752  CB  ILE A 110      61.119  65.929 102.822  1.00  0.00           C
ATOM   1754  CG2 ILE A 110      62.589  66.049 103.263  1.00  0.00           C
ATOM   1758  CG1 ILE A 110      60.569  67.339 102.493  1.00  0.00           C
ATOM   1761  CD  ILE A 110      61.250  68.079 101.343  1.00  0.00           C
ATOM   1765  C   ILE A 110      61.578  63.600 101.952  1.00  0.00           C
ATOM   1766  O   ILE A 110      62.719  63.339 101.593  1.00  0.00           O
ATOM   1767  N   GLY A 111      60.799  62.689 102.573  1.00  0.00           N
ATOM   1769  CA  GLY A 111      61.149  61.288 102.792  1.00  0.00           C
ATOM   1772  C   GLY A 111      61.448  60.469 101.562  1.00  0.00           C
ATOM   1773  O   GLY A 111      62.459  59.769 101.533  1.00  0.00           O
ATOM   1774  N   HIS A 112      60.590  60.539 100.534  1.00  0.00           N
ATOM   1776  CA  HIS A 112      60.799  59.890  99.233  1.00  0.00           C
ATOM   1778  CB  HIS A 112      59.590  60.178  98.303  1.00  0.00           C
ATOM   1781  ND1 HIS A 112      59.519  58.099  97.043  1.00  0.00           N
ATOM   1782  CG  HIS A 112      59.689  59.459  97.003  1.00  0.00           C
ATOM   1783  CE1 HIS A 112      59.639  57.700  95.793  1.00  0.00           C
ATOM   1785  NE2 HIS A 112      59.889  58.740  94.963  1.00  0.00           N
ATOM   1787  CD2 HIS A 112      59.909  59.879  95.732  1.00  0.00           C
ATOM   1789  C   HIS A 112      62.049  60.369  98.522  1.00  0.00           C
ATOM   1790  O   HIS A 112      62.889  59.619  98.034  1.00  0.00           O
ATOM   1791  N   GLU A 113      62.209  61.700  98.533  1.00  0.00           N
ATOM   1793  CA  GLU A 113      63.348  62.398  97.992  1.00  0.00           C
ATOM   1795  CB  GLU A 113      62.979  63.889  98.023  1.00  0.00           C
ATOM   1798  CG  GLU A 113      63.659  64.679  96.892  1.00  0.00           C
ATOM   1801  CD  GLU A 113      63.459  64.000  95.534  1.00  0.00           C
ATOM   1802  OE1 GLU A 113      62.290  63.699  95.192  1.00  0.00           O
ATOM   1803  OE2 GLU A 113      64.479  63.780  94.832  1.00  0.00           O
ATOM   1804  C   GLU A 113      64.660  62.129  98.732  1.00  0.00           C
ATOM   1805  O   GLU A 113      65.749  61.989  98.172  1.00  0.00           O
ATOM   1806  N   MET A 114      64.589  61.979 100.073  1.00  0.00           N
ATOM   1808  CA  MET A 114      65.659  61.428 100.882  1.00  0.00           C
ATOM   1810  CB  MET A 114      65.279  61.439 102.372  1.00  0.00           C
ATOM   1813  CG  MET A 114      66.489  61.660 103.303  1.00  0.00           C
ATOM   1816  SD  MET A 114      66.029  61.959 105.033  1.00  0.00           S
ATOM   1817  CE  MET A 114      64.848  60.590 105.163  1.00  0.00           C
ATOM   1821  C   MET A 114      65.999  60.000 100.483  1.00  0.00           C
ATOM   1822  O   MET A 114      67.160  59.589 100.472  1.00  0.00           O
ATOM   1823  N   GLY A 115      64.979  59.189 100.103  1.00  0.00           N
ATOM   1825  CA  GLY A 115      65.169  57.878  99.503  1.00  0.00           C
ATOM   1828  C   GLY A 115      66.058  57.950  98.293  1.00  0.00           C
ATOM   1829  O   GLY A 115      67.130  57.328  98.272  1.00  0.00           O
ATOM   1830  N   HIS A 116      65.719  58.829  97.333  1.00  0.00           N
ATOM   1832  CA  HIS A 116      66.459  59.049  96.104  1.00  0.00           C
ATOM   1834  CB  HIS A 116      65.880  60.220  95.243  1.00  0.00           C
ATOM   1837  ND1 HIS A 116      64.660  58.920  93.542  1.00  0.00           N
ATOM   1838  CG  HIS A 116      64.609  59.890  94.512  1.00  0.00           C
ATOM   1839  CE1 HIS A 116      63.449  58.910  93.004  1.00  0.00           C
ATOM   1841  NE2 HIS A 116      62.639  59.828  93.573  1.00  0.00           N
ATOM   1843  CD2 HIS A 116      63.379  60.480  94.534  1.00  0.00           C
ATOM   1845  C   HIS A 116      67.939  59.349  96.343  1.00  0.00           C
ATOM   1846  O   HIS A 116      68.819  58.788  95.683  1.00  0.00           O
ATOM   1847  N   VAL A 117      68.289  60.220  97.312  1.00  0.00           N
ATOM   1849  CA  VAL A 117      69.679  60.500  97.633  1.00  0.00           C
ATOM   1851  CB  VAL A 117      69.829  61.840  98.342  1.00  0.00           C
ATOM   1853  CG1 VAL A 117      69.709  61.750  99.863  1.00  0.00           C
ATOM   1857  CG2 VAL A 117      71.149  62.479  97.894  1.00  0.00           C
ATOM   1861  C   VAL A 117      70.460  59.349  98.293  1.00  0.00           C
ATOM   1862  O   VAL A 117      71.599  59.079  97.932  1.00  0.00           O
ATOM   1863  N   ALA A 118      69.829  58.589  99.212  1.00  0.00           N
ATOM   1865  CA  ALA A 118      70.460  57.530  99.974  1.00  0.00           C
ATOM   1867  CB  ALA A 118      69.549  57.210 101.162  1.00  0.00           C
ATOM   1871  C   ALA A 118      70.640  56.240  99.193  1.00  0.00           C
ATOM   1872  O   ALA A 118      71.229  55.250  99.632  1.00  0.00           O
ATOM   1873  N   LEU A 119      70.059  56.189  97.992  1.00  0.00           N
ATOM   1875  CA  LEU A 119      70.199  55.079  97.073  1.00  0.00           C
ATOM   1877  CB  LEU A 119      68.819  54.749  96.504  1.00  0.00           C
ATOM   1880  CG  LEU A 119      67.969  53.799  97.382  1.00  0.00           C
ATOM   1882  CD1 LEU A 119      68.499  52.369  97.433  1.00  0.00           C
ATOM   1886  CD2 LEU A 119      67.660  54.309  98.802  1.00  0.00           C
ATOM   1890  C   LEU A 119      71.089  55.480  95.922  1.00  0.00           C
ATOM   1891  O   LEU A 119      71.479  54.669  95.084  1.00  0.00           O
ATOM   1892  N   GLY A 120      71.399  56.789  95.893  1.00  0.00           N
ATOM   1894  CA  GLY A 120      72.049  57.460  94.792  1.00  0.00           C
ATOM   1897  C   GLY A 120      71.309  57.360  93.503  1.00  0.00           C
ATOM   1898  O   GLY A 120      71.909  57.119  92.472  1.00  0.00           O
ATOM   1899  N   HIS A 121      69.979  57.530  93.512  1.00  0.00           N
ATOM   1901  CA  HIS A 121      69.160  57.449  92.323  1.00  0.00           C
ATOM   1903  CB  HIS A 121      67.660  57.420  92.662  1.00  0.00           C
ATOM   1906  ND1 HIS A 121      66.118  56.119  94.082  1.00  0.00           N
ATOM   1907  CG  HIS A 121      67.229  56.119  93.284  1.00  0.00           C
ATOM   1908  CE1 HIS A 121      65.918  54.869  94.432  1.00  0.00           C
ATOM   1910  NE2 HIS A 121      66.848  54.049  93.904  1.00  0.00           N
ATOM   1912  CD2 HIS A 121      67.719  54.850  93.182  1.00  0.00           C
ATOM   1914  C   HIS A 121      69.509  58.479  91.272  1.00  0.00           C
ATOM   1915  O   HIS A 121      69.660  58.139  90.103  1.00  0.00           O
ATOM   1916  N   VAL A 122      69.738  59.760  91.663  1.00  0.00           N
ATOM   1918  CA  VAL A 122      70.259  60.799  90.773  1.00  0.00           C
ATOM   1920  CB  VAL A 122      70.359  62.119  91.533  1.00  0.00           C
ATOM   1922  CG1 VAL A 122      71.029  63.250  90.714  1.00  0.00           C
ATOM   1926  CG2 VAL A 122      68.939  62.538  91.912  1.00  0.00           C
ATOM   1930  C   VAL A 122      71.619  60.469  90.192  1.00  0.00           C
ATOM   1931  O   VAL A 122      71.869  60.590  88.993  1.00  0.00           O
ATOM   1932  N   LYS A 123      72.520  59.979  91.062  1.00  0.00           N
ATOM   1934  CA  LYS A 123      73.849  59.539  90.723  1.00  0.00           C
ATOM   1936  CB  LYS A 123      74.569  58.970  91.973  1.00  0.00           C
ATOM   1939  CG  LYS A 123      74.519  59.820  93.252  1.00  0.00           C
ATOM   1942  CD  LYS A 123      75.169  59.040  94.412  1.00  0.00           C
ATOM   1945  CE  LYS A 123      74.759  59.529  95.803  1.00  0.00           C
ATOM   1948  NZ  LYS A 123      75.399  58.710  96.842  1.00  0.00           N
ATOM   1952  C   LYS A 123      73.789  58.410  89.723  1.00  0.00           C
ATOM   1953  O   LYS A 123      74.399  58.429  88.662  1.00  0.00           O
ATOM   1954  N   LYS A 124      72.979  57.369  90.003  1.00  0.00           N
ATOM   1956  CA  LYS A 124      72.809  56.229  89.132  1.00  0.00           C
ATOM   1958  CB  LYS A 124      72.030  55.139  89.882  1.00  0.00           C
ATOM   1961  CG  LYS A 124      72.049  53.788  89.152  1.00  0.00           C
ATOM   1964  CD  LYS A 124      71.349  52.678  89.944  1.00  0.00           C
ATOM   1967  CE  LYS A 124      71.489  51.319  89.242  1.00  0.00           C
ATOM   1970  NZ  LYS A 124      70.668  50.319  89.932  1.00  0.00           N
ATOM   1974  C   LYS A 124      72.168  56.579  87.794  1.00  0.00           C
ATOM   1975  O   LYS A 124      72.689  56.180  86.754  1.00  0.00           O
ATOM   1976  N   GLY A 125      71.098  57.398  87.794  1.00  0.00           N
ATOM   1978  CA  GLY A 125      70.429  57.850  86.562  1.00  0.00           C
ATOM   1981  C   GLY A 125      71.289  58.680  85.653  1.00  0.00           C
ATOM   1982  O   GLY A 125      71.369  58.449  84.453  1.00  0.00           O
ATOM   1983  N   MET A 126      72.019  59.660  86.213  1.00  0.00           N
ATOM   1985  CA  MET A 126      73.029  60.389  85.472  1.00  0.00           C
ATOM   1987  CB  MET A 126      73.669  61.410  86.442  1.00  0.00           C
ATOM   1990  CG  MET A 126      74.759  62.309  85.833  1.00  0.00           C
ATOM   1993  SD  MET A 126      74.070  63.680  84.863  1.00  0.00           S
ATOM   1994  CE  MET A 126      73.969  64.820  86.264  1.00  0.00           C
ATOM   1998  C   MET A 126      74.139  59.489  84.923  1.00  0.00           C
ATOM   1999  O   MET A 126      74.598  59.599  83.783  1.00  0.00           O
ATOM   2000  N   GLN A 127      74.618  58.559  85.773  1.00  0.00           N
ATOM   2002  CA  GLN A 127      75.769  57.738  85.522  1.00  0.00           C
ATOM   2004  CB  GLN A 127      76.289  57.039  86.784  1.00  0.00           C
ATOM   2007  CG  GLN A 127      77.059  58.050  87.633  1.00  0.00           C
ATOM   2010  CD  GLN A 127      77.299  57.530  89.033  1.00  0.00           C
ATOM   2011  OE1 GLN A 127      77.160  58.219  90.033  1.00  0.00           O
ATOM   2012  NE2 GLN A 127      77.709  56.250  89.123  1.00  0.00           N
ATOM   2015  C   GLN A 127      75.769  56.770  84.403  1.00  0.00           C
ATOM   2016  O   GLN A 127      76.779  56.628  83.722  1.00  0.00           O
ATOM   2017  N   VAL A 128      74.679  56.040  84.214  1.00  0.00           N
ATOM   2019  CA  VAL A 128      74.719  55.000  83.223  1.00  0.00           C
ATOM   2021  CB  VAL A 128      74.149  53.710  83.783  1.00  0.00           C
ATOM   2023  CG1 VAL A 128      72.869  53.928  84.593  1.00  0.00           C
ATOM   2027  CG2 VAL A 128      73.949  52.678  82.673  1.00  0.00           C
ATOM   2031  C   VAL A 128      74.168  55.500  81.903  1.00  0.00           C
ATOM   2032  O   VAL A 128      74.469  54.949  80.843  1.00  0.00           O
ATOM   2033  N   ALA A 129      73.499  56.670  81.912  1.00  0.00           N
ATOM   2035  CA  ALA A 129      73.098  57.409  80.732  1.00  0.00           C
ATOM   2037  CB  ALA A 129      72.059  58.468  81.113  1.00  0.00           C
ATOM   2041  C   ALA A 129      74.249  58.139  80.084  1.00  0.00           C
ATOM   2042  O   ALA A 129      74.249  58.359  78.883  1.00  0.00           O
ATOM   2043  N   LEU A 130      75.268  58.530  80.872  1.00  0.00           N
ATOM   2045  CA  LEU A 130      76.430  59.250  80.373  1.00  0.00           C
ATOM   2047  CB  LEU A 130      76.559  60.579  81.152  1.00  0.00           C
ATOM   2050  CG  LEU A 130      75.309  61.479  81.092  1.00  0.00           C
ATOM   2052  CD1 LEU A 130      75.609  62.780  81.842  1.00  0.00           C
ATOM   2056  CD2 LEU A 130      74.839  61.750  79.652  1.00  0.00           C
ATOM   2060  C   LEU A 130      77.689  58.398  80.513  1.00  0.00           C
ATOM   2061  O   LEU A 130      78.819  58.810  80.243  1.00  0.00           O
ATOM   2062  N   GLY A 131      77.520  57.129  80.923  1.00  0.00           N
ATOM   2064  CA  GLY A 131      78.598  56.210  81.202  1.00  0.00           C
ATOM   2067  C   GLY A 131      79.590  56.639  82.262  1.00  0.00           C
ATOM   2068  O   GLY A 131      79.469  57.639  82.964  1.00  0.00           O
ATOM   2069  N   THR A 132      80.639  55.820  82.444  1.00  0.00           N
ATOM   2071  CA  THR A 132      81.630  56.010  83.493  1.00  0.00           C
ATOM   2073  CB  THR A 132      82.659  54.890  83.413  1.00  0.00           C
ATOM   2075  OG1 THR A 132      81.980  53.689  83.732  1.00  0.00           O
ATOM   2077  CG2 THR A 132      83.809  55.020  84.422  1.00  0.00           C
ATOM   2081  C   THR A 132      82.360  57.328  83.433  1.00  0.00           C
ATOM   2082  O   THR A 132      82.460  58.079  84.412  1.00  0.00           O
ATOM   2083  N   ASN A 133      82.859  57.650  82.233  1.00  0.00           N
ATOM   2085  CA  ASN A 133      83.790  58.718  82.023  1.00  0.00           C
ATOM   2087  CB  ASN A 133      84.359  58.578  80.583  1.00  0.00           C
ATOM   2090  CG  ASN A 133      85.809  59.030  80.612  1.00  0.00           C
ATOM   2091  OD1 ASN A 133      86.140  59.990  81.302  1.00  0.00           O
ATOM   2092  ND2 ASN A 133      86.710  58.279  79.952  1.00  0.00           N
ATOM   2095  C   ASN A 133      83.169  60.079  82.323  1.00  0.00           C
ATOM   2096  O   ASN A 133      83.729  60.910  83.042  1.00  0.00           O
ATOM   2097  N   ALA A 134      81.919  60.290  81.854  1.00  0.00           N
ATOM   2099  CA  ALA A 134      81.320  61.600  81.854  1.00  0.00           C
ATOM   2101  CB  ALA A 134      80.049  61.558  80.993  1.00  0.00           C
ATOM   2105  C   ALA A 134      80.939  62.078  83.232  1.00  0.00           C
ATOM   2106  O   ALA A 134      80.779  63.269  83.462  1.00  0.00           O
ATOM   2107  N   VAL A 135      80.809  61.180  84.222  1.00  0.00           N
ATOM   2109  CA  VAL A 135      80.310  61.569  85.522  1.00  0.00           C
ATOM   2111  CB  VAL A 135      79.299  60.569  86.062  1.00  0.00           C
ATOM   2113  CG1 VAL A 135      78.589  61.229  87.262  1.00  0.00           C
ATOM   2117  CG2 VAL A 135      78.299  60.189  84.952  1.00  0.00           C
ATOM   2121  C   VAL A 135      81.460  61.619  86.482  1.00  0.00           C
ATOM   2122  O   VAL A 135      81.508  62.430  87.402  1.00  0.00           O
ATOM   2123  N   ARG A 136      82.469  60.760  86.283  1.00  0.00           N
ATOM   2125  CA  ARG A 136      83.719  60.879  86.992  1.00  0.00           C
ATOM   2127  CB  ARG A 136      84.620  59.669  86.742  1.00  0.00           C
ATOM   2130  CG  ARG A 136      85.809  59.648  87.702  1.00  0.00           C
ATOM   2133  CD  ARG A 136      86.660  58.419  87.472  1.00  0.00           C
ATOM   2136  NE  ARG A 136      87.749  58.398  88.493  1.00  0.00           N
ATOM   2138  CZ  ARG A 136      88.969  58.840  88.242  1.00  0.00           C
ATOM   2139  NH1 ARG A 136      89.259  59.510  87.152  1.00  0.00           N
ATOM   2142  NH2 ARG A 136      89.909  58.710  89.143  1.00  0.00           N
ATOM   2145  C   ARG A 136      84.459  62.160  86.663  1.00  0.00           C
ATOM   2146  O   ARG A 136      84.960  62.840  87.552  1.00  0.00           O
ATOM   2147  N   VAL A 137      84.489  62.579  85.373  1.00  0.00           N
ATOM   2149  CA  VAL A 137      85.000  63.889  85.014  1.00  0.00           C
ATOM   2151  CB  VAL A 137      85.180  64.030  83.503  1.00  0.00           C
ATOM   2153  CG1 VAL A 137      83.899  64.460  82.783  1.00  0.00           C
ATOM   2157  CG2 VAL A 137      86.309  65.030  83.214  1.00  0.00           C
ATOM   2161  C   VAL A 137      84.210  65.040  85.653  1.00  0.00           C
ATOM   2162  O   VAL A 137      84.760  66.070  86.022  1.00  0.00           O
ATOM   2163  N   ALA A 138      82.889  64.890  85.854  1.00  0.00           N
ATOM   2165  CA  ALA A 138      82.068  65.839  86.602  1.00  0.00           C
ATOM   2167  CB  ALA A 138      80.599  65.479  86.353  1.00  0.00           C
ATOM   2171  C   ALA A 138      82.299  65.869  88.112  1.00  0.00           C
ATOM   2172  O   ALA A 138      82.029  66.868  88.783  1.00  0.00           O
ATOM   2173  N   ALA A 139      82.740  64.739  88.713  1.00  0.00           N
ATOM   2175  CA  ALA A 139      82.699  64.539  90.143  1.00  0.00           C
ATOM   2177  CB  ALA A 139      81.980  63.209  90.413  1.00  0.00           C
ATOM   2181  C   ALA A 139      84.060  64.439  90.793  1.00  0.00           C
ATOM   2182  O   ALA A 139      84.139  64.530  92.012  1.00  0.00           O
ATOM   2183  N   ALA A 140      85.140  64.250  89.993  1.00  0.00           N
ATOM   2185  CA  ALA A 140      86.549  64.250  90.373  1.00  0.00           C
ATOM   2187  CB  ALA A 140      86.899  64.559  91.842  1.00  0.00           C
ATOM   2191  C   ALA A 140      87.269  62.969  89.982  1.00  0.00           C
ATOM   2192  O   ALA A 140      86.688  61.889  89.882  1.00  0.00           O
ATOM   2193  N   SER A 141      88.610  63.029  89.882  1.00  0.00           N
ATOM   2195  CA  SER A 141      89.489  61.879  89.912  1.00  0.00           C
ATOM   2197  CB  SER A 141      90.719  62.129  89.012  1.00  0.00           C
ATOM   2200  OG  SER A 141      91.420  63.309  89.403  1.00  0.00           O
ATOM   2202  C   SER A 141      89.979  61.600  91.322  1.00  0.00           C
ATOM   2203  O   SER A 141      90.900  60.828  91.552  1.00  0.00           O
ATOM   2204  N   ALA A 142      89.319  62.249  92.283  1.00  0.00           N
ATOM   2206  CA  ALA A 142      89.620  62.390  93.682  1.00  0.00           C
ATOM   2208  CB  ALA A 142      90.089  61.100  94.394  1.00  0.00           C
ATOM   2212  C   ALA A 142      90.438  63.610  94.033  1.00  0.00           C
ATOM   2213  O   ALA A 142      91.029  64.299  93.193  1.00  0.00           O
ATOM   2214  N   GLY A 143      90.418  63.949  95.332  1.00  0.00           N
ATOM   2216  CA  GLY A 143      90.889  65.209  95.852  1.00  0.00           C
ATOM   2219  C   GLY A 143      89.749  66.179  95.893  1.00  0.00           C
ATOM   2220  O   GLY A 143      88.990  66.219  96.863  1.00  0.00           O
ATOM   2221  N   GLY A 144      89.620  66.979  94.823  1.00  0.00           N
ATOM   2223  CA  GLY A 144      88.579  67.979  94.642  1.00  0.00           C
ATOM   2226  C   GLY A 144      88.099  67.839  93.252  1.00  0.00           C
ATOM   2227  O   GLY A 144      88.529  66.919  92.562  1.00  0.00           O
ATOM   2228  N   ILE A 145      87.220  68.740  92.762  1.00  0.00           N
ATOM   2230  CA  ILE A 145      86.618  68.589  91.442  1.00  0.00           C
ATOM   2232  CB  ILE A 145      85.529  69.629  91.092  1.00  0.00           C
ATOM   2234  CG2 ILE A 145      84.568  69.879  92.283  1.00  0.00           C
ATOM   2238  CG1 ILE A 145      86.070  70.949  90.492  1.00  0.00           C
ATOM   2241  CD  ILE A 145      84.979  71.930  90.062  1.00  0.00           C
ATOM   2245  C   ILE A 145      87.699  68.539  90.352  1.00  0.00           C
ATOM   2246  O   ILE A 145      88.629  69.360  90.294  1.00  0.00           O
ATOM   2247  N   VAL A 146      87.509  67.600  89.412  1.00  0.00           N
ATOM   2249  CA  VAL A 146      87.600  67.979  88.022  1.00  0.00           C
ATOM   2251  CB  VAL A 146      88.149  66.939  87.043  1.00  0.00           C
ATOM   2253  CG1 VAL A 146      87.729  67.269  85.592  1.00  0.00           C
ATOM   2257  CG2 VAL A 146      87.799  65.489  87.402  1.00  0.00           C
ATOM   2261  C   VAL A 146      86.239  68.549  87.692  1.00  0.00           C
ATOM   2262  O   VAL A 146      85.199  68.029  88.083  1.00  0.00           O
ATOM   2263  N   GLY A 147      86.269  69.729  87.083  1.00  0.00           N
ATOM   2265  CA  GLY A 147      85.109  70.508  86.754  1.00  0.00           C
ATOM   2268  C   GLY A 147      85.030  70.549  85.273  1.00  0.00           C
ATOM   2269  O   GLY A 147      86.019  70.420  84.552  1.00  0.00           O
ATOM   2270  N   SER A 148      83.820  70.750  84.772  1.00  0.00           N
ATOM   2272  CA  SER A 148      83.559  70.669  83.372  1.00  0.00           C
ATOM   2274  CB  SER A 148      83.309  69.219  82.943  1.00  0.00           C
ATOM   2277  OG  SER A 148      83.198  69.139  81.523  1.00  0.00           O
ATOM   2279  C   SER A 148      82.379  71.579  83.112  1.00  0.00           C
ATOM   2280  O   SER A 148      81.940  72.280  84.023  1.00  0.00           O
ATOM   2281  N   LEU A 149      81.829  71.610  81.894  1.00  0.00           N
ATOM   2283  CA  LEU A 149      80.558  72.269  81.632  1.00  0.00           C
ATOM   2285  CB  LEU A 149      80.329  72.490  80.122  1.00  0.00           C
ATOM   2288  CG  LEU A 149      79.339  73.640  79.762  1.00  0.00           C
ATOM   2290  CD1 LEU A 149      78.069  73.710  80.604  1.00  0.00           C
ATOM   2294  CD2 LEU A 149      80.009  75.009  79.854  1.00  0.00           C
ATOM   2298  C   LEU A 149      79.399  71.489  82.272  1.00  0.00           C
ATOM   2299  O   LEU A 149      78.549  70.879  81.623  1.00  0.00           O
ATOM   2300  N   SER A 150      79.329  71.549  83.613  1.00  0.00           N
ATOM   2302  CA  SER A 150      78.359  70.850  84.432  1.00  0.00           C
ATOM   2304  CB  SER A 150      78.899  70.809  85.882  1.00  0.00           C
ATOM   2307  OG  SER A 150      78.009  70.180  86.803  1.00  0.00           O
ATOM   2309  C   SER A 150      76.999  71.509  84.372  1.00  0.00           C
ATOM   2310  O   SER A 150      75.959  70.869  84.502  1.00  0.00           O
ATOM   2311  N   GLN A 151      76.990  72.820  84.082  1.00  0.00           N
ATOM   2313  CA  GLN A 151      75.819  73.689  83.952  1.00  0.00           C
ATOM   2315  CB  GLN A 151      76.349  75.100  83.604  1.00  0.00           C
ATOM   2318  CG  GLN A 151      75.349  76.290  83.402  1.00  0.00           C
ATOM   2321  CD  GLN A 151      76.089  77.609  83.112  1.00  0.00           C
ATOM   2322  OE1 GLN A 151      75.759  78.749  83.423  1.00  0.00           O
ATOM   2323  NE2 GLN A 151      77.199  77.439  82.363  1.00  0.00           N
ATOM   2326  C   GLN A 151      74.779  73.180  82.964  1.00  0.00           C
ATOM   2327  O   GLN A 151      73.589  73.239  83.223  1.00  0.00           O
ATOM   2328  N   SER A 152      75.199  72.559  81.842  1.00  0.00           N
ATOM   2330  CA  SER A 152      74.279  71.820  80.973  1.00  0.00           C
ATOM   2332  CB  SER A 152      75.020  71.140  79.803  1.00  0.00           C
ATOM   2335  OG  SER A 152      75.749  72.070  79.012  1.00  0.00           O
ATOM   2337  C   SER A 152      73.520  70.689  81.663  1.00  0.00           C
ATOM   2338  O   SER A 152      72.308  70.520  81.503  1.00  0.00           O
ATOM   2339  N   GLN A 153      74.199  69.869  82.482  1.00  0.00           N
ATOM   2341  CA  GLN A 153      73.589  68.819  83.273  1.00  0.00           C
ATOM   2343  CB  GLN A 153      74.660  67.899  83.933  1.00  0.00           C
ATOM   2346  CG  GLN A 153      75.369  66.960  82.934  1.00  0.00           C
ATOM   2349  CD  GLN A 153      74.329  66.219  82.093  1.00  0.00           C
ATOM   2350  OE1 GLN A 153      73.299  65.758  82.592  1.00  0.00           O
ATOM   2351  NE2 GLN A 153      74.549  66.119  80.773  1.00  0.00           N
ATOM   2354  C   GLN A 153      72.599  69.279  84.333  1.00  0.00           C
ATOM   2355  O   GLN A 153      71.579  68.650  84.604  1.00  0.00           O
ATOM   2356  N   LEU A 154      72.889  70.399  84.993  1.00  0.00           N
ATOM   2358  CA  LEU A 154      72.079  70.879  86.073  1.00  0.00           C
ATOM   2360  CB  LEU A 154      72.979  71.710  87.002  1.00  0.00           C
ATOM   2363  CG  LEU A 154      74.239  70.929  87.444  1.00  0.00           C
ATOM   2365  CD1 LEU A 154      75.249  71.879  88.062  1.00  0.00           C
ATOM   2369  CD2 LEU A 154      73.930  69.749  88.372  1.00  0.00           C
ATOM   2373  C   LEU A 154      70.889  71.639  85.522  1.00  0.00           C
ATOM   2374  O   LEU A 154      69.779  71.520  86.042  1.00  0.00           O
ATOM   2375  N   GLY A 155      71.058  72.320  84.362  1.00  0.00           N
ATOM   2377  CA  GLY A 155      69.979  72.780  83.503  1.00  0.00           C
ATOM   2380  C   GLY A 155      69.059  71.680  83.042  1.00  0.00           C
ATOM   2381  O   GLY A 155      67.839  71.770  83.104  1.00  0.00           O
ATOM   2382  N   ASN A 156      69.639  70.559  82.584  1.00  0.00           N
ATOM   2384  CA  ASN A 156      68.859  69.430  82.083  1.00  0.00           C
ATOM   2386  CB  ASN A 156      69.729  68.559  81.143  1.00  0.00           C
ATOM   2389  CG  ASN A 156      70.139  69.340  79.894  1.00  0.00           C
ATOM   2390  OD1 ASN A 156      69.649  70.430  79.572  1.00  0.00           O
ATOM   2391  ND2 ASN A 156      71.089  68.780  79.112  1.00  0.00           N
ATOM   2394  C   ASN A 156      68.179  68.530  83.112  1.00  0.00           C
ATOM   2395  O   ASN A 156      67.149  67.930  82.794  1.00  0.00           O
ATOM   2396  N   LEU A 157      68.689  68.379  84.362  1.00  0.00           N
ATOM   2398  CA  LEU A 157      68.069  67.509  85.352  1.00  0.00           C
ATOM   2400  CB  LEU A 157      69.129  66.670  86.132  1.00  0.00           C
ATOM   2403  CG  LEU A 157      69.939  65.649  85.312  1.00  0.00           C
ATOM   2405  CD1 LEU A 157      70.569  64.629  86.283  1.00  0.00           C
ATOM   2409  CD2 LEU A 157      69.099  64.909  84.272  1.00  0.00           C
ATOM   2413  C   LEU A 157      67.319  68.219  86.462  1.00  0.00           C
ATOM   2414  O   LEU A 157      66.419  67.650  87.083  1.00  0.00           O
ATOM   2415  N   GLY A 158      67.689  69.469  86.792  1.00  0.00           N
ATOM   2417  CA  GLY A 158      67.219  70.109  88.022  1.00  0.00           C
ATOM   2420  C   GLY A 158      66.668  71.499  87.902  1.00  0.00           C
ATOM   2421  O   GLY A 158      66.309  72.089  88.912  1.00  0.00           O
ATOM   2422  N   GLU A 159      66.599  72.100  86.702  1.00  0.00           N
ATOM   2424  CA  GLU A 159      65.880  73.339  86.482  1.00  0.00           C
ATOM   2426  CB  GLU A 159      66.369  74.059  85.202  1.00  0.00           C
ATOM   2429  CG  GLU A 159      67.669  74.850  85.482  1.00  0.00           C
ATOM   2432  CD  GLU A 159      67.348  75.960  86.462  1.00  0.00           C
ATOM   2433  OE1 GLU A 159      66.769  76.989  85.993  1.00  0.00           O
ATOM   2434  OE2 GLU A 159      67.559  75.799  87.683  1.00  0.00           O
ATOM   2435  C   GLU A 159      64.359  73.258  86.512  1.00  0.00           C
ATOM   2436  O   GLU A 159      63.750  72.210  86.573  1.00  0.00           O
ATOM   2437  N   LYS A 160      63.668  74.419  86.452  1.00  0.00           N
ATOM   2439  CA  LYS A 160      62.220  74.460  86.503  1.00  0.00           C
ATOM   2441  CB  LYS A 160      61.739  75.920  86.693  1.00  0.00           C
ATOM   2444  CG  LYS A 160      61.899  76.809  85.443  1.00  0.00           C
ATOM   2447  CD  LYS A 160      61.250  78.199  85.522  1.00  0.00           C
ATOM   2450  CE  LYS A 160      61.969  79.170  86.442  1.00  0.00           C
ATOM   2453  NZ  LYS A 160      61.549  78.959  87.832  1.00  0.00           N
ATOM   2457  C   LYS A 160      61.529  73.930  85.243  1.00  0.00           C
ATOM   2458  O   LYS A 160      60.380  73.510  85.273  1.00  0.00           O
ATOM   2459  N   LEU A 161      62.229  73.970  84.092  1.00  0.00           N
ATOM   2461  CA  LEU A 161      61.660  73.589  82.823  1.00  0.00           C
ATOM   2463  CB  LEU A 161      62.299  74.368  81.632  1.00  0.00           C
ATOM   2466  CG  LEU A 161      62.119  75.898  81.552  1.00  0.00           C
ATOM   2468  CD1 LEU A 161      63.299  76.660  82.183  1.00  0.00           C
ATOM   2472  CD2 LEU A 161      61.999  76.339  80.084  1.00  0.00           C
ATOM   2476  C   LEU A 161      61.949  72.119  82.562  1.00  0.00           C
ATOM   2477  O   LEU A 161      61.639  71.579  81.512  1.00  0.00           O
ATOM   2478  N   VAL A 162      62.569  71.430  83.522  1.00  0.00           N
ATOM   2480  CA  VAL A 162      62.979  70.049  83.354  1.00  0.00           C
ATOM   2482  CB  VAL A 162      64.479  69.879  83.193  1.00  0.00           C
ATOM   2484  CG1 VAL A 162      64.959  70.789  82.062  1.00  0.00           C
ATOM   2488  CG2 VAL A 162      65.239  70.229  84.482  1.00  0.00           C
ATOM   2492  C   VAL A 162      62.449  69.309  84.552  1.00  0.00           C
ATOM   2493  O   VAL A 162      62.220  69.890  85.612  1.00  0.00           O
ATOM   2494  N   ASN A 163      62.179  68.020  84.394  1.00  0.00           N
ATOM   2496  CA  ASN A 163      61.770  67.148  85.472  1.00  0.00           C
ATOM   2498  CB  ASN A 163      60.359  66.579  85.253  1.00  0.00           C
ATOM   2501  CG  ASN A 163      59.329  67.699  85.283  1.00  0.00           C
ATOM   2502  OD1 ASN A 163      59.379  68.619  86.092  1.00  0.00           O
ATOM   2503  ND2 ASN A 163      58.359  67.650  84.333  1.00  0.00           N
ATOM   2506  C   ASN A 163      62.768  66.019  85.482  1.00  0.00           C
ATOM   2507  O   ASN A 163      63.129  65.500  84.422  1.00  0.00           O
ATOM   2508  N   SER A 164      63.259  65.629  86.673  1.00  0.00           N
ATOM   2510  CA  SER A 164      64.189  64.519  86.772  1.00  0.00           C
ATOM   2512  CB  SER A 164      64.868  64.460  88.172  1.00  0.00           C
ATOM   2515  OG  SER A 164      65.868  63.440  88.273  1.00  0.00           O
ATOM   2517  C   SER A 164      63.499  63.199  86.442  1.00  0.00           C
ATOM   2518  O   SER A 164      62.360  62.959  86.854  1.00  0.00           O
ATOM   2519  N   GLN A 165      64.149  62.309  85.672  1.00  0.00           N
ATOM   2521  CA  GLN A 165      63.598  60.989  85.413  1.00  0.00           C
ATOM   2523  CB  GLN A 165      63.519  60.620  83.923  1.00  0.00           C
ATOM   2526  CG  GLN A 165      62.449  61.470  83.214  1.00  0.00           C
ATOM   2529  CD  GLN A 165      61.989  60.919  81.872  1.00  0.00           C
ATOM   2530  OE1 GLN A 165      62.098  59.739  81.533  1.00  0.00           O
ATOM   2531  NE2 GLN A 165      61.349  61.800  81.062  1.00  0.00           N
ATOM   2534  C   GLN A 165      64.219  59.890  86.243  1.00  0.00           C
ATOM   2535  O   GLN A 165      65.439  59.690  86.312  1.00  0.00           O
ATOM   2536  N   PHE A 166      63.329  59.110  86.872  1.00  0.00           N
ATOM   2538  CA  PHE A 166      63.659  57.969  87.692  1.00  0.00           C
ATOM   2540  CB  PHE A 166      63.259  58.180  89.184  1.00  0.00           C
ATOM   2543  CG  PHE A 166      63.979  59.389  89.733  1.00  0.00           C
ATOM   2544  CD1 PHE A 166      63.309  60.610  89.902  1.00  0.00           C
ATOM   2546  CE1 PHE A 166      63.969  61.709  90.452  1.00  0.00           C
ATOM   2548  CZ  PHE A 166      65.299  61.600  90.872  1.00  0.00           C
ATOM   2550  CD2 PHE A 166      65.320  59.289  90.133  1.00  0.00           C
ATOM   2552  CE2 PHE A 166      65.979  60.378  90.703  1.00  0.00           C
ATOM   2554  C   PHE A 166      62.939  56.750  87.152  1.00  0.00           C
ATOM   2555  O   PHE A 166      61.799  56.840  86.693  1.00  0.00           O
ATOM   2556  N   SER A 167      63.569  55.559  87.173  1.00  0.00           N
ATOM   2558  CA  SER A 167      62.929  54.259  86.912  1.00  0.00           C
ATOM   2560  CB  SER A 167      63.848  53.039  87.163  1.00  0.00           C
ATOM   2563  OG  SER A 167      65.180  53.460  87.363  1.00  0.00           O
ATOM   2565  C   SER A 167      61.729  53.939  87.773  1.00  0.00           C
ATOM   2566  O   SER A 167      61.619  54.449  88.883  1.00  0.00           O
ATOM   2567  N   GLN A 168      60.910  52.939  87.382  1.00  0.00           N
ATOM   2569  CA  GLN A 168      60.029  52.239  88.312  1.00  0.00           C
ATOM   2571  CB  GLN A 168      59.218  51.148  87.584  1.00  0.00           C
ATOM   2574  CG  GLN A 168      57.959  50.610  88.312  1.00  0.00           C
ATOM   2577  CD  GLN A 168      56.969  51.719  88.673  1.00  0.00           C
ATOM   2578  OE1 GLN A 168      56.770  52.689  87.934  1.00  0.00           O
ATOM   2579  NE2 GLN A 168      56.328  51.600  89.863  1.00  0.00           N
ATOM   2582  C   GLN A 168      60.809  51.549  89.432  1.00  0.00           C
ATOM   2583  O   GLN A 168      60.450  51.619  90.592  1.00  0.00           O
ATOM   2584  N   ARG A 169      61.949  50.910  89.114  1.00  0.00           N
ATOM   2586  CA  ARG A 169      62.869  50.340  90.084  1.00  0.00           C
ATOM   2588  CB  ARG A 169      64.099  49.699  89.394  1.00  0.00           C
ATOM   2591  CG  ARG A 169      63.808  48.549  88.423  1.00  0.00           C
ATOM   2594  CD  ARG A 169      63.289  47.260  89.062  1.00  0.00           C
ATOM   2597  NE  ARG A 169      63.239  46.250  87.964  1.00  0.00           N
ATOM   2599  CZ  ARG A 169      64.319  45.669  87.463  1.00  0.00           C
ATOM   2600  NH1 ARG A 169      65.479  45.690  88.083  1.00  0.00           N
ATOM   2603  NH2 ARG A 169      64.269  45.020  86.322  1.00  0.00           N
ATOM   2606  C   ARG A 169      63.429  51.329  91.082  1.00  0.00           C
ATOM   2607  O   ARG A 169      63.549  51.010  92.262  1.00  0.00           O
ATOM   2608  N   GLN A 170      63.859  52.530  90.644  1.00  0.00           N
ATOM   2610  CA  GLN A 170      64.259  53.600  91.533  1.00  0.00           C
ATOM   2612  CB  GLN A 170      64.910  54.769  90.762  1.00  0.00           C
ATOM   2615  CG  GLN A 170      66.279  54.389  90.183  1.00  0.00           C
ATOM   2618  CD  GLN A 170      66.869  55.539  89.362  1.00  0.00           C
ATOM   2619  OE1 GLN A 170      66.219  56.199  88.553  1.00  0.00           O
ATOM   2620  NE2 GLN A 170      68.189  55.779  89.552  1.00  0.00           N
ATOM   2623  C   GLN A 170      63.139  54.119  92.393  1.00  0.00           C
ATOM   2624  O   GLN A 170      63.289  54.189  93.604  1.00  0.00           O
ATOM   2625  N   GLU A 171      61.969  54.410  91.784  1.00  0.00           N
ATOM   2627  CA  GLU A 171      60.779  54.828  92.472  1.00  0.00           C
ATOM   2629  CB  GLU A 171      59.649  55.049  91.442  1.00  0.00           C
ATOM   2632  CG  GLU A 171      59.799  56.389  90.703  1.00  0.00           C
ATOM   2635  CD  GLU A 171      59.348  57.509  91.614  1.00  0.00           C
ATOM   2636  OE1 GLU A 171      58.119  57.780  91.592  1.00  0.00           O
ATOM   2637  OE2 GLU A 171      60.169  58.039  92.393  1.00  0.00           O
ATOM   2638  C   GLU A 171      60.268  53.850  93.493  1.00  0.00           C
ATOM   2639  O   GLU A 171      60.078  54.189  94.652  1.00  0.00           O
ATOM   2640  N   ALA A 172      60.139  52.569  93.104  1.00  0.00           N
ATOM   2642  CA  ALA A 172      59.720  51.479  93.952  1.00  0.00           C
ATOM   2644  CB  ALA A 172      59.660  50.178  93.132  1.00  0.00           C
ATOM   2648  C   ALA A 172      60.649  51.250  95.122  1.00  0.00           C
ATOM   2649  O   ALA A 172      60.209  51.059  96.253  1.00  0.00           O
ATOM   2650  N   GLU A 173      61.969  51.329  94.882  1.00  0.00           N
ATOM   2652  CA  GLU A 173      62.919  51.439  95.963  1.00  0.00           C
ATOM   2654  CB  GLU A 173      64.379  51.488  95.464  1.00  0.00           C
ATOM   2657  CG  GLU A 173      64.939  50.178  94.863  1.00  0.00           C
ATOM   2660  CD  GLU A 173      65.239  49.058  95.842  1.00  0.00           C
ATOM   2661  OE1 GLU A 173      66.258  49.170  96.582  1.00  0.00           O
ATOM   2662  OE2 GLU A 173      64.539  48.020  95.823  1.00  0.00           O
ATOM   2663  C   GLU A 173      62.688  52.670  96.812  1.00  0.00           C
ATOM   2664  O   GLU A 173      62.589  52.560  98.034  1.00  0.00           O
ATOM   2665  N   ALA A 174      62.619  53.889  96.224  1.00  0.00           N
ATOM   2667  CA  ALA A 174      62.549  55.178  96.903  1.00  0.00           C
ATOM   2669  CB  ALA A 174      62.589  56.369  95.922  1.00  0.00           C
ATOM   2673  C   ALA A 174      61.349  55.259  97.803  1.00  0.00           C
ATOM   2674  O   ALA A 174      61.489  55.649  98.963  1.00  0.00           O
ATOM   2675  N   ASP A 175      60.188  54.760  97.333  1.00  0.00           N
ATOM   2677  CA  ASP A 175      59.008  54.479  98.113  1.00  0.00           C
ATOM   2679  CB  ASP A 175      57.898  54.030  97.153  1.00  0.00           C
ATOM   2682  CG  ASP A 175      57.378  55.200  96.343  1.00  0.00           C
ATOM   2683  OD1 ASP A 175      56.819  56.180  96.922  1.00  0.00           O
ATOM   2684  OD2 ASP A 175      57.378  55.049  95.092  1.00  0.00           O
ATOM   2685  C   ASP A 175      59.148  53.429  99.222  1.00  0.00           C
ATOM   2686  O   ASP A 175      58.709  53.659 100.343  1.00  0.00           O
ATOM   2687  N   ASP A 176      59.808  52.269  98.983  1.00  0.00           N
ATOM   2689  CA  ASP A 176      60.119  51.259 100.003  1.00  0.00           C
ATOM   2691  CB  ASP A 176      60.819  50.049  99.293  1.00  0.00           C
ATOM   2694  CG  ASP A 176      61.139  48.810 100.122  1.00  0.00           C
ATOM   2695  OD1 ASP A 176      61.718  48.928 101.232  1.00  0.00           O
ATOM   2696  OD2 ASP A 176      60.899  47.700  99.573  1.00  0.00           O
ATOM   2697  C   ASP A 176      60.959  51.829 101.143  1.00  0.00           C
ATOM   2698  O   ASP A 176      60.579  51.779 102.323  1.00  0.00           O
ATOM   2699  N   TYR A 177      62.029  52.549 100.793  1.00  0.00           N
ATOM   2701  CA  TYR A 177      62.758  53.349 101.742  1.00  0.00           C
ATOM   2703  CB  TYR A 177      64.109  53.900 101.192  1.00  0.00           C
ATOM   2706  CG  TYR A 177      65.209  52.850 101.213  1.00  0.00           C
ATOM   2707  CD1 TYR A 177      65.169  51.719 100.362  1.00  0.00           C
ATOM   2709  CE1 TYR A 177      66.238  50.820 100.322  1.00  0.00           C
ATOM   2711  CZ  TYR A 177      67.329  50.979 101.183  1.00  0.00           C
ATOM   2712  OH  TYR A 177      68.339  49.990 101.253  1.00  0.00           O
ATOM   2714  CD2 TYR A 177      66.340  53.009 102.043  1.00  0.00           C
ATOM   2716  CE2 TYR A 177      67.378  52.078 102.043  1.00  0.00           C
ATOM   2718  C   TYR A 177      61.910  54.449 102.363  1.00  0.00           C
ATOM   2719  O   TYR A 177      61.939  54.629 103.562  1.00  0.00           O
ATOM   2720  N   SER A 178      61.069  55.189 101.603  1.00  0.00           N
ATOM   2722  CA  SER A 178      60.219  56.250 102.143  1.00  0.00           C
ATOM   2724  CB  SER A 178      59.439  57.099 101.083  1.00  0.00           C
ATOM   2727  OG  SER A 178      58.098  56.689 100.803  1.00  0.00           O
ATOM   2729  C   SER A 178      59.299  55.729 103.232  1.00  0.00           C
ATOM   2730  O   SER A 178      59.189  56.358 104.284  1.00  0.00           O
ATOM   2731  N   TYR A 179      58.659  54.559 103.062  1.00  0.00           N
ATOM   2733  CA  TYR A 179      57.959  53.910 104.163  1.00  0.00           C
ATOM   2735  CB  TYR A 179      57.348  52.549 103.724  1.00  0.00           C
ATOM   2738  CG  TYR A 179      56.518  51.989 104.854  1.00  0.00           C
ATOM   2739  CD1 TYR A 179      55.198  52.430 104.993  1.00  0.00           C
ATOM   2741  CE1 TYR A 179      54.499  52.160 106.173  1.00  0.00           C
ATOM   2743  CZ  TYR A 179      55.069  51.400 107.172  1.00  0.00           C
ATOM   2744  OH  TYR A 179      54.359  51.250 108.372  1.00  0.00           O
ATOM   2746  CD2 TYR A 179      57.079  51.159 105.852  1.00  0.00           C
ATOM   2748  CE2 TYR A 179      56.339  50.849 107.003  1.00  0.00           C
ATOM   2750  C   TYR A 179      58.819  53.629 105.383  1.00  0.00           C
ATOM   2751  O   TYR A 179      58.449  53.988 106.504  1.00  0.00           O
ATOM   2752  N   ASP A 180      59.988  52.980 105.192  1.00  0.00           N
ATOM   2754  CA  ASP A 180      60.889  52.619 106.273  1.00  0.00           C
ATOM   2756  CB  ASP A 180      62.109  51.789 105.772  1.00  0.00           C
ATOM   2759  CG  ASP A 180      61.770  50.340 105.452  1.00  0.00           C
ATOM   2760  OD1 ASP A 180      60.590  49.939 105.362  1.00  0.00           O
ATOM   2761  OD2 ASP A 180      62.750  49.570 105.273  1.00  0.00           O
ATOM   2762  C   ASP A 180      61.369  53.869 107.003  1.00  0.00           C
ATOM   2763  O   ASP A 180      61.378  53.939 108.232  1.00  0.00           O
ATOM   2764  N   LEU A 181      61.700  54.920 106.253  1.00  0.00           N
ATOM   2766  CA  LEU A 181      61.979  56.229 106.742  1.00  0.00           C
ATOM   2768  CB  LEU A 181      62.389  57.160 105.562  1.00  0.00           C
ATOM   2771  CG  LEU A 181      63.769  56.959 104.872  1.00  0.00           C
ATOM   2773  CD1 LEU A 181      64.490  55.610 105.042  1.00  0.00           C
ATOM   2777  CD2 LEU A 181      63.689  57.409 103.403  1.00  0.00           C
ATOM   2781  C   LEU A 181      60.789  56.870 107.503  1.00  0.00           C
ATOM   2782  O   LEU A 181      60.959  57.390 108.592  1.00  0.00           O
ATOM   2783  N   LEU A 182      59.559  56.840 106.962  1.00  0.00           N
ATOM   2785  CA  LEU A 182      58.319  57.309 107.593  1.00  0.00           C
ATOM   2787  CB  LEU A 182      57.098  57.299 106.623  1.00  0.00           C
ATOM   2790  CG  LEU A 182      56.809  58.549 105.732  1.00  0.00           C
ATOM   2792  CD1 LEU A 182      56.328  59.749 106.553  1.00  0.00           C
ATOM   2796  CD2 LEU A 182      57.929  58.950 104.783  1.00  0.00           C
ATOM   2800  C   LEU A 182      57.959  56.579 108.893  1.00  0.00           C
ATOM   2801  O   LEU A 182      57.578  57.210 109.882  1.00  0.00           O
ATOM   2802  N   ARG A 183      58.098  55.229 108.963  1.00  0.00           N
ATOM   2804  CA  ARG A 183      57.838  54.519 110.213  1.00  0.00           C
ATOM   2806  CB  ARG A 183      57.599  52.980 110.042  1.00  0.00           C
ATOM   2809  CG  ARG A 183      58.738  52.109 109.462  1.00  0.00           C
ATOM   2812  CD  ARG A 183      59.808  51.619 110.452  1.00  0.00           C
ATOM   2815  NE  ARG A 183      59.239  50.610 111.402  1.00  0.00           N
ATOM   2817  CZ  ARG A 183      59.899  50.130 112.453  1.00  0.00           C
ATOM   2818  NH1 ARG A 183      61.128  50.480 112.743  1.00  0.00           N
ATOM   2821  NH2 ARG A 183      59.319  49.270 113.253  1.00  0.00           N
ATOM   2824  C   ARG A 183      58.779  54.869 111.364  1.00  0.00           C
ATOM   2825  O   ARG A 183      58.329  55.030 112.493  1.00  0.00           O
ATOM   2826  N   GLN A 184      60.109  55.020 111.143  1.00  0.00           N
ATOM   2828  CA  GLN A 184      61.029  55.178 112.262  1.00  0.00           C
ATOM   2830  CB  GLN A 184      62.488  54.828 111.882  1.00  0.00           C
ATOM   2833  CG  GLN A 184      62.758  53.398 111.383  1.00  0.00           C
ATOM   2836  CD  GLN A 184      64.269  53.190 111.152  1.00  0.00           C
ATOM   2837  OE1 GLN A 184      65.069  53.519 112.022  1.00  0.00           O
ATOM   2838  NE2 GLN A 184      64.639  52.600 110.003  1.00  0.00           N
ATOM   2841  C   GLN A 184      61.058  56.579 112.873  1.00  0.00           C
ATOM   2842  O   GLN A 184      61.419  56.779 114.023  1.00  0.00           O
ATOM   2843  N   ARG A 185      60.629  57.600 112.102  1.00  0.00           N
ATOM   2845  CA  ARG A 185      60.468  58.950 112.622  1.00  0.00           C
ATOM   2847  CB  ARG A 185      60.468  59.960 111.442  1.00  0.00           C
ATOM   2850  CG  ARG A 185      59.418  59.629 110.362  1.00  0.00           C
ATOM   2853  CD  ARG A 185      59.340  60.620 109.202  1.00  0.00           C
ATOM   2856  NE  ARG A 185      60.239  60.150 108.092  1.00  0.00           N
ATOM   2858  CZ  ARG A 185      60.169  60.599 106.852  1.00  0.00           C
ATOM   2859  NH1 ARG A 185      59.299  61.530 106.533  1.00  0.00           N
ATOM   2862  NH2 ARG A 185      60.918  60.139 105.872  1.00  0.00           N
ATOM   2865  C   ARG A 185      59.209  59.149 113.482  1.00  0.00           C
ATOM   2866  O   ARG A 185      59.099  60.108 114.252  1.00  0.00           O
ATOM   2867  N   GLY A 186      58.229  58.219 113.393  1.00  0.00           N
ATOM   2869  CA  GLY A 186      56.949  58.328 114.072  1.00  0.00           C
ATOM   2872  C   GLY A 186      55.910  59.160 113.352  1.00  0.00           C
ATOM   2873  O   GLY A 186      55.039  59.769 113.963  1.00  0.00           O
ATOM   2874  N   ILE A 187      55.970  59.149 112.013  1.00  0.00           N
ATOM   2876  CA  ILE A 187      55.049  59.898 111.173  1.00  0.00           C
ATOM   2878  CB  ILE A 187      55.809  60.779 110.182  1.00  0.00           C
ATOM   2880  CG2 ILE A 187      54.860  61.509 109.212  1.00  0.00           C
ATOM   2884  CG1 ILE A 187      56.700  61.809 110.922  1.00  0.00           C
ATOM   2887  CD  ILE A 187      55.949  62.720 111.882  1.00  0.00           C
ATOM   2891  C   ILE A 187      54.169  58.928 110.432  1.00  0.00           C
ATOM   2892  O   ILE A 187      54.609  57.860 110.003  1.00  0.00           O
ATOM   2893  N   SER A 188      52.869  59.279 110.233  1.00  0.00           N
ATOM   2895  CA  SER A 188      51.929  58.540 109.392  1.00  0.00           C
ATOM   2897  CB  SER A 188      50.538  59.270 109.322  1.00  0.00           C
ATOM   2900  OG  SER A 188      49.649  58.788 108.293  1.00  0.00           O
ATOM   2902  C   SER A 188      52.449  58.289 107.972  1.00  0.00           C
ATOM   2903  O   SER A 188      52.508  59.239 107.193  1.00  0.00           O
ATOM   2904  N   PRO A 189      52.799  57.059 107.542  1.00  0.00           N
ATOM   2905  CD  PRO A 189      52.898  55.859 108.393  1.00  0.00           C
ATOM   2908  CA  PRO A 189      53.529  56.879 106.292  1.00  0.00           C
ATOM   2910  CB  PRO A 189      54.059  55.439 106.364  1.00  0.00           C
ATOM   2913  CG  PRO A 189      54.148  55.150 107.862  1.00  0.00           C
ATOM   2916  C   PRO A 189      52.639  57.109 105.114  1.00  0.00           C
ATOM   2917  O   PRO A 189      53.109  57.350 104.004  1.00  0.00           O
ATOM   2918  N   ALA A 190      51.319  57.109 105.362  1.00  0.00           N
ATOM   2920  CA  ALA A 190      50.279  57.398 104.413  1.00  0.00           C
ATOM   2922  CB  ALA A 190      48.899  57.119 105.042  1.00  0.00           C
ATOM   2926  C   ALA A 190      50.319  58.829 103.932  1.00  0.00           C
ATOM   2927  O   ALA A 190      49.679  59.160 102.943  1.00  0.00           O
ATOM   2928  N   GLY A 191      51.110  59.710 104.592  1.00  0.00           N
ATOM   2930  CA  GLY A 191      51.359  61.078 104.133  1.00  0.00           C
ATOM   2933  C   GLY A 191      51.639  61.240 102.652  1.00  0.00           C
ATOM   2934  O   GLY A 191      51.049  62.099 102.022  1.00  0.00           O
ATOM   2935  N   LEU A 192      52.529  60.420 102.053  1.00  0.00           N
ATOM   2937  CA  LEU A 192      52.889  60.529 100.632  1.00  0.00           C
ATOM   2939  CB  LEU A 192      54.109  59.629 100.303  1.00  0.00           C
ATOM   2942  CG  LEU A 192      54.699  59.850  98.893  1.00  0.00           C
ATOM   2944  CD1 LEU A 192      55.299  61.250  98.732  1.00  0.00           C
ATOM   2948  CD2 LEU A 192      55.759  58.788  98.552  1.00  0.00           C
ATOM   2952  C   LEU A 192      51.739  60.250  99.693  1.00  0.00           C
ATOM   2953  O   LEU A 192      51.479  60.960  98.732  1.00  0.00           O
ATOM   2954  N   ALA A 193      50.970  59.189 100.023  1.00  0.00           N
ATOM   2956  CA  ALA A 193      49.759  58.840  99.342  1.00  0.00           C
ATOM   2958  CB  ALA A 193      49.309  57.468  99.893  1.00  0.00           C
ATOM   2962  C   ALA A 193      48.688  59.920  99.443  1.00  0.00           C
ATOM   2963  O   ALA A 193      48.059  60.259  98.443  1.00  0.00           O
ATOM   2964  N   THR A 194      48.529  60.539 100.642  1.00  0.00           N
ATOM   2966  CA  THR A 194      47.750  61.770 100.882  1.00  0.00           C
ATOM   2968  CB  THR A 194      47.750  62.239 102.342  1.00  0.00           C
ATOM   2970  OG1 THR A 194      47.430  61.199 103.253  1.00  0.00           O
ATOM   2972  CG2 THR A 194      46.718  63.349 102.603  1.00  0.00           C
ATOM   2976  C   THR A 194      48.199  62.959 100.033  1.00  0.00           C
ATOM   2977  O   THR A 194      47.348  63.629  99.452  1.00  0.00           O
ATOM   2978  N   SER A 195      49.529  63.229  99.893  1.00  0.00           N
ATOM   2980  CA  SER A 195      50.039  64.368  99.123  1.00  0.00           C
ATOM   2982  CB  SER A 195      51.599  64.399  99.062  1.00  0.00           C
ATOM   2985  OG  SER A 195      52.179  64.340 100.362  1.00  0.00           O
ATOM   2987  C   SER A 195      49.569  64.360  97.682  1.00  0.00           C
ATOM   2988  O   SER A 195      49.049  65.350  97.153  1.00  0.00           O
ATOM   2989  N   PHE A 196      49.660  63.190  97.032  1.00  0.00           N
ATOM   2991  CA  PHE A 196      49.148  62.950  95.702  1.00  0.00           C
ATOM   2993  CB  PHE A 196      49.469  61.459  95.352  1.00  0.00           C
ATOM   2996  CG  PHE A 196      50.949  61.140  95.342  1.00  0.00           C
ATOM   2997  CD1 PHE A 196      51.910  62.039  94.832  1.00  0.00           C
ATOM   2999  CE1 PHE A 196      53.249  61.670  94.712  1.00  0.00           C
ATOM   3001  CZ  PHE A 196      53.668  60.430  95.183  1.00  0.00           C
ATOM   3003  CD2 PHE A 196      51.399  59.898  95.823  1.00  0.00           C
ATOM   3005  CE2 PHE A 196      52.750  59.549  95.763  1.00  0.00           C
ATOM   3007  C   PHE A 196      47.639  63.190  95.522  1.00  0.00           C
ATOM   3008  O   PHE A 196      47.199  63.840  94.583  1.00  0.00           O
ATOM   3009  N   GLU A 197      46.809  62.700  96.463  1.00  0.00           N
ATOM   3011  CA  GLU A 197      45.359  62.860  96.413  1.00  0.00           C
ATOM   3013  CB  GLU A 197      44.699  62.078  97.573  1.00  0.00           C
ATOM   3016  CG  GLU A 197      44.829  60.559  97.354  1.00  0.00           C
ATOM   3019  CD  GLU A 197      44.169  59.718  98.422  1.00  0.00           C
ATOM   3020  OE1 GLU A 197      43.619  60.238  99.433  1.00  0.00           O
ATOM   3021  OE2 GLU A 197      44.200  58.479  98.232  1.00  0.00           O
ATOM   3022  C   GLU A 197      44.860  64.279  96.472  1.00  0.00           C
ATOM   3023  O   GLU A 197      43.930  64.660  95.753  1.00  0.00           O
ATOM   3024  N   LYS A 198      45.459  65.100  97.354  1.00  0.00           N
ATOM   3026  CA  LYS A 198      45.229  66.530  97.453  1.00  0.00           C
ATOM   3028  CB  LYS A 198      45.829  67.070  98.783  1.00  0.00           C
ATOM   3031  CG  LYS A 198      45.328  68.479  99.173  1.00  0.00           C
ATOM   3034  CD  LYS A 198      46.069  69.118 100.362  1.00  0.00           C
ATOM   3037  CE  LYS A 198      45.549  68.790 101.773  1.00  0.00           C
ATOM   3040  NZ  LYS A 198      45.848  67.400 102.113  1.00  0.00           N
ATOM   3044  C   LYS A 198      45.769  67.289  96.253  1.00  0.00           C
ATOM   3045  O   LYS A 198      45.119  68.210  95.763  1.00  0.00           O
ATOM   3046  N   LEU A 199      46.949  66.930  95.712  1.00  0.00           N
ATOM   3048  CA  LEU A 199      47.469  67.609  94.543  1.00  0.00           C
ATOM   3050  CB  LEU A 199      48.979  67.339  94.312  1.00  0.00           C
ATOM   3053  CG  LEU A 199      49.930  68.350  95.014  1.00  0.00           C
ATOM   3055  CD1 LEU A 199      50.069  68.100  96.512  1.00  0.00           C
ATOM   3059  CD2 LEU A 199      51.328  68.329  94.382  1.00  0.00           C
ATOM   3063  C   LEU A 199      46.689  67.329  93.273  1.00  0.00           C
ATOM   3064  O   LEU A 199      46.739  68.160  92.363  1.00  0.00           O
ATOM   3065  N   ALA A 200      45.929  66.210  93.214  1.00  0.00           N
ATOM   3067  CA  ALA A 200      44.988  65.879  92.163  1.00  0.00           C
ATOM   3069  CB  ALA A 200      44.239  64.570  92.482  1.00  0.00           C
ATOM   3073  C   ALA A 200      43.989  66.969  91.824  1.00  0.00           C
ATOM   3074  O   ALA A 200      43.239  67.469  92.662  1.00  0.00           O
ATOM   3075  N   LYS A 201      43.969  67.359  90.542  1.00  0.00           N
ATOM   3077  CA  LYS A 201      43.160  68.439  90.052  1.00  0.00           C
ATOM   3079  CB  LYS A 201      44.078  69.519  89.412  1.00  0.00           C
ATOM   3082  CG  LYS A 201      43.439  70.869  89.033  1.00  0.00           C
ATOM   3085  CD  LYS A 201      42.959  71.670  90.262  1.00  0.00           C
ATOM   3088  CE  LYS A 201      42.299  73.020  89.952  1.00  0.00           C
ATOM   3091  NZ  LYS A 201      40.918  72.839  89.453  1.00  0.00           N
ATOM   3095  C   LYS A 201      42.139  67.889  89.073  1.00  0.00           C
ATOM   3096  O   LYS A 201      42.168  66.739  88.643  1.00  0.00           O
ATOM   3097  N   LEU A 202      41.139  68.719  88.722  1.00  0.00           N
ATOM   3099  CA  LEU A 202      40.019  68.339  87.882  1.00  0.00           C
ATOM   3101  CB  LEU A 202      38.959  69.460  87.864  1.00  0.00           C
ATOM   3104  CG  LEU A 202      38.399  69.869  89.232  1.00  0.00           C
ATOM   3106  CD1 LEU A 202      37.429  71.030  89.023  1.00  0.00           C
ATOM   3110  CD2 LEU A 202      37.688  68.710  89.944  1.00  0.00           C
ATOM   3114  C   LEU A 202      40.380  68.110  86.433  1.00  0.00           C
ATOM   3115  O   LEU A 202      39.589  67.569  85.672  1.00  0.00           O
ATOM   3116  N   GLU A 203      41.578  68.570  86.022  1.00  0.00           N
ATOM   3118  CA  GLU A 203      42.129  68.339  84.702  1.00  0.00           C
ATOM   3120  CB  GLU A 203      43.470  69.100  84.502  1.00  0.00           C
ATOM   3123  CG  GLU A 203      44.660  68.559  85.332  1.00  0.00           C
ATOM   3126  CD  GLU A 203      45.959  69.250  84.963  1.00  0.00           C
ATOM   3127  OE1 GLU A 203      45.970  70.049  84.003  1.00  0.00           O
ATOM   3128  OE2 GLU A 203      46.979  68.959  85.632  1.00  0.00           O
ATOM   3129  C   GLU A 203      42.348  66.868  84.372  1.00  0.00           C
ATOM   3130  O   GLU A 203      42.709  66.049  85.224  1.00  0.00           O
ATOM   3131  N   GLU A 204      42.119  66.509  83.104  1.00  0.00           N
ATOM   3133  CA  GLU A 204      42.279  65.159  82.622  1.00  0.00           C
ATOM   3135  CB  GLU A 204      41.089  64.760  81.742  1.00  0.00           C
ATOM   3138  CG  GLU A 204      39.729  64.960  82.463  1.00  0.00           C
ATOM   3141  CD  GLU A 204      38.629  64.100  81.872  1.00  0.00           C
ATOM   3142  OE1 GLU A 204      38.859  63.390  80.854  1.00  0.00           O
ATOM   3143  OE2 GLU A 204      37.589  63.970  82.592  1.00  0.00           O
ATOM   3144  C   GLU A 204      43.558  65.040  81.812  1.00  0.00           C
ATOM   3145  O   GLU A 204      43.889  65.879  80.983  1.00  0.00           O
ATOM   3146  N   GLY A 205      44.319  63.949  82.043  1.00  0.00           N
ATOM   3148  CA  GLY A 205      45.439  63.549  81.213  1.00  0.00           C
ATOM   3151  C   GLY A 205      45.229  62.119  80.833  1.00  0.00           C
ATOM   3152  O   GLY A 205      44.160  61.558  81.082  1.00  0.00           O
ATOM   3153  N   ARG A 206      46.258  61.450  80.273  1.00  0.00           N
ATOM   3155  CA  ARG A 206      46.238  60.000  80.122  1.00  0.00           C
ATOM   3157  CB  ARG A 206      47.558  59.459  79.463  1.00  0.00           C
ATOM   3160  CG  ARG A 206      47.809  59.879  77.992  1.00  0.00           C
ATOM   3163  CD  ARG A 206      49.299  59.828  77.572  1.00  0.00           C
ATOM   3166  NE  ARG A 206      49.499  60.690  76.354  1.00  0.00           N
ATOM   3168  CZ  ARG A 206      50.649  60.839  75.703  1.00  0.00           C
ATOM   3169  NH1 ARG A 206      51.759  60.200  75.993  1.00  0.00           N
ATOM   3172  NH2 ARG A 206      50.699  61.700  74.702  1.00  0.00           N
ATOM   3175  C   ARG A 206      46.098  59.319  81.493  1.00  0.00           C
ATOM   3176  O   ARG A 206      45.229  58.479  81.722  1.00  0.00           O
ATOM   3177  N   GLN A 207      46.929  59.769  82.452  1.00  0.00           N
ATOM   3179  CA  GLN A 207      46.879  59.370  83.834  1.00  0.00           C
ATOM   3181  CB  GLN A 207      48.289  59.340  84.492  1.00  0.00           C
ATOM   3184  CG  GLN A 207      49.249  58.320  83.812  1.00  0.00           C
ATOM   3187  CD  GLN A 207      50.639  58.190  84.443  1.00  0.00           C
ATOM   3188  OE1 GLN A 207      51.508  57.509  83.923  1.00  0.00           O
ATOM   3189  NE2 GLN A 207      50.859  58.810  85.622  1.00  0.00           N
ATOM   3192  C   GLN A 207      46.009  60.329  84.632  1.00  0.00           C
ATOM   3193  O   GLN A 207      45.699  61.450  84.214  1.00  0.00           O
ATOM   3194  N   SER A 208      45.660  59.898  85.863  1.00  0.00           N
ATOM   3196  CA  SER A 208      45.049  60.719  86.903  1.00  0.00           C
ATOM   3198  CB  SER A 208      44.319  59.799  87.934  1.00  0.00           C
ATOM   3201  OG  SER A 208      43.449  60.500  88.822  1.00  0.00           O
ATOM   3203  C   SER A 208      46.149  61.549  87.584  1.00  0.00           C
ATOM   3204  O   SER A 208      46.378  61.420  88.783  1.00  0.00           O
ATOM   3205  N   SER A 209      46.809  62.379  86.742  1.00  0.00           N
ATOM   3207  CA  SER A 209      47.968  63.239  86.943  1.00  0.00           C
ATOM   3209  CB  SER A 209      47.639  64.660  87.493  1.00  0.00           C
ATOM   3212  OG  SER A 209      46.979  64.640  88.743  1.00  0.00           O
ATOM   3214  C   SER A 209      49.279  62.660  87.482  1.00  0.00           C
ATOM   3215  O   SER A 209      49.389  61.530  87.972  1.00  0.00           O
ATOM   3216  N   MET A 210      50.380  63.429  87.323  1.00  0.00           N
ATOM   3218  CA  MET A 210      51.639  63.199  88.013  1.00  0.00           C
ATOM   3220  CB  MET A 210      52.849  63.059  87.062  1.00  0.00           C
ATOM   3223  CG  MET A 210      52.619  62.089  85.892  1.00  0.00           C
ATOM   3226  SD  MET A 210      53.938  62.179  84.663  1.00  0.00           S
ATOM   3227  CE  MET A 210      53.479  63.788  83.952  1.00  0.00           C
ATOM   3231  C   MET A 210      51.869  64.449  88.834  1.00  0.00           C
ATOM   3232  O   MET A 210      52.090  65.520  88.293  1.00  0.00           O
ATOM   3233  N   PHE A 211      51.749  64.350  90.154  1.00  0.00           N
ATOM   3235  CA  PHE A 211      51.588  65.489  91.022  1.00  0.00           C
ATOM   3237  CB  PHE A 211      51.079  64.939  92.382  1.00  0.00           C
ATOM   3240  CG  PHE A 211      49.938  63.979  92.132  1.00  0.00           C
ATOM   3241  CD1 PHE A 211      48.659  64.460  91.803  1.00  0.00           C
ATOM   3243  CE1 PHE A 211      47.628  63.570  91.493  1.00  0.00           C
ATOM   3245  CZ  PHE A 211      47.849  62.190  91.503  1.00  0.00           C
ATOM   3247  CD2 PHE A 211      50.159  62.590  92.122  1.00  0.00           C
ATOM   3249  CE2 PHE A 211      49.119  61.709  91.812  1.00  0.00           C
ATOM   3251  C   PHE A 211      52.880  66.299  91.202  1.00  0.00           C
ATOM   3252  O   PHE A 211      52.898  67.530  91.053  1.00  0.00           O
ATOM   3253  N   ASP A 212      53.979  65.570  91.474  1.00  0.00           N
ATOM   3255  CA  ASP A 212      55.188  66.129  92.043  1.00  0.00           C
ATOM   3257  CB  ASP A 212      55.689  65.290  93.262  1.00  0.00           C
ATOM   3260  CG  ASP A 212      54.679  65.119  94.394  1.00  0.00           C
ATOM   3261  OD1 ASP A 212      53.558  65.660  94.312  1.00  0.00           O
ATOM   3262  OD2 ASP A 212      55.049  64.410  95.364  1.00  0.00           O
ATOM   3263  C   ASP A 212      56.308  66.140  91.012  1.00  0.00           C
ATOM   3264  O   ASP A 212      57.399  66.589  91.302  1.00  0.00           O
ATOM   3265  N   ASP A 213      56.029  65.649  89.792  1.00  0.00           N
ATOM   3267  CA  ASP A 213      56.949  65.229  88.743  1.00  0.00           C
ATOM   3269  CB  ASP A 213      58.239  66.100  88.512  1.00  0.00           C
ATOM   3272  CG  ASP A 213      59.529  65.829  89.272  1.00  0.00           C
ATOM   3273  OD1 ASP A 213      59.619  64.839  90.033  1.00  0.00           O
ATOM   3274  OD2 ASP A 213      60.489  66.629  89.044  1.00  0.00           O
ATOM   3275  C   ASP A 213      57.090  63.710  88.732  1.00  0.00           C
ATOM   3276  O   ASP A 213      56.829  63.090  87.702  1.00  0.00           O
ATOM   3277  N   HIS A 214      57.389  63.079  89.882  1.00  0.00           N
ATOM   3279  CA  HIS A 214      57.290  61.639  90.173  1.00  0.00           C
ATOM   3281  CB  HIS A 214      57.628  61.329  91.652  1.00  0.00           C
ATOM   3284  ND1 HIS A 214      60.128  61.420  91.592  1.00  0.00           N
ATOM   3285  CG  HIS A 214      58.938  61.919  92.104  1.00  0.00           C
ATOM   3286  CE1 HIS A 214      61.069  62.078  92.243  1.00  0.00           C
ATOM   3288  NE2 HIS A 214      60.569  62.930  93.162  1.00  0.00           N
ATOM   3290  CD2 HIS A 214      59.189  62.840  93.074  1.00  0.00           C
ATOM   3292  C   HIS A 214      55.899  61.030  89.842  1.00  0.00           C
ATOM   3293  O   HIS A 214      54.899  61.479  90.402  1.00  0.00           O
ATOM   3294  N   PRO A 215      55.759  60.038  88.952  1.00  0.00           N
ATOM   3295  CD  PRO A 215      56.709  59.828  87.864  1.00  0.00           C
ATOM   3298  CA  PRO A 215      54.418  59.578  88.542  1.00  0.00           C
ATOM   3300  CB  PRO A 215      54.649  58.970  87.152  1.00  0.00           C
ATOM   3303  CG  PRO A 215      55.840  59.760  86.632  1.00  0.00           C
ATOM   3306  C   PRO A 215      53.799  58.559  89.482  1.00  0.00           C
ATOM   3307  O   PRO A 215      54.399  57.530  89.772  1.00  0.00           O
ATOM   3308  N   ALA A 216      52.539  58.780  89.923  1.00  0.00           N
ATOM   3310  CA  ALA A 216      51.829  57.780  90.703  1.00  0.00           C
ATOM   3312  CB  ALA A 216      50.859  58.419  91.702  1.00  0.00           C
ATOM   3316  C   ALA A 216      51.149  56.709  89.854  1.00  0.00           C
ATOM   3317  O   ALA A 216      49.969  56.759  89.523  1.00  0.00           O
ATOM   3318  N   SER A 217      51.918  55.669  89.512  1.00  0.00           N
ATOM   3320  CA  SER A 217      51.469  54.399  88.962  1.00  0.00           C
ATOM   3322  CB  SER A 217      52.688  53.530  88.493  1.00  0.00           C
ATOM   3325  OG  SER A 217      52.339  52.210  88.092  1.00  0.00           O
ATOM   3327  C   SER A 217      50.509  53.640  89.882  1.00  0.00           C
ATOM   3328  O   SER A 217      50.538  53.780  91.104  1.00  0.00           O
ATOM   3329  N   ALA A 218      49.629  52.799  89.303  1.00  0.00           N
ATOM   3331  CA  ALA A 218      48.889  51.800  90.033  1.00  0.00           C
ATOM   3333  CB  ALA A 218      47.919  51.089  89.082  1.00  0.00           C
ATOM   3337  C   ALA A 218      49.779  50.789  90.762  1.00  0.00           C
ATOM   3338  O   ALA A 218      49.549  50.529  91.943  1.00  0.00           O
ATOM   3339  N   GLU A 219      50.869  50.299  90.122  1.00  0.00           N
ATOM   3341  CA  GLU A 219      51.879  49.479  90.793  1.00  0.00           C
ATOM   3343  CB  GLU A 219      53.029  49.119  89.812  1.00  0.00           C
ATOM   3346  CG  GLU A 219      54.249  48.369  90.434  1.00  0.00           C
ATOM   3349  CD  GLU A 219      55.410  48.239  89.464  1.00  0.00           C
ATOM   3350  OE1 GLU A 219      55.159  48.309  88.232  1.00  0.00           O
ATOM   3351  OE2 GLU A 219      56.569  48.050  89.923  1.00  0.00           O
ATOM   3352  C   GLU A 219      52.479  50.170  92.012  1.00  0.00           C
ATOM   3353  O   GLU A 219      52.549  49.599  93.104  1.00  0.00           O
ATOM   3354  N   ARG A 220      52.819  51.470  91.872  1.00  0.00           N
ATOM   3356  CA  ARG A 220      53.340  52.260  92.972  1.00  0.00           C
ATOM   3358  CB  ARG A 220      53.649  53.670  92.402  1.00  0.00           C
ATOM   3361  CG  ARG A 220      54.720  54.529  93.112  1.00  0.00           C
ATOM   3364  CD  ARG A 220      54.869  55.849  92.342  1.00  0.00           C
ATOM   3367  NE  ARG A 220      55.959  56.730  92.852  1.00  0.00           N
ATOM   3369  CZ  ARG A 220      55.970  57.409  93.982  1.00  0.00           C
ATOM   3370  NH1 ARG A 220      55.139  57.199  94.972  1.00  0.00           N
ATOM   3373  NH2 ARG A 220      56.979  58.239  94.173  1.00  0.00           N
ATOM   3376  C   ARG A 220      52.329  52.320  94.143  1.00  0.00           C
ATOM   3377  O   ARG A 220      52.628  51.870  95.243  1.00  0.00           O
ATOM   3378  N   ALA A 221      51.069  52.709  93.893  1.00  0.00           N
ATOM   3380  CA  ALA A 221      50.029  52.738  94.902  1.00  0.00           C
ATOM   3382  CB  ALA A 221      48.729  53.299  94.292  1.00  0.00           C
ATOM   3386  C   ALA A 221      49.729  51.400  95.583  1.00  0.00           C
ATOM   3387  O   ALA A 221      49.418  51.350  96.773  1.00  0.00           O
ATOM   3388  N   GLN A 222      49.819  50.280  94.823  1.00  0.00           N
ATOM   3390  CA  GLN A 222      49.839  48.928  95.364  1.00  0.00           C
ATOM   3392  CB  GLN A 222      49.819  47.850  94.232  1.00  0.00           C
ATOM   3395  CG  GLN A 222      48.418  47.379  93.753  1.00  0.00           C
ATOM   3398  CD  GLN A 222      47.539  48.419  93.053  1.00  0.00           C
ATOM   3399  OE1 GLN A 222      47.269  48.379  91.854  1.00  0.00           O
ATOM   3400  NE2 GLN A 222      46.959  49.370  93.842  1.00  0.00           N
ATOM   3403  C   GLN A 222      51.009  48.640  96.292  1.00  0.00           C
ATOM   3404  O   GLN A 222      50.809  48.209  97.423  1.00  0.00           O
ATOM   3405  N   HIS A 223      52.249  48.928  95.882  1.00  0.00           N
ATOM   3407  CA  HIS A 223      53.418  48.659  96.693  1.00  0.00           C
ATOM   3409  CB  HIS A 223      54.668  49.049  95.863  1.00  0.00           C
ATOM   3412  ND1 HIS A 223      56.389  47.449  96.562  1.00  0.00           N
ATOM   3413  CG  HIS A 223      55.949  48.750  96.562  1.00  0.00           C
ATOM   3414  CE1 HIS A 223      57.558  47.479  97.172  1.00  0.00           C
ATOM   3416  NE2 HIS A 223      57.889  48.729  97.563  1.00  0.00           N
ATOM   3418  CD2 HIS A 223      56.869  49.559  97.153  1.00  0.00           C
ATOM   3420  C   HIS A 223      53.439  49.379  98.034  1.00  0.00           C
ATOM   3421  O   HIS A 223      53.719  48.810  99.093  1.00  0.00           O
ATOM   3422  N   ILE A 224      53.098  50.690  98.013  1.00  0.00           N
ATOM   3424  CA  ILE A 224      53.009  51.530  99.202  1.00  0.00           C
ATOM   3426  CB  ILE A 224      52.880  53.009  98.832  1.00  0.00           C
ATOM   3428  CG2 ILE A 224      52.418  53.858 100.042  1.00  0.00           C
ATOM   3432  CG1 ILE A 224      54.209  53.578  98.272  1.00  0.00           C
ATOM   3435  CD  ILE A 224      54.359  53.519  96.763  1.00  0.00           C
ATOM   3439  C   ILE A 224      51.959  51.078 100.213  1.00  0.00           C
ATOM   3440  O   ILE A 224      52.229  50.979 101.413  1.00  0.00           O
ATOM   3441  N   ARG A 225      50.719  50.739  99.783  1.00  0.00           N
ATOM   3443  CA  ARG A 225      49.660  50.270 100.683  1.00  0.00           C
ATOM   3445  CB  ARG A 225      48.279  50.178  99.993  1.00  0.00           C
ATOM   3448  CG  ARG A 225      48.119  49.110  98.893  1.00  0.00           C
ATOM   3451  CD  ARG A 225      46.770  49.170  98.183  1.00  0.00           C
ATOM   3454  NE  ARG A 225      46.679  48.039  97.202  1.00  0.00           N
ATOM   3456  CZ  ARG A 225      45.590  47.878  96.453  1.00  0.00           C
ATOM   3457  NH1 ARG A 225      44.689  48.829  96.273  1.00  0.00           N
ATOM   3460  NH2 ARG A 225      45.389  46.739  95.842  1.00  0.00           N
ATOM   3463  C   ARG A 225      49.979  48.959 101.383  1.00  0.00           C
ATOM   3464  O   ARG A 225      49.699  48.788 102.563  1.00  0.00           O
ATOM   3465  N   ASP A 226      50.579  48.020 100.642  1.00  0.00           N
ATOM   3467  CA  ASP A 226      51.079  46.750 101.122  1.00  0.00           C
ATOM   3469  CB  ASP A 226      51.619  45.919  99.942  1.00  0.00           C
ATOM   3472  CG  ASP A 226      50.509  45.450  99.012  1.00  0.00           C
ATOM   3473  OD1 ASP A 226      49.340  45.898  99.103  1.00  0.00           O
ATOM   3474  OD2 ASP A 226      50.859  44.589  98.163  1.00  0.00           O
ATOM   3475  C   ASP A 226      52.168  46.899 102.172  1.00  0.00           C
ATOM   3476  O   ASP A 226      52.220  46.148 103.153  1.00  0.00           O
ATOM   3477  N   ARG A 227      53.090  47.869 101.992  1.00  0.00           N
ATOM   3479  CA  ARG A 227      54.130  48.110 102.962  1.00  0.00           C
ATOM   3481  CB  ARG A 227      55.380  48.740 102.293  1.00  0.00           C
ATOM   3484  CG  ARG A 227      56.549  48.889 103.282  1.00  0.00           C
ATOM   3487  CD  ARG A 227      57.889  49.349 102.682  1.00  0.00           C
ATOM   3490  NE  ARG A 227      58.540  48.169 102.043  1.00  0.00           N
ATOM   3492  CZ  ARG A 227      59.099  47.210 102.762  1.00  0.00           C
ATOM   3493  NH1 ARG A 227      59.499  47.420 103.993  1.00  0.00           N
ATOM   3496  NH2 ARG A 227      59.189  46.019 102.213  1.00  0.00           N
ATOM   3499  C   ARG A 227      53.619  48.900 104.163  1.00  0.00           C
ATOM   3500  O   ARG A 227      54.059  48.710 105.303  1.00  0.00           O
ATOM   3501  N   MET A 228      52.578  49.749 103.983  1.00  0.00           N
ATOM   3503  CA  MET A 228      51.829  50.340 105.082  1.00  0.00           C
ATOM   3505  CB  MET A 228      50.769  51.380 104.643  1.00  0.00           C
ATOM   3508  CG  MET A 228      51.369  52.700 104.123  1.00  0.00           C
ATOM   3511  SD  MET A 228      50.180  54.058 104.033  1.00  0.00           S
ATOM   3512  CE  MET A 228      49.229  53.489 102.603  1.00  0.00           C
ATOM   3516  C   MET A 228      51.188  49.340 106.012  1.00  0.00           C
ATOM   3517  O   MET A 228      51.188  49.519 107.232  1.00  0.00           O
ATOM   3518  N   SER A 229      50.629  48.269 105.452  1.00  0.00           N
ATOM   3520  CA  SER A 229      49.790  47.309 106.132  1.00  0.00           C
ATOM   3522  CB  SER A 229      48.899  46.569 105.093  1.00  0.00           C
ATOM   3525  OG  SER A 229      49.629  45.610 104.322  1.00  0.00           O
ATOM   3527  C   SER A 229      50.629  46.319 106.922  1.00  0.00           C
ATOM   3528  O   SER A 229      50.128  45.579 107.783  1.00  0.00           O
ATOM   3529  N   ALA A 230      51.929  46.280 106.612  1.00  0.00           N
ATOM   3531  CA  ALA A 230      52.880  45.369 107.172  1.00  0.00           C
ATOM   3533  CB  ALA A 230      54.069  45.299 106.213  1.00  0.00           C
ATOM   3537  C   ALA A 230      53.379  45.769 108.543  1.00  0.00           C
ATOM   3538  O   ALA A 230      53.680  44.909 109.382  1.00  0.00           O
ATOM   3539  N   ASP A 231      53.410  47.078 108.843  1.00  0.00           N
ATOM   3541  CA  ASP A 231      53.628  47.520 110.213  1.00  0.00           C
ATOM   3543  CB  ASP A 231      54.348  48.889 110.303  1.00  0.00           C
ATOM   3546  CG  ASP A 231      55.198  49.040 111.553  1.00  0.00           C
ATOM   3547  OD1 ASP A 231      55.008  48.309 112.573  1.00  0.00           O
ATOM   3548  OD2 ASP A 231      56.119  49.909 111.504  1.00  0.00           O
ATOM   3549  C   ASP A 231      52.308  47.538 110.952  1.00  0.00           C
ATOM   3550  O   ASP A 231      51.219  47.650 110.383  1.00  0.00           O
ATOM   3551  N   GLY A 232      52.389  47.409 112.272  1.00  0.00           N
ATOM   3553  CA  GLY A 232      51.250  47.369 113.153  1.00  0.00           C
ATOM   3556  C   GLY A 232      50.639  48.718 113.372  1.00  0.00           C
ATOM   3557  O   GLY A 232      51.328  49.729 113.452  1.00  0.00           O
ATOM   3558  N   ILE A 233      49.309  48.780 113.562  1.00  0.00           N
ATOM   3560  CA  ILE A 233      48.598  50.000 113.942  1.00  0.00           C
ATOM   3562  CB  ILE A 233      47.090  49.749 113.902  1.00  0.00           C
ATOM   3564  CG2 ILE A 233      46.339  51.089 114.042  1.00  0.00           C
ATOM   3568  CG1 ILE A 233      46.609  49.020 112.614  1.00  0.00           C
ATOM   3571  CD  ILE A 233      45.149  48.549 112.703  1.00  0.00           C
ATOM   3575  C   ILE A 233      49.049  50.579 115.303  1.00  0.00           C
ATOM   3576  O   ILE A 233      49.239  49.839 116.273  1.00  0.00           O
ATOM   3577  N   LYS A 234      49.239  51.919 115.402  1.00  0.00           N
ATOM   3579  CA  LYS A 234      49.649  52.650 116.582  1.00  0.00           C
ATOM   3581  CB  LYS A 234      50.959  53.440 116.323  1.00  0.00           C
ATOM   3584  CG  LYS A 234      52.209  52.569 116.104  1.00  0.00           C
ATOM   3587  CD  LYS A 234      52.659  51.849 117.382  1.00  0.00           C
ATOM   3590  CE  LYS A 234      53.808  50.849 117.202  1.00  0.00           C
ATOM   3593  NZ  LYS A 234      53.709  49.799 118.232  1.00  0.00           N
ATOM   3597  C   LYS A 234      48.549  53.640 117.053  1.00  0.00           C
ATOM   3598  OT1 LYS A 234      47.549  53.850 116.323  1.00  0.00           O
ATOM   3599  OT2 LYS A 234      48.668  54.160 118.202  1.00  0.00           O
ATOM   3600  NH3 POPEB 235     116.019  17.850  86.092  1.00  0.00           N
ATOM   3604  C12 POPEB 235     116.399  16.460  85.644  1.00  0.00           C
ATOM   3607  C11 POPEB 235     116.730  15.520  86.824  1.00  0.00           C
ATOM   3610  P   POPEB 235     119.240  14.859  86.643  1.00  0.00           P
ATOM   3611  O13 POPEB 235     120.490  15.250  87.312  1.00  0.00           O
ATOM   3612  O14 POPEB 235     118.949  13.400  86.673  1.00  0.00           O
ATOM   3613  O11 POPEB 235     119.210  15.380  85.154  1.00  0.00           O
ATOM   3614  O12 POPEB 235     118.058  15.670  87.312  1.00  0.00           O
ATOM   3615  C1  POPEB 235     119.869  14.670  84.102  1.00  0.00           C
ATOM   3618  C2  POPEB 235     120.240  15.630  82.943  1.00  0.00           C
ATOM   3620  O21 POPEB 235     120.799  14.819  81.882  1.00  0.00           O
ATOM   3621  C21 POPEB 235     120.579  15.240  80.644  1.00  0.00           C
ATOM   3622  O22 POPEB 235     120.040  16.289  80.342  1.00  0.00           O
ATOM   3623  C22 POPEB 235     121.040  14.200  79.622  1.00  0.00           C
ATOM   3626  C3  POPEB 235     121.229  16.740  83.433  1.00  0.00           C
ATOM   3629  O31 POPEB 235     121.889  17.440  82.354  1.00  0.00           O
ATOM   3630  C31 POPEB 235     121.180  18.420  81.784  1.00  0.00           C
ATOM   3631  O32 POPEB 235     120.170  18.920  82.233  1.00  0.00           O
ATOM   3632  C32 POPEB 235     121.899  18.789  80.482  1.00  0.00           C
ATOM   3635  C23 POPEB 235     120.719  14.640  78.182  1.00  0.00           C
ATOM   3638  C24 POPEB 235     121.169  13.609  77.132  1.00  0.00           C
ATOM   3641  C25 POPEB 235     120.900  14.040  75.682  1.00  0.00           C
ATOM   3644  C26 POPEB 235     121.570  15.370  75.302  1.00  0.00           C
ATOM   3647  C27 POPEB 235     121.639  15.599  73.784  1.00  0.00           C
ATOM   3650  C28 POPEB 235     120.329  16.120  73.173  1.00  0.00           C
ATOM   3653  C29 POPEB 235     120.140  17.619  73.252  1.00  0.00           C
ATOM   3655 0C21 POPEB 235     120.140  18.480  72.223  1.00  0.00           C
ATOM   3657 1C21 POPEB 235     120.350  18.110  70.773  1.00  0.00           C
ATOM   3660 2C21 POPEB 235     121.849  18.120  70.423  1.00  0.00           C
ATOM   3663 3C21 POPEB 235     122.160  17.469  69.062  1.00  0.00           C
ATOM   3666 4C21 POPEB 235     123.640  17.610  68.714  1.00  0.00           C
ATOM   3669 5C21 POPEB 235     124.079  16.729  67.542  1.00  0.00           C
ATOM   3672 6C21 POPEB 235     125.558  16.930  67.202  1.00  0.00           C
ATOM   3675 7C21 POPEB 235     125.989  16.219  65.923  1.00  0.00           C
ATOM   3678 8C21 POPEB 235     127.339  16.720  65.393  1.00  0.00           C
ATOM   3682  C33 POPEB 235     121.379  20.100  79.873  1.00  0.00           C
ATOM   3685  C34 POPEB 235     120.059  19.950  79.102  1.00  0.00           C
ATOM   3688  C35 POPEB 235     120.229  20.010  77.582  1.00  0.00           C
ATOM   3691  C36 POPEB 235     118.899  20.300  76.862  1.00  0.00           C
ATOM   3694  C37 POPEB 235     119.100  20.520  75.352  1.00  0.00           C
ATOM   3697  C38 POPEB 235     118.920  21.980  74.923  1.00  0.00           C
ATOM   3700  C39 POPEB 235     117.469  22.329  74.544  1.00  0.00           C
ATOM   3703 0C31 POPEB 235     117.129  21.889  73.112  1.00  0.00           C
ATOM   3706 1C31 POPEB 235     115.730  22.329  72.683  1.00  0.00           C
ATOM   3709 2C31 POPEB 235     115.310  21.739  71.322  1.00  0.00           C
ATOM   3712 3C31 POPEB 235     116.169  22.150  70.122  1.00  0.00           C
ATOM   3715 4C31 POPEB 235     115.550  23.290  69.303  1.00  0.00           C
ATOM   3718 5C31 POPEB 235     116.299  23.560  67.983  1.00  0.00           C
ATOM   3721 6C31 POPEB 235     115.649  24.640  67.132  1.00  0.00           C
ATOM   3725  NH3 POPEC 236     118.338  61.700  37.572  1.00  0.00           N
ATOM   3729  C12 POPEC 236     119.230  60.500  37.432  1.00  0.00           C
ATOM   3732  C11 POPEC 236     120.469  60.579  38.322  1.00  0.00           C
ATOM   3735  P   POPEC 236     122.309  58.840  39.042  1.00  0.00           P
ATOM   3736  O13 POPEC 236     122.029  57.460  39.472  1.00  0.00           O
ATOM   3737  O14 POPEC 236     123.629  59.119  38.412  1.00  0.00           O
ATOM   3738  O11 POPEC 236     122.160  59.718  40.363  1.00  0.00           O
ATOM   3739  O12 POPEC 236     121.140  59.360  38.142  1.00  0.00           O
ATOM   3740  C1  POPEC 236     123.318  60.009  41.152  1.00  0.00           C
ATOM   3743  C2  POPEC 236     124.060  58.759  41.742  1.00  0.00           C
ATOM   3745  O21 POPEC 236     124.139  58.850  43.172  1.00  0.00           O
ATOM   3746  C21 POPEC 236     123.139  58.339  43.872  1.00  0.00           C
ATOM   3747  O22 POPEC 236     122.129  57.808  43.433  1.00  0.00           O
ATOM   3748  C22 POPEC 236     123.478  58.530  45.354  1.00  0.00           C
ATOM   3751  C3  POPEC 236     125.520  58.600  41.172  1.00  0.00           C
ATOM   3754  O31 POPEC 236     126.519  59.160  42.053  1.00  0.00           O
ATOM   3755  C31 POPEC 236     126.679  60.459  42.053  1.00  0.00           C
ATOM   3756  O32 POPEC 236     126.259  61.240  41.213  1.00  0.00           O
ATOM   3757  C32 POPEC 236     127.460  60.849  43.303  1.00  0.00           C
ATOM   3760  C23 POPEC 236     124.480  57.460  45.853  1.00  0.00           C
ATOM   3763  C24 POPEC 236     124.919  57.630  47.323  1.00  0.00           C
ATOM   3766  C25 POPEC 236     126.049  58.648  47.472  1.00  0.00           C
ATOM   3769  C26 POPEC 236     126.618  58.718  48.894  1.00  0.00           C
ATOM   3772  C27 POPEC 236     127.818  59.669  48.982  1.00  0.00           C
ATOM   3775  C28 POPEC 236     128.198  60.020  50.422  1.00  0.00           C
ATOM   3778  C29 POPEC 236     129.249  61.100  50.503  1.00  0.00           C
ATOM   3780 0C21 POPEC 236     129.848  61.509  51.642  1.00  0.00           C
ATOM   3782 1C21 POPEC 236     129.538  60.979  53.022  1.00  0.00           C
ATOM   3785 2C21 POPEC 236     129.279  62.099  54.042  1.00  0.00           C
ATOM   3788 3C21 POPEC 236     130.558  62.670  54.673  1.00  0.00           C
ATOM   3791 4C21 POPEC 236     130.958  61.889  55.933  1.00  0.00           C
ATOM   3794 5C21 POPEC 236     132.178  62.468  56.652  1.00  0.00           C
ATOM   3797 6C21 POPEC 236     133.467  62.320  55.842  1.00  0.00           C
ATOM   3800 7C21 POPEC 236     134.669  62.980  56.523  1.00  0.00           C
ATOM   3803 8C21 POPEC 236     135.949  62.829  55.693  1.00  0.00           C
ATOM   3807  C33 POPEC 236     127.479  62.390  43.482  1.00  0.00           C
ATOM   3810  C34 POPEC 236     127.990  62.860  44.852  1.00  0.00           C
ATOM   3813  C35 POPEC 236     127.080  62.449  46.022  1.00  0.00           C
ATOM   3816  C36 POPEC 236     127.369  63.239  47.302  1.00  0.00           C
ATOM   3819  C37 POPEC 236     126.280  63.090  48.373  1.00  0.00           C
ATOM   3822  C38 POPEC 236     126.140  64.340  49.253  1.00  0.00           C
ATOM   3825  C39 POPEC 236     127.290  64.439  50.252  1.00  0.00           C
ATOM   3828 0C31 POPEC 236     127.228  65.669  51.152  1.00  0.00           C
ATOM   3831 1C31 POPEC 236     128.240  65.539  52.302  1.00  0.00           C
ATOM   3834 2C31 POPEC 236     128.708  66.890  52.843  1.00  0.00           C
ATOM   3837 3C31 POPEC 236     129.499  66.750  54.142  1.00  0.00           C
ATOM   3840 4C31 POPEC 236     128.589  66.520  55.363  1.00  0.00           C
ATOM   3843 5C31 POPEC 236     129.337  66.618  56.692  1.00  0.00           C
ATOM   3846 6C31 POPEC 236     128.389  66.799  57.872  1.00  0.00           C
ATOM   3850  NH3 POPED 237      55.569  57.939  37.784  1.00  0.00           N
ATOM   3854  C12 POPED 237      54.720  56.800  38.242  1.00  0.00           C
ATOM   3857  C11 POPED 237      55.128  55.500  37.552  1.00  0.00           C
ATOM   3860  P   POPED 237      54.819  52.959  37.843  1.00  0.00           P
ATOM   3861  O13 POPED 237      55.619  52.790  36.612  1.00  0.00           O
ATOM   3862  O14 POPED 237      53.719  52.000  38.103  1.00  0.00           O
ATOM   3863  O11 POPED 237      55.799  52.829  39.072  1.00  0.00           O
ATOM   3864  O12 POPED 237      54.270  54.430  37.962  1.00  0.00           O
ATOM   3865  C1  POPED 237      55.450  53.460  40.312  1.00  0.00           C
ATOM   3868  C2  POPED 237      54.329  52.709  41.102  1.00  0.00           C
ATOM   3870  O21 POPED 237      54.209  53.149  42.482  1.00  0.00           O
ATOM   3871  C21 POPED 237      53.930  54.430  42.662  1.00  0.00           C
ATOM   3872  O22 POPED 237      53.930  55.299  41.823  1.00  0.00           O
ATOM   3873  C22 POPED 237      53.659  54.718  44.142  1.00  0.00           C
ATOM   3876  C3  POPED 237      54.660  51.189  41.082  1.00  0.00           C
ATOM   3879  O31 POPED 237      53.979  50.369  42.033  1.00  0.00           O
ATOM   3880  C31 POPED 237      52.688  50.160  41.882  1.00  0.00           C
ATOM   3881  O32 POPED 237      51.929  50.789  41.162  1.00  0.00           O
ATOM   3882  C32 POPED 237      52.329  48.928  42.702  1.00  0.00           C
ATOM   3885  C23 POPED 237      54.749  54.189  45.092  1.00  0.00           C
ATOM   3888  C24 POPED 237      54.319  54.230  46.572  1.00  0.00           C
ATOM   3891  C25 POPED 237      53.059  53.390  46.823  1.00  0.00           C
ATOM   3894  C26 POPED 237      52.989  52.850  48.263  1.00  0.00           C
ATOM   3897  C27 POPED 237      51.949  51.739  48.412  1.00  0.00           C
ATOM   3900  C28 POPED 237      52.029  51.070  49.792  1.00  0.00           C
ATOM   3903  C29 POPED 237      51.149  49.850  49.893  1.00  0.00           C
ATOM   3905 0C21 POPED 237      50.410  49.479  50.963  1.00  0.00           C
ATOM   3907 1C21 POPED 237      50.338  50.200  52.292  1.00  0.00           C
ATOM   3910 2C21 POPED 237      49.249  51.280  52.292  1.00  0.00           C
ATOM   3913 3C21 POPED 237      48.969  51.860  53.692  1.00  0.00           C
ATOM   3916 4C21 POPED 237      47.989  53.029  53.612  1.00  0.00           C
ATOM   3919 5C21 POPED 237      47.399  53.468  54.963  1.00  0.00           C
ATOM   3922 6C21 POPED 237      48.418  54.100  55.923  1.00  0.00           C
ATOM   3925 7C21 POPED 237      47.750  54.648  57.193  1.00  0.00           C
ATOM   3928 8C21 POPED 237      48.699  55.439  58.092  1.00  0.00           C
ATOM   3932  C33 POPED 237      51.119  49.069  43.643  1.00  0.00           C
ATOM   3935  C34 POPED 237      51.029  47.869  44.583  1.00  0.00           C
ATOM   3938  C35 POPED 237      49.738  47.819  45.402  1.00  0.00           C
ATOM   3941  C36 POPED 237      49.689  46.590  46.322  1.00  0.00           C
ATOM   3944  C37 POPED 237      48.369  46.520  47.092  1.00  0.00           C
ATOM   3947  C38 POPED 237      48.090  45.130  47.682  1.00  0.00           C
ATOM   3950  C39 POPED 237      49.088  44.660  48.742  1.00  0.00           C
ATOM   3953 0C31 POPED 237      49.018  45.469  50.042  1.00  0.00           C
ATOM   3956 1C31 POPED 237      50.029  44.960  51.073  1.00  0.00           C
ATOM   3959 2C31 POPED 237      49.819  45.520  52.482  1.00  0.00           C
ATOM   3962 3C31 POPED 237      50.879  44.979  53.452  1.00  0.00           C
ATOM   3965 4C31 POPED 237      50.459  45.069  54.922  1.00  0.00           C
ATOM   3968 5C31 POPED 237      51.529  44.449  55.842  1.00  0.00           C
ATOM   3971 6C31 POPED 237      51.069  44.329  57.302  1.00  0.00           C
ATOM   3975  NH3 POPEE 238     107.969  37.729  41.762  1.00  0.00           N
ATOM   3979  C12 POPEE 238     107.339  36.739  40.792  1.00  0.00           C
ATOM   3982  C11 POPEE 238     106.269  37.380  39.872  1.00  0.00           C
ATOM   3985  P   POPEE 238     103.719  36.819  40.413  1.00  0.00           P
ATOM   3986  O13 POPEE 238     102.570  37.670  40.792  1.00  0.00           O
ATOM   3987  O14 POPEE 238     103.669  36.130  39.104  1.00  0.00           O
ATOM   3988  O11 POPEE 238     103.899  35.700  41.502  1.00  0.00           O
ATOM   3989  O12 POPEE 238     105.059  37.660  40.562  1.00  0.00           O
ATOM   3990  C1  POPEE 238     102.918  35.439  42.512  1.00  0.00           C
ATOM   3993  C2  POPEE 238     103.318  36.060  43.894  1.00  0.00           C
ATOM   3995  O21 POPEE 238     102.390  37.090  44.323  1.00  0.00           O
ATOM   3996  C21 POPEE 238     101.859  36.860  45.532  1.00  0.00           C
ATOM   3997  O22 POPEE 238     101.630  35.750  45.993  1.00  0.00           O
ATOM   3998  C22 POPEE 238     101.740  38.189  46.283  1.00  0.00           C
ATOM   4001  C3  POPEE 238     104.708  36.720  43.842  1.00  0.00           C
ATOM   4004  O31 POPEE 238     105.129  37.059  45.173  1.00  0.00           O
ATOM   4005  C31 POPEE 238     106.309  37.639  45.214  1.00  0.00           C
ATOM   4006  O32 POPEE 238     106.880  38.149  44.253  1.00  0.00           O
ATOM   4007  C32 POPEE 238     106.919  37.398  46.604  1.00  0.00           C
ATOM   4010  C23 POPEE 238     101.399  38.020  47.792  1.00  0.00           C
ATOM   4013  C24 POPEE 238     102.430  38.578  48.783  1.00  0.00           C
ATOM   4016  C25 POPEE 238     102.049  38.180  50.214  1.00  0.00           C
ATOM   4019  C26 POPEE 238     102.859  38.840  51.342  1.00  0.00           C
ATOM   4022  C27 POPEE 238     102.460  38.279  52.722  1.00  0.00           C
ATOM   4025  C28 POPEE 238     102.990  39.090  53.923  1.00  0.00           C
ATOM   4028  C29 POPEE 238     102.390  38.569  55.214  1.00  0.00           C
ATOM   4030 0C21 POPEE 238     103.009  38.390  56.394  1.00  0.00           C
ATOM   4032 1C21 POPEE 238     104.428  38.760  56.752  1.00  0.00           C
ATOM   4035 2C21 POPEE 238     104.620  38.950  58.272  1.00  0.00           C
ATOM   4038 3C21 POPEE 238     104.790  37.619  59.042  1.00  0.00           C
ATOM   4041 4C21 POPEE 238     104.448  37.700  60.543  1.00  0.00           C
ATOM   4044 5C21 POPEE 238     105.310  38.690  61.332  1.00  0.00           C
ATOM   4047 6C21 POPEE 238     104.979  38.690  62.832  1.00  0.00           C
ATOM   4050 7C21 POPEE 238     105.838  39.669  63.643  1.00  0.00           C
ATOM   4053 8C21 POPEE 238     105.469  39.710  65.132  1.00  0.00           C
ATOM   4057  C33 POPEE 238     105.929  37.259  47.792  1.00  0.00           C
ATOM   4060  C34 POPEE 238     106.339  36.170  48.783  1.00  0.00           C
ATOM   4063  C35 POPEE 238     107.740  36.360  49.382  1.00  0.00           C
ATOM   4066  C36 POPEE 238     108.149  35.209  50.322  1.00  0.00           C
ATOM   4069  C37 POPEE 238     109.580  35.389  50.842  1.00  0.00           C
ATOM   4072  C38 POPEE 238     110.040  34.259  51.782  1.00  0.00           C
ATOM   4075  C39 POPEE 238     109.300  34.220  53.132  1.00  0.00           C
ATOM   4078 0C31 POPEE 238     109.549  35.450  54.023  1.00  0.00           C
ATOM   4081 1C31 POPEE 238     109.060  35.240  55.462  1.00  0.00           C
ATOM   4084 2C31 POPEE 238     109.329  36.439  56.372  1.00  0.00           C
ATOM   4087 3C31 POPEE 238     109.139  36.120  57.862  1.00  0.00           C
ATOM   4090 4C31 POPEE 238     109.319  37.360  58.743  1.00  0.00           C
ATOM   4093 5C31 POPEE 238     109.279  37.059  60.242  1.00  0.00           C
ATOM   4096 6C31 POPEE 238     109.410  38.330  61.103  1.00  0.00           C
ATOM   4100  NH3 POPEF 239      93.120  23.360  39.492  1.00  0.00           N
ATOM   4104  C12 POPEF 239      91.880  24.200  39.743  1.00  0.00           C
ATOM   4107  C11 POPEF 239      90.859  24.270  38.582  1.00  0.00           C
ATOM   4110  P   POPEF 239      90.019  26.720  38.963  1.00  0.00           P
ATOM   4111  O13 POPEF 239      88.729  27.410  38.832  1.00  0.00           O
ATOM   4112  O14 POPEF 239      91.098  27.069  38.012  1.00  0.00           O
ATOM   4113  O11 POPEF 239      90.550  26.869  40.462  1.00  0.00           O
ATOM   4114  O12 POPEF 239      89.760  25.149  38.893  1.00  0.00           O
ATOM   4115  C1  POPEF 239      89.629  27.440  41.412  1.00  0.00           C
ATOM   4118  C2  POPEF 239      90.118  27.329  42.872  1.00  0.00           C
ATOM   4120  O21 POPEF 239      89.389  28.219  43.732  1.00  0.00           O
ATOM   4121  C21 POPEF 239      88.198  27.810  44.104  1.00  0.00           C
ATOM   4122  O22 POPEF 239      87.570  26.889  43.612  1.00  0.00           O
ATOM   4123  C22 POPEF 239      87.729  28.630  45.292  1.00  0.00           C
ATOM   4126  C3  POPEF 239      91.609  27.710  42.983  1.00  0.00           C
ATOM   4129  O31 POPEF 239      91.948  28.130  44.323  1.00  0.00           O
ATOM   4130  C31 POPEF 239      92.789  27.380  45.012  1.00  0.00           C
ATOM   4131  O32 POPEF 239      93.439  26.450  44.572  1.00  0.00           O
ATOM   4132  C32 POPEF 239      92.758  27.840  46.464  1.00  0.00           C
ATOM   4135  C23 POPEF 239      87.039  27.719  46.322  1.00  0.00           C
ATOM   4138  C24 POPEF 239      86.549  28.500  47.542  1.00  0.00           C
ATOM   4141  C25 POPEF 239      85.398  27.780  48.242  1.00  0.00           C
ATOM   4144  C26 POPEF 239      84.860  28.520  49.472  1.00  0.00           C
ATOM   4147  C27 POPEF 239      83.370  28.240  49.673  1.00  0.00           C
ATOM   4150  C28 POPEF 239      82.719  28.969  50.853  1.00  0.00           C
ATOM   4153  C29 POPEF 239      83.038  28.309  52.162  1.00  0.00           C
ATOM   4155 0C21 POPEF 239      82.220  28.189  53.222  1.00  0.00           C
ATOM   4157 1C21 POPEF 239      80.818  28.750  53.353  1.00  0.00           C
ATOM   4160 2C21 POPEF 239      80.669  29.710  54.542  1.00  0.00           C
ATOM   4163 3C21 POPEF 239      81.040  29.060  55.882  1.00  0.00           C
ATOM   4166 4C21 POPEF 239      80.009  29.270  57.003  1.00  0.00           C
ATOM   4169 5C21 POPEF 239      80.159  28.240  58.132  1.00  0.00           C
ATOM   4172 6C21 POPEF 239      79.728  26.830  57.722  1.00  0.00           C
ATOM   4175 7C21 POPEF 239      80.329  25.730  58.592  1.00  0.00           C
ATOM   4178 8C21 POPEF 239      79.759  24.340  58.312  1.00  0.00           C
ATOM   4182  C33 POPEF 239      93.790  27.110  47.352  1.00  0.00           C
ATOM   4185  C34 POPEF 239      93.960  27.819  48.702  1.00  0.00           C
ATOM   4188  C35 POPEF 239      92.769  27.640  49.653  1.00  0.00           C
ATOM   4191  C36 POPEF 239      92.859  28.590  50.842  1.00  0.00           C
ATOM   4194  C37 POPEF 239      92.839  27.859  52.193  1.00  0.00           C
ATOM   4197  C38 POPEF 239      93.058  28.790  53.403  1.00  0.00           C
ATOM   4200  C39 POPEF 239      92.039  29.930  53.512  1.00  0.00           C
ATOM   4203 0C31 POPEF 239      92.139  30.649  54.862  1.00  0.00           C
ATOM   4206 1C31 POPEF 239      91.070  31.729  55.033  1.00  0.00           C
ATOM   4209 2C31 POPEF 239      91.110  32.370  56.432  1.00  0.00           C
ATOM   4212 3C31 POPEF 239      91.899  33.680  56.482  1.00  0.00           C
ATOM   4215 4C31 POPEF 239      92.129  34.180  57.913  1.00  0.00           C
ATOM   4218 5C31 POPEF 239      92.850  35.530  57.973  1.00  0.00           C
ATOM   4221 6C31 POPEF 239      93.130  36.009  59.393  1.00  0.00           C
ATOM   4225  NH3 POPEG 240      83.209  80.429  40.023  1.00  0.00           N
ATOM   4229  C12 POPEG 240      83.109  79.979  38.592  1.00  0.00           C
ATOM   4232  C11 POPEG 240      82.010  78.909  38.443  1.00  0.00           C
ATOM   4235  P   POPEG 240      80.889  77.889  40.573  1.00  0.00           P
ATOM   4236  O13 POPEG 240      80.630  79.279  41.022  1.00  0.00           O
ATOM   4237  O14 POPEG 240      79.769  77.070  40.052  1.00  0.00           O
ATOM   4238  O11 POPEG 240      81.579  77.129  41.782  1.00  0.00           O
ATOM   4239  O12 POPEG 240      82.080  77.930  39.502  1.00  0.00           O
ATOM   4240  C1  POPEG 240      80.830  76.789  42.962  1.00  0.00           C
ATOM   4243  C2  POPEG 240      80.469  75.270  42.973  1.00  0.00           C
ATOM   4245  O21 POPEG 240      79.309  74.920  43.762  1.00  0.00           O
ATOM   4246  C21 POPEG 240      79.129  75.410  44.972  1.00  0.00           C
ATOM   4247  O22 POPEG 240      79.829  76.229  45.532  1.00  0.00           O
ATOM   4248  C22 POPEG 240      77.929  74.710  45.632  1.00  0.00           C
ATOM   4251  C3  POPEG 240      81.679  74.350  43.312  1.00  0.00           C
ATOM   4254  O31 POPEG 240      82.139  74.519  44.673  1.00  0.00           O
ATOM   4255  C31 POPEG 240      81.719  73.589  45.543  1.00  0.00           C
ATOM   4256  O32 POPEG 240      81.189  72.540  45.252  1.00  0.00           O
ATOM   4257  C32 POPEG 240      81.999  74.079  46.972  1.00  0.00           C
ATOM   4260  C23 POPEG 240      77.259  75.579  46.733  1.00  0.00           C
ATOM   4263  C24 POPEG 240      76.599  74.780  47.872  1.00  0.00           C
ATOM   4266  C25 POPEG 240      75.499  73.790  47.432  1.00  0.00           C
ATOM   4269  C26 POPEG 240      74.910  73.049  48.643  1.00  0.00           C
ATOM   4272  C27 POPEG 240      73.809  72.049  48.263  1.00  0.00           C
ATOM   4275  C28 POPEG 240      73.229  71.189  49.412  1.00  0.00           C
ATOM   4278  C29 POPEG 240      74.119  70.960  50.613  1.00  0.00           C
ATOM   4280 0C21 POPEG 240      74.899  69.909  50.912  1.00  0.00           C
ATOM   4282 1C21 POPEG 240      75.149  68.719  50.033  1.00  0.00           C
ATOM   4285 2C21 POPEG 240      75.209  67.280  50.582  1.00  0.00           C
ATOM   4288 3C21 POPEG 240      76.229  67.119  51.702  1.00  0.00           C
ATOM   4291 4C21 POPEG 240      75.519  66.989  53.043  1.00  0.00           C
ATOM   4294 5C21 POPEG 240      76.309  67.579  54.202  1.00  0.00           C
ATOM   4297 6C21 POPEG 240      75.479  67.460  55.473  1.00  0.00           C
ATOM   4300 7C21 POPEG 240      76.128  68.140  56.672  1.00  0.00           C
ATOM   4303 8C21 POPEG 240      75.180  68.189  57.854  1.00  0.00           C
ATOM   4307  C33 POPEG 240      80.958  73.579  48.012  1.00  0.00           C
ATOM   4310  C34 POPEG 240      81.560  73.029  49.312  1.00  0.00           C
ATOM   4313  C35 POPEG 240      82.290  74.079  50.162  1.00  0.00           C
ATOM   4316  C36 POPEG 240      82.749  73.539  51.534  1.00  0.00           C
ATOM   4319  C37 POPEG 240      83.529  74.579  52.342  1.00  0.00           C
ATOM   4322  C38 POPEG 240      84.130  74.059  53.662  1.00  0.00           C
ATOM   4325  C39 POPEG 240      83.109  73.939  54.802  1.00  0.00           C
ATOM   4328 0C31 POPEG 240      83.769  73.539  56.122  1.00  0.00           C
ATOM   4331 1C31 POPEG 240      82.769  73.390  57.283  1.00  0.00           C
ATOM   4334 2C31 POPEG 240      83.419  72.829  58.552  1.00  0.00           C
ATOM   4337 3C31 POPEG 240      82.409  72.659  59.702  1.00  0.00           C
ATOM   4340 4C31 POPEG 240      83.069  72.148  60.982  1.00  0.00           C
ATOM   4343 5C31 POPEG 240      82.109  72.129  62.183  1.00  0.00           C
ATOM   4346 6C31 POPEG 240      82.769  71.700  63.493  1.00  0.00           C
ATOM   4350  NH3 POPEH 241      72.539 122.920  38.542  1.00  0.00           N
ATOM   4354  C12 POPEH 241      73.179 121.960  37.572  1.00  0.00           C
ATOM   4357  C11 POPEH 241      72.368 120.639  37.422  1.00  0.00           C
ATOM   4360  P   POPEH 241      72.839 119.769  39.893  1.00  0.00           P
ATOM   4361  O13 POPEH 241      73.859 118.750  39.562  1.00  0.00           O
ATOM   4362  O14 POPEH 241      73.319 121.079  40.372  1.00  0.00           O
ATOM   4363  O11 POPEH 241      71.749 119.249  40.923  1.00  0.00           O
ATOM   4364  O12 POPEH 241      71.918 120.040  38.643  1.00  0.00           O
ATOM   4365  C1  POPEH 241      70.529 120.009  40.993  1.00  0.00           C
ATOM   4368  C2  POPEH 241      69.848 119.920  42.393  1.00  0.00           C
ATOM   4370  O21 POPEH 241      68.829 120.939  42.472  1.00  0.00           O
ATOM   4371  C21 POPEH 241      67.660 120.538  42.072  1.00  0.00           C
ATOM   4372  O22 POPEH 241      67.389 119.450  41.604  1.00  0.00           O
ATOM   4373  C22 POPEH 241      66.589 121.549  42.472  1.00  0.00           C
ATOM   4376  C3  POPEH 241      70.848 120.169  43.563  1.00  0.00           C
ATOM   4379  O31 POPEH 241      70.180 120.600  44.772  1.00  0.00           O
ATOM   4380  C31 POPEH 241      69.409 119.780  45.492  1.00  0.00           C
ATOM   4381  O32 POPEH 241      68.499 120.149  46.203  1.00  0.00           O
ATOM   4382  C32 POPEH 241      69.878 118.320  45.442  1.00  0.00           C
ATOM   4385  C23 POPEH 241      66.489 121.660  44.012  1.00  0.00           C
ATOM   4388  C24 POPEH 241      65.139 122.189  44.513  1.00  0.00           C
ATOM   4391  C25 POPEH 241      65.079 122.289  46.042  1.00  0.00           C
ATOM   4394  C26 POPEH 241      63.709 122.780  46.542  1.00  0.00           C
ATOM   4397  C27 POPEH 241      63.569 122.859  48.073  1.00  0.00           C
ATOM   4400  C28 POPEH 241      62.249 123.549  48.452  1.00  0.00           C
ATOM   4403  C29 POPEH 241      61.700 123.539  49.862  1.00  0.00           C
ATOM   4405 0C21 POPEH 241      62.269 123.270  51.062  1.00  0.00           C
ATOM   4407 1C21 POPEH 241      63.680 122.879  51.412  1.00  0.00           C
ATOM   4410 2C21 POPEH 241      64.429 124.039  52.112  1.00  0.00           C
ATOM   4413 3C21 POPEH 241      65.729 123.559  52.762  1.00  0.00           C
ATOM   4416 4C21 POPEH 241      66.639 124.640  53.353  1.00  0.00           C
ATOM   4419 5C21 POPEH 241      65.910 125.659  54.242  1.00  0.00           C
ATOM   4422 6C21 POPEH 241      66.869 126.579  55.012  1.00  0.00           C
ATOM   4425 7C21 POPEH 241      66.160 127.758  55.672  1.00  0.00           C
ATOM   4428 8C21 POPEH 241      67.079 128.589  56.572  1.00  0.00           C
ATOM   4432  C33 POPEH 241      69.259 117.529  46.613  1.00  0.00           C
ATOM   4435  C34 POPEH 241      69.770 116.089  46.723  1.00  0.00           C
ATOM   4438  C35 POPEH 241      68.758 115.160  47.412  1.00  0.00           C
ATOM   4441  C36 POPEH 241      68.269 115.669  48.783  1.00  0.00           C
ATOM   4444  C37 POPEH 241      67.098 114.839  49.342  1.00  0.00           C
ATOM   4447  C38 POPEH 241      66.649 115.329  50.722  1.00  0.00           C
ATOM   4450  C39 POPEH 241      67.660 114.979  51.823  1.00  0.00           C
ATOM   4453 0C31 POPEH 241      67.389 115.649  53.172  1.00  0.00           C
ATOM   4456 1C31 POPEH 241      68.499 115.289  54.163  1.00  0.00           C
ATOM   4459 2C31 POPEH 241      68.539 116.129  55.442  1.00  0.00           C
ATOM   4462 3C31 POPEH 241      67.329 115.960  56.362  1.00  0.00           C
ATOM   4465 4C31 POPEH 241      67.628 116.530  57.762  1.00  0.00           C
ATOM   4468 5C31 POPEH 241      66.389 116.810  58.603  1.00  0.00           C
ATOM   4471 6C31 POPEH 241      66.729 117.449  59.952  1.00  0.00           C
ATOM   4475  NH3 POPEI 242       3.819  67.650  38.252  1.00  0.00           N
ATOM   4479  C12 POPEI 242       5.119  67.239  37.652  1.00  0.00           C
ATOM   4482  C11 POPEI 242       5.869  66.219  38.512  1.00  0.00           C
ATOM   4485  P   POPEI 242       7.249  64.340  37.403  1.00  0.00           P
ATOM   4486  O13 POPEI 242       6.289  63.970  36.342  1.00  0.00           O
ATOM   4487  O14 POPEI 242       8.699  64.100  37.132  1.00  0.00           O
ATOM   4488  O11 POPEI 242       6.869  63.610  38.762  1.00  0.00           O
ATOM   4489  O12 POPEI 242       7.039  65.850  37.784  1.00  0.00           O
ATOM   4490  C1  POPEI 242       7.459  62.320  38.963  1.00  0.00           C
ATOM   4493  C2  POPEI 242       6.869  61.610  40.202  1.00  0.00           C
ATOM   4495  O21 POPEI 242       7.939  60.929  40.892  1.00  0.00           O
ATOM   4496  C21 POPEI 242       7.759  60.839  42.193  1.00  0.00           C
ATOM   4497  O22 POPEI 242       6.959  61.470  42.854  1.00  0.00           O
ATOM   4498  C22 POPEI 242       8.699  59.790  42.773  1.00  0.00           C
ATOM   4501  C3  POPEI 242       5.739  60.610  39.823  1.00  0.00           C
ATOM   4504  O31 POPEI 242       5.659  59.519  40.783  1.00  0.00           O
ATOM   4505  C31 POPEI 242       5.109  58.410  40.312  1.00  0.00           C
ATOM   4506  O32 POPEI 242       4.449  58.339  39.282  1.00  0.00           O
ATOM   4507  C32 POPEI 242       5.499  57.239  41.203  1.00  0.00           C
ATOM   4510  C23 POPEI 242       8.129  59.230  44.104  1.00  0.00           C
ATOM   4513  C24 POPEI 242       9.099  58.289  44.823  1.00  0.00           C
ATOM   4516  C25 POPEI 242       9.869  58.959  45.962  1.00  0.00           C
ATOM   4519  C26 POPEI 242       9.039  59.180  47.243  1.00  0.00           C
ATOM   4522  C27 POPEI 242       9.889  59.860  48.323  1.00  0.00           C
ATOM   4525  C28 POPEI 242       9.099  60.319  49.562  1.00  0.00           C
ATOM   4528  C29 POPEI 242       8.769  59.209  50.522  1.00  0.00           C
ATOM   4530 0C21 POPEI 242       8.519  59.379  51.842  1.00  0.00           C
ATOM   4532 1C21 POPEI 242       8.489  60.690  52.582  1.00  0.00           C
ATOM   4535 2C21 POPEI 242       9.129  60.669  53.993  1.00  0.00           C
ATOM   4538 3C21 POPEI 242      10.619  60.329  54.012  1.00  0.00           C
ATOM   4541 4C21 POPEI 242      11.339  60.828  55.273  1.00  0.00           C
ATOM   4544 5C21 POPEI 242      10.839  60.220  56.593  1.00  0.00           C
ATOM   4547 6C21 POPEI 242      11.679  60.669  57.792  1.00  0.00           C
ATOM   4550 7C21 POPEI 242      11.169  60.090  59.112  1.00  0.00           C
ATOM   4553 8C21 POPEI 242      12.059  60.378  60.322  1.00  0.00           C
ATOM   4557  C33 POPEI 242       4.759  57.249  42.562  1.00  0.00           C
ATOM   4560  C34 POPEI 242       5.269  56.170  43.522  1.00  0.00           C
ATOM   4563  C35 POPEI 242       4.659  56.280  44.932  1.00  0.00           C
ATOM   4566  C36 POPEI 242       3.289  55.599  45.052  1.00  0.00           C
ATOM   4569  C37 POPEI 242       2.679  55.750  46.452  1.00  0.00           C
ATOM   4572  C38 POPEI 242       1.339  55.020  46.582  1.00  0.00           C
ATOM   4575  C39 POPEI 242       0.669  55.130  47.962  1.00  0.00           C
ATOM   4578 0C31 POPEI 242       1.269  54.160  48.964  1.00  0.00           C
ATOM   4581 1C31 POPEI 242       0.709  54.250  50.382  1.00  0.00           C
ATOM   4584 2C31 POPEI 242       1.249  53.090  51.232  1.00  0.00           C
ATOM   4587 3C31 POPEI 242       1.039  53.299  52.732  1.00  0.00           C
ATOM   4590 4C31 POPEI 242       1.179  52.000  53.522  1.00  0.00           C
ATOM   4593 5C31 POPEI 242       1.229  52.260  55.033  1.00  0.00           C
ATOM   4596 6C31 POPEI 242       1.209  50.979  55.873  1.00  0.00           C
ATOM   4600  NH3 POPEJ 243      94.839 117.479  87.113  1.00  0.00           N
ATOM   4604  C12 POPEJ 243      94.279 118.159  85.882  1.00  0.00           C
ATOM   4607  C11 POPEJ 243      93.829 119.618  86.182  1.00  0.00           C
ATOM   4610  P   POPEJ 243      96.269 120.609  86.544  1.00  0.00           P
ATOM   4611  O13 POPEJ 243      96.849 121.960  86.714  1.00  0.00           O
ATOM   4612  O14 POPEJ 243      96.390 119.649  87.654  1.00  0.00           O
ATOM   4613  O11 POPEJ 243      97.029 119.979  85.302  1.00  0.00           O
ATOM   4614  O12 POPEJ 243      94.809 120.630  85.962  1.00  0.00           O
ATOM   4615  C1  POPEJ 243      98.410 119.590  85.423  1.00  0.00           C
ATOM   4618  C2  POPEJ 243      99.300 120.280  84.354  1.00  0.00           C
ATOM   4620  O21 POPEJ 243     100.639 120.439  84.854  1.00  0.00           O
ATOM   4621  C21 POPEJ 243     101.469 119.439  84.572  1.00  0.00           C
ATOM   4622  O22 POPEJ 243     101.129 118.320  84.214  1.00  0.00           O
ATOM   4623  C22 POPEJ 243     102.898 119.929  84.792  1.00  0.00           C
ATOM   4626  C3  POPEJ 243      98.790 121.699  83.962  1.00  0.00           C
ATOM   4629  O31 POPEJ 243      99.459 122.198  82.783  1.00  0.00           O
ATOM   4630  C31 POPEJ 243      99.168 121.850  81.512  1.00  0.00           C
ATOM   4631  O32 POPEJ 243      99.869 122.160  80.574  1.00  0.00           O
ATOM   4632  C32 POPEJ 243      97.910 121.019  81.334  1.00  0.00           C
ATOM   4635  C23 POPEJ 243     103.979 118.880  84.443  1.00  0.00           C
ATOM   4638  C24 POPEJ 243     105.359 119.249  85.003  1.00  0.00           C
ATOM   4641  C25 POPEJ 243     106.089 120.420  84.303  1.00  0.00           C
ATOM   4644  C26 POPEJ 243     106.940 119.979  83.112  1.00  0.00           C
ATOM   4647  C27 POPEJ 243     107.980 121.030  82.683  1.00  0.00           C
ATOM   4650  C28 POPEJ 243     109.100 120.469  81.763  1.00  0.00           C
ATOM   4653  C29 POPEJ 243     108.640 120.099  80.382  1.00  0.00           C
ATOM   4655 0C21 POPEJ 243     109.419 120.009  79.292  1.00  0.00           C
ATOM   4657 1C21 POPEJ 243     110.919 120.258  79.233  1.00  0.00           C
ATOM   4660 2C21 POPEJ 243     111.350 120.960  77.932  1.00  0.00           C
ATOM   4663 3C21 POPEJ 243     112.859 121.219  77.873  1.00  0.00           C
ATOM   4666 4C21 POPEJ 243     113.330 121.788  76.523  1.00  0.00           C
ATOM   4669 5C21 POPEJ 243     114.839 122.049  76.472  1.00  0.00           C
ATOM   4672 6C21 POPEJ 243     115.350 122.780  75.222  1.00  0.00           C
ATOM   4675 7C21 POPEJ 243     116.808 123.229  75.413  1.00  0.00           C
ATOM   4678 8C21 POPEJ 243     117.449 123.790  74.143  1.00  0.00           C
ATOM   4682  C33 POPEJ 243      98.160 119.789  80.434  1.00  0.00           C
ATOM   4685  C34 POPEJ 243      96.859 119.059  80.103  1.00  0.00           C
ATOM   4688  C35 POPEJ 243      95.838 119.969  79.423  1.00  0.00           C
ATOM   4691  C36 POPEJ 243      94.669 119.219  78.802  1.00  0.00           C
ATOM   4694  C37 POPEJ 243      93.868 120.149  77.893  1.00  0.00           C
ATOM   4697  C38 POPEJ 243      92.960 119.439  76.882  1.00  0.00           C
ATOM   4700  C39 POPEJ 243      93.710 118.489  75.952  1.00  0.00           C
ATOM   4703 0C31 POPEJ 243      92.950 118.180  74.652  1.00  0.00           C
ATOM   4706 1C31 POPEJ 243      93.829 117.439  73.632  1.00  0.00           C
ATOM   4709 2C31 POPEJ 243      93.079 117.020  72.363  1.00  0.00           C
ATOM   4712 3C31 POPEJ 243      91.980 115.969  72.622  1.00  0.00           C
ATOM   4715 4C31 POPEJ 243      91.479 115.299  71.342  1.00  0.00           C
ATOM   4718 5C31 POPEJ 243      90.359 114.288  71.593  1.00  0.00           C
ATOM   4721 6C31 POPEJ 243      89.879 113.559  70.332  1.00  0.00           C
ATOM   4725  NH3 POPEK 244      32.309  69.769  37.622  1.00  0.00           N
ATOM   4729  C12 POPEK 244      32.319  69.040  36.302  1.00  0.00           C
ATOM   4732  C11 POPEK 244      31.709  67.619  36.402  1.00  0.00           C
ATOM   4735  P   POPEK 244      29.229  68.460  36.812  1.00  0.00           P
ATOM   4736  O13 POPEK 244      27.999  67.709  37.053  1.00  0.00           O
ATOM   4737  O14 POPEK 244      29.410  69.258  35.583  1.00  0.00           O
ATOM   4738  O11 POPEK 244      29.469  69.469  38.002  1.00  0.00           O
ATOM   4739  O12 POPEK 244      30.469  67.540  37.072  1.00  0.00           O
ATOM   4740  C1  POPEK 244      29.659  68.920  39.303  1.00  0.00           C
ATOM   4743  C2  POPEK 244      29.759  70.079  40.312  1.00  0.00           C
ATOM   4745  O21 POPEK 244      30.269  69.609  41.562  1.00  0.00           O
ATOM   4746  C21 POPEK 244      31.489  69.089  41.493  1.00  0.00           C
ATOM   4747  O22 POPEK 244      32.289  69.258  40.582  1.00  0.00           O
ATOM   4748  C22 POPEK 244      31.609  68.100  42.652  1.00  0.00           C
ATOM   4751  C3  POPEK 244      28.329  70.629  40.512  1.00  0.00           C
ATOM   4754  O31 POPEK 244      28.309  71.840  41.302  1.00  0.00           O
ATOM   4755  C31 POPEK 244      27.109  72.049  41.863  1.00  0.00           C
ATOM   4756  O32 POPEK 244      26.149  71.309  41.753  1.00  0.00           O
ATOM   4757  C32 POPEK 244      27.169  73.329  42.673  1.00  0.00           C
ATOM   4760  C23 POPEK 244      32.979  68.090  43.342  1.00  0.00           C
ATOM   4763  C24 POPEK 244      33.289  69.410  44.072  1.00  0.00           C
ATOM   4766  C25 POPEK 244      33.938  69.250  45.452  1.00  0.00           C
ATOM   4769  C26 POPEK 244      35.069  68.210  45.483  1.00  0.00           C
ATOM   4772  C27 POPEK 244      35.799  68.090  46.823  1.00  0.00           C
ATOM   4775  C28 POPEK 244      36.539  66.729  46.873  1.00  0.00           C
ATOM   4778  C29 POPEK 244      37.729  66.680  47.792  1.00  0.00           C
ATOM   4780 0C21 POPEK 244      38.029  65.710  48.672  1.00  0.00           C
ATOM   4782 1C21 POPEK 244      37.188  64.489  48.993  1.00  0.00           C
ATOM   4785 2C21 POPEK 244      37.169  64.279  50.512  1.00  0.00           C
ATOM   4788 3C21 POPEK 244      36.098  63.269  50.943  1.00  0.00           C
ATOM   4791 4C21 POPEK 244      36.229  62.930  52.432  1.00  0.00           C
ATOM   4794 5C21 POPEK 244      34.949  62.390  53.082  1.00  0.00           C
ATOM   4797 6C21 POPEK 244      33.859  63.460  53.172  1.00  0.00           C
ATOM   4800 7C21 POPEK 244      32.758  63.129  54.192  1.00  0.00           C
ATOM   4803 8C21 POPEK 244      31.749  64.258  54.373  1.00  0.00           C
ATOM   4807  C33 POPEK 244      26.438  73.199  44.023  1.00  0.00           C
ATOM   4810  C34 POPEK 244      26.569  74.469  44.872  1.00  0.00           C
ATOM   4813  C35 POPEK 244      27.809  74.469  45.783  1.00  0.00           C
ATOM   4816  C36 POPEK 244      27.949  75.780  46.562  1.00  0.00           C
ATOM   4819  C37 POPEK 244      28.889  75.680  47.773  1.00  0.00           C
ATOM   4822  C38 POPEK 244      28.949  77.000  48.542  1.00  0.00           C
ATOM   4825  C39 POPEK 244      29.709  76.899  49.872  1.00  0.00           C
ATOM   4828 0C31 POPEK 244      28.869  76.269  50.993  1.00  0.00           C
ATOM   4831 1C31 POPEK 244      29.639  76.189  52.312  1.00  0.00           C
ATOM   4834 2C31 POPEK 244      28.849  75.479  53.412  1.00  0.00           C
ATOM   4837 3C31 POPEK 244      29.559  75.579  54.772  1.00  0.00           C
ATOM   4840 4C31 POPEK 244      28.859  74.789  55.882  1.00  0.00           C
ATOM   4843 5C31 POPEK 244      29.639  74.839  57.202  1.00  0.00           C
ATOM   4846 6C31 POPEK 244      29.109  73.889  58.272  1.00  0.00           C
ATOM   4850  NH3 POPEL 245       8.869   4.510  43.152  1.00  0.00           N
ATOM   4854  C12 POPEL 245      10.029   3.550  43.242  1.00  0.00           C
ATOM   4857  C11 POPEL 245      10.659   3.350  41.853  1.00  0.00           C
ATOM   4860  P   POPEL 245      12.339   5.320  41.464  1.00  0.00           P
ATOM   4861  O13 POPEL 245      13.359   4.670  40.632  1.00  0.00           O
ATOM   4862  O14 POPEL 245      12.089   6.750  41.252  1.00  0.00           O
ATOM   4863  O11 POPEL 245      12.649   5.100  43.012  1.00  0.00           O
ATOM   4864  O12 POPEL 245      10.959   4.600  41.262  1.00  0.00           O
ATOM   4865  C1  POPEL 245      14.029   4.980  43.373  1.00  0.00           C
ATOM   4868  C2  POPEL 245      14.309   5.050  44.902  1.00  0.00           C
ATOM   4870  O21 POPEL 245      13.319   4.290  45.632  1.00  0.00           O
ATOM   4871  C21 POPEL 245      13.789   3.330  46.423  1.00  0.00           C
ATOM   4872  O22 POPEL 245      14.939   2.940  46.464  1.00  0.00           O
ATOM   4873  C22 POPEL 245      12.629   2.760  47.243  1.00  0.00           C
ATOM   4876  C3  POPEL 245      14.369   6.530  45.442  1.00  0.00           C
ATOM   4879  O31 POPEL 245      13.109   7.060  45.933  1.00  0.00           O
ATOM   4880  C31 POPEL 245      12.869   6.740  47.222  1.00  0.00           C
ATOM   4881  O32 POPEL 245      13.629   6.120  47.942  1.00  0.00           O
ATOM   4882  C32 POPEL 245      11.479   7.230  47.622  1.00  0.00           C
ATOM   4885  C23 POPEL 245      13.039   2.450  48.702  1.00  0.00           C
ATOM   4888  C24 POPEL 245      12.039   2.960  49.743  1.00  0.00           C
ATOM   4891  C25 POPEL 245      12.699   3.120  51.122  1.00  0.00           C
ATOM   4894  C26 POPEL 245      11.719   3.480  52.253  1.00  0.00           C
ATOM   4897  C27 POPEL 245      12.449   4.030  53.482  1.00  0.00           C
ATOM   4900  C28 POPEL 245      11.519   4.300  54.683  1.00  0.00           C
ATOM   4903  C29 POPEL 245      11.249   3.090  55.553  1.00  0.00           C
ATOM   4905 0C21 POPEL 245      11.389   3.040  56.893  1.00  0.00           C
ATOM   4907 1C21 POPEL 245      11.829   4.210  57.752  1.00  0.00           C
ATOM   4910 2C21 POPEL 245      11.289   4.210  59.202  1.00  0.00           C
ATOM   4913 3C21 POPEL 245      11.589   5.570  59.862  1.00  0.00           C
ATOM   4916 4C21 POPEL 245      11.359   5.630  61.372  1.00  0.00           C
ATOM   4919 5C21 POPEL 245      12.429   4.900  62.183  1.00  0.00           C
ATOM   4922 6C21 POPEL 245      12.539   5.410  63.632  1.00  0.00           C
ATOM   4925 7C21 POPEL 245      13.249   4.420  64.553  1.00  0.00           C
ATOM   4928 8C21 POPEL 245      13.409   4.900  65.993  1.00  0.00           C
ATOM   4932  C33 POPEL 245      11.399   7.710  49.093  1.00  0.00           C
ATOM   4935  C34 POPEL 245      10.069   8.399  49.422  1.00  0.00           C
ATOM   4938  C35 POPEL 245      10.039   9.040  50.823  1.00  0.00           C
ATOM   4941  C36 POPEL 245       9.849   8.030  51.963  1.00  0.00           C
ATOM   4944  C37 POPEL 245       9.969   8.670  53.362  1.00  0.00           C
ATOM   4947  C38 POPEL 245       9.709   7.660  54.492  1.00  0.00           C
ATOM   4950  C39 POPEL 245       9.779   8.250  55.912  1.00  0.00           C
ATOM   4953 0C31 POPEL 245      11.169   8.790  56.272  1.00  0.00           C
ATOM   4956 1C31 POPEL 245      11.339   9.189  57.742  1.00  0.00           C
ATOM   4959 2C31 POPEL 245      12.759   9.710  58.002  1.00  0.00           C
ATOM   4962 3C31 POPEL 245      13.079  10.030  59.472  1.00  0.00           C
ATOM   4965 4C31 POPEL 245      14.499  10.610  59.612  1.00  0.00           C
ATOM   4968 5C31 POPEL 245      14.959  10.790  61.062  1.00  0.00           C
ATOM   4971 6C31 POPEL 245      16.369  11.370  61.162  1.00  0.00           C
ATOM   4975  NH3 POPEM 246      12.529   8.710  43.113  1.00  0.00           N
ATOM   4979  C12 POPEM 246      11.279   8.790  43.942  1.00  0.00           C
ATOM   4982  C11 POPEM 246      10.519   7.450  43.902  1.00  0.00           C
ATOM   4985  P   POPEM 246       7.979   7.990  44.023  1.00  0.00           P
ATOM   4986  O13 POPEM 246       8.069   9.420  43.692  1.00  0.00           O
ATOM   4987  O14 POPEM 246       7.719   7.040  42.902  1.00  0.00           O
ATOM   4988  O11 POPEM 246       6.969   7.700  45.202  1.00  0.00           O
ATOM   4989  O12 POPEM 246       9.329   7.480  44.683  1.00  0.00           O
ATOM   4990  C1  POPEM 246       7.279   7.930  46.582  1.00  0.00           C
ATOM   4993  C2  POPEM 246       5.979   8.000  47.453  1.00  0.00           C
ATOM   4995  O21 POPEM 246       6.179   8.950  48.512  1.00  0.00           O
ATOM   4996  C21 POPEM 246       6.049   8.710  49.783  1.00  0.00           C
ATOM   4997  O22 POPEM 246       6.289   7.670  50.382  1.00  0.00           O
ATOM   4998  C22 POPEM 246       5.439   9.980  50.402  1.00  0.00           C
ATOM   5001  C3  POPEM 246       5.339   6.610  47.832  1.00  0.00           C
ATOM   5004  O31 POPEM 246       4.009   6.710  48.423  1.00  0.00           O
ATOM   5005  C31 POPEM 246       3.629   5.570  49.034  1.00  0.00           C
ATOM   5006  O32 POPEM 246       4.259   4.530  49.002  1.00  0.00           O
ATOM   5007  C32 POPEM 246       2.409   5.810  49.912  1.00  0.00           C
ATOM   5010  C23 POPEM 246       6.069  10.410  51.742  1.00  0.00           C
ATOM   5013  C24 POPEM 246       5.349   9.800  52.942  1.00  0.00           C
ATOM   5016  C25 POPEM 246       6.209   9.850  54.202  1.00  0.00           C
ATOM   5019  C26 POPEM 246       5.589   9.090  55.382  1.00  0.00           C
ATOM   5022  C27 POPEM 246       4.309   9.750  55.923  1.00  0.00           C
ATOM   5025  C28 POPEM 246       3.709   9.000  57.123  1.00  0.00           C
ATOM   5028  C29 POPEM 246       4.579   9.100  58.353  1.00  0.00           C
ATOM   5030 0C21 POPEM 246       4.189   9.340  59.612  1.00  0.00           C
ATOM   5032 1C21 POPEM 246       2.789   9.559  60.122  1.00  0.00           C
ATOM   5035 2C21 POPEM 246       2.629  10.920  60.823  1.00  0.00           C
ATOM   5038 3C21 POPEM 246       3.479  11.080  62.103  1.00  0.00           C
ATOM   5041 4C21 POPEM 246       3.159  12.340  62.913  1.00  0.00           C
ATOM   5044 5C21 POPEM 246       3.249  13.639  62.082  1.00  0.00           C
ATOM   5047 6C21 POPEM 246       2.809  14.889  62.862  1.00  0.00           C
ATOM   5050 7C21 POPEM 246       2.479  16.069  61.943  1.00  0.00           C
ATOM   5053 8C21 POPEM 246       1.749  17.220  62.644  1.00  0.00           C
ATOM   5057  C33 POPEM 246       2.919   5.930  51.362  1.00  0.00           C
ATOM   5060  C34 POPEM 246       1.879   6.040  52.482  1.00  0.00           C
ATOM   5063  C35 POPEM 246       1.189   7.410  52.552  1.00  0.00           C
ATOM   5066  C36 POPEM 246       0.689   7.740  53.964  1.00  0.00           C
ATOM   5069  C37 POPEM 246      -0.251   8.940  53.972  1.00  0.00           C
ATOM   5072  C38 POPEM 246      -0.481   9.570  55.354  1.00  0.00           C
ATOM   5075  C39 POPEM 246      -1.040   8.600  56.402  1.00  0.00           C
ATOM   5078 0C31 POPEM 246      -1.360   9.319  57.722  1.00  0.00           C
ATOM   5081 1C31 POPEM 246      -1.370   8.370  58.922  1.00  0.00           C
ATOM   5084 2C31 POPEM 246      -1.920   9.050  60.182  1.00  0.00           C
ATOM   5087 3C31 POPEM 246      -1.690   8.240  61.464  1.00  0.00           C
ATOM   5090 4C31 POPEM 246      -0.251   8.350  62.003  1.00  0.00           C
ATOM   5093 5C31 POPEM 246      -0.011   7.490  63.253  1.00  0.00           C
ATOM   5096 6C31 POPEM 246       1.399   7.660  63.832  1.00  0.00           C
ATOM   5100  NH3 POPEN 247      90.999 119.170  80.143  1.00  0.00           N
ATOM   5104  C12 POPEN 247      90.269 117.869  80.332  1.00  0.00           C
ATOM   5107  C11 POPEN 247      90.809 117.118  81.544  1.00  0.00           C
ATOM   5110  P   POPEN 247      89.790 115.410  83.223  1.00  0.00           P
ATOM   5111  O13 POPEN 247      90.149 116.489  84.163  1.00  0.00           O
ATOM   5112  O14 POPEN 247      88.389 114.939  83.273  1.00  0.00           O
ATOM   5113  O11 POPEN 247      90.830 114.240  83.312  1.00  0.00           O
ATOM   5114  O12 POPEN 247      90.040 115.929  81.742  1.00  0.00           O
ATOM   5115  C1  POPEN 247      91.089 113.219  82.354  1.00  0.00           C
ATOM   5118  C2  POPEN 247      92.579 113.229  81.894  1.00  0.00           C
ATOM   5120  O21 POPEN 247      92.880 114.359  81.053  1.00  0.00           O
ATOM   5121  C21 POPEN 247      92.530 114.579  79.783  1.00  0.00           C
ATOM   5122  O22 POPEN 247      92.649 115.689  79.263  1.00  0.00           O
ATOM   5123  C22 POPEN 247      92.080 113.350  78.972  1.00  0.00           C
ATOM   5126  C3  POPEN 247      93.038 111.810  81.393  1.00  0.00           C
ATOM   5129  O31 POPEN 247      94.210 111.829  80.534  1.00  0.00           O
ATOM   5130  C31 POPEN 247      94.809 110.639  80.402  1.00  0.00           C
ATOM   5131  O32 POPEN 247      94.760 109.719  81.194  1.00  0.00           O
ATOM   5132  C32 POPEN 247      95.329 110.499  78.982  1.00  0.00           C
ATOM   5135  C23 POPEN 247      91.639 113.699  77.534  1.00  0.00           C
ATOM   5138  C24 POPEN 247      91.668 112.500  76.573  1.00  0.00           C
ATOM   5141  C25 POPEN 247      92.530 112.758  75.332  1.00  0.00           C
ATOM   5144  C26 POPEN 247      92.400 111.689  74.242  1.00  0.00           C
ATOM   5147  C27 POPEN 247      93.230 112.009  72.992  1.00  0.00           C
ATOM   5150  C28 POPEN 247      92.880 111.159  71.752  1.00  0.00           C
ATOM   5153  C29 POPEN 247      92.990 109.679  72.033  1.00  0.00           C
ATOM   5155 0C21 POPEN 247      93.780 108.799  71.393  1.00  0.00           C
ATOM   5157 1C21 POPEN 247      94.689 109.070  70.222  1.00  0.00           C
ATOM   5160 2C21 POPEN 247      94.749 107.859  69.284  1.00  0.00           C
ATOM   5163 3C21 POPEN 247      93.419 107.549  68.562  1.00  0.00           C
ATOM   5166 4C21 POPEN 247      93.419 107.960  67.092  1.00  0.00           C
ATOM   5169 5C21 POPEN 247      94.359 107.118  66.214  1.00  0.00           C
ATOM   5172 6C21 POPEN 247      93.820 105.710  65.952  1.00  0.00           C
ATOM   5175 7C21 POPEN 247      94.480 105.000  64.754  1.00  0.00           C
ATOM   5178 8C21 POPEN 247      94.049 103.530  64.623  1.00  0.00           C
ATOM   5182  C33 POPEN 247      96.808 110.090  78.863  1.00  0.00           C
ATOM   5185  C34 POPEN 247      97.059 109.219  77.613  1.00  0.00           C
ATOM   5188  C35 POPEN 247      96.519 109.809  76.293  1.00  0.00           C
ATOM   5191  C36 POPEN 247      97.409 110.910  75.693  1.00  0.00           C
ATOM   5194  C37 POPEN 247      96.700 111.619  74.533  1.00  0.00           C
ATOM   5197  C38 POPEN 247      97.549 112.689  73.832  1.00  0.00           C
ATOM   5200  C39 POPEN 247      98.359 112.179  72.622  1.00  0.00           C
ATOM   5203 0C31 POPEN 247      97.489 111.619  71.492  1.00  0.00           C
ATOM   5206 1C31 POPEN 247      98.120 111.759  70.104  1.00  0.00           C
ATOM   5209 2C31 POPEN 247      97.228 111.199  68.972  1.00  0.00           C
ATOM   5212 3C31 POPEN 247      97.719 111.539  67.562  1.00  0.00           C
ATOM   5215 4C31 POPEN 247      98.939 110.719  67.112  1.00  0.00           C
ATOM   5218 5C31 POPEN 247      99.389 111.069  65.693  1.00  0.00           C
ATOM   5221 6C31 POPEN 247     100.579 110.239  65.192  1.00  0.00           C
ATOM   5225  NH3 POPEO 248      28.029 101.729  85.243  1.00  0.00           N
ATOM   5229  C12 POPEO 248      27.259 100.449  85.472  1.00  0.00           C
ATOM   5232  C11 POPEO 248      25.789 100.549  84.993  1.00  0.00           C
ATOM   5235  P   POPEO 248      24.279 101.539  83.122  1.00  0.00           P
ATOM   5236  O13 POPEO 248      23.509 100.410  82.572  1.00  0.00           O
ATOM   5237  O14 POPEO 248      23.659 102.420  84.132  1.00  0.00           O
ATOM   5238  O11 POPEO 248      24.679 102.500  81.932  1.00  0.00           O
ATOM   5239  O12 POPEO 248      25.699 101.039  83.652  1.00  0.00           O
ATOM   5240  C1  POPEO 248      24.939 102.079  80.612  1.00  0.00           C
ATOM   5243  C2  POPEO 248      23.819 102.529  79.622  1.00  0.00           C
ATOM   5245  O21 POPEO 248      24.399 102.889  78.353  1.00  0.00           O
ATOM   5246  C21 POPEO 248      25.000 101.889  77.753  1.00  0.00           C
ATOM   5247  O22 POPEO 248      24.889 100.710  78.022  1.00  0.00           O
ATOM   5248  C22 POPEO 248      25.939 102.439  76.693  1.00  0.00           C
ATOM   5251  C3  POPEO 248      22.979 103.729  80.173  1.00  0.00           C
ATOM   5254  O31 POPEO 248      22.149 104.319  79.143  1.00  0.00           O
ATOM   5255  C31 POPEO 248      22.669 105.398  78.542  1.00  0.00           C
ATOM   5256  O32 POPEO 248      23.719 105.939  78.854  1.00  0.00           O
ATOM   5257  C32 POPEO 248      21.869 105.738  77.272  1.00  0.00           C
ATOM   5260  C23 POPEO 248      25.249 102.529  75.312  1.00  0.00           C
ATOM   5263  C24 POPEO 248      24.449 103.829  75.143  1.00  0.00           C
ATOM   5266  C25 POPEO 248      25.309 105.069  74.873  1.00  0.00           C
ATOM   5269  C26 POPEO 248      26.069 105.040  73.533  1.00  0.00           C
ATOM   5272  C27 POPEO 248      25.179 105.229  72.303  1.00  0.00           C
ATOM   5275  C28 POPEO 248      25.879 104.889  70.973  1.00  0.00           C
ATOM   5278  C29 POPEO 248      24.949 105.109  69.803  1.00  0.00           C
ATOM   5280 0C21 POPEO 248      25.258 104.929  68.512  1.00  0.00           C
ATOM   5282 1C21 POPEO 248      26.589 104.488  67.952  1.00  0.00           C
ATOM   5285 2C21 POPEO 248      26.949 105.219  66.643  1.00  0.00           C
ATOM   5288 3C21 POPEO 248      26.069 104.809  65.442  1.00  0.00           C
ATOM   5291 4C21 POPEO 248      26.499 105.469  64.132  1.00  0.00           C
ATOM   5294 5C21 POPEO 248      25.719 104.949  62.913  1.00  0.00           C
ATOM   5297 6C21 POPEO 248      26.159 105.639  61.612  1.00  0.00           C
ATOM   5300 7C21 POPEO 248      25.709 104.869  60.372  1.00  0.00           C
ATOM   5303 8C21 POPEO 248      26.189 105.469  59.042  1.00  0.00           C
ATOM   5307  C33 POPEO 248      20.379 106.100  77.493  1.00  0.00           C
ATOM   5310  C34 POPEO 248      19.489 104.889  77.792  1.00  0.00           C
ATOM   5313  C35 POPEO 248      17.989 105.229  77.722  1.00  0.00           C
ATOM   5316  C36 POPEO 248      17.499 105.320  76.272  1.00  0.00           C
ATOM   5319  C37 POPEO 248      16.079 105.899  76.173  1.00  0.00           C
ATOM   5322  C38 POPEO 248      15.569 106.010  74.733  1.00  0.00           C
ATOM   5325  C39 POPEO 248      16.469 106.868  73.822  1.00  0.00           C
ATOM   5328 0C31 POPEO 248      15.679 107.449  72.643  1.00  0.00           C
ATOM   5331 1C31 POPEO 248      16.549 108.219  71.652  1.00  0.00           C
ATOM   5334 2C31 POPEO 248      15.729 108.689  70.443  1.00  0.00           C
ATOM   5337 3C31 POPEO 248      16.559 109.389  69.362  1.00  0.00           C
ATOM   5340 4C31 POPEO 248      15.829 109.430  68.013  1.00  0.00           C
ATOM   5343 5C31 POPEO 248      16.659 110.069  66.893  1.00  0.00           C
ATOM   5346 6C31 POPEO 248      15.969 110.000  65.533  1.00  0.00           C
ATOM   5350  NH3 POPEP 249      87.898   8.060  41.133  1.00  0.00           N
ATOM   5354  C12 POPEP 249      86.679   8.870  40.792  1.00  0.00           C
ATOM   5357  C11 POPEP 249      85.900   8.230  39.632  1.00  0.00           C
ATOM   5360  P   POPEP 249      83.330   8.530  39.772  1.00  0.00           P
ATOM   5361  O13 POPEP 249      82.379   9.670  39.722  1.00  0.00           O
ATOM   5362  O14 POPEP 249      82.929   7.350  38.982  1.00  0.00           O
ATOM   5363  O11 POPEP 249      83.598   8.130  41.262  1.00  0.00           O
ATOM   5364  O12 POPEP 249      84.749   9.030  39.303  1.00  0.00           O
ATOM   5365  C1  POPEP 249      82.980   7.060  41.982  1.00  0.00           C
ATOM   5368  C2  POPEP 249      82.029   7.600  43.092  1.00  0.00           C
ATOM   5370  O21 POPEP 249      81.779   6.540  44.034  1.00  0.00           O
ATOM   5371  C21 POPEP 249      82.249   6.750  45.252  1.00  0.00           C
ATOM   5372  O22 POPEP 249      82.910   7.700  45.623  1.00  0.00           O
ATOM   5373  C22 POPEP 249      81.800   5.610  46.182  1.00  0.00           C
ATOM   5376  C3  POPEP 249      80.678   8.090  42.502  1.00  0.00           C
ATOM   5379  O31 POPEP 249      79.728   8.500  43.503  1.00  0.00           O
ATOM   5380  C31 POPEP 249      78.598   7.770  43.612  1.00  0.00           C
ATOM   5381  O32 POPEP 249      78.389   6.710  43.053  1.00  0.00           O
ATOM   5382  C32 POPEP 249      77.579   8.650  44.353  1.00  0.00           C
ATOM   5385  C23 POPEP 249      81.859   6.020  47.673  1.00  0.00           C
ATOM   5388  C24 POPEP 249      80.859   5.240  48.533  1.00  0.00           C
ATOM   5391  C25 POPEP 249      80.849   5.680  50.012  1.00  0.00           C
ATOM   5394  C26 POPEP 249      82.208   5.520  50.702  1.00  0.00           C
ATOM   5397  C27 POPEP 249      82.099   5.550  52.232  1.00  0.00           C
ATOM   5400  C28 POPEP 249      83.449   5.280  52.942  1.00  0.00           C
ATOM   5403  C29 POPEP 249      84.319   6.500  53.073  1.00  0.00           C
ATOM   5405 0C21 POPEP 249      84.769   7.140  54.172  1.00  0.00           C
ATOM   5407 1C21 POPEP 249      84.568   6.920  55.662  1.00  0.00           C
ATOM   5410 2C21 POPEP 249      83.439   6.050  56.252  1.00  0.00           C
ATOM   5413 3C21 POPEP 249      82.039   6.610  55.972  1.00  0.00           C
ATOM   5416 4C21 POPEP 249      80.919   5.750  56.572  1.00  0.00           C
ATOM   5419 5C21 POPEP 249      79.519   6.230  56.182  1.00  0.00           C
ATOM   5422 6C21 POPEP 249      78.429   5.460  56.933  1.00  0.00           C
ATOM   5425 7C21 POPEP 249      77.009   5.680  56.412  1.00  0.00           C
ATOM   5428 8C21 POPEP 249      76.499   7.120  56.482  1.00  0.00           C
ATOM   5432  C33 POPEP 249      76.579   7.900  45.262  1.00  0.00           C
ATOM   5435  C34 POPEP 249      75.609   7.010  44.492  1.00  0.00           C
ATOM   5438  C35 POPEP 249      74.219   6.940  45.122  1.00  0.00           C
ATOM   5441  C36 POPEP 249      73.240   6.190  44.233  1.00  0.00           C
ATOM   5444  C37 POPEP 249      71.839   6.790  44.183  1.00  0.00           C
ATOM   5447  C38 POPEP 249      70.889   5.890  43.392  1.00  0.00           C
ATOM   5450  C39 POPEP 249      69.499   6.490  43.182  1.00  0.00           C
ATOM   5453 0C31 POPEP 249      68.488   6.110  44.272  1.00  0.00           C
ATOM   5456 1C31 POPEP 249      68.889   6.540  45.693  1.00  0.00           C
ATOM   5459 2C31 POPEP 249      67.729   6.360  46.672  1.00  0.00           C
ATOM   5462 3C31 POPEP 249      67.949   7.140  47.973  1.00  0.00           C
ATOM   5465 4C31 POPEP 249      66.639   7.330  48.742  1.00  0.00           C
ATOM   5468 5C31 POPEP 249      66.809   8.190  49.992  1.00  0.00           C
ATOM   5471 6C31 POPEP 249      65.569   9.020  50.322  1.00  0.00           C
ATOM   5475  NH3 POPEQ 250     120.978  96.229  80.014  1.00  0.00           N
ATOM   5479  C12 POPEQ 250     120.210  96.609  81.243  1.00  0.00           C
ATOM   5482  C11 POPEQ 250     120.109  95.420  82.202  1.00  0.00           C
ATOM   5485  P   POPEQ 250     118.050  94.900  83.743  1.00  0.00           P
ATOM   5486  O13 POPEQ 250     118.540  93.559  84.143  1.00  0.00           O
ATOM   5487  O14 POPEQ 250     117.260  95.630  84.743  1.00  0.00           O
ATOM   5488  O11 POPEQ 250     117.249  94.719  82.393  1.00  0.00           O
ATOM   5489  O12 POPEQ 250     119.308  95.780  83.333  1.00  0.00           O
ATOM   5490  C1  POPEQ 250     116.059  95.410  82.034  1.00  0.00           C
ATOM   5493  C2  POPEQ 250     116.150  95.799  80.534  1.00  0.00           C
ATOM   5495  O21 POPEQ 250     114.860  95.878  79.912  1.00  0.00           O
ATOM   5496  C21 POPEQ 250     114.240  97.030  80.014  1.00  0.00           C
ATOM   5497  O22 POPEQ 250     114.520  97.920  80.812  1.00  0.00           O
ATOM   5498  C22 POPEQ 250     113.139  97.100  78.962  1.00  0.00           C
ATOM   5501  C3  POPEQ 250     116.959  94.710  79.762  1.00  0.00           C
ATOM   5504  O31 POPEQ 250     116.639  94.640  78.364  1.00  0.00           O
ATOM   5505  C31 POPEQ 250     116.870  95.729  77.652  1.00  0.00           C
ATOM   5506  O32 POPEQ 250     117.570  96.679  77.992  1.00  0.00           O
ATOM   5507  C32 POPEQ 250     116.070  95.630  76.354  1.00  0.00           C
ATOM   5510  C23 POPEQ 250     113.249  98.340  78.053  1.00  0.00           C
ATOM   5513  C24 POPEQ 250     112.600  99.570  78.702  1.00  0.00           C
ATOM   5516  C25 POPEQ 250     112.649 100.840  77.843  1.00  0.00           C
ATOM   5519  C26 POPEQ 250     111.959 100.710  76.482  1.00  0.00           C
ATOM   5522  C27 POPEQ 250     111.880 102.070  75.773  1.00  0.00           C
ATOM   5525  C28 POPEQ 250     110.900 102.149  74.603  1.00  0.00           C
ATOM   5528  C29 POPEQ 250     110.709 103.579  74.152  1.00  0.00           C
ATOM   5530 0C21 POPEQ 250     109.669 104.039  73.434  1.00  0.00           C
ATOM   5532 1C21 POPEQ 250     108.559 103.200  72.852  1.00  0.00           C
ATOM   5535 2C21 POPEQ 250     108.190 103.670  71.433  1.00  0.00           C
ATOM   5538 3C21 POPEQ 250     107.139 102.749  70.794  1.00  0.00           C
ATOM   5541 4C21 POPEQ 250     106.928 103.029  69.303  1.00  0.00           C
ATOM   5544 5C21 POPEQ 250     106.140 104.310  69.003  1.00  0.00           C
ATOM   5547 6C21 POPEQ 250     104.620 104.100  68.972  1.00  0.00           C
ATOM   5550 7C21 POPEQ 250     103.920 105.299  68.343  1.00  0.00           C
ATOM   5553 8C21 POPEQ 250     102.419 105.090  68.143  1.00  0.00           C
ATOM   5557  C33 POPEQ 250     116.029  96.919  75.502  1.00  0.00           C
ATOM   5560  C34 POPEQ 250     115.229  96.670  74.222  1.00  0.00           C
ATOM   5563  C35 POPEQ 250     115.109  97.859  73.252  1.00  0.00           C
ATOM   5566  C36 POPEQ 250     114.359  97.409  71.993  1.00  0.00           C
ATOM   5569  C37 POPEQ 250     114.249  98.460  70.892  1.00  0.00           C
ATOM   5572  C38 POPEQ 250     113.699  97.850  69.593  1.00  0.00           C
ATOM   5575  C39 POPEQ 250     113.629  98.859  68.434  1.00  0.00           C
ATOM   5578 0C31 POPEQ 250     113.190  98.219  67.112  1.00  0.00           C
ATOM   5581 1C31 POPEQ 250     113.160  99.240  65.964  1.00  0.00           C
ATOM   5584 2C31 POPEQ 250     112.758  98.639  64.612  1.00  0.00           C
ATOM   5587 3C31 POPEQ 250     111.259  98.320  64.472  1.00  0.00           C
ATOM   5590 4C31 POPEQ 250     110.599  99.119  63.332  1.00  0.00           C
ATOM   5593 5C31 POPEQ 250     109.219  98.589  62.922  1.00  0.00           C
ATOM   5596 6C31 POPEQ 250     108.659  99.269  61.672  1.00  0.00           C
ATOM   5600  NH3 POPER 251      17.469  33.330  81.592  1.00  0.00           N
ATOM   5604  C12 POPER 251      18.059  34.580  80.983  1.00  0.00           C
ATOM   5607  C11 POPER 251      19.569  34.399  80.723  1.00  0.00           C
ATOM   5610  P   POPER 251      21.799  33.920  81.964  1.00  0.00           P
ATOM   5611  O13 POPER 251      22.249  33.840  83.363  1.00  0.00           O
ATOM   5612  O14 POPER 251      22.219  32.880  80.993  1.00  0.00           O
ATOM   5613  O11 POPER 251      22.229  35.328  81.404  1.00  0.00           O
ATOM   5614  O12 POPER 251      20.219  33.990  81.932  1.00  0.00           O
ATOM   5615  C1  POPER 251      23.429  35.459  80.644  1.00  0.00           C
ATOM   5618  C2  POPER 251      23.099  35.630  79.143  1.00  0.00           C
ATOM   5620  O21 POPER 251      23.979  34.840  78.353  1.00  0.00           O
ATOM   5621  C21 POPER 251      23.819  33.519  78.312  1.00  0.00           C
ATOM   5622  O22 POPER 251      24.699  32.720  78.582  1.00  0.00           O
ATOM   5623  C22 POPER 251      22.500  33.119  77.633  1.00  0.00           C
ATOM   5626  C3  POPER 251      23.219  37.099  78.673  1.00  0.00           C
ATOM   5629  O31 POPER 251      22.909  37.210  77.272  1.00  0.00           O
ATOM   5630  C31 POPER 251      21.619  37.220  76.973  1.00  0.00           C
ATOM   5631  O32 POPER 251      20.699  37.129  77.773  1.00  0.00           O
ATOM   5632  C32 POPER 251      21.459  37.280  75.464  1.00  0.00           C
ATOM   5635  C23 POPER 251      22.529  33.410  76.113  1.00  0.00           C
ATOM   5638  C24 POPER 251      21.669  32.450  75.273  1.00  0.00           C
ATOM   5641  C25 POPER 251      21.839  32.639  73.753  1.00  0.00           C
ATOM   5644  C26 POPER 251      20.829  33.600  73.104  1.00  0.00           C
ATOM   5647  C27 POPER 251      21.009  33.690  71.573  1.00  0.00           C
ATOM   5650  C28 POPER 251      20.219  34.840  70.902  1.00  0.00           C
ATOM   5653  C29 POPER 251      18.729  34.720  71.082  1.00  0.00           C
ATOM   5655 0C21 POPER 251      17.759  34.780  70.143  1.00  0.00           C
ATOM   5657 1C21 POPER 251      17.889  34.979  68.644  1.00  0.00           C
ATOM   5660 2C21 POPER 251      16.859  34.099  67.913  1.00  0.00           C
ATOM   5663 3C21 POPER 251      16.569  34.469  66.452  1.00  0.00           C
ATOM   5666 4C21 POPER 251      15.619  33.430  65.824  1.00  0.00           C
ATOM   5669 5C21 POPER 251      14.979  33.889  64.512  1.00  0.00           C
ATOM   5672 6C21 POPER 251      14.319  32.729  63.752  1.00  0.00           C
ATOM   5675 7C21 POPER 251      13.699  33.170  62.423  1.00  0.00           C
ATOM   5678 8C21 POPER 251      13.359  32.000  61.492  1.00  0.00           C
ATOM   5682  C33 POPER 251      20.188  38.020  74.993  1.00  0.00           C
ATOM   5685  C34 POPER 251      20.529  39.069  73.942  1.00  0.00           C
ATOM   5688  C35 POPER 251      19.319  39.669  73.223  1.00  0.00           C
ATOM   5691  C36 POPER 251      18.479  38.620  72.493  1.00  0.00           C
ATOM   5694  C37 POPER 251      17.429  39.270  71.593  1.00  0.00           C
ATOM   5697  C38 POPER 251      16.189  38.400  71.412  1.00  0.00           C
ATOM   5700  C39 POPER 251      15.099  39.110  70.592  1.00  0.00           C
ATOM   5703 0C31 POPER 251      15.399  39.110  69.093  1.00  0.00           C
ATOM   5706 1C31 POPER 251      14.259  39.759  68.312  1.00  0.00           C
ATOM   5709 2C31 POPER 251      14.549  39.898  66.812  1.00  0.00           C
ATOM   5712 3C31 POPER 251      14.669  38.560  66.082  1.00  0.00           C
ATOM   5715 4C31 POPER 251      14.449  38.709  64.562  1.00  0.00           C
ATOM   5718 5C31 POPER 251      14.409  37.360  63.842  1.00  0.00           C
ATOM   5721 6C31 POPER 251      14.069  37.479  62.353  1.00  0.00           C
ATOM   5725  NH3 POPES 252     101.269   2.520  44.662  1.00  0.00           N
ATOM   5729  C12 POPES 252     100.089   3.160  43.972  1.00  0.00           C
ATOM   5732  C11 POPES 252      98.960   3.560  44.953  1.00  0.00           C
ATOM   5735  P   POPES 252      98.230   5.900  43.982  1.00  0.00           P
ATOM   5736  O13 POPES 252      98.960   5.950  42.692  1.00  0.00           O
ATOM   5737  O14 POPES 252      96.980   6.680  44.104  1.00  0.00           O
ATOM   5738  O11 POPES 252      99.219   6.310  45.152  1.00  0.00           O
ATOM   5739  O12 POPES 252      97.960   4.370  44.323  1.00  0.00           O
ATOM   5740  C1  POPES 252      98.920   7.300  46.143  1.00  0.00           C
ATOM   5743  C2  POPES 252      98.809   6.650  47.542  1.00  0.00           C
ATOM   5745  O21 POPES 252      98.359   7.580  48.562  1.00  0.00           O
ATOM   5746  C21 POPES 252      97.039   7.700  48.662  1.00  0.00           C
ATOM   5747  O22 POPES 252      96.239   7.550  47.762  1.00  0.00           O
ATOM   5748  C22 POPES 252      96.660   8.050  50.112  1.00  0.00           C
ATOM   5751  C3  POPES 252     100.180   6.060  47.983  1.00  0.00           C
ATOM   5754  O31 POPES 252     100.049   5.410  49.262  1.00  0.00           O
ATOM   5755  C31 POPES 252     101.199   5.210  49.902  1.00  0.00           C
ATOM   5756  O32 POPES 252     102.299   5.150  49.382  1.00  0.00           O
ATOM   5757  C32 POPES 252     100.838   5.000  51.362  1.00  0.00           C
ATOM   5760  C23 POPES 252      95.509   7.150  50.632  1.00  0.00           C
ATOM   5763  C24 POPES 252      95.040   7.420  52.073  1.00  0.00           C
ATOM   5766  C25 POPES 252      96.019   6.960  53.152  1.00  0.00           C
ATOM   5769  C26 POPES 252      95.609   7.330  54.592  1.00  0.00           C
ATOM   5772  C27 POPES 252      96.759   7.090  55.592  1.00  0.00           C
ATOM   5775  C28 POPES 252      96.329   7.340  57.053  1.00  0.00           C
ATOM   5778  C29 POPES 252      97.500   7.440  57.992  1.00  0.00           C
ATOM   5780 0C21 POPES 252      97.430   7.690  59.312  1.00  0.00           C
ATOM   5782 1C21 POPES 252      96.159   7.890  60.103  1.00  0.00           C
ATOM   5785 2C21 POPES 252      96.079   6.990  61.353  1.00  0.00           C
ATOM   5788 3C21 POPES 252      96.980   7.470  62.512  1.00  0.00           C
ATOM   5791 4C21 POPES 252      96.788   6.670  63.812  1.00  0.00           C
ATOM   5794 5C21 POPES 252      97.290   5.230  63.713  1.00  0.00           C
ATOM   5797 6C21 POPES 252      97.260   4.480  65.062  1.00  0.00           C
ATOM   5800 7C21 POPES 252      97.780   3.040  64.942  1.00  0.00           C
ATOM   5803 8C21 POPES 252      97.889   2.310  66.284  1.00  0.00           C
ATOM   5807  C33 POPES 252     101.980   5.040  52.393  1.00  0.00           C
ATOM   5810  C34 POPES 252     101.420   5.270  53.802  1.00  0.00           C
ATOM   5813  C35 POPES 252     102.479   5.450  54.893  1.00  0.00           C
ATOM   5816  C36 POPES 252     103.270   6.770  54.762  1.00  0.00           C
ATOM   5819  C37 POPES 252     104.179   6.990  55.982  1.00  0.00           C
ATOM   5822  C38 POPES 252     104.609   8.450  56.192  1.00  0.00           C
ATOM   5825  C39 POPES 252     105.719   8.940  55.252  1.00  0.00           C
ATOM   5828 0C31 POPES 252     106.210  10.330  55.683  1.00  0.00           C
ATOM   5831 1C31 POPES 252     107.419  10.850  54.882  1.00  0.00           C
ATOM   5834 2C31 POPES 252     108.640  11.170  55.753  1.00  0.00           C
ATOM   5837 3C31 POPES 252     109.349   9.920  56.302  1.00  0.00           C
ATOM   5840 4C31 POPES 252     110.620  10.269  57.082  1.00  0.00           C
ATOM   5843 5C31 POPES 252     111.379   9.060  57.622  1.00  0.00           C
ATOM   5846 6C31 POPES 252     112.680   9.430  58.342  1.00  0.00           C
ATOM   5850  NH3 POPET 253      83.169  95.960  83.214  1.00  0.00           N
ATOM   5854  C12 POPET 253      83.309  96.189  84.702  1.00  0.00           C
ATOM   5857  C11 POPET 253      81.969  96.449  85.393  1.00  0.00           C
ATOM   5860  P   POPET 253      81.259  98.610  86.754  1.00  0.00           P
ATOM   5861  O13 POPET 253      82.099  99.819  86.862  1.00  0.00           O
ATOM   5862  O14 POPET 253      80.450  98.229  87.923  1.00  0.00           O
ATOM   5863  O11 POPET 253      80.299  98.650  85.482  1.00  0.00           O
ATOM   5864  O12 POPET 253      82.199  97.400  86.433  1.00  0.00           O
ATOM   5865  C1  POPET 253      80.438  99.520  84.354  1.00  0.00           C
ATOM   5868  C2  POPET 253      79.799  98.910  83.062  1.00  0.00           C
ATOM   5870  O21 POPET 253      80.350  99.558  81.903  1.00  0.00           O
ATOM   5871  C21 POPET 253      81.469  99.059  81.452  1.00  0.00           C
ATOM   5872  O22 POPET 253      82.039  98.069  81.912  1.00  0.00           O
ATOM   5873  C22 POPET 253      81.910  99.829  80.212  1.00  0.00           C
ATOM   5876  C3  POPET 253      78.249  99.008  82.943  1.00  0.00           C
ATOM   5879  O31 POPET 253      77.779  98.368  81.722  1.00  0.00           O
ATOM   5880  C31 POPET 253      77.619  99.189  80.682  1.00  0.00           C
ATOM   5881  O32 POPET 253      77.739 100.389  80.672  1.00  0.00           O
ATOM   5882  C32 POPET 253      77.319  98.359  79.432  1.00  0.00           C
ATOM   5885  C23 POPET 253      82.509  98.890  79.132  1.00  0.00           C
ATOM   5888  C24 POPET 253      83.038  99.628  77.913  1.00  0.00           C
ATOM   5891  C25 POPET 253      81.910 100.189  77.044  1.00  0.00           C
ATOM   5894  C26 POPET 253      82.439 100.770  75.723  1.00  0.00           C
ATOM   5897  C27 POPET 253      81.519 101.850  75.152  1.00  0.00           C
ATOM   5900  C28 POPET 253      81.749 103.229  75.794  1.00  0.00           C
ATOM   5903  C29 POPET 253      80.910 104.269  75.104  1.00  0.00           C
ATOM   5905 0C21 POPET 253      81.299 105.000  74.042  1.00  0.00           C
ATOM   5907 1C21 POPET 253      82.640 104.920  73.353  1.00  0.00           C
ATOM   5910 2C21 POPET 253      83.529 106.100  73.784  1.00  0.00           C
ATOM   5913 3C21 POPET 253      84.890 106.089  73.062  1.00  0.00           C
ATOM   5916 4C21 POPET 253      85.989 106.839  73.813  1.00  0.00           C
ATOM   5919 5C21 POPET 253      86.320 106.209  75.172  1.00  0.00           C
ATOM   5922 6C21 POPET 253      87.780 106.390  75.604  1.00  0.00           C
ATOM   5925 7C21 POPET 253      87.999 105.868  77.023  1.00  0.00           C
ATOM   5928 8C21 POPET 253      89.419 106.049  77.543  1.00  0.00           C
ATOM   5932  C33 POPET 253      77.139  99.259  78.193  1.00  0.00           C
ATOM   5935  C34 POPET 253      76.999  98.479  76.873  1.00  0.00           C
ATOM   5938  C35 POPET 253      78.299  97.799  76.433  1.00  0.00           C
ATOM   5941  C36 POPET 253      78.299  97.400  74.952  1.00  0.00           C
ATOM   5944  C37 POPET 253      79.679  96.899  74.493  1.00  0.00           C
ATOM   5947  C38 POPET 253      79.848  96.919  72.964  1.00  0.00           C
ATOM   5950  C39 POPET 253      81.299  96.729  72.482  1.00  0.00           C
ATOM   5953 0C31 POPET 253      82.309  97.689  73.123  1.00  0.00           C
ATOM   5956 1C31 POPET 253      83.710  97.640  72.493  1.00  0.00           C
ATOM   5959 2C31 POPET 253      84.749  98.469  73.273  1.00  0.00           C
ATOM   5962 3C31 POPET 253      85.210  97.799  74.582  1.00  0.00           C
ATOM   5965 4C31 POPET 253      86.229  98.619  75.373  1.00  0.00           C
ATOM   5968 5C31 POPET 253      86.648  97.898  76.663  1.00  0.00           C
ATOM   5971 6C31 POPET 253      87.618  98.659  77.572  1.00  0.00           C
ATOM   5975  NH3 POPEU 254      72.569  15.240  37.352  1.00  0.00           N
ATOM   5979  C12 POPEU 254      73.840  15.930  37.792  1.00  0.00           C
ATOM   5982  C11 POPEU 254      74.249  16.979  36.752  1.00  0.00           C
ATOM   5985  P   POPEU 254      73.229  19.340  36.092  1.00  0.00           P
ATOM   5986  O13 POPEU 254      74.129  19.510  34.932  1.00  0.00           O
ATOM   5987  O14 POPEU 254      71.869  19.909  36.003  1.00  0.00           O
ATOM   5988  O11 POPEU 254      73.969  19.950  37.362  1.00  0.00           O
ATOM   5989  O12 POPEU 254      73.119  17.799  36.442  1.00  0.00           O
ATOM   5990  C1  POPEU 254      73.249  19.930  38.602  1.00  0.00           C
ATOM   5993  C2  POPEU 254      74.049  20.709  39.683  1.00  0.00           C
ATOM   5995  O21 POPEU 254      73.410  20.719  40.962  1.00  0.00           O
ATOM   5996  C21 POPEU 254      73.520  19.620  41.663  1.00  0.00           C
ATOM   5997  O22 POPEU 254      73.729  18.510  41.222  1.00  0.00           O
ATOM   5998  C22 POPEU 254      73.459  19.990  43.143  1.00  0.00           C
ATOM   6001  C3  POPEU 254      74.229  22.190  39.252  1.00  0.00           C
ATOM   6004  O31 POPEU 254      74.969  22.950  40.243  1.00  0.00           O
ATOM   6005  C31 POPEU 254      74.199  23.670  41.063  1.00  0.00           C
ATOM   6006  O32 POPEU 254      72.979  23.630  41.112  1.00  0.00           O
ATOM   6007  C32 POPEU 254      75.059  24.580  41.932  1.00  0.00           C
ATOM   6010  C23 POPEU 254      72.019  20.270  43.602  1.00  0.00           C
ATOM   6013  C24 POPEU 254      71.899  20.790  45.042  1.00  0.00           C
ATOM   6016  C25 POPEU 254      70.460  21.200  45.363  1.00  0.00           C
ATOM   6019  C26 POPEU 254      70.279  21.709  46.793  1.00  0.00           C
ATOM   6022  C27 POPEU 254      68.809  22.010  47.123  1.00  0.00           C
ATOM   6025  C28 POPEU 254      68.229  23.200  46.332  1.00  0.00           C
ATOM   6028  C29 POPEU 254      68.069  24.430  47.193  1.00  0.00           C
ATOM   6030 0C21 POPEU 254      66.969  24.780  47.872  1.00  0.00           C
ATOM   6032 1C21 POPEU 254      65.668  24.020  47.922  1.00  0.00           C
ATOM   6035 2C21 POPEU 254      65.479  23.250  49.253  1.00  0.00           C
ATOM   6038 3C21 POPEU 254      65.199  24.170  50.452  1.00  0.00           C
ATOM   6041 4C21 POPEU 254      64.919  23.370  51.733  1.00  0.00           C
ATOM   6044 5C21 POPEU 254      64.559  24.270  52.913  1.00  0.00           C
ATOM   6047 6C21 POPEU 254      64.279  23.479  54.202  1.00  0.00           C
ATOM   6050 7C21 POPEU 254      63.939  24.399  55.372  1.00  0.00           C
ATOM   6053 8C21 POPEU 254      63.610  23.660  56.672  1.00  0.00           C
ATOM   6057  C33 POPEU 254      74.239  25.219  43.073  1.00  0.00           C
ATOM   6060  C34 POPEU 254      73.779  24.180  44.093  1.00  0.00           C
ATOM   6063  C35 POPEU 254      72.759  24.740  45.092  1.00  0.00           C
ATOM   6066  C36 POPEU 254      73.410  25.389  46.322  1.00  0.00           C
ATOM   6069  C37 POPEU 254      72.508  25.200  47.542  1.00  0.00           C
ATOM   6072  C38 POPEU 254      73.098  25.719  48.853  1.00  0.00           C
ATOM   6075  C39 POPEU 254      71.999  25.949  49.902  1.00  0.00           C
ATOM   6078 0C31 POPEU 254      71.179  24.699  50.292  1.00  0.00           C
ATOM   6081 1C31 POPEU 254      69.939  25.070  51.103  1.00  0.00           C
ATOM   6084 2C31 POPEU 254      69.039  23.879  51.482  1.00  0.00           C
ATOM   6087 3C31 POPEU 254      69.729  22.880  52.412  1.00  0.00           C
ATOM   6090 4C31 POPEU 254      68.819  21.739  52.872  1.00  0.00           C
ATOM   6093 5C31 POPEU 254      69.559  20.770  53.802  1.00  0.00           C
ATOM   6096 6C31 POPEU 254      68.729  19.540  54.183  1.00  0.00           C
ATOM   6100  NH3 POPEV 255      53.049  85.149  79.252  1.00  0.00           N
ATOM   6104  C12 POPEV 255      52.779  85.989  80.464  1.00  0.00           C
ATOM   6107  C11 POPEV 255      53.519  87.329  80.342  1.00  0.00           C
ATOM   6110  P   POPEV 255      56.019  88.100  80.192  1.00  0.00           P
ATOM   6111  O13 POPEV 255      55.520  89.439  79.882  1.00  0.00           O
ATOM   6112  O14 POPEV 255      56.749  87.969  81.462  1.00  0.00           O
ATOM   6113  O11 POPEV 255      56.939  87.689  78.972  1.00  0.00           O
ATOM   6114  O12 POPEV 255      54.878  87.030  80.084  1.00  0.00           O
ATOM   6115  C1  POPEV 255      56.448  87.820  77.622  1.00  0.00           C
ATOM   6118  C2  POPEV 255      56.799  86.559  76.772  1.00  0.00           C
ATOM   6120  O21 POPEV 255      55.739  86.229  75.864  1.00  0.00           O
ATOM   6121  C21 POPEV 255      55.529  87.058  74.854  1.00  0.00           C
ATOM   6122  O22 POPEV 255      56.119  88.100  74.632  1.00  0.00           O
ATOM   6123  C22 POPEV 255      54.410  86.449  73.992  1.00  0.00           C
ATOM   6126  C3  POPEV 255      57.098  85.339  77.692  1.00  0.00           C
ATOM   6129  O31 POPEV 255      57.109  84.079  76.973  1.00  0.00           O
ATOM   6130  C31 POPEV 255      56.019  83.329  77.103  1.00  0.00           C
ATOM   6131  O32 POPEV 255      54.969  83.679  77.622  1.00  0.00           O
ATOM   6132  C32 POPEV 255      56.258  81.979  76.422  1.00  0.00           C
ATOM   6135  C23 POPEV 255      54.119  87.149  72.633  1.00  0.00           C
ATOM   6138  C24 POPEV 255      52.939  86.508  71.862  1.00  0.00           C
ATOM   6141  C25 POPEV 255      52.649  87.198  70.513  1.00  0.00           C
ATOM   6144  C26 POPEV 255      51.430  86.648  69.733  1.00  0.00           C
ATOM   6147  C27 POPEV 255      50.289  87.669  69.582  1.00  0.00           C
ATOM   6150  C28 POPEV 255      48.878  87.118  69.342  1.00  0.00           C
ATOM   6153  C29 POPEV 255      48.688  86.589  67.942  1.00  0.00           C
ATOM   6155 0C21 POPEV 255      48.269  85.359  67.612  1.00  0.00           C
ATOM   6157 1C21 POPEV 255      47.959  84.249  68.582  1.00  0.00           C
ATOM   6160 2C21 POPEV 255      48.269  82.869  67.983  1.00  0.00           C
ATOM   6163 3C21 POPEV 255      49.769  82.640  67.714  1.00  0.00           C
ATOM   6166 4C21 POPEV 255      50.069  81.279  67.053  1.00  0.00           C
ATOM   6169 5C21 POPEV 255      49.619  81.229  65.582  1.00  0.00           C
ATOM   6172 6C21 POPEV 255      49.699  79.839  64.964  1.00  0.00           C
ATOM   6175 7C21 POPEV 255      48.909  79.739  63.652  1.00  0.00           C
ATOM   6178 8C21 POPEV 255      48.750  78.309  63.132  1.00  0.00           C
ATOM   6182  C33 POPEV 255      55.119  81.570  75.443  1.00  0.00           C
ATOM   6185  C34 POPEV 255      55.338  81.979  73.982  1.00  0.00           C
ATOM   6188  C35 POPEV 255      54.889  80.878  73.002  1.00  0.00           C
ATOM   6191  C36 POPEV 255      55.979  79.799  72.882  1.00  0.00           C
ATOM   6194  C37 POPEV 255      55.529  78.510  72.184  1.00  0.00           C
ATOM   6197  C38 POPEV 255      56.399  78.160  70.973  1.00  0.00           C
ATOM   6200  C39 POPEV 255      56.098  79.009  69.733  1.00  0.00           C
ATOM   6203 0C31 POPEV 255      54.749  78.650  69.093  1.00  0.00           C
ATOM   6206 1C31 POPEV 255      54.629  79.200  67.672  1.00  0.00           C
ATOM   6209 2C31 POPEV 255      53.439  78.589  66.912  1.00  0.00           C
ATOM   6212 3C31 POPEV 255      53.470  78.839  65.402  1.00  0.00           C
ATOM   6215 4C31 POPEV 255      54.790  78.369  64.762  1.00  0.00           C
ATOM   6218 5C31 POPEV 255      54.709  78.169  63.253  1.00  0.00           C
ATOM   6221 6C31 POPEV 255      56.029  77.630  62.672  1.00  0.00           C
ATOM   6225  NH3 POPEW 256      22.089   7.550  86.932  1.00  0.00           N
ATOM   6229  C12 POPEW 256      22.979   7.520  88.144  1.00  0.00           C
ATOM   6232  C11 POPEW 256      24.359   6.950  87.794  1.00  0.00           C
ATOM   6235  P   POPEW 256      25.459   4.850  88.863  1.00  0.00           P
ATOM   6236  O13 POPEW 256      26.579   4.650  89.832  1.00  0.00           O
ATOM   6237  O14 POPEW 256      24.259   4.010  89.012  1.00  0.00           O
ATOM   6238  O11 POPEW 256      25.979   4.850  87.382  1.00  0.00           O
ATOM   6239  O12 POPEW 256      24.949   6.360  88.962  1.00  0.00           O
ATOM   6240  C1  POPEW 256      26.499   3.740  86.684  1.00  0.00           C
ATOM   6243  C2  POPEW 256      26.119   3.850  85.183  1.00  0.00           C
ATOM   6245  O21 POPEW 256      26.899   2.860  84.473  1.00  0.00           O
ATOM   6246  C21 POPEW 256      26.369   2.530  83.293  1.00  0.00           C
ATOM   6247  O22 POPEW 256      25.229   2.800  82.943  1.00  0.00           O
ATOM   6248  C22 POPEW 256      27.369   1.760  82.452  1.00  0.00           C
ATOM   6251  C3  POPEW 256      26.359   5.300  84.622  1.00  0.00           C
ATOM   6254  O31 POPEW 256      26.619   5.350  83.203  1.00  0.00           O
ATOM   6255  C31 POPEW 256      25.689   5.840  82.374  1.00  0.00           C
ATOM   6256  O32 POPEW 256      24.598   6.280  82.712  1.00  0.00           O
ATOM   6257  C32 POPEW 256      26.209   5.660  80.933  1.00  0.00           C
ATOM   6260  C23 POPEW 256      26.729   0.490  81.842  1.00  0.00           C
ATOM   6263  C24 POPEW 256      27.599  -0.129  80.742  1.00  0.00           C
ATOM   6266  C25 POPEW 256      27.059   0.091  79.322  1.00  0.00           C
ATOM   6269  C26 POPEW 256      25.829  -0.789  79.023  1.00  0.00           C
ATOM   6272  C27 POPEW 256      25.229  -0.579  77.622  1.00  0.00           C
ATOM   6275  C28 POPEW 256      25.699  -1.579  76.552  1.00  0.00           C
ATOM   6278  C29 POPEW 256      27.109  -1.339  76.104  1.00  0.00           C
ATOM   6280 0C21 POPEW 256      27.539  -1.099  74.854  1.00  0.00           C
ATOM   6282 1C21 POPEW 256      26.709  -1.039  73.604  1.00  0.00           C
ATOM   6285 2C21 POPEW 256      27.389  -0.259  72.452  1.00  0.00           C
ATOM   6288 3C21 POPEW 256      28.719  -0.889  72.002  1.00  0.00           C
ATOM   6291 4C21 POPEW 256      29.289  -0.279  70.713  1.00  0.00           C
ATOM   6294 5C21 POPEW 256      28.499  -0.669  69.453  1.00  0.00           C
ATOM   6297 6C21 POPEW 256      29.259  -0.369  68.162  1.00  0.00           C
ATOM   6300 7C21 POPEW 256      28.599  -0.969  66.912  1.00  0.00           C
ATOM   6303 8C21 POPEW 256      29.479  -0.899  65.662  1.00  0.00           C
ATOM   6307  C33 POPEW 256      25.249   6.120  79.812  1.00  0.00           C
ATOM   6310  C34 POPEW 256      24.889   5.020  78.813  1.00  0.00           C
ATOM   6313  C35 POPEW 256      24.269   3.790  79.493  1.00  0.00           C
ATOM   6316  C36 POPEW 256      23.039   3.250  78.762  1.00  0.00           C
ATOM   6319  C37 POPEW 256      22.519   1.990  79.443  1.00  0.00           C
ATOM   6322  C38 POPEW 256      21.319   1.360  78.732  1.00  0.00           C
ATOM   6325  C39 POPEW 256      21.229  -0.139  79.012  1.00  0.00           C
ATOM   6328 0C31 POPEW 256      20.019  -0.809  78.343  1.00  0.00           C
ATOM   6331 1C31 POPEW 256      20.169  -2.339  78.322  1.00  0.00           C
ATOM   6334 2C31 POPEW 256      19.129  -3.009  77.412  1.00  0.00           C
ATOM   6337 3C31 POPEW 256      19.689  -4.239  76.673  1.00  0.00           C
ATOM   6340 4C31 POPEW 256      18.759  -4.659  75.534  1.00  0.00           C
ATOM   6343 5C31 POPEW 256      19.339  -5.719  74.593  1.00  0.00           C
ATOM   6346 6C31 POPEW 256      18.489  -5.929  73.343  1.00  0.00           C
ATOM   6350  NH3 POPEX 257     111.519  22.280  85.143  1.00  0.00           N
ATOM   6354  C12 POPEX 257     112.719  22.549  86.003  1.00  0.00           C
ATOM   6357  C11 POPEX 257     113.710  21.390  85.872  1.00  0.00           C
ATOM   6360  P   POPEX 257     116.199  21.469  86.693  1.00  0.00           P
ATOM   6361  O13 POPEX 257     116.508  22.889  86.412  1.00  0.00           O
ATOM   6362  O14 POPEX 257     116.928  20.770  87.773  1.00  0.00           O
ATOM   6363  O11 POPEX 257     116.339  20.549  85.413  1.00  0.00           O
ATOM   6364  O12 POPEX 257     114.639  21.390  86.953  1.00  0.00           O
ATOM   6365  C1  POPEX 257     117.260  20.800  84.354  1.00  0.00           C
ATOM   6368  C2  POPEX 257     116.519  21.369  83.104  1.00  0.00           C
ATOM   6370  O21 POPEX 257     116.889  20.700  81.882  1.00  0.00           O
ATOM   6371  C21 POPEX 257     116.469  19.440  81.772  1.00  0.00           C
ATOM   6372  O22 POPEX 257     116.040  18.750  82.692  1.00  0.00           O
ATOM   6373  C22 POPEX 257     116.668  19.000  80.312  1.00  0.00           C
ATOM   6376  C3  POPEX 257     116.759  22.900  82.964  1.00  0.00           C
ATOM   6379  O31 POPEX 257     116.679  23.390  81.614  1.00  0.00           O
ATOM   6380  C31 POPEX 257     115.460  23.680  81.202  1.00  0.00           C
ATOM   6381  O32 POPEX 257     114.448  23.569  81.894  1.00  0.00           O
ATOM   6382  C32 POPEX 257     115.460  24.060  79.723  1.00  0.00           C
ATOM   6385  C23 POPEX 257     116.390  17.510  80.014  1.00  0.00           C
ATOM   6388  C24 POPEX 257     115.049  17.309  79.292  1.00  0.00           C
ATOM   6391  C25 POPEX 257     115.109  17.469  77.762  1.00  0.00           C
ATOM   6394  C26 POPEX 257     115.690  16.229  77.052  1.00  0.00           C
ATOM   6397  C27 POPEX 257     115.830  16.410  75.534  1.00  0.00           C
ATOM   6400  C28 POPEX 257     116.819  15.399  74.912  1.00  0.00           C
ATOM   6403  C29 POPEX 257     116.320  13.980  74.912  1.00  0.00           C
ATOM   6405 0C21 POPEX 257     116.730  13.030  74.042  1.00  0.00           C
ATOM   6407 1C21 POPEX 257     117.780  13.250  72.992  1.00  0.00           C
ATOM   6410 2C21 POPEX 257     118.379  11.970  72.382  1.00  0.00           C
ATOM   6413 3C21 POPEX 257     119.270  12.309  71.173  1.00  0.00           C
ATOM   6416 4C21 POPEX 257     120.040  11.100  70.643  1.00  0.00           C
ATOM   6419 5C21 POPEX 257     120.779  11.410  69.333  1.00  0.00           C
ATOM   6422 6C21 POPEX 257     121.600  10.210  68.832  1.00  0.00           C
ATOM   6425 7C21 POPEX 257     122.260  10.470  67.472  1.00  0.00           C
ATOM   6428 8C21 POPEX 257     123.299   9.420  67.074  1.00  0.00           C
ATOM   6432  C33 POPEX 257     114.480  23.209  78.872  1.00  0.00           C
ATOM   6435  C34 POPEX 257     114.399  23.690  77.432  1.00  0.00           C
ATOM   6438  C35 POPEX 257     113.239  23.100  76.612  1.00  0.00           C
ATOM   6441  C36 POPEX 257     113.289  21.579  76.412  1.00  0.00           C
ATOM   6444  C37 POPEX 257     112.039  21.069  75.682  1.00  0.00           C
ATOM   6447  C38 POPEX 257     112.068  19.559  75.402  1.00  0.00           C
ATOM   6450  C39 POPEX 257     112.859  19.160  74.143  1.00  0.00           C
ATOM   6453 0C31 POPEX 257     112.228  19.709  72.852  1.00  0.00           C
ATOM   6456 1C31 POPEX 257     112.780  19.060  71.582  1.00  0.00           C
ATOM   6459 2C31 POPEX 257     112.279  19.760  70.312  1.00  0.00           C
ATOM   6462 3C31 POPEX 257     112.618  18.990  69.033  1.00  0.00           C
ATOM   6465 4C31 POPEX 257     112.249  19.800  67.792  1.00  0.00           C
ATOM   6468 5C31 POPEX 257     112.039  18.940  66.542  1.00  0.00           C
ATOM   6471 6C31 POPEX 257     111.600  19.760  65.332  1.00  0.00           C
ATOM   6475  NH3 POPEY 258      99.049  43.299  42.033  1.00  0.00           N
ATOM   6479  C12 POPEY 258      97.929  43.920  41.232  1.00  0.00           C
ATOM   6482  C11 POPEY 258      96.539  43.460  41.672  1.00  0.00           C
ATOM   6485  P   POPEY 258      94.588  45.009  40.732  1.00  0.00           P
ATOM   6486  O13 POPEY 258      95.350  46.218  41.133  1.00  0.00           O
ATOM   6487  O14 POPEY 258      93.839  45.100  39.462  1.00  0.00           O
ATOM   6488  O11 POPEY 258      93.659  44.559  41.932  1.00  0.00           O
ATOM   6489  O12 POPEY 258      95.590  43.799  40.672  1.00  0.00           O
ATOM   6490  C1  POPEY 258      93.920  44.890  43.303  1.00  0.00           C
ATOM   6493  C2  POPEY 258      93.309  43.869  44.293  1.00  0.00           C
ATOM   6495  O21 POPEY 258      93.449  44.319  45.662  1.00  0.00           O
ATOM   6496  C21 POPEY 258      94.669  44.270  46.192  1.00  0.00           C
ATOM   6497  O22 POPEY 258      95.719  44.090  45.613  1.00  0.00           O
ATOM   6498  C22 POPEY 258      94.510  44.340  47.722  1.00  0.00           C
ATOM   6501  C3  POPEY 258      93.780  42.390  44.113  1.00  0.00           C
ATOM   6504  O31 POPEY 258      93.338  41.649  45.273  1.00  0.00           O
ATOM   6505  C31 POPEY 258      92.769  40.459  45.112  1.00  0.00           C
ATOM   6506  O32 POPEY 258      92.769  39.799  44.104  1.00  0.00           O
ATOM   6507  C32 POPEY 258      92.129  40.049  46.442  1.00  0.00           C
ATOM   6510  C23 POPEY 258      94.070  42.980  48.312  1.00  0.00           C
ATOM   6513  C24 POPEY 258      94.820  42.569  49.592  1.00  0.00           C
ATOM   6516  C25 POPEY 258      94.249  43.120  50.912  1.00  0.00           C
ATOM   6519  C26 POPEY 258      94.639  42.210  52.103  1.00  0.00           C
ATOM   6522  C27 POPEY 258      93.930  42.549  53.423  1.00  0.00           C
ATOM   6525  C28 POPEY 258      94.489  41.809  54.653  1.00  0.00           C
ATOM   6528  C29 POPEY 258      93.990  40.399  54.832  1.00  0.00           C
ATOM   6530 0C21 POPEY 258      93.629  39.828  56.012  1.00  0.00           C
ATOM   6532 1C21 POPEY 258      93.699  40.489  57.372  1.00  0.00           C
ATOM   6535 2C21 POPEY 258      92.309  40.890  57.922  1.00  0.00           C
ATOM   6538 3C21 POPEY 258      91.539  39.710  58.522  1.00  0.00           C
ATOM   6541 4C21 POPEY 258      90.199  40.110  59.152  1.00  0.00           C
ATOM   6544 5C21 POPEY 258      89.340  38.869  59.443  1.00  0.00           C
ATOM   6547 6C21 POPEY 258      88.009  39.169  60.144  1.00  0.00           C
ATOM   6550 7C21 POPEY 258      87.020  38.009  59.993  1.00  0.00           C
ATOM   6553 8C21 POPEY 258      86.029  37.880  61.143  1.00  0.00           C
ATOM   6557  C33 POPEY 258      92.150  38.530  46.692  1.00  0.00           C
ATOM   6560  C34 POPEY 258      92.189  38.149  48.183  1.00  0.00           C
ATOM   6563  C35 POPEY 258      90.900  38.449  48.964  1.00  0.00           C
ATOM   6566  C36 POPEY 258      91.098  38.139  50.462  1.00  0.00           C
ATOM   6569  C37 POPEY 258      90.129  38.840  51.442  1.00  0.00           C
ATOM   6572  C38 POPEY 258      90.779  39.029  52.832  1.00  0.00           C
ATOM   6575  C39 POPEY 258      89.809  39.399  53.964  1.00  0.00           C
ATOM   6578 0C31 POPEY 258      89.629  40.898  54.242  1.00  0.00           C
ATOM   6581 1C31 POPEY 258      88.669  41.140  55.422  1.00  0.00           C
ATOM   6584 2C31 POPEY 258      88.279  42.608  55.672  1.00  0.00           C
ATOM   6587 3C31 POPEY 258      89.240  43.379  56.582  1.00  0.00           C
ATOM   6590 4C31 POPEY 258      88.579  44.640  57.183  1.00  0.00           C
ATOM   6593 5C31 POPEY 258      89.480  45.410  58.153  1.00  0.00           C
ATOM   6596 6C31 POPEY 258      88.769  46.610  58.783  1.00  0.00           C
ATOM   6600  NH3 POPEZ 259     117.649 120.999  41.172  1.00  0.00           N
ATOM   6604  C12 POPEZ 259     118.260 122.280  41.672  1.00  0.00           C
ATOM   6607  C11 POPEZ 259     119.799 122.229  41.692  1.00  0.00           C
ATOM   6610  P   POPEZ 259     120.558 123.919  43.542  1.00  0.00           P
ATOM   6611  O13 POPEZ 259     121.710 123.149  44.034  1.00  0.00           O
ATOM   6612  O14 POPEZ 259     120.709 125.398  43.503  1.00  0.00           O
ATOM   6613  O11 POPEZ 259     119.240 123.510  44.262  1.00  0.00           O
ATOM   6614  O12 POPEZ 259     120.339 123.519  42.022  1.00  0.00           O
ATOM   6615  C1  POPEZ 259     119.160 122.949  45.573  1.00  0.00           C
ATOM   6618  C2  POPEZ 259     118.330 121.639  45.522  1.00  0.00           C
ATOM   6620  O21 POPEZ 259     117.769 121.430  46.832  1.00  0.00           O
ATOM   6621  C21 POPEZ 259     116.549 120.920  46.893  1.00  0.00           C
ATOM   6622  O22 POPEZ 259     115.809 120.700  45.943  1.00  0.00           O
ATOM   6623  C22 POPEZ 259     116.259 120.680  48.382  1.00  0.00           C
ATOM   6626  C3  POPEZ 259     119.259 120.469  45.112  1.00  0.00           C
ATOM   6629  O31 POPEZ 259     118.570 119.339  44.572  1.00  0.00           O
ATOM   6630  C31 POPEZ 259     118.419 118.159  45.202  1.00  0.00           C
ATOM   6631  O32 POPEZ 259     118.029 117.149  44.642  1.00  0.00           O
ATOM   6632  C32 POPEZ 259     118.710 118.139  46.702  1.00  0.00           C
ATOM   6635  C23 POPEZ 259     114.979 119.909  48.802  1.00  0.00           C
ATOM   6638  C24 POPEZ 259     114.790 119.949  50.343  1.00  0.00           C
ATOM   6641  C25 POPEZ 259     115.818 119.129  51.152  1.00  0.00           C
ATOM   6644  C26 POPEZ 259     115.818 119.439  52.662  1.00  0.00           C
ATOM   6647  C27 POPEZ 259     117.160 119.170  53.373  1.00  0.00           C
ATOM   6650  C28 POPEZ 259     117.179 119.640  54.853  1.00  0.00           C
ATOM   6653  C29 POPEZ 259     118.549 119.570  55.483  1.00  0.00           C
ATOM   6655 0C21 POPEZ 259     118.899 119.030  56.663  1.00  0.00           C
ATOM   6657 1C21 POPEZ 259     117.980 118.390  57.662  1.00  0.00           C
ATOM   6660 2C21 POPEZ 259     118.629 118.259  59.062  1.00  0.00           C
ATOM   6663 3C21 POPEZ 259     119.760 117.210  59.112  1.00  0.00           C
ATOM   6666 4C21 POPEZ 259     120.180 116.839  60.543  1.00  0.00           C
ATOM   6669 5C21 POPEZ 259     120.970 115.519  60.604  1.00  0.00           C
ATOM   6672 6C21 POPEZ 259     122.409 115.669  61.112  1.00  0.00           C
ATOM   6675 7C21 POPEZ 259     123.120 114.310  61.202  1.00  0.00           C
ATOM   6678 8C21 POPEZ 259     124.480 114.368  61.903  1.00  0.00           C
ATOM   6682  C33 POPEZ 259     120.170 117.820  47.092  1.00  0.00           C
ATOM   6685  C34 POPEZ 259     120.529 118.378  48.472  1.00  0.00           C
ATOM   6688  C35 POPEZ 259     120.599 119.909  48.423  1.00  0.00           C
ATOM   6691  C36 POPEZ 259     120.859 120.609  49.743  1.00  0.00           C
ATOM   6694  C37 POPEZ 259     120.910 122.118  49.482  1.00  0.00           C
ATOM   6697  C38 POPEZ 259     121.299 122.969  50.702  1.00  0.00           C
ATOM   6700  C39 POPEZ 259     121.749 124.368  50.312  1.00  0.00           C
ATOM   6703 0C31 POPEZ 259     120.630 125.239  49.732  1.00  0.00           C
ATOM   6706 1C31 POPEZ 259     121.140 126.609  49.272  1.00  0.00           C
ATOM   6709 2C31 POPEZ 259     120.859 127.709  50.292  1.00  0.00           C
ATOM   6712 3C31 POPEZ 259     121.639 128.980  49.932  1.00  0.00           C
ATOM   6715 4C31 POPEZ 259     121.430 130.089  50.972  1.00  0.00           C
ATOM   6718 5C31 POPEZ 259     122.479 131.199  50.893  1.00  0.00           C
ATOM   6721 6C31 POPEZ 259     122.169 132.348  51.842  1.00  0.00           C
ATOM   6725  NH3 POPEa 260      89.909  97.910  84.324  1.00  0.00           N
ATOM   6729  C12 POPEa 260      89.949  99.179  85.133  1.00  0.00           C
ATOM   6732  C11 POPEa 260      90.258 100.398  84.254  1.00  0.00           C
ATOM   6735  P   POPEa 260      91.239 102.229  85.882  1.00  0.00           P
ATOM   6736  O13 POPEa 260      90.678 103.289  86.742  1.00  0.00           O
ATOM   6737  O14 POPEa 260      92.010 101.159  86.552  1.00  0.00           O
ATOM   6738  O11 POPEa 260      92.208 102.839  84.812  1.00  0.00           O
ATOM   6739  O12 POPEa 260      90.089 101.589  85.003  1.00  0.00           O
ATOM   6740  C1  POPEa 260      91.779 103.819  83.863  1.00  0.00           C
ATOM   6743  C2  POPEa 260      92.749 103.809  82.654  1.00  0.00           C
ATOM   6745  O21 POPEa 260      92.260 104.640  81.592  1.00  0.00           O
ATOM   6746  C21 POPEa 260      92.540 105.929  81.714  1.00  0.00           C
ATOM   6747  O22 POPEa 260      93.050 106.479  82.673  1.00  0.00           O
ATOM   6748  C22 POPEa 260      92.179 106.629  80.393  1.00  0.00           C
ATOM   6751  C3  POPEa 260      92.889 102.389  82.062  1.00  0.00           C
ATOM   6754  O31 POPEa 260      93.990 102.350  81.124  1.00  0.00           O
ATOM   6755  C31 POPEa 260      93.899 102.090  79.824  1.00  0.00           C
ATOM   6756  O32 POPEa 260      94.799 102.360  79.033  1.00  0.00           O
ATOM   6757  C32 POPEa 260      92.600 101.469  79.292  1.00  0.00           C
ATOM   6760  C23 POPEa 260      92.740 105.929  79.123  1.00  0.00           C
ATOM   6763  C24 POPEa 260      93.759 106.788  78.364  1.00  0.00           C
ATOM   6766  C25 POPEa 260      94.448 106.010  77.233  1.00  0.00           C
ATOM   6769  C26 POPEa 260      93.610 105.920  75.942  1.00  0.00           C
ATOM   6772  C27 POPEa 260      94.389 105.289  74.772  1.00  0.00           C
ATOM   6775  C28 POPEa 260      93.689 105.479  73.413  1.00  0.00           C
ATOM   6778  C29 POPEa 260      92.469 104.609  73.213  1.00  0.00           C
ATOM   6780 0C21 POPEa 260      92.120 103.959  72.082  1.00  0.00           C
ATOM   6782 1C21 POPEa 260      92.850 103.939  70.762  1.00  0.00           C
ATOM   6785 2C21 POPEa 260      92.769 102.559  70.063  1.00  0.00           C
ATOM   6788 3C21 POPEa 260      93.659 102.500  68.813  1.00  0.00           C
ATOM   6791 4C21 POPEa 260      93.829 101.079  68.243  1.00  0.00           C
ATOM   6794 5C21 POPEa 260      92.629 100.560  67.442  1.00  0.00           C
ATOM   6797 6C21 POPEa 260      92.929  99.179  66.812  1.00  0.00           C
ATOM   6800 7C21 POPEa 260      91.788  98.619  65.952  1.00  0.00           C
ATOM   6803 8C21 POPEa 260      92.109  97.239  65.362  1.00  0.00           C
ATOM   6807  C33 POPEa 260      91.880 102.449  78.353  1.00  0.00           C
ATOM   6810  C34 POPEa 260      90.630 101.880  77.662  1.00  0.00           C
ATOM   6813  C35 POPEa 260      90.509 102.400  76.222  1.00  0.00           C
ATOM   6816  C36 POPEa 260      89.148 102.118  75.553  1.00  0.00           C
ATOM   6819  C37 POPEa 260      89.179 102.569  74.082  1.00  0.00           C
ATOM   6822  C38 POPEa 260      87.880 102.269  73.322  1.00  0.00           C
ATOM   6825  C39 POPEa 260      87.929 102.719  71.862  1.00  0.00           C
ATOM   6828 0C31 POPEa 260      88.169 104.229  71.693  1.00  0.00           C
ATOM   6831 1C31 POPEa 260      88.178 104.689  70.232  1.00  0.00           C
ATOM   6834 2C31 POPEa 260      86.779 104.769  69.603  1.00  0.00           C
ATOM   6837 3C31 POPEa 260      86.829 104.799  68.072  1.00  0.00           C
ATOM   6840 4C31 POPEa 260      85.429 104.660  67.452  1.00  0.00           C
ATOM   6843 5C31 POPEa 260      85.499 104.329  65.952  1.00  0.00           C
ATOM   6846 6C31 POPEa 260      84.130 104.070  65.332  1.00  0.00           C
ATOM   6850  NH3 POPEb 261      14.929 127.540  85.253  1.00  0.00           N
ATOM   6854  C12 POPEb 261      13.449 127.799  85.143  1.00  0.00           C
ATOM   6857  C11 POPEb 261      12.699 126.719  84.312  1.00  0.00           C
ATOM   6860  P   POPEb 261      10.289 125.618  84.412  1.00  0.00           P
ATOM   6861  O13 POPEb 261       9.579 124.769  85.393  1.00  0.00           O
ATOM   6862  O14 POPEb 261       9.499 126.639  83.694  1.00  0.00           O
ATOM   6863  O11 POPEb 261      10.919 124.609  83.372  1.00  0.00           O
ATOM   6864  O12 POPEb 261      11.569 126.270  85.062  1.00  0.00           O
ATOM   6865  C1  POPEb 261      11.039 124.979  81.992  1.00  0.00           C
ATOM   6868  C2  POPEb 261       9.919 124.389  81.092  1.00  0.00           C
ATOM   6870  O21 POPEb 261       8.999 125.449  80.752  1.00  0.00           O
ATOM   6871  C21 POPEb 261       8.919 125.989  79.533  1.00  0.00           C
ATOM   6872  O22 POPEb 261       8.489 127.109  79.312  1.00  0.00           O
ATOM   6873  C22 POPEb 261       9.299 125.000  78.423  1.00  0.00           C
ATOM   6876  C3  POPEb 261       9.179 123.200  81.763  1.00  0.00           C
ATOM   6879  O31 POPEb 261       7.999 122.820  81.033  1.00  0.00           O
ATOM   6880  C31 POPEb 261       7.229 121.960  81.684  1.00  0.00           C
ATOM   6881  O32 POPEb 261       7.499 121.390  82.732  1.00  0.00           O
ATOM   6882  C32 POPEb 261       5.879 121.930  80.952  1.00  0.00           C
ATOM   6885  C23 POPEb 261       8.879 125.369  76.973  1.00  0.00           C
ATOM   6888  C24 POPEb 261       8.749 124.089  76.132  1.00  0.00           C
ATOM   6891  C25 POPEb 261       9.259 124.160  74.684  1.00  0.00           C
ATOM   6894  C26 POPEb 261       8.369 124.959  73.732  1.00  0.00           C
ATOM   6897  C27 POPEb 261       8.669 124.649  72.254  1.00  0.00           C
ATOM   6900  C28 POPEb 261       7.779 125.439  71.284  1.00  0.00           C
ATOM   6903  C29 POPEb 261       7.959 124.959  69.863  1.00  0.00           C
ATOM   6905 0C21 POPEb 261       8.299 125.700  68.793  1.00  0.00           C
ATOM   6907 1C21 POPEb 261       8.559 127.189  68.772  1.00  0.00           C
ATOM   6910 2C21 POPEb 261      10.019 127.540  69.102  1.00  0.00           C
ATOM   6913 3C21 POPEb 261      11.049 126.829  68.213  1.00  0.00           C
ATOM   6916 4C21 POPEb 261      12.469 127.409  68.332  1.00  0.00           C
ATOM   6919 5C21 POPEb 261      12.649 128.770  67.652  1.00  0.00           C
ATOM   6922 6C21 POPEb 261      12.519 128.740  66.132  1.00  0.00           C
ATOM   6925 7C21 POPEb 261      13.109 129.999  65.492  1.00  0.00           C
ATOM   6928 8C21 POPEb 261      13.089 129.967  63.964  1.00  0.00           C
ATOM   6932  C33 POPEb 261       5.099 123.250  81.132  1.00  0.00           C
ATOM   6935  C34 POPEb 261       4.199 123.659  79.952  1.00  0.00           C
ATOM   6938  C35 POPEb 261       4.979 124.089  78.693  1.00  0.00           C
ATOM   6941  C36 POPEb 261       4.089 124.889  77.712  1.00  0.00           C
ATOM   6944  C37 POPEb 261       4.789 125.219  76.393  1.00  0.00           C
ATOM   6947  C38 POPEb 261       4.609 124.170  75.283  1.00  0.00           C
ATOM   6950  C39 POPEb 261       3.189 124.079  74.702  1.00  0.00           C
ATOM   6953 0C31 POPEb 261       2.709 125.410  74.102  1.00  0.00           C
ATOM   6956 1C31 POPEb 261       1.429 125.289  73.273  1.00  0.00           C
ATOM   6959 2C31 POPEb 261       1.019 126.660  72.722  1.00  0.00           C
ATOM   6962 3C31 POPEb 261       0.009 126.600  71.573  1.00  0.00           C
ATOM   6965 4C31 POPEb 261      -0.281 127.999  71.022  1.00  0.00           C
ATOM   6968 5C31 POPEb 261      -1.230 127.999  69.832  1.00  0.00           C
ATOM   6971 6C31 POPEb 261      -1.620 129.408  69.382  1.00  0.00           C
ATOM   6975  NH3 POPEc 262      63.899 123.390  38.942  1.00  0.00           N
ATOM   6979  C12 POPEc 262      65.160 122.739  38.512  1.00  0.00           C
ATOM   6982  C11 POPEc 262      66.270 123.750  38.682  1.00  0.00           C
ATOM   6985  P   POPEc 262      68.789 123.959  38.352  1.00  0.00           P
ATOM   6986  O13 POPEc 262      69.959 123.118  38.043  1.00  0.00           O
ATOM   6987  O14 POPEc 262      68.649 125.219  37.592  1.00  0.00           O
ATOM   6988  O11 POPEc 262      68.779 124.219  39.903  1.00  0.00           O
ATOM   6989  O12 POPEc 262      67.459 123.130  38.222  1.00  0.00           O
ATOM   6990  C1  POPEc 262      68.749 125.519  40.462  1.00  0.00           C
ATOM   6993  C2  POPEc 262      68.558 125.369  41.982  1.00  0.00           C
ATOM   6995  O21 POPEc 262      68.069 126.589  42.552  1.00  0.00           O
ATOM   6996  C21 POPEc 262      68.878 127.618  42.562  1.00  0.00           C
ATOM   6997  O22 POPEc 262      70.020 127.669  42.153  1.00  0.00           O
ATOM   6998  C22 POPEc 262      68.129 128.809  43.172  1.00  0.00           C
ATOM   7001  C3  POPEc 262      69.799 124.739  42.692  1.00  0.00           C
ATOM   7004  O31 POPEc 262      69.469 124.160  43.972  1.00  0.00           O
ATOM   7005  C31 POPEc 262      69.789 124.819  45.062  1.00  0.00           C
ATOM   7006  O32 POPEc 262      70.289 125.929  45.112  1.00  0.00           O
ATOM   7007  C32 POPEc 262      69.379 123.989  46.292  1.00  0.00           C
ATOM   7010  C23 POPEc 262      69.119 129.919  43.573  1.00  0.00           C
ATOM   7013  C24 POPEc 262      68.449 131.048  44.353  1.00  0.00           C
ATOM   7016  C25 POPEc 262      68.149 130.678  45.822  1.00  0.00           C
ATOM   7019  C26 POPEc 262      66.969 131.489  46.353  1.00  0.00           C
ATOM   7022  C27 POPEc 262      66.839 131.467  47.882  1.00  0.00           C
ATOM   7025  C28 POPEc 262      65.619 132.298  48.342  1.00  0.00           C
ATOM   7028  C29 POPEc 262      65.489 132.368  49.842  1.00  0.00           C
ATOM   7030 0C21 POPEc 262      64.509 131.859  50.603  1.00  0.00           C
ATOM   7032 1C21 POPEc 262      63.319 131.048  50.144  1.00  0.00           C
ATOM   7035 2C21 POPEc 262      63.340 129.628  50.722  1.00  0.00           C
ATOM   7038 3C21 POPEc 262      63.020 129.549  52.222  1.00  0.00           C
ATOM   7041 4C21 POPEc 262      62.889 128.100  52.702  1.00  0.00           C
ATOM   7044 5C21 POPEc 262      62.299 127.960  54.113  1.00  0.00           C
ATOM   7047 6C21 POPEc 262      61.918 126.508  54.393  1.00  0.00           C
ATOM   7050 7C21 POPEc 262      61.339 126.270  55.783  1.00  0.00           C
ATOM   7053 8C21 POPEc 262      60.959 124.799  55.982  1.00  0.00           C
ATOM   7057  C33 POPEc 262      70.039 124.479  47.603  1.00  0.00           C
ATOM   7060  C34 POPEc 262      69.359 123.989  48.894  1.00  0.00           C
ATOM   7063  C35 POPEc 262      68.979 122.509  48.932  1.00  0.00           C
ATOM   7066  C36 POPEc 262      68.829 122.000  50.372  1.00  0.00           C
ATOM   7069  C37 POPEc 262      68.059 120.669  50.492  1.00  0.00           C
ATOM   7072  C38 POPEc 262      68.210 120.009  51.873  1.00  0.00           C
ATOM   7075  C39 POPEc 262      67.619 120.820  53.032  1.00  0.00           C
ATOM   7078 0C31 POPEc 262      67.779 120.169  54.412  1.00  0.00           C
ATOM   7081 1C31 POPEc 262      67.118 120.989  55.532  1.00  0.00           C
ATOM   7084 2C31 POPEc 262      67.139 120.249  56.882  1.00  0.00           C
ATOM   7087 3C31 POPEc 262      66.329 120.939  58.002  1.00  0.00           C
ATOM   7090 4C31 POPEc 262      66.848 122.319  58.433  1.00  0.00           C
ATOM   7093 5C31 POPEc 262      66.118 122.859  59.673  1.00  0.00           C
ATOM   7096 6C31 POPEc 262      66.668 124.170  60.232  1.00  0.00           C
ATOM   7100  NH3 POPEd 263      71.518  71.509  38.232  1.00  0.00           N
ATOM   7104  C12 POPEd 263      71.289  70.329  37.342  1.00  0.00           C
ATOM   7107  C11 POPEd 263      69.789  70.229  37.022  1.00  0.00           C
ATOM   7110  P   POPEd 263      67.508  70.069  38.242  1.00  0.00           P
ATOM   7111  O13 POPEd 263      67.209  71.380  37.612  1.00  0.00           O
ATOM   7112  O14 POPEd 263      66.939  68.829  37.672  1.00  0.00           O
ATOM   7113  O11 POPEd 263      67.279  70.180  39.813  1.00  0.00           O
ATOM   7114  O12 POPEd 263      69.089  69.929  38.222  1.00  0.00           O
ATOM   7115  C1  POPEd 263      67.759  69.059  40.582  1.00  0.00           C
ATOM   7118  C2  POPEd 263      67.479  69.258  42.092  1.00  0.00           C
ATOM   7120  O21 POPEd 263      67.969  68.160  42.872  1.00  0.00           O
ATOM   7121  C21 POPEd 263      67.378  66.989  42.762  1.00  0.00           C
ATOM   7122  O22 POPEd 263      66.469  66.688  42.013  1.00  0.00           O
ATOM   7123  C22 POPEd 263      67.949  66.030  43.802  1.00  0.00           C
ATOM   7126  C3  POPEd 263      66.009  69.629  42.442  1.00  0.00           C
ATOM   7129  O31 POPEd 263      65.929  69.909  43.853  1.00  0.00           O
ATOM   7130  C31 POPEd 263      64.699  70.150  44.303  1.00  0.00           C
ATOM   7131  O32 POPEd 263      63.680  70.150  43.643  1.00  0.00           O
ATOM   7132  C32 POPEd 263      64.789  70.539  45.772  1.00  0.00           C
ATOM   7135  C23 POPEd 263      68.049  66.649  45.214  1.00  0.00           C
ATOM   7138  C24 POPEd 263      68.539  65.600  46.203  1.00  0.00           C
ATOM   7141  C25 POPEd 263      68.700  66.129  47.632  1.00  0.00           C
ATOM   7144  C26 POPEd 263      69.329  65.069  48.533  1.00  0.00           C
ATOM   7147  C27 POPEd 263      69.469  65.500  50.002  1.00  0.00           C
ATOM   7150  C28 POPEd 263      70.180  64.449  50.873  1.00  0.00           C
ATOM   7153  C29 POPEd 263      69.399  63.160  50.873  1.00  0.00           C
ATOM   7155 0C21 POPEd 263      68.660  62.678  51.893  1.00  0.00           C
ATOM   7157 1C21 POPEd 263      68.499  63.339  53.232  1.00  0.00           C
ATOM   7160 2C21 POPEd 263      67.410  62.650  54.082  1.00  0.00           C
ATOM   7163 3C21 POPEd 263      67.590  62.910  55.582  1.00  0.00           C
ATOM   7166 4C21 POPEd 263      66.649  62.029  56.422  1.00  0.00           C
ATOM   7169 5C21 POPEd 263      67.030  61.940  57.902  1.00  0.00           C
ATOM   7172 6C21 POPEd 263      66.749  63.219  58.702  1.00  0.00           C
ATOM   7175 7C21 POPEd 263      67.019  63.009  60.202  1.00  0.00           C
ATOM   7178 8C21 POPEd 263      66.829  64.258  61.062  1.00  0.00           C
ATOM   7182  C33 POPEd 263      64.039  69.589  46.733  1.00  0.00           C
ATOM   7185  C34 POPEd 263      63.889  70.249  48.103  1.00  0.00           C
ATOM   7188  C35 POPEd 263      63.319  69.350  49.202  1.00  0.00           C
ATOM   7191  C36 POPEd 263      64.309  68.309  49.762  1.00  0.00           C
ATOM   7194  C37 POPEd 263      63.699  67.579  50.972  1.00  0.00           C
ATOM   7197  C38 POPEd 263      64.299  66.189  51.242  1.00  0.00           C
ATOM   7200  C39 POPEd 263      65.008  66.070  52.603  1.00  0.00           C
ATOM   7203 0C31 POPEd 263      64.079  66.240  53.822  1.00  0.00           C
ATOM   7206 1C31 POPEd 263      64.819  66.100  55.162  1.00  0.00           C
ATOM   7209 2C31 POPEd 263      63.869  66.030  56.362  1.00  0.00           C
ATOM   7212 3C31 POPEd 263      64.139  67.089  57.442  1.00  0.00           C
ATOM   7215 4C31 POPEd 263      65.499  66.949  58.153  1.00  0.00           C
ATOM   7218 5C31 POPEd 263      65.699  68.039  59.212  1.00  0.00           C
ATOM   7221 6C31 POPEd 263      67.049  67.960  59.942  1.00  0.00           C
ATOM   7225  NH3 POPEe 264      58.239  52.089  36.092  1.00  0.00           N
ATOM   7229  C12 POPEe 264      58.758  53.029  37.142  1.00  0.00           C
ATOM   7232  C11 POPEe 264      59.059  54.379  36.512  1.00  0.00           C
ATOM   7235  P   POPEe 264      59.369  56.779  37.272  1.00  0.00           P
ATOM   7236  O13 POPEe 264      59.699  57.039  35.852  1.00  0.00           O
ATOM   7237  O14 POPEe 264      58.020  57.140  37.742  1.00  0.00           O
ATOM   7238  O11 POPEe 264      60.439  57.460  38.202  1.00  0.00           O
ATOM   7239  O12 POPEe 264      59.598  55.238  37.523  1.00  0.00           O
ATOM   7240  C1  POPEe 264      61.759  56.969  38.332  1.00  0.00           C
ATOM   7243  C2  POPEe 264      62.459  57.750  39.462  1.00  0.00           C
ATOM   7245  O21 POPEe 264      62.389  59.149  39.122  1.00  0.00           O
ATOM   7246  C21 POPEe 264      62.488  60.100  40.052  1.00  0.00           C
ATOM   7247  O22 POPEe 264      62.859  61.240  39.782  1.00  0.00           O
ATOM   7248  C22 POPEe 264      62.039  59.669  41.442  1.00  0.00           C
ATOM   7251  C3  POPEe 264      63.948  57.320  39.632  1.00  0.00           C
ATOM   7254  O31 POPEe 264      64.079  56.180  40.512  1.00  0.00           O
ATOM   7255  C31 POPEe 264      64.418  56.500  41.772  1.00  0.00           C
ATOM   7256  O32 POPEe 264      64.639  57.630  42.173  1.00  0.00           O
ATOM   7257  C32 POPEe 264      64.439  55.238  42.644  1.00  0.00           C
ATOM   7260  C23 POPEe 264      62.259  60.779  42.482  1.00  0.00           C
ATOM   7263  C24 POPEe 264      61.739  60.399  43.872  1.00  0.00           C
ATOM   7266  C25 POPEe 264      62.628  59.389  44.612  1.00  0.00           C
ATOM   7269  C26 POPEe 264      62.079  59.058  46.012  1.00  0.00           C
ATOM   7272  C27 POPEe 264      62.789  57.899  46.712  1.00  0.00           C
ATOM   7275  C28 POPEe 264      62.160  57.579  48.092  1.00  0.00           C
ATOM   7278  C29 POPEe 264      62.898  58.229  49.233  1.00  0.00           C
ATOM   7280 0C21 POPEe 264      62.898  57.840  50.512  1.00  0.00           C
ATOM   7282 1C21 POPEe 264      62.098  56.719  51.132  1.00  0.00           C
ATOM   7285 2C21 POPEe 264      61.500  57.169  52.472  1.00  0.00           C
ATOM   7288 3C21 POPEe 264      61.040  56.010  53.382  1.00  0.00           C
ATOM   7291 4C21 POPEe 264      60.489  56.558  54.702  1.00  0.00           C
ATOM   7294 5C21 POPEe 264      60.338  55.520  55.823  1.00  0.00           C
ATOM   7297 6C21 POPEe 264      59.769  56.189  57.082  1.00  0.00           C
ATOM   7300 7C21 POPEe 264      59.639  55.259  58.292  1.00  0.00           C
ATOM   7303 8C21 POPEe 264      59.209  56.019  59.542  1.00  0.00           C
ATOM   7307  C33 POPEe 264      65.169  55.430  43.993  1.00  0.00           C
ATOM   7310  C34 POPEe 264      64.479  54.570  45.052  1.00  0.00           C
ATOM   7313  C35 POPEe 264      65.099  54.549  46.452  1.00  0.00           C
ATOM   7316  C36 POPEe 264      64.059  54.128  47.502  1.00  0.00           C
ATOM   7319  C37 POPEe 264      63.529  52.678  47.383  1.00  0.00           C
ATOM   7322  C38 POPEe 264      62.139  52.500  48.032  1.00  0.00           C
ATOM   7325  C39 POPEe 264      62.029  53.029  49.472  1.00  0.00           C
ATOM   7328 0C31 POPEe 264      62.889  52.249  50.483  1.00  0.00           C
ATOM   7331 1C31 POPEe 264      63.209  53.090  51.733  1.00  0.00           C
ATOM   7334 2C31 POPEe 264      63.930  52.309  52.832  1.00  0.00           C
ATOM   7337 3C31 POPEe 264      63.059  51.250  53.533  1.00  0.00           C
ATOM   7340 4C31 POPEe 264      61.929  51.860  54.393  1.00  0.00           C
ATOM   7343 5C31 POPEe 264      61.110  50.789  55.122  1.00  0.00           C
ATOM   7346 6C31 POPEe 264      59.979  51.380  55.982  1.00  0.00           C
ATOM   7350  NH3 POPEf 265      52.308  15.760  38.563  1.00  0.00           N
ATOM   7354  C12 POPEf 265      53.168  15.050  37.552  1.00  0.00           C
ATOM   7357  C11 POPEf 265      54.619  15.540  37.662  1.00  0.00           C
ATOM   7360  P   POPEf 265      56.238  13.550  37.072  1.00  0.00           P
ATOM   7361  O13 POPEf 265      56.378  12.760  35.832  1.00  0.00           O
ATOM   7362  O14 POPEf 265      57.519  13.860  37.742  1.00  0.00           O
ATOM   7363  O11 POPEf 265      55.250  12.830  38.053  1.00  0.00           O
ATOM   7364  O12 POPEf 265      55.450  14.880  36.723  1.00  0.00           O
ATOM   7365  C1  POPEf 265      55.598  12.500  39.392  1.00  0.00           C
ATOM   7368  C2  POPEf 265      54.359  11.820  40.012  1.00  0.00           C
ATOM   7370  O21 POPEf 265      54.279  11.940  41.442  1.00  0.00           O
ATOM   7371  C21 POPEf 265      55.069  11.160  42.173  1.00  0.00           C
ATOM   7372  O22 POPEf 265      56.110  10.650  41.793  1.00  0.00           O
ATOM   7373  C22 POPEf 265      54.399  10.960  43.542  1.00  0.00           C
ATOM   7376  C3  POPEf 265      54.130  10.380  39.443  1.00  0.00           C
ATOM   7379  O31 POPEf 265      52.719  10.050  39.392  1.00  0.00           O
ATOM   7380  C31 POPEf 265      52.279   9.490  40.522  1.00  0.00           C
ATOM   7381  O32 POPEf 265      52.979   9.220  41.482  1.00  0.00           O
ATOM   7382  C32 POPEf 265      50.749   9.340  40.492  1.00  0.00           C
ATOM   7385  C23 POPEf 265      54.449  12.180  44.502  1.00  0.00           C
ATOM   7388  C24 POPEf 265      53.090  12.490  45.152  1.00  0.00           C
ATOM   7391  C25 POPEf 265      52.609  11.490  46.213  1.00  0.00           C
ATOM   7394  C26 POPEf 265      53.418  11.550  47.512  1.00  0.00           C
ATOM   7397  C27 POPEf 265      52.649  11.020  48.742  1.00  0.00           C
ATOM   7400  C28 POPEf 265      53.509  10.980  50.022  1.00  0.00           C
ATOM   7403  C29 POPEf 265      54.008  12.330  50.442  1.00  0.00           C
ATOM   7405 0C21 POPEf 265      53.930  12.899  51.663  1.00  0.00           C
ATOM   7407 1C21 POPEf 265      53.289  12.300  52.892  1.00  0.00           C
ATOM   7410 2C21 POPEf 265      54.259  11.420  53.713  1.00  0.00           C
ATOM   7413 3C21 POPEf 265      55.529  12.140  54.183  1.00  0.00           C
ATOM   7416 4C21 POPEf 265      56.349  11.300  55.182  1.00  0.00           C
ATOM   7419 5C21 POPEf 265      57.680  11.960  55.582  1.00  0.00           C
ATOM   7422 6C21 POPEf 265      58.199  11.450  56.933  1.00  0.00           C
ATOM   7425 7C21 POPEf 265      59.279  12.359  57.533  1.00  0.00           C
ATOM   7428 8C21 POPEf 265      59.959  11.780  58.772  1.00  0.00           C
ATOM   7432  C33 POPEf 265      50.209   8.360  41.552  1.00  0.00           C
ATOM   7435  C34 POPEf 265      50.268   8.910  42.983  1.00  0.00           C
ATOM   7438  C35 POPEf 265      50.219   7.800  44.042  1.00  0.00           C
ATOM   7441  C36 POPEf 265      50.918   8.170  45.354  1.00  0.00           C
ATOM   7444  C37 POPEf 265      51.029   6.960  46.283  1.00  0.00           C
ATOM   7447  C38 POPEf 265      51.939   7.190  47.502  1.00  0.00           C
ATOM   7450  C39 POPEf 265      52.129   5.890  48.292  1.00  0.00           C
ATOM   7453 0C31 POPEf 265      53.239   5.950  49.353  1.00  0.00           C
ATOM   7456 1C31 POPEf 265      53.429   4.590  50.022  1.00  0.00           C
ATOM   7459 2C31 POPEf 265      54.619   4.480  50.982  1.00  0.00           C
ATOM   7462 3C31 POPEf 265      54.668   5.570  52.062  1.00  0.00           C
ATOM   7465 4C31 POPEf 265      55.459   5.110  53.292  1.00  0.00           C
ATOM   7468 5C31 POPEf 265      55.809   6.250  54.253  1.00  0.00           C
ATOM   7471 6C31 POPEf 265      56.459   5.770  55.553  1.00  0.00           C
ATOM   7475  NH3 POPEg 266     126.129  56.860  84.803  1.00  0.00           N
ATOM   7479  C12 POPEg 266     127.509  56.619  84.272  1.00  0.00           C
ATOM   7482  C11 POPEg 266     127.758  57.509  83.034  1.00  0.00           C
ATOM   7485  P   POPEg 266     129.968  56.420  82.132  1.00  0.00           P
ATOM   7486  O13 POPEg 266     130.737  57.670  82.093  1.00  0.00           O
ATOM   7487  O14 POPEg 266     130.198  55.480  83.252  1.00  0.00           O
ATOM   7488  O11 POPEg 266     130.128  55.709  80.742  1.00  0.00           O
ATOM   7489  O12 POPEg 266     128.439  56.789  82.012  1.00  0.00           O
ATOM   7490  C1  POPEg 266     130.618  56.459  79.622  1.00  0.00           C
ATOM   7493  C2  POPEg 266     130.508  55.629  78.322  1.00  0.00           C
ATOM   7495  O21 POPEg 266     129.249  55.919  77.672  1.00  0.00           O
ATOM   7496  C21 POPEg 266     129.298  55.799  76.354  1.00  0.00           C
ATOM   7497  O22 POPEg 266     130.307  55.649  75.682  1.00  0.00           O
ATOM   7498  C22 POPEg 266     127.880  55.849  75.773  1.00  0.00           C
ATOM   7501  C3  POPEg 266     130.607  54.110  78.644  1.00  0.00           C
ATOM   7504  O31 POPEg 266     130.348  53.299  77.482  1.00  0.00           O
ATOM   7505  C31 POPEg 266     129.788  52.129  77.732  1.00  0.00           C
ATOM   7506  O32 POPEg 266     129.577  51.649  78.832  1.00  0.00           O
ATOM   7507  C32 POPEg 266     129.337  51.500  76.422  1.00  0.00           C
ATOM   7510  C23 POPEg 266     127.810  55.329  74.312  1.00  0.00           C
ATOM   7513  C24 POPEg 266     128.260  56.350  73.252  1.00  0.00           C
ATOM   7516  C25 POPEg 266     128.130  55.809  71.822  1.00  0.00           C
ATOM   7519  C26 POPEg 266     127.990  56.889  70.732  1.00  0.00           C
ATOM   7522  C27 POPEg 266     128.178  56.299  69.322  1.00  0.00           C
ATOM   7525  C28 POPEg 266     128.049  57.339  68.182  1.00  0.00           C
ATOM   7528  C29 POPEg 266     128.747  56.849  66.943  1.00  0.00           C
ATOM   7530 0C21 POPEg 266     128.240  56.628  65.713  1.00  0.00           C
ATOM   7532 1C21 POPEg 266     126.829  56.870  65.242  1.00  0.00           C
ATOM   7535 2C21 POPEg 266     126.819  57.468  63.822  1.00  0.00           C
ATOM   7538 3C21 POPEg 266     125.410  57.878  63.342  1.00  0.00           C
ATOM   7541 4C21 POPEg 266     125.438  58.920  62.213  1.00  0.00           C
ATOM   7544 5C21 POPEg 266     125.779  58.369  60.812  1.00  0.00           C
ATOM   7547 6C21 POPEg 266     124.689  57.449  60.242  1.00  0.00           C
ATOM   7550 7C21 POPEg 266     124.760  57.328  58.722  1.00  0.00           C
ATOM   7553 8C21 POPEg 266     123.689  56.410  58.132  1.00  0.00           C
ATOM   7557  C33 POPEg 266     127.859  51.840  76.132  1.00  0.00           C
ATOM   7560  C34 POPEg 266     127.369  51.170  74.854  1.00  0.00           C
ATOM   7563  C35 POPEg 266     126.019  51.700  74.362  1.00  0.00           C
ATOM   7566  C36 POPEg 266     125.520  50.968  73.123  1.00  0.00           C
ATOM   7569  C37 POPEg 266     124.049  51.270  72.823  1.00  0.00           C
ATOM   7572  C38 POPEg 266     123.549  50.579  71.542  1.00  0.00           C
ATOM   7575  C39 POPEg 266     122.088  50.919  71.232  1.00  0.00           C
ATOM   7578 0C31 POPEg 266     121.609  50.360  69.882  1.00  0.00           C
ATOM   7581 1C31 POPEg 266     120.240  50.910  69.493  1.00  0.00           C
ATOM   7584 2C31 POPEg 266     119.829  50.569  68.053  1.00  0.00           C
ATOM   7587 3C31 POPEg 266     118.499  49.809  67.932  1.00  0.00           C
ATOM   7590 4C31 POPEg 266     117.880  49.968  66.542  1.00  0.00           C
ATOM   7593 5C31 POPEg 266     116.530  49.250  66.354  1.00  0.00           C
ATOM   7596 6C31 POPEg 266     116.660  47.729  66.214  1.00  0.00           C
ATOM   7600  NH3 POPEh 267      33.399  64.118  78.143  1.00  0.00           N
ATOM   7604  C12 POPEh 267      32.459  65.130  78.784  1.00  0.00           C
ATOM   7607  C11 POPEh 267      32.789  66.600  78.452  1.00  0.00           C
ATOM   7610  P   POPEh 267      31.919  69.009  78.992  1.00  0.00           P
ATOM   7611  O13 POPEh 267      30.969  69.679  79.902  1.00  0.00           O
ATOM   7612  O14 POPEh 267      33.339  69.430  79.102  1.00  0.00           O
ATOM   7613  O11 POPEh 267      31.419  69.289  77.512  1.00  0.00           O
ATOM   7614  O12 POPEh 267      31.809  67.429  79.073  1.00  0.00           O
ATOM   7615  C1  POPEh 267      32.279  69.449  76.393  1.00  0.00           C
ATOM   7618  C2  POPEh 267      31.949  70.758  75.623  1.00  0.00           C
ATOM   7620  O21 POPEh 267      33.139  71.210  74.964  1.00  0.00           O
ATOM   7621  C21 POPEh 267      33.369  70.600  73.822  1.00  0.00           C
ATOM   7622  O22 POPEh 267      32.628  69.809  73.262  1.00  0.00           O
ATOM   7623  C22 POPEh 267      34.739  71.100  73.353  1.00  0.00           C
ATOM   7626  C3  POPEh 267      31.438  71.890  76.573  1.00  0.00           C
ATOM   7629  O31 POPEh 267      31.689  73.239  76.104  1.00  0.00           O
ATOM   7630  C31 POPEh 267      30.969  73.589  75.043  1.00  0.00           C
ATOM   7631  O32 POPEh 267      30.039  72.969  74.572  1.00  0.00           O
ATOM   7632  C32 POPEh 267      31.489  74.939  74.544  1.00  0.00           C
ATOM   7635  C23 POPEh 267      35.039  70.869  71.862  1.00  0.00           C
ATOM   7638  C24 POPEh 267      36.069  71.899  71.372  1.00  0.00           C
ATOM   7641  C25 POPEh 267      36.299  71.820  69.873  1.00  0.00           C
ATOM   7644  C26 POPEh 267      36.979  73.059  69.312  1.00  0.00           C
ATOM   7647  C27 POPEh 267      37.139  72.979  67.792  1.00  0.00           C
ATOM   7650  C28 POPEh 267      38.119  74.040  67.283  1.00  0.00           C
ATOM   7653  C29 POPEh 267      37.889  74.350  65.832  1.00  0.00           C
ATOM   7655 0C21 POPEh 267      37.639  75.570  65.343  1.00  0.00           C
ATOM   7657 1C21 POPEh 267      37.549  76.820  66.182  1.00  0.00           C
ATOM   7660 2C21 POPEh 267      37.188  78.059  65.354  1.00  0.00           C
ATOM   7663 3C21 POPEh 267      38.249  78.439  64.312  1.00  0.00           C
ATOM   7666 4C21 POPEh 267      37.930  79.780  63.632  1.00  0.00           C
ATOM   7669 5C21 POPEh 267      38.878  80.108  62.482  1.00  0.00           C
ATOM   7672 6C21 POPEh 267      38.629  81.508  61.922  1.00  0.00           C
ATOM   7675 7C21 POPEh 267      39.689  81.960  60.912  1.00  0.00           C
ATOM   7678 8C21 POPEh 267      39.389  83.329  60.302  1.00  0.00           C
ATOM   7682  C33 POPEh 267      30.769  75.389  73.262  1.00  0.00           C
ATOM   7685  C34 POPEh 267      31.379  76.670  72.672  1.00  0.00           C
ATOM   7688  C35 POPEh 267      30.489  77.289  71.582  1.00  0.00           C
ATOM   7691  C36 POPEh 267      30.249  76.369  70.382  1.00  0.00           C
ATOM   7694  C37 POPEh 267      29.359  77.030  69.312  1.00  0.00           C
ATOM   7697  C38 POPEh 267      28.949  76.030  68.223  1.00  0.00           C
ATOM   7700  C39 POPEh 267      28.089  76.639  67.103  1.00  0.00           C
ATOM   7703 0C31 POPEh 267      26.869  77.420  67.612  1.00  0.00           C
ATOM   7706 1C31 POPEh 267      25.660  77.280  66.682  1.00  0.00           C
ATOM   7709 2C31 POPEh 267      24.609  78.369  66.923  1.00  0.00           C
ATOM   7712 3C31 POPEh 267      23.289  78.189  66.152  1.00  0.00           C
ATOM   7715 4C31 POPEh 267      23.439  77.860  64.652  1.00  0.00           C
ATOM   7718 5C31 POPEh 267      23.289  76.359  64.373  1.00  0.00           C
ATOM   7721 6C31 POPEh 267      23.699  75.939  62.952  1.00  0.00           C
ATOM   7725  NH3 POPEi 268      98.619  74.920  37.253  1.00  0.00           N
ATOM   7729  C12 POPEi 268      99.520  75.939  36.622  1.00  0.00           C
ATOM   7732  C11 POPEi 268     101.010  75.559  36.812  1.00  0.00           C
ATOM   7735  P   POPEi 268     101.759  78.079  36.663  1.00  0.00           P
ATOM   7736  O13 POPEi 268     103.090  78.729  36.822  1.00  0.00           O
ATOM   7737  O14 POPEi 268     100.830  78.699  35.693  1.00  0.00           O
ATOM   7738  O11 POPEi 268     101.059  78.049  38.072  1.00  0.00           O
ATOM   7739  O12 POPEi 268     101.919  76.540  36.322  1.00  0.00           O
ATOM   7740  C1  POPEi 268     101.788  77.749  39.262  1.00  0.00           C
ATOM   7743  C2  POPEi 268     101.219  78.579  40.433  1.00  0.00           C
ATOM   7745  O21 POPEi 268     102.099  78.449  41.552  1.00  0.00           O
ATOM   7746  C21 POPEi 268     103.209  79.160  41.523  1.00  0.00           C
ATOM   7747  O22 POPEi 268     103.458  80.069  40.742  1.00  0.00           O
ATOM   7748  C22 POPEi 268     104.168  78.640  42.592  1.00  0.00           C
ATOM   7751  C3  POPEi 268      99.790  78.118  40.812  1.00  0.00           C
ATOM   7754  O31 POPEi 268      99.799  76.910  41.604  1.00  0.00           O
ATOM   7755  C31 POPEi 268      99.340  75.789  41.063  1.00  0.00           C
ATOM   7756  O32 POPEi 268      98.949  75.618  39.922  1.00  0.00           O
ATOM   7757  C32 POPEi 268      99.370  74.710  42.132  1.00  0.00           C
ATOM   7760  C23 POPEi 268     103.629  78.829  44.034  1.00  0.00           C
ATOM   7763  C24 POPEi 268     102.649  77.759  44.542  1.00  0.00           C
ATOM   7766  C25 POPEi 268     103.299  76.389  44.842  1.00  0.00           C
ATOM   7769  C26 POPEi 268     104.249  76.389  46.063  1.00  0.00           C
ATOM   7772  C27 POPEi 268     103.610  75.829  47.342  1.00  0.00           C
ATOM   7775  C28 POPEi 268     104.148  76.449  48.652  1.00  0.00           C
ATOM   7778  C29 POPEi 268     105.639  76.329  48.862  1.00  0.00           C
ATOM   7780 0C21 POPEi 268     106.309  76.758  49.952  1.00  0.00           C
ATOM   7782 1C21 POPEi 268     105.719  77.469  51.152  1.00  0.00           C
ATOM   7785 2C21 POPEi 268     105.770  76.639  52.452  1.00  0.00           C
ATOM   7788 3C21 POPEi 268     105.398  77.479  53.682  1.00  0.00           C
ATOM   7791 4C21 POPEi 268     104.829  76.670  54.862  1.00  0.00           C
ATOM   7794 5C21 POPEi 268     105.709  75.508  55.343  1.00  0.00           C
ATOM   7797 6C21 POPEi 268     105.070  74.780  56.534  1.00  0.00           C
ATOM   7800 7C21 POPEi 268     105.770  73.469  56.922  1.00  0.00           C
ATOM   7803 8C21 POPEi 268     105.709  72.379  55.853  1.00  0.00           C
ATOM   7807  C33 POPEi 268      98.330  74.960  43.232  1.00  0.00           C
ATOM   7810  C34 POPEi 268      98.458  73.999  44.432  1.00  0.00           C
ATOM   7813  C35 POPEi 268      99.399  74.530  45.522  1.00  0.00           C
ATOM   7816  C36 POPEi 268      99.109  73.930  46.902  1.00  0.00           C
ATOM   7819  C37 POPEi 268      99.440  74.900  48.053  1.00  0.00           C
ATOM   7822  C38 POPEi 268      99.200  74.320  49.452  1.00  0.00           C
ATOM   7825  C39 POPEi 268      99.380  75.389  50.532  1.00  0.00           C
ATOM   7828 0C31 POPEi 268      99.340  74.820  51.952  1.00  0.00           C
ATOM   7831 1C31 POPEi 268      99.720  75.859  53.012  1.00  0.00           C
ATOM   7834 2C31 POPEi 268      99.930  75.249  54.412  1.00  0.00           C
ATOM   7837 3C31 POPEi 268     100.620  76.240  55.354  1.00  0.00           C
ATOM   7840 4C31 POPEi 268     100.830  75.689  56.772  1.00  0.00           C
ATOM   7843 5C31 POPEi 268     101.630  76.649  57.662  1.00  0.00           C
ATOM   7846 6C31 POPEi 268     101.919  76.100  59.062  1.00  0.00           C
ATOM   7850  NH3 POPEj 269      75.819 117.339  40.532  1.00  0.00           N
ATOM   7854  C12 POPEj 269      77.289 117.540  40.284  1.00  0.00           C
ATOM   7857  C11 POPEj 269      78.089 116.380  40.892  1.00  0.00           C
ATOM   7860  P   POPEj 269      80.040 117.479  42.282  1.00  0.00           P
ATOM   7861  O13 POPEj 269      80.490 118.819  41.873  1.00  0.00           O
ATOM   7862  O14 POPEj 269      79.109 117.350  43.423  1.00  0.00           O
ATOM   7863  O11 POPEj 269      81.329 116.600  42.512  1.00  0.00           O
ATOM   7864  O12 POPEj 269      79.469 116.710  41.032  1.00  0.00           O
ATOM   7865  C1  POPEj 269      81.439 115.649  43.563  1.00  0.00           C
ATOM   7868  C2  POPEj 269      82.839 115.770  44.223  1.00  0.00           C
ATOM   7870  O21 POPEj 269      83.009 114.839  45.302  1.00  0.00           O
ATOM   7871  C21 POPEj 269      82.320 115.009  46.402  1.00  0.00           C
ATOM   7872  O22 POPEj 269      81.409 115.799  46.572  1.00  0.00           O
ATOM   7873  C22 POPEj 269      82.859 114.059  47.463  1.00  0.00           C
ATOM   7876  C3  POPEj 269      83.289 117.229  44.572  1.00  0.00           C
ATOM   7879  O31 POPEj 269      84.720 117.269  44.683  1.00  0.00           O
ATOM   7880  C31 POPEj 269      85.380 117.770  45.752  1.00  0.00           C
ATOM   7881  O32 POPEj 269      86.499 117.439  46.063  1.00  0.00           O
ATOM   7882  C32 POPEj 269      84.620 118.859  46.512  1.00  0.00           C
ATOM   7885  C23 POPEj 269      82.659 114.600  48.902  1.00  0.00           C
ATOM   7888  C24 POPEj 269      83.190 113.600  49.932  1.00  0.00           C
ATOM   7891  C25 POPEj 269      83.219 114.160  51.362  1.00  0.00           C
ATOM   7894  C26 POPEj 269      81.919 113.939  52.153  1.00  0.00           C
ATOM   7897  C27 POPEj 269      82.049 114.500  53.582  1.00  0.00           C
ATOM   7900  C28 POPEj 269      80.859 114.189  54.513  1.00  0.00           C
ATOM   7903  C29 POPEj 269      81.040 114.929  55.823  1.00  0.00           C
ATOM   7905 0C21 POPEj 269      80.739 114.530  57.073  1.00  0.00           C
ATOM   7907 1C21 POPEj 269      80.129 113.219  57.502  1.00  0.00           C
ATOM   7910 2C21 POPEj 269      78.579 113.238  57.522  1.00  0.00           C
ATOM   7913 3C21 POPEj 269      77.929 114.460  58.213  1.00  0.00           C
ATOM   7916 4C21 POPEj 269      76.410 114.310  58.283  1.00  0.00           C
ATOM   7919 5C21 POPEj 269      75.619 115.630  58.373  1.00  0.00           C
ATOM   7922 6C21 POPEj 269      75.740 116.368  59.722  1.00  0.00           C
ATOM   7925 7C21 POPEj 269      74.598 117.369  59.932  1.00  0.00           C
ATOM   7928 8C21 POPEj 269      74.729 118.210  61.202  1.00  0.00           C
ATOM   7932  C33 POPEj 269      83.979 118.340  47.812  1.00  0.00           C
ATOM   7935  C34 POPEj 269      83.079 119.389  48.452  1.00  0.00           C
ATOM   7938  C35 POPEj 269      82.369 118.868  49.713  1.00  0.00           C
ATOM   7941  C36 POPEj 269      83.279 118.829  50.943  1.00  0.00           C
ATOM   7944  C37 POPEj 269      82.479 118.469  52.202  1.00  0.00           C
ATOM   7947  C38 POPEj 269      83.318 118.629  53.472  1.00  0.00           C
ATOM   7950  C39 POPEj 269      82.500 118.448  54.753  1.00  0.00           C
ATOM   7953 0C31 POPEj 269      83.389 118.038  55.933  1.00  0.00           C
ATOM   7956 1C31 POPEj 269      82.680 118.149  57.292  1.00  0.00           C
ATOM   7959 2C31 POPEj 269      83.549 117.559  58.402  1.00  0.00           C
ATOM   7962 3C31 POPEj 269      83.130 118.009  59.812  1.00  0.00           C
ATOM   7965 4C31 POPEj 269      81.688 117.640  60.172  1.00  0.00           C
ATOM   7968 5C31 POPEj 269      81.390 117.929  61.642  1.00  0.00           C
ATOM   7971 6C31 POPEj 269      79.989 117.509  62.082  1.00  0.00           C
ATOM   7975  NH3 POPEk 270      51.819  63.139  78.452  1.00  0.00           N
ATOM   7979  C12 POPEk 270      51.269  62.549  79.733  1.00  0.00           C
ATOM   7982  C11 POPEk 270      49.848  63.059  80.072  1.00  0.00           C
ATOM   7985  P   POPEk 270      48.309  63.689  78.092  1.00  0.00           P
ATOM   7986  O13 POPEk 270      47.729  64.789  78.883  1.00  0.00           O
ATOM   7987  O14 POPEk 270      49.479  64.000  77.243  1.00  0.00           O
ATOM   7988  O11 POPEk 270      47.209  62.980  77.212  1.00  0.00           O
ATOM   7989  O12 POPEk 270      48.839  62.619  79.132  1.00  0.00           O
ATOM   7990  C1  POPEk 270      46.139  63.770  76.673  1.00  0.00           C
ATOM   7993  C2  POPEk 270      45.128  62.939  75.822  1.00  0.00           C
ATOM   7995  O21 POPEk 270      45.579  62.819  74.463  1.00  0.00           O
ATOM   7996  C21 POPEk 270      46.219  61.719  74.163  1.00  0.00           C
ATOM   7997  O22 POPEk 270      46.979  61.078  74.873  1.00  0.00           O
ATOM   7998  C22 POPEk 270      45.759  61.329  72.742  1.00  0.00           C
ATOM   8001  C3  POPEk 270      43.709  63.589  75.762  1.00  0.00           C
ATOM   8004  O31 POPEk 270      42.869  62.969  74.733  1.00  0.00           O
ATOM   8005  C31 POPEk 270      41.599  62.750  75.034  1.00  0.00           C
ATOM   8006  O32 POPEk 270      41.040  63.029  76.074  1.00  0.00           O
ATOM   8007  C32 POPEk 270      40.889  62.109  73.822  1.00  0.00           C
ATOM   8010  C23 POPEk 270      46.508  60.150  72.082  1.00  0.00           C
ATOM   8013  C24 POPEk 270      45.899  59.769  70.713  1.00  0.00           C
ATOM   8016  C25 POPEk 270      46.939  59.230  69.723  1.00  0.00           C
ATOM   8019  C26 POPEk 270      46.339  58.788  68.372  1.00  0.00           C
ATOM   8022  C27 POPEk 270      47.418  58.359  67.354  1.00  0.00           C
ATOM   8025  C28 POPEk 270      46.829  57.808  66.033  1.00  0.00           C
ATOM   8028  C29 POPEk 270      47.799  57.878  64.863  1.00  0.00           C
ATOM   8030 0C21 POPEk 270      48.348  56.870  64.163  1.00  0.00           C
ATOM   8032 1C21 POPEk 270      48.160  55.389  64.354  1.00  0.00           C
ATOM   8035 2C21 POPEk 270      48.579  54.539  63.132  1.00  0.00           C
ATOM   8038 3C21 POPEk 270      50.089  54.589  62.802  1.00  0.00           C
ATOM   8041 4C21 POPEk 270      50.489  53.928  61.472  1.00  0.00           C
ATOM   8044 5C21 POPEk 270      50.479  52.390  61.472  1.00  0.00           C
ATOM   8047 6C21 POPEk 270      51.609  51.759  62.323  1.00  0.00           C
ATOM   8050 7C21 POPEk 270      51.709  50.238  62.132  1.00  0.00           C
ATOM   8053 8C21 POPEk 270      52.828  49.599  62.942  1.00  0.00           C
ATOM   8057  C33 POPEk 270      39.839  61.040  74.182  1.00  0.00           C
ATOM   8060  C34 POPEk 270      40.328  59.578  74.152  1.00  0.00           C
ATOM   8063  C35 POPEk 270      39.629  58.740  73.062  1.00  0.00           C
ATOM   8066  C36 POPEk 270      39.829  57.218  73.223  1.00  0.00           C
ATOM   8069  C37 POPEk 270      39.499  56.400  71.953  1.00  0.00           C
ATOM   8072  C38 POPEk 270      38.039  55.929  71.822  1.00  0.00           C
ATOM   8075  C39 POPEk 270      36.989  57.049  71.803  1.00  0.00           C
ATOM   8078 0C31 POPEk 270      35.579  56.590  71.412  1.00  0.00           C
ATOM   8081 1C31 POPEk 270      34.569  57.729  71.542  1.00  0.00           C
ATOM   8084 2C31 POPEk 270      33.109  57.360  71.214  1.00  0.00           C
ATOM   8087 3C31 POPEk 270      32.819  57.039  69.733  1.00  0.00           C
ATOM   8090 4C31 POPEk 270      33.139  58.209  68.784  1.00  0.00           C
ATOM   8093 5C31 POPEk 270      32.539  58.039  67.382  1.00  0.00           C
ATOM   8096 6C31 POPEk 270      32.859  59.219  66.452  1.00  0.00           C
ATOM   8100  NH3 POPEl 271     121.589  77.938  37.243  1.00  0.00           N
ATOM   8104  C12 POPEl 271     121.359  79.360  36.803  1.00  0.00           C
ATOM   8107  C11 POPEl 271     119.848  79.710  36.743  1.00  0.00           C
ATOM   8110  P   POPEl 271     118.529  78.329  38.522  1.00  0.00           P
ATOM   8111  O13 POPEl 271     117.689  77.850  37.403  1.00  0.00           O
ATOM   8112  O14 POPEl 271     119.629  77.460  38.982  1.00  0.00           O
ATOM   8113  O11 POPEl 271     117.649  78.839  39.732  1.00  0.00           O
ATOM   8114  O12 POPEl 271     119.249  79.660  38.043  1.00  0.00           O
ATOM   8115  C1  POPEl 271     117.150  77.938  40.722  1.00  0.00           C
ATOM   8118  C2  POPEl 271     117.299  78.539  42.153  1.00  0.00           C
ATOM   8120  O21 POPEl 271     116.189  78.189  43.003  1.00  0.00           O
ATOM   8121  C21 POPEl 271     115.070  78.889  42.863  1.00  0.00           C
ATOM   8122  O22 POPEl 271     114.689  79.460  41.853  1.00  0.00           O
ATOM   8123  C22 POPEl 271     114.380  78.999  44.223  1.00  0.00           C
ATOM   8126  C3  POPEl 271     117.589  80.069  42.142  1.00  0.00           C
ATOM   8129  O31 POPEl 271     117.189  80.750  43.342  1.00  0.00           O
ATOM   8130  C31 POPEl 271     117.910  80.579  44.422  1.00  0.00           C
ATOM   8131  O32 POPEl 271     118.850  79.820  44.562  1.00  0.00           O
ATOM   8132  C32 POPEl 271     117.290  81.439  45.532  1.00  0.00           C
ATOM   8135  C23 POPEl 271     113.449  77.820  44.603  1.00  0.00           C
ATOM   8138  C24 POPEl 271     112.719  78.079  45.933  1.00  0.00           C
ATOM   8141  C25 POPEl 271     113.640  78.118  47.173  1.00  0.00           C
ATOM   8144  C26 POPEl 271     112.918  78.640  48.433  1.00  0.00           C
ATOM   8147  C27 POPEl 271     113.850  78.880  49.632  1.00  0.00           C
ATOM   8150  C28 POPEl 271     113.559  78.008  50.873  1.00  0.00           C
ATOM   8153  C29 POPEl 271     114.200  76.649  50.912  1.00  0.00           C
ATOM   8155 0C21 POPEl 271     115.359  76.329  51.523  1.00  0.00           C
ATOM   8157 1C21 POPEl 271     116.309  77.289  52.193  1.00  0.00           C
ATOM   8160 2C21 POPEl 271     116.290  77.140  53.713  1.00  0.00           C
ATOM   8163 3C21 POPEl 271     116.889  75.820  54.223  1.00  0.00           C
ATOM   8166 4C21 POPEl 271     116.910  75.710  55.762  1.00  0.00           C
ATOM   8169 5C21 POPEl 271     117.670  76.868  56.422  1.00  0.00           C
ATOM   8172 6C21 POPEl 271     117.699  76.829  57.952  1.00  0.00           C
ATOM   8175 7C21 POPEl 271     118.379  78.090  58.512  1.00  0.00           C
ATOM   8178 8C21 POPEl 271     118.338  78.199  60.033  1.00  0.00           C
ATOM   8182  C33 POPEl 271     118.349  82.058  46.472  1.00  0.00           C
ATOM   8185  C34 POPEl 271     117.710  82.630  47.752  1.00  0.00           C
ATOM   8188  C35 POPEl 271     118.750  83.019  48.812  1.00  0.00           C
ATOM   8191  C36 POPEl 271     118.120  83.259  50.192  1.00  0.00           C
ATOM   8194  C37 POPEl 271     119.168  83.589  51.262  1.00  0.00           C
ATOM   8197  C38 POPEl 271     118.570  83.840  52.652  1.00  0.00           C
ATOM   8200  C39 POPEl 271     118.169  82.579  53.423  1.00  0.00           C
ATOM   8203 0C31 POPEl 271     119.370  81.779  53.952  1.00  0.00           C
ATOM   8206 1C31 POPEl 271     118.939  80.549  54.753  1.00  0.00           C
ATOM   8209 2C31 POPEl 271     120.129  79.710  55.243  1.00  0.00           C
ATOM   8212 3C31 POPEl 271     120.939  80.350  56.372  1.00  0.00           C
ATOM   8215 4C31 POPEl 271     122.160  79.500  56.752  1.00  0.00           C
ATOM   8218 5C31 POPEl 271     123.020  80.140  57.854  1.00  0.00           C
ATOM   8221 6C31 POPEl 271     124.308  79.360  58.132  1.00  0.00           C
ATOM   8225  NH3 POPEm 272      85.999 116.349  83.923  1.00  0.00           N
ATOM   8229  C12 POPEm 272      86.280 117.479  82.982  1.00  0.00           C
ATOM   8232  C11 POPEm 272      87.208 118.489  83.643  1.00  0.00           C
ATOM   8235  P   POPEm 272      88.650 120.529  82.964  1.00  0.00           P
ATOM   8236  O13 POPEm 272      89.160 120.389  84.333  1.00  0.00           O
ATOM   8237  O14 POPEm 272      89.629 120.639  81.862  1.00  0.00           O
ATOM   8238  O11 POPEm 272      87.589 121.710  82.893  1.00  0.00           O
ATOM   8239  O12 POPEm 272      87.740 119.299  82.613  1.00  0.00           O
ATOM   8240  C1  POPEm 272      87.969 122.999  83.354  1.00  0.00           C
ATOM   8243  C2  POPEm 272      88.629 123.859  82.243  1.00  0.00           C
ATOM   8245  O21 POPEm 272      90.040 123.610  82.212  1.00  0.00           O
ATOM   8246  C21 POPEm 272      90.719 123.210  81.143  1.00  0.00           C
ATOM   8247  O22 POPEm 272      91.919 122.979  81.162  1.00  0.00           O
ATOM   8248  C22 POPEm 272      89.890 123.069  79.863  1.00  0.00           C
ATOM   8251  C3  POPEm 272      88.449 125.369  82.522  1.00  0.00           C
ATOM   8254  O31 POPEm 272      88.769 126.229  81.412  1.00  0.00           O
ATOM   8255  C31 POPEm 272      87.918 126.199  80.382  1.00  0.00           C
ATOM   8256  O32 POPEm 272      87.010 125.398  80.224  1.00  0.00           O
ATOM   8257  C32 POPEm 272      88.289 127.329  79.443  1.00  0.00           C
ATOM   8260  C23 POPEm 272      90.770 122.719  78.644  1.00  0.00           C
ATOM   8263  C24 POPEm 272      89.979 122.449  77.363  1.00  0.00           C
ATOM   8266  C25 POPEm 272      89.039 123.579  76.912  1.00  0.00           C
ATOM   8269  C26 POPEm 272      88.879 123.579  75.382  1.00  0.00           C
ATOM   8272  C27 POPEm 272      87.880 124.628  74.863  1.00  0.00           C
ATOM   8275  C28 POPEm 272      87.918 124.809  73.332  1.00  0.00           C
ATOM   8278  C29 POPEm 272      89.160 125.519  72.852  1.00  0.00           C
ATOM   8280 0C21 POPEm 272      89.499 125.719  71.573  1.00  0.00           C
ATOM   8282 1C21 POPEm 272      88.719 125.280  70.352  1.00  0.00           C
ATOM   8285 2C21 POPEm 272      88.489 126.430  69.362  1.00  0.00           C
ATOM   8288 3C21 POPEm 272      87.889 125.939  68.034  1.00  0.00           C
ATOM   8291 4C21 POPEm 272      87.379 127.090  67.143  1.00  0.00           C
ATOM   8294 5C21 POPEm 272      86.959 126.609  65.753  1.00  0.00           C
ATOM   8297 6C21 POPEm 272      86.299 127.699  64.902  1.00  0.00           C
ATOM   8300 7C21 POPEm 272      85.870 127.189  63.522  1.00  0.00           C
ATOM   8303 8C21 POPEm 272      85.109 128.219  62.702  1.00  0.00           C
ATOM   8307  C33 POPEm 272      87.609 127.229  78.062  1.00  0.00           C
ATOM   8310  C34 POPEm 272      87.810 128.529  77.272  1.00  0.00           C
ATOM   8313  C35 POPEm 272      87.799 128.368  75.752  1.00  0.00           C
ATOM   8316  C36 POPEm 272      87.780 129.729  75.052  1.00  0.00           C
ATOM   8319  C37 POPEm 272      88.209 129.688  73.582  1.00  0.00           C
ATOM   8322  C38 POPEm 272      88.338 131.098  72.983  1.00  0.00           C
ATOM   8325  C39 POPEm 272      88.979 131.158  71.593  1.00  0.00           C
ATOM   8328 0C31 POPEm 272      88.050 130.648  70.472  1.00  0.00           C
ATOM   8331 1C31 POPEm 272      88.529 131.008  69.062  1.00  0.00           C
ATOM   8334 2C31 POPEm 272      87.449 130.768  68.002  1.00  0.00           C
ATOM   8337 3C31 POPEm 272      87.910 131.018  66.562  1.00  0.00           C
ATOM   8340 4C31 POPEm 272      88.230 132.488  66.232  1.00  0.00           C
ATOM   8343 5C31 POPEm 272      86.989 133.389  66.173  1.00  0.00           C
ATOM   8346 6C31 POPEm 272      87.309 134.857  65.912  1.00  0.00           C
ATOM   8350  NH3 POPEn 273      -3.160  63.279  39.392  1.00  0.00           N
ATOM   8354  C12 POPEn 273      -1.950  63.619  38.573  1.00  0.00           C
ATOM   8357  C11 POPEn 273      -0.950  64.469  39.363  1.00  0.00           C
ATOM   8360  P   POPEn 273       1.619  64.909  39.293  1.00  0.00           P
ATOM   8361  O13 POPEn 273       2.659  65.109  38.272  1.00  0.00           O
ATOM   8362  O14 POPEn 273       1.379  66.070  40.162  1.00  0.00           O
ATOM   8363  O11 POPEn 273       1.899  63.619  40.173  1.00  0.00           O
ATOM   8364  O12 POPEn 273       0.249  64.539  38.612  1.00  0.00           O
ATOM   8365  C1  POPEn 273       2.169  63.629  41.572  1.00  0.00           C
ATOM   8368  C2  POPEn 273       3.689  63.429  41.853  1.00  0.00           C
ATOM   8370  O21 POPEn 273       3.899  62.889  43.172  1.00  0.00           O
ATOM   8371  C21 POPEn 273       3.859  61.569  43.283  1.00  0.00           C
ATOM   8372  O22 POPEn 273       3.369  60.799  42.482  1.00  0.00           O
ATOM   8373  C22 POPEn 273       4.579  61.140  44.572  1.00  0.00           C
ATOM   8376  C3  POPEn 273       4.479  64.760  41.712  1.00  0.00           C
ATOM   8379  O31 POPEn 273       5.899  64.549  41.582  1.00  0.00           O
ATOM   8380  C31 POPEn 273       6.569  64.579  42.722  1.00  0.00           C
ATOM   8381  O32 POPEn 273       6.079  64.689  43.832  1.00  0.00           O
ATOM   8382  C32 POPEn 273       8.079  64.489  42.453  1.00  0.00           C
ATOM   8385  C23 POPEn 273       3.659  60.620  45.693  1.00  0.00           C
ATOM   8388  C24 POPEn 273       4.499  60.220  46.912  1.00  0.00           C
ATOM   8391  C25 POPEn 273       3.679  59.629  48.062  1.00  0.00           C
ATOM   8394  C26 POPEn 273       4.579  59.079  49.183  1.00  0.00           C
ATOM   8397  C27 POPEn 273       3.769  58.648  50.413  1.00  0.00           C
ATOM   8400  C28 POPEn 273       4.649  57.989  51.493  1.00  0.00           C
ATOM   8403  C29 POPEn 273       3.839  57.770  52.743  1.00  0.00           C
ATOM   8405 0C21 POPEn 273       4.269  57.878  54.012  1.00  0.00           C
ATOM   8407 1C21 POPEn 273       5.679  58.149  54.492  1.00  0.00           C
ATOM   8410 2C21 POPEn 273       5.979  57.290  55.732  1.00  0.00           C
ATOM   8413 3C21 POPEn 273       7.419  57.468  56.262  1.00  0.00           C
ATOM   8416 4C21 POPEn 273       7.669  56.590  57.493  1.00  0.00           C
ATOM   8419 5C21 POPEn 273       9.119  56.660  58.002  1.00  0.00           C
ATOM   8422 6C21 POPEn 273       9.339  55.719  59.202  1.00  0.00           C
ATOM   8425 7C21 POPEn 273      10.779  55.680  59.722  1.00  0.00           C
ATOM   8428 8C21 POPEn 273      10.969  54.660  60.842  1.00  0.00           C
ATOM   8432  C33 POPEn 273       8.859  64.809  43.742  1.00  0.00           C
ATOM   8435  C34 POPEn 273      10.309  65.290  43.552  1.00  0.00           C
ATOM   8438  C35 POPEn 273      11.319  64.188  43.182  1.00  0.00           C
ATOM   8441  C36 POPEn 273      11.519  63.139  44.282  1.00  0.00           C
ATOM   8444  C37 POPEn 273      12.819  62.350  44.062  1.00  0.00           C
ATOM   8447  C38 POPEn 273      13.089  61.240  45.103  1.00  0.00           C
ATOM   8450  C39 POPEn 273      13.169  61.700  46.572  1.00  0.00           C
ATOM   8453 0C31 POPEn 273      14.139  62.860  46.812  1.00  0.00           C
ATOM   8456 1C31 POPEn 273      14.699  62.878  48.242  1.00  0.00           C
ATOM   8459 2C31 POPEn 273      15.539  64.129  48.542  1.00  0.00           C
ATOM   8462 3C31 POPEn 273      16.229  64.100  49.912  1.00  0.00           C
ATOM   8465 4C31 POPEn 273      17.459  63.190  49.963  1.00  0.00           C
ATOM   8468 5C31 POPEn 273      18.159  63.209  51.322  1.00  0.00           C
ATOM   8471 6C31 POPEn 273      19.349  62.249  51.394  1.00  0.00           C
ATOM   8475  NH3 POPEo 274      32.930  92.459  36.092  1.00  0.00           N
ATOM   8479  C12 POPEo 274      33.979  92.749  35.052  1.00  0.00           C
ATOM   8482  C11 POPEo 274      33.459  93.799  34.052  1.00  0.00           C
ATOM   8485  P   POPEo 274      32.079  96.019  34.152  1.00  0.00           P
ATOM   8486  O13 POPEo 274      32.799  96.988  33.303  1.00  0.00           O
ATOM   8487  O14 POPEo 274      30.999  95.239  33.512  1.00  0.00           O
ATOM   8488  O11 POPEo 274      31.569  96.699  35.492  1.00  0.00           O
ATOM   8489  O12 POPEo 274      33.139  94.990  34.762  1.00  0.00           O
ATOM   8490  C1  POPEo 274      30.619  96.030  36.322  1.00  0.00           C
ATOM   8493  C2  POPEo 274      30.809  96.279  37.843  1.00  0.00           C
ATOM   8495  O21 POPEo 274      31.869  95.509  38.452  1.00  0.00           O
ATOM   8496  C21 POPEo 274      31.649  94.240  38.752  1.00  0.00           C
ATOM   8497  O22 POPEo 274      30.929  93.479  38.123  1.00  0.00           O
ATOM   8498  C22 POPEo 274      32.399  93.829  40.012  1.00  0.00           C
ATOM   8501  C3  POPEo 274      29.439  96.059  38.563  1.00  0.00           C
ATOM   8504  O31 POPEo 274      29.539  95.920  40.002  1.00  0.00           O
ATOM   8505  C31 POPEo 274      29.609  97.100  40.643  1.00  0.00           C
ATOM   8506  O32 POPEo 274      29.459  98.180  40.112  1.00  0.00           O
ATOM   8507  C32 POPEo 274      29.969  96.919  42.123  1.00  0.00           C
ATOM   8510  C23 POPEo 274      33.479  94.809  40.483  1.00  0.00           C
ATOM   8513  C24 POPEo 274      34.008  94.509  41.893  1.00  0.00           C
ATOM   8516  C25 POPEo 274      34.149  95.808  42.682  1.00  0.00           C
ATOM   8519  C26 POPEo 274      35.019  95.680  43.932  1.00  0.00           C
ATOM   8522  C27 POPEo 274      34.969  96.979  44.753  1.00  0.00           C
ATOM   8525  C28 POPEo 274      35.749  96.950  46.082  1.00  0.00           C
ATOM   8528  C29 POPEo 274      37.249  96.950  45.903  1.00  0.00           C
ATOM   8530 0C21 POPEo 274      38.149  97.669  46.604  1.00  0.00           C
ATOM   8532 1C21 POPEo 274      37.869  98.659  47.714  1.00  0.00           C
ATOM   8535 2C21 POPEo 274      38.348  98.169  49.093  1.00  0.00           C
ATOM   8538 3C21 POPEo 274      37.449  97.090  49.722  1.00  0.00           C
ATOM   8541 4C21 POPEo 274      38.119  96.349  50.882  1.00  0.00           C
ATOM   8544 5C21 POPEo 274      38.319  97.160  52.162  1.00  0.00           C
ATOM   8547 6C21 POPEo 274      39.289  96.449  53.123  1.00  0.00           C
ATOM   8550 7C21 POPEo 274      39.209  96.950  54.573  1.00  0.00           C
ATOM   8553 8C21 POPEo 274      40.250  96.290  55.483  1.00  0.00           C
ATOM   8557  C33 POPEo 274      28.869  96.219  42.942  1.00  0.00           C
ATOM   8560  C34 POPEo 274      29.079  94.698  42.962  1.00  0.00           C
ATOM   8563  C35 POPEo 274      27.849  93.890  43.403  1.00  0.00           C
ATOM   8566  C36 POPEo 274      27.249  94.350  44.743  1.00  0.00           C
ATOM   8569  C37 POPEo 274      25.969  93.589  45.082  1.00  0.00           C
ATOM   8572  C38 POPEo 274      25.369  93.969  46.452  1.00  0.00           C
ATOM   8575  C39 POPEo 274      26.119  93.299  47.603  1.00  0.00           C
ATOM   8578 0C31 POPEo 274      25.699  93.779  49.002  1.00  0.00           C
ATOM   8581 1C31 POPEo 274      26.429  92.979  50.092  1.00  0.00           C
ATOM   8584 2C31 POPEo 274      26.089  93.399  51.534  1.00  0.00           C
ATOM   8587 3C31 POPEo 274      26.659  94.769  51.922  1.00  0.00           C
ATOM   8590 4C31 POPEo 274      26.699  94.939  53.452  1.00  0.00           C
ATOM   8593 5C31 POPEo 274      27.119  96.340  53.902  1.00  0.00           C
ATOM   8596 6C31 POPEo 274      27.279  96.449  55.413  1.00  0.00           C
ATOM   8600  NH3 POPEp 275     105.749  88.600  34.542  1.00  0.00           N
ATOM   8604  C12 POPEp 275     106.560  89.329  35.592  1.00  0.00           C
ATOM   8607  C11 POPEp 275     106.660  90.850  35.332  1.00  0.00           C
ATOM   8610  P   POPEp 275     107.509  93.060  36.492  1.00  0.00           P
ATOM   8611  O13 POPEp 275     108.939  93.410  36.612  1.00  0.00           O
ATOM   8612  O14 POPEp 275     106.679  93.709  35.462  1.00  0.00           O
ATOM   8613  O11 POPEp 275     106.840  93.250  37.913  1.00  0.00           O
ATOM   8614  O12 POPEp 275     107.409  91.479  36.372  1.00  0.00           O
ATOM   8615  C1  POPEp 275     106.700  94.590  38.423  1.00  0.00           C
ATOM   8618  C2  POPEp 275     106.219  94.520  39.893  1.00  0.00           C
ATOM   8620  O21 POPEp 275     105.280  95.549  40.252  1.00  0.00           O
ATOM   8621  C21 POPEp 275     105.770  96.769  40.284  1.00  0.00           C
ATOM   8622  O22 POPEp 275     106.570  97.249  39.492  1.00  0.00           O
ATOM   8623  C22 POPEp 275     105.219  97.479  41.502  1.00  0.00           C
ATOM   8626  C3  POPEp 275     107.360  94.439  40.943  1.00  0.00           C
ATOM   8629  O31 POPEp 275     106.740  94.199  42.222  1.00  0.00           O
ATOM   8630  C31 POPEp 275     107.500  94.488  43.263  1.00  0.00           C
ATOM   8631  O32 POPEp 275     108.669  94.809  43.242  1.00  0.00           O
ATOM   8632  C32 POPEp 275     106.618  94.430  44.513  1.00  0.00           C
ATOM   8635  C23 POPEp 275     105.989  98.779  41.782  1.00  0.00           C
ATOM   8638  C24 POPEp 275     105.520  99.460  43.062  1.00  0.00           C
ATOM   8641  C25 POPEp 275     105.929  98.679  44.312  1.00  0.00           C
ATOM   8644  C26 POPEp 275     105.818  99.520  45.582  1.00  0.00           C
ATOM   8647  C27 POPEp 275     106.299  98.779  46.842  1.00  0.00           C
ATOM   8650  C28 POPEp 275     106.280  99.710  48.073  1.00  0.00           C
ATOM   8653  C29 POPEp 275     106.770  99.039  49.332  1.00  0.00           C
ATOM   8655 0C21 POPEp 275     106.570  99.479  50.592  1.00  0.00           C
ATOM   8657 1C21 POPEp 275     105.770 100.710  50.982  1.00  0.00           C
ATOM   8660 2C21 POPEp 275     104.879 100.449  52.213  1.00  0.00           C
ATOM   8663 3C21 POPEp 275     103.799 101.530  52.412  1.00  0.00           C
ATOM   8666 4C21 POPEp 275     102.829 101.159  53.533  1.00  0.00           C
ATOM   8669 5C21 POPEp 275     101.648 102.149  53.652  1.00  0.00           C
ATOM   8672 6C21 POPEp 275     100.368 101.479  54.172  1.00  0.00           C
ATOM   8675 7C21 POPEp 275     100.509 100.899  55.582  1.00  0.00           C
ATOM   8678 8C21 POPEp 275      99.230 100.219  56.073  1.00  0.00           C
ATOM   8682  C33 POPEp 275     107.430  94.350  45.822  1.00  0.00           C
ATOM   8685  C34 POPEp 275     106.539  93.930  47.013  1.00  0.00           C
ATOM   8688  C35 POPEp 275     107.360  93.890  48.292  1.00  0.00           C
ATOM   8691  C36 POPEp 275     106.668  93.359  49.553  1.00  0.00           C
ATOM   8694  C37 POPEp 275     107.640  93.299  50.753  1.00  0.00           C
ATOM   8697  C38 POPEp 275     106.969  92.699  51.992  1.00  0.00           C
ATOM   8700  C39 POPEp 275     107.839  92.770  53.263  1.00  0.00           C
ATOM   8703 0C31 POPEp 275     107.139  92.100  54.452  1.00  0.00           C
ATOM   8706 1C31 POPEp 275     107.780  92.449  55.792  1.00  0.00           C
ATOM   8709 2C31 POPEp 275     106.948  91.969  56.992  1.00  0.00           C
ATOM   8712 3C31 POPEp 275     107.618  92.369  58.312  1.00  0.00           C
ATOM   8715 4C31 POPEp 275     106.639  92.549  59.482  1.00  0.00           C
ATOM   8718 5C31 POPEp 275     107.339  93.189  60.683  1.00  0.00           C
ATOM   8721 6C31 POPEp 275     106.399  93.489  61.854  1.00  0.00           C
ATOM   8725  NH3 POPEq 276     115.999  70.180  32.352  1.00  0.00           N
ATOM   8729  C12 POPEq 276     114.549  69.900  32.652  1.00  0.00           C
ATOM   8732  C11 POPEq 276     113.890  69.118  31.502  1.00  0.00           C
ATOM   8735  P   POPEq 276     115.219  66.860  31.312  1.00  0.00           P
ATOM   8736  O13 POPEq 276     114.019  66.010  31.352  1.00  0.00           O
ATOM   8737  O14 POPEq 276     116.430  66.389  30.583  1.00  0.00           O
ATOM   8738  O11 POPEq 276     115.649  67.269  32.802  1.00  0.00           O
ATOM   8739  O12 POPEq 276     114.809  68.299  30.762  1.00  0.00           O
ATOM   8740  C1  POPEq 276     116.290  66.269  33.602  1.00  0.00           C
ATOM   8743  C2  POPEq 276     116.219  66.618  35.122  1.00  0.00           C
ATOM   8745  O21 POPEq 276     116.788  65.508  35.822  1.00  0.00           O
ATOM   8746  C21 POPEq 276     117.239  65.529  37.082  1.00  0.00           C
ATOM   8747  O22 POPEq 276     117.348  64.519  37.752  1.00  0.00           O
ATOM   8748  C22 POPEq 276     117.689  66.899  37.632  1.00  0.00           C
ATOM   8751  C3  POPEq 276     114.760  66.890  35.604  1.00  0.00           C
ATOM   8754  O31 POPEq 276     114.739  67.350  36.972  1.00  0.00           O
ATOM   8755  C31 POPEq 276     113.659  68.039  37.323  1.00  0.00           C
ATOM   8756  O32 POPEq 276     112.719  68.329  36.612  1.00  0.00           O
ATOM   8757  C32 POPEq 276     113.780  68.350  38.812  1.00  0.00           C
ATOM   8760  C23 POPEq 276     117.749  66.930  39.182  1.00  0.00           C
ATOM   8763  C24 POPEq 276     118.370  68.219  39.743  1.00  0.00           C
ATOM   8766  C25 POPEq 276     117.449  69.110  40.603  1.00  0.00           C
ATOM   8769  C26 POPEq 276     117.339  68.699  42.083  1.00  0.00           C
ATOM   8772  C27 POPEq 276     116.609  69.769  42.933  1.00  0.00           C
ATOM   8775  C28 POPEq 276     116.589  69.460  44.443  1.00  0.00           C
ATOM   8778  C29 POPEq 276     115.949  70.579  45.232  1.00  0.00           C
ATOM   8780 0C21 POPEq 276     115.089  70.479  46.273  1.00  0.00           C
ATOM   8782 1C21 POPEq 276     114.549  69.239  46.922  1.00  0.00           C
ATOM   8785 2C21 POPEq 276     115.049  69.020  48.362  1.00  0.00           C
ATOM   8788 3C21 POPEq 276     114.469  69.969  49.422  1.00  0.00           C
ATOM   8791 4C21 POPEq 276     114.909  69.570  50.842  1.00  0.00           C
ATOM   8794 5C21 POPEq 276     114.279  70.430  51.943  1.00  0.00           C
ATOM   8797 6C21 POPEq 276     114.749  70.040  53.353  1.00  0.00           C
ATOM   8800 7C21 POPEq 276     114.100  70.859  54.472  1.00  0.00           C
ATOM   8803 8C21 POPEq 276     114.720  70.600  55.842  1.00  0.00           C
ATOM   8807  C33 POPEq 276     112.570  69.139  39.363  1.00  0.00           C
ATOM   8810  C34 POPEq 276     112.680  69.340  40.873  1.00  0.00           C
ATOM   8813  C35 POPEq 276     112.329  68.049  41.622  1.00  0.00           C
ATOM   8816  C36 POPEq 276     112.549  68.180  43.123  1.00  0.00           C
ATOM   8819  C37 POPEq 276     112.228  66.860  43.832  1.00  0.00           C
ATOM   8822  C38 POPEq 276     112.579  66.930  45.312  1.00  0.00           C
ATOM   8825  C39 POPEq 276     111.928  65.799  46.102  1.00  0.00           C
ATOM   8828 0C31 POPEq 276     112.320  65.780  47.582  1.00  0.00           C
ATOM   8831 1C31 POPEq 276     111.368  64.859  48.342  1.00  0.00           C
ATOM   8834 2C31 POPEq 276     111.740  64.600  49.802  1.00  0.00           C
ATOM   8837 3C31 POPEq 276     111.940  65.869  50.632  1.00  0.00           C
ATOM   8840 4C31 POPEq 276     112.150  65.520  52.112  1.00  0.00           C
ATOM   8843 5C31 POPEq 276     112.749  66.688  52.902  1.00  0.00           C
ATOM   8846 6C31 POPEq 276     112.769  66.409  54.412  1.00  0.00           C
ATOM   8850  NH3 POPEr 277      77.949  57.700  37.432  1.00  0.00           N
ATOM   8854  C12 POPEr 277      76.829  58.160  36.542  1.00  0.00           C
ATOM   8857  C11 POPEr 277      76.639  59.690  36.572  1.00  0.00           C
ATOM   8860  P   POPEr 277      78.799  60.890  37.502  1.00  0.00           P
ATOM   8861  O13 POPEr 277      78.399  60.038  38.653  1.00  0.00           O
ATOM   8862  O14 POPEr 277      80.199  60.869  37.012  1.00  0.00           O
ATOM   8863  O11 POPEr 277      78.280  62.390  37.672  1.00  0.00           O
ATOM   8864  O12 POPEr 277      77.839  60.430  36.322  1.00  0.00           O
ATOM   8865  C1  POPEr 277      78.520  63.149  38.862  1.00  0.00           C
ATOM   8868  C2  POPEr 277      77.238  63.390  39.712  1.00  0.00           C
ATOM   8870  O21 POPEr 277      77.590  63.279  41.102  1.00  0.00           O
ATOM   8871  C21 POPEr 277      77.989  64.379  41.692  1.00  0.00           C
ATOM   8872  O22 POPEr 277      77.699  65.520  41.332  1.00  0.00           O
ATOM   8873  C22 POPEr 277      78.939  64.009  42.843  1.00  0.00           C
ATOM   8876  C3  POPEr 277      76.128  62.350  39.402  1.00  0.00           C
ATOM   8879  O31 POPEr 277      74.878  62.709  39.992  1.00  0.00           O
ATOM   8880  C31 POPEr 277      74.348  62.109  41.082  1.00  0.00           C
ATOM   8881  O32 POPEr 277      73.219  62.328  41.482  1.00  0.00           O
ATOM   8882  C32 POPEr 277      75.239  61.049  41.733  1.00  0.00           C
ATOM   8885  C23 POPEr 277      78.529  64.549  44.233  1.00  0.00           C
ATOM   8888  C24 POPEr 277      77.960  63.440  45.144  1.00  0.00           C
ATOM   8891  C25 POPEr 277      77.649  63.970  46.542  1.00  0.00           C
ATOM   8894  C26 POPEr 277      76.949  62.950  47.463  1.00  0.00           C
ATOM   8897  C27 POPEr 277      76.749  63.519  48.872  1.00  0.00           C
ATOM   8900  C28 POPEr 277      75.689  62.770  49.702  1.00  0.00           C
ATOM   8903  C29 POPEr 277      75.509  63.429  51.042  1.00  0.00           C
ATOM   8905 0C21 POPEr 277      75.389  62.819  52.232  1.00  0.00           C
ATOM   8907 1C21 POPEr 277      75.369  61.329  52.472  1.00  0.00           C
ATOM   8910 2C21 POPEr 277      73.979  60.729  52.183  1.00  0.00           C
ATOM   8913 3C21 POPEr 277      72.879  61.210  53.143  1.00  0.00           C
ATOM   8916 4C21 POPEr 277      71.539  60.500  52.902  1.00  0.00           C
ATOM   8919 5C21 POPEr 277      70.649  60.469  54.152  1.00  0.00           C
ATOM   8922 6C21 POPEr 277      71.058  59.349  55.112  1.00  0.00           C
ATOM   8925 7C21 POPEr 277      70.160  59.239  56.353  1.00  0.00           C
ATOM   8928 8C21 POPEr 277      70.379  57.930  57.123  1.00  0.00           C
ATOM   8932  C33 POPEr 277      74.759  60.579  43.132  1.00  0.00           C
ATOM   8935  C34 POPEr 277      75.189  59.149  43.472  1.00  0.00           C
ATOM   8938  C35 POPEr 277      76.710  58.950  43.552  1.00  0.00           C
ATOM   8941  C36 POPEr 277      77.359  59.349  44.883  1.00  0.00           C
ATOM   8944  C37 POPEr 277      78.889  59.239  44.813  1.00  0.00           C
ATOM   8947  C38 POPEr 277      79.598  59.529  46.143  1.00  0.00           C
ATOM   8950  C39 POPEr 277      79.569  58.320  47.103  1.00  0.00           C
ATOM   8953 0C31 POPEr 277      80.849  57.479  47.033  1.00  0.00           C
ATOM   8956 1C31 POPEr 277      80.690  56.070  47.632  1.00  0.00           C
ATOM   8959 2C31 POPEr 277      81.940  55.200  47.422  1.00  0.00           C
ATOM   8962 3C31 POPEr 277      81.639  53.699  47.323  1.00  0.00           C
ATOM   8965 4C31 POPEr 277      80.849  53.328  46.063  1.00  0.00           C
ATOM   8968 5C31 POPEr 277      80.550  51.829  45.952  1.00  0.00           C
ATOM   8971 6C31 POPEr 277      79.590  51.500  44.802  1.00  0.00           C
ATOM   8975  NH3 POPEs 278      54.790 128.708  78.772  1.00  0.00           N
ATOM   8979  C12 POPEs 278      54.829 127.350  78.173  1.00  0.00           C
ATOM   8982  C11 POPEs 278      54.119 126.340  79.062  1.00  0.00           C
ATOM   8985  P   POPEs 278      52.799 124.749  77.482  1.00  0.00           P
ATOM   8986  O13 POPEs 278      53.309 124.008  76.302  1.00  0.00           O
ATOM   8987  O14 POPEs 278      51.840 123.999  78.302  1.00  0.00           O
ATOM   8988  O11 POPEs 278      52.189 126.150  77.044  1.00  0.00           O
ATOM   8989  O12 POPEs 278      54.049 125.099  78.382  1.00  0.00           O
ATOM   8990  C1  POPEs 278      50.970 126.229  76.293  1.00  0.00           C
ATOM   8993  C2  POPEs 278      51.188 126.719  74.824  1.00  0.00           C
ATOM   8995  O21 POPEs 278      50.398 125.890  73.942  1.00  0.00           O
ATOM   8996  C21 POPEs 278      49.938 126.508  72.852  1.00  0.00           C
ATOM   8997  O22 POPEs 278      50.058 127.689  72.604  1.00  0.00           O
ATOM   8998  C22 POPEs 278      49.399 125.420  71.893  1.00  0.00           C
ATOM   9001  C3  POPEs 278      52.688 126.639  74.393  1.00  0.00           C
ATOM   9004  O31 POPEs 278      52.898 127.079  73.034  1.00  0.00           O
ATOM   9005  C31 POPEs 278      54.130 127.490  72.742  1.00  0.00           C
ATOM   9006  O32 POPEs 278      55.049 127.609  73.522  1.00  0.00           O
ATOM   9007  C32 POPEs 278      54.239 127.898  71.272  1.00  0.00           C
ATOM   9010  C23 POPEs 278      48.189 125.789  71.004  1.00  0.00           C
ATOM   9013  C24 POPEs 278      48.479 126.788  69.894  1.00  0.00           C
ATOM   9016  C25 POPEs 278      49.439 126.359  68.762  1.00  0.00           C
ATOM   9019  C26 POPEs 278      50.328 127.509  68.283  1.00  0.00           C
ATOM   9022  C27 POPEs 278      50.979 127.289  66.912  1.00  0.00           C
ATOM   9025  C28 POPEs 278      51.889 128.449  66.452  1.00  0.00           C
ATOM   9028  C29 POPEs 278      53.239 128.428  67.132  1.00  0.00           C
ATOM   9030 0C21 POPEs 278      54.429 128.719  66.582  1.00  0.00           C
ATOM   9032 1C21 POPEs 278      54.679 129.249  65.192  1.00  0.00           C
ATOM   9035 2C21 POPEs 278      55.729 130.389  65.162  1.00  0.00           C
ATOM   9038 3C21 POPEs 278      55.268 131.628  65.952  1.00  0.00           C
ATOM   9041 4C21 POPEs 278      56.250 132.807  65.964  1.00  0.00           C
ATOM   9044 5C21 POPEs 278      55.660 134.048  66.663  1.00  0.00           C
ATOM   9047 6C21 POPEs 278      55.419 133.859  68.173  1.00  0.00           C
ATOM   9050 7C21 POPEs 278      54.509 134.938  68.772  1.00  0.00           C
ATOM   9053 8C21 POPEs 278      54.399 134.857  70.302  1.00  0.00           C
ATOM   9057  C33 POPEs 278      54.579 126.740  70.343  1.00  0.00           C
ATOM   9060  C34 POPEs 278      53.410 125.770  70.172  1.00  0.00           C
ATOM   9063  C35 POPEs 278      53.828 124.488  69.463  1.00  0.00           C
ATOM   9066  C36 POPEs 278      54.029 124.628  67.952  1.00  0.00           C
ATOM   9069  C37 POPEs 278      54.449 123.270  67.363  1.00  0.00           C
ATOM   9072  C38 POPEs 278      54.539 123.280  65.842  1.00  0.00           C
ATOM   9075  C39 POPEs 278      55.789 124.008  65.362  1.00  0.00           C
ATOM   9078 0C31 POPEs 278      55.918 124.008  63.842  1.00  0.00           C
ATOM   9081 1C31 POPEs 278      57.308 124.488  63.412  1.00  0.00           C
ATOM   9084 2C31 POPEs 278      57.409 124.799  61.912  1.00  0.00           C
ATOM   9087 3C31 POPEs 278      56.669 126.089  61.523  1.00  0.00           C
ATOM   9090 4C31 POPEs 278      56.939 126.449  60.062  1.00  0.00           C
ATOM   9093 5C31 POPEs 278      56.199 127.680  59.553  1.00  0.00           C
ATOM   9096 6C31 POPEs 278      56.500 127.949  58.083  1.00  0.00           C
ATOM   9100  NH3 POPEt 279       8.969  28.200  39.293  1.00  0.00           N
ATOM   9104  C12 POPEt 279       9.069  29.389  38.373  1.00  0.00           C
ATOM   9107  C11 POPEt 279       9.919  30.450  39.072  1.00  0.00           C
ATOM   9110  P   POPEt 279      11.289  32.319  37.792  1.00  0.00           P
ATOM   9111  O13 POPEt 279      11.849  31.439  36.743  1.00  0.00           O
ATOM   9112  O14 POPEt 279      11.059  33.739  37.463  1.00  0.00           O
ATOM   9113  O11 POPEt 279      12.309  32.240  38.992  1.00  0.00           O
ATOM   9114  O12 POPEt 279       9.949  31.670  38.322  1.00  0.00           O
ATOM   9115  C1  POPEt 279      12.079  32.319  40.392  1.00  0.00           C
ATOM   9118  C2  POPEt 279      12.759  31.110  41.092  1.00  0.00           C
ATOM   9120  O21 POPEt 279      12.089  30.819  42.332  1.00  0.00           O
ATOM   9121  C21 POPEt 279      12.709  30.910  43.482  1.00  0.00           C
ATOM   9122  O22 POPEt 279      13.629  31.639  43.792  1.00  0.00           O
ATOM   9123  C22 POPEt 279      12.119  29.840  44.373  1.00  0.00           C
ATOM   9126  C3  POPEt 279      14.319  31.170  41.102  1.00  0.00           C
ATOM   9129  O31 POPEt 279      14.899  29.990  41.712  1.00  0.00           O
ATOM   9130  C31 POPEt 279      16.139  29.710  41.312  1.00  0.00           C
ATOM   9131  O32 POPEt 279      16.649  30.070  40.262  1.00  0.00           O
ATOM   9132  C32 POPEt 279      16.839  28.979  42.472  1.00  0.00           C
ATOM   9135  C23 POPEt 279      12.999  29.529  45.592  1.00  0.00           C
ATOM   9138  C24 POPEt 279      12.329  28.479  46.482  1.00  0.00           C
ATOM   9141  C25 POPEt 279      13.179  28.170  47.702  1.00  0.00           C
ATOM   9144  C26 POPEt 279      12.529  27.160  48.652  1.00  0.00           C
ATOM   9147  C27 POPEt 279      13.549  26.729  49.713  1.00  0.00           C
ATOM   9150  C28 POPEt 279      13.009  25.779  50.803  1.00  0.00           C
ATOM   9153  C29 POPEt 279      14.199  25.229  51.534  1.00  0.00           C
ATOM   9155 0C21 POPEt 279      14.379  25.029  52.843  1.00  0.00           C
ATOM   9157 1C21 POPEt 279      13.429  25.280  53.982  1.00  0.00           C
ATOM   9160 2C21 POPEt 279      14.219  24.990  55.273  1.00  0.00           C
ATOM   9163 3C21 POPEt 279      13.429  25.180  56.572  1.00  0.00           C
ATOM   9166 4C21 POPEt 279      14.349  24.940  57.784  1.00  0.00           C
ATOM   9169 5C21 POPEt 279      13.639  25.049  59.132  1.00  0.00           C
ATOM   9172 6C21 POPEt 279      14.579  24.660  60.284  1.00  0.00           C
ATOM   9175 7C21 POPEt 279      13.889  24.640  61.652  1.00  0.00           C
ATOM   9178 8C21 POPEt 279      14.779  24.020  62.732  1.00  0.00           C
ATOM   9182  C33 POPEt 279      17.039  29.979  43.643  1.00  0.00           C
ATOM   9185  C34 POPEt 279      17.789  29.420  44.852  1.00  0.00           C
ATOM   9188  C35 POPEt 279      17.989  30.510  45.923  1.00  0.00           C
ATOM   9191  C36 POPEt 279      18.989  30.090  47.013  1.00  0.00           C
ATOM   9194  C37 POPEt 279      19.129  31.079  48.172  1.00  0.00           C
ATOM   9197  C38 POPEt 279      19.859  30.489  49.402  1.00  0.00           C
ATOM   9200  C39 POPEt 279      19.189  29.250  50.022  1.00  0.00           C
ATOM   9203 0C31 POPEt 279      17.699  29.439  50.332  1.00  0.00           C
ATOM   9206 1C31 POPEt 279      16.999  28.160  50.833  1.00  0.00           C
ATOM   9209 2C31 POPEt 279      16.839  28.059  52.353  1.00  0.00           C
ATOM   9212 3C31 POPEt 279      15.879  29.079  52.992  1.00  0.00           C
ATOM   9215 4C31 POPEt 279      14.479  29.100  52.372  1.00  0.00           C
ATOM   9218 5C31 POPEt 279      13.489  29.970  53.143  1.00  0.00           C
ATOM   9221 6C31 POPEt 279      12.109  30.049  52.482  1.00  0.00           C
ATOM   9225  NH3 POPEu 280      31.699 106.209  40.943  1.00  0.00           N
ATOM   9229  C12 POPEu 280      32.649 106.909  41.873  1.00  0.00           C
ATOM   9232  C11 POPEu 280      33.449 107.999  41.152  1.00  0.00           C
ATOM   9235  P   POPEu 280      33.348 110.118  39.662  1.00  0.00           P
ATOM   9236  O13 POPEu 280      33.750 109.749  38.282  1.00  0.00           O
ATOM   9237  O14 POPEu 280      32.449 111.270  39.842  1.00  0.00           O
ATOM   9238  O11 POPEu 280      34.688 110.299  40.512  1.00  0.00           O
ATOM   9239  O12 POPEu 280      32.649 108.859  40.354  1.00  0.00           O
ATOM   9240  C1  POPEu 280      35.188 111.600  40.842  1.00  0.00           C
ATOM   9243  C2  POPEu 280      36.329 111.469  41.893  1.00  0.00           C
ATOM   9245  O21 POPEu 280      35.819 111.110  43.202  1.00  0.00           O
ATOM   9246  C21 POPEu 280      35.389 112.118  43.942  1.00  0.00           C
ATOM   9247  O22 POPEu 280      35.069 113.219  43.532  1.00  0.00           O
ATOM   9248  C22 POPEu 280      35.418 111.670  45.413  1.00  0.00           C
ATOM   9251  C3  POPEu 280      37.359 112.640  41.912  1.00  0.00           C
ATOM   9254  O31 POPEu 280      38.299 112.500  43.022  1.00  0.00           O
ATOM   9255  C31 POPEu 280      39.549 112.269  42.652  1.00  0.00           C
ATOM   9256  O32 POPEu 280      39.930 111.899  41.562  1.00  0.00           O
ATOM   9257  C32 POPEu 280      40.499 112.669  43.783  1.00  0.00           C
ATOM   9260  C23 POPEu 280      36.779 111.909  46.112  1.00  0.00           C
ATOM   9263  C24 POPEu 280      36.709 112.789  47.362  1.00  0.00           C
ATOM   9266  C25 POPEu 280      36.668 114.269  47.002  1.00  0.00           C
ATOM   9269  C26 POPEu 280      36.508 115.118  48.263  1.00  0.00           C
ATOM   9272  C27 POPEu 280      36.020 116.530  47.942  1.00  0.00           C
ATOM   9275  C28 POPEu 280      35.549 117.229  49.223  1.00  0.00           C
ATOM   9278  C29 POPEu 280      34.939 118.549  48.832  1.00  0.00           C
ATOM   9280 0C21 POPEu 280      35.479 119.760  49.042  1.00  0.00           C
ATOM   9282 1C21 POPEu 280      36.769 120.090  49.753  1.00  0.00           C
ATOM   9285 2C21 POPEu 280      36.559 120.920  51.042  1.00  0.00           C
ATOM   9288 3C21 POPEu 280      35.959 122.299  50.763  1.00  0.00           C
ATOM   9291 4C21 POPEu 280      35.509 123.089  51.992  1.00  0.00           C
ATOM   9294 5C21 POPEu 280      34.749 124.359  51.582  1.00  0.00           C
ATOM   9297 6C21 POPEu 280      34.098 125.090  52.773  1.00  0.00           C
ATOM   9300 7C21 POPEu 280      33.269 126.299  52.323  1.00  0.00           C
ATOM   9303 8C21 POPEu 280      32.558 126.988  53.482  1.00  0.00           C
ATOM   9307  C33 POPEu 280      40.569 111.769  45.062  1.00  0.00           C
ATOM   9310  C34 POPEu 280      40.389 112.569  46.362  1.00  0.00           C
ATOM   9313  C35 POPEu 280      40.959 111.909  47.632  1.00  0.00           C
ATOM   9316  C36 POPEu 280      40.250 110.630  48.073  1.00  0.00           C
ATOM   9319  C37 POPEu 280      40.689 110.160  49.463  1.00  0.00           C
ATOM   9322  C38 POPEu 280      40.078 108.809  49.862  1.00  0.00           C
ATOM   9325  C39 POPEu 280      40.739 108.149  51.073  1.00  0.00           C
ATOM   9328 0C31 POPEu 280      40.268 108.679  52.432  1.00  0.00           C
ATOM   9331 1C31 POPEu 280      40.988 107.979  53.582  1.00  0.00           C
ATOM   9334 2C31 POPEu 280      40.319 108.189  54.952  1.00  0.00           C
ATOM   9337 3C31 POPEu 280      41.058 107.449  56.082  1.00  0.00           C
ATOM   9340 4C31 POPEu 280      42.329 108.159  56.562  1.00  0.00           C
ATOM   9343 5C31 POPEu 280      42.049 109.329  57.512  1.00  0.00           C
ATOM   9346 6C31 POPEu 280      43.319 110.099  57.913  1.00  0.00           C
ATOM   9350  NH3 POPEv 281     133.169  88.910  80.464  1.00  0.00           N
ATOM   9354  C12 POPEv 281     131.688  88.770  80.202  1.00  0.00           C
ATOM   9357  C11 POPEv 281     130.987  88.219  81.442  1.00  0.00           C
ATOM   9360  P   POPEv 281     128.520  87.549  81.953  1.00  0.00           P
ATOM   9361  O13 POPEv 281     128.998  87.509  83.354  1.00  0.00           O
ATOM   9362  O14 POPEv 281     127.609  86.479  81.493  1.00  0.00           O
ATOM   9363  O11 POPEv 281     127.868  88.959  81.623  1.00  0.00           O
ATOM   9364  O12 POPEv 281     129.799  87.540  81.033  1.00  0.00           O
ATOM   9365  C1  POPEv 281     126.999  89.139  80.492  1.00  0.00           C
ATOM   9368  C2  POPEv 281     127.758  89.079  79.132  1.00  0.00           C
ATOM   9370  O21 POPEv 281     127.559  90.280  78.364  1.00  0.00           O
ATOM   9371  C21 POPEv 281     126.379  90.490  77.832  1.00  0.00           C
ATOM   9372  O22 POPEv 281     125.368  89.809  78.013  1.00  0.00           O
ATOM   9373  C22 POPEv 281     126.479  91.679  76.882  1.00  0.00           C
ATOM   9376  C3  POPEv 281     127.500  87.789  78.312  1.00  0.00           C
ATOM   9379  O31 POPEv 281     128.349  87.799  77.152  1.00  0.00           O
ATOM   9380  C31 POPEv 281     128.038  87.189  76.022  1.00  0.00           C
ATOM   9381  O32 POPEv 281     128.858  86.660  75.292  1.00  0.00           O
ATOM   9382  C32 POPEv 281     126.570  87.329  75.612  1.00  0.00           C
ATOM   9385  C23 POPEv 281     125.480  91.589  75.703  1.00  0.00           C
ATOM   9388  C24 POPEv 281     125.949  92.379  74.473  1.00  0.00           C
ATOM   9391  C25 POPEv 281     125.749  93.899  74.603  1.00  0.00           C
ATOM   9394  C26 POPEv 281     126.049  94.649  73.294  1.00  0.00           C
ATOM   9397  C27 POPEv 281     126.219  96.159  73.512  1.00  0.00           C
ATOM   9400  C28 POPEv 281     126.730  96.909  72.262  1.00  0.00           C
ATOM   9403  C29 POPEv 281     126.679  98.399  72.452  1.00  0.00           C
ATOM   9405 0C21 POPEv 281     127.279  99.299  71.652  1.00  0.00           C
ATOM   9407 1C21 POPEv 281     128.099  98.969  70.423  1.00  0.00           C
ATOM   9410 2C21 POPEv 281     128.379 100.199  69.544  1.00  0.00           C
ATOM   9413 3C21 POPEv 281     127.189 100.609  68.652  1.00  0.00           C
ATOM   9416 4C21 POPEv 281     127.460 101.930  67.913  1.00  0.00           C
ATOM   9419 5C21 POPEv 281     126.299 102.350  66.993  1.00  0.00           C
ATOM   9422 6C21 POPEv 281     126.239 101.530  65.693  1.00  0.00           C
ATOM   9425 7C21 POPEv 281     125.109 102.000  64.772  1.00  0.00           C
ATOM   9428 8C21 POPEv 281     125.089 101.259  63.423  1.00  0.00           C
ATOM   9432  C33 POPEv 281     126.379  87.160  74.082  1.00  0.00           C
ATOM   9435  C34 POPEv 281     125.109  87.839  73.562  1.00  0.00           C
ATOM   9438  C35 POPEv 281     124.848  87.549  72.072  1.00  0.00           C
ATOM   9441  C36 POPEv 281     123.739  88.429  71.492  1.00  0.00           C
ATOM   9444  C37 POPEv 281     123.289  87.999  70.092  1.00  0.00           C
ATOM   9447  C38 POPEv 281     122.309  88.999  69.473  1.00  0.00           C
ATOM   9450  C39 POPEv 281     121.660  88.519  68.162  1.00  0.00           C
ATOM   9453 0C31 POPEv 281     120.660  87.379  68.372  1.00  0.00           C
ATOM   9456 1C31 POPEv 281     119.689  87.210  67.193  1.00  0.00           C
ATOM   9459 2C31 POPEv 281     118.589  86.170  67.493  1.00  0.00           C
ATOM   9462 3C31 POPEv 281     119.100  84.719  67.442  1.00  0.00           C
ATOM   9465 4C31 POPEv 281     119.060  84.129  66.022  1.00  0.00           C
ATOM   9468 5C31 POPEv 281     119.669  82.729  65.943  1.00  0.00           C
ATOM   9471 6C31 POPEv 281     119.419  82.030  64.603  1.00  0.00           C
ATOM   9475  NH3 POPEw 282     125.049  54.718  80.294  1.00  0.00           N
ATOM   9479  C12 POPEw 282     126.549  54.860  80.273  1.00  0.00           C
ATOM   9482  C11 POPEw 282     127.189  54.009  81.383  1.00  0.00           C
ATOM   9485  P   POPEw 282     125.669  52.099  82.332  1.00  0.00           P
ATOM   9486  O13 POPEw 282     124.389  52.750  81.953  1.00  0.00           O
ATOM   9487  O14 POPEw 282     126.189  52.290  83.702  1.00  0.00           O
ATOM   9488  O11 POPEw 282     125.698  50.579  81.932  1.00  0.00           O
ATOM   9489  O12 POPEw 282     126.759  52.660  81.334  1.00  0.00           O
ATOM   9490  C1  POPEw 282     125.030  50.200  80.714  1.00  0.00           C
ATOM   9493  C2  POPEw 282     125.910  50.389  79.443  1.00  0.00           C
ATOM   9495  O21 POPEw 282     125.070  50.299  78.283  1.00  0.00           O
ATOM   9496  C21 POPEw 282     124.389  51.389  77.972  1.00  0.00           C
ATOM   9497  O22 POPEw 282     124.660  52.530  78.322  1.00  0.00           O
ATOM   9498  C22 POPEw 282     123.190  50.999  77.114  1.00  0.00           C
ATOM   9501  C3  POPEw 282     127.039  49.329  79.412  1.00  0.00           C
ATOM   9504  O31 POPEw 282     126.479  48.000  79.463  1.00  0.00           O
ATOM   9505  C31 POPEw 282     126.350  47.398  78.302  1.00  0.00           C
ATOM   9506  O32 POPEw 282     126.840  47.738  77.243  1.00  0.00           O
ATOM   9507  C32 POPEw 282     125.398  46.218  78.483  1.00  0.00           C
ATOM   9510  C23 POPEw 282     121.948  50.779  78.002  1.00  0.00           C
ATOM   9513  C24 POPEw 282     120.809  50.020  77.312  1.00  0.00           C
ATOM   9516  C25 POPEw 282     120.359  50.590  75.962  1.00  0.00           C
ATOM   9519  C26 POPEw 282     118.999  50.000  75.583  1.00  0.00           C
ATOM   9522  C27 POPEw 282     118.510  50.329  74.173  1.00  0.00           C
ATOM   9525  C28 POPEw 282     117.189  49.589  73.863  1.00  0.00           C
ATOM   9528  C29 POPEw 282     116.660  49.898  72.493  1.00  0.00           C
ATOM   9530 0C21 POPEw 282     116.940  49.219  71.363  1.00  0.00           C
ATOM   9532 1C21 POPEw 282     117.859  48.029  71.243  1.00  0.00           C
ATOM   9535 2C21 POPEw 282     117.208  46.889  70.432  1.00  0.00           C
ATOM   9538 3C21 POPEw 282     118.230  45.789  70.092  1.00  0.00           C
ATOM   9541 4C21 POPEw 282     117.629  44.660  69.242  1.00  0.00           C
ATOM   9544 5C21 POPEw 282     118.610  44.069  68.213  1.00  0.00           C
ATOM   9547 6C21 POPEw 282     118.879  45.038  67.053  1.00  0.00           C
ATOM   9550 7C21 POPEw 282     119.829  44.479  65.982  1.00  0.00           C
ATOM   9553 8C21 POPEw 282     120.359  45.569  65.042  1.00  0.00           C
ATOM   9557  C33 POPEw 282     125.410  45.238  77.292  1.00  0.00           C
ATOM   9560  C34 POPEw 282     124.349  44.139  77.452  1.00  0.00           C
ATOM   9563  C35 POPEw 282     124.568  42.950  76.512  1.00  0.00           C
ATOM   9566  C36 POPEw 282     124.469  43.309  75.034  1.00  0.00           C
ATOM   9569  C37 POPEw 282     124.739  42.109  74.102  1.00  0.00           C
ATOM   9572  C38 POPEw 282     124.620  42.509  72.633  1.00  0.00           C
ATOM   9575  C39 POPEw 282     124.760  41.329  71.673  1.00  0.00           C
ATOM   9578 0C31 POPEw 282     124.399  41.719  70.232  1.00  0.00           C
ATOM   9581 1C31 POPEw 282     123.710  40.569  69.473  1.00  0.00           C
ATOM   9584 2C31 POPEw 282     122.999  41.010  68.193  1.00  0.00           C
ATOM   9587 3C31 POPEw 282     123.939  41.488  67.074  1.00  0.00           C
ATOM   9590 4C31 POPEw 282     123.198  41.619  65.732  1.00  0.00           C
ATOM   9593 5C31 POPEw 282     124.079  42.169  64.612  1.00  0.00           C
ATOM   9596 6C31 POPEw 282     123.359  42.239  63.262  1.00  0.00           C
ATOM   9600  NH3 POPEx 283      26.939  51.870  80.983  1.00  0.00           N
ATOM   9604  C12 POPEx 283      28.289  51.199  80.942  1.00  0.00           C
ATOM   9607  C11 POPEx 283      29.339  52.019  81.722  1.00  0.00           C
ATOM   9610  P   POPEx 283      31.719  51.520  80.612  1.00  0.00           P
ATOM   9611  O13 POPEx 283      32.589  52.689  80.882  1.00  0.00           O
ATOM   9612  O14 POPEx 283      32.369  50.200  80.482  1.00  0.00           O
ATOM   9613  O11 POPEx 283      30.839  51.789  79.322  1.00  0.00           O
ATOM   9614  O12 POPEx 283      30.619  51.389  81.722  1.00  0.00           O
ATOM   9615  C1  POPEx 283      31.449  52.129  78.092  1.00  0.00           C
ATOM   9618  C2  POPEx 283      32.249  50.949  77.482  1.00  0.00           C
ATOM   9620  O21 POPEx 283      32.819  51.389  76.232  1.00  0.00           O
ATOM   9621  C21 POPEx 283      33.889  52.129  76.402  1.00  0.00           C
ATOM   9622  O22 POPEx 283      34.339  52.520  77.472  1.00  0.00           O
ATOM   9623  C22 POPEx 283      34.509  52.439  75.052  1.00  0.00           C
ATOM   9626  C3  POPEx 283      31.379  49.669  77.292  1.00  0.00           C
ATOM   9629  O31 POPEx 283      32.079  48.629  76.552  1.00  0.00           O
ATOM   9630  C31 POPEx 283      31.849  48.689  75.232  1.00  0.00           C
ATOM   9631  O32 POPEx 283      31.069  49.459  74.702  1.00  0.00           O
ATOM   9632  C32 POPEx 283      32.709  47.670  74.482  1.00  0.00           C
ATOM   9635  C23 POPEx 283      36.049  52.569  75.122  1.00  0.00           C
ATOM   9638  C24 POPEx 283      36.680  52.889  73.762  1.00  0.00           C
ATOM   9641  C25 POPEx 283      36.438  51.789  72.732  1.00  0.00           C
ATOM   9644  C26 POPEx 283      36.969  52.140  71.342  1.00  0.00           C
ATOM   9647  C27 POPEx 283      36.559  51.089  70.302  1.00  0.00           C
ATOM   9650  C28 POPEx 283      36.789  51.549  68.854  1.00  0.00           C
ATOM   9653  C29 POPEx 283      38.249  51.600  68.452  1.00  0.00           C
ATOM   9655 0C21 POPEx 283      38.679  51.750  67.193  1.00  0.00           C
ATOM   9657 1C21 POPEx 283      37.789  51.889  65.982  1.00  0.00           C
ATOM   9660 2C21 POPEx 283      37.340  53.359  65.772  1.00  0.00           C
ATOM   9663 3C21 POPEx 283      36.590  53.559  64.443  1.00  0.00           C
ATOM   9666 4C21 POPEx 283      36.160  55.020  64.202  1.00  0.00           C
ATOM   9669 5C21 POPEx 283      37.340  55.999  64.052  1.00  0.00           C
ATOM   9672 6C21 POPEx 283      36.889  57.420  63.732  1.00  0.00           C
ATOM   9675 7C21 POPEx 283      38.059  58.410  63.652  1.00  0.00           C
ATOM   9678 8C21 POPEx 283      37.659  59.799  63.153  1.00  0.00           C
ATOM   9682  C33 POPEx 283      32.969  48.160  73.034  1.00  0.00           C
ATOM   9685  C34 POPEx 283      33.489  47.078  72.072  1.00  0.00           C
ATOM   9688  C35 POPEx 283      33.679  47.660  70.662  1.00  0.00           C
ATOM   9691  C36 POPEx 283      33.799  46.628  69.533  1.00  0.00           C
ATOM   9694  C37 POPEx 283      33.679  47.320  68.162  1.00  0.00           C
ATOM   9697  C38 POPEx 283      33.520  46.358  66.972  1.00  0.00           C
ATOM   9700  C39 POPEx 283      34.688  45.378  66.812  1.00  0.00           C
ATOM   9703 0C31 POPEx 283      34.918  44.949  65.362  1.00  0.00           C
ATOM   9706 1C31 POPEx 283      33.999  43.829  64.863  1.00  0.00           C
ATOM   9709 2C31 POPEx 283      33.759  43.889  63.342  1.00  0.00           C
ATOM   9712 3C31 POPEx 283      35.009  44.069  62.452  1.00  0.00           C
ATOM   9715 4C31 POPEx 283      35.979  42.869  62.402  1.00  0.00           C
ATOM   9718 5C31 POPEx 283      37.149  42.959  63.402  1.00  0.00           C
ATOM   9721 6C31 POPEx 283      38.249  41.919  63.162  1.00  0.00           C
ATOM   9725  NH3 POPEy 284     110.450 108.250  83.004  1.00  0.00           N
ATOM   9729  C12 POPEy 284     109.329 108.200  84.003  1.00  0.00           C
ATOM   9732  C11 POPEy 284     109.629 107.198  85.133  1.00  0.00           C
ATOM   9735  P   POPEy 284     109.300 104.609  85.423  1.00  0.00           P
ATOM   9736  O13 POPEy 284     110.170 104.399  86.614  1.00  0.00           O
ATOM   9737  O14 POPEy 284     107.859 104.819  85.672  1.00  0.00           O
ATOM   9738  O11 POPEy 284     109.510 103.399  84.432  1.00  0.00           O
ATOM   9739  O12 POPEy 284     109.809 105.878  84.604  1.00  0.00           O
ATOM   9740  C1  POPEy 284     110.730 103.200  83.732  1.00  0.00           C
ATOM   9743  C2  POPEy 284     110.469 103.238  82.212  1.00  0.00           C
ATOM   9745  O21 POPEy 284     111.710 103.420  81.482  1.00  0.00           O
ATOM   9746  C21 POPEy 284     112.339 104.570  81.562  1.00  0.00           C
ATOM   9747  O22 POPEy 284     112.010 105.538  82.233  1.00  0.00           O
ATOM   9748  C22 POPEy 284     113.610 104.539  80.723  1.00  0.00           C
ATOM   9751  C3  POPEy 284     109.349 104.259  81.824  1.00  0.00           C
ATOM   9754  O31 POPEy 284     109.249 104.479  80.402  1.00  0.00           O
ATOM   9755  C31 POPEy 284     108.099 104.219  79.754  1.00  0.00           C
ATOM   9756  O32 POPEy 284     107.649 104.959  78.893  1.00  0.00           O
ATOM   9757  C32 POPEy 284     107.400 102.929  80.173  1.00  0.00           C
ATOM   9760  C23 POPEy 284     113.809 105.868  79.952  1.00  0.00           C
ATOM   9763  C24 POPEy 284     115.118 105.910  79.152  1.00  0.00           C
ATOM   9766  C25 POPEy 284     115.019 106.899  77.983  1.00  0.00           C
ATOM   9769  C26 POPEy 284     116.329 107.090  77.223  1.00  0.00           C
ATOM   9772  C27 POPEy 284     116.098 107.960  75.973  1.00  0.00           C
ATOM   9775  C28 POPEy 284     117.430 108.250  75.273  1.00  0.00           C
ATOM   9778  C29 POPEy 284     117.329 109.359  74.252  1.00  0.00           C
ATOM   9780 0C21 POPEy 284     117.649 109.269  72.952  1.00  0.00           C
ATOM   9782 1C21 POPEy 284     118.109 108.029  72.223  1.00  0.00           C
ATOM   9785 2C21 POPEy 284     117.348 107.929  70.892  1.00  0.00           C
ATOM   9788 3C21 POPEy 284     117.689 106.670  70.092  1.00  0.00           C
ATOM   9791 4C21 POPEy 284     116.948 106.679  68.753  1.00  0.00           C
ATOM   9794 5C21 POPEy 284     117.169 105.398  67.932  1.00  0.00           C
ATOM   9797 6C21 POPEy 284     116.469 105.499  66.562  1.00  0.00           C
ATOM   9800 7C21 POPEy 284     116.530 104.199  65.753  1.00  0.00           C
ATOM   9803 8C21 POPEy 284     115.889 104.339  64.373  1.00  0.00           C
ATOM   9807  C33 POPEy 284     106.600 102.369  78.972  1.00  0.00           C
ATOM   9810  C34 POPEy 284     105.639 101.229  79.322  1.00  0.00           C
ATOM   9813  C35 POPEy 284     105.180 100.460  78.083  1.00  0.00           C
ATOM   9816  C36 POPEy 284     104.539 101.368  77.023  1.00  0.00           C
ATOM   9819  C37 POPEy 284     103.920 100.589  75.864  1.00  0.00           C
ATOM   9822  C38 POPEy 284     102.990 101.469  75.034  1.00  0.00           C
ATOM   9825  C39 POPEy 284     102.109 100.689  74.052  1.00  0.00           C
ATOM   9828 0C31 POPEy 284     102.570 100.820  72.604  1.00  0.00           C
ATOM   9831 1C31 POPEy 284     101.630 100.059  71.663  1.00  0.00           C
ATOM   9834 2C31 POPEy 284     101.880 100.379  70.192  1.00  0.00           C
ATOM   9837 3C31 POPEy 284     101.019  99.539  69.233  1.00  0.00           C
ATOM   9840 4C31 POPEy 284      99.529  99.500  69.572  1.00  0.00           C
ATOM   9843 5C31 POPEy 284      98.699  98.899  68.423  1.00  0.00           C
ATOM   9846 6C31 POPEy 284      97.249  98.619  68.793  1.00  0.00           C
ATOM   9850  NH3 POPEz 285      61.069  34.139  76.472  1.00  0.00           N
ATOM   9854  C12 POPEz 285      59.889  34.759  77.163  1.00  0.00           C
ATOM   9857  C11 POPEz 285      58.799  33.700  77.342  1.00  0.00           C
ATOM   9860  P   POPEz 285      56.518  34.880  77.173  1.00  0.00           P
ATOM   9861  O13 POPEz 285      55.999  33.889  76.202  1.00  0.00           O
ATOM   9862  O14 POPEz 285      55.499  35.540  78.002  1.00  0.00           O
ATOM   9863  O11 POPEz 285      57.269  36.000  76.363  1.00  0.00           O
ATOM   9864  O12 POPEz 285      57.680  34.250  78.034  1.00  0.00           O
ATOM   9865  C1  POPEz 285      56.669  36.520  75.162  1.00  0.00           C
ATOM   9868  C2  POPEz 285      57.488  36.078  73.912  1.00  0.00           C
ATOM   9870  O21 POPEz 285      57.249  36.869  72.732  1.00  0.00           O
ATOM   9871  C21 POPEz 285      56.019  37.110  72.312  1.00  0.00           C
ATOM   9872  O22 POPEz 285      54.988  36.969  72.952  1.00  0.00           O
ATOM   9873  C22 POPEz 285      56.069  37.569  70.853  1.00  0.00           C
ATOM   9876  C3  POPEz 285      57.378  34.559  73.582  1.00  0.00           C
ATOM   9879  O31 POPEz 285      58.289  34.169  72.522  1.00  0.00           O
ATOM   9880  C31 POPEz 285      59.489  33.770  72.902  1.00  0.00           C
ATOM   9881  O32 POPEz 285      59.889  33.670  74.062  1.00  0.00           O
ATOM   9882  C32 POPEz 285      60.328  33.470  71.673  1.00  0.00           C
ATOM   9885  C23 POPEz 285      57.179  36.860  70.034  1.00  0.00           C
ATOM   9888  C24 POPEz 285      57.189  37.210  68.533  1.00  0.00           C
ATOM   9891  C25 POPEz 285      55.889  36.829  67.812  1.00  0.00           C
ATOM   9894  C26 POPEz 285      55.949  36.930  66.284  1.00  0.00           C
ATOM   9897  C27 POPEz 285      54.679  36.360  65.632  1.00  0.00           C
ATOM   9900  C28 POPEz 285      54.909  35.559  64.332  1.00  0.00           C
ATOM   9903  C29 POPEz 285      55.699  34.299  64.603  1.00  0.00           C
ATOM   9905 0C21 POPEz 285      56.508  33.660  63.752  1.00  0.00           C
ATOM   9907 1C21 POPEz 285      56.729  33.990  62.292  1.00  0.00           C
ATOM   9910 2C21 POPEz 285      57.090  32.740  61.464  1.00  0.00           C
ATOM   9913 3C21 POPEz 285      58.509  32.189  61.733  1.00  0.00           C
ATOM   9916 4C21 POPEz 285      58.930  31.139  60.693  1.00  0.00           C
ATOM   9919 5C21 POPEz 285      60.349  30.610  60.923  1.00  0.00           C
ATOM   9922 6C21 POPEz 285      60.819  29.660  59.812  1.00  0.00           C
ATOM   9925 7C21 POPEz 285      62.249  29.160  60.033  1.00  0.00           C
ATOM   9928 8C21 POPEz 285      62.828  28.410  58.822  1.00  0.00           C
ATOM   9932  C33 POPEz 285      60.049  32.059  71.082  1.00  0.00           C
ATOM   9935  C34 POPEz 285      60.789  31.819  69.754  1.00  0.00           C
ATOM   9938  C35 POPEz 285      60.398  32.869  68.702  1.00  0.00           C
ATOM   9941  C36 POPEz 285      60.970  32.660  67.292  1.00  0.00           C
ATOM   9944  C37 POPEz 285      60.338  33.720  66.372  1.00  0.00           C
ATOM   9947  C38 POPEz 285      60.949  33.860  64.982  1.00  0.00           C
ATOM   9950  C39 POPEz 285      60.119  34.790  64.082  1.00  0.00           C
ATOM   9953 0C31 POPEz 285      59.909  36.209  64.632  1.00  0.00           C
ATOM   9956 1C31 POPEz 285      58.948  37.059  63.783  1.00  0.00           C
ATOM   9959 2C31 POPEz 285      58.808  38.500  64.303  1.00  0.00           C
ATOM   9962 3C31 POPEz 285      59.299  39.590  63.332  1.00  0.00           C
ATOM   9965 4C31 POPEz 285      60.759  39.450  62.913  1.00  0.00           C
ATOM   9968 5C31 POPEz 285      61.238  40.599  62.003  1.00  0.00           C
ATOM   9971 6C31 POPEz 285      62.649  40.389  61.442  1.00  0.00           C
ATOM   9975  NH3 POPE0 286      24.339  79.040  37.792  1.00  0.00           N
ATOM   9979  C12 POPE0 286      25.039  77.799  37.342  1.00  0.00           C
ATOM   9982  C11 POPE0 286      24.089  76.850  36.593  1.00  0.00           C
ATOM   9985  P   POPE0 286      24.399  74.250  36.052  1.00  0.00           P
ATOM   9986  O13 POPE0 286      23.969  74.040  34.652  1.00  0.00           O
ATOM   9987  O14 POPE0 286      25.519  73.429  36.582  1.00  0.00           O
ATOM   9988  O11 POPE0 286      23.119  74.149  36.962  1.00  0.00           O
ATOM   9989  O12 POPE0 286      24.869  75.739  36.213  1.00  0.00           O
ATOM   9990  C1  POPE0 286      23.169  73.909  38.362  1.00  0.00           C
ATOM   9993  C2  POPE0 286      21.739  73.659  38.902  1.00  0.00           C
ATOM   9995  O21 POPE0 286      21.819  73.449  40.322  1.00  0.00           O
ATOM   9996  C21 POPE0 286      20.679  73.549  40.982  1.00  0.00           C
ATOM   9997  O22 POPE0 286      19.639  74.030  40.582  1.00  0.00           O
ATOM   9998  C22 POPE0 286      20.909  72.950  42.372  1.00  0.00           C
ATOM  10001  C3  POPE0 286      21.069  72.439  38.202  1.00  0.00           C
ATOM  10004  O31 POPE0 286      20.759  71.339  39.093  1.00  0.00           O
ATOM  10005  C31 POPE0 286      21.759  70.500  39.322  1.00  0.00           C
ATOM  10006  O32 POPE0 286      22.889  70.579  38.882  1.00  0.00           O
ATOM  10007  C32 POPE0 286      21.279  69.419  40.284  1.00  0.00           C
ATOM  10010  C23 POPE0 286      20.489  73.880  43.522  1.00  0.00           C
ATOM  10013  C24 POPE0 286      20.219  73.090  44.813  1.00  0.00           C
ATOM  10016  C25 POPE0 286      20.848  73.699  46.082  1.00  0.00           C
ATOM  10019  C26 POPE0 286      20.099  73.229  47.332  1.00  0.00           C
ATOM  10022  C27 POPE0 286      20.729  73.670  48.662  1.00  0.00           C
ATOM  10025  C28 POPE0 286      19.819  73.429  49.872  1.00  0.00           C
ATOM  10028  C29 POPE0 286      19.389  71.989  50.033  1.00  0.00           C
ATOM  10030 0C21 POPE0 286      19.669  71.170  51.062  1.00  0.00           C
ATOM  10032 1C21 POPE0 286      20.479  71.520  52.292  1.00  0.00           C
ATOM  10035 2C21 POPE0 286      19.549  71.899  53.463  1.00  0.00           C
ATOM  10038 3C21 POPE0 286      20.309  72.530  54.643  1.00  0.00           C
ATOM  10041 4C21 POPE0 286      19.349  72.879  55.792  1.00  0.00           C
ATOM  10044 5C21 POPE0 286      19.959  73.790  56.863  1.00  0.00           C
ATOM  10047 6C21 POPE0 286      18.959  74.100  57.992  1.00  0.00           C
ATOM  10050 7C21 POPE0 286      19.439  75.199  58.942  1.00  0.00           C
ATOM  10053 8C21 POPE0 286      18.359  75.699  59.902  1.00  0.00           C
ATOM  10057  C33 POPE0 286      22.449  68.559  40.792  1.00  0.00           C
ATOM  10060  C34 POPE0 286      23.409  69.279  41.753  1.00  0.00           C
ATOM  10063  C35 POPE0 286      22.859  69.439  43.172  1.00  0.00           C
ATOM  10066  C36 POPE0 286      23.969  69.890  44.122  1.00  0.00           C
ATOM  10069  C37 POPE0 286      23.519  69.990  45.582  1.00  0.00           C
ATOM  10072  C38 POPE0 286      24.679  70.368  46.502  1.00  0.00           C
ATOM  10075  C39 POPE0 286      24.209  71.049  47.802  1.00  0.00           C
ATOM  10078 0C31 POPE0 286      25.359  71.750  48.522  1.00  0.00           C
ATOM  10081 1C31 POPE0 286      24.889  72.770  49.562  1.00  0.00           C
ATOM  10084 2C31 POPE0 286      26.059  73.549  50.182  1.00  0.00           C
ATOM  10087 3C31 POPE0 286      26.789  72.780  51.292  1.00  0.00           C
ATOM  10090 4C31 POPE0 286      26.069  72.850  52.644  1.00  0.00           C
ATOM  10093 5C31 POPE0 286      26.739  72.008  53.732  1.00  0.00           C
ATOM  10096 6C31 POPE0 286      26.049  72.140  55.092  1.00  0.00           C
ATOM  10100  NH3 POPE1 287     118.330  44.559  43.652  1.00  0.00           N
ATOM  10104  C12 POPE1 287     118.349  43.710  42.412  1.00  0.00           C
ATOM  10107  C11 POPE1 287     117.540  42.439  42.652  1.00  0.00           C
ATOM  10110  P   POPE1 287     115.730  41.899  44.402  1.00  0.00           P
ATOM  10111  O13 POPE1 287     114.308  42.229  44.683  1.00  0.00           O
ATOM  10112  O14 POPE1 287     116.010  40.469  44.132  1.00  0.00           O
ATOM  10113  O11 POPE1 287     116.688  42.530  45.492  1.00  0.00           O
ATOM  10114  O12 POPE1 287     116.219  42.750  43.143  1.00  0.00           O
ATOM  10115  C1  POPE1 287     116.899  41.809  46.712  1.00  0.00           C
ATOM  10118  C2  POPE1 287     117.938  42.500  47.632  1.00  0.00           C
ATOM  10120  O21 POPE1 287     117.390  43.689  48.193  1.00  0.00           O
ATOM  10121  C21 POPE1 287     117.400  44.839  47.542  1.00  0.00           C
ATOM  10122  O22 POPE1 287     117.699  45.030  46.382  1.00  0.00           O
ATOM  10123  C22 POPE1 287     116.889  45.910  48.522  1.00  0.00           C
ATOM  10126  C3  POPE1 287     119.349  42.689  47.013  1.00  0.00           C
ATOM  10129  O31 POPE1 287     120.140  43.710  47.673  1.00  0.00           O
ATOM  10130  C31 POPE1 287     120.649  43.410  48.862  1.00  0.00           C
ATOM  10131  O32 POPE1 287     120.480  42.369  49.472  1.00  0.00           O
ATOM  10132  C32 POPE1 287     121.499  44.578  49.332  1.00  0.00           C
ATOM  10135  C23 POPE1 287     117.898  47.039  48.842  1.00  0.00           C
ATOM  10138  C24 POPE1 287     118.689  46.770  50.132  1.00  0.00           C
ATOM  10141  C25 POPE1 287     117.880  47.010  51.412  1.00  0.00           C
ATOM  10144  C26 POPE1 287     118.429  46.270  52.644  1.00  0.00           C
ATOM  10147  C27 POPE1 287     117.489  46.400  53.853  1.00  0.00           C
ATOM  10150  C28 POPE1 287     117.749  45.360  54.963  1.00  0.00           C
ATOM  10153  C29 POPE1 287     119.070  45.559  55.652  1.00  0.00           C
ATOM  10155 0C21 POPE1 287     119.249  45.690  56.982  1.00  0.00           C
ATOM  10157 1C21 POPE1 287     118.169  45.660  58.022  1.00  0.00           C
ATOM  10160 2C21 POPE1 287     118.739  45.489  59.443  1.00  0.00           C
ATOM  10163 3C21 POPE1 287     117.629  45.389  60.502  1.00  0.00           C
ATOM  10166 4C21 POPE1 287     118.178  45.369  61.933  1.00  0.00           C
ATOM  10169 5C21 POPE1 287     117.088  45.319  63.002  1.00  0.00           C
ATOM  10172 6C21 POPE1 287     116.390  43.959  63.123  1.00  0.00           C
ATOM  10175 7C21 POPE1 287     115.359  43.939  64.262  1.00  0.00           C
ATOM  10178 8C21 POPE1 287     114.860  42.538  64.623  1.00  0.00           C
ATOM  10182  C33 POPE1 287     121.928  44.500  50.812  1.00  0.00           C
ATOM  10185  C34 POPE1 287     122.749  45.739  51.202  1.00  0.00           C
ATOM  10188  C35 POPE1 287     123.650  45.500  52.412  1.00  0.00           C
ATOM  10191  C36 POPE1 287     122.938  45.410  53.772  1.00  0.00           C
ATOM  10194  C37 POPE1 287     123.909  44.860  54.823  1.00  0.00           C
ATOM  10197  C38 POPE1 287     123.318  44.780  56.232  1.00  0.00           C
ATOM  10200  C39 POPE1 287     123.209  46.148  56.912  1.00  0.00           C
ATOM  10203 0C31 POPE1 287     122.910  46.030  58.412  1.00  0.00           C
ATOM  10206 1C31 POPE1 287     122.659  47.390  59.072  1.00  0.00           C
ATOM  10209 2C31 POPE1 287     122.449  47.280  60.583  1.00  0.00           C
ATOM  10212 3C31 POPE1 287     122.329  48.640  61.262  1.00  0.00           C
ATOM  10215 4C31 POPE1 287     122.199  48.519  62.784  1.00  0.00           C
ATOM  10218 5C31 POPE1 287     122.309  49.869  63.493  1.00  0.00           C
ATOM  10221 6C31 POPE1 287     122.160  49.769  65.012  1.00  0.00           C
ATOM  10225  NH3 POPE2 288      76.789  17.330  82.382  1.00  0.00           N
ATOM  10229  C12 POPE2 288      76.969  18.780  82.012  1.00  0.00           C
ATOM  10232  C11 POPE2 288      76.128  19.720  82.873  1.00  0.00           C
ATOM  10235  P   POPE2 288      76.779  22.240  83.252  1.00  0.00           P
ATOM  10236  O13 POPE2 288      75.579  22.959  83.772  1.00  0.00           O
ATOM  10237  O14 POPE2 288      77.759  21.729  84.242  1.00  0.00           O
ATOM  10238  O11 POPE2 288      77.469  23.200  82.163  1.00  0.00           O
ATOM  10239  O12 POPE2 288      76.289  21.040  82.354  1.00  0.00           O
ATOM  10240  C1  POPE2 288      78.669  22.989  81.433  1.00  0.00           C
ATOM  10243  C2  POPE2 288      78.738  23.760  80.043  1.00  0.00           C
ATOM  10245  O21 POPE2 288      79.979  23.419  79.393  1.00  0.00           O
ATOM  10246  C21 POPE2 288      80.009  23.390  78.062  1.00  0.00           C
ATOM  10247  O22 POPE2 288      79.059  23.449  77.312  1.00  0.00           O
ATOM  10248  C22 POPE2 288      81.490  23.290  77.622  1.00  0.00           C
ATOM  10251  C3  POPE2 288      78.689  25.310  80.224  1.00  0.00           C
ATOM  10254  O31 POPE2 288      78.449  26.000  78.962  1.00  0.00           O
ATOM  10255  C31 POPE2 288      79.109  27.140  78.793  1.00  0.00           C
ATOM  10256  O32 POPE2 288      79.868  27.640  79.603  1.00  0.00           O
ATOM  10257  C32 POPE2 288      78.809  27.729  77.423  1.00  0.00           C
ATOM  10260  C23 POPE2 288      81.788  23.410  76.104  1.00  0.00           C
ATOM  10263  C24 POPE2 288      83.190  22.870  75.752  1.00  0.00           C
ATOM  10266  C25 POPE2 288      83.859  23.490  74.512  1.00  0.00           C
ATOM  10269  C26 POPE2 288      83.750  22.590  73.283  1.00  0.00           C
ATOM  10272  C27 POPE2 288      84.588  23.090  72.082  1.00  0.00           C
ATOM  10275  C28 POPE2 288      84.580  22.110  70.902  1.00  0.00           C
ATOM  10278  C29 POPE2 288      83.198  21.950  70.332  1.00  0.00           C
ATOM  10280 0C21 POPE2 288      82.629  22.740  69.403  1.00  0.00           C
ATOM  10282 1C21 POPE2 288      83.289  23.920  68.732  1.00  0.00           C
ATOM  10285 2C21 POPE2 288      83.139  23.890  67.202  1.00  0.00           C
ATOM  10288 3C21 POPE2 288      83.799  22.680  66.534  1.00  0.00           C
ATOM  10291 4C21 POPE2 288      83.629  22.729  65.003  1.00  0.00           C
ATOM  10294 5C21 POPE2 288      83.960  21.420  64.283  1.00  0.00           C
ATOM  10297 6C21 POPE2 288      85.460  21.220  63.982  1.00  0.00           C
ATOM  10300 7C21 POPE2 288      85.660  20.049  63.002  1.00  0.00           C
ATOM  10303 8C21 POPE2 288      87.120  19.850  62.572  1.00  0.00           C
ATOM  10307  C33 POPE2 288      79.460  26.869  76.322  1.00  0.00           C
ATOM  10310  C34 POPE2 288      79.259  27.440  74.923  1.00  0.00           C
ATOM  10313  C35 POPE2 288      79.890  26.579  73.813  1.00  0.00           C
ATOM  10316  C36 POPE2 288      79.390  25.119  73.832  1.00  0.00           C
ATOM  10319  C37 POPE2 288      79.868  24.270  72.652  1.00  0.00           C
ATOM  10322  C38 POPE2 288      79.139  24.559  71.332  1.00  0.00           C
ATOM  10325  C39 POPE2 288      79.890  25.479  70.362  1.00  0.00           C
ATOM  10328 0C31 POPE2 288      79.139  25.639  69.033  1.00  0.00           C
ATOM  10331 1C31 POPE2 288      80.009  26.299  67.952  1.00  0.00           C
ATOM  10334 2C31 POPE2 288      79.348  26.369  66.573  1.00  0.00           C
ATOM  10337 3C31 POPE2 288      78.989  25.000  66.004  1.00  0.00           C
ATOM  10340 4C31 POPE2 288      78.770  25.010  64.493  1.00  0.00           C
ATOM  10343 5C31 POPE2 288      78.709  23.590  63.894  1.00  0.00           C
ATOM  10346 6C31 POPE2 288      78.579  23.620  62.372  1.00  0.00           C
ATOM  10350  NH3 POPE3 289     105.339  38.979  82.152  1.00  0.00           N
ATOM  10354  C12 POPE3 289     106.679  39.590  82.482  1.00  0.00           C
ATOM  10357  C11 POPE3 289     106.508  40.789  83.433  1.00  0.00           C
ATOM  10360  P   POPE3 289     104.079  41.579  84.254  1.00  0.00           P
ATOM  10361  O13 POPE3 289     104.599  41.770  85.622  1.00  0.00           O
ATOM  10362  O14 POPE3 289     103.099  40.500  84.033  1.00  0.00           O
ATOM  10363  O11 POPE3 289     103.449  42.939  83.722  1.00  0.00           O
ATOM  10364  O12 POPE3 289     105.258  41.410  83.242  1.00  0.00           O
ATOM  10365  C1  POPE3 289     103.960  43.460  82.472  1.00  0.00           C
ATOM  10368  C2  POPE3 289     103.449  42.660  81.243  1.00  0.00           C
ATOM  10370  O21 POPE3 289     104.109  43.149  80.062  1.00  0.00           O
ATOM  10371  C21 POPE3 289     105.189  42.490  79.673  1.00  0.00           C
ATOM  10372  O22 POPE3 289     105.749  41.590  80.273  1.00  0.00           O
ATOM  10373  C22 POPE3 289     105.709  43.099  78.353  1.00  0.00           C
ATOM  10376  C3  POPE3 289     101.910  42.878  81.173  1.00  0.00           C
ATOM  10379  O31 POPE3 289     101.229  42.280  80.052  1.00  0.00           O
ATOM  10380  C31 POPE3 289     101.280  42.980  78.922  1.00  0.00           C
ATOM  10381  O32 POPE3 289     101.969  43.959  78.714  1.00  0.00           O
ATOM  10382  C32 POPE3 289     100.320  42.360  77.923  1.00  0.00           C
ATOM  10385  C23 POPE3 289     105.480  42.218  77.093  1.00  0.00           C
ATOM  10388  C24 POPE3 289     105.949  42.889  75.783  1.00  0.00           C
ATOM  10391  C25 POPE3 289     105.438  42.239  74.473  1.00  0.00           C
ATOM  10394  C26 POPE3 289     105.900  43.029  73.223  1.00  0.00           C
ATOM  10397  C27 POPE3 289     105.380  42.460  71.893  1.00  0.00           C
ATOM  10400  C28 POPE3 289     105.919  43.190  70.632  1.00  0.00           C
ATOM  10403  C29 POPE3 289     105.368  44.570  70.402  1.00  0.00           C
ATOM  10405 0C21 POPE3 289     105.320  45.270  69.252  1.00  0.00           C
ATOM  10407 1C21 POPE3 289     105.789  44.850  67.872  1.00  0.00           C
ATOM  10410 2C21 POPE3 289     107.160  45.450  67.493  1.00  0.00           C
ATOM  10413 3C21 POPE3 289     107.460  45.329  65.982  1.00  0.00           C
ATOM  10416 4C21 POPE3 289     108.930  45.579  65.592  1.00  0.00           C
ATOM  10419 5C21 POPE3 289     109.340  47.059  65.473  1.00  0.00           C
ATOM  10422 6C21 POPE3 289     108.829  47.738  64.192  1.00  0.00           C
ATOM  10425 7C21 POPE3 289     109.359  49.170  64.034  1.00  0.00           C
ATOM  10428 8C21 POPE3 289     108.799  49.909  62.812  1.00  0.00           C
ATOM  10432  C33 POPE3 289     100.129  43.269  76.702  1.00  0.00           C
ATOM  10435  C34 POPE3 289      98.790  43.110  75.993  1.00  0.00           C
ATOM  10438  C35 POPE3 289      98.570  44.239  74.982  1.00  0.00           C
ATOM  10441  C36 POPE3 289      99.749  44.410  74.012  1.00  0.00           C
ATOM  10444  C37 POPE3 289      99.399  45.299  72.823  1.00  0.00           C
ATOM  10447  C38 POPE3 289     100.529  45.410  71.784  1.00  0.00           C
ATOM  10450  C39 POPE3 289     101.040  44.040  71.302  1.00  0.00           C
ATOM  10453 0C31 POPE3 289     101.609  44.090  69.882  1.00  0.00           C
ATOM  10456 1C31 POPE3 289     102.150  42.729  69.423  1.00  0.00           C
ATOM  10459 2C31 POPE3 289     102.419  42.700  67.923  1.00  0.00           C
ATOM  10462 3C31 POPE3 289     101.129  42.479  67.112  1.00  0.00           C
ATOM  10465 4C31 POPE3 289     101.359  42.490  65.604  1.00  0.00           C
ATOM  10468 5C31 POPE3 289     100.180  41.870  64.854  1.00  0.00           C
ATOM  10471 6C31 POPE3 289     100.398  41.719  63.342  1.00  0.00           C
ATOM  10475  NH3 POPE4 290      37.239 106.119  79.423  1.00  0.00           N
ATOM  10479  C12 POPE4 290      35.749 106.259  79.412  1.00  0.00           C
ATOM  10482  C11 POPE4 290      35.169 105.630  80.682  1.00  0.00           C
ATOM  10485  P   POPE4 290      33.229 106.349  82.323  1.00  0.00           P
ATOM  10486  O13 POPE4 290      34.039 105.630  83.333  1.00  0.00           O
ATOM  10487  O14 POPE4 290      32.918 107.770  82.613  1.00  0.00           O
ATOM  10488  O11 POPE4 290      31.889 105.549  82.002  1.00  0.00           O
ATOM  10489  O12 POPE4 290      33.969 106.319  80.952  1.00  0.00           O
ATOM  10490  C1  POPE4 290      31.779 104.670  80.872  1.00  0.00           C
ATOM  10493  C2  POPE4 290      30.999 105.289  79.673  1.00  0.00           C
ATOM  10495  O21 POPE4 290      31.289 104.558  78.462  1.00  0.00           O
ATOM  10496  C21 POPE4 290      30.499 103.530  78.232  1.00  0.00           C
ATOM  10497  O22 POPE4 290      29.709 103.038  79.012  1.00  0.00           O
ATOM  10498  C22 POPE4 290      30.639 103.100  76.772  1.00  0.00           C
ATOM  10501  C3  POPE4 290      31.319 106.810  79.443  1.00  0.00           C
ATOM  10504  O31 POPE4 290      30.839 107.289  78.173  1.00  0.00           O
ATOM  10505  C31 POPE4 290      31.749 107.229  77.192  1.00  0.00           C
ATOM  10506  O32 POPE4 290      32.848 106.719  77.254  1.00  0.00           O
ATOM  10507  C32 POPE4 290      31.119 107.829  75.934  1.00  0.00           C
ATOM  10510  C23 POPE4 290      30.359 104.249  75.773  1.00  0.00           C
ATOM  10513  C24 POPE4 290      29.589 103.809  74.523  1.00  0.00           C
ATOM  10516  C25 POPE4 290      30.329 102.820  73.613  1.00  0.00           C
ATOM  10519  C26 POPE4 290      29.469 102.400  72.402  1.00  0.00           C
ATOM  10522  C27 POPE4 290      30.119 101.309  71.542  1.00  0.00           C
ATOM  10525  C28 POPE4 290      29.209 100.780  70.413  1.00  0.00           C
ATOM  10528  C29 POPE4 290      28.899 101.839  69.382  1.00  0.00           C
ATOM  10530 0C21 POPE4 290      29.039 101.729  68.053  1.00  0.00           C
ATOM  10532 1C21 POPE4 290      29.489 100.509  67.292  1.00  0.00           C
ATOM  10535 2C21 POPE4 290      29.079 100.519  65.803  1.00  0.00           C
ATOM  10538 3C21 POPE4 290      29.869 101.549  64.972  1.00  0.00           C
ATOM  10541 4C21 POPE4 290      29.619 101.410  63.463  1.00  0.00           C
ATOM  10544 5C21 POPE4 290      30.619 102.210  62.603  1.00  0.00           C
ATOM  10547 6C21 POPE4 290      30.459 103.729  62.672  1.00  0.00           C
ATOM  10550 7C21 POPE4 290      31.409 104.439  61.692  1.00  0.00           C
ATOM  10553 8C21 POPE4 290      31.269 105.960  61.663  1.00  0.00           C
ATOM  10557  C33 POPE4 290      31.759 109.179  75.572  1.00  0.00           C
ATOM  10560  C34 POPE4 290      33.099 109.020  74.842  1.00  0.00           C
ATOM  10563  C35 POPE4 290      32.930 108.679  73.364  1.00  0.00           C
ATOM  10566  C36 POPE4 290      34.269 108.378  72.672  1.00  0.00           C
ATOM  10569  C37 POPE4 290      34.269 108.709  71.173  1.00  0.00           C
ATOM  10572  C38 POPE4 290      35.609 108.340  70.513  1.00  0.00           C
ATOM  10575  C39 POPE4 290      35.739 108.799  69.052  1.00  0.00           C
ATOM  10578 0C31 POPE4 290      34.629 108.238  68.143  1.00  0.00           C
ATOM  10581 1C31 POPE4 290      35.058 108.180  66.673  1.00  0.00           C
ATOM  10584 2C31 POPE4 290      33.878 107.829  65.743  1.00  0.00           C
ATOM  10587 3C31 POPE4 290      34.289 107.079  64.472  1.00  0.00           C
ATOM  10590 4C31 POPE4 290      35.319 107.850  63.643  1.00  0.00           C
ATOM  10593 5C31 POPE4 290      35.509 107.269  62.243  1.00  0.00           C
ATOM  10596 6C31 POPE4 290      36.569 108.049  61.452  1.00  0.00           C
ATOM  10600  NH3 POPE5 291      51.209  21.420  76.842  1.00  0.00           N
ATOM  10604  C12 POPE5 291      51.110  20.660  78.143  1.00  0.00           C
ATOM  10607  C11 POPE5 291      52.479  20.549  78.854  1.00  0.00           C
ATOM  10610  P   POPE5 291      54.549  21.840  79.783  1.00  0.00           P
ATOM  10611  O13 POPE5 291      55.039  23.230  79.964  1.00  0.00           O
ATOM  10612  O14 POPE5 291      54.590  20.919  80.933  1.00  0.00           O
ATOM  10613  O11 POPE5 291      55.410  21.139  78.644  1.00  0.00           O
ATOM  10614  O12 POPE5 291      53.098  21.830  79.093  1.00  0.00           O
ATOM  10615  C1  POPE5 291      55.489  21.830  77.394  1.00  0.00           C
ATOM  10618  C2  POPE5 291      56.349  20.990  76.412  1.00  0.00           C
ATOM  10620  O21 POPE5 291      56.518  21.609  75.122  1.00  0.00           O
ATOM  10621  C21 POPE5 291      55.410  21.819  74.423  1.00  0.00           C
ATOM  10622  O22 POPE5 291      54.299  21.410  74.692  1.00  0.00           O
ATOM  10623  C22 POPE5 291      55.719  22.729  73.213  1.00  0.00           C
ATOM  10626  C3  POPE5 291      55.899  19.510  76.342  1.00  0.00           C
ATOM  10629  O31 POPE5 291      57.039  18.649  76.523  1.00  0.00           O
ATOM  10630  C31 POPE5 291      57.599  18.270  75.382  1.00  0.00           C
ATOM  10631  O32 POPE5 291      57.220  18.590  74.263  1.00  0.00           O
ATOM  10632  C32 POPE5 291      58.849  17.430  75.673  1.00  0.00           C
ATOM  10635  C23 POPE5 291      56.599  22.090  72.114  1.00  0.00           C
ATOM  10638  C24 POPE5 291      56.840  23.040  70.913  1.00  0.00           C
ATOM  10641  C25 POPE5 291      55.709  23.020  69.882  1.00  0.00           C
ATOM  10644  C26 POPE5 291      55.848  24.090  68.784  1.00  0.00           C
ATOM  10647  C27 POPE5 291      54.949  23.799  67.582  1.00  0.00           C
ATOM  10650  C28 POPE5 291      54.918  24.910  66.512  1.00  0.00           C
ATOM  10653  C29 POPE5 291      53.750  25.849  66.673  1.00  0.00           C
ATOM  10655 0C21 POPE5 291      52.558  25.730  66.042  1.00  0.00           C
ATOM  10657 1C21 POPE5 291      52.168  24.629  65.082  1.00  0.00           C
ATOM  10660 2C21 POPE5 291      52.189  25.029  63.592  1.00  0.00           C
ATOM  10663 3C21 POPE5 291      51.229  26.170  63.253  1.00  0.00           C
ATOM  10666 4C21 POPE5 291      51.110  26.479  61.752  1.00  0.00           C
ATOM  10669 5C21 POPE5 291      51.079  27.979  61.472  1.00  0.00           C
ATOM  10672 6C21 POPE5 291      52.488  28.560  61.332  1.00  0.00           C
ATOM  10675 7C21 POPE5 291      52.519  30.080  61.082  1.00  0.00           C
ATOM  10678 8C21 POPE5 291      53.938  30.639  60.972  1.00  0.00           C
ATOM  10682  C33 POPE5 291      59.519  17.000  74.354  1.00  0.00           C
ATOM  10685  C34 POPE5 291      60.188  18.180  73.644  1.00  0.00           C
ATOM  10688  C35 POPE5 291      60.169  18.090  72.114  1.00  0.00           C
ATOM  10691  C36 POPE5 291      60.999  19.229  71.512  1.00  0.00           C
ATOM  10694  C37 POPE5 291      60.869  19.400  69.993  1.00  0.00           C
ATOM  10697  C38 POPE5 291      62.229  19.740  69.362  1.00  0.00           C
ATOM  10700  C39 POPE5 291      62.149  20.569  68.083  1.00  0.00           C
ATOM  10703 0C31 POPE5 291      61.879  22.059  68.343  1.00  0.00           C
ATOM  10706 1C31 POPE5 291      61.929  22.870  67.033  1.00  0.00           C
ATOM  10709 2C31 POPE5 291      61.669  24.369  67.223  1.00  0.00           C
ATOM  10712 3C31 POPE5 291      61.648  25.110  65.873  1.00  0.00           C
ATOM  10715 4C31 POPE5 291      61.660  26.630  66.004  1.00  0.00           C
ATOM  10718 5C31 POPE5 291      61.630  27.329  64.643  1.00  0.00           C
ATOM  10721 6C31 POPE5 291      61.660  28.860  64.714  1.00  0.00           C
ATOM  10725  NH3 POPE6 292      51.549  61.199  36.312  1.00  0.00           N
ATOM  10729  C12 POPE6 292      50.739  60.569  37.412  1.00  0.00           C
ATOM  10732  C11 POPE6 292      49.299  60.270  36.952  1.00  0.00           C
ATOM  10735  P   POPE6 292      48.090  58.039  37.752  1.00  0.00           P
ATOM  10736  O13 POPE6 292      47.680  58.910  38.872  1.00  0.00           O
ATOM  10737  O14 POPE6 292      46.989  57.468  36.943  1.00  0.00           O
ATOM  10738  O11 POPE6 292      48.979  56.889  38.352  1.00  0.00           O
ATOM  10739  O12 POPE6 292      49.088  58.858  36.803  1.00  0.00           O
ATOM  10740  C1  POPE6 292      48.459  56.070  39.412  1.00  0.00           C
ATOM  10743  C2  POPE6 292      49.410  56.089  40.632  1.00  0.00           C
ATOM  10745  O21 POPE6 292      48.859  55.209  41.632  1.00  0.00           O
ATOM  10746  C21 POPE6 292      49.749  54.589  42.383  1.00  0.00           C
ATOM  10747  O22 POPE6 292      50.959  54.749  42.332  1.00  0.00           O
ATOM  10748  C22 POPE6 292      49.059  53.619  43.342  1.00  0.00           C
ATOM  10751  C3  POPE6 292      49.559  57.538  41.182  1.00  0.00           C
ATOM  10754  O31 POPE6 292      50.679  57.709  42.092  1.00  0.00           O
ATOM  10755  C31 POPE6 292      50.349  57.790  43.373  1.00  0.00           C
ATOM  10756  O32 POPE6 292      49.259  57.538  43.842  1.00  0.00           O
ATOM  10757  C32 POPE6 292      51.529  58.328  44.183  1.00  0.00           C
ATOM  10760  C23 POPE6 292      50.069  52.878  44.253  1.00  0.00           C
ATOM  10763  C24 POPE6 292      49.439  51.930  45.273  1.00  0.00           C
ATOM  10766  C25 POPE6 292      48.369  52.619  46.112  1.00  0.00           C
ATOM  10769  C26 POPE6 292      47.929  51.860  47.383  1.00  0.00           C
ATOM  10772  C27 POPE6 292      46.899  52.709  48.152  1.00  0.00           C
ATOM  10775  C28 POPE6 292      46.918  52.538  49.683  1.00  0.00           C
ATOM  10778  C29 POPE6 292      46.269  53.750  50.322  1.00  0.00           C
ATOM  10780 0C21 POPE6 292      45.219  53.810  51.162  1.00  0.00           C
ATOM  10782 1C21 POPE6 292      44.459  52.650  51.753  1.00  0.00           C
ATOM  10785 2C21 POPE6 292      43.758  53.069  53.062  1.00  0.00           C
ATOM  10788 3C21 POPE6 292      42.799  51.989  53.582  1.00  0.00           C
ATOM  10791 4C21 POPE6 292      42.079  52.430  54.862  1.00  0.00           C
ATOM  10794 5C21 POPE6 292      40.759  51.670  55.092  1.00  0.00           C
ATOM  10797 6C21 POPE6 292      40.139  51.940  56.472  1.00  0.00           C
ATOM  10800 7C21 POPE6 292      38.759  51.299  56.632  1.00  0.00           C
ATOM  10803 8C21 POPE6 292      38.329  51.148  58.092  1.00  0.00           C
ATOM  10807  C33 POPE6 292      51.180  58.339  45.693  1.00  0.00           C
ATOM  10810  C34 POPE6 292      52.090  59.230  46.534  1.00  0.00           C
ATOM  10813  C35 POPE6 292      51.660  59.219  48.003  1.00  0.00           C
ATOM  10816  C36 POPE6 292      52.500  60.108  48.923  1.00  0.00           C
ATOM  10819  C37 POPE6 292      51.969  60.060  50.363  1.00  0.00           C
ATOM  10822  C38 POPE6 292      52.729  60.968  51.322  1.00  0.00           C
ATOM  10825  C39 POPE6 292      52.299  60.820  52.792  1.00  0.00           C
ATOM  10828 0C31 POPE6 292      50.819  61.140  53.062  1.00  0.00           C
ATOM  10831 1C31 POPE6 292      50.398  60.879  54.513  1.00  0.00           C
ATOM  10834 2C31 POPE6 292      50.058  62.160  55.302  1.00  0.00           C
ATOM  10837 3C31 POPE6 292      51.308  62.950  55.713  1.00  0.00           C
ATOM  10840 4C31 POPE6 292      50.959  64.160  56.593  1.00  0.00           C
ATOM  10843 5C31 POPE6 292      52.179  64.719  57.332  1.00  0.00           C
ATOM  10846 6C31 POPE6 292      51.979  66.140  57.832  1.00  0.00           C
ATOM  10850  NH3 POPE7 293      18.509  62.420  82.183  1.00  0.00           N
ATOM  10854  C12 POPE7 293      19.279  61.329  82.864  1.00  0.00           C
ATOM  10857  C11 POPE7 293      18.429  60.200  83.433  1.00  0.00           C
ATOM  10860  P   POPE7 293      19.149  57.650  83.624  1.00  0.00           P
ATOM  10861  O13 POPE7 293      20.439  56.930  83.764  1.00  0.00           O
ATOM  10862  O14 POPE7 293      17.979  57.160  84.372  1.00  0.00           O
ATOM  10863  O11 POPE7 293      18.759  57.560  82.104  1.00  0.00           O
ATOM  10864  O12 POPE7 293      19.359  59.200  83.863  1.00  0.00           O
ATOM  10865  C1  POPE7 293      19.449  58.229  81.053  1.00  0.00           C
ATOM  10868  C2  POPE7 293      19.039  57.560  79.723  1.00  0.00           C
ATOM  10870  O21 POPE7 293      19.749  58.069  78.592  1.00  0.00           O
ATOM  10871  C21 POPE7 293      19.589  59.340  78.232  1.00  0.00           C
ATOM  10872  O22 POPE7 293      19.129  60.259  78.883  1.00  0.00           O
ATOM  10873  C22 POPE7 293      20.089  59.459  76.792  1.00  0.00           C
ATOM  10876  C3  POPE7 293      17.499  57.549  79.493  1.00  0.00           C
ATOM  10879  O31 POPE7 293      17.099  56.400  78.714  1.00  0.00           O
ATOM  10880  C31 POPE7 293      16.889  56.579  77.423  1.00  0.00           C
ATOM  10881  O32 POPE7 293      17.019  57.630  76.812  1.00  0.00           O
ATOM  10882  C32 POPE7 293      16.509  55.238  76.812  1.00  0.00           C
ATOM  10885  C23 POPE7 293      19.179  60.389  75.973  1.00  0.00           C
ATOM  10888  C24 POPE7 293      19.609  60.520  74.502  1.00  0.00           C
ATOM  10891  C25 POPE7 293      18.619  61.358  73.682  1.00  0.00           C
ATOM  10894  C26 POPE7 293      19.019  62.850  73.652  1.00  0.00           C
ATOM  10897  C27 POPE7 293      18.079  63.770  72.852  1.00  0.00           C
ATOM  10900  C28 POPE7 293      17.909  63.379  71.372  1.00  0.00           C
ATOM  10903  C29 POPE7 293      16.499  62.939  71.042  1.00  0.00           C
ATOM  10905 0C21 POPE7 293      15.889  63.020  69.854  1.00  0.00           C
ATOM  10907 1C21 POPE7 293      16.489  63.499  68.542  1.00  0.00           C
ATOM  10910 2C21 POPE7 293      17.619  62.608  67.952  1.00  0.00           C
ATOM  10913 3C21 POPE7 293      17.199  61.159  67.662  1.00  0.00           C
ATOM  10916 4C21 POPE7 293      18.359  60.209  67.332  1.00  0.00           C
ATOM  10919 5C21 POPE7 293      18.159  58.788  67.882  1.00  0.00           C
ATOM  10922 6C21 POPE7 293      18.559  58.659  69.362  1.00  0.00           C
ATOM  10925 7C21 POPE7 293      18.399  57.239  69.902  1.00  0.00           C
ATOM  10928 8C21 POPE7 293      19.079  57.049  71.262  1.00  0.00           C
ATOM  10932  C33 POPE7 293      17.749  54.340  76.652  1.00  0.00           C
ATOM  10935  C34 POPE7 293      18.639  54.828  75.502  1.00  0.00           C
ATOM  10938  C35 POPE7 293      19.869  53.970  75.222  1.00  0.00           C
ATOM  10941  C36 POPE7 293      20.349  54.128  73.772  1.00  0.00           C
ATOM  10944  C37 POPE7 293      21.719  53.468  73.553  1.00  0.00           C
ATOM  10947  C38 POPE7 293      21.910  52.799  72.184  1.00  0.00           C
ATOM  10950  C39 POPE7 293      22.789  53.549  71.173  1.00  0.00           C
ATOM  10953 0C31 POPE7 293      22.309  54.968  70.822  1.00  0.00           C
ATOM  10956 1C31 POPE7 293      23.309  55.699  69.923  1.00  0.00           C
ATOM  10959 2C31 POPE7 293      22.859  57.119  69.544  1.00  0.00           C
ATOM  10962 3C31 POPE7 293      21.919  57.199  68.332  1.00  0.00           C
ATOM  10965 4C31 POPE7 293      22.589  56.870  66.982  1.00  0.00           C
ATOM  10968 5C31 POPE7 293      21.789  57.398  65.783  1.00  0.00           C
ATOM  10971 6C31 POPE7 293      22.329  56.930  64.434  1.00  0.00           C
ATOM  10975  NH3 POPE8 294      86.368  26.750  39.683  1.00  0.00           N
ATOM  10979  C12 POPE8 294      85.569  26.240  38.522  1.00  0.00           C
ATOM  10982  C11 POPE8 294      84.679  25.059  38.942  1.00  0.00           C
ATOM  10985  P   POPE8 294      82.080  25.110  38.703  1.00  0.00           P
ATOM  10986  O13 POPE8 294      81.679  23.779  39.212  1.00  0.00           O
ATOM  10987  O14 POPE8 294      81.169  25.760  37.742  1.00  0.00           O
ATOM  10988  O11 POPE8 294      82.299  26.060  39.932  1.00  0.00           O
ATOM  10989  O12 POPE8 294      83.540  25.000  38.072  1.00  0.00           O
ATOM  10990  C1  POPE8 294      81.180  26.639  40.603  1.00  0.00           C
ATOM  10993  C2  POPE8 294      80.639  25.700  41.692  1.00  0.00           C
ATOM  10995  O21 POPE8 294      79.590  26.399  42.393  1.00  0.00           O
ATOM  10996  C21 POPE8 294      78.999  25.790  43.403  1.00  0.00           C
ATOM  10997  O22 POPE8 294      79.219  24.660  43.783  1.00  0.00           O
ATOM  10998  C22 POPE8 294      77.859  26.670  43.882  1.00  0.00           C
ATOM  11001  C3  POPE8 294      81.779  25.180  42.603  1.00  0.00           C
ATOM  11004  O31 POPE8 294      81.940  25.990  43.792  1.00  0.00           O
ATOM  11005  C31 POPE8 294      82.460  25.289  44.782  1.00  0.00           C
ATOM  11006  O32 POPE8 294      82.969  24.170  44.662  1.00  0.00           O
ATOM  11007  C32 POPE8 294      82.220  25.990  46.112  1.00  0.00           C
ATOM  11010  C23 POPE8 294      78.179  27.380  45.214  1.00  0.00           C
ATOM  11013  C24 POPE8 294      77.098  28.419  45.522  1.00  0.00           C
ATOM  11016  C25 POPE8 294      77.289  29.109  46.873  1.00  0.00           C
ATOM  11019  C26 POPE8 294      76.869  28.240  48.062  1.00  0.00           C
ATOM  11022  C27 POPE8 294      77.089  28.939  49.402  1.00  0.00           C
ATOM  11025  C28 POPE8 294      76.689  28.059  50.603  1.00  0.00           C
ATOM  11028  C29 POPE8 294      77.299  28.590  51.873  1.00  0.00           C
ATOM  11030 0C21 POPE8 294      76.779  28.500  53.113  1.00  0.00           C
ATOM  11032 1C21 POPE8 294      75.489  27.829  53.512  1.00  0.00           C
ATOM  11035 2C21 POPE8 294      74.719  28.649  54.562  1.00  0.00           C
ATOM  11038 3C21 POPE8 294      73.529  27.859  55.132  1.00  0.00           C
ATOM  11041 4C21 POPE8 294      72.719  28.630  56.182  1.00  0.00           C
ATOM  11044 5C21 POPE8 294      71.829  29.720  55.573  1.00  0.00           C
ATOM  11047 6C21 POPE8 294      70.929  30.400  56.622  1.00  0.00           C
ATOM  11050 7C21 POPE8 294      69.959  31.410  55.993  1.00  0.00           C
ATOM  11053 8C21 POPE8 294      69.059  32.099  57.022  1.00  0.00           C
ATOM  11057  C33 POPE8 294      81.269  25.149  46.992  1.00  0.00           C
ATOM  11060  C34 POPE8 294      80.620  26.020  48.062  1.00  0.00           C
ATOM  11063  C35 POPE8 294      79.919  25.259  49.202  1.00  0.00           C
ATOM  11066  C36 POPE8 294      80.929  24.569  50.122  1.00  0.00           C
ATOM  11069  C37 POPE8 294      80.359  24.209  51.502  1.00  0.00           C
ATOM  11072  C38 POPE8 294      81.490  23.990  52.512  1.00  0.00           C
ATOM  11075  C39 POPE8 294      80.978  23.700  53.932  1.00  0.00           C
ATOM  11078 0C31 POPE8 294      80.359  22.310  54.072  1.00  0.00           C
ATOM  11081 1C31 POPE8 294      80.040  21.969  55.532  1.00  0.00           C
ATOM  11084 2C31 POPE8 294      79.549  20.540  55.732  1.00  0.00           C
ATOM  11087 3C31 POPE8 294      78.159  20.310  55.132  1.00  0.00           C
ATOM  11090 4C31 POPE8 294      77.569  18.950  55.532  1.00  0.00           C
ATOM  11093 5C31 POPE8 294      76.169  18.740  54.963  1.00  0.00           C
ATOM  11096 6C31 POPE8 294      75.539  17.410  55.382  1.00  0.00           C
ATOM  11100  NH3 POPE9 295      45.569  70.780  80.154  1.00  0.00           N
ATOM  11104  C12 POPE9 295      44.909  69.549  79.582  1.00  0.00           C
ATOM  11107  C11 POPE9 295      43.449  69.820  79.163  1.00  0.00           C
ATOM  11110  P   POPE9 295      42.090  71.119  77.342  1.00  0.00           P
ATOM  11111  O13 POPE9 295      40.869  70.960  78.162  1.00  0.00           O
ATOM  11112  O14 POPE9 295      42.199  72.409  76.632  1.00  0.00           O
ATOM  11113  O11 POPE9 295      42.139  69.939  76.313  1.00  0.00           O
ATOM  11114  O12 POPE9 295      43.379  70.920  78.232  1.00  0.00           O
ATOM  11115  C1  POPE9 295      43.340  69.640  75.623  1.00  0.00           C
ATOM  11118  C2  POPE9 295      43.168  68.269  74.912  1.00  0.00           C
ATOM  11120  O21 POPE9 295      44.418  67.790  74.382  1.00  0.00           O
ATOM  11121  C21 POPE9 295      45.019  68.510  73.462  1.00  0.00           C
ATOM  11122  O22 POPE9 295      44.569  69.489  72.893  1.00  0.00           O
ATOM  11123  C22 POPE9 295      46.399  67.920  73.193  1.00  0.00           C
ATOM  11126  C3  POPE9 295      42.029  68.229  73.872  1.00  0.00           C
ATOM  11129  O31 POPE9 295      41.848  66.860  73.493  1.00  0.00           O
ATOM  11130  C31 POPE9 295      41.949  66.579  72.212  1.00  0.00           C
ATOM  11131  O32 POPE9 295      42.139  67.379  71.313  1.00  0.00           O
ATOM  11132  C32 POPE9 295      41.809  65.069  72.002  1.00  0.00           C
ATOM  11135  C23 POPE9 295      46.438  67.030  71.932  1.00  0.00           C
ATOM  11138  C24 POPE9 295      47.869  66.549  71.652  1.00  0.00           C
ATOM  11141  C25 POPE9 295      47.959  65.579  70.464  1.00  0.00           C
ATOM  11144  C26 POPE9 295      47.378  64.188  70.794  1.00  0.00           C
ATOM  11147  C27 POPE9 295      46.609  63.549  69.632  1.00  0.00           C
ATOM  11150  C28 POPE9 295      47.500  62.860  68.574  1.00  0.00           C
ATOM  11153  C29 POPE9 295      47.828  63.740  67.394  1.00  0.00           C
ATOM  11155 0C21 POPE9 295      47.319  63.619  66.152  1.00  0.00           C
ATOM  11157 1C21 POPE9 295      46.279  62.630  65.662  1.00  0.00           C
ATOM  11160 2C21 POPE9 295      46.869  61.590  64.693  1.00  0.00           C
ATOM  11163 3C21 POPE9 295      47.319  62.160  63.342  1.00  0.00           C
ATOM  11166 4C21 POPE9 295      48.038  61.110  62.493  1.00  0.00           C
ATOM  11169 5C21 POPE9 295      48.649  61.680  61.202  1.00  0.00           C
ATOM  11172 6C21 POPE9 295      49.549  60.660  60.513  1.00  0.00           C
ATOM  11175 7C21 POPE9 295      50.119  61.148  59.172  1.00  0.00           C
ATOM  11178 8C21 POPE9 295      50.988  60.100  58.472  1.00  0.00           C
ATOM  11182  C33 POPE9 295      42.469  64.579  70.693  1.00  0.00           C
ATOM  11185  C34 POPE9 295      42.299  63.079  70.413  1.00  0.00           C
ATOM  11188  C35 POPE9 295      40.859  62.678  70.063  1.00  0.00           C
ATOM  11191  C36 POPE9 295      40.779  61.240  69.562  1.00  0.00           C
ATOM  11194  C37 POPE9 295      39.359  60.828  69.112  1.00  0.00           C
ATOM  11197  C38 POPE9 295      39.259  59.360  68.682  1.00  0.00           C
ATOM  11200  C39 POPE9 295      40.359  58.928  67.722  1.00  0.00           C
ATOM  11203 0C31 POPE9 295      40.159  57.530  67.123  1.00  0.00           C
ATOM  11206 1C31 POPE9 295      41.349  57.199  66.214  1.00  0.00           C
ATOM  11209 2C31 POPE9 295      41.289  55.820  65.562  1.00  0.00           C
ATOM  11212 3C31 POPE9 295      42.609  55.529  64.824  1.00  0.00           C
ATOM  11215 4C31 POPE9 295      42.789  56.358  63.552  1.00  0.00           C
ATOM  11218 5C31 POPE9 295      44.049  57.239  63.573  1.00  0.00           C
ATOM  11221 6C31 POPE9 295      44.229  58.090  62.323  1.00  0.00           C
ATOM  11225  NH3 POPE  296      66.449  43.718  77.233  1.00  0.00           N
ATOM  11229  C12 POPE  296      65.939  42.309  77.482  1.00  0.00           C
ATOM  11232  C11 POPE  296      64.530  42.299  78.092  1.00  0.00           C
ATOM  11235  P   POPE  296      62.989  40.340  77.272  1.00  0.00           P
ATOM  11236  O13 POPE  296      62.750  38.930  77.643  1.00  0.00           O
ATOM  11237  O14 POPE  296      61.848  41.280  77.303  1.00  0.00           O
ATOM  11238  O11 POPE  296      63.758  40.420  75.913  1.00  0.00           O
ATOM  11239  O12 POPE  296      64.049  40.960  78.283  1.00  0.00           O
ATOM  11240  C1  POPE  296      64.630  39.360  75.502  1.00  0.00           C
ATOM  11243  C2  POPE  296      64.379  39.009  74.023  1.00  0.00           C
ATOM  11245  O21 POPE  296      65.219  39.870  73.243  1.00  0.00           O
ATOM  11246  C21 POPE  296      65.689  39.360  72.132  1.00  0.00           C
ATOM  11247  O22 POPE  296      65.489  38.229  71.702  1.00  0.00           O
ATOM  11248  C22 POPE  296      66.449  40.439  71.372  1.00  0.00           C
ATOM  11251  C3  POPE  296      62.889  39.200  73.673  1.00  0.00           C
ATOM  11254  O31 POPE  296      62.539  38.470  72.472  1.00  0.00           O
ATOM  11255  C31 POPE  296      62.269  39.209  71.402  1.00  0.00           C
ATOM  11256  O32 POPE  296      62.269  40.430  71.363  1.00  0.00           O
ATOM  11257  C32 POPE  296      62.059  38.299  70.203  1.00  0.00           C
ATOM  11260  C23 POPE  296      65.549  40.989  70.242  1.00  0.00           C
ATOM  11263  C24 POPE  296      66.309  41.849  69.233  1.00  0.00           C
ATOM  11266  C25 POPE  296      65.598  41.840  67.872  1.00  0.00           C
ATOM  11269  C26 POPE  296      66.349  42.619  66.794  1.00  0.00           C
ATOM  11272  C27 POPE  296      65.999  42.119  65.382  1.00  0.00           C
ATOM  11275  C28 POPE  296      66.649  42.950  64.252  1.00  0.00           C
ATOM  11278  C29 POPE  296      66.049  44.319  64.132  1.00  0.00           C
ATOM  11280 0C21 POPE  296      66.349  45.209  63.172  1.00  0.00           C
ATOM  11282 1C21 POPE  296      67.319  44.979  62.053  1.00  0.00           C
ATOM  11285 2C21 POPE  296      68.679  45.680  62.272  1.00  0.00           C
ATOM  11288 3C21 POPE  296      69.668  45.378  61.143  1.00  0.00           C
ATOM  11291 4C21 POPE  296      70.529  46.579  60.702  1.00  0.00           C
ATOM  11294 5C21 POPE  296      69.699  47.709  60.072  1.00  0.00           C
ATOM  11297 6C21 POPE  296      70.539  48.788  59.373  1.00  0.00           C
ATOM  11300 7C21 POPE  296      70.699  48.570  57.862  1.00  0.00           C
ATOM  11303 8C21 POPE  296      71.469  49.699  57.173  1.00  0.00           C
ATOM  11307  C33 POPE  296      61.289  38.959  69.042  1.00  0.00           C
ATOM  11310  C34 POPE  296      61.578  38.289  67.692  1.00  0.00           C
ATOM  11313  C35 POPE  296      62.929  38.709  67.092  1.00  0.00           C
ATOM  11316  C36 POPE  296      63.359  37.840  65.902  1.00  0.00           C
ATOM  11319  C37 POPE  296      64.839  38.020  65.533  1.00  0.00           C
ATOM  11322  C38 POPE  296      65.279  37.110  64.373  1.00  0.00           C
ATOM  11325  C39 POPE  296      64.630  37.470  63.032  1.00  0.00           C
ATOM  11328 0C31 POPE  296      65.629  37.869  61.933  1.00  0.00           C
ATOM  11331 1C31 POPE  296      66.430  39.139  62.262  1.00  0.00           C
ATOM  11334 2C31 POPE  296      67.439  39.510  61.152  1.00  0.00           C
ATOM  11337 3C31 POPE  296      66.809  40.209  59.942  1.00  0.00           C
ATOM  11340 4C31 POPE  296      66.668  41.730  60.112  1.00  0.00           C
ATOM  11343 5C31 POPE  296      66.149  42.398  58.842  1.00  0.00           C
ATOM  11346 6C31 POPE  296      66.200  43.928  58.842  1.00  0.00           C
ATOM  11350  NH3 POPE  297     103.330  62.729  36.902  1.00  0.00           N
ATOM  11354  C12 POPE  297     104.168  63.600  36.003  1.00  0.00           C
ATOM  11357  C11 POPE  297     104.720  62.750  34.862  1.00  0.00           C
ATOM  11360  P   POPE  297     106.409  60.820  34.592  1.00  0.00           P
ATOM  11361  O13 POPE  297     106.668  59.440  35.052  1.00  0.00           O
ATOM  11362  O14 POPE  297     106.309  61.070  33.142  1.00  0.00           O
ATOM  11363  O11 POPE  297     107.680  61.660  35.052  1.00  0.00           O
ATOM  11364  O12 POPE  297     105.258  61.530  35.392  1.00  0.00           O
ATOM  11365  C1  POPE  297     107.680  62.229  36.372  1.00  0.00           C
ATOM  11368  C2  POPE  297     109.118  62.560  36.853  1.00  0.00           C
ATOM  11370  O21 POPE  297     109.148  62.520  38.292  1.00  0.00           O
ATOM  11371  C21 POPE  297     109.249  61.288  38.792  1.00  0.00           C
ATOM  11372  O22 POPE  297     109.399  60.280  38.123  1.00  0.00           O
ATOM  11373  C22 POPE  297     109.139  61.340  40.322  1.00  0.00           C
ATOM  11376  C3  POPE  297     109.620  63.939  36.312  1.00  0.00           C
ATOM  11379  O31 POPE  297     109.930  64.879  37.362  1.00  0.00           O
ATOM  11380  C31 POPE  297     109.079  65.869  37.582  1.00  0.00           C
ATOM  11381  O32 POPE  297     108.020  66.019  37.002  1.00  0.00           O
ATOM  11382  C32 POPE  297     109.599  66.809  38.662  1.00  0.00           C
ATOM  11385  C23 POPE  297     108.859  59.939  40.912  1.00  0.00           C
ATOM  11388  C24 POPE  297     108.190  59.930  42.302  1.00  0.00           C
ATOM  11391  C25 POPE  297     108.859  60.799  43.362  1.00  0.00           C
ATOM  11394  C26 POPE  297     108.198  60.620  44.732  1.00  0.00           C
ATOM  11397  C27 POPE  297     108.829  61.500  45.812  1.00  0.00           C
ATOM  11400  C28 POPE  297     108.130  61.369  47.183  1.00  0.00           C
ATOM  11403  C29 POPE  297     108.610  62.439  48.123  1.00  0.00           C
ATOM  11405 0C21 POPE  297     107.980  62.850  49.233  1.00  0.00           C
ATOM  11407 1C21 POPE  297     106.700  62.249  49.743  1.00  0.00           C
ATOM  11410 2C21 POPE  297     106.199  62.829  51.082  1.00  0.00           C
ATOM  11413 3C21 POPE  297     107.179  62.630  52.253  1.00  0.00           C
ATOM  11416 4C21 POPE  297     106.759  63.460  53.463  1.00  0.00           C
ATOM  11419 5C21 POPE  297     107.950  63.889  54.323  1.00  0.00           C
ATOM  11422 6C21 POPE  297     108.318  62.878  55.413  1.00  0.00           C
ATOM  11425 7C21 POPE  297     109.419  63.429  56.332  1.00  0.00           C
ATOM  11428 8C21 POPE  297     109.370  62.850  57.742  1.00  0.00           C
ATOM  11432  C33 POPE  297     108.540  67.770  39.243  1.00  0.00           C
ATOM  11435  C34 POPE  297     107.530  67.079  40.182  1.00  0.00           C
ATOM  11438  C35 POPE  297     107.290  67.770  41.523  1.00  0.00           C
ATOM  11441  C36 POPE  297     108.499  67.709  42.463  1.00  0.00           C
ATOM  11444  C37 POPE  297     108.178  68.049  43.923  1.00  0.00           C
ATOM  11447  C38 POPE  297     108.429  69.519  44.242  1.00  0.00           C
ATOM  11450  C39 POPE  297     108.139  69.879  45.713  1.00  0.00           C
ATOM  11453 0C31 POPE  297     109.109  69.219  46.692  1.00  0.00           C
ATOM  11456 1C31 POPE  297     108.909  69.719  48.132  1.00  0.00           C
ATOM  11459 2C31 POPE  297     109.879  69.049  49.113  1.00  0.00           C
ATOM  11462 3C31 POPE  297     109.919  69.749  50.473  1.00  0.00           C
ATOM  11465 4C31 POPE  297     108.719  69.489  51.394  1.00  0.00           C
ATOM  11468 5C31 POPE  297     108.739  68.079  52.003  1.00  0.00           C
ATOM  11471 6C31 POPE  297     107.880  67.960  53.263  1.00  0.00           C
ATOM  11475  NH3 POPE  298      14.009 120.519  44.233  1.00  0.00           N
ATOM  11479  C12 POPE  298      13.159 119.329  43.952  1.00  0.00           C
ATOM  11482  C11 POPE  298      12.959 118.539  45.243  1.00  0.00           C
ATOM  11485  P   POPE  298      12.859 116.110  44.482  1.00  0.00           P
ATOM  11486  O13 POPE  298      12.629 115.929  43.032  1.00  0.00           O
ATOM  11487  O14 POPE  298      14.279 116.100  44.893  1.00  0.00           O
ATOM  11488  O11 POPE  298      12.079 115.000  45.284  1.00  0.00           O
ATOM  11489  O12 POPE  298      12.139 117.420  44.963  1.00  0.00           O
ATOM  11490  C1  POPE  298      12.539 114.869  46.642  1.00  0.00           C
ATOM  11493  C2  POPE  298      11.559 114.008  47.463  1.00  0.00           C
ATOM  11495  O21 POPE  298      11.559 114.288  48.862  1.00  0.00           O
ATOM  11496  C21 POPE  298      12.699 114.439  49.533  1.00  0.00           C
ATOM  11497  O22 POPE  298      13.829 114.329  49.093  1.00  0.00           O
ATOM  11498  C22 POPE  298      12.349 114.769  50.993  1.00  0.00           C
ATOM  11501  C3  POPE  298      11.719 112.490  47.173  1.00  0.00           C
ATOM  11504  O31 POPE  298      10.539 111.759  47.552  1.00  0.00           O
ATOM  11505  C31 POPE  298      10.459 111.469  48.853  1.00  0.00           C
ATOM  11506  O32 POPE  298      11.309 111.689  49.693  1.00  0.00           O
ATOM  11507  C32 POPE  298       9.119 110.808  49.122  1.00  0.00           C
ATOM  11510  C23 POPE  298      13.509 114.558  51.992  1.00  0.00           C
ATOM  11513  C24 POPE  298      13.119 115.040  53.393  1.00  0.00           C
ATOM  11516  C25 POPE  298      14.169 114.719  54.463  1.00  0.00           C
ATOM  11519  C26 POPE  298      13.789 115.270  55.842  1.00  0.00           C
ATOM  11522  C27 POPE  298      14.689 114.719  56.952  1.00  0.00           C
ATOM  11525  C28 POPE  298      14.359 115.280  58.362  1.00  0.00           C
ATOM  11528  C29 POPE  298      15.289 116.380  58.812  1.00  0.00           C
ATOM  11530 0C21 POPE  298      15.469 116.769  60.082  1.00  0.00           C
ATOM  11532 1C21 POPE  298      14.759 116.219  61.302  1.00  0.00           C
ATOM  11535 2C21 POPE  298      15.709 115.630  62.362  1.00  0.00           C
ATOM  11538 3C21 POPE  298      16.549 116.689  63.104  1.00  0.00           C
ATOM  11541 4C21 POPE  298      17.369 116.119  64.262  1.00  0.00           C
ATOM  11544 5C21 POPE  298      18.539 115.219  63.832  1.00  0.00           C
ATOM  11547 6C21 POPE  298      19.749 115.989  63.292  1.00  0.00           C
ATOM  11550 7C21 POPE  298      20.899 115.059  62.882  1.00  0.00           C
ATOM  11553 8C21 POPE  298      22.159 115.799  62.423  1.00  0.00           C
ATOM  11557  C33 POPE  298       9.059 110.229  50.553  1.00  0.00           C
ATOM  11560  C34 POPE  298       7.709 109.570  50.842  1.00  0.00           C
ATOM  11563  C35 POPE  298       7.689 108.779  52.162  1.00  0.00           C
ATOM  11566  C36 POPE  298       8.119 109.618  53.373  1.00  0.00           C
ATOM  11569  C37 POPE  298       7.779 108.969  54.722  1.00  0.00           C
ATOM  11572  C38 POPE  298       8.089 109.929  55.882  1.00  0.00           C
ATOM  11575  C39 POPE  298       7.579 109.460  57.253  1.00  0.00           C
ATOM  11578 0C31 POPE  298       8.309 108.229  57.802  1.00  0.00           C
ATOM  11581 1C31 POPE  298       8.029 108.009  59.293  1.00  0.00           C
ATOM  11584 2C31 POPE  298       8.819 106.839  59.893  1.00  0.00           C
ATOM  11587 3C31 POPE  298       8.449 106.549  61.362  1.00  0.00           C
ATOM  11590 4C31 POPE  298       9.069 105.258  61.893  1.00  0.00           C
ATOM  11593 5C31 POPE  298       8.589 104.920  63.312  1.00  0.00           C
ATOM  11596 6C31 POPE  298       9.439 103.859  64.034  1.00  0.00           C
ATOM  11600  NH3 POPE  299      47.279   7.250  80.434  1.00  0.00           N
ATOM  11604  C12 POPE  299      47.069   8.710  80.653  1.00  0.00           C
ATOM  11607  C11 POPE  299      45.619   9.120  80.434  1.00  0.00           C
ATOM  11610  P   POPE  299      44.119  11.160  81.053  1.00  0.00           P
ATOM  11611  O13 POPE  299      43.098  10.110  81.283  1.00  0.00           O
ATOM  11612  O14 POPE  299      44.249  12.230  82.062  1.00  0.00           O
ATOM  11613  O11 POPE  299      43.859  11.820  79.622  1.00  0.00           O
ATOM  11614  O12 POPE  299      45.529  10.479  80.843  1.00  0.00           O
ATOM  11615  C1  POPE  299      44.988  12.530  79.102  1.00  0.00           C
ATOM  11618  C2  POPE  299      44.590  13.470  77.943  1.00  0.00           C
ATOM  11620  O21 POPE  299      45.769  13.770  77.202  1.00  0.00           O
ATOM  11621  C21 POPE  299      46.289  12.940  76.272  1.00  0.00           C
ATOM  11622  O22 POPE  299      47.488  12.910  76.053  1.00  0.00           O
ATOM  11623  C22 POPE  299      45.258  12.120  75.483  1.00  0.00           C
ATOM  11626  C3  POPE  299      43.938  14.770  78.504  1.00  0.00           C
ATOM  11629  O31 POPE  299      43.989  15.879  77.582  1.00  0.00           O
ATOM  11630  C31 POPE  299      43.020  16.090  76.682  1.00  0.00           C
ATOM  11631  O32 POPE  299      43.020  17.010  75.882  1.00  0.00           O
ATOM  11632  C32 POPE  299      41.879  15.060  76.733  1.00  0.00           C
ATOM  11635  C23 POPE  299      45.848  11.059  74.493  1.00  0.00           C
ATOM  11638  C24 POPE  299      45.949  11.510  73.013  1.00  0.00           C
ATOM  11641  C25 POPE  299      44.629  11.380  72.223  1.00  0.00           C
ATOM  11644  C26 POPE  299      44.729  11.580  70.693  1.00  0.00           C
ATOM  11647  C27 POPE  299      43.418  12.020  70.022  1.00  0.00           C
ATOM  11650  C28 POPE  299      43.649  12.370  68.533  1.00  0.00           C
ATOM  11653  C29 POPE  299      42.449  12.910  67.812  1.00  0.00           C
ATOM  11655 0C21 POPE  299      41.559  12.170  67.112  1.00  0.00           C
ATOM  11657 1C21 POPE  299      41.599  10.670  67.042  1.00  0.00           C
ATOM  11660 2C21 POPE  299      40.319  10.050  66.442  1.00  0.00           C
ATOM  11663 3C21 POPE  299      40.188  10.269  64.932  1.00  0.00           C
ATOM  11666 4C21 POPE  299      39.059   9.420  64.332  1.00  0.00           C
ATOM  11669 5C21 POPE  299      38.660   9.830  62.913  1.00  0.00           C
ATOM  11672 6C21 POPE  299      39.819   9.850  61.912  1.00  0.00           C
ATOM  11675 7C21 POPE  299      39.429  10.410  60.532  1.00  0.00           C
ATOM  11678 8C21 POPE  299      38.269   9.690  59.832  1.00  0.00           C
ATOM  11682  C33 POPE  299      40.819  15.330  75.653  1.00  0.00           C
ATOM  11685  C34 POPE  299      39.679  14.299  75.693  1.00  0.00           C
ATOM  11688  C35 POPE  299      38.759  14.450  74.473  1.00  0.00           C
ATOM  11691  C36 POPE  299      39.349  13.870  73.193  1.00  0.00           C
ATOM  11694  C37 POPE  299      38.549  14.320  71.953  1.00  0.00           C
ATOM  11697  C38 POPE  299      38.529  13.220  70.892  1.00  0.00           C
ATOM  11700  C39 POPE  299      37.899  13.660  69.572  1.00  0.00           C
ATOM  11703 0C31 POPE  299      38.849  14.510  68.722  1.00  0.00           C
ATOM  11706 1C31 POPE  299      38.289  14.800  67.332  1.00  0.00           C
ATOM  11709 2C31 POPE  299      39.289  15.610  66.492  1.00  0.00           C
ATOM  11712 3C31 POPE  299      38.738  16.080  65.144  1.00  0.00           C
ATOM  11715 4C31 POPE  299      38.309  14.930  64.213  1.00  0.00           C
ATOM  11718 5C31 POPE  299      38.059  15.410  62.784  1.00  0.00           C
ATOM  11721 6C31 POPE  299      37.688  14.280  61.822  1.00  0.00           C
ATOM  11725  NH3 POPE  300      89.340  76.520  82.934  1.00  0.00           N
ATOM  11729  C12 POPE  300      90.159  75.350  82.503  1.00  0.00           C
ATOM  11732  C11 POPE  300      89.620  74.089  83.153  1.00  0.00           C
ATOM  11735  P   POPE  300      91.420  72.369  83.952  1.00  0.00           P
ATOM  11736  O13 POPE  300      92.839  72.540  83.582  1.00  0.00           O
ATOM  11737  O14 POPE  300      91.040  72.899  85.283  1.00  0.00           O
ATOM  11738  O11 POPE  300      90.999  70.839  83.812  1.00  0.00           O
ATOM  11739  O12 POPE  300      90.509  73.029  82.852  1.00  0.00           O
ATOM  11740  C1  POPE  300      89.739  70.410  83.262  1.00  0.00           C
ATOM  11743  C2  POPE  300      89.790  69.960  81.763  1.00  0.00           C
ATOM  11745  O21 POPE  300      88.510  70.180  81.124  1.00  0.00           O
ATOM  11746  C21 POPE  300      87.589  69.229  81.272  1.00  0.00           C
ATOM  11747  O22 POPE  300      87.570  68.379  82.142  1.00  0.00           O
ATOM  11748  C22 POPE  300      86.499  69.399  80.212  1.00  0.00           C
ATOM  11751  C3  POPE  300      90.368  68.510  81.544  1.00  0.00           C
ATOM  11754  O31 POPE  300      89.779  67.879  80.382  1.00  0.00           O
ATOM  11755  C31 POPE  300      90.350  66.739  79.993  1.00  0.00           C
ATOM  11756  O32 POPE  300      91.350  66.240  80.492  1.00  0.00           O
ATOM  11757  C32 POPE  300      89.580  66.219  78.784  1.00  0.00           C
ATOM  11760  C23 POPE  300      86.849  68.880  78.793  1.00  0.00           C
ATOM  11763  C24 POPE  300      85.649  69.030  77.832  1.00  0.00           C
ATOM  11766  C25 POPE  300      85.949  68.749  76.342  1.00  0.00           C
ATOM  11769  C26 POPE  300      86.299  67.289  76.004  1.00  0.00           C
ATOM  11772  C27 POPE  300      87.049  67.148  74.663  1.00  0.00           C
ATOM  11775  C28 POPE  300      86.549  66.030  73.732  1.00  0.00           C
ATOM  11778  C29 POPE  300      85.310  66.430  72.964  1.00  0.00           C
ATOM  11780 0C21 POPE  300      84.869  65.898  71.812  1.00  0.00           C
ATOM  11782 1C21 POPE  300      85.480  64.739  71.053  1.00  0.00           C
ATOM  11785 2C21 POPE  300      86.169  65.150  69.723  1.00  0.00           C
ATOM  11788 3C21 POPE  300      85.229  65.399  68.522  1.00  0.00           C
ATOM  11791 4C21 POPE  300      86.040  65.739  67.254  1.00  0.00           C
ATOM  11794 5C21 POPE  300      85.219  65.850  65.952  1.00  0.00           C
ATOM  11797 6C21 POPE  300      84.109  66.910  66.022  1.00  0.00           C
ATOM  11800 7C21 POPE  300      83.370  67.160  64.702  1.00  0.00           C
ATOM  11803 8C21 POPE  300      82.279  68.219  64.854  1.00  0.00           C
ATOM  11807  C33 POPE  300      90.410  65.280  77.882  1.00  0.00           C
ATOM  11810  C34 POPE  300      89.609  64.760  76.693  1.00  0.00           C
ATOM  11813  C35 POPE  300      90.520  64.129  75.632  1.00  0.00           C
ATOM  11816  C36 POPE  300      89.779  63.619  74.393  1.00  0.00           C
ATOM  11819  C37 POPE  300      90.739  63.009  73.364  1.00  0.00           C
ATOM  11822  C38 POPE  300      90.049  62.689  72.033  1.00  0.00           C
ATOM  11825  C39 POPE  300      91.070  62.239  70.983  1.00  0.00           C
ATOM  11828 0C31 POPE  300      90.499  62.089  69.562  1.00  0.00           C
ATOM  11831 1C31 POPE  300      91.630  61.759  68.582  1.00  0.00           C
ATOM  11834 2C31 POPE  300      91.180  61.520  67.132  1.00  0.00           C
ATOM  11837 3C31 POPE  300      92.409  61.288  66.253  1.00  0.00           C
ATOM  11840 4C31 POPE  300      92.120  60.569  64.932  1.00  0.00           C
ATOM  11843 5C31 POPE  300      93.410  60.280  64.163  1.00  0.00           C
ATOM  11846 6C31 POPE  300      93.219  59.349  62.962  1.00  0.00           C
ATOM  11850  NH3 POPE  301      98.669  57.700  35.892  1.00  0.00           N
ATOM  11854  C12 POPE  301      97.820  56.549  35.473  1.00  0.00           C
ATOM  11857  C11 POPE  301      96.379  56.739  35.982  1.00  0.00           C
ATOM  11860  P   POPE  301      95.490  59.239  35.902  1.00  0.00           P
ATOM  11861  O13 POPE  301      96.819  59.629  36.452  1.00  0.00           O
ATOM  11862  O14 POPE  301      94.930  60.130  34.862  1.00  0.00           O
ATOM  11863  O11 POPE  301      94.469  59.079  37.092  1.00  0.00           O
ATOM  11864  O12 POPE  301      95.690  57.780  35.302  1.00  0.00           O
ATOM  11865  C1  POPE  301      94.820  58.680  38.423  1.00  0.00           C
ATOM  11868  C2  POPE  301      94.288  59.660  39.522  1.00  0.00           C
ATOM  11870  O21 POPE  301      94.410  58.959  40.772  1.00  0.00           O
ATOM  11871  C21 POPE  301      94.588  59.619  41.902  1.00  0.00           C
ATOM  11872  O22 POPE  301      94.580  60.828  42.062  1.00  0.00           O
ATOM  11873  C22 POPE  301      94.809  58.559  43.003  1.00  0.00           C
ATOM  11876  C3  POPE  301      92.820  60.038  39.223  1.00  0.00           C
ATOM  11879  O31 POPE  301      92.208  60.849  40.252  1.00  0.00           O
ATOM  11880  C31 POPE  301      91.430  60.200  41.102  1.00  0.00           C
ATOM  11881  O32 POPE  301      91.079  59.040  41.012  1.00  0.00           O
ATOM  11882  C32 POPE  301      90.919  61.159  42.173  1.00  0.00           C
ATOM  11885  C23 POPE  301      94.499  58.959  44.472  1.00  0.00           C
ATOM  11888  C24 POPE  301      95.730  59.389  45.284  1.00  0.00           C
ATOM  11891  C25 POPE  301      95.438  59.449  46.793  1.00  0.00           C
ATOM  11894  C26 POPE  301      96.660  59.920  47.592  1.00  0.00           C
ATOM  11897  C27 POPE  301      96.439  59.879  49.122  1.00  0.00           C
ATOM  11900  C28 POPE  301      97.710  60.200  49.942  1.00  0.00           C
[truncated: 1,776,248 more chars]
