# Supplementary material for: Characterizing Membrane Association and Periplasmic Transfer of Bacterial Lipoproteins through Molecular Dynamics Simulations
Source: Structure. 2020 Apr 7;28(4):475–487.e3. doi: 10.1016/j.str.2020.01.012 (PMC7139219; doi:10.1016/j.str.2020.01.012)
Supplement: Data S2. Final Coordinates from Simulations (A–L), Related to Figure 3 [file mmc4.zip › A-L/LOIP-4-atomistic.pdb]

TITLE     Protein
REMARK    THIS IS A SIMULATION BOX
CRYST1  128.995  128.995  149.477  90.00  90.00  90.00 P 1           1
MODEL        1
ATOM      1  N   CYSTA   1      74.228  72.173  77.264  1.00  0.00           N
ATOM      3  CA  CYSTA   1      74.927  72.902  76.213  1.00  0.00           C
ATOM      5  C   CYSTA   1      76.037  73.732  76.834  1.00  0.00           C
ATOM      6  O   CYSTA   1      77.067  73.993  76.224  1.00  0.00           O
ATOM      7  CB  CYSTA   1      74.027  73.872  75.414  1.00  0.00           C
ATOM     10  SG  CYSTA   1      72.607  73.042  74.653  1.00  0.00           S
ATOM     11  C1  CYSTA   1      71.257  73.743  75.663  1.00  0.00           C
ATOM     14  CA1 CYSTA   1      74.677  71.042  77.833  1.00  0.00           C
ATOM     15  OA1 CYSTA   1      74.417  70.893  79.024  1.00  0.00           O
ATOM     16  CA2 CYSTA   1      75.378  69.962  77.083  1.00  0.00           C
ATOM     19  C11 CYSTA   1      70.408  74.872  75.003  1.00  0.00           C
ATOM     21  O11 CYSTA   1      69.997  74.493  73.693  1.00  0.00           O
ATOM     22  CX1 CYSTA   1      68.997  73.662  73.604  1.00  0.00           C
ATOM     23  OX1 CYSTA   1      68.327  73.222  74.524  1.00  0.00           O
ATOM     24  CX2 CYSTA   1      68.897  73.232  72.144  1.00  0.00           C
ATOM     27  C12 CYSTA   1      71.187  76.202  74.843  1.00  0.00           C
ATOM     30  O12 CYSTA   1      70.548  77.182  73.984  1.00  0.00           O
ATOM     31  CD1 CYSTA   1      69.388  77.683  74.364  1.00  0.00           C
ATOM     32  OD1 CYSTA   1      68.767  77.363  75.363  1.00  0.00           O
ATOM     33  CD2 CYSTA   1      68.948  78.732  73.344  1.00  0.00           C
ATOM     36  CA3 CYSTA   1      76.878  70.222  76.753  1.00  0.00           C
ATOM     39  CA4 CYSTA   1      77.507  68.923  76.233  1.00  0.00           C
ATOM     42  CA5 CYSTA   1      77.088  68.603  74.793  1.00  0.00           C
ATOM     45  CA6 CYSTA   1      77.118  67.103  74.463  1.00  0.00           C
ATOM     48  CA7 CYSTA   1      76.737  66.872  72.994  1.00  0.00           C
ATOM     51  CA8 CYSTA   1      76.737  65.402  72.573  1.00  0.00           C
ATOM     54  CA9 CYSTA   1      76.348  65.183  71.104  1.00  0.00           C
ATOM     57 0CA1 CYSTA   1      77.368  65.743  70.103  1.00  0.00           C
ATOM     60 1CA1 CYSTA   1      77.067  67.173  69.624  1.00  0.00           C
ATOM     63 2CA1 CYSTA   1      78.128  67.692  68.654  1.00  0.00           C
ATOM     66 3CA1 CYSTA   1      77.637  68.942  67.903  1.00  0.00           C
ATOM     69 4CA1 CYSTA   1      78.747  69.612  67.094  1.00  0.00           C
ATOM     72 5CA1 CYSTA   1      78.228  70.632  66.084  1.00  0.00           C
ATOM     75 6CA1 CYSTA   1      79.327  71.543  65.553  1.00  0.00           C
ATOM     79  CD3 CYSTA   1      67.448  78.743  73.044  1.00  0.00           C
ATOM     82  CD4 CYSTA   1      66.948  77.442  72.413  1.00  0.00           C
ATOM     85  CD5 CYSTA   1      65.558  77.582  71.773  1.00  0.00           C
ATOM     88  CD6 CYSTA   1      65.577  78.393  70.463  1.00  0.00           C
ATOM     91  CD7 CYSTA   1      64.167  78.743  69.963  1.00  0.00           C
ATOM     94  CD8 CYSTA   1      64.167  79.853  68.903  1.00  0.00           C
ATOM     97  CD9 CYSTA   1      62.787  80.122  68.283  1.00  0.00           C
ATOM    100 0CD1 CYSTA   1      62.287  78.972  67.404  1.00  0.00           C
ATOM    103 1CD1 CYSTA   1      61.187  79.382  66.414  1.00  0.00           C
ATOM    106 2CD1 CYSTA   1      60.787  78.222  65.483  1.00  0.00           C
ATOM    109 3CD1 CYSTA   1      60.108  78.673  64.183  1.00  0.00           C
ATOM    112 4CD1 CYSTA   1      58.728  79.312  64.364  1.00  0.00           C
ATOM    115 5CD1 CYSTA   1      58.208  79.872  63.033  1.00  0.00           C
ATOM    118 6CD1 CYSTA   1      56.927  80.693  63.164  1.00  0.00           C
ATOM    122  CX3 CYSTA   1      67.527  72.652  71.764  1.00  0.00           C
ATOM    125  CX4 CYSTA   1      66.478  73.732  71.493  1.00  0.00           C
ATOM    128  CX5 CYSTA   1      65.067  73.132  71.454  1.00  0.00           C
ATOM    131  CX6 CYSTA   1      64.898  71.982  70.463  1.00  0.00           C
ATOM    134  CX7 CYSTA   1      63.478  71.412  70.494  1.00  0.00           C
ATOM    137  CX8 CYSTA   1      63.287  70.113  69.694  1.00  0.00           C
ATOM    140  CX9 CYSTA   1      63.347  70.332  68.204  1.00  0.00           C
ATOM    142 0CX1 CYSTA   1      62.577  69.822  67.214  1.00  0.00           C
ATOM    144 1CX1 CYSTA   1      61.437  68.842  67.223  1.00  0.00           C
ATOM    147 2CX1 CYSTA   1      61.007  68.143  68.534  1.00  0.00           C
ATOM    150 3CX1 CYSTA   1      59.947  67.052  68.303  1.00  0.00           C
ATOM    153 4CX1 CYSTA   1      59.458  66.433  69.624  1.00  0.00           C
ATOM    156 5CX1 CYSTA   1      58.307  65.433  69.463  1.00  0.00           C
ATOM    159 6CX1 CYSTA   1      58.737  64.082  68.884  1.00  0.00           C
ATOM    162 7CX1 CYSTA   1      57.587  63.062  68.844  1.00  0.00           C
ATOM    165 8CX1 CYSTA   1      58.007  61.683  68.344  1.00  0.00           C
ATOM    169  N   GLN A   2      75.838  74.152  78.093  1.00  0.00           N
ATOM    171  CA  GLN A   2      76.908  74.463  79.013  1.00  0.00           C
ATOM    173  CB  GLN A   2      76.808  75.882  79.633  1.00  0.00           C
ATOM    176  CG  GLN A   2      78.027  76.802  79.373  1.00  0.00           C
ATOM    179  CD  GLN A   2      78.317  77.223  77.933  1.00  0.00           C
ATOM    180  OE1 GLN A   2      79.287  77.942  77.693  1.00  0.00           O
ATOM    181  NE2 GLN A   2      77.478  76.812  76.963  1.00  0.00           N
ATOM    184  C   GLN A   2      76.798  73.442  80.123  1.00  0.00           C
ATOM    185  O   GLN A   2      75.807  73.423  80.864  1.00  0.00           O
ATOM    186  N   ASN A   3      77.798  72.582  80.293  1.00  0.00           N
ATOM    188  CA  ASN A   3      77.978  71.902  81.554  1.00  0.00           C
ATOM    190  CB  ASN A   3      77.097  70.612  81.733  1.00  0.00           C
ATOM    193  CG  ASN A   3      77.377  69.372  80.883  1.00  0.00           C
ATOM    194  OD1 ASN A   3      76.957  68.283  81.283  1.00  0.00           O
ATOM    195  ND2 ASN A   3      78.147  69.432  79.793  1.00  0.00           N
ATOM    198  C   ASN A   3      79.457  71.692  81.753  1.00  0.00           C
ATOM    199  O   ASN A   3      80.217  71.943  80.824  1.00  0.00           O
ATOM    200  N   MET A   4      79.848  71.293  82.983  1.00  0.00           N
ATOM    202  CA  MET A   4      81.207  71.072  83.514  1.00  0.00           C
ATOM    204  CB  MET A   4      82.387  70.993  82.493  1.00  0.00           C
ATOM    207  CG  MET A   4      83.368  69.853  82.813  1.00  0.00           C
ATOM    210  SD  MET A   4      82.598  68.222  82.584  1.00  0.00           S
ATOM    211  CE  MET A   4      83.728  67.292  83.654  1.00  0.00           C
ATOM    215  C   MET A   4      81.518  72.112  84.583  1.00  0.00           C
ATOM    216  O   MET A   4      82.667  72.392  84.933  1.00  0.00           O
ATOM    217  N   ASP A   5      80.417  72.722  85.084  1.00  0.00           N
ATOM    219  CA  ASP A   5      80.327  73.982  85.763  1.00  0.00           C
ATOM    221  CB  ASP A   5      80.638  73.842  87.273  1.00  0.00           C
ATOM    224  CG  ASP A   5      79.647  72.933  88.014  1.00  0.00           C
ATOM    225  OD1 ASP A   5      79.838  72.782  89.244  1.00  0.00           O
ATOM    226  OD2 ASP A   5      78.698  72.353  87.393  1.00  0.00           O
ATOM    227  C   ASP A   5      80.987  75.122  84.963  1.00  0.00           C
ATOM    228  O   ASP A   5      82.208  75.282  84.884  1.00  0.00           O
ATOM    229  N   SER A   6      80.147  75.952  84.303  1.00  0.00           N
ATOM    231  CA  SER A   6      80.638  77.143  83.603  1.00  0.00           C
ATOM    233  CB  SER A   6      79.827  77.543  82.324  1.00  0.00           C
ATOM    236  OG  SER A   6      80.628  77.552  81.143  1.00  0.00           O
ATOM    238  C   SER A   6      80.537  78.222  84.633  1.00  0.00           C
ATOM    239  O   SER A   6      81.537  78.632  85.203  1.00  0.00           O
ATOM    240  N   ASN A   7      79.317  78.632  85.003  1.00  0.00           N
ATOM    242  CA  ASN A   7      78.988  79.032  86.353  1.00  0.00           C
ATOM    244  CB  ASN A   7      78.967  80.553  86.754  1.00  0.00           C
ATOM    247  CG  ASN A   7      80.098  81.511  86.334  1.00  0.00           C
ATOM    248  OD1 ASN A   7      80.217  82.542  86.983  1.00  0.00           O
ATOM    249  ND2 ASN A   7      80.888  81.271  85.284  1.00  0.00           N
ATOM    252  C   ASN A   7      77.598  78.493  86.663  1.00  0.00           C
ATOM    253  O   ASN A   7      76.808  78.082  85.833  1.00  0.00           O
ATOM    254  N   GLY A   8      77.247  78.412  87.953  1.00  0.00           N
ATOM    256  CA  GLY A   8      77.957  77.503  88.823  1.00  0.00           C
ATOM    259  C   GLY A   8      79.128  78.042  89.594  1.00  0.00           C
ATOM    260  O   GLY A   8      80.247  78.172  89.083  1.00  0.00           O
ATOM    261  N   LEU A   9      79.007  78.353  90.874  1.00  0.00           N
ATOM    263  CA  LEU A   9      77.827  78.342  91.703  1.00  0.00           C
ATOM    265  CB  LEU A   9      77.908  77.062  92.594  1.00  0.00           C
ATOM    268  CG  LEU A   9      77.507  75.652  92.063  1.00  0.00           C
ATOM    270  CD1 LEU A   9      77.798  74.682  93.213  1.00  0.00           C
ATOM    274  CD2 LEU A   9      78.237  75.043  90.853  1.00  0.00           C
ATOM    278  C   LEU A   9      77.917  79.673  92.483  1.00  0.00           C
ATOM    279  O   LEU A   9      78.988  80.293  92.514  1.00  0.00           O
ATOM    280  N   LEU A  10      76.847  80.273  93.053  1.00  0.00           N
ATOM    282  CA  LEU A  10      75.798  79.603  93.813  1.00  0.00           C
ATOM    284  CB  LEU A  10      76.077  79.783  95.333  1.00  0.00           C
ATOM    287  CG  LEU A  10      75.798  78.552  96.233  1.00  0.00           C
ATOM    289  CD1 LEU A  10      75.997  78.912  97.714  1.00  0.00           C
ATOM    293  CD2 LEU A  10      76.698  77.353  95.923  1.00  0.00           C
ATOM    297  C   LEU A  10      74.397  80.112  93.444  1.00  0.00           C
ATOM    298  O   LEU A  10      73.418  79.833  94.133  1.00  0.00           O
ATOM    299  N   SER A  11      74.248  80.842  92.324  1.00  0.00           N
ATOM    301  CA  SER A  11      72.917  81.231  91.834  1.00  0.00           C
ATOM    303  CB  SER A  11      72.838  82.733  91.404  1.00  0.00           C
ATOM    306  OG  SER A  11      72.577  83.603  92.503  1.00  0.00           O
ATOM    308  C   SER A  11      72.448  80.413  90.643  1.00  0.00           C
ATOM    309  O   SER A  11      71.247  80.373  90.374  1.00  0.00           O
ATOM    310  N   SER A  12      73.357  79.702  89.944  1.00  0.00           N
ATOM    312  CA  SER A  12      73.048  78.762  88.864  1.00  0.00           C
ATOM    314  CB  SER A  12      72.338  77.482  89.404  1.00  0.00           C
ATOM    317  OG  SER A  12      73.287  76.632  90.053  1.00  0.00           O
ATOM    319  C   SER A  12      72.257  79.332  87.703  1.00  0.00           C
ATOM    320  O   SER A  12      71.067  79.052  87.573  1.00  0.00           O
ATOM    321  N   GLY A  13      72.827  80.163  86.803  1.00  0.00           N
ATOM    323  CA  GLY A  13      74.198  80.513  86.434  1.00  0.00           C
ATOM    326  C   GLY A  13      74.567  81.973  86.694  1.00  0.00           C
ATOM    327  O   GLY A  13      74.548  82.383  87.854  1.00  0.00           O
ATOM    328  N   ALA A  14      74.978  82.822  85.693  1.00  0.00           N
ATOM    330  CA  ALA A  14      74.687  82.873  84.244  1.00  0.00           C
ATOM    332  CB  ALA A  14      73.668  84.013  84.023  1.00  0.00           C
ATOM    336  C   ALA A  14      75.877  83.232  83.283  1.00  0.00           C
ATOM    337  O   ALA A  14      76.588  84.223  83.504  1.00  0.00           O
ATOM    338  N   GLU A  15      76.118  82.442  82.184  1.00  0.00           N
ATOM    340  CA  GLU A  15      77.387  82.402  81.434  1.00  0.00           C
ATOM    342  CB  GLU A  15      78.537  82.243  82.423  1.00  0.00           C
ATOM    345  CG  GLU A  15      78.418  81.052  83.423  1.00  0.00           C
ATOM    348  CD  GLU A  15      77.228  80.092  83.484  1.00  0.00           C
ATOM    349  OE1 GLU A  15      77.308  78.942  82.994  1.00  0.00           O
ATOM    350  OE2 GLU A  15      76.217  80.433  84.143  1.00  0.00           O
ATOM    351  C   GLU A  15      77.668  81.292  80.374  1.00  0.00           C
ATOM    352  O   GLU A  15      78.077  80.163  80.623  1.00  0.00           O
ATOM    353  N   ALA A  16      77.478  81.483  79.074  1.00  0.00           N
ATOM    355  CA  ALA A  16      78.037  82.542  78.274  1.00  0.00           C
ATOM    357  CB  ALA A  16      79.378  82.043  77.734  1.00  0.00           C
ATOM    361  C   ALA A  16      77.048  82.822  77.164  1.00  0.00           C
ATOM    362  O   ALA A  16      76.507  83.913  77.063  1.00  0.00           O
ATOM    363  N   PHE A  17      76.667  81.763  76.414  1.00  0.00           N
ATOM    365  CA  PHE A  17      75.257  81.393  76.393  1.00  0.00           C
ATOM    367  CB  PHE A  17      74.548  81.542  75.024  1.00  0.00           C
ATOM    370  CG  PHE A  17      74.217  82.973  74.714  1.00  0.00           C
ATOM    371  CD1 PHE A  17      75.058  83.762  73.914  1.00  0.00           C
ATOM    373  CE1 PHE A  17      74.697  85.072  73.584  1.00  0.00           C
ATOM    375  CZ  PHE A  17      73.528  85.622  74.104  1.00  0.00           C
ATOM    377  CD2 PHE A  17      73.007  83.512  75.173  1.00  0.00           C
ATOM    379  CE2 PHE A  17      72.668  84.841  74.893  1.00  0.00           C
ATOM    381  C   PHE A  17      75.217  79.932  76.764  1.00  0.00           C
ATOM    382  O   PHE A  17      75.737  79.102  76.023  1.00  0.00           O
ATOM    383  N   GLN A  18      74.687  79.503  77.914  1.00  0.00           N
ATOM    385  CA  GLN A  18      73.707  80.092  78.823  1.00  0.00           C
ATOM    387  CB  GLN A  18      74.077  81.182  79.884  1.00  0.00           C
ATOM    390  CG  GLN A  18      74.427  82.663  79.563  1.00  0.00           C
ATOM    393  CD  GLN A  18      73.418  83.522  78.803  1.00  0.00           C
ATOM    394  OE1 GLN A  18      72.217  83.451  79.054  1.00  0.00           O
ATOM    395  NE2 GLN A  18      73.918  84.412  77.914  1.00  0.00           N
ATOM    398  C   GLN A  18      72.298  80.222  78.324  1.00  0.00           C
ATOM    399  O   GLN A  18      72.007  80.863  77.324  1.00  0.00           O
ATOM    400  N   ALA A  19      71.368  79.583  79.054  1.00  0.00           N
ATOM    402  CA  ALA A  19      69.988  79.962  79.143  1.00  0.00           C
ATOM    404  CB  ALA A  19      69.077  78.753  78.853  1.00  0.00           C
ATOM    408  C   ALA A  19      69.728  80.492  80.544  1.00  0.00           C
ATOM    409  O   ALA A  19      70.667  80.833  81.263  1.00  0.00           O
ATOM    410  N   TYR A  20      68.458  80.583  80.953  1.00  0.00           N
ATOM    412  CA  TYR A  20      68.138  81.022  82.293  1.00  0.00           C
ATOM    414  CB  TYR A  20      66.878  81.922  82.343  1.00  0.00           C
ATOM    417  CG  TYR A  20      67.327  83.363  82.243  1.00  0.00           C
ATOM    418  CD1 TYR A  20      67.418  84.153  83.403  1.00  0.00           C
ATOM    420  CE1 TYR A  20      67.868  85.473  83.333  1.00  0.00           C
ATOM    422  CZ  TYR A  20      68.228  86.022  82.094  1.00  0.00           C
ATOM    423  OH  TYR A  20      68.548  87.393  82.004  1.00  0.00           O
ATOM    425  CD2 TYR A  20      67.738  83.913  81.014  1.00  0.00           C
ATOM    427  CE2 TYR A  20      68.187  85.242  80.944  1.00  0.00           C
ATOM    429  C   TYR A  20      68.228  79.982  83.403  1.00  0.00           C
ATOM    430  O   TYR A  20      68.518  78.793  83.213  1.00  0.00           O
ATOM    431  N   SER A  21      68.077  80.503  84.624  1.00  0.00           N
ATOM    433  CA  SER A  21      69.217  80.793  85.473  1.00  0.00           C
ATOM    435  CB  SER A  21      70.387  81.511  84.713  1.00  0.00           C
ATOM    438  OG  SER A  21      71.378  82.083  85.553  1.00  0.00           O
ATOM    440  C   SER A  21      68.627  81.772  86.453  1.00  0.00           C
ATOM    441  O   SER A  21      68.677  82.982  86.233  1.00  0.00           O
ATOM    442  N   LEU A  22      67.878  81.302  87.474  1.00  0.00           N
ATOM    444  CA  LEU A  22      66.917  82.213  88.084  1.00  0.00           C
ATOM    446  CB  LEU A  22      65.467  81.702  88.303  1.00  0.00           C
ATOM    449  CG  LEU A  22      64.367  82.283  87.343  1.00  0.00           C
ATOM    451  CD1 LEU A  22      64.658  83.613  86.604  1.00  0.00           C
ATOM    455  CD2 LEU A  22      63.897  81.283  86.274  1.00  0.00           C
ATOM    459  C   LEU A  22      67.478  83.032  89.213  1.00  0.00           C
ATOM    460  O   LEU A  22      68.278  82.612  90.044  1.00  0.00           O
ATOM    461  N   SER A  23      67.077  84.303  89.163  1.00  0.00           N
ATOM    463  CA  SER A  23      67.507  85.392  90.003  1.00  0.00           C
ATOM    465  CB  SER A  23      66.948  86.682  89.353  1.00  0.00           C
ATOM    468  OG  SER A  23      67.097  87.852  90.143  1.00  0.00           O
ATOM    470  C   SER A  23      67.057  85.193  91.443  1.00  0.00           C
ATOM    471  O   SER A  23      65.908  84.841  91.694  1.00  0.00           O
ATOM    472  N   ASP A  24      67.967  85.322  92.423  1.00  0.00           N
ATOM    474  CA  ASP A  24      67.777  84.753  93.743  1.00  0.00           C
ATOM    476  CB  ASP A  24      69.107  84.823  94.544  1.00  0.00           C
ATOM    479  CG  ASP A  24      69.237  83.662  95.514  1.00  0.00           C
ATOM    480  OD1 ASP A  24      68.857  82.512  95.143  1.00  0.00           O
ATOM    481  OD2 ASP A  24      69.817  83.883  96.604  1.00  0.00           O
ATOM    482  C   ASP A  24      66.597  85.312  94.553  1.00  0.00           C
ATOM    483  O   ASP A  24      65.958  84.613  95.333  1.00  0.00           O
ATOM    484  N   ALA A  25      66.228  86.602  94.384  1.00  0.00           N
ATOM    486  CA  ALA A  25      64.957  87.102  94.913  1.00  0.00           C
ATOM    488  CB  ALA A  25      64.887  88.643  94.923  1.00  0.00           C
ATOM    492  C   ALA A  25      63.718  86.513  94.244  1.00  0.00           C
ATOM    493  O   ALA A  25      62.717  86.231  94.913  1.00  0.00           O
ATOM    494  N   GLN A  26      63.767  86.231  92.924  1.00  0.00           N
ATOM    496  CA  GLN A  26      62.657  85.702  92.143  1.00  0.00           C
ATOM    498  CB  GLN A  26      62.958  85.781  90.623  1.00  0.00           C
ATOM    501  CG  GLN A  26      63.377  87.162  90.044  1.00  0.00           C
ATOM    504  CD  GLN A  26      62.208  88.092  89.764  1.00  0.00           C
ATOM    505  OE1 GLN A  26      61.797  88.262  88.613  1.00  0.00           O
ATOM    506  NE2 GLN A  26      61.647  88.743  90.794  1.00  0.00           N
ATOM    509  C   GLN A  26      62.387  84.232  92.463  1.00  0.00           C
ATOM    510  O   GLN A  26      61.327  83.662  92.203  1.00  0.00           O
ATOM    511  N   VAL A  27      63.357  83.573  93.103  1.00  0.00           N
ATOM    513  CA  VAL A  27      63.208  82.283  93.743  1.00  0.00           C
ATOM    515  CB  VAL A  27      64.527  81.842  94.373  1.00  0.00           C
ATOM    517  CG1 VAL A  27      64.357  80.462  95.014  1.00  0.00           C
ATOM    521  CG2 VAL A  27      65.617  81.752  93.294  1.00  0.00           C
ATOM    525  C   VAL A  27      62.147  82.302  94.824  1.00  0.00           C
ATOM    526  O   VAL A  27      61.327  81.383  94.944  1.00  0.00           O
ATOM    527  N   LYS A  28      62.167  83.363  95.663  1.00  0.00           N
ATOM    529  CA  LYS A  28      61.327  83.512  96.843  1.00  0.00           C
ATOM    531  CB  LYS A  28      61.757  84.823  97.563  1.00  0.00           C
ATOM    534  CG  LYS A  28      61.327  84.883  99.033  1.00  0.00           C
ATOM    537  CD  LYS A  28      62.088  85.923  99.903  1.00  0.00           C
ATOM    540  CE  LYS A  28      63.597  85.642 100.043  1.00  0.00           C
ATOM    543  NZ  LYS A  28      64.297  86.572 100.974  1.00  0.00           N
ATOM    547  C   LYS A  28      59.877  83.512  96.453  1.00  0.00           C
ATOM    548  O   LYS A  28      59.058  82.712  96.893  1.00  0.00           O
ATOM    549  N   THR A  29      59.588  84.322  95.424  1.00  0.00           N
ATOM    551  CA  THR A  29      58.317  84.503  94.773  1.00  0.00           C
ATOM    553  CB  THR A  29      58.497  85.562  93.694  1.00  0.00           C
ATOM    555  OG1 THR A  29      59.167  86.723  94.184  1.00  0.00           O
ATOM    557  CG2 THR A  29      57.138  86.022  93.193  1.00  0.00           C
ATOM    561  C   THR A  29      57.757  83.193  94.194  1.00  0.00           C
ATOM    562  O   THR A  29      56.587  82.862  94.384  1.00  0.00           O
ATOM    563  N   LEU A  30      58.597  82.372  93.504  1.00  0.00           N
ATOM    565  CA  LEU A  30      58.208  81.042  93.044  1.00  0.00           C
ATOM    567  CB  LEU A  30      59.327  80.373  92.184  1.00  0.00           C
ATOM    570  CG  LEU A  30      58.887  79.243  91.204  1.00  0.00           C
ATOM    572  CD1 LEU A  30      60.098  78.762  90.393  1.00  0.00           C
ATOM    576  CD2 LEU A  30      58.257  77.993  91.824  1.00  0.00           C
ATOM    580  C   LEU A  30      57.847  80.103  94.194  1.00  0.00           C
ATOM    581  O   LEU A  30      56.818  79.412  94.163  1.00  0.00           O
ATOM    582  N   SER A  31      58.658  80.072  95.263  1.00  0.00           N
ATOM    584  CA  SER A  31      58.417  79.232  96.443  1.00  0.00           C
ATOM    586  CB  SER A  31      59.487  79.422  97.533  1.00  0.00           C
ATOM    589  OG  SER A  31      59.287  78.552  98.653  1.00  0.00           O
ATOM    591  C   SER A  31      57.107  79.512  97.103  1.00  0.00           C
ATOM    592  O   SER A  31      56.348  78.592  97.404  1.00  0.00           O
ATOM    593  N   ASP A  32      56.808  80.812  97.293  1.00  0.00           N
ATOM    595  CA  ASP A  32      55.597  81.283  97.944  1.00  0.00           C
ATOM    597  CB  ASP A  32      55.628  82.833  98.014  1.00  0.00           C
ATOM    600  CG  ASP A  32      56.748  83.363  98.893  1.00  0.00           C
ATOM    601  OD1 ASP A  32      57.338  82.582  99.694  1.00  0.00           O
ATOM    602  OD2 ASP A  32      56.967  84.602  98.893  1.00  0.00           O
ATOM    603  C   ASP A  32      54.338  80.802  97.234  1.00  0.00           C
ATOM    604  O   ASP A  32      53.427  80.252  97.843  1.00  0.00           O
ATOM    605  N   GLN A  33      54.308  80.923  95.893  1.00  0.00           N
ATOM    607  CA  GLN A  33      53.268  80.293  95.094  1.00  0.00           C
ATOM    609  CB  GLN A  33      53.447  80.662  93.593  1.00  0.00           C
ATOM    612  CG  GLN A  33      52.237  80.273  92.703  1.00  0.00           C
ATOM    615  CD  GLN A  33      50.967  80.833  93.333  1.00  0.00           C
ATOM    616  OE1 GLN A  33      50.997  81.943  93.893  1.00  0.00           O
ATOM    617  NE2 GLN A  33      49.847  80.092  93.294  1.00  0.00           N
ATOM    620  C   GLN A  33      53.247  78.772  95.193  1.00  0.00           C
ATOM    621  O   GLN A  33      52.208  78.143  95.393  1.00  0.00           O
ATOM    622  N   ALA A  34      54.437  78.152  95.073  1.00  0.00           N
ATOM    624  CA  ALA A  34      54.607  76.713  95.094  1.00  0.00           C
ATOM    626  CB  ALA A  34      56.097  76.342  94.884  1.00  0.00           C
ATOM    630  C   ALA A  34      54.107  76.042  96.353  1.00  0.00           C
ATOM    631  O   ALA A  34      53.437  75.003  96.323  1.00  0.00           O
ATOM    632  N   CYS A  35      54.437  76.632  97.514  1.00  0.00           N
ATOM    634  CA  CYS A  35      54.068  76.153  98.814  1.00  0.00           C
ATOM    636  CB  CYS A  35      54.898  76.832  99.954  1.00  0.00           C
ATOM    639  SG  CYS A  35      54.427  78.522 100.473  1.00  0.00           S
ATOM    641  C   CYS A  35      52.567  76.142  99.054  1.00  0.00           C
ATOM    642  O   CYS A  35      52.037  75.122  99.463  1.00  0.00           O
ATOM    643  N   GLN A  36      51.857  77.243  98.724  1.00  0.00           N
ATOM    645  CA  GLN A  36      50.428  77.403  98.984  1.00  0.00           C
ATOM    647  CB  GLN A  36      49.937  78.732  98.373  1.00  0.00           C
ATOM    650  CG  GLN A  36      50.357  80.042  99.073  1.00  0.00           C
ATOM    653  CD  GLN A  36      49.838  81.211  98.224  1.00  0.00           C
ATOM    654  OE1 GLN A  36      49.208  81.003  97.184  1.00  0.00           O
ATOM    655  NE2 GLN A  36      50.077  82.453  98.674  1.00  0.00           N
ATOM    658  C   GLN A  36      49.548  76.363  98.324  1.00  0.00           C
ATOM    659  O   GLN A  36      48.607  75.812  98.903  1.00  0.00           O
ATOM    660  N   GLU A  37      49.847  76.103  97.053  1.00  0.00           N
ATOM    662  CA  GLU A  37      49.187  75.072  96.274  1.00  0.00           C
ATOM    664  CB  GLU A  37      49.647  75.232  94.813  1.00  0.00           C
ATOM    667  CG  GLU A  37      49.107  74.152  93.844  1.00  0.00           C
ATOM    670  CD  GLU A  37      47.618  74.312  93.574  1.00  0.00           C
ATOM    671  OE1 GLU A  37      47.277  75.352  92.944  1.00  0.00           O
ATOM    672  OE2 GLU A  37      46.827  73.402  93.943  1.00  0.00           O
ATOM    673  C   GLU A  37      49.448  73.662  96.754  1.00  0.00           C
ATOM    674  O   GLU A  37      48.537  72.893  97.004  1.00  0.00           O
ATOM    675  N   MET A  38      50.717  73.292  97.004  1.00  0.00           N
ATOM    677  CA  MET A  38      51.057  71.943  97.433  1.00  0.00           C
ATOM    679  CB  MET A  38      52.567  71.762  97.493  1.00  0.00           C
ATOM    682  CG  MET A  38      52.977  70.302  97.754  1.00  0.00           C
ATOM    685  SD  MET A  38      54.737  70.043  97.603  1.00  0.00           S
ATOM    686  CE  MET A  38      54.827  70.293  95.813  1.00  0.00           C
ATOM    690  C   MET A  38      50.487  71.573  98.783  1.00  0.00           C
ATOM    691  O   MET A  38      50.017  70.463  99.043  1.00  0.00           O
ATOM    692  N   ASP A  39      50.477  72.552  99.694  1.00  0.00           N
ATOM    694  CA  ASP A  39      49.968  72.423 101.034  1.00  0.00           C
ATOM    696  CB  ASP A  39      50.378  73.682 101.864  1.00  0.00           C
ATOM    699  CG  ASP A  39      51.867  73.783 102.154  1.00  0.00           C
ATOM    700  OD1 ASP A  39      52.678  72.933 101.683  1.00  0.00           O
ATOM    701  OD2 ASP A  39      52.268  74.682 102.933  1.00  0.00           O
ATOM    702  C   ASP A  39      48.437  72.182 101.053  1.00  0.00           C
ATOM    703  O   ASP A  39      47.897  71.722 102.044  1.00  0.00           O
ATOM    704  N   SER A  40      47.728  72.392  99.913  1.00  0.00           N
ATOM    706  CA  SER A  40      46.348  71.952  99.673  1.00  0.00           C
ATOM    708  CB  SER A  40      45.897  72.423  98.254  1.00  0.00           C
ATOM    711  OG  SER A  40      44.487  72.342  98.044  1.00  0.00           O
ATOM    713  C   SER A  40      46.197  70.433  99.743  1.00  0.00           C
ATOM    714  O   SER A  40      45.257  69.863 100.304  1.00  0.00           O
ATOM    715  N   LYS A  41      47.177  69.713  99.173  1.00  0.00           N
ATOM    717  CA  LYS A  41      47.097  68.283  98.973  1.00  0.00           C
ATOM    719  CB  LYS A  41      47.907  67.963  97.703  1.00  0.00           C
ATOM    722  CG  LYS A  41      47.287  68.482  96.404  1.00  0.00           C
ATOM    725  CD  LYS A  41      45.857  67.963  96.194  1.00  0.00           C
ATOM    728  CE  LYS A  41      45.677  66.462  96.414  1.00  0.00           C
ATOM    731  NZ  LYS A  41      46.597  65.732  95.533  1.00  0.00           N
ATOM    735  C   LYS A  41      47.707  67.503 100.114  1.00  0.00           C
ATOM    736  O   LYS A  41      47.538  66.293 100.244  1.00  0.00           O
ATOM    737  N   ALA A  42      48.388  68.222 101.004  1.00  0.00           N
ATOM    739  CA  ALA A  42      49.017  67.722 102.173  1.00  0.00           C
ATOM    741  CB  ALA A  42      50.347  68.442 102.334  1.00  0.00           C
ATOM    745  C   ALA A  42      48.117  67.963 103.373  1.00  0.00           C
ATOM    746  O   ALA A  42      47.497  69.012 103.493  1.00  0.00           O
ATOM    747  N   THR A  43      48.047  66.993 104.304  1.00  0.00           N
ATOM    749  CA  THR A  43      47.627  67.283 105.673  1.00  0.00           C
ATOM    751  CB  THR A  43      46.978  66.092 106.414  1.00  0.00           C
ATOM    753  OG1 THR A  43      46.748  66.353 107.793  1.00  0.00           O
ATOM    755  CG2 THR A  43      47.878  64.853 106.314  1.00  0.00           C
ATOM    759  C   THR A  43      48.807  67.852 106.433  1.00  0.00           C
ATOM    760  O   THR A  43      49.868  67.232 106.533  1.00  0.00           O
ATOM    761  N   ILE A  44      48.658  69.092 106.953  1.00  0.00           N
ATOM    763  CA  ILE A  44      49.647  69.713 107.804  1.00  0.00           C
ATOM    765  CB  ILE A  44      49.367  71.202 108.103  1.00  0.00           C
ATOM    767  CG2 ILE A  44      50.558  71.802 108.884  1.00  0.00           C
ATOM    771  CG1 ILE A  44      49.097  72.022 106.813  1.00  0.00           C
ATOM    774  CD  ILE A  44      48.807  73.502 107.103  1.00  0.00           C
ATOM    778  C   ILE A  44      49.807  68.882 109.073  1.00  0.00           C
ATOM    779  O   ILE A  44      48.848  68.323 109.614  1.00  0.00           O
ATOM    780  N   ALA A  45      51.057  68.702 109.554  1.00  0.00           N
ATOM    782  CA  ALA A  45      51.288  68.012 110.783  1.00  0.00           C
ATOM    784  CB  ALA A  45      52.787  67.753 110.953  1.00  0.00           C
ATOM    788  C   ALA A  45      50.768  68.822 111.974  1.00  0.00           C
ATOM    789  O   ALA A  45      50.877  70.052 111.904  1.00  0.00           O
ATOM    790  N   PRO A  46      50.267  68.182 113.044  1.00  0.00           N
ATOM    791  CD  PRO A  46      50.407  66.722 113.143  1.00  0.00           C
ATOM    794  CA  PRO A  46      49.318  68.642 114.063  1.00  0.00           C
ATOM    796  CB  PRO A  46      49.638  67.662 115.193  1.00  0.00           C
ATOM    799  CG  PRO A  46      49.807  66.322 114.483  1.00  0.00           C
ATOM    802  C   PRO A  46      49.318  70.033 114.663  1.00  0.00           C
ATOM    803  O   PRO A  46      48.597  70.243 115.643  1.00  0.00           O
ATOM    804  N   ALA A  47      50.178  70.952 114.194  1.00  0.00           N
ATOM    806  CA  ALA A  47      50.477  72.272 114.703  1.00  0.00           C
ATOM    808  CB  ALA A  47      49.277  73.213 114.673  1.00  0.00           C
ATOM    812  C   ALA A  47      51.127  72.162 116.053  1.00  0.00           C
ATOM    813  O   ALA A  47      51.167  73.092 116.843  1.00  0.00           O
ATOM    814  N   ASN A  48      51.698  70.993 116.344  1.00  0.00           N
ATOM    816  CA  ASN A  48      52.298  70.753 117.623  1.00  0.00           C
ATOM    818  CB  ASN A  48      52.247  69.243 117.923  1.00  0.00           C
ATOM    821  CG  ASN A  48      52.907  68.853 119.243  1.00  0.00           C
ATOM    822  OD1 ASN A  48      53.658  69.592 119.884  1.00  0.00           O
ATOM    823  ND2 ASN A  48      52.618  67.592 119.654  1.00  0.00           N
ATOM    826  C   ASN A  48      53.677  71.353 117.604  1.00  0.00           C
ATOM    827  O   ASN A  48      54.567  70.963 116.853  1.00  0.00           O
ATOM    828  N   SER A  49      53.848  72.372 118.464  1.00  0.00           N
ATOM    830  CA  SER A  49      55.017  73.202 118.593  1.00  0.00           C
ATOM    832  CB  SER A  49      54.757  74.332 119.633  1.00  0.00           C
ATOM    835  OG  SER A  49      55.597  75.482 119.474  1.00  0.00           O
ATOM    837  C   SER A  49      56.237  72.363 118.973  1.00  0.00           C
ATOM    838  O   SER A  49      57.338  72.683 118.544  1.00  0.00           O
ATOM    839  N   GLU A  50      56.057  71.253 119.733  1.00  0.00           N
ATOM    841  CA  GLU A  50      57.107  70.302 120.033  1.00  0.00           C
ATOM    843  CB  GLU A  50      56.667  69.232 121.053  1.00  0.00           C
ATOM    846  CG  GLU A  50      57.878  68.442 121.624  1.00  0.00           C
ATOM    849  CD  GLU A  50      57.497  67.252 122.494  1.00  0.00           C
ATOM    850  OE1 GLU A  50      56.317  66.832 122.513  1.00  0.00           O
ATOM    851  OE2 GLU A  50      58.458  66.702 123.103  1.00  0.00           O
ATOM    852  C   GLU A  50      57.687  69.583 118.833  1.00  0.00           C
ATOM    853  O   GLU A  50      58.897  69.463 118.674  1.00  0.00           O
ATOM    854  N   TYR A  51      56.847  69.073 117.903  1.00  0.00           N
ATOM    856  CA  TYR A  51      57.357  68.542 116.653  1.00  0.00           C
ATOM    858  CB  TYR A  51      56.317  67.662 115.913  1.00  0.00           C
ATOM    861  CG  TYR A  51      55.877  66.552 116.813  1.00  0.00           C
ATOM    862  CD1 TYR A  51      56.797  65.682 117.424  1.00  0.00           C
ATOM    864  CE1 TYR A  51      56.368  64.702 118.334  1.00  0.00           C
ATOM    866  CZ  TYR A  51      55.007  64.583 118.643  1.00  0.00           C
ATOM    867  OH  TYR A  51      54.557  63.562 119.504  1.00  0.00           O
ATOM    869  CD2 TYR A  51      54.518  66.372 117.084  1.00  0.00           C
ATOM    871  CE2 TYR A  51      54.087  65.422 118.024  1.00  0.00           C
ATOM    873  C   TYR A  51      57.928  69.603 115.733  1.00  0.00           C
ATOM    874  O   TYR A  51      59.027  69.443 115.213  1.00  0.00           O
ATOM    875  N   ALA A  52      57.268  70.762 115.573  1.00  0.00           N
ATOM    877  CA  ALA A  52      57.787  71.842 114.754  1.00  0.00           C
ATOM    879  CB  ALA A  52      56.727  72.963 114.673  1.00  0.00           C
ATOM    883  C   ALA A  52      59.147  72.403 115.204  1.00  0.00           C
ATOM    884  O   ALA A  52      60.057  72.592 114.393  1.00  0.00           O
ATOM    885  N   LYS A  53      59.338  72.622 116.513  1.00  0.00           N
ATOM    887  CA  LYS A  53      60.617  72.993 117.114  1.00  0.00           C
ATOM    889  CB  LYS A  53      60.437  73.423 118.593  1.00  0.00           C
ATOM    892  CG  LYS A  53      60.187  72.342 119.673  1.00  0.00           C
ATOM    895  CD  LYS A  53      61.447  71.672 120.274  1.00  0.00           C
ATOM    898  CE  LYS A  53      61.137  70.463 121.174  1.00  0.00           C
ATOM    901  NZ  LYS A  53      62.357  69.662 121.443  1.00  0.00           N
ATOM    905  C   LYS A  53      61.687  71.943 116.953  1.00  0.00           C
ATOM    906  O   LYS A  53      62.868  72.252 116.734  1.00  0.00           O
ATOM    907  N   ARG A  54      61.327  70.643 117.044  1.00  0.00           N
ATOM    909  CA  ARG A  54      62.298  69.583 116.804  1.00  0.00           C
ATOM    911  CB  ARG A  54      61.698  68.162 117.063  1.00  0.00           C
ATOM    914  CG  ARG A  54      61.607  67.743 118.553  1.00  0.00           C
ATOM    917  CD  ARG A  54      60.908  66.372 118.724  1.00  0.00           C
ATOM    920  NE  ARG A  54      60.617  66.062 120.164  1.00  0.00           N
ATOM    922  CZ  ARG A  54      60.017  64.932 120.544  1.00  0.00           C
ATOM    923  NH1 ARG A  54      59.677  64.003 119.694  1.00  0.00           N
ATOM    926  NH2 ARG A  54      59.757  64.732 121.823  1.00  0.00           N
ATOM    929  C   ARG A  54      62.888  69.643 115.414  1.00  0.00           C
ATOM    930  O   ARG A  54      64.107  69.682 115.263  1.00  0.00           O
ATOM    931  N   LEU A  55      62.018  69.752 114.383  1.00  0.00           N
ATOM    933  CA  LEU A  55      62.417  69.892 112.993  1.00  0.00           C
ATOM    935  CB  LEU A  55      61.267  69.643 112.014  1.00  0.00           C
ATOM    938  CG  LEU A  55      60.888  68.152 111.923  1.00  0.00           C
ATOM    940  CD1 LEU A  55      59.658  67.842 112.783  1.00  0.00           C
ATOM    944  CD2 LEU A  55      60.698  67.722 110.463  1.00  0.00           C
ATOM    948  C   LEU A  55      63.138  71.162 112.664  1.00  0.00           C
ATOM    949  O   LEU A  55      64.178  71.132 112.023  1.00  0.00           O
ATOM    950  N   THR A  56      62.668  72.322 113.154  1.00  0.00           N
ATOM    952  CA  THR A  56      63.408  73.572 112.993  1.00  0.00           C
ATOM    954  CB  THR A  56      62.608  74.783 113.464  1.00  0.00           C
ATOM    956  OG1 THR A  56      62.878  75.923 112.664  1.00  0.00           O
ATOM    958  CG2 THR A  56      62.888  75.202 114.913  1.00  0.00           C
ATOM    962  C   THR A  56      64.787  73.522 113.653  1.00  0.00           C
ATOM    963  O   THR A  56      65.747  74.073 113.143  1.00  0.00           O
ATOM    964  N   THR A  57      64.957  72.863 114.834  1.00  0.00           N
ATOM    966  CA  THR A  57      66.237  72.842 115.544  1.00  0.00           C
ATOM    968  CB  THR A  57      66.197  72.152 116.904  1.00  0.00           C
ATOM    970  OG1 THR A  57      65.368  72.882 117.793  1.00  0.00           O
ATOM    972  CG2 THR A  57      67.577  72.092 117.574  1.00  0.00           C
ATOM    976  C   THR A  57      67.368  72.192 114.784  1.00  0.00           C
ATOM    977  O   THR A  57      68.408  72.832 114.554  1.00  0.00           O
ATOM    978  N   ILE A  58      67.177  70.923 114.323  1.00  0.00           N
ATOM    980  CA  ILE A  58      68.207  70.282 113.523  1.00  0.00           C
ATOM    982  CB  ILE A  58      68.077  68.772 113.264  1.00  0.00           C
ATOM    984  CG2 ILE A  58      68.077  68.012 114.603  1.00  0.00           C
ATOM    988  CG1 ILE A  58      66.957  68.292 112.313  1.00  0.00           C
ATOM    991  CD  ILE A  58      65.558  68.393 112.903  1.00  0.00           C
ATOM    995  C   ILE A  58      68.377  71.042 112.233  1.00  0.00           C
ATOM    996  O   ILE A  58      69.467  71.433 111.893  1.00  0.00           O
ATOM    997  N   ALA A  59      67.287  71.412 111.554  1.00  0.00           N
ATOM    999  CA  ALA A  59      67.317  72.122 110.304  1.00  0.00           C
ATOM   1001  CB  ALA A  59      65.868  72.232 109.873  1.00  0.00           C
ATOM   1005  C   ALA A  59      68.027  73.482 110.304  1.00  0.00           C
ATOM   1006  O   ALA A  59      68.728  73.853 109.364  1.00  0.00           O
ATOM   1007  N   ASN A  60      67.917  74.243 111.393  1.00  0.00           N
ATOM   1009  CA  ASN A  60      68.668  75.472 111.613  1.00  0.00           C
ATOM   1011  CB  ASN A  60      67.847  76.223 112.683  1.00  0.00           C
ATOM   1014  CG  ASN A  60      68.067  77.732 112.683  1.00  0.00           C
ATOM   1015  OD1 ASN A  60      68.287  78.402 111.673  1.00  0.00           O
ATOM   1016  ND2 ASN A  60      67.927  78.283 113.903  1.00  0.00           N
ATOM   1019  C   ASN A  60      70.128  75.222 112.063  1.00  0.00           C
ATOM   1020  O   ASN A  60      71.048  75.982 111.774  1.00  0.00           O
ATOM   1021  N   ALA A  61      70.417  74.073 112.704  1.00  0.00           N
ATOM   1023  CA  ALA A  61      71.787  73.562 112.833  1.00  0.00           C
ATOM   1025  CB  ALA A  61      71.868  72.283 113.693  1.00  0.00           C
ATOM   1029  C   ALA A  61      72.387  73.243 111.473  1.00  0.00           C
ATOM   1030  O   ALA A  61      73.558  73.512 111.193  1.00  0.00           O
ATOM   1031  N   LEU A  62      71.558  72.662 110.603  1.00  0.00           N
ATOM   1033  CA  LEU A  62      71.857  72.423 109.223  1.00  0.00           C
ATOM   1035  CB  LEU A  62      70.897  71.423 108.523  1.00  0.00           C
ATOM   1038  CG  LEU A  62      70.427  70.162 109.313  1.00  0.00           C
ATOM   1040  CD1 LEU A  62      69.967  69.012 108.423  1.00  0.00           C
ATOM   1044  CD2 LEU A  62      71.448  69.612 110.313  1.00  0.00           C
ATOM   1048  C   LEU A  62      72.067  73.743 108.453  1.00  0.00           C
ATOM   1049  O   LEU A  62      73.048  73.923 107.744  1.00  0.00           O
ATOM   1050  N   GLY A  63      71.238  74.783 108.663  1.00  0.00           N
ATOM   1052  CA  GLY A  63      71.397  76.113 108.054  1.00  0.00           C
ATOM   1055  C   GLY A  63      72.728  76.802 108.273  1.00  0.00           C
ATOM   1056  O   GLY A  63      73.198  77.552 107.424  1.00  0.00           O
ATOM   1057  N   ASN A  64      73.377  76.493 109.414  1.00  0.00           N
ATOM   1059  CA  ASN A  64      74.647  77.042 109.854  1.00  0.00           C
ATOM   1061  CB  ASN A  64      74.948  76.692 111.344  1.00  0.00           C
ATOM   1064  CG  ASN A  64      74.048  77.333 112.403  1.00  0.00           C
ATOM   1065  OD1 ASN A  64      73.427  78.393 112.284  1.00  0.00           O
ATOM   1066  ND2 ASN A  64      74.037  76.692 113.604  1.00  0.00           N
ATOM   1069  C   ASN A  64      75.838  76.532 109.024  1.00  0.00           C
ATOM   1070  O   ASN A  64      76.927  77.083 109.134  1.00  0.00           O
ATOM   1071  N   ASN A  65      75.687  75.452 108.213  1.00  0.00           N
ATOM   1073  CA  ASN A  65      76.808  74.853 107.483  1.00  0.00           C
ATOM   1075  CB  ASN A  65      76.838  73.342 107.813  1.00  0.00           C
ATOM   1078  CG  ASN A  65      75.567  72.662 107.343  1.00  0.00           C
ATOM   1079  OD1 ASN A  65      75.077  72.852 106.244  1.00  0.00           O
ATOM   1080  ND2 ASN A  65      74.948  71.853 108.213  1.00  0.00           N
ATOM   1083  C   ASN A  65      76.777  75.092 105.974  1.00  0.00           C
ATOM   1084  O   ASN A  65      77.687  74.692 105.244  1.00  0.00           O
ATOM   1085  N   ILE A  66      75.707  75.762 105.493  1.00  0.00           N
ATOM   1087  CA  ILE A  66      75.347  75.973 104.094  1.00  0.00           C
ATOM   1089  CB  ILE A  66      74.058  75.222 103.693  1.00  0.00           C
ATOM   1091  CG2 ILE A  66      72.798  75.872 104.334  1.00  0.00           C
ATOM   1095  CG1 ILE A  66      73.907  74.973 102.163  1.00  0.00           C
ATOM   1098  CD  ILE A  66      72.817  73.972 101.764  1.00  0.00           C
ATOM   1102  C   ILE A  66      75.207  77.473 103.854  1.00  0.00           C
ATOM   1103  O   ILE A  66      75.558  78.302 104.684  1.00  0.00           O
ATOM   1104  N   ASN A  67      74.717  77.852 102.664  1.00  0.00           N
ATOM   1106  CA  ASN A  67      74.567  79.213 102.224  1.00  0.00           C
ATOM   1108  CB  ASN A  67      75.737  79.573 101.254  1.00  0.00           C
ATOM   1111  CG  ASN A  67      77.118  79.192 101.794  1.00  0.00           C
ATOM   1112  OD1 ASN A  67      77.687  79.932 102.604  1.00  0.00           O
ATOM   1113  ND2 ASN A  67      77.717  78.092 101.303  1.00  0.00           N
ATOM   1116  C   ASN A  67      73.257  79.353 101.433  1.00  0.00           C
ATOM   1117  O   ASN A  67      73.037  78.632 100.453  1.00  0.00           O
ATOM   1118  N   GLY A  68      72.368  80.312 101.794  1.00  0.00           N
ATOM   1120  CA  GLY A  68      71.327  80.793 100.883  1.00  0.00           C
ATOM   1123  C   GLY A  68      69.887  80.573 101.293  1.00  0.00           C
ATOM   1124  O   GLY A  68      69.417  79.452 101.423  1.00  0.00           O
ATOM   1125  N   GLN A  69      69.158  81.702 101.373  1.00  0.00           N
ATOM   1127  CA  GLN A  69      67.728  81.793 101.613  1.00  0.00           C
ATOM   1129  CB  GLN A  69      66.808  80.842 100.794  1.00  0.00           C
ATOM   1132  CG  GLN A  69      66.888  80.982  99.264  1.00  0.00           C
ATOM   1135  CD  GLN A  69      67.668  79.863  98.593  1.00  0.00           C
ATOM   1136  OE1 GLN A  69      67.228  78.712  98.574  1.00  0.00           O
ATOM   1137  NE2 GLN A  69      68.808  80.212  97.963  1.00  0.00           N
ATOM   1140  C   GLN A  69      67.268  81.732 103.063  1.00  0.00           C
ATOM   1141  O   GLN A  69      67.687  80.842 103.824  1.00  0.00           O
ATOM   1142  N   PRO A  70      66.348  82.612 103.504  1.00  0.00           N
ATOM   1143  CD  PRO A  70      65.807  83.762 102.763  1.00  0.00           C
ATOM   1146  CA  PRO A  70      65.458  82.253 104.593  1.00  0.00           C
ATOM   1148  CB  PRO A  70      64.557  83.463 104.784  1.00  0.00           C
ATOM   1151  CG  PRO A  70      64.417  84.002 103.373  1.00  0.00           C
ATOM   1154  C   PRO A  70      64.677  80.992 104.294  1.00  0.00           C
ATOM   1155  O   PRO A  70      64.068  80.842 103.233  1.00  0.00           O
ATOM   1156  N   VAL A  71      64.708  80.072 105.244  1.00  0.00           N
ATOM   1158  CA  VAL A  71      64.318  78.723 105.033  1.00  0.00           C
ATOM   1160  CB  VAL A  71      65.507  77.823 105.353  1.00  0.00           C
ATOM   1162  CG1 VAL A  71      65.857  77.852 106.843  1.00  0.00           C
ATOM   1166  CG2 VAL A  71      65.248  76.393 104.893  1.00  0.00           C
ATOM   1170  C   VAL A  71      63.128  78.482 105.913  1.00  0.00           C
ATOM   1171  O   VAL A  71      62.907  79.132 106.944  1.00  0.00           O
ATOM   1172  N   ASN A  72      62.268  77.543 105.493  1.00  0.00           N
ATOM   1174  CA  ASN A  72      61.118  77.162 106.274  1.00  0.00           C
ATOM   1176  CB  ASN A  72      59.877  77.963 105.783  1.00  0.00           C
ATOM   1179  CG  ASN A  72      58.667  77.793 106.683  1.00  0.00           C
ATOM   1180  OD1 ASN A  72      58.567  76.862 107.494  1.00  0.00           O
ATOM   1181  ND2 ASN A  72      57.697  78.732 106.573  1.00  0.00           N
ATOM   1184  C   ASN A  72      60.978  75.652 106.204  1.00  0.00           C
ATOM   1185  O   ASN A  72      60.807  75.062 105.143  1.00  0.00           O
ATOM   1186  N   TYR A  73      61.048  74.993 107.373  1.00  0.00           N
ATOM   1188  CA  TYR A  73      60.868  73.572 107.494  1.00  0.00           C
ATOM   1190  CB  TYR A  73      61.888  72.893 108.434  1.00  0.00           C
ATOM   1193  CG  TYR A  73      63.247  73.052 107.823  1.00  0.00           C
ATOM   1194  CD1 TYR A  73      63.978  74.232 108.003  1.00  0.00           C
ATOM   1196  CE1 TYR A  73      65.228  74.393 107.393  1.00  0.00           C
ATOM   1198  CZ  TYR A  73      65.737  73.382 106.573  1.00  0.00           C
ATOM   1199  OH  TYR A  73      67.007  73.542 106.013  1.00  0.00           O
ATOM   1201  CD2 TYR A  73      63.798  72.012 107.054  1.00  0.00           C
ATOM   1203  CE2 TYR A  73      65.038  72.182 106.423  1.00  0.00           C
ATOM   1205  C   TYR A  73      59.467  73.333 107.984  1.00  0.00           C
ATOM   1206  O   TYR A  73      59.027  73.872 109.004  1.00  0.00           O
ATOM   1207  N   LYS A  74      58.728  72.533 107.214  1.00  0.00           N
ATOM   1209  CA  LYS A  74      57.327  72.302 107.434  1.00  0.00           C
ATOM   1211  CB  LYS A  74      56.527  72.922 106.274  1.00  0.00           C
ATOM   1214  CG  LYS A  74      56.717  74.432 106.093  1.00  0.00           C
ATOM   1217  CD  LYS A  74      56.057  74.923 104.803  1.00  0.00           C
ATOM   1220  CE  LYS A  74      56.177  76.423 104.574  1.00  0.00           C
ATOM   1223  NZ  LYS A  74      55.458  76.802 103.343  1.00  0.00           N
ATOM   1227  C   LYS A  74      57.127  70.792 107.504  1.00  0.00           C
ATOM   1228  O   LYS A  74      57.487  70.052 106.583  1.00  0.00           O
ATOM   1229  N   VAL A  75      56.568  70.293 108.623  1.00  0.00           N
ATOM   1231  CA  VAL A  75      56.418  68.863 108.793  1.00  0.00           C
ATOM   1233  CB  VAL A  75      56.927  68.342 110.143  1.00  0.00           C
ATOM   1235  CG1 VAL A  75      56.097  68.802 111.354  1.00  0.00           C
ATOM   1239  CG2 VAL A  75      57.097  66.802 110.123  1.00  0.00           C
ATOM   1243  C   VAL A  75      54.978  68.533 108.464  1.00  0.00           C
ATOM   1244  O   VAL A  75      54.058  69.323 108.693  1.00  0.00           O
ATOM   1245  N   TYR A  76      54.728  67.382 107.823  1.00  0.00           N
ATOM   1247  CA  TYR A  76      53.397  67.022 107.393  1.00  0.00           C
ATOM   1249  CB  TYR A  76      53.158  67.223 105.883  1.00  0.00           C
ATOM   1252  CG  TYR A  76      53.228  68.662 105.473  1.00  0.00           C
ATOM   1253  CD1 TYR A  76      54.487  69.253 105.323  1.00  0.00           C
ATOM   1255  CE1 TYR A  76      54.597  70.582 104.924  1.00  0.00           C
ATOM   1257  CZ  TYR A  76      53.478  71.342 104.623  1.00  0.00           C
ATOM   1258  OH  TYR A  76      53.728  72.673 104.234  1.00  0.00           O
ATOM   1260  CD2 TYR A  76      52.088  69.422 105.153  1.00  0.00           C
ATOM   1262  CE2 TYR A  76      52.208  70.762 104.714  1.00  0.00           C
ATOM   1264  C   TYR A  76      53.107  65.582 107.713  1.00  0.00           C
ATOM   1265  O   TYR A  76      53.988  64.713 107.754  1.00  0.00           O
ATOM   1266  N   MET A  77      51.818  65.253 107.944  1.00  0.00           N
ATOM   1268  CA  MET A  77      51.447  63.892 108.273  1.00  0.00           C
ATOM   1270  CB  MET A  77      50.217  63.872 109.213  1.00  0.00           C
ATOM   1273  CG  MET A  77      49.768  62.472 109.663  1.00  0.00           C
ATOM   1276  SD  MET A  77      48.317  62.452 110.773  1.00  0.00           S
ATOM   1277  CE  MET A  77      47.088  63.062 109.584  1.00  0.00           C
ATOM   1281  C   MET A  77      51.288  63.052 107.014  1.00  0.00           C
ATOM   1282  O   MET A  77      50.248  62.993 106.373  1.00  0.00           O
ATOM   1283  N   ALA A  78      52.357  62.362 106.583  1.00  0.00           N
ATOM   1285  CA  ALA A  78      52.247  61.212 105.724  1.00  0.00           C
ATOM   1287  CB  ALA A  78      52.818  61.452 104.323  1.00  0.00           C
ATOM   1291  C   ALA A  78      53.018  60.082 106.364  1.00  0.00           C
ATOM   1292  O   ALA A  78      53.998  60.342 107.054  1.00  0.00           O
ATOM   1293  N   LYS A  79      52.587  58.822 106.163  1.00  0.00           N
ATOM   1295  CA  LYS A  79      53.347  57.652 106.583  1.00  0.00           C
ATOM   1297  CB  LYS A  79      52.427  56.413 106.594  1.00  0.00           C
ATOM   1300  CG  LYS A  79      51.377  56.413 107.713  1.00  0.00           C
ATOM   1303  CD  LYS A  79      50.257  55.373 107.513  1.00  0.00           C
ATOM   1306  CE  LYS A  79      50.787  53.952 107.254  1.00  0.00           C
ATOM   1309  NZ  LYS A  79      49.658  53.003 107.184  1.00  0.00           N
ATOM   1313  C   LYS A  79      54.518  57.362 105.664  1.00  0.00           C
ATOM   1314  O   LYS A  79      55.498  56.732 106.044  1.00  0.00           O
ATOM   1315  N   ASP A  80      54.437  57.832 104.414  1.00  0.00           N
ATOM   1317  CA  ASP A  80      55.448  57.622 103.413  1.00  0.00           C
ATOM   1319  CB  ASP A  80      54.887  58.042 102.033  1.00  0.00           C
ATOM   1322  CG  ASP A  80      53.637  57.272 101.643  1.00  0.00           C
ATOM   1323  OD1 ASP A  80      53.268  56.283 102.313  1.00  0.00           O
ATOM   1324  OD2 ASP A  80      53.007  57.743 100.654  1.00  0.00           O
ATOM   1325  C   ASP A  80      56.727  58.393 103.704  1.00  0.00           C
ATOM   1326  O   ASP A  80      56.727  59.573 104.054  1.00  0.00           O
ATOM   1327  N   VAL A  81      57.868  57.702 103.563  1.00  0.00           N
ATOM   1329  CA  VAL A  81      59.157  58.253 103.943  1.00  0.00           C
ATOM   1331  CB  VAL A  81      60.108  57.192 104.474  1.00  0.00           C
ATOM   1333  CG1 VAL A  81      59.458  56.562 105.713  1.00  0.00           C
ATOM   1337  CG2 VAL A  81      60.417  56.083 103.453  1.00  0.00           C
ATOM   1341  C   VAL A  81      59.737  59.012 102.783  1.00  0.00           C
ATOM   1342  O   VAL A  81      60.017  58.472 101.713  1.00  0.00           O
ATOM   1343  N   ASN A  82      59.827  60.342 102.944  1.00  0.00           N
ATOM   1345  CA  ASN A  82      60.378  61.202 101.934  1.00  0.00           C
ATOM   1347  CB  ASN A  82      59.408  61.302 100.703  1.00  0.00           C
ATOM   1350  CG  ASN A  82      60.057  61.882  99.444  1.00  0.00           C
ATOM   1351  OD1 ASN A  82      61.077  62.552  99.523  1.00  0.00           O
ATOM   1352  ND2 ASN A  82      59.437  61.613  98.264  1.00  0.00           N
ATOM   1355  C   ASN A  82      60.687  62.502 102.693  1.00  0.00           C
ATOM   1356  O   ASN A  82      60.147  62.762 103.774  1.00  0.00           O
ATOM   1357  N   ALA A  83      61.568  63.353 102.163  1.00  0.00           N
ATOM   1359  CA  ALA A  83      61.597  64.743 102.513  1.00  0.00           C
ATOM   1361  CB  ALA A  83      62.567  65.122 103.663  1.00  0.00           C
ATOM   1365  C   ALA A  83      62.067  65.412 101.263  1.00  0.00           C
ATOM   1366  O   ALA A  83      62.888  64.842 100.554  1.00  0.00           O
ATOM   1367  N   PHE A  84      61.568  66.613 100.964  1.00  0.00           N
ATOM   1369  CA  PHE A  84      61.937  67.252  99.724  1.00  0.00           C
ATOM   1371  CB  PHE A  84      61.088  66.823  98.523  1.00  0.00           C
ATOM   1374  CG  PHE A  84      59.658  67.162  98.733  1.00  0.00           C
ATOM   1375  CD1 PHE A  84      58.817  66.302  99.453  1.00  0.00           C
ATOM   1377  CE1 PHE A  84      57.468  66.602  99.603  1.00  0.00           C
ATOM   1379  CZ  PHE A  84      56.927  67.712  98.954  1.00  0.00           C
ATOM   1381  CD2 PHE A  84      59.128  68.333  98.184  1.00  0.00           C
ATOM   1383  CE2 PHE A  84      57.757  68.592  98.254  1.00  0.00           C
ATOM   1385  C   PHE A  84      61.967  68.753  99.854  1.00  0.00           C
ATOM   1386  O   PHE A  84      61.207  69.353 100.614  1.00  0.00           O
ATOM   1387  N   ALA A  85      62.847  69.382  99.073  1.00  0.00           N
ATOM   1389  CA  ALA A  85      62.948  70.802  98.963  1.00  0.00           C
ATOM   1391  CB  ALA A  85      64.397  71.302  98.984  1.00  0.00           C
ATOM   1395  C   ALA A  85      62.268  71.212  97.684  1.00  0.00           C
ATOM   1396  O   ALA A  85      62.417  70.612  96.633  1.00  0.00           O
ATOM   1397  N   MET A  86      61.478  72.283  97.784  1.00  0.00           N
ATOM   1399  CA  MET A  86      61.007  73.042  96.653  1.00  0.00           C
ATOM   1401  CB  MET A  86      59.548  73.473  96.893  1.00  0.00           C
ATOM   1404  CG  MET A  86      58.627  72.243  97.103  1.00  0.00           C
ATOM   1407  SD  MET A  86      58.518  71.142  95.673  1.00  0.00           S
ATOM   1408  CE  MET A  86      57.497  72.223  94.643  1.00  0.00           C
ATOM   1412  C   MET A  86      61.958  74.222  96.484  1.00  0.00           C
ATOM   1413  O   MET A  86      62.967  74.323  97.173  1.00  0.00           O
ATOM   1414  N   ALA A  87      61.717  75.152  95.544  1.00  0.00           N
ATOM   1416  CA  ALA A  87      62.347  76.462  95.564  1.00  0.00           C
ATOM   1418  CB  ALA A  87      61.857  77.302  94.364  1.00  0.00           C
ATOM   1422  C   ALA A  87      62.307  77.243  96.893  1.00  0.00           C
ATOM   1423  O   ALA A  87      61.548  76.952  97.813  1.00  0.00           O
ATOM   1424  N   ASN A  88      63.187  78.262  97.004  1.00  0.00           N
ATOM   1426  CA  ASN A  88      63.458  79.162  98.133  1.00  0.00           C
ATOM   1428  CB  ASN A  88      62.598  80.462  98.184  1.00  0.00           C
ATOM   1431  CG  ASN A  88      63.397  81.642  98.744  1.00  0.00           C
ATOM   1432  OD1 ASN A  88      63.347  81.992  99.913  1.00  0.00           O
ATOM   1433  ND2 ASN A  88      64.178  82.332  97.874  1.00  0.00           N
ATOM   1436  C   ASN A  88      63.467  78.572  99.523  1.00  0.00           C
ATOM   1437  O   ASN A  88      62.917  79.143 100.444  1.00  0.00           O
ATOM   1438  N   GLY A  89      64.107  77.423  99.724  1.00  0.00           N
ATOM   1440  CA  GLY A  89      64.268  76.893 101.063  1.00  0.00           C
ATOM   1443  C   GLY A  89      62.987  76.482 101.764  1.00  0.00           C
ATOM   1444  O   GLY A  89      62.937  76.503 102.984  1.00  0.00           O
ATOM   1445  N   CYS A  90      61.927  76.072 101.044  1.00  0.00           N
ATOM   1447  CA  CYS A  90      60.847  75.382 101.723  1.00  0.00           C
ATOM   1449  CB  CYS A  90      59.417  75.932 101.373  1.00  0.00           C
ATOM   1452  SG  CYS A  90      58.307  74.993 100.274  1.00  0.00           S
ATOM   1454  C   CYS A  90      61.097  73.882 101.594  1.00  0.00           C
ATOM   1455  O   CYS A  90      61.057  73.283 100.524  1.00  0.00           O
ATOM   1456  N   ILE A  91      61.418  73.272 102.754  1.00  0.00           N
ATOM   1458  CA  ILE A  91      61.777  71.862 102.863  1.00  0.00           C
ATOM   1460  CB  ILE A  91      63.097  71.543 103.584  1.00  0.00           C
ATOM   1462  CG2 ILE A  91      63.247  70.022 103.824  1.00  0.00           C
ATOM   1466  CG1 ILE A  91      64.347  72.022 102.793  1.00  0.00           C
ATOM   1469  CD  ILE A  91      64.728  73.482 103.014  1.00  0.00           C
ATOM   1473  C   ILE A  91      60.617  71.232 103.593  1.00  0.00           C
ATOM   1474  O   ILE A  91      60.137  71.702 104.623  1.00  0.00           O
ATOM   1475  N   ARG A  92      60.108  70.143 103.014  1.00  0.00           N
ATOM   1477  CA  ARG A  92      58.897  69.503 103.434  1.00  0.00           C
ATOM   1479  CB  ARG A  92      57.958  69.432 102.214  1.00  0.00           C
ATOM   1482  CG  ARG A  92      56.527  69.012 102.594  1.00  0.00           C
ATOM   1485  CD  ARG A  92      55.347  69.443 101.703  1.00  0.00           C
ATOM   1488  NE  ARG A  92      55.187  70.942 101.694  1.00  0.00           N
ATOM   1490  CZ  ARG A  92      55.677  71.713 100.733  1.00  0.00           C
ATOM   1491  NH1 ARG A  92      56.667  71.342  99.943  1.00  0.00           N
ATOM   1494  NH2 ARG A  92      55.118  72.872 100.514  1.00  0.00           N
ATOM   1497  C   ARG A  92      59.268  68.132 103.914  1.00  0.00           C
ATOM   1498  O   ARG A  92      59.798  67.312 103.164  1.00  0.00           O
ATOM   1499  N   VAL A  93      59.027  67.842 105.204  1.00  0.00           N
ATOM   1501  CA  VAL A  93      59.487  66.632 105.834  1.00  0.00           C
ATOM   1503  CB  VAL A  93      60.267  66.912 107.114  1.00  0.00           C
ATOM   1505  CG1 VAL A  93      60.847  65.603 107.683  1.00  0.00           C
ATOM   1509  CG2 VAL A  93      61.418  67.893 106.783  1.00  0.00           C
ATOM   1513  C   VAL A  93      58.247  65.833 106.143  1.00  0.00           C
ATOM   1514  O   VAL A  93      57.317  66.312 106.783  1.00  0.00           O
ATOM   1515  N   TYR A  94      58.158  64.583 105.684  1.00  0.00           N
ATOM   1517  CA  TYR A  94      57.027  63.752 106.063  1.00  0.00           C
ATOM   1519  CB  TYR A  94      56.698  62.682 105.013  1.00  0.00           C
ATOM   1522  CG  TYR A  94      56.267  63.323 103.714  1.00  0.00           C
ATOM   1523  CD1 TYR A  94      54.957  63.792 103.523  1.00  0.00           C
ATOM   1525  CE1 TYR A  94      54.507  64.122 102.224  1.00  0.00           C
ATOM   1527  CZ  TYR A  94      55.388  64.092 101.143  1.00  0.00           C
ATOM   1528  OH  TYR A  94      54.927  64.393  99.843  1.00  0.00           O
ATOM   1530  CD2 TYR A  94      57.138  63.323 102.614  1.00  0.00           C
ATOM   1532  CE2 TYR A  94      56.717  63.722 101.344  1.00  0.00           C
ATOM   1534  C   TYR A  94      57.257  63.112 107.413  1.00  0.00           C
ATOM   1535  O   TYR A  94      58.368  62.743 107.783  1.00  0.00           O
ATOM   1536  N   SER A  95      56.187  62.962 108.203  1.00  0.00           N
ATOM   1538  CA  SER A  95      56.158  62.382 109.554  1.00  0.00           C
ATOM   1540  CB  SER A  95      54.667  62.272 109.983  1.00  0.00           C
ATOM   1543  OG  SER A  95      54.507  61.833 111.324  1.00  0.00           O
ATOM   1545  C   SER A  95      56.717  60.993 109.644  1.00  0.00           C
ATOM   1546  O   SER A  95      57.468  60.653 110.563  1.00  0.00           O
ATOM   1547  N   GLY A  96      56.368  60.163 108.643  1.00  0.00           N
ATOM   1549  CA  GLY A  96      56.818  58.792 108.474  1.00  0.00           C
ATOM   1552  C   GLY A  96      58.287  58.692 108.313  1.00  0.00           C
ATOM   1553  O   GLY A  96      58.907  57.762 108.814  1.00  0.00           O
ATOM   1554  N   LEU A  97      58.928  59.682 107.664  1.00  0.00           N
ATOM   1556  CA  LEU A  97      60.368  59.772 107.574  1.00  0.00           C
ATOM   1558  CB  LEU A  97      60.777  61.002 106.743  1.00  0.00           C
ATOM   1561  CG  LEU A  97      62.277  61.122 106.454  1.00  0.00           C
ATOM   1563  CD1 LEU A  97      62.707  60.142 105.353  1.00  0.00           C
ATOM   1567  CD2 LEU A  97      62.608  62.562 106.074  1.00  0.00           C
ATOM   1571  C   LEU A  97      61.018  59.853 108.943  1.00  0.00           C
ATOM   1572  O   LEU A  97      61.897  59.082 109.274  1.00  0.00           O
ATOM   1573  N   MET A  98      60.507  60.713 109.843  1.00  0.00           N
ATOM   1575  CA  MET A  98      61.048  60.783 111.193  1.00  0.00           C
ATOM   1577  CB  MET A  98      60.448  61.963 111.983  1.00  0.00           C
ATOM   1580  CG  MET A  98      60.927  63.333 111.484  1.00  0.00           C
ATOM   1583  SD  MET A  98      60.807  64.612 112.763  1.00  0.00           S
ATOM   1584  CE  MET A  98      62.307  64.132 113.663  1.00  0.00           C
ATOM   1588  C   MET A  98      60.927  59.513 112.014  1.00  0.00           C
ATOM   1589  O   MET A  98      61.768  59.232 112.863  1.00  0.00           O
ATOM   1590  N   ASP A  99      59.917  58.673 111.713  1.00  0.00           N
ATOM   1592  CA  ASP A  99      59.667  57.442 112.443  1.00  0.00           C
ATOM   1594  CB  ASP A  99      58.117  57.232 112.483  1.00  0.00           C
ATOM   1597  CG  ASP A  99      57.447  56.372 111.423  1.00  0.00           C
ATOM   1598  OD1 ASP A  99      57.998  55.352 110.964  1.00  0.00           O
ATOM   1599  OD2 ASP A  99      56.218  56.602 111.254  1.00  0.00           O
ATOM   1600  C   ASP A  99      60.537  56.302 111.914  1.00  0.00           C
ATOM   1601  O   ASP A  99      60.647  55.243 112.533  1.00  0.00           O
ATOM   1602  N   MET A 100      61.247  56.522 110.783  1.00  0.00           N
ATOM   1604  CA  MET A 100      62.197  55.592 110.204  1.00  0.00           C
ATOM   1606  CB  MET A 100      62.127  55.612 108.653  1.00  0.00           C
ATOM   1609  CG  MET A 100      61.077  54.632 108.114  1.00  0.00           C
ATOM   1612  SD  MET A 100      61.387  52.892 108.523  1.00  0.00           S
ATOM   1613  CE  MET A 100      62.298  52.522 107.004  1.00  0.00           C
ATOM   1617  C   MET A 100      63.648  55.772 110.603  1.00  0.00           C
ATOM   1618  O   MET A 100      64.467  54.912 110.274  1.00  0.00           O
ATOM   1619  N   MET A 101      64.017  56.833 111.354  1.00  0.00           N
ATOM   1621  CA  MET A 101      65.437  57.073 111.543  1.00  0.00           C
ATOM   1623  CB  MET A 101      66.067  57.752 110.313  1.00  0.00           C
ATOM   1626  CG  MET A 101      65.397  59.062 109.893  1.00  0.00           C
ATOM   1629  SD  MET A 101      64.627  58.932 108.283  1.00  0.00           S
ATOM   1630  CE  MET A 101      65.577  60.173 107.393  1.00  0.00           C
ATOM   1634  C   MET A 101      65.857  57.852 112.774  1.00  0.00           C
ATOM   1635  O   MET A 101      65.077  58.502 113.474  1.00  0.00           O
ATOM   1636  N   THR A 102      67.168  57.752 113.093  1.00  0.00           N
ATOM   1638  CA  THR A 102      67.798  58.452 114.213  1.00  0.00           C
ATOM   1640  CB  THR A 102      68.997  57.712 114.813  1.00  0.00           C
ATOM   1642  OG1 THR A 102      69.368  58.323 116.034  1.00  0.00           O
ATOM   1644  CG2 THR A 102      70.207  57.702 113.864  1.00  0.00           C
ATOM   1648  C   THR A 102      68.138  59.903 113.873  1.00  0.00           C
ATOM   1649  O   THR A 102      67.878  60.363 112.774  1.00  0.00           O
ATOM   1650  N   ASP A 103      68.687  60.702 114.824  1.00  0.00           N
ATOM   1652  CA  ASP A 103      68.988  62.112 114.603  1.00  0.00           C
ATOM   1654  CB  ASP A 103      69.397  62.822 115.923  1.00  0.00           C
ATOM   1657  CG  ASP A 103      70.798  62.542 116.463  1.00  0.00           C
ATOM   1658  OD1 ASP A 103      71.308  61.402 116.324  1.00  0.00           O
ATOM   1659  OD2 ASP A 103      71.277  63.442 117.214  1.00  0.00           O
ATOM   1660  C   ASP A 103      69.988  62.342 113.474  1.00  0.00           C
ATOM   1661  O   ASP A 103      69.677  63.042 112.513  1.00  0.00           O
ATOM   1662  N   ASN A 104      71.127  61.642 113.483  1.00  0.00           N
ATOM   1664  CA  ASN A 104      72.118  61.772 112.424  1.00  0.00           C
ATOM   1666  CB  ASN A 104      73.327  60.853 112.713  1.00  0.00           C
ATOM   1669  CG  ASN A 104      73.978  61.283 114.013  1.00  0.00           C
ATOM   1670  OD1 ASN A 104      73.738  62.353 114.574  1.00  0.00           O
ATOM   1671  ND2 ASN A 104      74.857  60.402 114.554  1.00  0.00           N
ATOM   1674  C   ASN A 104      71.567  61.392 111.053  1.00  0.00           C
ATOM   1675  O   ASN A 104      71.808  62.022 110.024  1.00  0.00           O
ATOM   1676  N   GLU A 105      70.807  60.293 111.044  1.00  0.00           N
ATOM   1678  CA  GLU A 105      70.168  59.673 109.924  1.00  0.00           C
ATOM   1680  CB  GLU A 105      69.768  58.272 110.473  1.00  0.00           C
ATOM   1683  CG  GLU A 105      69.338  57.173 109.474  1.00  0.00           C
ATOM   1686  CD  GLU A 105      69.088  55.853 110.193  1.00  0.00           C
ATOM   1687  OE1 GLU A 105      68.458  55.833 111.293  1.00  0.00           O
ATOM   1688  OE2 GLU A 105      69.597  54.802 109.724  1.00  0.00           O
ATOM   1689  C   GLU A 105      69.027  60.542 109.353  1.00  0.00           C
ATOM   1690  O   GLU A 105      68.868  60.653 108.133  1.00  0.00           O
ATOM   1691  N   VAL A 106      68.237  61.262 110.193  1.00  0.00           N
ATOM   1693  CA  VAL A 106      67.368  62.333 109.694  1.00  0.00           C
ATOM   1695  CB  VAL A 106      66.218  62.712 110.643  1.00  0.00           C
ATOM   1697  CG1 VAL A 106      66.618  63.673 111.774  1.00  0.00           C
ATOM   1701  CG2 VAL A 106      65.067  63.312 109.813  1.00  0.00           C
ATOM   1705  C   VAL A 106      68.118  63.542 109.173  1.00  0.00           C
ATOM   1706  O   VAL A 106      67.857  64.043 108.084  1.00  0.00           O
ATOM   1707  N   GLU A 107      69.137  64.022 109.893  1.00  0.00           N
ATOM   1709  CA  GLU A 107      69.927  65.183 109.514  1.00  0.00           C
ATOM   1711  CB  GLU A 107      70.937  65.482 110.624  1.00  0.00           C
ATOM   1714  CG  GLU A 107      70.238  66.122 111.834  1.00  0.00           C
ATOM   1717  CD  GLU A 107      71.228  66.332 112.953  1.00  0.00           C
ATOM   1718  OE1 GLU A 107      71.717  65.302 113.474  1.00  0.00           O
ATOM   1719  OE2 GLU A 107      71.527  67.503 113.283  1.00  0.00           O
ATOM   1720  C   GLU A 107      70.658  65.072 108.194  1.00  0.00           C
ATOM   1721  O   GLU A 107      70.717  66.012 107.403  1.00  0.00           O
ATOM   1722  N   ALA A 108      71.217  63.902 107.933  1.00  0.00           N
ATOM   1724  CA  ALA A 108      71.618  63.403 106.643  1.00  0.00           C
ATOM   1726  CB  ALA A 108      71.698  61.903 106.853  1.00  0.00           C
ATOM   1730  C   ALA A 108      70.728  63.712 105.444  1.00  0.00           C
ATOM   1731  O   ALA A 108      71.118  64.472 104.554  1.00  0.00           O
ATOM   1732  N   VAL A 109      69.497  63.143 105.393  1.00  0.00           N
ATOM   1734  CA  VAL A 109      68.537  63.353 104.313  1.00  0.00           C
ATOM   1736  CB  VAL A 109      67.357  62.392 104.434  1.00  0.00           C
ATOM   1738  CG1 VAL A 109      66.267  62.832 105.423  1.00  0.00           C
ATOM   1742  CG2 VAL A 109      66.727  62.162 103.054  1.00  0.00           C
ATOM   1746  C   VAL A 109      68.128  64.812 104.183  1.00  0.00           C
ATOM   1747  O   VAL A 109      68.147  65.402 103.103  1.00  0.00           O
ATOM   1748  N   ILE A 110      67.847  65.503 105.323  1.00  0.00           N
ATOM   1750  CA  ILE A 110      67.548  66.922 105.374  1.00  0.00           C
ATOM   1752  CB  ILE A 110      67.158  67.412 106.774  1.00  0.00           C
ATOM   1754  CG2 ILE A 110      66.698  68.882 106.723  1.00  0.00           C
ATOM   1758  CG1 ILE A 110      66.067  66.562 107.483  1.00  0.00           C
ATOM   1761  CD  ILE A 110      64.638  66.842 107.044  1.00  0.00           C
ATOM   1765  C   ILE A 110      68.717  67.732 104.813  1.00  0.00           C
ATOM   1766  O   ILE A 110      68.558  68.753 104.153  1.00  0.00           O
ATOM   1767  N   GLY A 111      69.967  67.272 105.053  1.00  0.00           N
ATOM   1769  CA  GLY A 111      71.207  67.793 104.504  1.00  0.00           C
ATOM   1772  C   GLY A 111      71.338  67.702 103.014  1.00  0.00           C
ATOM   1773  O   GLY A 111      71.687  68.673 102.373  1.00  0.00           O
ATOM   1774  N   HIS A 112      71.058  66.522 102.424  1.00  0.00           N
ATOM   1776  CA  HIS A 112      71.037  66.342 100.974  1.00  0.00           C
ATOM   1778  CB  HIS A 112      70.698  64.872 100.624  1.00  0.00           C
ATOM   1781  ND1 HIS A 112      72.048  64.552  98.604  1.00  0.00           N
ATOM   1782  CG  HIS A 112      70.787  64.603  99.164  1.00  0.00           C
ATOM   1783  CE1 HIS A 112      71.838  64.283  97.334  1.00  0.00           C
ATOM   1785  NE2 HIS A 112      70.518  64.162  97.044  1.00  0.00           N
ATOM   1787  CD2 HIS A 112      69.838  64.353  98.224  1.00  0.00           C
ATOM   1789  C   HIS A 112      70.017  67.223 100.293  1.00  0.00           C
ATOM   1790  O   HIS A 112      70.287  67.952  99.334  1.00  0.00           O
ATOM   1791  N   GLU A 113      68.808  67.223 100.864  1.00  0.00           N
ATOM   1793  CA  GLU A 113      67.677  67.982 100.403  1.00  0.00           C
ATOM   1795  CB  GLU A 113      66.467  67.473 101.193  1.00  0.00           C
ATOM   1798  CG  GLU A 113      65.168  67.722 100.433  1.00  0.00           C
ATOM   1801  CD  GLU A 113      65.217  67.122  99.024  1.00  0.00           C
ATOM   1802  OE1 GLU A 113      65.617  65.942  98.903  1.00  0.00           O
ATOM   1803  OE2 GLU A 113      64.807  67.832  98.063  1.00  0.00           O
ATOM   1804  C   GLU A 113      67.808  69.493 100.524  1.00  0.00           C
ATOM   1805  O   GLU A 113      67.478  70.272  99.633  1.00  0.00           O
ATOM   1806  N   MET A 114      68.377  69.982 101.643  1.00  0.00           N
ATOM   1808  CA  MET A 114      68.747  71.382 101.774  1.00  0.00           C
ATOM   1810  CB  MET A 114      69.147  71.683 103.233  1.00  0.00           C
ATOM   1813  CG  MET A 114      69.487  73.152 103.563  1.00  0.00           C
ATOM   1816  SD  MET A 114      70.147  73.442 105.234  1.00  0.00           S
ATOM   1817  CE  MET A 114      71.728  72.562 105.053  1.00  0.00           C
ATOM   1821  C   MET A 114      69.918  71.722 100.873  1.00  0.00           C
ATOM   1822  O   MET A 114      70.128  72.852 100.453  1.00  0.00           O
ATOM   1823  N   GLY A 115      70.687  70.702 100.493  1.00  0.00           N
ATOM   1825  CA  GLY A 115      71.658  70.842  99.434  1.00  0.00           C
ATOM   1828  C   GLY A 115      71.048  71.153  98.093  1.00  0.00           C
ATOM   1829  O   GLY A 115      71.387  72.143  97.433  1.00  0.00           O
ATOM   1830  N   HIS A 116      70.027  70.372  97.673  1.00  0.00           N
ATOM   1832  CA  HIS A 116      69.268  70.582  96.443  1.00  0.00           C
ATOM   1834  CB  HIS A 116      68.067  69.592  96.323  1.00  0.00           C
ATOM   1837  ND1 HIS A 116      68.887  67.902  94.723  1.00  0.00           N
ATOM   1838  CG  HIS A 116      68.388  68.162  95.984  1.00  0.00           C
ATOM   1839  CE1 HIS A 116      68.857  66.592  94.603  1.00  0.00           C
ATOM   1841  NE2 HIS A 116      68.357  65.993  95.704  1.00  0.00           N
ATOM   1843  CD2 HIS A 116      68.048  66.993  96.593  1.00  0.00           C
ATOM   1845  C   HIS A 116      68.687  71.993  96.323  1.00  0.00           C
ATOM   1846  O   HIS A 116      68.658  72.613  95.254  1.00  0.00           O
ATOM   1847  N   VAL A 117      68.177  72.572  97.423  1.00  0.00           N
ATOM   1849  CA  VAL A 117      67.757  73.972  97.444  1.00  0.00           C
ATOM   1851  CB  VAL A 117      66.867  74.243  98.643  1.00  0.00           C
ATOM   1853  CG1 VAL A 117      67.567  74.872  99.854  1.00  0.00           C
ATOM   1857  CG2 VAL A 117      65.737  75.183  98.213  1.00  0.00           C
ATOM   1861  C   VAL A 117      68.868  75.012  97.223  1.00  0.00           C
ATOM   1862  O   VAL A 117      68.707  75.952  96.443  1.00  0.00           O
ATOM   1863  N   ALA A 118      70.048  74.842  97.843  1.00  0.00           N
ATOM   1865  CA  ALA A 118      71.187  75.743  97.703  1.00  0.00           C
ATOM   1867  CB  ALA A 118      72.237  75.352  98.744  1.00  0.00           C
ATOM   1871  C   ALA A 118      71.827  75.732  96.313  1.00  0.00           C
ATOM   1872  O   ALA A 118      72.368  76.732  95.833  1.00  0.00           O
ATOM   1873  N   LEU A 119      71.757  74.583  95.603  1.00  0.00           N
ATOM   1875  CA  LEU A 119      72.197  74.493  94.213  1.00  0.00           C
ATOM   1877  CB  LEU A 119      72.478  73.031  93.813  1.00  0.00           C
ATOM   1880  CG  LEU A 119      73.857  72.482  94.213  1.00  0.00           C
ATOM   1882  CD1 LEU A 119      74.988  73.103  93.403  1.00  0.00           C
ATOM   1886  CD2 LEU A 119      74.167  72.652  95.693  1.00  0.00           C
ATOM   1890  C   LEU A 119      71.147  75.043  93.263  1.00  0.00           C
ATOM   1891  O   LEU A 119      71.368  75.323  92.083  1.00  0.00           O
ATOM   1892  N   GLY A 120      69.918  75.152  93.794  1.00  0.00           N
ATOM   1894  CA  GLY A 120      68.687  75.382  93.084  1.00  0.00           C
ATOM   1897  C   GLY A 120      68.368  74.281  92.114  1.00  0.00           C
ATOM   1898  O   GLY A 120      67.957  74.542  90.993  1.00  0.00           O
ATOM   1899  N   HIS A 121      68.588  73.022  92.493  1.00  0.00           N
ATOM   1901  CA  HIS A 121      68.388  71.902  91.604  1.00  0.00           C
ATOM   1903  CB  HIS A 121      68.907  70.603  92.223  1.00  0.00           C
ATOM   1906  ND1 HIS A 121      70.987  69.802  93.254  1.00  0.00           N
ATOM   1907  CG  HIS A 121      70.408  70.552  92.273  1.00  0.00           C
ATOM   1908  CE1 HIS A 121      72.257  69.762  92.994  1.00  0.00           C
ATOM   1910  NE2 HIS A 121      72.558  70.482  91.884  1.00  0.00           N
ATOM   1912  CD2 HIS A 121      71.368  71.012  91.423  1.00  0.00           C
ATOM   1914  C   HIS A 121      66.957  71.762  91.084  1.00  0.00           C
ATOM   1915  O   HIS A 121      66.768  71.552  89.884  1.00  0.00           O
ATOM   1916  N   VAL A 122      65.927  71.982  91.923  1.00  0.00           N
ATOM   1918  CA  VAL A 122      64.527  72.042  91.493  1.00  0.00           C
ATOM   1920  CB  VAL A 122      63.627  72.363  92.684  1.00  0.00           C
ATOM   1922  CG1 VAL A 122      62.138  72.512  92.304  1.00  0.00           C
ATOM   1926  CG2 VAL A 122      63.788  71.232  93.713  1.00  0.00           C
ATOM   1930  C   VAL A 122      64.268  73.103  90.444  1.00  0.00           C
ATOM   1931  O   VAL A 122      63.607  72.852  89.434  1.00  0.00           O
ATOM   1932  N   LYS A 123      64.817  74.323  90.663  1.00  0.00           N
ATOM   1934  CA  LYS A 123      64.728  75.442  89.754  1.00  0.00           C
ATOM   1936  CB  LYS A 123      65.458  76.662  90.383  1.00  0.00           C
ATOM   1939  CG  LYS A 123      65.238  76.943  91.884  1.00  0.00           C
ATOM   1942  CD  LYS A 123      66.298  77.963  92.334  1.00  0.00           C
ATOM   1945  CE  LYS A 123      66.558  78.073  93.834  1.00  0.00           C
ATOM   1948  NZ  LYS A 123      67.618  79.082  94.044  1.00  0.00           N
ATOM   1952  C   LYS A 123      65.417  75.103  88.423  1.00  0.00           C
ATOM   1953  O   LYS A 123      64.868  75.222  87.343  1.00  0.00           O
ATOM   1954  N   LYS A 124      66.667  74.592  88.504  1.00  0.00           N
ATOM   1956  CA  LYS A 124      67.497  74.281  87.363  1.00  0.00           C
ATOM   1958  CB  LYS A 124      68.897  73.853  87.843  1.00  0.00           C
ATOM   1961  CG  LYS A 124      69.798  73.353  86.713  1.00  0.00           C
ATOM   1964  CD  LYS A 124      71.257  73.152  87.114  1.00  0.00           C
ATOM   1967  CE  LYS A 124      72.077  72.922  85.844  1.00  0.00           C
ATOM   1970  NZ  LYS A 124      73.507  72.812  86.113  1.00  0.00           N
ATOM   1974  C   LYS A 124      66.927  73.232  86.423  1.00  0.00           C
ATOM   1975  O   LYS A 124      66.917  73.393  85.214  1.00  0.00           O
ATOM   1976  N   GLY A 125      66.418  72.122  86.993  1.00  0.00           N
ATOM   1978  CA  GLY A 125      65.798  71.052  86.224  1.00  0.00           C
ATOM   1981  C   GLY A 125      64.527  71.462  85.553  1.00  0.00           C
ATOM   1982  O   GLY A 125      64.327  71.223  84.364  1.00  0.00           O
ATOM   1983  N   MET A 126      63.667  72.192  86.294  1.00  0.00           N
ATOM   1985  CA  MET A 126      62.447  72.782  85.774  1.00  0.00           C
ATOM   1987  CB  MET A 126      61.727  73.552  86.934  1.00  0.00           C
ATOM   1990  CG  MET A 126      60.337  74.113  86.583  1.00  0.00           C
ATOM   1993  SD  MET A 126      58.978  72.933  86.824  1.00  0.00           S
ATOM   1994  CE  MET A 126      58.707  73.353  88.563  1.00  0.00           C
ATOM   1998  C   MET A 126      62.757  73.753  84.633  1.00  0.00           C
ATOM   1999  O   MET A 126      62.147  73.743  83.574  1.00  0.00           O
ATOM   2000  N   GLN A 127      63.777  74.603  84.804  1.00  0.00           N
ATOM   2002  CA  GLN A 127      64.187  75.592  83.834  1.00  0.00           C
ATOM   2004  CB  GLN A 127      65.067  76.652  84.513  1.00  0.00           C
ATOM   2007  CG  GLN A 127      64.217  77.552  85.453  1.00  0.00           C
ATOM   2010  CD  GLN A 127      65.027  78.182  86.574  1.00  0.00           C
ATOM   2011  OE1 GLN A 127      64.548  78.302  87.693  1.00  0.00           O
ATOM   2012  NE2 GLN A 127      66.267  78.622  86.274  1.00  0.00           N
ATOM   2015  C   GLN A 127      64.877  75.082  82.603  1.00  0.00           C
ATOM   2016  O   GLN A 127      64.798  75.702  81.543  1.00  0.00           O
ATOM   2017  N   VAL A 128      65.577  73.952  82.654  1.00  0.00           N
ATOM   2019  CA  VAL A 128      66.228  73.463  81.454  1.00  0.00           C
ATOM   2021  CB  VAL A 128      67.457  72.673  81.823  1.00  0.00           C
ATOM   2023  CG1 VAL A 128      67.187  71.302  82.463  1.00  0.00           C
ATOM   2027  CG2 VAL A 128      68.287  72.503  80.553  1.00  0.00           C
ATOM   2031  C   VAL A 128      65.257  72.692  80.584  1.00  0.00           C
ATOM   2032  O   VAL A 128      65.248  72.832  79.364  1.00  0.00           O
ATOM   2033  N   ALA A 129      64.388  71.893  81.204  1.00  0.00           N
ATOM   2035  CA  ALA A 129      63.327  71.173  80.553  1.00  0.00           C
ATOM   2037  CB  ALA A 129      62.767  70.162  81.554  1.00  0.00           C
ATOM   2041  C   ALA A 129      62.208  72.042  80.013  1.00  0.00           C
ATOM   2042  O   ALA A 129      61.687  71.823  78.914  1.00  0.00           O
ATOM   2043  N   LEU A 130      61.808  73.082  80.763  1.00  0.00           N
ATOM   2045  CA  LEU A 130      60.658  73.872  80.393  1.00  0.00           C
ATOM   2047  CB  LEU A 130      59.757  74.102  81.624  1.00  0.00           C
ATOM   2050  CG  LEU A 130      59.327  72.782  82.293  1.00  0.00           C
ATOM   2052  CD1 LEU A 130      58.247  73.062  83.333  1.00  0.00           C
ATOM   2056  CD2 LEU A 130      58.807  71.722  81.323  1.00  0.00           C
ATOM   2060  C   LEU A 130      61.088  75.183  79.764  1.00  0.00           C
ATOM   2061  O   LEU A 130      60.308  75.853  79.074  1.00  0.00           O
ATOM   2062  N   GLY A 131      62.387  75.503  79.873  1.00  0.00           N
ATOM   2064  CA  GLY A 131      62.998  76.713  79.343  1.00  0.00           C
ATOM   2067  C   GLY A 131      62.668  78.003  80.064  1.00  0.00           C
ATOM   2068  O   GLY A 131      61.708  78.132  80.824  1.00  0.00           O
ATOM   2069  N   THR A 132      63.478  79.032  79.764  1.00  0.00           N
ATOM   2071  CA  THR A 132      63.397  80.413  80.254  1.00  0.00           C
ATOM   2073  CB  THR A 132      64.068  81.393  79.283  1.00  0.00           C
ATOM   2075  OG1 THR A 132      65.428  81.052  79.034  1.00  0.00           O
ATOM   2077  CG2 THR A 132      64.058  82.833  79.834  1.00  0.00           C
ATOM   2081  C   THR A 132      62.018  80.992  80.564  1.00  0.00           C
ATOM   2082  O   THR A 132      61.737  81.371  81.703  1.00  0.00           O
ATOM   2083  N   ASN A 133      61.148  81.132  79.533  1.00  0.00           N
ATOM   2085  CA  ASN A 133      59.947  81.952  79.513  1.00  0.00           C
ATOM   2087  CB  ASN A 133      59.347  81.922  78.073  1.00  0.00           C
ATOM   2090  CG  ASN A 133      58.658  83.242  77.723  1.00  0.00           C
ATOM   2091  OD1 ASN A 133      57.958  83.862  78.514  1.00  0.00           O
ATOM   2092  ND2 ASN A 133      58.897  83.711  76.473  1.00  0.00           N
ATOM   2095  C   ASN A 133      58.947  81.462  80.523  1.00  0.00           C
ATOM   2096  O   ASN A 133      58.347  82.213  81.283  1.00  0.00           O
ATOM   2097  N   ALA A 134      58.788  80.133  80.564  1.00  0.00           N
ATOM   2099  CA  ALA A 134      57.757  79.452  81.294  1.00  0.00           C
ATOM   2101  CB  ALA A 134      57.707  78.022  80.763  1.00  0.00           C
ATOM   2105  C   ALA A 134      57.998  79.463  82.794  1.00  0.00           C
ATOM   2106  O   ALA A 134      57.077  79.482  83.603  1.00  0.00           O
ATOM   2107  N   VAL A 135      59.268  79.542  83.204  1.00  0.00           N
ATOM   2109  CA  VAL A 135      59.597  79.562  84.614  1.00  0.00           C
ATOM   2111  CB  VAL A 135      60.868  78.793  84.893  1.00  0.00           C
ATOM   2113  CG1 VAL A 135      60.917  78.482  86.404  1.00  0.00           C
ATOM   2117  CG2 VAL A 135      60.847  77.462  84.133  1.00  0.00           C
ATOM   2121  C   VAL A 135      59.708  81.003  85.063  1.00  0.00           C
ATOM   2122  O   VAL A 135      59.347  81.353  86.194  1.00  0.00           O
ATOM   2123  N   ARG A 136      60.137  81.943  84.203  1.00  0.00           N
ATOM   2125  CA  ARG A 136      60.017  83.363  84.504  1.00  0.00           C
ATOM   2127  CB  ARG A 136      60.847  84.212  83.523  1.00  0.00           C
ATOM   2130  CG  ARG A 136      60.967  85.683  83.953  1.00  0.00           C
ATOM   2133  CD  ARG A 136      61.978  86.443  83.103  1.00  0.00           C
ATOM   2136  NE  ARG A 136      62.097  87.842  83.624  1.00  0.00           N
ATOM   2138  CZ  ARG A 136      61.228  88.802  83.324  1.00  0.00           C
ATOM   2139  NH1 ARG A 136      60.277  88.573  82.444  1.00  0.00           N
ATOM   2142  NH2 ARG A 136      61.317  89.961  83.923  1.00  0.00           N
ATOM   2145  C   ARG A 136      58.567  83.843  84.624  1.00  0.00           C
ATOM   2146  O   ARG A 136      58.208  84.562  85.544  1.00  0.00           O
ATOM   2147  N   VAL A 137      57.647  83.372  83.743  1.00  0.00           N
ATOM   2149  CA  VAL A 137      56.228  83.673  83.873  1.00  0.00           C
ATOM   2151  CB  VAL A 137      55.388  83.281  82.654  1.00  0.00           C
ATOM   2153  CG1 VAL A 137      55.038  81.782  82.614  1.00  0.00           C
ATOM   2157  CG2 VAL A 137      54.087  84.112  82.633  1.00  0.00           C
ATOM   2161  C   VAL A 137      55.638  83.102  85.164  1.00  0.00           C
ATOM   2162  O   VAL A 137      54.697  83.643  85.724  1.00  0.00           O
ATOM   2163  N   ALA A 138      56.177  81.992  85.693  1.00  0.00           N
ATOM   2165  CA  ALA A 138      55.728  81.402  86.923  1.00  0.00           C
ATOM   2167  CB  ALA A 138      56.277  79.982  86.923  1.00  0.00           C
ATOM   2171  C   ALA A 138      56.228  82.073  88.204  1.00  0.00           C
ATOM   2172  O   ALA A 138      55.628  81.992  89.273  1.00  0.00           O
ATOM   2173  N   ALA A 139      57.398  82.722  88.114  1.00  0.00           N
ATOM   2175  CA  ALA A 139      58.158  83.202  89.244  1.00  0.00           C
ATOM   2177  CB  ALA A 139      59.557  82.612  89.174  1.00  0.00           C
ATOM   2181  C   ALA A 139      58.298  84.713  89.283  1.00  0.00           C
ATOM   2182  O   ALA A 139      58.728  85.222  90.313  1.00  0.00           O
ATOM   2183  N   ALA A 140      57.857  85.413  88.233  1.00  0.00           N
ATOM   2185  CA  ALA A 140      57.587  86.833  88.154  1.00  0.00           C
ATOM   2187  CB  ALA A 140      57.647  87.663  89.463  1.00  0.00           C
ATOM   2191  C   ALA A 140      58.347  87.531  87.053  1.00  0.00           C
ATOM   2192  O   ALA A 140      59.427  87.143  86.614  1.00  0.00           O
ATOM   2193  N   SER A 141      57.798  88.692  86.614  1.00  0.00           N
ATOM   2195  CA  SER A 141      58.557  89.723  85.923  1.00  0.00           C
ATOM   2197  CB  SER A 141      57.787  90.352  84.723  1.00  0.00           C
ATOM   2200  OG  SER A 141      56.517  90.912  85.084  1.00  0.00           O
ATOM   2202  C   SER A 141      58.998  90.772  86.934  1.00  0.00           C
ATOM   2203  O   SER A 141      59.157  91.952  86.624  1.00  0.00           O
ATOM   2204  N   ALA A 142      59.198  90.312  88.184  1.00  0.00           N
ATOM   2206  CA  ALA A 142      59.597  91.033  89.343  1.00  0.00           C
ATOM   2208  CB  ALA A 142      60.978  91.673  89.133  1.00  0.00           C
ATOM   2212  C   ALA A 142      58.557  91.892  90.053  1.00  0.00           C
ATOM   2213  O   ALA A 142      57.517  92.283  89.513  1.00  0.00           O
ATOM   2214  N   GLY A 143      58.788  92.143  91.364  1.00  0.00           N
ATOM   2216  CA  GLY A 143      57.878  92.842  92.254  1.00  0.00           C
ATOM   2219  C   GLY A 143      57.037  91.903  93.074  1.00  0.00           C
ATOM   2220  O   GLY A 143      57.228  91.742  94.273  1.00  0.00           O
ATOM   2221  N   GLY A 144      56.097  91.231  92.404  1.00  0.00           N
ATOM   2223  CA  GLY A 144      55.397  90.093  92.953  1.00  0.00           C
ATOM   2226  C   GLY A 144      55.127  89.182  91.814  1.00  0.00           C
ATOM   2227  O   GLY A 144      55.518  89.512  90.693  1.00  0.00           O
ATOM   2228  N   ILE A 145      54.478  88.022  92.074  1.00  0.00           N
ATOM   2230  CA  ILE A 145      54.198  86.943  91.124  1.00  0.00           C
ATOM   2232  CB  ILE A 145      53.287  85.772  91.624  1.00  0.00           C
ATOM   2234  CG2 ILE A 145      53.707  85.263  93.033  1.00  0.00           C
ATOM   2238  CG1 ILE A 145      51.757  85.942  91.523  1.00  0.00           C
ATOM   2241  CD  ILE A 145      51.077  84.552  91.563  1.00  0.00           C
ATOM   2245  C   ILE A 145      53.817  87.402  89.723  1.00  0.00           C
ATOM   2246  O   ILE A 145      53.167  88.433  89.524  1.00  0.00           O
ATOM   2247  N   VAL A 146      54.157  86.642  88.673  1.00  0.00           N
ATOM   2249  CA  VAL A 146      53.147  86.462  87.643  1.00  0.00           C
ATOM   2251  CB  VAL A 146      53.427  86.952  86.213  1.00  0.00           C
ATOM   2253  CG1 VAL A 146      52.577  86.222  85.164  1.00  0.00           C
ATOM   2257  CG2 VAL A 146      54.917  86.943  85.833  1.00  0.00           C
ATOM   2261  C   VAL A 146      52.687  85.042  87.833  1.00  0.00           C
ATOM   2262  O   VAL A 146      53.478  84.123  88.044  1.00  0.00           O
ATOM   2263  N   GLY A 147      51.358  84.883  87.934  1.00  0.00           N
ATOM   2265  CA  GLY A 147      50.728  83.613  88.213  1.00  0.00           C
ATOM   2268  C   GLY A 147      50.368  82.932  86.943  1.00  0.00           C
ATOM   2269  O   GLY A 147      50.248  83.522  85.864  1.00  0.00           O
ATOM   2270  N   SER A 148      50.207  81.623  87.044  1.00  0.00           N
ATOM   2272  CA  SER A 148      49.937  80.783  85.893  1.00  0.00           C
ATOM   2274  CB  SER A 148      51.247  80.252  85.203  1.00  0.00           C
ATOM   2277  OG  SER A 148      50.987  79.472  84.034  1.00  0.00           O
ATOM   2279  C   SER A 148      49.128  79.662  86.453  1.00  0.00           C
ATOM   2280  O   SER A 148      48.837  79.612  87.654  1.00  0.00           O
ATOM   2281  N   LEU A 149      48.777  78.662  85.634  1.00  0.00           N
ATOM   2283  CA  LEU A 149      48.437  77.353  86.143  1.00  0.00           C
ATOM   2285  CB  LEU A 149      47.738  76.552  85.003  1.00  0.00           C
ATOM   2288  CG  LEU A 149      46.917  75.312  85.424  1.00  0.00           C
ATOM   2290  CD1 LEU A 149      47.487  74.542  86.604  1.00  0.00           C
ATOM   2294  CD2 LEU A 149      45.458  75.672  85.704  1.00  0.00           C
ATOM   2298  C   LEU A 149      49.717  76.683  86.684  1.00  0.00           C
ATOM   2299  O   LEU A 149      50.357  75.842  86.063  1.00  0.00           O
ATOM   2300  N   SER A 150      50.137  77.092  87.893  1.00  0.00           N
ATOM   2302  CA  SER A 150      51.247  76.532  88.663  1.00  0.00           C
ATOM   2304  CB  SER A 150      51.568  77.552  89.793  1.00  0.00           C
ATOM   2307  OG  SER A 150      52.417  77.052  90.824  1.00  0.00           O
ATOM   2309  C   SER A 150      51.007  75.092  89.124  1.00  0.00           C
ATOM   2310  O   SER A 150      51.888  74.232  89.124  1.00  0.00           O
ATOM   2311  N   GLN A 151      49.737  74.772  89.454  1.00  0.00           N
ATOM   2313  CA  GLN A 151      49.217  73.512  89.974  1.00  0.00           C
ATOM   2315  CB  GLN A 151      47.678  73.603  90.143  1.00  0.00           C
ATOM   2318  CG  GLN A 151      47.027  72.372  90.833  1.00  0.00           C
ATOM   2321  CD  GLN A 151      45.498  72.392  90.914  1.00  0.00           C
ATOM   2322  OE1 GLN A 151      44.877  71.332  91.103  1.00  0.00           O
ATOM   2323  NE2 GLN A 151      44.868  73.562  90.673  1.00  0.00           N
ATOM   2326  C   GLN A 151      49.548  72.262  89.174  1.00  0.00           C
ATOM   2327  O   GLN A 151      49.737  71.173  89.713  1.00  0.00           O
ATOM   2328  N   SER A 152      49.658  72.363  87.833  1.00  0.00           N
ATOM   2330  CA  SER A 152      50.118  71.262  87.004  1.00  0.00           C
ATOM   2332  CB  SER A 152      50.157  71.672  85.514  1.00  0.00           C
ATOM   2335  OG  SER A 152      48.858  72.062  85.084  1.00  0.00           O
ATOM   2337  C   SER A 152      51.507  70.802  87.404  1.00  0.00           C
ATOM   2338  O   SER A 152      51.757  69.632  87.623  1.00  0.00           O
ATOM   2339  N   GLN A 153      52.437  71.743  87.584  1.00  0.00           N
ATOM   2341  CA  GLN A 153      53.817  71.462  87.944  1.00  0.00           C
ATOM   2343  CB  GLN A 153      54.607  72.753  87.773  1.00  0.00           C
ATOM   2346  CG  GLN A 153      54.557  73.213  86.323  1.00  0.00           C
ATOM   2349  CD  GLN A 153      55.048  72.122  85.374  1.00  0.00           C
ATOM   2350  OE1 GLN A 153      55.838  71.243  85.724  1.00  0.00           O
ATOM   2351  NE2 GLN A 153      54.507  72.132  84.143  1.00  0.00           N
ATOM   2354  C   GLN A 153      54.087  71.012  89.334  1.00  0.00           C
ATOM   2355  O   GLN A 153      54.868  70.113  89.603  1.00  0.00           O
ATOM   2356  N   LEU A 154      53.437  71.652  90.294  1.00  0.00           N
ATOM   2358  CA  LEU A 154      53.537  71.262  91.663  1.00  0.00           C
ATOM   2360  CB  LEU A 154      52.948  72.372  92.524  1.00  0.00           C
ATOM   2363  CG  LEU A 154      53.507  73.772  92.194  1.00  0.00           C
ATOM   2365  CD1 LEU A 154      52.657  74.772  92.953  1.00  0.00           C
ATOM   2369  CD2 LEU A 154      55.007  73.912  92.503  1.00  0.00           C
ATOM   2373  C   LEU A 154      52.837  69.932  91.864  1.00  0.00           C
ATOM   2374  O   LEU A 154      53.298  69.073  92.614  1.00  0.00           O
ATOM   2375  N   GLY A 155      51.757  69.682  91.074  1.00  0.00           N
ATOM   2377  CA  GLY A 155      51.177  68.362  90.914  1.00  0.00           C
ATOM   2380  C   GLY A 155      52.158  67.363  90.374  1.00  0.00           C
ATOM   2381  O   GLY A 155      52.307  66.283  90.934  1.00  0.00           O
ATOM   2382  N   ASN A 156      52.857  67.712  89.283  1.00  0.00           N
ATOM   2384  CA  ASN A 156      53.798  66.912  88.523  1.00  0.00           C
ATOM   2386  CB  ASN A 156      53.988  67.562  87.124  1.00  0.00           C
ATOM   2389  CG  ASN A 156      52.748  67.302  86.264  1.00  0.00           C
ATOM   2390  OD1 ASN A 156      51.897  66.462  86.583  1.00  0.00           O
ATOM   2391  ND2 ASN A 156      52.567  68.042  85.154  1.00  0.00           N
ATOM   2394  C   ASN A 156      55.168  66.692  89.163  1.00  0.00           C
ATOM   2395  O   ASN A 156      55.857  65.732  88.823  1.00  0.00           O
ATOM   2396  N   LEU A 157      55.628  67.572  90.073  1.00  0.00           N
ATOM   2398  CA  LEU A 157      56.948  67.473  90.673  1.00  0.00           C
ATOM   2400  CB  LEU A 157      57.697  68.832  90.643  1.00  0.00           C
ATOM   2403  CG  LEU A 157      58.097  69.412  89.273  1.00  0.00           C
ATOM   2405  CD1 LEU A 157      59.378  70.243  89.463  1.00  0.00           C
ATOM   2409  CD2 LEU A 157      58.287  68.353  88.184  1.00  0.00           C
ATOM   2413  C   LEU A 157      56.987  67.083  92.143  1.00  0.00           C
ATOM   2414  O   LEU A 157      57.977  66.522  92.584  1.00  0.00           O
ATOM   2415  N   GLY A 158      55.958  67.432  92.953  1.00  0.00           N
ATOM   2417  CA  GLY A 158      56.088  67.302  94.413  1.00  0.00           C
ATOM   2420  C   GLY A 158      54.968  66.632  95.154  1.00  0.00           C
ATOM   2421  O   GLY A 158      55.038  66.482  96.373  1.00  0.00           O
ATOM   2422  N   GLU A 159      53.897  66.223  94.463  1.00  0.00           N
ATOM   2424  CA  GLU A 159      52.868  65.352  95.003  1.00  0.00           C
ATOM   2426  CB  GLU A 159      51.647  65.253  94.054  1.00  0.00           C
ATOM   2429  CG  GLU A 159      50.747  66.493  94.203  1.00  0.00           C
ATOM   2432  CD  GLU A 159      50.108  66.493  95.584  1.00  0.00           C
ATOM   2433  OE1 GLU A 159      49.227  65.603  95.824  1.00  0.00           O
ATOM   2434  OE2 GLU A 159      50.487  67.333  96.414  1.00  0.00           O
ATOM   2435  C   GLU A 159      53.327  63.942  95.374  1.00  0.00           C
ATOM   2436  O   GLU A 159      54.458  63.542  95.143  1.00  0.00           O
ATOM   2437  N   LYS A 160      52.408  63.143  95.934  1.00  0.00           N
ATOM   2439  CA  LYS A 160      52.687  61.782  96.364  1.00  0.00           C
ATOM   2441  CB  LYS A 160      51.548  61.302  97.293  1.00  0.00           C
ATOM   2444  CG  LYS A 160      50.207  60.942  96.614  1.00  0.00           C
ATOM   2447  CD  LYS A 160      49.147  60.342  97.553  1.00  0.00           C
ATOM   2450  CE  LYS A 160      48.658  61.252  98.704  1.00  0.00           C
ATOM   2453  NZ  LYS A 160      49.627  61.332  99.803  1.00  0.00           N
ATOM   2457  C   LYS A 160      52.787  60.763  95.224  1.00  0.00           C
ATOM   2458  O   LYS A 160      53.228  59.632  95.424  1.00  0.00           O
ATOM   2459  N   LEU A 161      52.307  61.092  94.004  1.00  0.00           N
ATOM   2461  CA  LEU A 161      52.298  60.132  92.903  1.00  0.00           C
ATOM   2463  CB  LEU A 161      51.048  60.163  91.993  1.00  0.00           C
ATOM   2466  CG  LEU A 161      49.697  59.833  92.654  1.00  0.00           C
ATOM   2468  CD1 LEU A 161      49.068  61.092  93.254  1.00  0.00           C
ATOM   2472  CD2 LEU A 161      48.757  59.263  91.574  1.00  0.00           C
ATOM   2476  C   LEU A 161      53.437  60.433  91.983  1.00  0.00           C
ATOM   2477  O   LEU A 161      53.737  59.702  91.033  1.00  0.00           O
ATOM   2478  N   VAL A 162      54.128  61.532  92.243  1.00  0.00           N
ATOM   2480  CA  VAL A 162      55.168  61.992  91.393  1.00  0.00           C
ATOM   2482  CB  VAL A 162      54.887  63.372  90.813  1.00  0.00           C
ATOM   2484  CG1 VAL A 162      53.518  63.333  90.103  1.00  0.00           C
ATOM   2488  CG2 VAL A 162      54.887  64.443  91.913  1.00  0.00           C
ATOM   2492  C   VAL A 162      56.368  61.972  92.273  1.00  0.00           C
ATOM   2493  O   VAL A 162      56.307  62.202  93.484  1.00  0.00           O
ATOM   2494  N   ASN A 163      57.507  61.642  91.684  1.00  0.00           N
ATOM   2496  CA  ASN A 163      58.757  61.732  92.374  1.00  0.00           C
ATOM   2498  CB  ASN A 163      59.478  60.382  92.334  1.00  0.00           C
ATOM   2501  CG  ASN A 163      58.707  59.323  93.103  1.00  0.00           C
ATOM   2502  OD1 ASN A 163      58.107  59.522  94.153  1.00  0.00           O
ATOM   2503  ND2 ASN A 163      58.677  58.092  92.533  1.00  0.00           N
ATOM   2506  C   ASN A 163      59.527  62.743  91.563  1.00  0.00           C
ATOM   2507  O   ASN A 163      59.527  62.682  90.333  1.00  0.00           O
ATOM   2508  N   SER A 164      60.187  63.692  92.223  1.00  0.00           N
ATOM   2510  CA  SER A 164      61.167  64.542  91.593  1.00  0.00           C
ATOM   2512  CB  SER A 164      61.678  65.643  92.553  1.00  0.00           C
ATOM   2515  OG  SER A 164      62.347  66.713  91.873  1.00  0.00           O
ATOM   2517  C   SER A 164      62.307  63.752  90.963  1.00  0.00           C
ATOM   2518  O   SER A 164      62.608  62.612  91.323  1.00  0.00           O
ATOM   2519  N   GLN A 165      62.907  64.323  89.904  1.00  0.00           N
ATOM   2521  CA  GLN A 165      64.027  63.743  89.194  1.00  0.00           C
ATOM   2523  CB  GLN A 165      63.718  63.292  87.734  1.00  0.00           C
ATOM   2526  CG  GLN A 165      62.637  62.213  87.633  1.00  0.00           C
ATOM   2529  CD  GLN A 165      62.527  61.673  86.204  1.00  0.00           C
ATOM   2530  OE1 GLN A 165      63.237  62.083  85.294  1.00  0.00           O
ATOM   2531  NE2 GLN A 165      61.638  60.682  85.993  1.00  0.00           N
ATOM   2534  C   GLN A 165      65.137  64.743  89.133  1.00  0.00           C
ATOM   2535  O   GLN A 165      64.937  65.893  88.724  1.00  0.00           O
ATOM   2536  N   PHE A 166      66.348  64.302  89.524  1.00  0.00           N
ATOM   2538  CA  PHE A 166      67.558  65.092  89.563  1.00  0.00           C
ATOM   2540  CB  PHE A 166      68.088  65.262  91.014  1.00  0.00           C
ATOM   2543  CG  PHE A 166      67.048  65.993  91.824  1.00  0.00           C
ATOM   2544  CD1 PHE A 166      66.197  65.302  92.714  1.00  0.00           C
ATOM   2546  CE1 PHE A 166      65.267  66.002  93.484  1.00  0.00           C
ATOM   2548  CZ  PHE A 166      65.187  67.403  93.393  1.00  0.00           C
ATOM   2550  CD2 PHE A 166      66.957  67.382  91.733  1.00  0.00           C
ATOM   2552  CE2 PHE A 166      66.037  68.092  92.524  1.00  0.00           C
ATOM   2554  C   PHE A 166      68.607  64.393  88.713  1.00  0.00           C
ATOM   2555  O   PHE A 166      68.787  63.182  88.834  1.00  0.00           O
ATOM   2556  N   SER A 167      69.347  65.122  87.854  1.00  0.00           N
ATOM   2558  CA  SER A 167      70.518  64.603  87.124  1.00  0.00           C
ATOM   2560  CB  SER A 167      71.338  65.662  86.334  1.00  0.00           C
ATOM   2563  OG  SER A 167      70.607  66.192  85.243  1.00  0.00           O
ATOM   2565  C   SER A 167      71.567  63.942  88.004  1.00  0.00           C
ATOM   2566  O   SER A 167      71.737  64.323  89.163  1.00  0.00           O
ATOM   2567  N   GLN A 168      72.387  63.022  87.433  1.00  0.00           N
ATOM   2569  CA  GLN A 168      73.518  62.392  88.123  1.00  0.00           C
ATOM   2571  CB  GLN A 168      74.257  61.423  87.153  1.00  0.00           C
ATOM   2574  CG  GLN A 168      75.397  60.552  87.763  1.00  0.00           C
ATOM   2577  CD  GLN A 168      74.957  59.603  88.893  1.00  0.00           C
ATOM   2578  OE1 GLN A 168      73.957  58.872  88.803  1.00  0.00           O
ATOM   2579  NE2 GLN A 168      75.737  59.592  89.993  1.00  0.00           N
ATOM   2582  C   GLN A 168      74.497  63.442  88.643  1.00  0.00           C
ATOM   2583  O   GLN A 168      74.997  63.382  89.764  1.00  0.00           O
ATOM   2584  N   ARG A 169      74.697  64.512  87.843  1.00  0.00           N
ATOM   2586  CA  ARG A 169      75.378  65.732  88.243  1.00  0.00           C
ATOM   2588  CB  ARG A 169      75.378  66.692  87.033  1.00  0.00           C
ATOM   2591  CG  ARG A 169      76.028  66.113  85.763  1.00  0.00           C
ATOM   2594  CD  ARG A 169      77.537  65.912  85.934  1.00  0.00           C
ATOM   2597  NE  ARG A 169      78.147  65.603  84.603  1.00  0.00           N
ATOM   2599  CZ  ARG A 169      78.357  66.493  83.643  1.00  0.00           C
ATOM   2600  NH1 ARG A 169      77.917  67.732  83.704  1.00  0.00           N
ATOM   2603  NH2 ARG A 169      78.988  66.142  82.544  1.00  0.00           N
ATOM   2606  C   ARG A 169      74.757  66.482  89.423  1.00  0.00           C
ATOM   2607  O   ARG A 169      75.448  66.932  90.324  1.00  0.00           O
ATOM   2608  N   GLN A 170      73.427  66.683  89.454  1.00  0.00           N
ATOM   2610  CA  GLN A 170      72.738  67.342  90.544  1.00  0.00           C
ATOM   2612  CB  GLN A 170      71.287  67.652  90.133  1.00  0.00           C
ATOM   2615  CG  GLN A 170      71.198  68.702  88.993  1.00  0.00           C
ATOM   2618  CD  GLN A 170      69.747  68.832  88.554  1.00  0.00           C
ATOM   2619  OE1 GLN A 170      68.988  67.882  88.713  1.00  0.00           O
ATOM   2620  NE2 GLN A 170      69.347  70.003  88.004  1.00  0.00           N
ATOM   2623  C   GLN A 170      72.787  66.562  91.843  1.00  0.00           C
ATOM   2624  O   GLN A 170      73.058  67.112  92.903  1.00  0.00           O
ATOM   2625  N   GLU A 171      72.607  65.243  91.754  1.00  0.00           N
ATOM   2627  CA  GLU A 171      72.798  64.342  92.864  1.00  0.00           C
ATOM   2629  CB  GLU A 171      72.527  62.912  92.343  1.00  0.00           C
ATOM   2632  CG  GLU A 171      71.018  62.692  92.153  1.00  0.00           C
ATOM   2635  CD  GLU A 171      70.357  62.793  93.514  1.00  0.00           C
ATOM   2636  OE1 GLU A 171      70.698  61.972  94.404  1.00  0.00           O
ATOM   2637  OE2 GLU A 171      69.588  63.752  93.713  1.00  0.00           O
ATOM   2638  C   GLU A 171      74.167  64.372  93.463  1.00  0.00           C
ATOM   2639  O   GLU A 171      74.338  64.573  94.664  1.00  0.00           O
ATOM   2640  N   ALA A 172      75.187  64.292  92.594  1.00  0.00           N
ATOM   2642  CA  ALA A 172      76.567  64.332  92.973  1.00  0.00           C
ATOM   2644  CB  ALA A 172      77.427  64.132  91.713  1.00  0.00           C
ATOM   2648  C   ALA A 172      76.978  65.603  93.713  1.00  0.00           C
ATOM   2649  O   ALA A 172      77.637  65.522  94.743  1.00  0.00           O
ATOM   2650  N   GLU A 173      76.518  66.781  93.224  1.00  0.00           N
ATOM   2652  CA  GLU A 173      76.607  68.052  93.923  1.00  0.00           C
ATOM   2654  CB  GLU A 173      75.967  69.183  93.074  1.00  0.00           C
ATOM   2657  CG  GLU A 173      76.798  69.583  91.843  1.00  0.00           C
ATOM   2660  CD  GLU A 173      78.088  70.312  92.203  1.00  0.00           C
ATOM   2661  OE1 GLU A 173      78.007  71.283  92.983  1.00  0.00           O
ATOM   2662  OE2 GLU A 173      79.147  69.942  91.633  1.00  0.00           O
ATOM   2663  C   GLU A 173      75.897  68.082  95.263  1.00  0.00           C
ATOM   2664  O   GLU A 173      76.497  68.442  96.274  1.00  0.00           O
ATOM   2665  N   ALA A 174      74.607  67.662  95.304  1.00  0.00           N
ATOM   2667  CA  ALA A 174      73.798  67.673  96.504  1.00  0.00           C
ATOM   2669  CB  ALA A 174      72.348  67.223  96.204  1.00  0.00           C
ATOM   2673  C   ALA A 174      74.417  66.832  97.603  1.00  0.00           C
ATOM   2674  O   ALA A 174      74.548  67.312  98.714  1.00  0.00           O
ATOM   2675  N   ASP A 175      74.927  65.632  97.264  1.00  0.00           N
ATOM   2677  CA  ASP A 175      75.798  64.833  98.093  1.00  0.00           C
ATOM   2679  CB  ASP A 175      76.107  63.542  97.334  1.00  0.00           C
ATOM   2682  CG  ASP A 175      74.927  62.592  97.343  1.00  0.00           C
ATOM   2683  OD1 ASP A 175      74.317  62.322  98.404  1.00  0.00           O
ATOM   2684  OD2 ASP A 175      74.798  61.932  96.283  1.00  0.00           O
ATOM   2685  C   ASP A 175      77.158  65.422  98.493  1.00  0.00           C
ATOM   2686  O   ASP A 175      77.567  65.332  99.654  1.00  0.00           O
ATOM   2687  N   ASP A 176      77.937  66.012  97.563  1.00  0.00           N
ATOM   2689  CA  ASP A 176      79.257  66.562  97.883  1.00  0.00           C
ATOM   2691  CB  ASP A 176      79.957  66.972  96.554  1.00  0.00           C
ATOM   2694  CG  ASP A 176      81.448  67.252  96.694  1.00  0.00           C
ATOM   2695  OD1 ASP A 176      81.868  68.292  97.223  1.00  0.00           O
ATOM   2696  OD2 ASP A 176      82.247  66.353  96.294  1.00  0.00           O
ATOM   2697  C   ASP A 176      79.158  67.702  98.903  1.00  0.00           C
ATOM   2698  O   ASP A 176      79.838  67.743  99.934  1.00  0.00           O
ATOM   2699  N   TYR A 177      78.187  68.603  98.663  1.00  0.00           N
ATOM   2701  CA  TYR A 177      77.698  69.522  99.644  1.00  0.00           C
ATOM   2703  CB  TYR A 177      76.687  70.493  99.033  1.00  0.00           C
ATOM   2706  CG  TYR A 177      77.327  71.632  98.273  1.00  0.00           C
ATOM   2707  CD1 TYR A 177      77.427  71.643  96.873  1.00  0.00           C
ATOM   2709  CE1 TYR A 177      78.027  72.712  96.204  1.00  0.00           C
ATOM   2711  CZ  TYR A 177      78.507  73.812  96.923  1.00  0.00           C
ATOM   2712  OH  TYR A 177      79.177  74.882  96.303  1.00  0.00           O
ATOM   2714  CD2 TYR A 177      77.757  72.762  98.984  1.00  0.00           C
ATOM   2716  CE2 TYR A 177      78.347  73.842  98.313  1.00  0.00           C
ATOM   2718  C   TYR A 177      77.077  68.882 100.873  1.00  0.00           C
ATOM   2719  O   TYR A 177      77.368  69.332 101.963  1.00  0.00           O
ATOM   2720  N   SER A 178      76.247  67.812 100.773  1.00  0.00           N
ATOM   2722  CA  SER A 178      75.628  67.182 101.944  1.00  0.00           C
ATOM   2724  CB  SER A 178      74.618  66.022 101.653  1.00  0.00           C
ATOM   2727  OG  SER A 178      75.207  64.743 101.403  1.00  0.00           O
ATOM   2729  C   SER A 178      76.667  66.732 102.923  1.00  0.00           C
ATOM   2730  O   SER A 178      76.548  67.012 104.103  1.00  0.00           O
ATOM   2731  N   TYR A 179      77.768  66.132 102.454  1.00  0.00           N
ATOM   2733  CA  TYR A 179      78.927  65.912 103.283  1.00  0.00           C
ATOM   2735  CB  TYR A 179      80.067  65.312 102.424  1.00  0.00           C
ATOM   2738  CG  TYR A 179      81.238  65.022 103.313  1.00  0.00           C
ATOM   2739  CD1 TYR A 179      81.228  63.802 103.963  1.00  0.00           C
ATOM   2741  CE1 TYR A 179      82.147  63.552 104.974  1.00  0.00           C
ATOM   2743  CZ  TYR A 179      83.107  64.482 105.304  1.00  0.00           C
ATOM   2744  OH  TYR A 179      83.888  64.183 106.423  1.00  0.00           O
ATOM   2746  CD2 TYR A 179      82.268  65.963 103.593  1.00  0.00           C
ATOM   2748  CE2 TYR A 179      83.217  65.682 104.584  1.00  0.00           C
ATOM   2750  C   TYR A 179      79.497  67.162 103.973  1.00  0.00           C
ATOM   2751  O   TYR A 179      79.708  67.182 105.183  1.00  0.00           O
ATOM   2752  N   ASP A 180      79.757  68.232 103.194  1.00  0.00           N
ATOM   2754  CA  ASP A 180      80.277  69.482 103.714  1.00  0.00           C
ATOM   2756  CB  ASP A 180      80.628  70.482 102.564  1.00  0.00           C
ATOM   2759  CG  ASP A 180      81.948  70.122 101.883  1.00  0.00           C
ATOM   2760  OD1 ASP A 180      82.687  69.262 102.424  1.00  0.00           O
ATOM   2761  OD2 ASP A 180      82.348  70.862 100.953  1.00  0.00           O
ATOM   2762  C   ASP A 180      79.338  70.103 104.724  1.00  0.00           C
ATOM   2763  O   ASP A 180      79.737  70.542 105.804  1.00  0.00           O
ATOM   2764  N   LEU A 181      78.027  70.072 104.444  1.00  0.00           N
ATOM   2766  CA  LEU A 181      77.007  70.442 105.374  1.00  0.00           C
ATOM   2768  CB  LEU A 181      75.607  70.323 104.703  1.00  0.00           C
ATOM   2771  CG  LEU A 181      75.177  71.342 103.604  1.00  0.00           C
ATOM   2773  CD1 LEU A 181      76.287  72.083 102.833  1.00  0.00           C
ATOM   2777  CD2 LEU A 181      74.137  70.713 102.664  1.00  0.00           C
ATOM   2781  C   LEU A 181      77.067  69.573 106.643  1.00  0.00           C
ATOM   2782  O   LEU A 181      77.127  70.082 107.754  1.00  0.00           O
ATOM   2783  N   LEU A 182      77.127  68.232 106.484  1.00  0.00           N
ATOM   2785  CA  LEU A 182      77.237  67.252 107.564  1.00  0.00           C
ATOM   2787  CB  LEU A 182      77.187  65.783 107.054  1.00  0.00           C
ATOM   2790  CG  LEU A 182      75.817  65.052 106.953  1.00  0.00           C
ATOM   2792  CD1 LEU A 182      75.207  64.822 108.343  1.00  0.00           C
ATOM   2796  CD2 LEU A 182      74.817  65.662 105.983  1.00  0.00           C
ATOM   2800  C   LEU A 182      78.458  67.452 108.453  1.00  0.00           C
ATOM   2801  O   LEU A 182      78.347  67.403 109.673  1.00  0.00           O
ATOM   2802  N   ARG A 183      79.668  67.702 107.903  1.00  0.00           N
ATOM   2804  CA  ARG A 183      80.817  67.972 108.744  1.00  0.00           C
ATOM   2806  CB  ARG A 183      82.168  67.802 107.984  1.00  0.00           C
ATOM   2809  CG  ARG A 183      82.497  68.832 106.893  1.00  0.00           C
ATOM   2812  CD  ARG A 183      83.098  70.152 107.373  1.00  0.00           C
ATOM   2815  NE  ARG A 183      84.507  69.932 107.833  1.00  0.00           N
ATOM   2817  CZ  ARG A 183      85.237  70.912 108.343  1.00  0.00           C
ATOM   2818  NH1 ARG A 183      84.717  72.092 108.653  1.00  0.00           N
ATOM   2821  NH2 ARG A 183      86.547  70.792 108.353  1.00  0.00           N
ATOM   2824  C   ARG A 183      80.728  69.262 109.563  1.00  0.00           C
ATOM   2825  O   ARG A 183      81.077  69.281 110.743  1.00  0.00           O
ATOM   2826  N   GLN A 184      80.238  70.412 109.013  1.00  0.00           N
ATOM   2828  CA  GLN A 184      80.448  71.672 109.733  1.00  0.00           C
ATOM   2830  CB  GLN A 184      80.298  72.972 108.903  1.00  0.00           C
ATOM   2833  CG  GLN A 184      81.098  73.092 107.583  1.00  0.00           C
ATOM   2836  CD  GLN A 184      80.747  74.412 106.874  1.00  0.00           C
ATOM   2837  OE1 GLN A 184      80.177  75.323 107.464  1.00  0.00           O
ATOM   2838  NE2 GLN A 184      81.127  74.522 105.573  1.00  0.00           N
ATOM   2841  C   GLN A 184      79.478  71.812 110.894  1.00  0.00           C
ATOM   2842  O   GLN A 184      79.708  72.592 111.813  1.00  0.00           O
ATOM   2843  N   ARG A 185      78.377  71.042 110.864  1.00  0.00           N
ATOM   2845  CA  ARG A 185      77.357  71.042 111.893  1.00  0.00           C
ATOM   2847  CB  ARG A 185      76.007  70.562 111.283  1.00  0.00           C
ATOM   2850  CG  ARG A 185      76.088  69.172 110.643  1.00  0.00           C
ATOM   2853  CD  ARG A 185      74.768  68.572 110.134  1.00  0.00           C
ATOM   2856  NE  ARG A 185      74.537  68.982 108.704  1.00  0.00           N
ATOM   2858  CZ  ARG A 185      73.647  68.393 107.914  1.00  0.00           C
ATOM   2859  NH1 ARG A 185      72.927  67.363 108.294  1.00  0.00           N
ATOM   2862  NH2 ARG A 185      73.467  68.802 106.683  1.00  0.00           N
ATOM   2865  C   ARG A 185      77.707  70.192 113.103  1.00  0.00           C
ATOM   2866  O   ARG A 185      77.168  70.412 114.183  1.00  0.00           O
ATOM   2867  N   GLY A 186      78.658  69.232 112.953  1.00  0.00           N
ATOM   2869  CA  GLY A 186      79.048  68.283 114.004  1.00  0.00           C
ATOM   2872  C   GLY A 186      78.287  66.982 113.994  1.00  0.00           C
ATOM   2873  O   GLY A 186      78.118  66.312 115.013  1.00  0.00           O
ATOM   2874  N   ILE A 187      77.817  66.552 112.823  1.00  0.00           N
ATOM   2876  CA  ILE A 187      77.028  65.342 112.704  1.00  0.00           C
ATOM   2878  CB  ILE A 187      75.658  65.562 112.084  1.00  0.00           C
ATOM   2880  CG2 ILE A 187      74.857  64.253 111.883  1.00  0.00           C
ATOM   2884  CG1 ILE A 187      74.838  66.573 112.923  1.00  0.00           C
ATOM   2887  CD  ILE A 187      74.597  66.162 114.374  1.00  0.00           C
ATOM   2891  C   ILE A 187      77.808  64.402 111.864  1.00  0.00           C
ATOM   2892  O   ILE A 187      78.507  64.822 110.934  1.00  0.00           O
ATOM   2893  N   SER A 188      77.747  63.092 112.154  1.00  0.00           N
ATOM   2895  CA  SER A 188      78.467  62.092 111.393  1.00  0.00           C
ATOM   2897  CB  SER A 188      78.347  60.672 111.993  1.00  0.00           C
ATOM   2900  OG  SER A 188      79.268  59.772 111.384  1.00  0.00           O
ATOM   2902  C   SER A 188      77.978  62.052 109.954  1.00  0.00           C
ATOM   2903  O   SER A 188      76.798  61.763 109.724  1.00  0.00           O
ATOM   2904  N   PRO A 189      78.817  62.302 108.933  1.00  0.00           N
ATOM   2905  CD  PRO A 189      80.168  62.873 109.054  1.00  0.00           C
ATOM   2908  CA  PRO A 189      78.317  62.442 107.574  1.00  0.00           C
ATOM   2910  CB  PRO A 189      79.497  63.022 106.794  1.00  0.00           C
ATOM   2913  CG  PRO A 189      80.308  63.783 107.844  1.00  0.00           C
ATOM   2916  C   PRO A 189      77.838  61.142 107.023  1.00  0.00           C
ATOM   2917  O   PRO A 189      77.048  61.103 106.084  1.00  0.00           O
ATOM   2918  N   ALA A 190      78.298  60.042 107.653  1.00  0.00           N
ATOM   2920  CA  ALA A 190      77.917  58.682 107.384  1.00  0.00           C
ATOM   2922  CB  ALA A 190      78.687  57.752 108.343  1.00  0.00           C
ATOM   2926  C   ALA A 190      76.427  58.432 107.504  1.00  0.00           C
ATOM   2927  O   ALA A 190      75.897  57.512 106.893  1.00  0.00           O
ATOM   2928  N   GLY A 191      75.687  59.312 108.243  1.00  0.00           N
ATOM   2930  CA  GLY A 191      74.237  59.243 108.383  1.00  0.00           C
ATOM   2933  C   GLY A 191      73.437  58.972 107.133  1.00  0.00           C
ATOM   2934  O   GLY A 191      72.537  58.143 107.173  1.00  0.00           O
ATOM   2935  N   LEU A 192      73.728  59.653 106.004  1.00  0.00           N
ATOM   2937  CA  LEU A 192      72.937  59.482 104.773  1.00  0.00           C
ATOM   2939  CB  LEU A 192      73.217  60.623 103.744  1.00  0.00           C
ATOM   2942  CG  LEU A 192      72.368  60.573 102.454  1.00  0.00           C
ATOM   2944  CD1 LEU A 192      70.897  60.923 102.734  1.00  0.00           C
ATOM   2948  CD2 LEU A 192      72.927  61.493 101.354  1.00  0.00           C
ATOM   2952  C   LEU A 192      73.037  58.102 104.143  1.00  0.00           C
ATOM   2953  O   LEU A 192      72.048  57.502 103.733  1.00  0.00           O
ATOM   2954  N   ALA A 193      74.248  57.522 104.103  1.00  0.00           N
ATOM   2956  CA  ALA A 193      74.437  56.153 103.693  1.00  0.00           C
ATOM   2958  CB  ALA A 193      75.927  55.842 103.553  1.00  0.00           C
ATOM   2962  C   ALA A 193      73.747  55.173 104.633  1.00  0.00           C
ATOM   2963  O   ALA A 193      73.077  54.253 104.183  1.00  0.00           O
ATOM   2964  N   THR A 194      73.838  55.412 105.953  1.00  0.00           N
ATOM   2966  CA  THR A 194      73.097  54.643 106.953  1.00  0.00           C
ATOM   2968  CB  THR A 194      73.418  55.103 108.364  1.00  0.00           C
ATOM   2970  OG1 THR A 194      74.817  55.222 108.504  1.00  0.00           O
ATOM   2972  CG2 THR A 194      72.957  54.062 109.393  1.00  0.00           C
ATOM   2976  C   THR A 194      71.588  54.662 106.753  1.00  0.00           C
ATOM   2977  O   THR A 194      70.937  53.622 106.843  1.00  0.00           O
ATOM   2978  N   SER A 195      70.997  55.842 106.393  1.00  0.00           N
ATOM   2980  CA  SER A 195      69.577  55.963 106.074  1.00  0.00           C
ATOM   2982  CB  SER A 195      69.187  57.392 105.573  1.00  0.00           C
ATOM   2985  OG  SER A 195      69.668  58.432 106.423  1.00  0.00           O
ATOM   2987  C   SER A 195      69.187  55.002 104.964  1.00  0.00           C
ATOM   2988  O   SER A 195      68.268  54.202 105.083  1.00  0.00           O
ATOM   2989  N   PHE A 196      69.978  55.012 103.873  1.00  0.00           N
ATOM   2991  CA  PHE A 196      69.778  54.142 102.734  1.00  0.00           C
ATOM   2993  CB  PHE A 196      70.827  54.463 101.634  1.00  0.00           C
ATOM   2996  CG  PHE A 196      70.707  55.862 101.063  1.00  0.00           C
ATOM   2997  CD1 PHE A 196      69.478  56.452 100.743  1.00  0.00           C
ATOM   2999  CE1 PHE A 196      69.417  57.682 100.074  1.00  0.00           C
ATOM   3001  CZ  PHE A 196      70.597  58.372  99.784  1.00  0.00           C
ATOM   3003  CD2 PHE A 196      71.888  56.572 100.764  1.00  0.00           C
ATOM   3005  CE2 PHE A 196      71.838  57.822 100.134  1.00  0.00           C
ATOM   3007  C   PHE A 196      69.838  52.663 103.063  1.00  0.00           C
ATOM   3008  O   PHE A 196      68.967  51.893 102.664  1.00  0.00           O
ATOM   3009  N   GLU A 197      70.827  52.222 103.864  1.00  0.00           N
ATOM   3011  CA  GLU A 197      70.947  50.833 104.264  1.00  0.00           C
ATOM   3013  CB  GLU A 197      72.187  50.592 105.164  1.00  0.00           C
ATOM   3016  CG  GLU A 197      73.507  50.742 104.383  1.00  0.00           C
ATOM   3019  CD  GLU A 197      74.757  50.503 105.213  1.00  0.00           C
ATOM   3020  OE1 GLU A 197      74.687  50.002 106.364  1.00  0.00           O
ATOM   3021  OE2 GLU A 197      75.838  50.783 104.623  1.00  0.00           O
ATOM   3022  C   GLU A 197      69.757  50.312 105.033  1.00  0.00           C
ATOM   3023  O   GLU A 197      69.287  49.193 104.824  1.00  0.00           O
ATOM   3024  N   LYS A 198      69.248  51.132 105.964  1.00  0.00           N
ATOM   3026  CA  LYS A 198      68.128  50.802 106.783  1.00  0.00           C
ATOM   3028  CB  LYS A 198      67.998  51.893 107.874  1.00  0.00           C
ATOM   3031  CG  LYS A 198      66.908  51.553 108.893  1.00  0.00           C
ATOM   3034  CD  LYS A 198      66.757  52.482 110.114  1.00  0.00           C
ATOM   3037  CE  LYS A 198      67.757  52.262 111.254  1.00  0.00           C
ATOM   3040  NZ  LYS A 198      69.118  52.493 110.773  1.00  0.00           N
ATOM   3044  C   LYS A 198      66.838  50.623 106.004  1.00  0.00           C
ATOM   3045  O   LYS A 198      66.007  49.783 106.333  1.00  0.00           O
ATOM   3046  N   LEU A 199      66.657  51.432 104.943  1.00  0.00           N
ATOM   3048  CA  LEU A 199      65.458  51.483 104.134  1.00  0.00           C
ATOM   3050  CB  LEU A 199      65.267  52.882 103.513  1.00  0.00           C
ATOM   3053  CG  LEU A 199      64.427  53.842 104.374  1.00  0.00           C
ATOM   3055  CD1 LEU A 199      65.137  54.253 105.673  1.00  0.00           C
ATOM   3059  CD2 LEU A 199      64.048  55.082 103.553  1.00  0.00           C
ATOM   3063  C   LEU A 199      65.507  50.472 103.003  1.00  0.00           C
ATOM   3064  O   LEU A 199      64.557  50.312 102.224  1.00  0.00           O
ATOM   3065  N   ALA A 200      66.628  49.743 102.923  1.00  0.00           N
ATOM   3067  CA  ALA A 200      66.787  48.603 102.074  1.00  0.00           C
ATOM   3069  CB  ALA A 200      68.278  48.242 101.944  1.00  0.00           C
ATOM   3073  C   ALA A 200      65.958  47.432 102.553  1.00  0.00           C
ATOM   3074  O   ALA A 200      65.997  46.982 103.693  1.00  0.00           O
ATOM   3075  N   LYS A 201      65.127  46.912 101.643  1.00  0.00           N
ATOM   3077  CA  LYS A 201      64.138  45.923 101.983  1.00  0.00           C
ATOM   3079  CB  LYS A 201      62.728  46.432 101.603  1.00  0.00           C
ATOM   3082  CG  LYS A 201      61.537  45.612 102.144  1.00  0.00           C
ATOM   3085  CD  LYS A 201      61.568  45.542 103.684  1.00  0.00           C
ATOM   3088  CE  LYS A 201      60.467  44.713 104.353  1.00  0.00           C
ATOM   3091  NZ  LYS A 201      60.777  43.283 104.304  1.00  0.00           N
ATOM   3095  C   LYS A 201      64.487  44.653 101.263  1.00  0.00           C
ATOM   3096  O   LYS A 201      65.318  44.632 100.374  1.00  0.00           O
ATOM   3097  N   LEU A 202      63.837  43.533 101.634  1.00  0.00           N
ATOM   3099  CA  LEU A 202      64.027  42.222 101.023  1.00  0.00           C
ATOM   3101  CB  LEU A 202      63.187  41.173 101.783  1.00  0.00           C
ATOM   3104  CG  LEU A 202      63.567  40.933 103.254  1.00  0.00           C
ATOM   3106  CD1 LEU A 202      62.598  39.912 103.864  1.00  0.00           C
ATOM   3110  CD2 LEU A 202      65.017  40.462 103.383  1.00  0.00           C
ATOM   3114  C   LEU A 202      63.557  42.103  99.574  1.00  0.00           C
ATOM   3115  O   LEU A 202      63.858  41.142  98.873  1.00  0.00           O
ATOM   3116  N   GLU A 203      62.697  43.042  99.134  1.00  0.00           N
ATOM   3118  CA  GLU A 203      62.147  43.062  97.794  1.00  0.00           C
ATOM   3120  CB  GLU A 203      60.897  44.002  97.693  1.00  0.00           C
ATOM   3123  CG  GLU A 203      61.167  45.513  97.854  1.00  0.00           C
ATOM   3126  CD  GLU A 203      59.908  46.362  97.874  1.00  0.00           C
ATOM   3127  OE1 GLU A 203      58.777  45.823  97.703  1.00  0.00           O
ATOM   3128  OE2 GLU A 203      60.038  47.592  98.073  1.00  0.00           O
ATOM   3129  C   GLU A 203      63.208  43.372  96.733  1.00  0.00           C
ATOM   3130  O   GLU A 203      63.817  44.443  96.703  1.00  0.00           O
ATOM   3131  N   GLU A 204      63.437  42.372  95.853  1.00  0.00           N
ATOM   3133  CA  GLU A 204      64.378  42.432  94.743  1.00  0.00           C
ATOM   3135  CB  GLU A 204      64.458  41.072  93.943  1.00  0.00           C
ATOM   3138  CG  GLU A 204      64.987  39.822  94.734  1.00  0.00           C
ATOM   3141  CD  GLU A 204      65.048  38.482  93.964  1.00  0.00           C
ATOM   3142  OE1 GLU A 204      64.838  38.452  92.724  1.00  0.00           O
ATOM   3143  OE2 GLU A 204      65.298  37.432  94.624  1.00  0.00           O
ATOM   3144  C   GLU A 204      64.048  43.592  93.803  1.00  0.00           C
ATOM   3145  O   GLU A 204      62.897  43.983  93.613  1.00  0.00           O
ATOM   3146  N   GLY A 205      65.067  44.212  93.213  1.00  0.00           N
ATOM   3148  CA  GLY A 205      64.817  45.202  92.184  1.00  0.00           C
ATOM   3151  C   GLY A 205      65.857  45.042  91.143  1.00  0.00           C
ATOM   3152  O   GLY A 205      66.777  44.253  91.323  1.00  0.00           O
ATOM   3153  N   ARG A 206      65.757  45.853  90.063  1.00  0.00           N
ATOM   3155  CA  ARG A 206      66.808  45.952  89.054  1.00  0.00           C
ATOM   3157  CB  ARG A 206      66.407  46.992  87.963  1.00  0.00           C
ATOM   3160  CG  ARG A 206      65.057  46.712  87.254  1.00  0.00           C
ATOM   3163  CD  ARG A 206      64.638  47.923  86.423  1.00  0.00           C
ATOM   3166  NE  ARG A 206      63.357  47.652  85.704  1.00  0.00           N
ATOM   3168  CZ  ARG A 206      62.827  48.542  84.884  1.00  0.00           C
ATOM   3169  NH1 ARG A 206      63.377  49.682  84.563  1.00  0.00           N
ATOM   3172  NH2 ARG A 206      61.717  48.272  84.244  1.00  0.00           N
ATOM   3175  C   ARG A 206      68.107  46.442  89.694  1.00  0.00           C
ATOM   3176  O   ARG A 206      69.217  45.982  89.443  1.00  0.00           O
ATOM   3177  N   GLN A 207      67.937  47.403  90.614  1.00  0.00           N
ATOM   3179  CA  GLN A 207      68.937  47.832  91.554  1.00  0.00           C
ATOM   3181  CB  GLN A 207      68.978  49.382  91.574  1.00  0.00           C
ATOM   3184  CG  GLN A 207      69.338  50.033  90.214  1.00  0.00           C
ATOM   3187  CD  GLN A 207      69.497  51.553  90.294  1.00  0.00           C
ATOM   3188  OE1 GLN A 207      70.387  52.162  89.684  1.00  0.00           O
ATOM   3189  NE2 GLN A 207      68.627  52.162  91.124  1.00  0.00           N
ATOM   3192  C   GLN A 207      68.528  47.353  92.934  1.00  0.00           C
ATOM   3193  O   GLN A 207      67.348  47.083  93.163  1.00  0.00           O
ATOM   3194  N   SER A 208      69.448  47.333  93.923  1.00  0.00           N
ATOM   3196  CA  SER A 208      69.077  47.243  95.343  1.00  0.00           C
ATOM   3198  CB  SER A 208      70.287  46.882  96.253  1.00  0.00           C
ATOM   3201  OG  SER A 208      69.897  46.382  97.533  1.00  0.00           O
ATOM   3203  C   SER A 208      68.447  48.562  95.824  1.00  0.00           C
ATOM   3204  O   SER A 208      68.967  49.253  96.684  1.00  0.00           O
ATOM   3205  N   SER A 209      67.278  48.892  95.243  1.00  0.00           N
ATOM   3207  CA  SER A 209      66.307  49.892  95.673  1.00  0.00           C
ATOM   3209  CB  SER A 209      65.437  49.492  96.904  1.00  0.00           C
ATOM   3212  OG  SER A 209      66.197  49.053  98.033  1.00  0.00           O
ATOM   3214  C   SER A 209      66.708  51.353  95.684  1.00  0.00           C
ATOM   3215  O   SER A 209      67.857  51.743  95.874  1.00  0.00           O
ATOM   3216  N   MET A 210      65.737  52.252  95.413  1.00  0.00           N
ATOM   3218  CA  MET A 210      65.897  53.682  95.523  1.00  0.00           C
ATOM   3220  CB  MET A 210      65.357  54.443  94.283  1.00  0.00           C
ATOM   3223  CG  MET A 210      65.687  53.802  92.924  1.00  0.00           C
ATOM   3226  SD  MET A 210      64.557  54.333  91.583  1.00  0.00           S
ATOM   3227  CE  MET A 210      63.058  53.512  92.203  1.00  0.00           C
ATOM   3231  C   MET A 210      65.038  54.053  96.723  1.00  0.00           C
ATOM   3232  O   MET A 210      63.817  54.102  96.663  1.00  0.00           O
ATOM   3233  N   PHE A 211      65.667  54.232  97.883  1.00  0.00           N
ATOM   3235  CA  PHE A 211      65.048  54.272  99.183  1.00  0.00           C
ATOM   3237  CB  PHE A 211      66.207  54.352 100.193  1.00  0.00           C
ATOM   3240  CG  PHE A 211      67.237  53.292  99.873  1.00  0.00           C
ATOM   3241  CD1 PHE A 211      66.978  51.932 100.123  1.00  0.00           C
ATOM   3243  CE1 PHE A 211      67.897  50.952  99.763  1.00  0.00           C
ATOM   3245  CZ  PHE A 211      69.097  51.302  99.153  1.00  0.00           C
ATOM   3247  CD2 PHE A 211      68.447  53.632  99.223  1.00  0.00           C
ATOM   3249  CE2 PHE A 211      69.368  52.632  98.873  1.00  0.00           C
ATOM   3251  C   PHE A 211      64.037  55.412  99.374  1.00  0.00           C
ATOM   3252  O   PHE A 211      62.917  55.173  99.824  1.00  0.00           O
ATOM   3253  N   ASP A 212      64.458  56.632  98.943  1.00  0.00           N
ATOM   3255  CA  ASP A 212      63.918  57.912  99.383  1.00  0.00           C
ATOM   3257  CB  ASP A 212      65.057  58.792 100.004  1.00  0.00           C
ATOM   3260  CG  ASP A 212      65.917  58.143 101.093  1.00  0.00           C
ATOM   3261  OD1 ASP A 212      65.638  56.992 101.484  1.00  0.00           O
ATOM   3262  OD2 ASP A 212      66.888  58.802 101.543  1.00  0.00           O
ATOM   3263  C   ASP A 212      63.298  58.702  98.213  1.00  0.00           C
ATOM   3264  O   ASP A 212      62.697  59.752  98.434  1.00  0.00           O
ATOM   3265  N   ASP A 213      63.388  58.153  96.983  1.00  0.00           N
ATOM   3267  CA  ASP A 213      63.138  58.682  95.643  1.00  0.00           C
ATOM   3269  CB  ASP A 213      62.048  59.812  95.463  1.00  0.00           C
ATOM   3272  CG  ASP A 213      62.437  61.283  95.574  1.00  0.00           C
ATOM   3273  OD1 ASP A 213      63.618  61.592  95.833  1.00  0.00           O
ATOM   3274  OD2 ASP A 213      61.517  62.132  95.383  1.00  0.00           O
ATOM   3275  C   ASP A 213      64.448  58.812  94.874  1.00  0.00           C
ATOM   3276  O   ASP A 213      64.638  58.132  93.864  1.00  0.00           O
ATOM   3277  N   HIS A 214      65.417  59.592  95.393  1.00  0.00           N
ATOM   3279  CA  HIS A 214      66.827  59.702  94.993  1.00  0.00           C
ATOM   3281  CB  HIS A 214      67.598  60.632  95.973  1.00  0.00           C
ATOM   3284  ND1 HIS A 214      66.948  62.982  95.444  1.00  0.00           N
ATOM   3285  CG  HIS A 214      66.888  61.922  96.323  1.00  0.00           C
ATOM   3286  CE1 HIS A 214      66.307  63.962  96.054  1.00  0.00           C
ATOM   3288  NE2 HIS A 214      65.897  63.612  97.293  1.00  0.00           N
ATOM   3290  CD2 HIS A 214      66.267  62.292  97.474  1.00  0.00           C
ATOM   3292  C   HIS A 214      67.577  58.342  94.863  1.00  0.00           C
ATOM   3293  O   HIS A 214      67.808  57.673  95.883  1.00  0.00           O
ATOM   3294  N   PRO A 215      67.978  57.842  93.683  1.00  0.00           N
ATOM   3295  CD  PRO A 215      67.488  58.323  92.393  1.00  0.00           C
ATOM   3298  CA  PRO A 215      68.698  56.572  93.533  1.00  0.00           C
ATOM   3300  CB  PRO A 215      68.647  56.312  92.013  1.00  0.00           C
ATOM   3303  CG  PRO A 215      67.397  57.062  91.554  1.00  0.00           C
ATOM   3306  C   PRO A 215      70.128  56.472  94.063  1.00  0.00           C
ATOM   3307  O   PRO A 215      71.067  56.982  93.444  1.00  0.00           O
ATOM   3308  N   ALA A 216      70.397  55.702  95.143  1.00  0.00           N
ATOM   3310  CA  ALA A 216      71.748  55.493  95.623  1.00  0.00           C
ATOM   3312  CB  ALA A 216      71.757  54.952  97.053  1.00  0.00           C
ATOM   3316  C   ALA A 216      72.618  54.612  94.713  1.00  0.00           C
ATOM   3317  O   ALA A 216      72.728  53.412  94.913  1.00  0.00           O
ATOM   3318  N   SER A 217      73.187  55.182  93.643  1.00  0.00           N
ATOM   3320  CA  SER A 217      74.018  54.472  92.673  1.00  0.00           C
ATOM   3322  CB  SER A 217      74.217  55.303  91.383  1.00  0.00           C
ATOM   3325  OG  SER A 217      74.747  54.533  90.304  1.00  0.00           O
ATOM   3327  C   SER A 217      75.368  54.123  93.263  1.00  0.00           C
ATOM   3328  O   SER A 217      75.787  54.682  94.273  1.00  0.00           O
ATOM   3329  N   ALA A 218      76.127  53.213  92.623  1.00  0.00           N
ATOM   3331  CA  ALA A 218      77.488  52.912  93.033  1.00  0.00           C
ATOM   3333  CB  ALA A 218      78.058  51.763  92.203  1.00  0.00           C
ATOM   3337  C   ALA A 218      78.408  54.123  92.983  1.00  0.00           C
ATOM   3338  O   ALA A 218      79.107  54.412  93.943  1.00  0.00           O
ATOM   3339  N   GLU A 219      78.327  54.923  91.904  1.00  0.00           N
ATOM   3341  CA  GLU A 219      79.077  56.162  91.764  1.00  0.00           C
ATOM   3343  CB  GLU A 219      78.777  56.842  90.403  1.00  0.00           C
ATOM   3346  CG  GLU A 219      79.507  58.193  90.193  1.00  0.00           C
ATOM   3349  CD  GLU A 219      79.097  58.932  88.914  1.00  0.00           C
ATOM   3350  OE1 GLU A 219      78.018  58.632  88.353  1.00  0.00           O
ATOM   3351  OE2 GLU A 219      79.887  59.833  88.514  1.00  0.00           O
ATOM   3352  C   GLU A 219      78.808  57.173  92.874  1.00  0.00           C
ATOM   3353  O   GLU A 219      79.708  57.832  93.383  1.00  0.00           O
ATOM   3354  N   ARG A 220      77.537  57.272  93.313  1.00  0.00           N
ATOM   3356  CA  ARG A 220      77.088  58.032  94.454  1.00  0.00           C
ATOM   3358  CB  ARG A 220      75.558  57.892  94.553  1.00  0.00           C
ATOM   3361  CG  ARG A 220      74.838  59.102  95.164  1.00  0.00           C
ATOM   3364  CD  ARG A 220      73.327  59.053  94.893  1.00  0.00           C
ATOM   3367  NE  ARG A 220      72.588  60.222  95.444  1.00  0.00           N
ATOM   3369  CZ  ARG A 220      72.268  60.402  96.713  1.00  0.00           C
ATOM   3370  NH1 ARG A 220      72.948  59.862  97.693  1.00  0.00           N
ATOM   3373  NH2 ARG A 220      71.368  61.312  96.993  1.00  0.00           N
ATOM   3376  C   ARG A 220      77.798  57.522  95.704  1.00  0.00           C
ATOM   3377  O   ARG A 220      78.598  58.222  96.313  1.00  0.00           O
ATOM   3378  N   ALA A 221      77.657  56.222  96.023  1.00  0.00           N
ATOM   3380  CA  ALA A 221      78.298  55.612  97.173  1.00  0.00           C
ATOM   3382  CB  ALA A 221      77.978  54.123  97.133  1.00  0.00           C
ATOM   3386  C   ALA A 221      79.808  55.763  97.203  1.00  0.00           C
ATOM   3387  O   ALA A 221      80.397  56.142  98.213  1.00  0.00           O
ATOM   3388  N   GLN A 222      80.437  55.552  96.033  1.00  0.00           N
ATOM   3390  CA  GLN A 222      81.838  55.823  95.824  1.00  0.00           C
ATOM   3392  CB  GLN A 222      82.298  55.373  94.413  1.00  0.00           C
ATOM   3395  CG  GLN A 222      82.998  53.993  94.384  1.00  0.00           C
ATOM   3398  CD  GLN A 222      82.187  52.682  94.533  1.00  0.00           C
ATOM   3399  OE1 GLN A 222      82.527  51.683  93.883  1.00  0.00           O
ATOM   3400  NE2 GLN A 222      81.247  52.612  95.494  1.00  0.00           N
ATOM   3403  C   GLN A 222      82.237  57.262  96.093  1.00  0.00           C
ATOM   3404  O   GLN A 222      83.158  57.522  96.853  1.00  0.00           O
ATOM   3405  N   HIS A 223      81.518  58.242  95.553  1.00  0.00           N
ATOM   3407  CA  HIS A 223      81.838  59.622  95.853  1.00  0.00           C
ATOM   3409  CB  HIS A 223      80.927  60.513  95.003  1.00  0.00           C
ATOM   3412  ND1 HIS A 223      82.028  62.452  93.993  1.00  0.00           N
ATOM   3413  CG  HIS A 223      81.357  61.922  95.073  1.00  0.00           C
ATOM   3414  CE1 HIS A 223      82.127  63.732  94.273  1.00  0.00           C
ATOM   3416  NE2 HIS A 223      81.548  64.033  95.453  1.00  0.00           N
ATOM   3418  CD2 HIS A 223      81.048  62.882  95.984  1.00  0.00           C
ATOM   3420  C   HIS A 223      81.698  60.033  97.313  1.00  0.00           C
ATOM   3421  O   HIS A 223      82.588  60.672  97.874  1.00  0.00           O
ATOM   3422  N   ILE A 224      80.577  59.643  97.963  1.00  0.00           N
ATOM   3424  CA  ILE A 224      80.357  59.962  99.364  1.00  0.00           C
ATOM   3426  CB  ILE A 224      78.957  59.603  99.854  1.00  0.00           C
ATOM   3428  CG2 ILE A 224      78.907  59.662 101.393  1.00  0.00           C
ATOM   3432  CG1 ILE A 224      77.878  60.583  99.323  1.00  0.00           C
ATOM   3435  CD  ILE A 224      77.377  60.233  97.933  1.00  0.00           C
ATOM   3439  C   ILE A 224      81.427  59.333 100.254  1.00  0.00           C
ATOM   3440  O   ILE A 224      81.987  59.982 101.134  1.00  0.00           O
ATOM   3441  N   ARG A 225      81.787  58.052 100.033  1.00  0.00           N
ATOM   3443  CA  ARG A 225      82.828  57.423 100.843  1.00  0.00           C
ATOM   3445  CB  ARG A 225      82.887  55.882 100.713  1.00  0.00           C
ATOM   3448  CG  ARG A 225      83.518  55.363  99.414  1.00  0.00           C
ATOM   3451  CD  ARG A 225      83.448  53.842  99.274  1.00  0.00           C
ATOM   3454  NE  ARG A 225      84.177  53.512  98.024  1.00  0.00           N
ATOM   3456  CZ  ARG A 225      84.138  52.302  97.463  1.00  0.00           C
ATOM   3457  NH1 ARG A 225      83.418  51.312  97.963  1.00  0.00           N
ATOM   3460  NH2 ARG A 225      84.787  52.073  96.344  1.00  0.00           N
ATOM   3463  C   ARG A 225      84.217  58.032 100.654  1.00  0.00           C
ATOM   3464  O   ARG A 225      84.957  58.162 101.624  1.00  0.00           O
ATOM   3465  N   ASP A 226      84.597  58.432  99.423  1.00  0.00           N
ATOM   3467  CA  ASP A 226      85.827  59.173  99.164  1.00  0.00           C
ATOM   3469  CB  ASP A 226      85.997  59.382  97.623  1.00  0.00           C
ATOM   3472  CG  ASP A 226      86.127  58.102  96.803  1.00  0.00           C
ATOM   3473  OD1 ASP A 226      86.358  57.013  97.384  1.00  0.00           O
ATOM   3474  OD2 ASP A 226      86.048  58.232  95.544  1.00  0.00           O
ATOM   3475  C   ASP A 226      85.847  60.522  99.884  1.00  0.00           C
ATOM   3476  O   ASP A 226      86.848  60.952 100.453  1.00  0.00           O
ATOM   3477  N   ARG A 227      84.707  61.222  99.903  1.00  0.00           N
ATOM   3479  CA  ARG A 227      84.577  62.462 100.633  1.00  0.00           C
ATOM   3481  CB  ARG A 227      83.378  63.253 100.094  1.00  0.00           C
ATOM   3484  CG  ARG A 227      83.327  64.652 100.724  1.00  0.00           C
ATOM   3487  CD  ARG A 227      82.488  65.672  99.974  1.00  0.00           C
ATOM   3490  NE  ARG A 227      83.247  65.932  98.733  1.00  0.00           N
ATOM   3492  CZ  ARG A 227      84.267  66.762  98.604  1.00  0.00           C
ATOM   3493  NH1 ARG A 227      84.698  67.522  99.584  1.00  0.00           N
ATOM   3496  NH2 ARG A 227      84.768  66.882  97.393  1.00  0.00           N
ATOM   3499  C   ARG A 227      84.588  62.333 102.163  1.00  0.00           C
ATOM   3500  O   ARG A 227      85.187  63.162 102.853  1.00  0.00           O
ATOM   3501  N   MET A 228      83.987  61.262 102.734  1.00  0.00           N
ATOM   3503  CA  MET A 228      84.168  60.882 104.134  1.00  0.00           C
ATOM   3505  CB  MET A 228      83.368  59.622 104.563  1.00  0.00           C
ATOM   3508  CG  MET A 228      81.847  59.822 104.633  1.00  0.00           C
ATOM   3511  SD  MET A 228      80.958  58.463 105.433  1.00  0.00           S
ATOM   3512  CE  MET A 228      81.198  57.312 104.054  1.00  0.00           C
ATOM   3516  C   MET A 228      85.607  60.672 104.554  1.00  0.00           C
ATOM   3517  O   MET A 228      86.008  61.042 105.654  1.00  0.00           O
ATOM   3518  N   SER A 229      86.437  60.082 103.684  1.00  0.00           N
ATOM   3520  CA  SER A 229      87.807  59.732 104.004  1.00  0.00           C
ATOM   3522  CB  SER A 229      88.257  58.482 103.194  1.00  0.00           C
ATOM   3525  OG  SER A 229      88.357  58.732 101.794  1.00  0.00           O
ATOM   3527  C   SER A 229      88.728  60.912 103.754  1.00  0.00           C
ATOM   3528  O   SER A 229      89.948  60.783 103.774  1.00  0.00           O
ATOM   3529  N   ALA A 230      88.158  62.122 103.544  1.00  0.00           N
ATOM   3531  CA  ALA A 230      88.888  63.362 103.373  1.00  0.00           C
ATOM   3533  CB  ALA A 230      88.467  63.952 102.033  1.00  0.00           C
ATOM   3537  C   ALA A 230      88.637  64.402 104.474  1.00  0.00           C
ATOM   3538  O   ALA A 230      89.217  65.493 104.463  1.00  0.00           O
ATOM   3539  N   ASP A 231      87.837  64.092 105.514  1.00  0.00           N
ATOM   3541  CA  ASP A 231      87.858  64.863 106.753  1.00  0.00           C
ATOM   3543  CB  ASP A 231      86.458  65.332 107.214  1.00  0.00           C
ATOM   3546  CG  ASP A 231      86.407  66.363 108.334  1.00  0.00           C
ATOM   3547  OD1 ASP A 231      87.448  66.802 108.893  1.00  0.00           O
ATOM   3548  OD2 ASP A 231      85.267  66.762 108.684  1.00  0.00           O
ATOM   3549  C   ASP A 231      88.467  63.952 107.783  1.00  0.00           C
ATOM   3550  O   ASP A 231      88.287  62.743 107.734  1.00  0.00           O
ATOM   3551  N   GLY A 232      89.238  64.533 108.724  1.00  0.00           N
ATOM   3553  CA  GLY A 232      89.898  63.792 109.784  1.00  0.00           C
ATOM   3556  C   GLY A 232      88.947  62.993 110.614  1.00  0.00           C
ATOM   3557  O   GLY A 232      87.757  63.292 110.703  1.00  0.00           O
ATOM   3558  N   ILE A 233      89.418  61.932 111.283  1.00  0.00           N
ATOM   3560  CA  ILE A 233      88.637  61.262 112.313  1.00  0.00           C
ATOM   3562  CB  ILE A 233      89.217  59.882 112.643  1.00  0.00           C
ATOM   3564  CG2 ILE A 233      88.298  59.142 113.634  1.00  0.00           C
ATOM   3568  CG1 ILE A 233      89.448  59.072 111.333  1.00  0.00           C
ATOM   3571  CD  ILE A 233      90.038  57.673 111.554  1.00  0.00           C
ATOM   3575  C   ILE A 233      88.448  62.222 113.504  1.00  0.00           C
ATOM   3576  O   ILE A 233      89.297  63.092 113.733  1.00  0.00           O
ATOM   3577  N   LYS A 234      87.308  62.162 114.223  1.00  0.00           N
ATOM   3579  CA  LYS A 234      87.048  62.912 115.453  1.00  0.00           C
ATOM   3581  CB  LYS A 234      85.918  63.962 115.244  1.00  0.00           C
ATOM   3584  CG  LYS A 234      86.318  65.122 114.313  1.00  0.00           C
ATOM   3587  CD  LYS A 234      87.457  65.993 114.873  1.00  0.00           C
ATOM   3590  CE  LYS A 234      88.098  66.943 113.864  1.00  0.00           C
ATOM   3593  NZ  LYS A 234      89.357  67.473 114.414  1.00  0.00           N
ATOM   3597  C   LYS A 234      86.727  61.912 116.594  1.00  0.00           C
ATOM   3598  OT1 LYS A 234      86.797  60.682 116.344  1.00  0.00           O
ATOM   3599  OT2 LYS A 234      86.428  62.353 117.744  1.00  0.00           O
ATOM   3600  NH3 POPEB 235      83.847  78.272  76.683  1.00  0.00           N
ATOM   3604  C12 POPEB 235      83.077  77.922  77.924  1.00  0.00           C
ATOM   3607  C11 POPEB 235      84.087  77.643  79.034  1.00  0.00           C
ATOM   3610  P   POPEB 235      86.517  78.572  79.373  1.00  0.00           P
ATOM   3611  O13 POPEB 235      87.287  79.792  79.013  1.00  0.00           O
ATOM   3612  O14 POPEB 235      86.708  77.993  80.713  1.00  0.00           O
ATOM   3613  O11 POPEB 235      86.808  77.452  78.294  1.00  0.00           O
ATOM   3614  O12 POPEB 235      84.968  78.783  79.153  1.00  0.00           O
ATOM   3615  C1  POPEB 235      88.107  76.853  78.254  1.00  0.00           C
ATOM   3618  C2  POPEB 235      88.187  75.592  77.324  1.00  0.00           C
ATOM   3620  O21 POPEB 235      88.807  75.882  76.063  1.00  0.00           O
ATOM   3621  C21 POPEB 235      88.238  76.762  75.284  1.00  0.00           C
ATOM   3622  O22 POPEB 235      87.188  77.363  75.503  1.00  0.00           O
ATOM   3623  C22 POPEB 235      88.998  76.812  73.943  1.00  0.00           C
ATOM   3626  C3  POPEB 235      86.837  74.812  77.184  1.00  0.00           C
ATOM   3629  O31 POPEB 235      86.857  73.812  76.134  1.00  0.00           O
ATOM   3630  C31 POPEB 235      87.128  72.562  76.464  1.00  0.00           C
ATOM   3631  O32 POPEB 235      87.478  72.162  77.564  1.00  0.00           O
ATOM   3632  C32 POPEB 235      86.967  71.683  75.214  1.00  0.00           C
ATOM   3635  C23 POPEB 235      89.537  78.213  73.543  1.00  0.00           C
ATOM   3638  C24 POPEB 235      90.278  78.222  72.194  1.00  0.00           C
ATOM   3641  C25 POPEB 235      89.457  77.712  70.993  1.00  0.00           C
ATOM   3644  C26 POPEB 235      88.158  78.502  70.724  1.00  0.00           C
ATOM   3647  C27 POPEB 235      87.277  77.802  69.684  1.00  0.00           C
ATOM   3650  C28 POPEB 235      86.027  78.613  69.244  1.00  0.00           C
ATOM   3653  C29 POPEB 235      84.968  77.793  68.534  1.00  0.00           C
ATOM   3655 0C21 POPEB 235      84.448  77.963  67.303  1.00  0.00           C
ATOM   3657 1C21 POPEB 235      84.808  79.022  66.283  1.00  0.00           C
ATOM   3660 2C21 POPEB 235      83.637  79.952  65.903  1.00  0.00           C
ATOM   3663 3C21 POPEB 235      82.478  79.272  65.153  1.00  0.00           C
ATOM   3666 4C21 POPEB 235      81.378  80.273  64.763  1.00  0.00           C
ATOM   3669 5C21 POPEB 235      80.157  79.612  64.103  1.00  0.00           C
ATOM   3672 6C21 POPEB 235      78.967  80.562  63.983  1.00  0.00           C
ATOM   3675 7C21 POPEB 235      77.717  79.872  63.404  1.00  0.00           C
ATOM   3678 8C21 POPEB 235      76.418  80.562  63.824  1.00  0.00           C
ATOM   3682  C33 POPEB 235      87.897  72.073  74.043  1.00  0.00           C
ATOM   3685  C34 POPEB 235      87.298  71.702  72.673  1.00  0.00           C
ATOM   3688  C35 POPEB 235      86.277  72.753  72.203  1.00  0.00           C
ATOM   3691  C36 POPEB 235      85.477  72.363  70.953  1.00  0.00           C
ATOM   3694  C37 POPEB 235      84.467  73.463  70.593  1.00  0.00           C
ATOM   3697  C38 POPEB 235      83.578  73.132  69.384  1.00  0.00           C
ATOM   3700  C39 POPEB 235      82.658  74.312  69.063  1.00  0.00           C
ATOM   3703 0C31 POPEB 235      81.548  74.003  68.053  1.00  0.00           C
ATOM   3706 1C31 POPEB 235      80.807  75.282  67.643  1.00  0.00           C
ATOM   3709 2C31 POPEB 235      79.537  75.022  66.823  1.00  0.00           C
ATOM   3712 3C31 POPEB 235      78.728  76.312  66.613  1.00  0.00           C
ATOM   3715 4C31 POPEB 235      77.357  76.083  65.953  1.00  0.00           C
ATOM   3718 5C31 POPEB 235      76.418  77.283  66.134  1.00  0.00           C
ATOM   3721 6C31 POPEB 235      75.478  77.122  67.334  1.00  0.00           C
ATOM   3725  NH3 POPEC 236      62.577 114.072  36.244  1.00  0.00           N
ATOM   3729  C12 POPEC 236      63.858 114.482  36.894  1.00  0.00           C
ATOM   3732  C11 POPEC 236      64.577 113.262  37.443  1.00  0.00           C
ATOM   3735  P   POPEC 236      66.867 113.013  36.393  1.00  0.00           P
ATOM   3736  O13 POPEC 236      66.207 113.363  35.114  1.00  0.00           O
ATOM   3737  O14 POPEC 236      68.268 113.402  36.584  1.00  0.00           O
ATOM   3738  O11 POPEC 236      66.708 111.462  36.723  1.00  0.00           O
ATOM   3739  O12 POPEC 236      65.967 113.582  37.543  1.00  0.00           O
ATOM   3740  C1  POPEC 236      66.787 111.063  38.094  1.00  0.00           C
ATOM   3743  C2  POPEC 236      66.957 109.531  38.203  1.00  0.00           C
ATOM   3745  O21 POPEC 236      67.007 109.132  39.583  1.00  0.00           O
ATOM   3746  C21 POPEC 236      65.877 109.272  40.254  1.00  0.00           C
ATOM   3747  O22 POPEC 236      64.798 109.613  39.773  1.00  0.00           O
ATOM   3748  C22 POPEC 236      66.107 108.913  41.713  1.00  0.00           C
ATOM   3751  C3  POPEC 236      68.268 109.132  37.484  1.00  0.00           C
ATOM   3754  O31 POPEC 236      68.467 107.712  37.523  1.00  0.00           O
ATOM   3755  C31 POPEC 236      69.317 107.102  38.354  1.00  0.00           C
ATOM   3756  O32 POPEC 236      69.397 105.882  38.424  1.00  0.00           O
ATOM   3757  C32 POPEC 236      70.317 107.982  39.134  1.00  0.00           C
ATOM   3760  C23 POPEC 236      65.407 107.601  42.094  1.00  0.00           C
ATOM   3763  C24 POPEC 236      65.987 106.962  43.354  1.00  0.00           C
ATOM   3766  C25 POPEC 236      65.437 105.553  43.553  1.00  0.00           C
ATOM   3769  C26 POPEC 236      66.057 104.853  44.763  1.00  0.00           C
ATOM   3772  C27 POPEC 236      65.308 103.573  45.163  1.00  0.00           C
ATOM   3775  C28 POPEC 236      66.228 102.461  45.714  1.00  0.00           C
ATOM   3778  C29 POPEC 236      67.127 102.962  46.813  1.00  0.00           C
ATOM   3780 0C21 POPEC 236      67.048 102.702  48.133  1.00  0.00           C
ATOM   3782 1C21 POPEC 236      66.027 101.872  48.853  1.00  0.00           C
ATOM   3785 2C21 POPEC 236      66.657 100.753  49.703  1.00  0.00           C
ATOM   3788 3C21 POPEC 236      67.208  99.583  48.864  1.00  0.00           C
ATOM   3791 4C21 POPEC 236      67.647  98.382  49.713  1.00  0.00           C
ATOM   3794 5C21 POPEC 236      68.658  98.722  50.833  1.00  0.00           C
ATOM   3797 6C21 POPEC 236      69.937  99.403  50.334  1.00  0.00           C
ATOM   3800 7C21 POPEC 236      70.838  99.841  51.504  1.00  0.00           C
ATOM   3803 8C21 POPEC 236      72.158 100.462  51.053  1.00  0.00           C
ATOM   3807  C33 POPEC 236      69.857 108.493  40.514  1.00  0.00           C
ATOM   3810  C34 POPEC 236      71.048 108.851  41.423  1.00  0.00           C
ATOM   3813  C35 POPEC 236      70.768 108.652  42.914  1.00  0.00           C
ATOM   3816  C36 POPEC 236      69.978 109.762  43.604  1.00  0.00           C
ATOM   3819  C37 POPEC 236      69.597 109.363  45.043  1.00  0.00           C
ATOM   3822  C38 POPEC 236      69.957 110.392  46.114  1.00  0.00           C
ATOM   3825  C39 POPEC 236      69.268 111.742  45.864  1.00  0.00           C
ATOM   3828 0C31 POPEC 236      69.457 112.752  47.013  1.00  0.00           C
ATOM   3831 1C31 POPEC 236      68.577 113.992  46.774  1.00  0.00           C
ATOM   3834 2C31 POPEC 236      68.528 114.981  47.944  1.00  0.00           C
ATOM   3837 3C31 POPEC 236      69.507 116.152  47.803  1.00  0.00           C
ATOM   3840 4C31 POPEC 236      69.187 117.283  48.783  1.00  0.00           C
ATOM   3843 5C31 POPEC 236      70.277 118.352  48.843  1.00  0.00           C
ATOM   3846 6C31 POPEC 236      69.757 119.783  48.663  1.00  0.00           C
ATOM   3850  NH3 POPED 237      98.418  72.613  34.633  1.00  0.00           N
ATOM   3854  C12 POPED 237      97.507  73.793  34.474  1.00  0.00           C
ATOM   3857  C11 POPED 237      98.247  75.122  34.754  1.00  0.00           C
ATOM   3860  P   POPED 237      96.948  77.112  35.943  1.00  0.00           P
ATOM   3861  O13 POPED 237      97.858  78.272  35.983  1.00  0.00           O
ATOM   3862  O14 POPED 237      95.498  77.412  35.953  1.00  0.00           O
ATOM   3863  O11 POPED 237      97.317  76.192  37.164  1.00  0.00           O
ATOM   3864  O12 POPED 237      97.338  76.223  34.703  1.00  0.00           O
ATOM   3865  C1  POPED 237      96.468  76.283  38.313  1.00  0.00           C
ATOM   3868  C2  POPED 237      97.058  75.463  39.464  1.00  0.00           C
ATOM   3870  O21 POPED 237      97.398  76.272  40.573  1.00  0.00           O
ATOM   3871  C21 POPED 237      98.287  77.232  40.493  1.00  0.00           C
ATOM   3872  O22 POPED 237      98.897  77.632  39.513  1.00  0.00           O
ATOM   3873  C22 POPED 237      98.487  77.603  41.964  1.00  0.00           C
ATOM   3876  C3  POPED 237      98.257  74.562  39.053  1.00  0.00           C
ATOM   3879  O31 POPED 237      98.637  73.723  40.163  1.00  0.00           O
ATOM   3880  C31 POPED 237      99.808  73.993  40.743  1.00  0.00           C
ATOM   3881  O32 POPED 237     100.658  74.743  40.283  1.00  0.00           O
ATOM   3882  C32 POPED 237      99.908  73.182  42.044  1.00  0.00           C
ATOM   3885  C23 POPED 237      99.507  78.692  42.283  1.00  0.00           C
ATOM   3888  C24 POPED 237      99.717  78.793  43.804  1.00  0.00           C
ATOM   3891  C25 POPED 237      98.448  79.082  44.614  1.00  0.00           C
ATOM   3894  C26 POPED 237      98.718  79.032  46.123  1.00  0.00           C
ATOM   3897  C27 POPED 237      97.538  79.533  46.964  1.00  0.00           C
ATOM   3900  C28 POPED 237      97.958  80.233  48.274  1.00  0.00           C
ATOM   3903  C29 POPED 237      98.658  81.542  48.003  1.00  0.00           C
ATOM   3905 0C21 POPED 237      98.268  82.773  48.373  1.00  0.00           C
ATOM   3907 1C21 POPED 237      97.048  83.153  49.183  1.00  0.00           C
ATOM   3910 2C21 POPED 237      97.468  83.673  50.563  1.00  0.00           C
ATOM   3913 3C21 POPED 237      96.257  84.102  51.403  1.00  0.00           C
ATOM   3916 4C21 POPED 237      96.608  84.212  52.893  1.00  0.00           C
ATOM   3919 5C21 POPED 237      95.388  84.412  53.814  1.00  0.00           C
ATOM   3922 6C21 POPED 237      94.427  83.212  53.763  1.00  0.00           C
ATOM   3925 7C21 POPED 237      93.627  83.013  55.054  1.00  0.00           C
ATOM   3928 8C21 POPED 237      93.147  81.562  55.223  1.00  0.00           C
ATOM   3932  C33 POPED 237     101.338  73.092  42.634  1.00  0.00           C
ATOM   3935  C34 POPED 237     101.437  72.132  43.833  1.00  0.00           C
ATOM   3938  C35 POPED 237     100.517  72.452  45.023  1.00  0.00           C
ATOM   3941  C36 POPED 237     100.717  73.842  45.654  1.00  0.00           C
ATOM   3944  C37 POPED 237      99.728  74.113  46.813  1.00  0.00           C
ATOM   3947  C38 POPED 237     100.368  74.422  48.183  1.00  0.00           C
ATOM   3950  C39 POPED 237     101.358  73.342  48.653  1.00  0.00           C
ATOM   3953 0C31 POPED 237     101.657  73.353  50.153  1.00  0.00           C
ATOM   3956 1C31 POPED 237     102.627  72.223  50.524  1.00  0.00           C
ATOM   3959 2C31 POPED 237     102.937  72.073  52.013  1.00  0.00           C
ATOM   3962 3C31 POPED 237     103.877  70.893  52.294  1.00  0.00           C
ATOM   3965 4C31 POPED 237     104.357  70.862  53.754  1.00  0.00           C
ATOM   3968 5C31 POPED 237     104.927  69.522  54.213  1.00  0.00           C
ATOM   3971 6C31 POPED 237     105.218  69.503  55.713  1.00  0.00           C
ATOM   3975  NH3 POPEE 238      29.507  13.692  36.393  1.00  0.00           N
ATOM   3979  C12 POPEE 238      29.527  15.192  36.273  1.00  0.00           C
ATOM   3982  C11 POPEE 238      28.747  15.642  35.043  1.00  0.00           C
ATOM   3985  P   POPEE 238      27.618  18.013  34.794  1.00  0.00           P
ATOM   3986  O13 POPEE 238      26.737  17.653  33.674  1.00  0.00           O
ATOM   3987  O14 POPEE 238      26.937  18.072  36.114  1.00  0.00           O
ATOM   3988  O11 POPEE 238      28.267  19.403  34.464  1.00  0.00           O
ATOM   3989  O12 POPEE 238      28.857  17.052  34.903  1.00  0.00           O
ATOM   3990  C1  POPEE 238      28.817  20.243  35.483  1.00  0.00           C
ATOM   3993  C2  POPEE 238      30.197  19.772  36.013  1.00  0.00           C
ATOM   3995  O21 POPEE 238      30.017  19.122  37.283  1.00  0.00           O
ATOM   3996  C21 POPEE 238      31.147  18.642  37.783  1.00  0.00           C
ATOM   3997  O22 POPEE 238      32.177  18.432  37.174  1.00  0.00           O
ATOM   3998  C22 POPEE 238      30.917  18.352  39.264  1.00  0.00           C
ATOM   4001  C3  POPEE 238      31.247  20.942  36.083  1.00  0.00           C
ATOM   4004  O31 POPEE 238      31.428  21.593  37.364  1.00  0.00           O
ATOM   4005  C31 POPEE 238      30.417  22.323  37.803  1.00  0.00           C
ATOM   4006  O32 POPEE 238      29.298  22.413  37.343  1.00  0.00           O
ATOM   4007  C32 POPEE 238      30.847  22.962  39.123  1.00  0.00           C
ATOM   4010  C23 POPEE 238      32.228  18.022  40.013  1.00  0.00           C
ATOM   4013  C24 POPEE 238      32.958  19.242  40.603  1.00  0.00           C
ATOM   4016  C25 POPEE 238      32.318  19.752  41.894  1.00  0.00           C
ATOM   4019  C26 POPEE 238      33.217  20.752  42.643  1.00  0.00           C
ATOM   4022  C27 POPEE 238      32.947  20.743  44.164  1.00  0.00           C
ATOM   4025  C28 POPEE 238      33.717  21.852  44.924  1.00  0.00           C
ATOM   4028  C29 POPEE 238      34.337  21.362  46.213  1.00  0.00           C
ATOM   4030 0C21 POPEE 238      34.107  21.792  47.473  1.00  0.00           C
ATOM   4032 1C21 POPEE 238      33.197  22.902  47.914  1.00  0.00           C
ATOM   4035 2C21 POPEE 238      33.898  23.912  48.864  1.00  0.00           C
ATOM   4038 3C21 POPEE 238      34.187  23.342  50.254  1.00  0.00           C
ATOM   4041 4C21 POPEE 238      34.958  24.312  51.163  1.00  0.00           C
ATOM   4044 5C21 POPEE 238      34.208  25.602  51.504  1.00  0.00           C
ATOM   4047 6C21 POPEE 238      34.777  26.282  52.754  1.00  0.00           C
ATOM   4050 7C21 POPEE 238      34.087  27.612  53.084  1.00  0.00           C
ATOM   4053 8C21 POPEE 238      34.447  28.153  54.474  1.00  0.00           C
ATOM   4057  C33 POPEE 238      29.617  23.162  40.033  1.00  0.00           C
ATOM   4060  C34 POPEE 238      29.967  23.652  41.444  1.00  0.00           C
ATOM   4063  C35 POPEE 238      29.757  22.583  42.513  1.00  0.00           C
ATOM   4066  C36 POPEE 238      29.458  23.182  43.893  1.00  0.00           C
ATOM   4069  C37 POPEE 238      29.187  22.102  44.934  1.00  0.00           C
ATOM   4072  C38 POPEE 238      28.657  22.653  46.263  1.00  0.00           C
ATOM   4075  C39 POPEE 238      29.737  23.392  47.044  1.00  0.00           C
ATOM   4078 0C31 POPEE 238      29.277  23.842  48.434  1.00  0.00           C
ATOM   4081 1C31 POPEE 238      29.107  22.702  49.443  1.00  0.00           C
ATOM   4084 2C31 POPEE 238      28.338  23.153  50.693  1.00  0.00           C
ATOM   4087 3C31 POPEE 238      29.077  24.182  51.533  1.00  0.00           C
ATOM   4090 4C31 POPEE 238      28.147  24.882  52.533  1.00  0.00           C
ATOM   4093 5C31 POPEE 238      28.887  25.832  53.483  1.00  0.00           C
ATOM   4096 6C31 POPEE 238      27.937  26.693  54.313  1.00  0.00           C
ATOM   4100  NH3 POPEF 239      51.307  38.062  39.103  1.00  0.00           N
ATOM   4104  C12 POPEF 239      51.727  38.882  37.903  1.00  0.00           C
ATOM   4107  C11 POPEF 239      50.607  39.842  37.484  1.00  0.00           C
ATOM   4110  P   POPEF 239      48.937  40.862  39.223  1.00  0.00           P
ATOM   4111  O13 POPEF 239      48.068  41.862  38.574  1.00  0.00           O
ATOM   4112  O14 POPEF 239      48.437  39.482  39.323  1.00  0.00           O
ATOM   4113  O11 POPEF 239      49.227  41.472  40.654  1.00  0.00           O
ATOM   4114  O12 POPEF 239      50.347  40.802  38.513  1.00  0.00           O
ATOM   4115  C1  POPEF 239      49.217  40.783  41.894  1.00  0.00           C
ATOM   4118  C2  POPEF 239      47.818  40.182  42.273  1.00  0.00           C
ATOM   4120  O21 POPEF 239      47.357  40.532  43.593  1.00  0.00           O
ATOM   4121  C21 POPEF 239      46.818  41.712  43.744  1.00  0.00           C
ATOM   4122  O22 POPEF 239      46.897  42.642  42.954  1.00  0.00           O
ATOM   4123  C22 POPEF 239      46.118  41.753  45.103  1.00  0.00           C
ATOM   4126  C3  POPEF 239      47.808  38.632  42.203  1.00  0.00           C
ATOM   4129  O31 POPEF 239      48.177  38.013  43.453  1.00  0.00           O
ATOM   4130  C31 POPEF 239      49.437  37.713  43.633  1.00  0.00           C
ATOM   4131  O32 POPEF 239      50.368  37.912  42.884  1.00  0.00           O
ATOM   4132  C32 POPEF 239      49.557  37.103  45.033  1.00  0.00           C
ATOM   4135  C23 POPEF 239      45.568  43.153  45.473  1.00  0.00           C
ATOM   4138  C24 POPEF 239      44.868  43.162  46.844  1.00  0.00           C
ATOM   4141  C25 POPEF 239      45.868  43.143  48.014  1.00  0.00           C
ATOM   4144  C26 POPEF 239      45.207  43.312  49.394  1.00  0.00           C
ATOM   4147  C27 POPEF 239      46.027  42.612  50.493  1.00  0.00           C
ATOM   4150  C28 POPEF 239      45.687  43.083  51.914  1.00  0.00           C
ATOM   4153  C29 POPEF 239      46.167  42.062  52.914  1.00  0.00           C
ATOM   4155 0C21 POPEF 239      47.377  41.992  53.504  1.00  0.00           C
ATOM   4157 1C21 POPEF 239      48.527  42.962  53.344  1.00  0.00           C
ATOM   4160 2C21 POPEF 239      49.217  43.253  54.693  1.00  0.00           C
ATOM   4163 3C21 POPEF 239      48.237  43.533  55.844  1.00  0.00           C
ATOM   4166 4C21 POPEF 239      48.918  44.183  57.044  1.00  0.00           C
ATOM   4169 5C21 POPEF 239      48.998  45.713  56.974  1.00  0.00           C
ATOM   4172 6C21 POPEF 239      47.917  46.392  57.814  1.00  0.00           C
ATOM   4175 7C21 POPEF 239      47.987  47.923  57.774  1.00  0.00           C
ATOM   4178 8C21 POPEF 239      46.978  48.603  58.693  1.00  0.00           C
ATOM   4182  C33 POPEF 239      49.567  38.222  46.093  1.00  0.00           C
ATOM   4185  C34 POPEF 239      49.118  37.722  47.463  1.00  0.00           C
ATOM   4188  C35 POPEF 239      49.187  38.833  48.513  1.00  0.00           C
ATOM   4191  C36 POPEF 239      48.697  38.362  49.893  1.00  0.00           C
ATOM   4194  C37 POPEF 239      49.198  39.263  51.013  1.00  0.00           C
ATOM   4197  C38 POPEF 239      48.947  38.682  52.413  1.00  0.00           C
ATOM   4200  C39 POPEF 239      47.478  38.452  52.783  1.00  0.00           C
ATOM   4203 0C31 POPEF 239      47.338  38.252  54.303  1.00  0.00           C
ATOM   4206 1C31 POPEF 239      45.947  38.572  54.854  1.00  0.00           C
ATOM   4209 2C31 POPEF 239      45.987  38.972  56.343  1.00  0.00           C
ATOM   4212 3C31 POPEF 239      44.728  39.732  56.794  1.00  0.00           C
ATOM   4215 4C31 POPEF 239      44.827  41.222  56.454  1.00  0.00           C
ATOM   4218 5C31 POPEF 239      43.487  41.963  56.553  1.00  0.00           C
ATOM   4221 6C31 POPEF 239      43.548  43.323  55.853  1.00  0.00           C
ATOM   4225  NH3 POPEG 240      69.207   5.992  33.133  1.00  0.00           N
ATOM   4229  C12 POPEG 240      69.548   7.462  33.173  1.00  0.00           C
ATOM   4232  C11 POPEG 240      70.607   7.812  32.123  1.00  0.00           C
ATOM   4235  P   POPEG 240      73.177   7.842  32.684  1.00  0.00           P
ATOM   4236  O13 POPEG 240      74.317   6.992  32.283  1.00  0.00           O
ATOM   4237  O14 POPEG 240      73.167   9.182  32.073  1.00  0.00           O
ATOM   4238  O11 POPEG 240      73.138   7.962  34.274  1.00  0.00           O
ATOM   4239  O12 POPEG 240      71.827   7.092  32.313  1.00  0.00           O
ATOM   4240  C1  POPEG 240      74.158   7.312  35.043  1.00  0.00           C
ATOM   4243  C2  POPEG 240      74.058   7.492  36.603  1.00  0.00           C
ATOM   4245  O21 POPEG 240      73.067   6.582  37.143  1.00  0.00           O
ATOM   4246  C21 POPEG 240      73.598   5.592  37.844  1.00  0.00           C
ATOM   4247  O22 POPEG 240      74.768   5.262  37.834  1.00  0.00           O
ATOM   4248  C22 POPEG 240      72.598   5.032  38.843  1.00  0.00           C
ATOM   4251  C3  POPEG 240      73.717   8.922  37.104  1.00  0.00           C
ATOM   4254  O31 POPEG 240      73.278   8.882  38.494  1.00  0.00           O
ATOM   4255  C31 POPEG 240      74.027   9.462  39.414  1.00  0.00           C
ATOM   4256  O32 POPEG 240      75.037  10.132  39.223  1.00  0.00           O
ATOM   4257  C32 POPEG 240      73.458   9.132  40.794  1.00  0.00           C
ATOM   4260  C23 POPEG 240      72.168   3.582  38.533  1.00  0.00           C
ATOM   4263  C24 POPEG 240      71.567   2.922  39.783  1.00  0.00           C
ATOM   4266  C25 POPEG 240      72.607   2.452  40.803  1.00  0.00           C
ATOM   4269  C26 POPEG 240      71.957   2.022  42.123  1.00  0.00           C
ATOM   4272  C27 POPEG 240      71.518   3.222  42.983  1.00  0.00           C
ATOM   4275  C28 POPEG 240      70.128   3.062  43.614  1.00  0.00           C
ATOM   4278  C29 POPEG 240      70.037   1.852  44.503  1.00  0.00           C
ATOM   4280 0C21 POPEG 240      69.978   1.832  45.844  1.00  0.00           C
ATOM   4282 1C21 POPEG 240      69.967   3.012  46.783  1.00  0.00           C
ATOM   4285 2C21 POPEG 240      69.237   2.702  48.103  1.00  0.00           C
ATOM   4288 3C21 POPEG 240      69.918   1.607  48.934  1.00  0.00           C
ATOM   4291 4C21 POPEG 240      69.248   1.347  50.293  1.00  0.00           C
ATOM   4294 5C21 POPEG 240      69.567  -0.053  50.864  1.00  0.00           C
ATOM   4297 6C21 POPEG 240      71.077  -0.363  50.934  1.00  0.00           C
ATOM   4300 7C21 POPEG 240      71.378  -1.773  51.454  1.00  0.00           C
ATOM   4303 8C21 POPEG 240      71.457  -1.893  52.983  1.00  0.00           C
ATOM   4307  C33 POPEG 240      74.277   9.702  41.974  1.00  0.00           C
ATOM   4310  C34 POPEG 240      73.878  11.132  42.354  1.00  0.00           C
ATOM   4313  C35 POPEG 240      74.497  11.562  43.703  1.00  0.00           C
ATOM   4316  C36 POPEG 240      74.007  12.932  44.204  1.00  0.00           C
ATOM   4319  C37 POPEG 240      74.817  13.382  45.433  1.00  0.00           C
ATOM   4322  C38 POPEG 240      74.248  14.622  46.153  1.00  0.00           C
ATOM   4325  C39 POPEG 240      72.847  14.422  46.774  1.00  0.00           C
ATOM   4328 0C31 POPEG 240      72.757  13.272  47.783  1.00  0.00           C
ATOM   4331 1C31 POPEG 240      72.208  13.682  49.153  1.00  0.00           C
ATOM   4334 2C31 POPEG 240      72.097  12.492  50.114  1.00  0.00           C
ATOM   4337 3C31 POPEG 240      71.607  12.882  51.514  1.00  0.00           C
ATOM   4340 4C31 POPEG 240      71.527  11.682  52.453  1.00  0.00           C
ATOM   4343 5C31 POPEG 240      70.947  12.022  53.833  1.00  0.00           C
ATOM   4346 6C31 POPEG 240      70.787  10.792  54.733  1.00  0.00           C
ATOM   4350  NH3 POPEH 241     104.577  24.932  32.323  1.00  0.00           N
ATOM   4354  C12 POPEH 241     105.337  24.142  33.373  1.00  0.00           C
ATOM   4357  C11 POPEH 241     106.837  24.512  33.433  1.00  0.00           C
ATOM   4360  P   POPEH 241     109.157  23.342  32.944  1.00  0.00           P
ATOM   4361  O13 POPEH 241     109.577  22.092  32.273  1.00  0.00           O
ATOM   4362  O14 POPEH 241     109.877  24.562  32.533  1.00  0.00           O
ATOM   4363  O11 POPEH 241     109.197  23.142  34.524  1.00  0.00           O
ATOM   4364  O12 POPEH 241     107.618  23.612  32.643  1.00  0.00           O
ATOM   4365  C1  POPEH 241     109.087  21.812  35.074  1.00  0.00           C
ATOM   4368  C2  POPEH 241     107.977  21.702  36.163  1.00  0.00           C
ATOM   4370  O21 POPEH 241     108.497  21.912  37.494  1.00  0.00           O
ATOM   4371  C21 POPEH 241     109.297  20.982  37.993  1.00  0.00           C
ATOM   4372  O22 POPEH 241     109.698  19.993  37.403  1.00  0.00           O
ATOM   4373  C22 POPEH 241     109.628  21.302  39.443  1.00  0.00           C
ATOM   4376  C3  POPEH 241     107.137  20.382  36.013  1.00  0.00           C
ATOM   4379  O31 POPEH 241     106.148  20.222  37.053  1.00  0.00           O
ATOM   4380  C31 POPEH 241     104.968  20.772  36.813  1.00  0.00           C
ATOM   4381  O32 POPEH 241     104.707  21.442  35.833  1.00  0.00           O
ATOM   4382  C32 POPEH 241     103.978  20.443  37.923  1.00  0.00           C
ATOM   4385  C23 POPEH 241     109.588  20.062  40.373  1.00  0.00           C
ATOM   4388  C24 POPEH 241     110.097  20.402  41.783  1.00  0.00           C
ATOM   4391  C25 POPEH 241     109.728  19.352  42.834  1.00  0.00           C
ATOM   4394  C26 POPEH 241     110.687  19.292  44.024  1.00  0.00           C
ATOM   4397  C27 POPEH 241     110.757  20.562  44.883  1.00  0.00           C
ATOM   4400  C28 POPEH 241     111.857  20.433  45.953  1.00  0.00           C
ATOM   4403  C29 POPEH 241     111.888  21.582  46.933  1.00  0.00           C
ATOM   4405 0C21 POPEH 241     111.767  21.512  48.263  1.00  0.00           C
ATOM   4407 1C21 POPEH 241     111.528  20.262  49.084  1.00  0.00           C
ATOM   4410 2C21 POPEH 241     110.467  20.433  50.184  1.00  0.00           C
ATOM   4413 3C21 POPEH 241     110.987  21.192  51.423  1.00  0.00           C
ATOM   4416 4C21 POPEH 241     111.797  20.303  52.373  1.00  0.00           C
ATOM   4419 5C21 POPEH 241     110.948  19.422  53.294  1.00  0.00           C
ATOM   4422 6C21 POPEH 241     110.397  20.182  54.504  1.00  0.00           C
ATOM   4425 7C21 POPEH 241     109.588  19.282  55.444  1.00  0.00           C
ATOM   4428 8C21 POPEH 241     108.877  20.052  56.564  1.00  0.00           C
ATOM   4432  C33 POPEH 241     103.877  21.572  38.973  1.00  0.00           C
ATOM   4435  C34 POPEH 241     105.048  21.542  39.963  1.00  0.00           C
ATOM   4438  C35 POPEH 241     104.838  20.513  41.093  1.00  0.00           C
ATOM   4441  C36 POPEH 241     106.097  19.692  41.423  1.00  0.00           C
ATOM   4444  C37 POPEH 241     105.927  18.762  42.634  1.00  0.00           C
ATOM   4447  C38 POPEH 241     106.547  17.372  42.434  1.00  0.00           C
ATOM   4450  C39 POPEH 241     106.368  16.462  43.674  1.00  0.00           C
ATOM   4453 0C31 POPEH 241     107.448  16.702  44.744  1.00  0.00           C
ATOM   4456 1C31 POPEH 241     106.978  16.352  46.163  1.00  0.00           C
ATOM   4459 2C31 POPEH 241     108.058  16.653  47.213  1.00  0.00           C
ATOM   4462 3C31 POPEH 241     107.557  16.442  48.653  1.00  0.00           C
ATOM   4465 4C31 POPEH 241     108.627  16.802  49.703  1.00  0.00           C
ATOM   4468 5C31 POPEH 241     108.067  16.792  51.133  1.00  0.00           C
ATOM   4471 6C31 POPEH 241     109.007  16.132  52.154  1.00  0.00           C
ATOM   4475  NH3 POPEI 242      36.548  90.352  36.793  1.00  0.00           N
ATOM   4479  C12 POPEI 242      35.597  91.523  36.713  1.00  0.00           C
ATOM   4482  C11 POPEI 242      36.138  92.712  35.864  1.00  0.00           C
ATOM   4485  P   POPEI 242      33.817  93.932  36.273  1.00  0.00           P
ATOM   4486  O13 POPEI 242      33.157  95.202  35.914  1.00  0.00           O
ATOM   4487  O14 POPEI 242      33.077  92.722  35.864  1.00  0.00           O
ATOM   4488  O11 POPEI 242      34.158  93.952  37.803  1.00  0.00           O
ATOM   4489  O12 POPEI 242      35.267  93.843  35.673  1.00  0.00           O
ATOM   4490  C1  POPEI 242      33.917  95.082  38.653  1.00  0.00           C
ATOM   4493  C2  POPEI 242      34.807  94.993  39.934  1.00  0.00           C
ATOM   4495  O21 POPEI 242      34.567  96.012  40.924  1.00  0.00           O
ATOM   4496  C21 POPEI 242      33.367  96.152  41.444  1.00  0.00           C
ATOM   4497  O22 POPEI 242      32.357  95.553  41.133  1.00  0.00           O
ATOM   4498  C22 POPEI 242      33.468  97.192  42.564  1.00  0.00           C
ATOM   4501  C3  POPEI 242      36.298  95.112  39.534  1.00  0.00           C
ATOM   4504  O31 POPEI 242      37.187  94.802  40.644  1.00  0.00           O
ATOM   4505  C31 POPEI 242      38.397  94.443  40.233  1.00  0.00           C
ATOM   4506  O32 POPEI 242      38.798  94.592  39.084  1.00  0.00           O
ATOM   4507  C32 POPEI 242      39.158  93.722  41.343  1.00  0.00           C
ATOM   4510  C23 POPEI 242      32.807  96.642  43.843  1.00  0.00           C
ATOM   4513  C24 POPEI 242      32.937  97.562  45.054  1.00  0.00           C
ATOM   4516  C25 POPEI 242      34.298  97.432  45.753  1.00  0.00           C
ATOM   4519  C26 POPEI 242      34.427  98.333  46.983  1.00  0.00           C
ATOM   4522  C27 POPEI 242      35.838  98.323  47.583  1.00  0.00           C
ATOM   4525  C28 POPEI 242      35.937  98.862  49.014  1.00  0.00           C
ATOM   4528  C29 POPEI 242      35.337  97.873  49.994  1.00  0.00           C
ATOM   4530 0C21 POPEI 242      35.818  97.523  51.193  1.00  0.00           C
ATOM   4532 1C21 POPEI 242      37.048  98.053  51.904  1.00  0.00           C
ATOM   4535 2C21 POPEI 242      37.948  96.912  52.443  1.00  0.00           C
ATOM   4538 3C21 POPEI 242      38.947  96.402  51.403  1.00  0.00           C
ATOM   4541 4C21 POPEI 242      39.818  95.242  51.914  1.00  0.00           C
ATOM   4544 5C21 POPEI 242      39.268  93.851  51.533  1.00  0.00           C
ATOM   4547 6C21 POPEI 242      40.347  92.952  50.904  1.00  0.00           C
ATOM   4550 7C21 POPEI 242      39.868  91.513  50.673  1.00  0.00           C
ATOM   4553 8C21 POPEI 242      40.917  90.653  49.963  1.00  0.00           C
ATOM   4557  C33 POPEI 242      40.187  94.583  42.094  1.00  0.00           C
ATOM   4560  C34 POPEI 242      39.498  95.632  42.983  1.00  0.00           C
ATOM   4563  C35 POPEI 242      40.408  96.152  44.103  1.00  0.00           C
ATOM   4566  C36 POPEI 242      39.658  97.062  45.083  1.00  0.00           C
ATOM   4569  C37 POPEI 242      40.507  97.453  46.314  1.00  0.00           C
ATOM   4572  C38 POPEI 242      40.638  96.312  47.333  1.00  0.00           C
ATOM   4575  C39 POPEI 242      41.717  96.542  48.404  1.00  0.00           C
ATOM   4578 0C31 POPEI 242      41.597  97.882  49.134  1.00  0.00           C
ATOM   4581 1C31 POPEI 242      42.437  97.903  50.423  1.00  0.00           C
ATOM   4584 2C31 POPEI 242      42.627  99.303  51.013  1.00  0.00           C
ATOM   4587 3C31 POPEI 242      41.377  99.893  51.683  1.00  0.00           C
ATOM   4590 4C31 POPEI 242      41.138  99.342  53.103  1.00  0.00           C
ATOM   4593 5C31 POPEI 242      40.037 100.121  53.843  1.00  0.00           C
ATOM   4596 6C31 POPEI 242      39.717  99.562  55.233  1.00  0.00           C
ATOM   4600  NH3 POPEJ 243      44.697  66.952  82.754  1.00  0.00           N
ATOM   4604  C12 POPEJ 243      44.167  66.052  83.823  1.00  0.00           C
ATOM   4607  C11 POPEJ 243      44.567  64.583  83.584  1.00  0.00           C
ATOM   4610  P   POPEJ 243      46.838  63.923  82.384  1.00  0.00           P
ATOM   4611  O13 POPEJ 243      47.277  65.082  81.563  1.00  0.00           O
ATOM   4612  O14 POPEJ 243      47.907  63.032  82.893  1.00  0.00           O
ATOM   4613  O11 POPEJ 243      45.817  63.073  81.524  1.00  0.00           O
ATOM   4614  O12 POPEJ 243      45.997  64.472  83.593  1.00  0.00           O
ATOM   4615  C1  POPEJ 243      46.327  62.213  80.494  1.00  0.00           C
ATOM   4618  C2  POPEJ 243      46.838  63.003  79.244  1.00  0.00           C
ATOM   4620  O21 POPEJ 243      46.048  62.702  78.084  1.00  0.00           O
ATOM   4621  C21 POPEJ 243      46.257  61.582  77.454  1.00  0.00           C
ATOM   4622  O22 POPEJ 243      47.007  60.672  77.763  1.00  0.00           O
ATOM   4623  C22 POPEJ 243      45.477  61.613  76.134  1.00  0.00           C
ATOM   4626  C3  POPEJ 243      48.377  62.882  79.024  1.00  0.00           C
ATOM   4629  O31 POPEJ 243      48.767  63.423  77.734  1.00  0.00           O
ATOM   4630  C31 POPEJ 243      49.248  64.652  77.784  1.00  0.00           C
ATOM   4631  O32 POPEJ 243      48.607  65.672  77.614  1.00  0.00           O
ATOM   4632  C32 POPEJ 243      50.737  64.612  78.073  1.00  0.00           C
ATOM   4635  C23 POPEJ 243      44.817  60.262  75.754  1.00  0.00           C
ATOM   4638  C24 POPEJ 243      45.108  59.833  74.314  1.00  0.00           C
ATOM   4641  C25 POPEJ 243      44.548  60.763  73.233  1.00  0.00           C
ATOM   4644  C26 POPEJ 243      44.777  60.173  71.834  1.00  0.00           C
ATOM   4647  C27 POPEJ 243      43.868  60.783  70.763  1.00  0.00           C
ATOM   4650  C28 POPEJ 243      44.138  60.212  69.353  1.00  0.00           C
ATOM   4653  C29 POPEJ 243      45.327  60.872  68.683  1.00  0.00           C
ATOM   4655 0C21 POPEJ 243      46.527  60.322  68.403  1.00  0.00           C
ATOM   4657 1C21 POPEJ 243      46.987  58.913  68.693  1.00  0.00           C
ATOM   4660 2C21 POPEJ 243      47.357  58.132  67.413  1.00  0.00           C
ATOM   4663 3C21 POPEJ 243      46.148  57.803  66.534  1.00  0.00           C
ATOM   4666 4C21 POPEJ 243      46.498  57.013  65.274  1.00  0.00           C
ATOM   4669 5C21 POPEJ 243      45.267  56.812  64.373  1.00  0.00           C
ATOM   4672 6C21 POPEJ 243      45.547  56.002  63.103  1.00  0.00           C
ATOM   4675 7C21 POPEJ 243      44.327  55.862  62.184  1.00  0.00           C
ATOM   4678 8C21 POPEJ 243      44.588  55.012  60.943  1.00  0.00           C
ATOM   4682  C33 POPEJ 243      51.478  63.812  76.983  1.00  0.00           C
ATOM   4685  C34 POPEJ 243      52.977  63.772  77.233  1.00  0.00           C
ATOM   4688  C35 POPEJ 243      53.728  63.062  76.104  1.00  0.00           C
ATOM   4691  C36 POPEJ 243      53.637  63.842  74.773  1.00  0.00           C
ATOM   4694  C37 POPEJ 243      54.838  63.552  73.864  1.00  0.00           C
ATOM   4697  C38 POPEJ 243      54.827  64.342  72.553  1.00  0.00           C
ATOM   4700  C39 POPEJ 243      54.408  63.463  71.384  1.00  0.00           C
ATOM   4703 0C31 POPEJ 243      54.077  64.272  70.123  1.00  0.00           C
ATOM   4706 1C31 POPEJ 243      53.397  63.412  69.043  1.00  0.00           C
ATOM   4709 2C31 POPEJ 243      52.487  64.222  68.114  1.00  0.00           C
ATOM   4712 3C31 POPEJ 243      53.217  65.253  67.243  1.00  0.00           C
ATOM   4715 4C31 POPEJ 243      52.237  66.012  66.333  1.00  0.00           C
ATOM   4718 5C31 POPEJ 243      52.928  66.912  65.303  1.00  0.00           C
ATOM   4721 6C31 POPEJ 243      51.937  67.562  64.334  1.00  0.00           C
ATOM   4725  NH3 POPEK 244      11.187  -3.523  37.073  1.00  0.00           N
ATOM   4729  C12 POPEK 244      11.427  -2.043  37.024  1.00  0.00           C
ATOM   4732  C11 POPEK 244      10.127  -1.353  36.613  1.00  0.00           C
ATOM   4735  P   POPEK 244       8.887   0.887  37.044  1.00  0.00           P
ATOM   4736  O13 POPEK 244       7.737   0.017  36.713  1.00  0.00           O
ATOM   4737  O14 POPEK 244       8.977   2.202  36.384  1.00  0.00           O
ATOM   4738  O11 POPEK 244       8.787   1.037  38.623  1.00  0.00           O
ATOM   4739  O12 POPEK 244      10.227   0.047  36.873  1.00  0.00           O
ATOM   4740  C1  POPEK 244       8.747   2.282  39.323  1.00  0.00           C
ATOM   4743  C2  POPEK 244      10.147   2.652  39.893  1.00  0.00           C
ATOM   4745  O21 POPEK 244      10.437   2.162  41.223  1.00  0.00           O
ATOM   4746  C21 POPEK 244       9.647   2.452  42.244  1.00  0.00           C
ATOM   4747  O22 POPEK 244       8.597   3.052  42.203  1.00  0.00           O
ATOM   4748  C22 POPEK 244      10.317   1.942  43.533  1.00  0.00           C
ATOM   4751  C3  POPEK 244      10.567   4.142  39.654  1.00  0.00           C
ATOM   4754  O31 POPEK 244      10.287   5.032  40.763  1.00  0.00           O
ATOM   4755  C31 POPEK 244      11.277   5.152  41.643  1.00  0.00           C
ATOM   4756  O32 POPEK 244      12.357   4.592  41.584  1.00  0.00           O
ATOM   4757  C32 POPEK 244      10.877   6.132  42.743  1.00  0.00           C
ATOM   4760  C23 POPEK 244       9.537   2.232  44.843  1.00  0.00           C
ATOM   4763  C24 POPEK 244      10.357   1.882  46.104  1.00  0.00           C
ATOM   4766  C25 POPEK 244       9.917   2.592  47.403  1.00  0.00           C
ATOM   4769  C26 POPEK 244      10.827   2.242  48.593  1.00  0.00           C
ATOM   4772  C27 POPEK 244      10.517   2.982  49.913  1.00  0.00           C
ATOM   4775  C28 POPEK 244       9.597   2.192  50.883  1.00  0.00           C
ATOM   4778  C29 POPEK 244       9.477   2.832  52.243  1.00  0.00           C
ATOM   4780 0C21 POPEK 244       9.887   2.332  53.434  1.00  0.00           C
ATOM   4782 1C21 POPEK 244      10.597   1.017  53.693  1.00  0.00           C
ATOM   4785 2C21 POPEK 244       9.807   0.027  54.583  1.00  0.00           C
ATOM   4788 3C21 POPEK 244       8.567  -0.553  53.893  1.00  0.00           C
ATOM   4791 4C21 POPEK 244       7.977  -1.793  54.583  1.00  0.00           C
ATOM   4794 5C21 POPEK 244       7.477  -1.563  56.013  1.00  0.00           C
ATOM   4797 6C21 POPEK 244       6.527  -2.673  56.483  1.00  0.00           C
ATOM   4800 7C21 POPEK 244       6.127  -2.553  57.963  1.00  0.00           C
ATOM   4803 8C21 POPEK 244       4.897  -3.383  58.324  1.00  0.00           C
ATOM   4807  C33 POPEK 244      11.327   5.672  44.143  1.00  0.00           C
ATOM   4810  C34 POPEK 244      11.247   6.802  45.184  1.00  0.00           C
ATOM   4813  C35 POPEK 244      11.767   6.382  46.564  1.00  0.00           C
ATOM   4816  C36 POPEK 244      11.897   7.572  47.533  1.00  0.00           C
ATOM   4819  C37 POPEK 244      12.107   7.092  48.973  1.00  0.00           C
ATOM   4822  C38 POPEK 244      12.367   8.222  49.973  1.00  0.00           C
ATOM   4825  C39 POPEK 244      12.277   7.782  51.444  1.00  0.00           C
ATOM   4828 0C31 POPEK 244      13.147   6.562  51.794  1.00  0.00           C
ATOM   4831 1C31 POPEK 244      13.057   6.182  53.283  1.00  0.00           C
ATOM   4834 2C31 POPEK 244      14.027   5.052  53.643  1.00  0.00           C
ATOM   4837 3C31 POPEK 244      14.027   4.672  55.134  1.00  0.00           C
ATOM   4840 4C31 POPEK 244      12.697   4.062  55.603  1.00  0.00           C
ATOM   4843 5C31 POPEK 244      12.767   3.562  57.053  1.00  0.00           C
ATOM   4846 6C31 POPEK 244      11.467   2.912  57.533  1.00  0.00           C
ATOM   4850  NH3 POPEL 245      12.587  98.412  35.774  1.00  0.00           N
ATOM   4854  C12 POPEL 245      12.217  98.402  34.323  1.00  0.00           C
ATOM   4857  C11 POPEL 245      10.977  97.523  34.033  1.00  0.00           C
ATOM   4860  P   POPEL 245       8.917  98.563  35.353  1.00  0.00           P
ATOM   4861  O13 POPEL 245       8.127  99.772  35.093  1.00  0.00           O
ATOM   4862  O14 POPEL 245       8.187  97.353  35.794  1.00  0.00           O
ATOM   4863  O11 POPEL 245      10.077  98.902  36.374  1.00  0.00           O
ATOM   4864  O12 POPEL 245       9.747  98.242  34.053  1.00  0.00           O
ATOM   4865  C1  POPEL 245       9.947  99.543  37.634  1.00  0.00           C
ATOM   4868  C2  POPEL 245      10.227  98.542  38.783  1.00  0.00           C
ATOM   4870  O21 POPEL 245       9.147  98.622  39.724  1.00  0.00           O
ATOM   4871  C21 POPEL 245       8.687  97.493  40.223  1.00  0.00           C
ATOM   4872  O22 POPEL 245       8.647  96.421  39.654  1.00  0.00           O
ATOM   4873  C22 POPEL 245       8.317  97.733  41.673  1.00  0.00           C
ATOM   4876  C3  POPEL 245      11.547  98.862  39.583  1.00  0.00           C
ATOM   4879  O31 POPEL 245      12.647  99.312  38.754  1.00  0.00           O
ATOM   4880  C31 POPEL 245      13.677  99.813  39.474  1.00  0.00           C
ATOM   4881  O32 POPEL 245      13.777  99.713  40.683  1.00  0.00           O
ATOM   4882  C32 POPEL 245      14.628 100.583  38.574  1.00  0.00           C
ATOM   4885  C23 POPEL 245       9.557  97.601  42.583  1.00  0.00           C
ATOM   4888  C24 POPEL 245       9.217  97.873  44.053  1.00  0.00           C
ATOM   4891  C25 POPEL 245      10.387  97.652  45.013  1.00  0.00           C
ATOM   4894  C26 POPEL 245      11.577  98.591  44.744  1.00  0.00           C
ATOM   4897  C27 POPEL 245      12.197  99.123  46.044  1.00  0.00           C
ATOM   4900  C28 POPEL 245      13.247 100.222  45.803  1.00  0.00           C
ATOM   4903  C29 POPEL 245      13.697 100.973  47.034  1.00  0.00           C
ATOM   4905 0C21 POPEL 245      14.047 100.502  48.253  1.00  0.00           C
ATOM   4907 1C21 POPEL 245      14.147  99.062  48.713  1.00  0.00           C
ATOM   4910 2C21 POPEL 245      12.917  98.633  49.534  1.00  0.00           C
ATOM   4913 3C21 POPEL 245      12.877  99.223  50.943  1.00  0.00           C
ATOM   4916 4C21 POPEL 245      13.537  98.312  51.983  1.00  0.00           C
ATOM   4919 5C21 POPEL 245      13.708  98.983  53.364  1.00  0.00           C
ATOM   4922 6C21 POPEL 245      12.387  99.462  53.973  1.00  0.00           C
ATOM   4925 7C21 POPEL 245      12.547 100.133  55.334  1.00  0.00           C
ATOM   4928 8C21 POPEL 245      11.197 100.452  55.983  1.00  0.00           C
ATOM   4932  C33 POPEL 245      15.007 101.943  39.194  1.00  0.00           C
ATOM   4935  C34 POPEL 245      16.127 101.833  40.223  1.00  0.00           C
ATOM   4938  C35 POPEL 245      15.747 102.461  41.564  1.00  0.00           C
ATOM   4941  C36 POPEL 245      16.807 102.283  42.653  1.00  0.00           C
ATOM   4944  C37 POPEL 245      16.297 102.733  44.024  1.00  0.00           C
ATOM   4947  C38 POPEL 245      17.367 102.693  45.114  1.00  0.00           C
ATOM   4950  C39 POPEL 245      16.747 102.833  46.504  1.00  0.00           C
ATOM   4953 0C31 POPEL 245      17.747 103.172  47.614  1.00  0.00           C
ATOM   4956 1C31 POPEL 245      17.057 103.262  48.973  1.00  0.00           C
ATOM   4959 2C31 POPEL 245      17.987 102.982  50.153  1.00  0.00           C
ATOM   4962 3C31 POPEL 245      18.937 104.132  50.493  1.00  0.00           C
ATOM   4965 4C31 POPEL 245      19.977 103.692  51.533  1.00  0.00           C
ATOM   4968 5C31 POPEL 245      20.667 104.863  52.254  1.00  0.00           C
ATOM   4971 6C31 POPEL 245      21.737 104.412  53.243  1.00  0.00           C
ATOM   4975  NH3 POPEM 246     109.637  12.112  36.203  1.00  0.00           N
ATOM   4979  C12 POPEM 246     108.368  11.733  36.923  1.00  0.00           C
ATOM   4982  C11 POPEM 246     107.718  10.452  36.353  1.00  0.00           C
ATOM   4985  P   POPEM 246     105.447   9.972  35.074  1.00  0.00           P
ATOM   4986  O13 POPEM 246     105.388   9.562  33.653  1.00  0.00           O
ATOM   4987  O14 POPEM 246     105.307   8.932  36.104  1.00  0.00           O
ATOM   4988  O11 POPEM 246     104.357  11.092  35.293  1.00  0.00           O
ATOM   4989  O12 POPEM 246     106.837  10.743  35.254  1.00  0.00           O
ATOM   4990  C1  POPEM 246     104.238  11.752  36.553  1.00  0.00           C
ATOM   4993  C2  POPEM 246     103.028  11.252  37.403  1.00  0.00           C
ATOM   4995  O21 POPEM 246     103.257   9.952  37.973  1.00  0.00           O
ATOM   4996  C21 POPEM 246     103.757   9.902  39.194  1.00  0.00           C
ATOM   4997  O22 POPEM 246     104.028  10.872  39.883  1.00  0.00           O
ATOM   4998  C22 POPEM 246     103.947   8.432  39.563  1.00  0.00           C
ATOM   5001  C3  POPEM 246     101.727  11.192  36.574  1.00  0.00           C
ATOM   5004  O31 POPEM 246     100.587  11.082  37.463  1.00  0.00           O
ATOM   5005  C31 POPEM 246     100.068   9.872  37.673  1.00  0.00           C
ATOM   5006  O32 POPEM 246     100.307   8.872  37.024  1.00  0.00           O
ATOM   5007  C32 POPEM 246      99.068   9.952  38.824  1.00  0.00           C
ATOM   5010  C23 POPEM 246     104.808   8.192  40.823  1.00  0.00           C
ATOM   5013  C24 POPEM 246     104.037   7.532  41.974  1.00  0.00           C
ATOM   5016  C25 POPEM 246     103.198   8.492  42.834  1.00  0.00           C
ATOM   5019  C26 POPEM 246     103.958   9.042  44.043  1.00  0.00           C
ATOM   5022  C27 POPEM 246     103.047   9.282  45.274  1.00  0.00           C
ATOM   5025  C28 POPEM 246     103.828   9.862  46.473  1.00  0.00           C
ATOM   5028  C29 POPEM 246     102.937  10.232  47.634  1.00  0.00           C
ATOM   5030 0C21 POPEM 246     102.927   9.662  48.853  1.00  0.00           C
ATOM   5032 1C21 POPEM 246     103.788   8.512  49.323  1.00  0.00           C
ATOM   5035 2C21 POPEM 246     104.497   8.742  50.673  1.00  0.00           C
ATOM   5038 3C21 POPEM 246     103.588   9.132  51.853  1.00  0.00           C
ATOM   5041 4C21 POPEM 246     104.388   9.102  53.164  1.00  0.00           C
ATOM   5044 5C21 POPEM 246     103.607   9.572  54.393  1.00  0.00           C
ATOM   5047 6C21 POPEM 246     104.187   9.012  55.693  1.00  0.00           C
ATOM   5050 7C21 POPEM 246     103.527   9.572  56.963  1.00  0.00           C
ATOM   5053 8C21 POPEM 246     103.897   8.772  58.213  1.00  0.00           C
ATOM   5057  C33 POPEM 246      99.647   9.492  40.184  1.00  0.00           C
ATOM   5060  C34 POPEM 246      98.578   8.852  41.093  1.00  0.00           C
ATOM   5063  C35 POPEM 246      98.807   9.032  42.603  1.00  0.00           C
ATOM   5066  C36 POPEM 246      97.517   8.952  43.434  1.00  0.00           C
ATOM   5069  C37 POPEM 246      96.848  10.332  43.653  1.00  0.00           C
ATOM   5072  C38 POPEM 246      96.748  10.802  45.114  1.00  0.00           C
ATOM   5075  C39 POPEM 246      98.107  11.062  45.763  1.00  0.00           C
ATOM   5078 0C31 POPEM 246      97.947  11.562  47.193  1.00  0.00           C
ATOM   5081 1C31 POPEM 246      99.287  11.722  47.923  1.00  0.00           C
ATOM   5084 2C31 POPEM 246      99.138  12.182  49.383  1.00  0.00           C
ATOM   5087 3C31 POPEM 246      98.478  13.562  49.503  1.00  0.00           C
ATOM   5090 4C31 POPEM 246      98.238  13.972  50.963  1.00  0.00           C
ATOM   5093 5C31 POPEM 246      97.408  15.252  51.104  1.00  0.00           C
ATOM   5096 6C31 POPEM 246      97.937  16.232  52.154  1.00  0.00           C
ATOM   5100  NH3 POPEN 247       4.987 126.162  78.283  1.00  0.00           N
ATOM   5104  C12 POPEN 247       6.397 126.673  78.263  1.00  0.00           C
ATOM   5107  C11 POPEN 247       6.797 126.852  76.783  1.00  0.00           C
ATOM   5110  P   POPEN 247       7.347 124.802  75.184  1.00  0.00           P
ATOM   5111  O13 POPEN 247       8.737 124.912  75.684  1.00  0.00           O
ATOM   5112  O14 POPEN 247       6.747 123.451  75.184  1.00  0.00           O
ATOM   5113  O11 POPEN 247       7.247 125.462  73.744  1.00  0.00           O
ATOM   5114  O12 POPEN 247       6.387 125.702  76.034  1.00  0.00           O
ATOM   5115  C1  POPEN 247       6.157 126.322  73.344  1.00  0.00           C
ATOM   5118  C2  POPEN 247       5.597 125.973  71.934  1.00  0.00           C
ATOM   5120  O21 POPEN 247       4.147 126.103  71.943  1.00  0.00           O
ATOM   5121  C21 POPEN 247       3.617 126.602  70.833  1.00  0.00           C
ATOM   5122  O22 POPEN 247       4.247 126.982  69.863  1.00  0.00           O
ATOM   5123  C22 POPEN 247       2.092 126.583  70.964  1.00  0.00           C
ATOM   5126  C3  POPEN 247       5.977 124.522  71.513  1.00  0.00           C
ATOM   5129  O31 POPEN 247       5.217 124.033  70.403  1.00  0.00           O
ATOM   5130  C31 POPEN 247       5.617 124.062  69.113  1.00  0.00           C
ATOM   5131  O32 POPEN 247       5.057 123.433  68.243  1.00  0.00           O
ATOM   5132  C32 POPEN 247       6.807 124.972  68.783  1.00  0.00           C
ATOM   5135  C23 POPEN 247       1.392 127.372  69.834  1.00  0.00           C
ATOM   5138  C24 POPEN 247      -0.138 127.402  69.974  1.00  0.00           C
ATOM   5141  C25 POPEN 247      -0.868 128.013  68.763  1.00  0.00           C
ATOM   5144  C26 POPEN 247      -0.248 129.342  68.344  1.00  0.00           C
ATOM   5147  C27 POPEN 247      -0.948 130.042  67.173  1.00  0.00           C
ATOM   5150  C28 POPEN 247      -0.188 131.308  66.744  1.00  0.00           C
ATOM   5153  C29 POPEN 247       1.052 130.977  65.953  1.00  0.00           C
ATOM   5155 0C21 POPEN 247       1.562 131.707  64.953  1.00  0.00           C
ATOM   5157 1C21 POPEN 247       1.012 133.016  64.453  1.00  0.00           C
ATOM   5160 2C21 POPEN 247      -0.158 132.838  63.474  1.00  0.00           C
ATOM   5163 3C21 POPEN 247      -0.508 134.147  62.764  1.00  0.00           C
ATOM   5166 4C21 POPEN 247      -1.668 133.977  61.764  1.00  0.00           C
ATOM   5169 5C21 POPEN 247      -1.488 134.877  60.544  1.00  0.00           C
ATOM   5172 6C21 POPEN 247      -0.508 134.296  59.513  1.00  0.00           C
ATOM   5175 7C21 POPEN 247       0.102 135.357  58.583  1.00  0.00           C
ATOM   5178 8C21 POPEN 247       1.092 136.297  59.283  1.00  0.00           C
ATOM   5182  C33 POPEN 247       6.537 125.723  67.454  1.00  0.00           C
ATOM   5185  C34 POPEN 247       7.717 126.502  66.843  1.00  0.00           C
ATOM   5188  C35 POPEN 247       8.217 127.663  67.714  1.00  0.00           C
ATOM   5191  C36 POPEN 247       9.167 128.542  66.893  1.00  0.00           C
ATOM   5194  C37 POPEN 247       9.687 129.772  67.643  1.00  0.00           C
ATOM   5197  C38 POPEN 247      10.147 130.888  66.683  1.00  0.00           C
ATOM   5200  C39 POPEN 247      11.187 130.443  65.643  1.00  0.00           C
ATOM   5203 0C31 POPEN 247      11.427 131.516  64.574  1.00  0.00           C
ATOM   5206 1C31 POPEN 247      12.177 130.958  63.353  1.00  0.00           C
ATOM   5209 2C31 POPEN 247      12.057 131.828  62.094  1.00  0.00           C
ATOM   5212 3C31 POPEN 247      10.647 131.848  61.463  1.00  0.00           C
ATOM   5215 4C31 POPEN 247      10.177 130.473  60.953  1.00  0.00           C
ATOM   5218 5C31 POPEN 247       8.797 130.531  60.283  1.00  0.00           C
ATOM   5221 6C31 POPEN 247       8.307 129.163  59.813  1.00  0.00           C
ATOM   5225  NH3 POPEO 248       0.722  63.743  77.944  1.00  0.00           N
ATOM   5229  C12 POPEO 248       1.072  64.393  79.244  1.00  0.00           C
ATOM   5232  C11 POPEO 248       2.222  63.642  79.943  1.00  0.00           C
ATOM   5235  P   POPEO 248       4.807  63.762  80.153  1.00  0.00           P
ATOM   5236  O13 POPEO 248       5.597  65.012  80.214  1.00  0.00           O
ATOM   5237  O14 POPEO 248       4.477  63.073  81.414  1.00  0.00           O
ATOM   5238  O11 POPEO 248       5.457  62.712  79.153  1.00  0.00           O
ATOM   5239  O12 POPEO 248       3.467  64.052  79.373  1.00  0.00           O
ATOM   5240  C1  POPEO 248       5.767  63.112  77.813  1.00  0.00           C
ATOM   5243  C2  POPEO 248       4.557  62.933  76.843  1.00  0.00           C
ATOM   5245  O21 POPEO 248       4.497  61.763  76.043  1.00  0.00           O
ATOM   5246  C21 POPEO 248       5.367  60.792  76.034  1.00  0.00           C
ATOM   5247  O22 POPEO 248       5.977  60.322  76.974  1.00  0.00           O
ATOM   5248  C22 POPEO 248       5.617  60.532  74.553  1.00  0.00           C
ATOM   5251  C3  POPEO 248       4.427  64.122  75.853  1.00  0.00           C
ATOM   5254  O31 POPEO 248       5.737  64.533  75.393  1.00  0.00           O
ATOM   5255  C31 POPEO 248       6.087  65.772  75.743  1.00  0.00           C
ATOM   5256  O32 POPEO 248       5.337  66.602  76.233  1.00  0.00           O
ATOM   5257  C32 POPEO 248       7.567  66.012  75.494  1.00  0.00           C
ATOM   5260  C23 POPEO 248       6.007  59.113  74.094  1.00  0.00           C
ATOM   5263  C24 POPEO 248       6.597  59.183  72.673  1.00  0.00           C
ATOM   5266  C25 POPEO 248       5.707  59.872  71.624  1.00  0.00           C
ATOM   5269  C26 POPEO 248       4.577  59.012  71.053  1.00  0.00           C
ATOM   5272  C27 POPEO 248       3.567  59.882  70.284  1.00  0.00           C
ATOM   5275  C28 POPEO 248       2.707  59.102  69.273  1.00  0.00           C
ATOM   5278  C29 POPEO 248       1.562  58.302  69.824  1.00  0.00           C
ATOM   5280 0C21 POPEO 248       0.322  58.283  69.303  1.00  0.00           C
ATOM   5282 1C21 POPEO 248      -0.148  59.123  68.134  1.00  0.00           C
ATOM   5285 2C21 POPEO 248       0.322  58.592  66.764  1.00  0.00           C
ATOM   5288 3C21 POPEO 248      -0.308  57.243  66.403  1.00  0.00           C
ATOM   5291 4C21 POPEO 248      -0.038  56.812  64.963  1.00  0.00           C
ATOM   5294 5C21 POPEO 248      -0.958  57.482  63.934  1.00  0.00           C
ATOM   5297 6C21 POPEO 248      -0.818  56.833  62.543  1.00  0.00           C
ATOM   5300 7C21 POPEO 248      -2.028  57.103  61.643  1.00  0.00           C
ATOM   5303 8C21 POPEO 248      -2.068  56.212  60.414  1.00  0.00           C
ATOM   5307  C33 POPEO 248       7.807  66.683  74.133  1.00  0.00           C
ATOM   5310  C34 POPEO 248       7.377  65.812  72.953  1.00  0.00           C
ATOM   5313  C35 POPEO 248       7.537  66.493  71.594  1.00  0.00           C
ATOM   5316  C36 POPEO 248       7.227  65.542  70.433  1.00  0.00           C
ATOM   5319  C37 POPEO 248       7.307  66.223  69.063  1.00  0.00           C
ATOM   5322  C38 POPEO 248       7.867  65.293  67.983  1.00  0.00           C
ATOM   5325  C39 POPEO 248       7.777  65.902  66.574  1.00  0.00           C
ATOM   5328 0C31 POPEO 248       8.677  65.183  65.573  1.00  0.00           C
ATOM   5331 1C31 POPEO 248       8.597  65.772  64.164  1.00  0.00           C
ATOM   5334 2C31 POPEO 248       9.647  65.152  63.224  1.00  0.00           C
ATOM   5337 3C31 POPEO 248       9.717  65.812  61.844  1.00  0.00           C
ATOM   5340 4C31 POPEO 248       8.557  65.422  60.904  1.00  0.00           C
ATOM   5343 5C31 POPEO 248       8.727  66.042  59.504  1.00  0.00           C
ATOM   5346 6C31 POPEO 248       7.547  65.783  58.574  1.00  0.00           C
ATOM   5350  NH3 POPEP 249      71.868  26.333  35.013  1.00  0.00           N
ATOM   5354  C12 POPEP 249      70.417  26.582  34.633  1.00  0.00           C
ATOM   5357  C11 POPEP 249      70.187  27.972  34.014  1.00  0.00           C
ATOM   5360  P   POPEP 249      68.377  29.542  35.103  1.00  0.00           P
ATOM   5361  O13 POPEP 249      69.308  30.682  34.873  1.00  0.00           O
ATOM   5362  O14 POPEP 249      66.937  29.842  34.934  1.00  0.00           O
ATOM   5363  O11 POPEP 249      68.668  28.952  36.543  1.00  0.00           O
ATOM   5364  O12 POPEP 249      68.808  28.372  34.113  1.00  0.00           O
ATOM   5365  C1  POPEP 249      69.408  29.683  37.533  1.00  0.00           C
ATOM   5368  C2  POPEP 249      69.658  28.792  38.793  1.00  0.00           C
ATOM   5370  O21 POPEP 249      70.728  29.263  39.633  1.00  0.00           O
ATOM   5371  C21 POPEP 249      70.527  30.292  40.414  1.00  0.00           C
ATOM   5372  O22 POPEP 249      69.798  31.243  40.194  1.00  0.00           O
ATOM   5373  C22 POPEP 249      71.228  30.022  41.753  1.00  0.00           C
ATOM   5376  C3  POPEP 249      70.017  27.323  38.393  1.00  0.00           C
ATOM   5379  O31 POPEP 249      70.577  26.572  39.493  1.00  0.00           O
ATOM   5380  C31 POPEP 249      69.697  26.173  40.384  1.00  0.00           C
ATOM   5381  O32 POPEP 249      68.487  26.142  40.233  1.00  0.00           O
ATOM   5382  C32 POPEP 249      70.368  25.732  41.694  1.00  0.00           C
ATOM   5385  C23 POPEP 249      70.368  30.513  42.954  1.00  0.00           C
ATOM   5388  C24 POPEP 249      70.768  29.972  44.334  1.00  0.00           C
ATOM   5391  C25 POPEP 249      70.058  28.663  44.724  1.00  0.00           C
ATOM   5394  C26 POPEP 249      70.147  28.322  46.223  1.00  0.00           C
ATOM   5397  C27 POPEP 249      69.268  27.112  46.623  1.00  0.00           C
ATOM   5400  C28 POPEP 249      69.248  26.892  48.154  1.00  0.00           C
ATOM   5403  C29 POPEP 249      68.268  25.832  48.583  1.00  0.00           C
ATOM   5405 0C21 POPEP 249      68.268  25.202  49.773  1.00  0.00           C
ATOM   5407 1C21 POPEP 249      69.228  25.462  50.904  1.00  0.00           C
ATOM   5410 2C21 POPEP 249      70.357  24.423  51.013  1.00  0.00           C
ATOM   5413 3C21 POPEP 249      69.848  23.013  51.333  1.00  0.00           C
ATOM   5416 4C21 POPEP 249      70.967  21.962  51.364  1.00  0.00           C
ATOM   5419 5C21 POPEP 249      70.417  20.532  51.454  1.00  0.00           C
ATOM   5422 6C21 POPEP 249      69.997  20.132  52.873  1.00  0.00           C
ATOM   5425 7C21 POPEP 249      69.287  18.772  52.904  1.00  0.00           C
ATOM   5428 8C21 POPEP 249      69.077  18.233  54.323  1.00  0.00           C
ATOM   5432  C33 POPEP 249      71.908  25.832  41.774  1.00  0.00           C
ATOM   5435  C34 POPEP 249      72.427  25.632  43.203  1.00  0.00           C
ATOM   5438  C35 POPEP 249      71.817  24.442  43.963  1.00  0.00           C
ATOM   5441  C36 POPEP 249      72.418  24.282  45.373  1.00  0.00           C
ATOM   5444  C37 POPEP 249      71.798  23.092  46.123  1.00  0.00           C
ATOM   5447  C38 POPEP 249      72.317  22.932  47.564  1.00  0.00           C
ATOM   5450  C39 POPEP 249      73.787  22.513  47.643  1.00  0.00           C
ATOM   5453 0C31 POPEP 249      74.217  22.212  49.084  1.00  0.00           C
ATOM   5456 1C31 POPEP 249      75.698  21.792  49.183  1.00  0.00           C
ATOM   5459 2C31 POPEP 249      76.198  21.672  50.623  1.00  0.00           C
ATOM   5462 3C31 POPEP 249      76.497  23.013  51.314  1.00  0.00           C
ATOM   5465 4C31 POPEP 249      77.618  23.782  50.614  1.00  0.00           C
ATOM   5468 5C31 POPEP 249      78.278  24.842  51.504  1.00  0.00           C
ATOM   5471 6C31 POPEP 249      79.708  25.162  51.044  1.00  0.00           C
ATOM   5475  NH3 POPEQ 250      76.997 121.182  76.143  1.00  0.00           N
ATOM   5479  C12 POPEQ 250      77.247 120.423  74.854  1.00  0.00           C
ATOM   5482  C11 POPEQ 250      77.787 118.983  75.064  1.00  0.00           C
ATOM   5485  P   POPEQ 250      77.158 116.533  74.343  1.00  0.00           P
ATOM   5486  O13 POPEQ 250      78.338 116.063  75.114  1.00  0.00           O
ATOM   5487  O14 POPEQ 250      75.918 115.732  74.454  1.00  0.00           O
ATOM   5488  O11 POPEQ 250      77.598 116.612  72.813  1.00  0.00           O
ATOM   5489  O12 POPEQ 250      76.798 118.032  74.694  1.00  0.00           O
ATOM   5490  C1  POPEQ 250      77.368 115.462  71.983  1.00  0.00           C
ATOM   5493  C2  POPEQ 250      77.338 115.833  70.463  1.00  0.00           C
ATOM   5495  O21 POPEQ 250      76.387 115.003  69.784  1.00  0.00           O
ATOM   5496  C21 POPEQ 250      76.658 113.703  69.694  1.00  0.00           C
ATOM   5497  O22 POPEQ 250      77.628 113.142  70.164  1.00  0.00           O
ATOM   5498  C22 POPEQ 250      75.558 113.072  68.844  1.00  0.00           C
ATOM   5501  C3  POPEQ 250      78.747 115.872  69.784  1.00  0.00           C
ATOM   5504  O31 POPEQ 250      78.817 116.702  68.593  1.00  0.00           O
ATOM   5505  C31 POPEQ 250      78.327 116.143  67.474  1.00  0.00           C
ATOM   5506  O32 POPEQ 250      77.808 115.052  67.373  1.00  0.00           O
ATOM   5507  C32 POPEQ 250      78.677 117.022  66.274  1.00  0.00           C
ATOM   5510  C23 POPEQ 250      75.778 111.583  68.514  1.00  0.00           C
ATOM   5513  C24 POPEQ 250      74.827 111.073  67.413  1.00  0.00           C
ATOM   5516  C25 POPEQ 250      74.978 111.872  66.113  1.00  0.00           C
ATOM   5519  C26 POPEQ 250      74.298 111.273  64.873  1.00  0.00           C
ATOM   5522  C27 POPEQ 250      74.518 112.183  63.653  1.00  0.00           C
ATOM   5525  C28 POPEQ 250      74.798 111.432  62.333  1.00  0.00           C
ATOM   5528  C29 POPEQ 250      73.567 110.863  61.683  1.00  0.00           C
ATOM   5530 0C21 POPEQ 250      73.487 110.522  60.384  1.00  0.00           C
ATOM   5532 1C21 POPEQ 250      74.638 110.602  59.404  1.00  0.00           C
ATOM   5535 2C21 POPEQ 250      74.378 109.772  58.133  1.00  0.00           C
ATOM   5538 3C21 POPEQ 250      75.577 109.753  57.164  1.00  0.00           C
ATOM   5541 4C21 POPEQ 250      75.257 108.932  55.914  1.00  0.00           C
ATOM   5544 5C21 POPEQ 250      76.387 108.832  54.873  1.00  0.00           C
ATOM   5547 6C21 POPEQ 250      76.618 110.112  54.064  1.00  0.00           C
ATOM   5550 7C21 POPEQ 250      77.497 109.883  52.824  1.00  0.00           C
ATOM   5553 8C21 POPEQ 250      77.917 111.162  52.114  1.00  0.00           C
ATOM   5557  C33 POPEQ 250      77.457 117.523  65.473  1.00  0.00           C
ATOM   5560  C34 POPEQ 250      77.847 118.202  64.143  1.00  0.00           C
ATOM   5563  C35 POPEQ 250      78.037 119.723  64.264  1.00  0.00           C
ATOM   5566  C36 POPEQ 250      78.327 120.392  62.914  1.00  0.00           C
ATOM   5569  C37 POPEQ 250      78.278 121.922  63.003  1.00  0.00           C
ATOM   5572  C38 POPEQ 250      78.368 122.652  61.643  1.00  0.00           C
ATOM   5575  C39 POPEQ 250      79.588 122.292  60.783  1.00  0.00           C
ATOM   5578 0C31 POPEQ 250      79.577 123.043  59.434  1.00  0.00           C
ATOM   5581 1C31 POPEQ 250      80.827 122.783  58.574  1.00  0.00           C
ATOM   5584 2C31 POPEQ 250      80.728 123.433  57.184  1.00  0.00           C
ATOM   5587 3C31 POPEQ 250      82.037 123.352  56.374  1.00  0.00           C
ATOM   5590 4C31 POPEQ 250      81.937 124.153  55.054  1.00  0.00           C
ATOM   5593 5C31 POPEQ 250      83.147 123.962  54.123  1.00  0.00           C
ATOM   5596 6C31 POPEQ 250      82.988 124.701  52.793  1.00  0.00           C
ATOM   5600  NH3 POPER 251      23.618  92.652  81.643  1.00  0.00           N
ATOM   5604  C12 POPER 251      24.138  91.502  82.454  1.00  0.00           C
ATOM   5607  C11 POPER 251      25.667  91.413  82.293  1.00  0.00           C
ATOM   5610  P   POPER 251      26.237  91.653  79.714  1.00  0.00           P
ATOM   5611  O13 POPER 251      27.497  92.412  79.843  1.00  0.00           O
ATOM   5612  O14 POPER 251      25.027  92.432  79.404  1.00  0.00           O
ATOM   5613  O11 POPER 251      26.347  90.452  78.663  1.00  0.00           O
ATOM   5614  O12 POPER 251      26.007  90.842  81.043  1.00  0.00           O
ATOM   5615  C1  POPER 251      25.087  90.023  78.114  1.00  0.00           C
ATOM   5618  C2  POPER 251      25.137  88.563  77.564  1.00  0.00           C
ATOM   5620  O21 POPER 251      24.788  88.552  76.163  1.00  0.00           O
ATOM   5621  C21 POPER 251      23.517  88.722  75.844  1.00  0.00           C
ATOM   5622  O22 POPER 251      22.617  89.092  76.574  1.00  0.00           O
ATOM   5623  C22 POPER 251      23.327  88.253  74.413  1.00  0.00           C
ATOM   5626  C3  POPER 251      24.287  87.542  78.394  1.00  0.00           C
ATOM   5629  O31 POPER 251      23.937  86.383  77.594  1.00  0.00           O
ATOM   5630  C31 POPER 251      23.297  85.443  78.263  1.00  0.00           C
ATOM   5631  O32 POPER 251      23.097  85.443  79.463  1.00  0.00           O
ATOM   5632  C32 POPER 251      22.878  84.312  77.313  1.00  0.00           C
ATOM   5635  C23 POPER 251      22.237  88.992  73.593  1.00  0.00           C
ATOM   5638  C24 POPER 251      21.927  88.162  72.343  1.00  0.00           C
ATOM   5641  C25 POPER 251      20.857  88.673  71.393  1.00  0.00           C
ATOM   5644  C26 POPER 251      20.637  87.621  70.293  1.00  0.00           C
ATOM   5647  C27 POPER 251      19.717  88.062  69.153  1.00  0.00           C
ATOM   5650  C28 POPER 251      20.177  87.523  67.774  1.00  0.00           C
ATOM   5653  C29 POPER 251      21.337  88.312  67.223  1.00  0.00           C
ATOM   5655 0C21 POPER 251      21.347  89.042  66.093  1.00  0.00           C
ATOM   5657 1C21 POPER 251      20.177  89.232  65.153  1.00  0.00           C
ATOM   5660 2C21 POPER 251      20.067  88.122  64.084  1.00  0.00           C
ATOM   5663 3C21 POPER 251      21.317  87.903  63.213  1.00  0.00           C
ATOM   5666 4C21 POPER 251      21.058  87.003  61.983  1.00  0.00           C
ATOM   5669 5C21 POPER 251      20.327  85.702  62.343  1.00  0.00           C
ATOM   5672 6C21 POPER 251      19.937  84.832  61.133  1.00  0.00           C
ATOM   5675 7C21 POPER 251      19.057  83.662  61.564  1.00  0.00           C
ATOM   5678 8C21 POPER 251      18.647  82.722  60.423  1.00  0.00           C
ATOM   5682  C33 POPER 251      22.878  84.573  75.803  1.00  0.00           C
ATOM   5685  C34 POPER 251      22.748  83.272  74.994  1.00  0.00           C
ATOM   5688  C35 POPER 251      23.057  83.552  73.534  1.00  0.00           C
ATOM   5691  C36 POPER 251      23.247  82.393  72.553  1.00  0.00           C
ATOM   5694  C37 POPER 251      23.987  82.913  71.314  1.00  0.00           C
ATOM   5697  C38 POPER 251      24.458  81.842  70.324  1.00  0.00           C
ATOM   5700  C39 POPER 251      23.367  81.353  69.364  1.00  0.00           C
ATOM   5703 0C31 POPER 251      22.908  82.412  68.353  1.00  0.00           C
ATOM   5706 1C31 POPER 251      22.187  81.782  67.153  1.00  0.00           C
ATOM   5709 2C31 POPER 251      21.568  82.812  66.193  1.00  0.00           C
ATOM   5712 3C31 POPER 251      20.237  83.352  66.703  1.00  0.00           C
ATOM   5715 4C31 POPER 251      19.527  84.272  65.693  1.00  0.00           C
ATOM   5718 5C31 POPER 251      18.027  84.403  65.964  1.00  0.00           C
ATOM   5721 6C31 POPER 251      17.327  85.373  65.023  1.00  0.00           C
ATOM   5725  NH3 POPES 252      46.997  60.562  41.314  1.00  0.00           N
ATOM   5729  C12 POPES 252      47.928  59.722  42.133  1.00  0.00           C
ATOM   5732  C11 POPES 252      48.228  58.393  41.434  1.00  0.00           C
ATOM   5735  P   POPES 252      49.817  57.562  39.604  1.00  0.00           P
ATOM   5736  O13 POPES 252      49.388  56.202  39.934  1.00  0.00           O
ATOM   5737  O14 POPES 252      50.147  57.832  38.183  1.00  0.00           O
ATOM   5738  O11 POPES 252      51.067  57.933  40.503  1.00  0.00           O
ATOM   5739  O12 POPES 252      48.728  58.603  40.103  1.00  0.00           O
ATOM   5740  C1  POPES 252      51.768  56.922  41.254  1.00  0.00           C
ATOM   5743  C2  POPES 252      51.577  57.083  42.793  1.00  0.00           C
ATOM   5745  O21 POPES 252      52.757  57.632  43.393  1.00  0.00           O
ATOM   5746  C21 POPES 252      52.897  58.932  43.294  1.00  0.00           C
ATOM   5747  O22 POPES 252      52.187  59.692  42.663  1.00  0.00           O
ATOM   5748  C22 POPES 252      54.037  59.373  44.183  1.00  0.00           C
ATOM   5751  C3  POPES 252      51.247  55.772  43.544  1.00  0.00           C
ATOM   5754  O31 POPES 252      51.037  56.092  44.934  1.00  0.00           O
ATOM   5755  C31 POPES 252      49.787  56.252  45.314  1.00  0.00           C
ATOM   5756  O32 POPES 252      48.807  55.893  44.693  1.00  0.00           O
ATOM   5757  C32 POPES 252      49.768  57.153  46.533  1.00  0.00           C
ATOM   5760  C23 POPES 252      53.507  59.892  45.533  1.00  0.00           C
ATOM   5763  C24 POPES 252      54.557  59.653  46.623  1.00  0.00           C
ATOM   5766  C25 POPES 252      54.097  59.952  48.043  1.00  0.00           C
ATOM   5769  C26 POPES 252      55.057  59.333  49.084  1.00  0.00           C
ATOM   5772  C27 POPES 252      54.448  59.263  50.493  1.00  0.00           C
ATOM   5775  C28 POPES 252      54.128  60.643  51.083  1.00  0.00           C
ATOM   5778  C29 POPES 252      53.287  60.503  52.324  1.00  0.00           C
ATOM   5780 0C21 POPES 252      53.548  60.982  53.553  1.00  0.00           C
ATOM   5782 1C21 POPES 252      54.768  61.732  54.004  1.00  0.00           C
ATOM   5785 2C21 POPES 252      55.458  60.963  55.143  1.00  0.00           C
ATOM   5788 3C21 POPES 252      56.148  59.673  54.684  1.00  0.00           C
ATOM   5791 4C21 POPES 252      56.088  58.542  55.733  1.00  0.00           C
ATOM   5794 5C21 POPES 252      56.777  58.902  57.053  1.00  0.00           C
ATOM   5797 6C21 POPES 252      56.568  57.822  58.123  1.00  0.00           C
ATOM   5800 7C21 POPES 252      57.037  58.263  59.513  1.00  0.00           C
ATOM   5803 8C21 POPES 252      56.698  57.252  60.614  1.00  0.00           C
ATOM   5807  C33 POPES 252      50.108  56.512  47.893  1.00  0.00           C
ATOM   5810  C34 POPES 252      50.277  57.612  48.944  1.00  0.00           C
ATOM   5813  C35 POPES 252      49.978  57.103  50.353  1.00  0.00           C
ATOM   5816  C36 POPES 252      50.087  58.202  51.413  1.00  0.00           C
ATOM   5819  C37 POPES 252      48.928  59.222  51.384  1.00  0.00           C
ATOM   5822  C38 POPES 252      49.167  60.452  52.273  1.00  0.00           C
ATOM   5825  C39 POPES 252      48.907  60.252  53.773  1.00  0.00           C
ATOM   5828 0C31 POPES 252      49.908  59.352  54.524  1.00  0.00           C
ATOM   5831 1C31 POPES 252      50.137  59.812  55.963  1.00  0.00           C
ATOM   5834 2C31 POPES 252      50.507  58.662  56.923  1.00  0.00           C
ATOM   5837 3C31 POPES 252      50.997  59.183  58.283  1.00  0.00           C
ATOM   5840 4C31 POPES 252      51.077  58.092  59.364  1.00  0.00           C
ATOM   5843 5C31 POPES 252      51.818  58.592  60.614  1.00  0.00           C
ATOM   5846 6C31 POPES 252      51.577  57.752  61.873  1.00  0.00           C
ATOM   5850  NH3 POPET 253     101.037 128.503  76.594  1.00  0.00           N
ATOM   5854  C12 POPET 253     100.957 127.472  77.714  1.00  0.00           C
ATOM   5857  C11 POPET 253     102.177 126.562  77.953  1.00  0.00           C
ATOM   5860  P   POPET 253     100.957 124.232  77.914  1.00  0.00           P
ATOM   5861  O13 POPET 253     101.687 122.943  77.914  1.00  0.00           O
ATOM   5862  O14 POPET 253      99.537 124.173  78.333  1.00  0.00           O
ATOM   5863  O11 POPET 253     101.027 124.783  76.443  1.00  0.00           O
ATOM   5864  O12 POPET 253     101.748 125.382  78.663  1.00  0.00           O
ATOM   5865  C1  POPET 253     100.368 124.232  75.324  1.00  0.00           C
ATOM   5868  C2  POPET 253     100.768 125.101  74.113  1.00  0.00           C
ATOM   5870  O21 POPET 253      99.777 125.023  73.073  1.00  0.00           O
ATOM   5871  C21 POPET 253      98.998 126.113  72.994  1.00  0.00           C
ATOM   5872  O22 POPET 253      98.958 126.992  73.823  1.00  0.00           O
ATOM   5873  C22 POPET 253      98.387 126.182  71.594  1.00  0.00           C
ATOM   5876  C3  POPET 253     102.177 124.723  73.563  1.00  0.00           C
ATOM   5879  O31 POPET 253     102.757 125.702  72.664  1.00  0.00           O
ATOM   5880  C31 POPET 253     103.187 126.772  73.324  1.00  0.00           C
ATOM   5881  O32 POPET 253     103.047 126.962  74.524  1.00  0.00           O
ATOM   5882  C32 POPET 253     103.917 127.712  72.373  1.00  0.00           C
ATOM   5885  C23 POPET 253      96.908 125.772  71.493  1.00  0.00           C
ATOM   5888  C24 POPET 253      96.207 126.443  70.304  1.00  0.00           C
ATOM   5891  C25 POPET 253      96.918 126.262  68.954  1.00  0.00           C
ATOM   5894  C26 POPET 253      96.848 124.841  68.364  1.00  0.00           C
ATOM   5897  C27 POPET 253      97.858 124.652  67.214  1.00  0.00           C
ATOM   5900  C28 POPET 253      97.678 125.592  66.004  1.00  0.00           C
ATOM   5903  C29 POPET 253      98.947 125.712  65.204  1.00  0.00           C
ATOM   5905 0C21 POPET 253      99.408 124.853  64.283  1.00  0.00           C
ATOM   5907 1C21 POPET 253      98.757 123.563  63.833  1.00  0.00           C
ATOM   5910 2C21 POPET 253      98.828 123.352  62.303  1.00  0.00           C
ATOM   5913 3C21 POPET 253      97.597 123.883  61.553  1.00  0.00           C
ATOM   5916 4C21 POPET 253      97.767 123.753  60.033  1.00  0.00           C
ATOM   5919 5C21 POPET 253      96.458 123.972  59.264  1.00  0.00           C
ATOM   5922 6C21 POPET 253      95.528 122.742  59.213  1.00  0.00           C
ATOM   5925 7C21 POPET 253      96.048 121.592  58.333  1.00  0.00           C
ATOM   5928 8C21 POPET 253      95.027 120.473  58.133  1.00  0.00           C
ATOM   5932  C33 POPET 253     104.497 128.921  73.143  1.00  0.00           C
ATOM   5935  C34 POPET 253     105.617 129.652  72.384  1.00  0.00           C
ATOM   5938  C35 POPET 253     105.187 130.413  71.134  1.00  0.00           C
ATOM   5941  C36 POPET 253     106.377 131.257  70.673  1.00  0.00           C
ATOM   5944  C37 POPET 253     106.137 132.017  69.384  1.00  0.00           C
ATOM   5947  C38 POPET 253     107.368 132.848  69.024  1.00  0.00           C
ATOM   5950  C39 POPET 253     107.128 133.738  67.813  1.00  0.00           C
ATOM   5953 0C31 POPET 253     108.228 134.788  67.634  1.00  0.00           C
ATOM   5956 1C31 POPET 253     107.818 135.788  66.554  1.00  0.00           C
ATOM   5959 2C31 POPET 253     108.818 136.927  66.333  1.00  0.00           C
ATOM   5962 3C31 POPET 253     108.317 137.906  65.264  1.00  0.00           C
ATOM   5965 4C31 POPET 253     107.977 137.208  63.944  1.00  0.00           C
ATOM   5968 5C31 POPET 253     107.578 138.156  62.824  1.00  0.00           C
ATOM   5971 6C31 POPET 253     106.817 137.458  61.694  1.00  0.00           C
ATOM   5975  NH3 POPEU 254      21.907  97.903  37.383  1.00  0.00           N
ATOM   5979  C12 POPEU 254      22.298  98.333  35.983  1.00  0.00           C
ATOM   5982  C11 POPEU 254      23.717  98.902  35.844  1.00  0.00           C
ATOM   5985  P   POPEU 254      23.208 101.413  35.264  1.00  0.00           P
ATOM   5986  O13 POPEU 254      24.267 102.442  35.173  1.00  0.00           O
ATOM   5987  O14 POPEU 254      21.927 101.642  34.553  1.00  0.00           O
ATOM   5988  O11 POPEU 254      22.857 101.243  36.774  1.00  0.00           O
ATOM   5989  O12 POPEU 254      23.777  99.972  34.903  1.00  0.00           O
ATOM   5990  C1  POPEU 254      23.048 102.313  37.694  1.00  0.00           C
ATOM   5993  C2  POPEU 254      23.447 101.682  39.024  1.00  0.00           C
ATOM   5995  O21 POPEU 254      23.417 102.693  40.043  1.00  0.00           O
ATOM   5996  C21 POPEU 254      22.607 102.472  41.053  1.00  0.00           C
ATOM   5997  O22 POPEU 254      21.847 101.533  41.184  1.00  0.00           O
ATOM   5998  C22 POPEU 254      22.888 103.573  42.073  1.00  0.00           C
ATOM   6001  C3  POPEU 254      24.888 101.091  38.954  1.00  0.00           C
ATOM   6004  O31 POPEU 254      25.187 100.283  40.103  1.00  0.00           O
ATOM   6005  C31 POPEU 254      24.507  99.132  40.163  1.00  0.00           C
ATOM   6006  O32 POPEU 254      23.777  98.703  39.283  1.00  0.00           O
ATOM   6007  C32 POPEU 254      24.798  98.463  41.493  1.00  0.00           C
ATOM   6010  C23 POPEU 254      21.737 103.883  43.053  1.00  0.00           C
ATOM   6013  C24 POPEU 254      22.277 104.322  44.414  1.00  0.00           C
ATOM   6016  C25 POPEU 254      22.927 103.153  45.184  1.00  0.00           C
ATOM   6019  C26 POPEU 254      22.118 102.742  46.413  1.00  0.00           C
ATOM   6022  C27 POPEU 254      22.687 101.502  47.114  1.00  0.00           C
ATOM   6025  C28 POPEU 254      21.977 101.222  48.443  1.00  0.00           C
ATOM   6028  C29 POPEU 254      22.397  99.893  49.024  1.00  0.00           C
ATOM   6030 0C21 POPEU 254      22.687  99.643  50.314  1.00  0.00           C
ATOM   6032 1C21 POPEU 254      22.617 100.653  51.434  1.00  0.00           C
ATOM   6035 2C21 POPEU 254      22.997 100.082  52.814  1.00  0.00           C
ATOM   6038 3C21 POPEU 254      22.027  99.013  53.324  1.00  0.00           C
ATOM   6041 4C21 POPEU 254      22.207  98.743  54.824  1.00  0.00           C
ATOM   6044 5C21 POPEU 254      21.307  97.621  55.373  1.00  0.00           C
ATOM   6047 6C21 POPEU 254      21.458  97.453  56.883  1.00  0.00           C
ATOM   6050 7C21 POPEU 254      20.657  96.273  57.434  1.00  0.00           C
ATOM   6053 8C21 POPEU 254      20.927  95.993  58.923  1.00  0.00           C
ATOM   6057  C33 POPEU 254      24.458  99.382  42.684  1.00  0.00           C
ATOM   6060  C34 POPEU 254      24.728  98.731  44.043  1.00  0.00           C
ATOM   6063  C35 POPEU 254      26.227  98.512  44.334  1.00  0.00           C
ATOM   6066  C36 POPEU 254      26.468  97.652  45.584  1.00  0.00           C
ATOM   6069  C37 POPEU 254      27.937  97.232  45.733  1.00  0.00           C
ATOM   6072  C38 POPEU 254      28.138  96.022  46.664  1.00  0.00           C
ATOM   6075  C39 POPEU 254      29.427  95.242  46.364  1.00  0.00           C
ATOM   6078 0C31 POPEU 254      30.458  95.193  47.494  1.00  0.00           C
ATOM   6081 1C31 POPEU 254      31.667  94.333  47.073  1.00  0.00           C
ATOM   6084 2C31 POPEU 254      32.827  94.333  48.084  1.00  0.00           C
ATOM   6087 3C31 POPEU 254      32.837  93.113  49.024  1.00  0.00           C
ATOM   6090 4C31 POPEU 254      33.998  93.172  50.023  1.00  0.00           C
ATOM   6093 5C31 POPEU 254      34.658  91.812  50.274  1.00  0.00           C
ATOM   6096 6C31 POPEU 254      35.908  91.922  51.163  1.00  0.00           C
ATOM   6100  NH3 POPEV 255     132.912  19.233  76.384  1.00  0.00           N
ATOM   6104  C12 POPEV 255     131.963  20.062  77.173  1.00  0.00           C
ATOM   6107  C11 POPEV 255     131.732  21.432  76.504  1.00  0.00           C
ATOM   6110  P   POPEV 255     130.237  22.302  78.563  1.00  0.00           P
ATOM   6111  O13 POPEV 255     131.017  21.412  79.443  1.00  0.00           O
ATOM   6112  O14 POPEV 255     130.218  23.722  78.973  1.00  0.00           O
ATOM   6113  O11 POPEV 255     128.767  21.763  78.483  1.00  0.00           O
ATOM   6114  O12 POPEV 255     130.687  22.212  77.063  1.00  0.00           O
ATOM   6115  C1  POPEV 255     127.977  21.812  77.284  1.00  0.00           C
ATOM   6118  C2  POPEV 255     127.998  20.503  76.473  1.00  0.00           C
ATOM   6120  O21 POPEV 255     127.958  20.882  75.083  1.00  0.00           O
ATOM   6121  C21 POPEV 255     128.777  20.243  74.273  1.00  0.00           C
ATOM   6122  O22 POPEV 255     129.597  19.403  74.594  1.00  0.00           O
ATOM   6123  C22 POPEV 255     128.497  20.662  72.844  1.00  0.00           C
ATOM   6126  C3  POPEV 255     126.778  19.612  76.834  1.00  0.00           C
ATOM   6129  O31 POPEV 255     126.568  18.493  75.944  1.00  0.00           O
ATOM   6130  C31 POPEV 255     127.487  17.532  75.934  1.00  0.00           C
ATOM   6131  O32 POPEV 255     128.448  17.452  76.683  1.00  0.00           O
ATOM   6132  C32 POPEV 255     127.137  16.512  74.863  1.00  0.00           C
ATOM   6135  C23 POPEV 255     127.557  19.632  72.194  1.00  0.00           C
ATOM   6138  C24 POPEV 255     127.438  19.802  70.684  1.00  0.00           C
ATOM   6141  C25 POPEV 255     126.517  18.732  70.083  1.00  0.00           C
ATOM   6144  C26 POPEV 255     126.428  18.842  68.553  1.00  0.00           C
ATOM   6147  C27 POPEV 255     125.488  17.772  67.983  1.00  0.00           C
ATOM   6150  C28 POPEV 255     125.307  17.892  66.473  1.00  0.00           C
ATOM   6153  C29 POPEV 255     124.327  16.833  66.004  1.00  0.00           C
ATOM   6155 0C21 POPEV 255     124.548  15.902  65.064  1.00  0.00           C
ATOM   6157 1C21 POPEV 255     125.787  15.782  64.224  1.00  0.00           C
ATOM   6160 2C21 POPEV 255     125.467  15.262  62.814  1.00  0.00           C
ATOM   6163 3C21 POPEV 255     125.027  13.792  62.774  1.00  0.00           C
ATOM   6166 4C21 POPEV 255     124.597  13.312  61.374  1.00  0.00           C
ATOM   6169 5C21 POPEV 255     125.677  13.472  60.303  1.00  0.00           C
ATOM   6172 6C21 POPEV 255     125.547  14.782  59.513  1.00  0.00           C
ATOM   6175 7C21 POPEV 255     126.528  14.812  58.333  1.00  0.00           C
ATOM   6178 8C21 POPEV 255     126.198  15.882  57.294  1.00  0.00           C
ATOM   6182  C33 POPEV 255     125.647  16.092  74.873  1.00  0.00           C
ATOM   6185  C34 POPEV 255     125.307  15.082  73.783  1.00  0.00           C
ATOM   6188  C35 POPEV 255     124.957  15.732  72.433  1.00  0.00           C
ATOM   6191  C36 POPEV 255     124.138  14.782  71.554  1.00  0.00           C
ATOM   6194  C37 POPEV 255     124.108  15.192  70.073  1.00  0.00           C
ATOM   6197  C38 POPEV 255     123.298  14.222  69.203  1.00  0.00           C
ATOM   6200  C39 POPEV 255     123.947  12.852  69.024  1.00  0.00           C
ATOM   6203 0C31 POPEV 255     125.097  12.842  68.003  1.00  0.00           C
ATOM   6206 1C31 POPEV 255     125.728  11.452  67.893  1.00  0.00           C
ATOM   6209 2C31 POPEV 255     126.767  11.352  66.773  1.00  0.00           C
ATOM   6212 3C31 POPEV 255     127.387   9.942  66.674  1.00  0.00           C
ATOM   6215 4C31 POPEV 255     126.347   8.842  66.423  1.00  0.00           C
ATOM   6218 5C31 POPEV 255     126.897   7.652  65.614  1.00  0.00           C
ATOM   6221 6C31 POPEV 255     125.878   6.532  65.414  1.00  0.00           C
ATOM   6225  NH3 POPEW 256      68.067  31.823  79.824  1.00  0.00           N
ATOM   6229  C12 POPEW 256      66.908  32.482  80.503  1.00  0.00           C
ATOM   6232  C11 POPEW 256      66.667  33.942  80.094  1.00  0.00           C
ATOM   6235  P   POPEW 256      65.378  35.932  81.303  1.00  0.00           P
ATOM   6236  O13 POPEW 256      64.817  35.932  82.673  1.00  0.00           O
ATOM   6237  O14 POPEW 256      66.197  37.103  80.914  1.00  0.00           O
ATOM   6238  O11 POPEW 256      64.227  35.673  80.234  1.00  0.00           O
ATOM   6239  O12 POPEW 256      66.277  34.662  81.253  1.00  0.00           O
ATOM   6240  C1  POPEW 256      64.308  36.333  78.954  1.00  0.00           C
ATOM   6243  C2  POPEW 256      63.798  37.802  79.013  1.00  0.00           C
ATOM   6245  O21 POPEW 256      62.527  37.882  78.324  1.00  0.00           O
ATOM   6246  C21 POPEW 256      61.498  38.353  78.984  1.00  0.00           C
ATOM   6247  O22 POPEW 256      61.517  38.842  80.103  1.00  0.00           O
ATOM   6248  C22 POPEW 256      60.277  38.283  78.073  1.00  0.00           C
ATOM   6251  C3  POPEW 256      64.827  38.802  78.394  1.00  0.00           C
ATOM   6254  O31 POPEW 256      64.607  39.022  76.983  1.00  0.00           O
ATOM   6255  C31 POPEW 256      64.378  40.252  76.563  1.00  0.00           C
ATOM   6256  O32 POPEW 256      64.378  41.262  77.243  1.00  0.00           O
ATOM   6257  C32 POPEW 256      64.198  40.243  75.053  1.00  0.00           C
ATOM   6260  C23 POPEW 256      59.007  38.862  78.733  1.00  0.00           C
ATOM   6263  C24 POPEW 256      57.717  38.423  78.033  1.00  0.00           C
ATOM   6266  C25 POPEW 256      57.387  39.312  76.834  1.00  0.00           C
ATOM   6269  C26 POPEW 256      56.197  38.842  75.993  1.00  0.00           C
ATOM   6272  C27 POPEW 256      55.917  39.862  74.884  1.00  0.00           C
ATOM   6275  C28 POPEW 256      54.467  39.903  74.364  1.00  0.00           C
ATOM   6278  C29 POPEW 256      54.128  38.802  73.394  1.00  0.00           C
ATOM   6280 0C21 POPEW 256      54.058  38.912  72.053  1.00  0.00           C
ATOM   6282 1C21 POPEW 256      54.308  40.153  71.233  1.00  0.00           C
ATOM   6285 2C21 POPEW 256      55.737  40.252  70.673  1.00  0.00           C
ATOM   6288 3C21 POPEW 256      56.077  39.193  69.614  1.00  0.00           C
ATOM   6291 4C21 POPEW 256      57.517  39.372  69.094  1.00  0.00           C
ATOM   6294 5C21 POPEW 256      57.987  38.243  68.163  1.00  0.00           C
ATOM   6297 6C21 POPEW 256      57.717  38.522  66.683  1.00  0.00           C
ATOM   6300 7C21 POPEW 256      58.208  37.372  65.803  1.00  0.00           C
ATOM   6303 8C21 POPEW 256      57.857  37.522  64.323  1.00  0.00           C
ATOM   6307  C33 POPEW 256      63.208  39.162  74.533  1.00  0.00           C
ATOM   6310  C34 POPEW 256      63.868  38.272  73.473  1.00  0.00           C
ATOM   6313  C35 POPEW 256      63.007  37.062  73.073  1.00  0.00           C
ATOM   6316  C36 POPEW 256      61.667  37.442  72.424  1.00  0.00           C
ATOM   6319  C37 POPEW 256      60.997  36.212  71.783  1.00  0.00           C
ATOM   6322  C38 POPEW 256      59.798  36.562  70.903  1.00  0.00           C
ATOM   6325  C39 POPEW 256      58.548  37.002  71.664  1.00  0.00           C
ATOM   6328 0C31 POPEW 256      57.847  35.882  72.443  1.00  0.00           C
ATOM   6331 1C31 POPEW 256      56.447  36.333  72.893  1.00  0.00           C
ATOM   6334 2C31 POPEW 256      55.737  35.402  73.893  1.00  0.00           C
ATOM   6337 3C31 POPEW 256      55.507  33.972  73.403  1.00  0.00           C
ATOM   6340 4C31 POPEW 256      54.687  33.872  72.114  1.00  0.00           C
ATOM   6343 5C31 POPEW 256      54.448  32.423  71.683  1.00  0.00           C
ATOM   6346 6C31 POPEW 256      53.788  32.312  70.313  1.00  0.00           C
ATOM   6350  NH3 POPEX 257      37.377 126.211  81.723  1.00  0.00           N
ATOM   6354  C12 POPEX 257      36.507 125.283  80.883  1.00  0.00           C
ATOM   6357  C11 POPEX 257      37.138 123.883  80.654  1.00  0.00           C
ATOM   6360  P   POPEX 257      36.647 121.592  79.483  1.00  0.00           P
ATOM   6361  O13 POPEX 257      38.057 121.351  79.143  1.00  0.00           O
ATOM   6362  O14 POPEX 257      36.127 120.812  80.634  1.00  0.00           O
ATOM   6363  O11 POPEX 257      35.877 121.231  78.143  1.00  0.00           O
ATOM   6364  O12 POPEX 257      36.368 123.132  79.694  1.00  0.00           O
ATOM   6365  C1  POPEX 257      34.507 121.562  77.893  1.00  0.00           C
ATOM   6368  C2  POPEX 257      34.257 122.283  76.524  1.00  0.00           C
ATOM   6370  O21 POPEX 257      34.577 121.443  75.393  1.00  0.00           O
ATOM   6371  C21 POPEX 257      35.737 121.632  74.784  1.00  0.00           C
ATOM   6372  O22 POPEX 257      36.798 121.903  75.324  1.00  0.00           O
ATOM   6373  C22 POPEX 257      35.567 121.472  73.263  1.00  0.00           C
ATOM   6376  C3  POPEX 257      34.827 123.731  76.443  1.00  0.00           C
ATOM   6379  O31 POPEX 257      34.658 124.303  75.103  1.00  0.00           O
ATOM   6380  C31 POPEX 257      33.437 124.813  74.873  1.00  0.00           C
ATOM   6381  O32 POPEX 257      32.597 125.012  75.724  1.00  0.00           O
ATOM   6382  C32 POPEX 257      33.177 124.832  73.353  1.00  0.00           C
ATOM   6385  C23 POPEX 257      36.527 122.402  72.474  1.00  0.00           C
ATOM   6388  C24 POPEX 257      36.747 121.962  71.023  1.00  0.00           C
ATOM   6391  C25 POPEX 257      35.638 122.341  70.033  1.00  0.00           C
ATOM   6394  C26 POPEX 257      35.997 121.852  68.623  1.00  0.00           C
ATOM   6397  C27 POPEX 257      34.877 122.022  67.583  1.00  0.00           C
ATOM   6400  C28 POPEX 257      35.368 121.962  66.123  1.00  0.00           C
ATOM   6403  C29 POPEX 257      36.327 120.833  65.824  1.00  0.00           C
ATOM   6405 0C21 POPEX 257      36.737 120.473  64.594  1.00  0.00           C
ATOM   6407 1C21 POPEX 257      36.307 121.103  63.294  1.00  0.00           C
ATOM   6410 2C21 POPEX 257      35.158 120.312  62.634  1.00  0.00           C
ATOM   6413 3C21 POPEX 257      35.537 118.862  62.313  1.00  0.00           C
ATOM   6416 4C21 POPEX 257      34.437 118.053  61.613  1.00  0.00           C
ATOM   6419 5C21 POPEX 257      34.948 116.642  61.293  1.00  0.00           C
ATOM   6422 6C21 POPEX 257      34.177 115.912  60.184  1.00  0.00           C
ATOM   6425 7C21 POPEX 257      35.097 114.953  59.404  1.00  0.00           C
ATOM   6428 8C21 POPEX 257      34.497 114.433  58.084  1.00  0.00           C
ATOM   6432  C33 POPEX 257      31.667 124.692  73.044  1.00  0.00           C
ATOM   6435  C34 POPEX 257      31.298 124.223  71.613  1.00  0.00           C
ATOM   6438  C35 POPEX 257      31.607 125.222  70.494  1.00  0.00           C
ATOM   6441  C36 POPEX 257      30.647 125.093  69.283  1.00  0.00           C
ATOM   6444  C37 POPEX 257      31.187 125.732  67.994  1.00  0.00           C
ATOM   6447  C38 POPEX 257      32.177 124.802  67.273  1.00  0.00           C
ATOM   6450  C39 POPEX 257      33.077 125.482  66.224  1.00  0.00           C
ATOM   6453 0C31 POPEX 257      34.117 126.432  66.834  1.00  0.00           C
ATOM   6456 1C31 POPEX 257      35.137 126.952  65.813  1.00  0.00           C
ATOM   6459 2C31 POPEX 257      36.077 128.002  66.434  1.00  0.00           C
ATOM   6462 3C31 POPEX 257      37.208 128.452  65.494  1.00  0.00           C
ATOM   6465 4C31 POPEX 257      36.777 129.473  64.423  1.00  0.00           C
ATOM   6468 5C31 POPEX 257      37.967 129.962  63.593  1.00  0.00           C
ATOM   6471 6C31 POPEX 257      37.607 131.028  62.543  1.00  0.00           C
ATOM   6475  NH3 POPEY 258      61.007  38.493  38.154  1.00  0.00           N
ATOM   6479  C12 POPEY 258      59.577  38.583  37.684  1.00  0.00           C
ATOM   6482  C11 POPEY 258      59.128  37.333  36.923  1.00  0.00           C
ATOM   6485  P   POPEY 258      56.537  37.042  37.263  1.00  0.00           P
ATOM   6486  O13 POPEY 258      56.827  35.653  37.663  1.00  0.00           O
ATOM   6487  O14 POPEY 258      55.327  37.302  36.444  1.00  0.00           O
ATOM   6488  O11 POPEY 258      56.618  38.022  38.513  1.00  0.00           O
ATOM   6489  O12 POPEY 258      57.798  37.502  36.434  1.00  0.00           O
ATOM   6490  C1  POPEY 258      55.588  38.122  39.483  1.00  0.00           C
ATOM   6493  C2  POPEY 258      55.877  37.362  40.833  1.00  0.00           C
ATOM   6495  O21 POPEY 258      55.228  37.952  41.993  1.00  0.00           O
ATOM   6496  C21 POPEY 258      53.947  38.303  41.914  1.00  0.00           C
ATOM   6497  O22 POPEY 258      53.228  38.132  40.943  1.00  0.00           O
ATOM   6498  C22 POPEY 258      53.447  38.942  43.224  1.00  0.00           C
ATOM   6501  C3  POPEY 258      57.417  37.312  41.133  1.00  0.00           C
ATOM   6504  O31 POPEY 258      57.767  36.422  42.233  1.00  0.00           O
ATOM   6505  C31 POPEY 258      58.537  36.942  43.203  1.00  0.00           C
ATOM   6506  O32 POPEY 258      58.928  38.092  43.233  1.00  0.00           O
ATOM   6507  C32 POPEY 258      58.858  35.892  44.283  1.00  0.00           C
ATOM   6510  C23 POPEY 258      54.268  40.132  43.773  1.00  0.00           C
ATOM   6513  C24 POPEY 258      55.477  39.732  44.633  1.00  0.00           C
ATOM   6516  C25 POPEY 258      55.137  39.082  45.983  1.00  0.00           C
ATOM   6519  C26 POPEY 258      54.448  40.002  47.003  1.00  0.00           C
ATOM   6522  C27 POPEY 258      54.887  39.682  48.443  1.00  0.00           C
ATOM   6525  C28 POPEY 258      53.858  39.972  49.544  1.00  0.00           C
ATOM   6528  C29 POPEY 258      53.497  41.432  49.713  1.00  0.00           C
ATOM   6530 0C21 POPEY 258      53.687  42.202  50.803  1.00  0.00           C
ATOM   6532 1C21 POPEY 258      54.367  41.812  52.094  1.00  0.00           C
ATOM   6535 2C21 POPEY 258      53.408  41.382  53.224  1.00  0.00           C
ATOM   6538 3C21 POPEY 258      53.277  39.853  53.353  1.00  0.00           C
ATOM   6541 4C21 POPEY 258      52.067  39.403  54.173  1.00  0.00           C
ATOM   6544 5C21 POPEY 258      52.107  39.732  55.673  1.00  0.00           C
ATOM   6547 6C21 POPEY 258      50.827  39.272  56.384  1.00  0.00           C
ATOM   6550 7C21 POPEY 258      50.647  39.903  57.764  1.00  0.00           C
ATOM   6553 8C21 POPEY 258      49.518  39.272  58.583  1.00  0.00           C
ATOM   6557  C33 POPEY 258      58.937  36.512  45.714  1.00  0.00           C
ATOM   6560  C34 POPEY 258      59.458  35.562  46.803  1.00  0.00           C
ATOM   6563  C35 POPEY 258      59.708  36.232  48.173  1.00  0.00           C
ATOM   6566  C36 POPEY 258      58.497  36.952  48.773  1.00  0.00           C
ATOM   6569  C37 POPEY 258      58.777  37.522  50.173  1.00  0.00           C
ATOM   6572  C38 POPEY 258      57.587  38.332  50.733  1.00  0.00           C
ATOM   6575  C39 POPEY 258      57.757  38.782  52.193  1.00  0.00           C
ATOM   6578 0C31 POPEY 258      57.598  37.643  53.213  1.00  0.00           C
ATOM   6581 1C31 POPEY 258      57.917  38.042  54.664  1.00  0.00           C
ATOM   6584 2C31 POPEY 258      56.748  38.682  55.433  1.00  0.00           C
ATOM   6587 3C31 POPEY 258      56.838  40.202  55.544  1.00  0.00           C
ATOM   6590 4C31 POPEY 258      55.777  40.772  56.504  1.00  0.00           C
ATOM   6593 5C31 POPEY 258      55.997  42.262  56.783  1.00  0.00           C
ATOM   6596 6C31 POPEY 258      54.877  42.892  57.603  1.00  0.00           C
ATOM   6600  NH3 POPEZ 259      47.608  74.743  42.193  1.00  0.00           N
ATOM   6604  C12 POPEZ 259      46.857  74.132  41.044  1.00  0.00           C
ATOM   6607  C11 POPEZ 259      45.518  74.853  40.733  1.00  0.00           C
ATOM   6610  P   POPEZ 259      44.198  77.012  41.333  1.00  0.00           P
ATOM   6611  O13 POPEZ 259      44.957  77.823  40.353  1.00  0.00           O
ATOM   6612  O14 POPEZ 259      42.847  76.592  40.914  1.00  0.00           O
ATOM   6613  O11 POPEZ 259      44.058  77.832  42.673  1.00  0.00           O
ATOM   6614  O12 POPEZ 259      45.067  75.743  41.764  1.00  0.00           O
ATOM   6615  C1  POPEZ 259      43.147  77.442  43.703  1.00  0.00           C
ATOM   6618  C2  POPEZ 259      43.167  78.452  44.883  1.00  0.00           C
ATOM   6620  O21 POPEZ 259      41.928  78.372  45.603  1.00  0.00           O
ATOM   6621  C21 POPEZ 259      41.787  77.382  46.454  1.00  0.00           C
ATOM   6622  O22 POPEZ 259      42.588  76.493  46.664  1.00  0.00           O
ATOM   6623  C22 POPEZ 259      40.397  77.543  47.104  1.00  0.00           C
ATOM   6626  C3  POPEZ 259      43.357  79.932  44.404  1.00  0.00           C
ATOM   6629  O31 POPEZ 259      43.158  80.912  45.463  1.00  0.00           O
ATOM   6630  C31 POPEZ 259      44.198  81.052  46.283  1.00  0.00           C
ATOM   6631  O32 POPEZ 259      45.308  80.573  46.114  1.00  0.00           O
ATOM   6632  C32 POPEZ 259      43.777  81.822  47.533  1.00  0.00           C
ATOM   6635  C23 POPEZ 259      40.207  76.902  48.504  1.00  0.00           C
ATOM   6638  C24 POPEZ 259      38.908  77.372  49.183  1.00  0.00           C
ATOM   6641  C25 POPEZ 259      38.868  78.842  49.643  1.00  0.00           C
ATOM   6644  C26 POPEZ 259      39.568  79.102  50.974  1.00  0.00           C
ATOM   6647  C27 POPEZ 259      39.708  80.583  51.333  1.00  0.00           C
ATOM   6650  C28 POPEZ 259      40.318  80.772  52.743  1.00  0.00           C
ATOM   6653  C29 POPEZ 259      41.077  82.073  52.873  1.00  0.00           C
ATOM   6655 0C21 POPEZ 259      41.027  82.962  53.884  1.00  0.00           C
ATOM   6657 1C21 POPEZ 259      40.228  82.873  55.153  1.00  0.00           C
ATOM   6660 2C21 POPEZ 259      41.138  83.002  56.393  1.00  0.00           C
ATOM   6663 3C21 POPEZ 259      40.327  83.062  57.694  1.00  0.00           C
ATOM   6666 4C21 POPEZ 259      41.198  83.142  58.954  1.00  0.00           C
ATOM   6669 5C21 POPEZ 259      40.378  83.382  60.223  1.00  0.00           C
ATOM   6672 6C21 POPEZ 259      39.577  82.152  60.664  1.00  0.00           C
ATOM   6675 7C21 POPEZ 259      38.507  82.472  61.713  1.00  0.00           C
ATOM   6678 8C21 POPEZ 259      37.697  81.231  62.133  1.00  0.00           C
ATOM   6682  C33 POPEZ 259      44.597  81.371  48.773  1.00  0.00           C
ATOM   6685  C34 POPEZ 259      43.928  81.723  50.114  1.00  0.00           C
ATOM   6688  C35 POPEZ 259      44.687  81.152  51.314  1.00  0.00           C
ATOM   6691  C36 POPEZ 259      45.597  82.201  51.963  1.00  0.00           C
ATOM   6694  C37 POPEZ 259      44.827  83.153  52.884  1.00  0.00           C
ATOM   6697  C38 POPEZ 259      45.628  84.422  53.184  1.00  0.00           C
ATOM   6700  C39 POPEZ 259      45.228  85.112  54.493  1.00  0.00           C
ATOM   6703 0C31 POPEZ 259      45.658  84.303  55.724  1.00  0.00           C
ATOM   6706 1C31 POPEZ 259      45.597  85.112  57.024  1.00  0.00           C
ATOM   6709 2C31 POPEZ 259      46.298  84.363  58.164  1.00  0.00           C
ATOM   6712 3C31 POPEZ 259      46.207  85.101  59.504  1.00  0.00           C
ATOM   6715 4C31 POPEZ 259      47.277  84.643  60.493  1.00  0.00           C
ATOM   6718 5C31 POPEZ 259      47.217  85.382  61.834  1.00  0.00           C
ATOM   6721 6C31 POPEZ 259      48.368  85.031  62.774  1.00  0.00           C
ATOM   6725  NH3 POPEa 260      37.658  32.962  81.534  1.00  0.00           N
ATOM   6729  C12 POPEa 260      38.027  32.042  80.383  1.00  0.00           C
ATOM   6732  C11 POPEa 260      37.467  32.532  79.024  1.00  0.00           C
ATOM   6735  P   POPEa 260      34.888  32.513  79.474  1.00  0.00           P
ATOM   6736  O13 POPEa 260      34.138  31.352  79.983  1.00  0.00           O
ATOM   6737  O14 POPEa 260      35.307  33.562  80.424  1.00  0.00           O
ATOM   6738  O11 POPEa 260      34.077  33.173  78.303  1.00  0.00           O
ATOM   6739  O12 POPEa 260      36.167  31.993  78.733  1.00  0.00           O
ATOM   6740  C1  POPEa 260      34.458  34.412  77.704  1.00  0.00           C
ATOM   6743  C2  POPEa 260      33.627  34.592  76.403  1.00  0.00           C
ATOM   6745  O21 POPEa 260      33.968  35.842  75.754  1.00  0.00           O
ATOM   6746  C21 POPEa 260      34.728  35.692  74.673  1.00  0.00           C
ATOM   6747  O22 POPEa 260      35.357  34.702  74.384  1.00  0.00           O
ATOM   6748  C22 POPEa 260      34.617  36.952  73.814  1.00  0.00           C
ATOM   6751  C3  POPEa 260      32.117  34.582  76.723  1.00  0.00           C
ATOM   6754  O31 POPEa 260      31.298  34.682  75.533  1.00  0.00           O
ATOM   6755  C31 POPEa 260      30.947  35.912  75.164  1.00  0.00           C
ATOM   6756  O32 POPEa 260      31.277  36.932  75.724  1.00  0.00           O
ATOM   6757  C32 POPEa 260      30.157  35.812  73.853  1.00  0.00           C
ATOM   6760  C23 POPEa 260      34.777  36.623  72.313  1.00  0.00           C
ATOM   6763  C24 POPEa 260      34.847  37.892  71.454  1.00  0.00           C
ATOM   6766  C25 POPEa 260      34.927  37.572  69.954  1.00  0.00           C
ATOM   6769  C26 POPEa 260      33.557  37.472  69.273  1.00  0.00           C
ATOM   6772  C27 POPEa 260      33.627  36.652  67.963  1.00  0.00           C
ATOM   6775  C28 POPEa 260      32.537  37.022  66.934  1.00  0.00           C
ATOM   6778  C29 POPEa 260      32.857  38.342  66.274  1.00  0.00           C
ATOM   6780 0C21 POPEa 260      32.357  38.802  65.114  1.00  0.00           C
ATOM   6782 1C21 POPEa 260      31.327  38.122  64.243  1.00  0.00           C
ATOM   6785 2C21 POPEa 260      31.958  37.672  62.914  1.00  0.00           C
ATOM   6788 3C21 POPEa 260      30.927  37.153  61.904  1.00  0.00           C
ATOM   6791 4C21 POPEa 260      31.577  36.432  60.724  1.00  0.00           C
ATOM   6794 5C21 POPEa 260      31.958  34.982  61.083  1.00  0.00           C
ATOM   6797 6C21 POPEa 260      32.807  34.282  60.033  1.00  0.00           C
ATOM   6800 7C21 POPEa 260      33.118  32.842  60.433  1.00  0.00           C
ATOM   6803 8C21 POPEa 260      34.097  32.162  59.474  1.00  0.00           C
ATOM   6807  C33 POPEa 260      29.038  36.862  73.713  1.00  0.00           C
ATOM   6810  C34 POPEa 260      29.517  38.322  73.634  1.00  0.00           C
ATOM   6813  C35 POPEa 260      30.507  38.632  72.494  1.00  0.00           C
ATOM   6816  C36 POPEa 260      30.947  40.112  72.513  1.00  0.00           C
ATOM   6819  C37 POPEa 260      31.498  40.592  71.163  1.00  0.00           C
ATOM   6822  C38 POPEa 260      31.568  42.132  71.084  1.00  0.00           C
ATOM   6825  C39 POPEa 260      32.027  42.642  69.714  1.00  0.00           C
ATOM   6828 0C31 POPEa 260      31.107  42.213  68.563  1.00  0.00           C
ATOM   6831 1C31 POPEa 260      31.517  42.772  67.194  1.00  0.00           C
ATOM   6834 2C31 POPEa 260      30.827  42.013  66.053  1.00  0.00           C
ATOM   6837 3C31 POPEa 260      31.347  42.372  64.654  1.00  0.00           C
ATOM   6840 4C31 POPEa 260      30.777  43.692  64.123  1.00  0.00           C
ATOM   6843 5C31 POPEa 260      31.087  43.902  62.634  1.00  0.00           C
ATOM   6846 6C31 POPEa 260      30.277  45.033  62.004  1.00  0.00           C
ATOM   6850  NH3 POPEb 261     104.917  40.332  78.414  1.00  0.00           N
ATOM   6854  C12 POPEb 261     103.767  40.993  79.124  1.00  0.00           C
ATOM   6857  C11 POPEb 261     102.687  41.362  78.084  1.00  0.00           C
ATOM   6860  P   POPEb 261     102.468  42.852  75.903  1.00  0.00           P
ATOM   6861  O13 POPEb 261     101.158  42.202  75.733  1.00  0.00           O
ATOM   6862  O14 POPEb 261     102.377  44.312  76.174  1.00  0.00           O
ATOM   6863  O11 POPEb 261     103.317  42.552  74.594  1.00  0.00           O
ATOM   6864  O12 POPEb 261     103.287  42.162  77.074  1.00  0.00           O
ATOM   6865  C1  POPEb 261     104.728  42.312  74.684  1.00  0.00           C
ATOM   6868  C2  POPEb 261     105.278  41.613  73.414  1.00  0.00           C
ATOM   6870  O21 POPEb 261     104.877  40.212  73.403  1.00  0.00           O
ATOM   6871  C21 POPEb 261     104.777  39.702  72.184  1.00  0.00           C
ATOM   6872  O22 POPEb 261     104.938  40.312  71.143  1.00  0.00           O
ATOM   6873  C22 POPEb 261     104.437  38.213  72.203  1.00  0.00           C
ATOM   6876  C3  POPEb 261     106.837  41.732  73.403  1.00  0.00           C
ATOM   6879  O31 POPEb 261     107.408  41.192  72.194  1.00  0.00           O
ATOM   6880  C31 POPEb 261     108.698  41.462  72.074  1.00  0.00           C
ATOM   6881  O32 POPEb 261     109.427  41.812  72.983  1.00  0.00           O
ATOM   6882  C32 POPEb 261     109.138  41.312  70.614  1.00  0.00           C
ATOM   6885  C23 POPEb 261     103.047  37.912  71.604  1.00  0.00           C
ATOM   6888  C24 POPEb 261     102.988  36.562  70.864  1.00  0.00           C
ATOM   6891  C25 POPEb 261     101.587  36.212  70.324  1.00  0.00           C
ATOM   6894  C26 POPEb 261     101.158  37.082  69.133  1.00  0.00           C
ATOM   6897  C27 POPEb 261      99.658  36.982  68.833  1.00  0.00           C
ATOM   6900  C28 POPEb 261      99.168  37.962  67.743  1.00  0.00           C
ATOM   6903  C29 POPEb 261      99.248  39.403  68.173  1.00  0.00           C
ATOM   6905 0C21 POPEb 261      98.527  40.422  67.664  1.00  0.00           C
ATOM   6907 1C21 POPEb 261      97.548  40.332  66.524  1.00  0.00           C
ATOM   6910 2C21 POPEb 261      97.687  41.522  65.564  1.00  0.00           C
ATOM   6913 3C21 POPEb 261      96.778  41.402  64.334  1.00  0.00           C
ATOM   6916 4C21 POPEb 261      97.048  42.462  63.254  1.00  0.00           C
ATOM   6919 5C21 POPEb 261      96.978  43.913  63.773  1.00  0.00           C
ATOM   6922 6C21 POPEb 261      97.067  44.942  62.643  1.00  0.00           C
ATOM   6925 7C21 POPEb 261      96.937  46.372  63.173  1.00  0.00           C
ATOM   6928 8C21 POPEb 261      97.048  47.442  62.083  1.00  0.00           C
ATOM   6932  C33 POPEb 261     108.037  41.782  69.624  1.00  0.00           C
ATOM   6935  C34 POPEb 261     108.548  42.143  68.224  1.00  0.00           C
ATOM   6938  C35 POPEb 261     109.418  43.403  68.184  1.00  0.00           C
ATOM   6941  C36 POPEb 261     109.607  43.942  66.753  1.00  0.00           C
ATOM   6944  C37 POPEb 261     110.857  44.812  66.583  1.00  0.00           C
ATOM   6947  C38 POPEb 261     110.887  45.602  65.254  1.00  0.00           C
ATOM   6950  C39 POPEb 261     110.887  44.752  63.973  1.00  0.00           C
ATOM   6953 0C31 POPEb 261     112.088  43.802  63.853  1.00  0.00           C
ATOM   6956 1C31 POPEb 261     112.498  43.522  62.393  1.00  0.00           C
ATOM   6959 2C31 POPEb 261     113.588  42.452  62.273  1.00  0.00           C
ATOM   6962 3C31 POPEb 261     113.028  41.033  62.294  1.00  0.00           C
ATOM   6965 4C31 POPEb 261     112.557  40.532  60.923  1.00  0.00           C
ATOM   6968 5C31 POPEb 261     111.918  39.152  61.004  1.00  0.00           C
ATOM   6971 6C31 POPEb 261     111.727  38.513  59.633  1.00  0.00           C
ATOM   6975  NH3 POPEc 262      87.787 121.492  28.593  1.00  0.00           N
ATOM   6979  C12 POPEc 262      86.677 120.482  28.474  1.00  0.00           C
ATOM   6982  C11 POPEc 262      85.827 120.702  27.213  1.00  0.00           C
ATOM   6985  P   POPEc 262      83.338 121.103  27.834  1.00  0.00           P
ATOM   6986  O13 POPEc 262      82.607 122.223  28.494  1.00  0.00           O
ATOM   6987  O14 POPEc 262      82.737 120.473  26.644  1.00  0.00           O
ATOM   6988  O11 POPEc 262      83.658 120.023  28.944  1.00  0.00           O
ATOM   6989  O12 POPEc 262      84.787 121.642  27.473  1.00  0.00           O
ATOM   6990  C1  POPEc 262      83.037 120.031  30.243  1.00  0.00           C
ATOM   6993  C2  POPEc 262      83.877 120.762  31.343  1.00  0.00           C
ATOM   6995  O21 POPEc 262      83.327 120.473  32.643  1.00  0.00           O
ATOM   6996  C21 POPEc 262      82.448 121.292  33.193  1.00  0.00           C
ATOM   6997  O22 POPEc 262      81.748 122.113  32.614  1.00  0.00           O
ATOM   6998  C22 POPEc 262      82.368 121.022  34.703  1.00  0.00           C
ATOM   7001  C3  POPEc 262      84.127 122.272  31.033  1.00  0.00           C
ATOM   7004  O31 POPEc 262      84.798 122.962  32.094  1.00  0.00           O
ATOM   7005  C31 POPEc 262      86.088 123.242  31.914  1.00  0.00           C
ATOM   7006  O32 POPEc 262      86.767 122.882  30.953  1.00  0.00           O
ATOM   7007  C32 POPEc 262      86.608 124.092  33.084  1.00  0.00           C
ATOM   7010  C23 POPEc 262      82.848 122.201  35.594  1.00  0.00           C
ATOM   7013  C24 POPEc 262      83.998 121.833  36.543  1.00  0.00           C
ATOM   7016  C25 POPEc 262      84.507 123.032  37.373  1.00  0.00           C
ATOM   7019  C26 POPEc 262      84.688 122.722  38.864  1.00  0.00           C
ATOM   7022  C27 POPEc 262      85.068 123.983  39.664  1.00  0.00           C
ATOM   7025  C28 POPEc 262      84.787 123.902  41.184  1.00  0.00           C
ATOM   7028  C29 POPEc 262      85.687 122.943  41.923  1.00  0.00           C
ATOM   7030 0C21 POPEc 262      86.388 123.183  43.053  1.00  0.00           C
ATOM   7032 1C21 POPEc 262      86.468 124.482  43.824  1.00  0.00           C
ATOM   7035 2C21 POPEc 262      85.948 124.403  45.264  1.00  0.00           C
ATOM   7038 3C21 POPEc 262      86.837 123.603  46.234  1.00  0.00           C
ATOM   7041 4C21 POPEc 262      86.437 123.871  47.694  1.00  0.00           C
ATOM   7044 5C21 POPEc 262      87.237 123.062  48.713  1.00  0.00           C
ATOM   7047 6C21 POPEc 262      86.817 123.363  50.153  1.00  0.00           C
ATOM   7050 7C21 POPEc 262      87.448 122.412  51.174  1.00  0.00           C
ATOM   7053 8C21 POPEc 262      86.978 122.652  52.614  1.00  0.00           C
ATOM   7057  C33 POPEc 262      85.488 124.743  33.954  1.00  0.00           C
ATOM   7060  C34 POPEc 262      86.037 125.823  34.903  1.00  0.00           C
ATOM   7063  C35 POPEc 262      84.968 126.592  35.693  1.00  0.00           C
ATOM   7066  C36 POPEc 262      83.917 127.313  34.833  1.00  0.00           C
ATOM   7069  C37 POPEc 262      83.187 128.432  35.613  1.00  0.00           C
ATOM   7072  C38 POPEc 262      81.717 128.633  35.204  1.00  0.00           C
ATOM   7075  C39 POPEc 262      80.768 127.542  35.714  1.00  0.00           C
ATOM   7078 0C31 POPEc 262      80.168 127.873  37.083  1.00  0.00           C
ATOM   7081 1C31 POPEc 262      79.217 126.782  37.583  1.00  0.00           C
ATOM   7084 2C31 POPEc 262      78.558 127.143  38.923  1.00  0.00           C
ATOM   7087 3C31 POPEc 262      79.448 126.842  40.143  1.00  0.00           C
ATOM   7090 4C31 POPEc 262      79.448 125.362  40.543  1.00  0.00           C
ATOM   7093 5C31 POPEc 262      80.647 124.993  41.413  1.00  0.00           C
ATOM   7096 6C31 POPEc 262      80.618 123.552  41.933  1.00  0.00           C
ATOM   7100  NH3 POPEd 263     104.047  56.202  36.753  1.00  0.00           N
ATOM   7104  C12 POPEd 263     104.618  54.822  36.564  1.00  0.00           C
ATOM   7107  C11 POPEd 263     105.967  54.692  37.254  1.00  0.00           C
ATOM   7110  P   POPEd 263     107.827  52.912  36.883  1.00  0.00           P
ATOM   7111  O13 POPEd 263     107.868  52.612  35.433  1.00  0.00           O
ATOM   7112  O14 POPEd 263     108.737  53.972  37.364  1.00  0.00           O
ATOM   7113  O11 POPEd 263     108.077  51.572  37.733  1.00  0.00           O
ATOM   7114  O12 POPEd 263     106.368  53.323  37.263  1.00  0.00           O
ATOM   7115  C1  POPEd 263     107.907  51.662  39.153  1.00  0.00           C
ATOM   7118  C2  POPEd 263     109.138  52.302  39.864  1.00  0.00           C
ATOM   7120  O21 POPEd 263     109.908  51.283  40.533  1.00  0.00           O
ATOM   7121  C21 POPEd 263     109.567  50.903  41.753  1.00  0.00           C
ATOM   7122  O22 POPEd 263     108.558  51.202  42.364  1.00  0.00           O
ATOM   7123  C22 POPEd 263     110.707  50.012  42.254  1.00  0.00           C
ATOM   7126  C3  POPEd 263     108.707  53.542  40.724  1.00  0.00           C
ATOM   7129  O31 POPEd 263     109.758  54.022  41.574  1.00  0.00           O
ATOM   7130  C31 POPEd 263     110.787  54.612  40.994  1.00  0.00           C
ATOM   7131  O32 POPEd 263     110.897  54.903  39.813  1.00  0.00           O
ATOM   7132  C32 POPEd 263     111.878  54.853  42.034  1.00  0.00           C
ATOM   7135  C23 POPEd 263     110.638  49.632  43.744  1.00  0.00           C
ATOM   7138  C24 POPEd 263     111.948  48.983  44.223  1.00  0.00           C
ATOM   7141  C25 POPEd 263     111.808  48.263  45.573  1.00  0.00           C
ATOM   7144  C26 POPEd 263     111.638  49.202  46.774  1.00  0.00           C
ATOM   7147  C27 POPEd 263     111.088  48.452  47.993  1.00  0.00           C
ATOM   7150  C28 POPEd 263     110.847  49.382  49.194  1.00  0.00           C
ATOM   7153  C29 POPEd 263     110.257  48.612  50.353  1.00  0.00           C
ATOM   7155 0C21 POPEd 263     110.847  48.342  51.524  1.00  0.00           C
ATOM   7157 1C21 POPEd 263     112.237  48.762  51.943  1.00  0.00           C
ATOM   7160 2C21 POPEd 263     113.138  47.572  52.313  1.00  0.00           C
ATOM   7163 3C21 POPEd 263     112.678  46.852  53.593  1.00  0.00           C
ATOM   7166 4C21 POPEd 263     113.777  46.042  54.283  1.00  0.00           C
ATOM   7169 5C21 POPEd 263     113.397  45.732  55.733  1.00  0.00           C
ATOM   7172 6C21 POPEd 263     114.497  45.002  56.514  1.00  0.00           C
ATOM   7175 7C21 POPEd 263     114.197  44.972  58.014  1.00  0.00           C
ATOM   7178 8C21 POPEd 263     115.178  44.123  58.833  1.00  0.00           C
ATOM   7182  C33 POPEd 263     111.997  53.732  43.084  1.00  0.00           C
ATOM   7185  C34 POPEd 263     112.827  54.142  44.313  1.00  0.00           C
ATOM   7188  C35 POPEd 263     112.147  55.222  45.163  1.00  0.00           C
ATOM   7191  C36 POPEd 263     112.718  56.652  45.004  1.00  0.00           C
ATOM   7194  C37 POPEd 263     111.967  57.622  45.934  1.00  0.00           C
ATOM   7197  C38 POPEd 263     112.557  59.032  46.044  1.00  0.00           C
ATOM   7200  C39 POPEd 263     113.777  59.092  46.974  1.00  0.00           C
ATOM   7203 0C31 POPEd 263     114.108  60.532  47.393  1.00  0.00           C
ATOM   7206 1C31 POPEd 263     115.167  60.632  48.513  1.00  0.00           C
ATOM   7209 2C31 POPEd 263     115.278  62.052  49.074  1.00  0.00           C
ATOM   7212 3C31 POPEd 263     116.008  63.032  48.133  1.00  0.00           C
ATOM   7215 4C31 POPEd 263     115.948  64.472  48.653  1.00  0.00           C
ATOM   7218 5C31 POPEd 263     116.677  65.463  47.754  1.00  0.00           C
ATOM   7221 6C31 POPEd 263     116.957  66.812  48.414  1.00  0.00           C
ATOM   7225  NH3 POPEe 264     107.037  39.632  36.853  1.00  0.00           N
ATOM   7229  C12 POPEe 264     107.377  38.182  37.083  1.00  0.00           C
ATOM   7232  C11 POPEe 264     108.838  37.993  37.504  1.00  0.00           C
ATOM   7235  P   POPEe 264     110.647  36.162  37.024  1.00  0.00           P
ATOM   7236  O13 POPEe 264     110.567  34.982  36.133  1.00  0.00           O
ATOM   7237  O14 POPEe 264     111.437  37.302  36.514  1.00  0.00           O
ATOM   7238  O11 POPEe 264     111.277  35.692  38.393  1.00  0.00           O
ATOM   7239  O12 POPEe 264     109.187  36.612  37.403  1.00  0.00           O
ATOM   7240  C1  POPEe 264     110.628  34.693  39.183  1.00  0.00           C
ATOM   7243  C2  POPEe 264     111.668  33.952  40.074  1.00  0.00           C
ATOM   7245  O21 POPEe 264     112.228  34.763  41.133  1.00  0.00           O
ATOM   7246  C21 POPEe 264     111.347  35.062  42.094  1.00  0.00           C
ATOM   7247  O22 POPEe 264     110.167  34.752  42.073  1.00  0.00           O
ATOM   7248  C22 POPEe 264     111.978  35.853  43.224  1.00  0.00           C
ATOM   7251  C3  POPEe 264     112.807  33.443  39.143  1.00  0.00           C
ATOM   7254  O31 POPEe 264     113.637  32.472  39.794  1.00  0.00           O
ATOM   7255  C31 POPEe 264     114.948  32.632  40.103  1.00  0.00           C
ATOM   7256  O32 POPEe 264     115.587  31.752  40.633  1.00  0.00           O
ATOM   7257  C32 POPEe 264     115.617  33.972  39.724  1.00  0.00           C
ATOM   7260  C23 POPEe 264     111.407  35.373  44.583  1.00  0.00           C
ATOM   7263  C24 POPEe 264     112.028  34.062  45.103  1.00  0.00           C
ATOM   7266  C25 POPEe 264     113.497  34.202  45.563  1.00  0.00           C
ATOM   7269  C26 POPEe 264     113.648  34.783  46.964  1.00  0.00           C
ATOM   7272  C27 POPEe 264     115.118  34.862  47.393  1.00  0.00           C
ATOM   7275  C28 POPEe 264     115.267  35.312  48.853  1.00  0.00           C
ATOM   7278  C29 POPEe 264     114.828  34.232  49.803  1.00  0.00           C
ATOM   7280 0C21 POPEe 264     115.607  33.522  50.633  1.00  0.00           C
ATOM   7282 1C21 POPEe 264     117.097  33.682  50.824  1.00  0.00           C
ATOM   7285 2C21 POPEe 264     117.457  33.952  52.294  1.00  0.00           C
ATOM   7288 3C21 POPEe 264     117.438  32.682  53.154  1.00  0.00           C
ATOM   7291 4C21 POPEe 264     117.757  32.982  54.623  1.00  0.00           C
ATOM   7294 5C21 POPEe 264     118.107  31.742  55.444  1.00  0.00           C
ATOM   7297 6C21 POPEe 264     117.037  30.642  55.423  1.00  0.00           C
ATOM   7300 7C21 POPEe 264     117.448  29.442  56.273  1.00  0.00           C
ATOM   7303 8C21 POPEe 264     116.638  28.192  55.963  1.00  0.00           C
ATOM   7307  C33 POPEe 264     115.738  35.032  40.873  1.00  0.00           C
ATOM   7310  C34 POPEe 264     116.997  35.892  40.703  1.00  0.00           C
ATOM   7313  C35 POPEe 264     117.287  36.982  41.774  1.00  0.00           C
ATOM   7316  C36 POPEe 264     117.548  36.463  43.203  1.00  0.00           C
ATOM   7319  C37 POPEe 264     118.247  37.462  44.134  1.00  0.00           C
ATOM   7322  C38 POPEe 264     118.448  36.923  45.563  1.00  0.00           C
ATOM   7325  C39 POPEe 264     118.947  37.972  46.574  1.00  0.00           C
ATOM   7328 0C31 POPEe 264     118.847  37.513  48.043  1.00  0.00           C
ATOM   7331 1C31 POPEe 264     119.227  38.592  49.064  1.00  0.00           C
ATOM   7334 2C31 POPEe 264     119.197  38.073  50.514  1.00  0.00           C
ATOM   7337 3C31 POPEe 264     119.597  39.123  51.564  1.00  0.00           C
ATOM   7340 4C31 POPEe 264     119.808  38.472  52.944  1.00  0.00           C
ATOM   7343 5C31 POPEe 264     120.377  39.403  54.024  1.00  0.00           C
ATOM   7346 6C31 POPEe 264     120.447  38.743  55.404  1.00  0.00           C
ATOM   7350  NH3 POPEf 265      24.547  52.062  40.233  1.00  0.00           N
ATOM   7354  C12 POPEf 265      24.767  51.562  38.864  1.00  0.00           C
ATOM   7357  C11 POPEf 265      25.697  50.363  38.944  1.00  0.00           C
ATOM   7360  P   POPEf 265      26.327  48.393  37.383  1.00  0.00           P
ATOM   7361  O13 POPEf 265      25.607  47.733  36.273  1.00  0.00           O
ATOM   7362  O14 POPEf 265      27.648  48.983  37.133  1.00  0.00           O
ATOM   7363  O11 POPEf 265      26.468  47.472  38.663  1.00  0.00           O
ATOM   7364  O12 POPEf 265      25.327  49.492  37.903  1.00  0.00           O
ATOM   7365  C1  POPEf 265      25.527  46.452  38.983  1.00  0.00           C
ATOM   7368  C2  POPEf 265      24.697  46.833  40.243  1.00  0.00           C
ATOM   7370  O21 POPEf 265      24.558  45.643  41.044  1.00  0.00           O
ATOM   7371  C21 POPEf 265      24.607  45.812  42.364  1.00  0.00           C
ATOM   7372  O22 POPEf 265      24.767  46.882  42.923  1.00  0.00           O
ATOM   7373  C22 POPEf 265      24.357  44.472  43.063  1.00  0.00           C
ATOM   7376  C3  POPEf 265      23.308  47.423  39.864  1.00  0.00           C
ATOM   7379  O31 POPEf 265      22.458  47.592  41.023  1.00  0.00           O
ATOM   7380  C31 POPEf 265      22.577  48.752  41.673  1.00  0.00           C
ATOM   7381  O32 POPEf 265      23.127  49.752  41.244  1.00  0.00           O
ATOM   7382  C32 POPEf 265      22.007  48.533  43.084  1.00  0.00           C
ATOM   7385  C23 POPEf 265      25.248  44.222  44.313  1.00  0.00           C
ATOM   7388  C24 POPEf 265      25.118  45.252  45.444  1.00  0.00           C
ATOM   7391  C25 POPEf 265      25.697  44.743  46.774  1.00  0.00           C
ATOM   7394  C26 POPEf 265      25.708  45.833  47.853  1.00  0.00           C
ATOM   7397  C27 POPEf 265      25.417  45.303  49.274  1.00  0.00           C
ATOM   7400  C28 POPEf 265      24.617  46.292  50.143  1.00  0.00           C
ATOM   7403  C29 POPEf 265      25.408  47.512  50.563  1.00  0.00           C
ATOM   7405 0C21 POPEf 265      25.857  47.752  51.813  1.00  0.00           C
ATOM   7407 1C21 POPEf 265      25.687  46.812  52.974  1.00  0.00           C
ATOM   7410 2C21 POPEf 265      26.357  47.302  54.274  1.00  0.00           C
ATOM   7413 3C21 POPEf 265      26.407  46.202  55.334  1.00  0.00           C
ATOM   7416 4C21 POPEf 265      27.067  46.602  56.664  1.00  0.00           C
ATOM   7419 5C21 POPEf 265      28.538  47.022  56.504  1.00  0.00           C
ATOM   7422 6C21 POPEf 265      29.477  46.362  57.533  1.00  0.00           C
ATOM   7425 7C21 POPEf 265      30.917  46.862  57.413  1.00  0.00           C
ATOM   7428 8C21 POPEf 265      31.917  46.042  58.243  1.00  0.00           C
ATOM   7432  C33 POPEf 265      22.207  49.752  44.004  1.00  0.00           C
ATOM   7435  C34 POPEf 265      22.277  49.403  45.493  1.00  0.00           C
ATOM   7438  C35 POPEf 265      20.987  48.942  46.163  1.00  0.00           C
ATOM   7441  C36 POPEf 265      21.277  48.472  47.593  1.00  0.00           C
ATOM   7444  C37 POPEf 265      20.097  47.782  48.274  1.00  0.00           C
ATOM   7447  C38 POPEf 265      20.477  47.192  49.643  1.00  0.00           C
ATOM   7450  C39 POPEf 265      20.587  48.242  50.763  1.00  0.00           C
ATOM   7453 0C31 POPEf 265      19.218  48.612  51.343  1.00  0.00           C
ATOM   7456 1C31 POPEf 265      19.277  49.673  52.453  1.00  0.00           C
ATOM   7459 2C31 POPEf 265      17.927  49.822  53.173  1.00  0.00           C
ATOM   7462 3C31 POPEf 265      16.887  50.592  52.354  1.00  0.00           C
ATOM   7465 4C31 POPEf 265      15.467  50.402  52.893  1.00  0.00           C
ATOM   7468 5C31 POPEf 265      14.467  51.322  52.193  1.00  0.00           C
ATOM   7471 6C31 POPEf 265      13.007  51.062  52.593  1.00  0.00           C
ATOM   7475  NH3 POPEg 266     103.578  32.622  78.903  1.00  0.00           N
ATOM   7479  C12 POPEg 266     104.637  33.192  79.803  1.00  0.00           C
ATOM   7482  C11 POPEg 266     104.488  34.722  79.924  1.00  0.00           C
ATOM   7485  P   POPEg 266     103.438  36.422  78.213  1.00  0.00           P
ATOM   7486  O13 POPEg 266     102.128  36.013  78.774  1.00  0.00           O
ATOM   7487  O14 POPEg 266     103.958  37.783  78.514  1.00  0.00           O
ATOM   7488  O11 POPEg 266     103.497  36.173  76.664  1.00  0.00           O
ATOM   7489  O12 POPEg 266     104.548  35.373  78.663  1.00  0.00           O
ATOM   7490  C1  POPEg 266     104.668  36.603  75.944  1.00  0.00           C
ATOM   7493  C2  POPEg 266     105.307  35.443  75.134  1.00  0.00           C
ATOM   7495  O21 POPEg 266     104.327  34.853  74.273  1.00  0.00           O
ATOM   7496  C21 POPEg 266     103.497  33.922  74.723  1.00  0.00           C
ATOM   7497  O22 POPEg 266     103.728  33.092  75.584  1.00  0.00           O
ATOM   7498  C22 POPEg 266     102.188  34.062  73.943  1.00  0.00           C
ATOM   7501  C3  POPEg 266     106.118  34.452  76.043  1.00  0.00           C
ATOM   7504  O31 POPEg 266     106.717  33.392  75.243  1.00  0.00           O
ATOM   7505  C31 POPEg 266     106.837  32.243  75.914  1.00  0.00           C
ATOM   7506  O32 POPEg 266     106.608  32.103  77.103  1.00  0.00           O
ATOM   7507  C32 POPEg 266     107.258  31.092  74.994  1.00  0.00           C
ATOM   7510  C23 POPEg 266     101.397  32.743  73.783  1.00  0.00           C
ATOM   7513  C24 POPEg 266     101.368  32.283  72.324  1.00  0.00           C
ATOM   7516  C25 POPEg 266     100.778  30.882  72.164  1.00  0.00           C
ATOM   7519  C26 POPEg 266     100.857  30.362  70.724  1.00  0.00           C
ATOM   7522  C27 POPEg 266     100.418  28.903  70.603  1.00  0.00           C
ATOM   7525  C28 POPEg 266     100.027  28.503  69.164  1.00  0.00           C
ATOM   7528  C29 POPEg 266     101.188  28.582  68.204  1.00  0.00           C
ATOM   7530 0C21 POPEg 266     101.437  27.722  67.203  1.00  0.00           C
ATOM   7532 1C21 POPEg 266     100.598  26.522  66.893  1.00  0.00           C
ATOM   7535 2C21 POPEg 266     100.717  25.982  65.453  1.00  0.00           C
ATOM   7538 3C21 POPEg 266     102.058  25.292  65.153  1.00  0.00           C
ATOM   7541 4C21 POPEg 266     103.047  26.152  64.364  1.00  0.00           C
ATOM   7544 5C21 POPEg 266     102.818  26.092  62.853  1.00  0.00           C
ATOM   7547 6C21 POPEg 266     103.947  26.752  62.044  1.00  0.00           C
ATOM   7550 7C21 POPEg 266     103.518  27.012  60.603  1.00  0.00           C
ATOM   7553 8C21 POPEg 266     104.658  27.382  59.673  1.00  0.00           C
ATOM   7557  C33 POPEg 266     108.217  31.432  73.823  1.00  0.00           C
ATOM   7560  C34 POPEg 266     109.077  30.222  73.403  1.00  0.00           C
ATOM   7563  C35 POPEg 266     109.378  30.162  71.893  1.00  0.00           C
ATOM   7566  C36 POPEg 266     110.437  31.182  71.454  1.00  0.00           C
ATOM   7569  C37 POPEg 266     110.228  31.652  70.003  1.00  0.00           C
ATOM   7572  C38 POPEg 266     110.677  30.662  68.914  1.00  0.00           C
ATOM   7575  C39 POPEg 266     109.618  30.402  67.833  1.00  0.00           C
ATOM   7578 0C31 POPEg 266     110.228  29.842  66.534  1.00  0.00           C
ATOM   7581 1C31 POPEg 266     109.187  29.172  65.623  1.00  0.00           C
ATOM   7584 2C31 POPEg 266     109.768  28.652  64.283  1.00  0.00           C
ATOM   7587 3C31 POPEg 266     111.127  27.943  64.414  1.00  0.00           C
ATOM   7590 4C31 POPEg 266     111.537  27.202  63.133  1.00  0.00           C
ATOM   7593 5C31 POPEg 266     112.877  26.472  63.283  1.00  0.00           C
ATOM   7596 6C31 POPEg 266     113.257  25.662  62.044  1.00  0.00           C
ATOM   7600  NH3 POPEh 267     117.778  80.823  78.493  1.00  0.00           N
ATOM   7604  C12 POPEh 267     117.317  82.232  78.634  1.00  0.00           C
ATOM   7607  C11 POPEh 267     116.148  82.341  79.644  1.00  0.00           C
ATOM   7610  P   POPEh 267     116.067  85.023  79.653  1.00  0.00           P
ATOM   7611  O13 POPEh 267     114.677  85.492  79.664  1.00  0.00           O
ATOM   7612  O14 POPEh 267     117.048  85.893  80.344  1.00  0.00           O
ATOM   7613  O11 POPEh 267     116.547  84.792  78.173  1.00  0.00           O
ATOM   7614  O12 POPEh 267     116.067  83.591  80.284  1.00  0.00           O
ATOM   7615  C1  POPEh 267     116.577  85.823  77.203  1.00  0.00           C
ATOM   7618  C2  POPEh 267     116.608  85.202  75.783  1.00  0.00           C
ATOM   7620  O21 POPEh 267     116.808  86.302  74.893  1.00  0.00           O
ATOM   7621  C21 POPEh 267     117.487  86.182  73.744  1.00  0.00           C
ATOM   7622  O22 POPEh 267     117.848  87.143  73.084  1.00  0.00           O
ATOM   7623  C22 POPEh 267     117.678  84.753  73.224  1.00  0.00           C
ATOM   7626  C3  POPEh 267     115.287  84.412  75.494  1.00  0.00           C
ATOM   7629  O31 POPEh 267     114.518  84.893  74.364  1.00  0.00           O
ATOM   7630  C31 POPEh 267     113.698  85.902  74.694  1.00  0.00           C
ATOM   7631  O32 POPEh 267     113.777  86.572  75.704  1.00  0.00           O
ATOM   7632  C32 POPEh 267     112.627  86.113  73.634  1.00  0.00           C
ATOM   7635  C23 POPEh 267     118.128  84.783  71.733  1.00  0.00           C
ATOM   7638  C24 POPEh 267     118.308  83.393  71.123  1.00  0.00           C
ATOM   7641  C25 POPEh 267     117.918  83.333  69.644  1.00  0.00           C
ATOM   7644  C26 POPEh 267     118.207  81.952  69.043  1.00  0.00           C
ATOM   7647  C27 POPEh 267     117.757  81.812  67.583  1.00  0.00           C
ATOM   7650  C28 POPEh 267     118.308  80.532  66.934  1.00  0.00           C
ATOM   7653  C29 POPEh 267     117.977  80.462  65.463  1.00  0.00           C
ATOM   7655 0C21 POPEh 267     118.698  81.012  64.463  1.00  0.00           C
ATOM   7657 1C21 POPEh 267     119.998  81.763  64.594  1.00  0.00           C
ATOM   7660 2C21 POPEh 267     120.987  81.472  63.443  1.00  0.00           C
ATOM   7663 3C21 POPEh 267     120.567  82.083  62.094  1.00  0.00           C
ATOM   7666 4C21 POPEh 267     121.437  81.653  60.893  1.00  0.00           C
ATOM   7669 5C21 POPEh 267     122.937  81.863  61.104  1.00  0.00           C
ATOM   7672 6C21 POPEh 267     123.718  81.822  59.773  1.00  0.00           C
ATOM   7675 7C21 POPEh 267     125.237  81.742  59.973  1.00  0.00           C
ATOM   7678 8C21 POPEh 267     126.018  81.943  58.663  1.00  0.00           C
ATOM   7682  C33 POPEh 267     112.557  87.593  73.204  1.00  0.00           C
ATOM   7685  C34 POPEh 267     111.338  87.923  72.334  1.00  0.00           C
ATOM   7688  C35 POPEh 267     111.037  86.872  71.263  1.00  0.00           C
ATOM   7691  C36 POPEh 267     110.068  87.393  70.204  1.00  0.00           C
ATOM   7694  C37 POPEh 267     109.857  86.462  69.004  1.00  0.00           C
ATOM   7697  C38 POPEh 267     108.748  87.003  68.114  1.00  0.00           C
ATOM   7700  C39 POPEh 267     108.748  86.472  66.674  1.00  0.00           C
ATOM   7703 0C31 POPEh 267     107.787  87.283  65.803  1.00  0.00           C
ATOM   7706 1C31 POPEh 267     107.498  86.653  64.443  1.00  0.00           C
ATOM   7709 2C31 POPEh 267     106.487  87.503  63.653  1.00  0.00           C
ATOM   7712 3C31 POPEh 267     106.137  86.933  62.273  1.00  0.00           C
ATOM   7715 4C31 POPEh 267     107.188  87.243  61.193  1.00  0.00           C
ATOM   7718 5C31 POPEh 267     106.677  86.892  59.794  1.00  0.00           C
ATOM   7721 6C31 POPEh 267     107.647  87.292  58.674  1.00  0.00           C
ATOM   7725  NH3 POPEi 268      95.868 121.343  31.493  1.00  0.00           N
ATOM   7729  C12 POPEi 268      96.148 120.072  30.733  1.00  0.00           C
ATOM   7732  C11 POPEi 268      96.218 118.802  31.613  1.00  0.00           C
ATOM   7735  P   POPEi 268      96.228 116.642  29.984  1.00  0.00           P
ATOM   7736  O13 POPEi 268      95.118 115.742  29.614  1.00  0.00           O
ATOM   7737  O14 POPEi 268      96.937 117.372  28.903  1.00  0.00           O
ATOM   7738  O11 POPEi 268      97.277 115.812  30.833  1.00  0.00           O
ATOM   7739  O12 POPEi 268      95.598 117.693  30.974  1.00  0.00           O
ATOM   7740  C1  POPEi 268      96.827 114.912  31.863  1.00  0.00           C
ATOM   7743  C2  POPEi 268      97.708 115.062  33.123  1.00  0.00           C
ATOM   7745  O21 POPEi 268      97.277 114.193  34.164  1.00  0.00           O
ATOM   7746  C21 POPEi 268      96.298 114.543  34.963  1.00  0.00           C
ATOM   7747  O22 POPEi 268      95.418 115.352  34.713  1.00  0.00           O
ATOM   7748  C22 POPEi 268      96.537 113.802  36.283  1.00  0.00           C
ATOM   7751  C3  POPEi 268      97.797 116.562  33.523  1.00  0.00           C
ATOM   7754  O31 POPEi 268      98.158 116.793  34.883  1.00  0.00           O
ATOM   7755  C31 POPEi 268      99.378 117.253  35.124  1.00  0.00           C
ATOM   7756  O32 POPEi 268     100.297 117.302  34.334  1.00  0.00           O
ATOM   7757  C32 POPEi 268      99.348 117.752  36.574  1.00  0.00           C
ATOM   7760  C23 POPEi 268      95.318 113.682  37.224  1.00  0.00           C
ATOM   7763  C24 POPEi 268      95.787 113.412  38.663  1.00  0.00           C
ATOM   7766  C25 POPEi 268      95.707 114.622  39.594  1.00  0.00           C
ATOM   7769  C26 POPEi 268      96.468 115.872  39.134  1.00  0.00           C
ATOM   7772  C27 POPEi 268      96.437 116.962  40.223  1.00  0.00           C
ATOM   7775  C28 POPEi 268      97.308 118.193  39.893  1.00  0.00           C
ATOM   7778  C29 POPEi 268      96.738 119.072  38.814  1.00  0.00           C
ATOM   7780 0C21 POPEi 268      96.808 120.413  38.734  1.00  0.00           C
ATOM   7782 1C21 POPEi 268      97.457 121.351  39.713  1.00  0.00           C
ATOM   7785 2C21 POPEi 268      96.587 122.552  40.153  1.00  0.00           C
ATOM   7788 3C21 POPEi 268      95.297 122.192  40.904  1.00  0.00           C
ATOM   7791 4C21 POPEi 268      94.098 122.143  39.943  1.00  0.00           C
ATOM   7794 5C21 POPEi 268      92.757 121.772  40.573  1.00  0.00           C
ATOM   7797 6C21 POPEi 268      92.128 122.882  41.413  1.00  0.00           C
ATOM   7800 7C21 POPEi 268      90.647 122.593  41.704  1.00  0.00           C
ATOM   7803 8C21 POPEi 268      89.957 123.682  42.513  1.00  0.00           C
ATOM   7807  C33 POPEi 268     100.558 118.603  37.044  1.00  0.00           C
ATOM   7810  C34 POPEi 268     100.477 118.883  38.544  1.00  0.00           C
ATOM   7813  C35 POPEi 268     101.727 119.531  39.153  1.00  0.00           C
ATOM   7816  C36 POPEi 268     101.618 119.522  40.683  1.00  0.00           C
ATOM   7819  C37 POPEi 268     102.947 119.743  41.413  1.00  0.00           C
ATOM   7822  C38 POPEi 268     103.037 118.862  42.673  1.00  0.00           C
ATOM   7825  C39 POPEi 268     102.058 119.242  43.783  1.00  0.00           C
ATOM   7828 0C31 POPEi 268     102.468 120.553  44.464  1.00  0.00           C
ATOM   7831 1C31 POPEi 268     101.918 120.693  45.883  1.00  0.00           C
ATOM   7834 2C31 POPEi 268     102.737 121.682  46.713  1.00  0.00           C
ATOM   7837 3C31 POPEi 268     101.857 122.621  47.533  1.00  0.00           C
ATOM   7840 4C31 POPEi 268     102.678 123.552  48.443  1.00  0.00           C
ATOM   7843 5C31 POPEi 268     101.778 124.531  49.194  1.00  0.00           C
ATOM   7846 6C31 POPEi 268     102.568 125.592  49.973  1.00  0.00           C
ATOM   7850  NH3 POPEj 269      37.827 108.871  35.013  1.00  0.00           N
ATOM   7854  C12 POPEj 269      39.118 108.822  35.794  1.00  0.00           C
ATOM   7857  C11 POPEj 269      39.507 107.393  36.203  1.00  0.00           C
ATOM   7860  P   POPEj 269      41.667 106.073  36.863  1.00  0.00           P
ATOM   7861  O13 POPEj 269      41.338 105.042  35.864  1.00  0.00           O
ATOM   7862  O14 POPEj 269      43.088 106.332  37.164  1.00  0.00           O
ATOM   7863  O11 POPEj 269      40.908 105.632  38.193  1.00  0.00           O
ATOM   7864  O12 POPEj 269      40.908 107.402  36.504  1.00  0.00           O
ATOM   7865  C1  POPEj 269      40.877 106.523  39.323  1.00  0.00           C
ATOM   7868  C2  POPEj 269      40.588 105.812  40.693  1.00  0.00           C
ATOM   7870  O21 POPEj 269      41.737 105.031  41.063  1.00  0.00           O
ATOM   7871  C21 POPEj 269      41.998 104.643  42.333  1.00  0.00           C
ATOM   7872  O22 POPEj 269      42.507 103.563  42.614  1.00  0.00           O
ATOM   7873  C22 POPEj 269      41.777 105.762  43.364  1.00  0.00           C
ATOM   7876  C3  POPEj 269      39.307 104.932  40.683  1.00  0.00           C
ATOM   7879  O31 POPEj 269      39.077 104.293  41.943  1.00  0.00           O
ATOM   7880  C31 POPEj 269      38.318 104.772  42.944  1.00  0.00           C
ATOM   7881  O32 POPEj 269      38.228 104.212  44.024  1.00  0.00           O
ATOM   7882  C32 POPEj 269      37.627 106.122  42.684  1.00  0.00           C
ATOM   7885  C23 POPEj 269      42.707 105.642  44.604  1.00  0.00           C
ATOM   7888  C24 POPEj 269      42.808 106.952  45.433  1.00  0.00           C
ATOM   7891  C25 POPEj 269      43.737 106.782  46.643  1.00  0.00           C
ATOM   7894  C26 POPEj 269      44.138 108.062  47.393  1.00  0.00           C
ATOM   7897  C27 POPEj 269      45.027 107.693  48.604  1.00  0.00           C
ATOM   7900  C28 POPEj 269      45.378 108.862  49.544  1.00  0.00           C
ATOM   7903  C29 POPEj 269      46.167 108.333  50.724  1.00  0.00           C
ATOM   7905 0C21 POPEj 269      47.097 109.002  51.434  1.00  0.00           C
ATOM   7907 1C21 POPEj 269      47.478 110.443  51.223  1.00  0.00           C
ATOM   7910 2C21 POPEj 269      48.287 111.042  52.403  1.00  0.00           C
ATOM   7913 3C21 POPEj 269      49.647 110.362  52.634  1.00  0.00           C
ATOM   7916 4C21 POPEj 269      50.547 111.162  53.574  1.00  0.00           C
ATOM   7919 5C21 POPEj 269      51.797 110.382  54.004  1.00  0.00           C
ATOM   7922 6C21 POPEj 269      52.687 111.173  54.973  1.00  0.00           C
ATOM   7925 7C21 POPEj 269      53.497 110.263  55.904  1.00  0.00           C
ATOM   7928 8C21 POPEj 269      54.397 111.003  56.904  1.00  0.00           C
ATOM   7932  C33 POPEj 269      37.347 106.872  44.024  1.00  0.00           C
ATOM   7935  C34 POPEj 269      36.958 108.352  43.843  1.00  0.00           C
ATOM   7938  C35 POPEj 269      37.068 109.163  45.153  1.00  0.00           C
ATOM   7941  C36 POPEj 269      38.517 109.562  45.454  1.00  0.00           C
ATOM   7944  C37 POPEj 269      38.827 110.093  46.873  1.00  0.00           C
ATOM   7947  C38 POPEj 269      40.318 109.823  47.164  1.00  0.00           C
ATOM   7950  C39 POPEj 269      40.827 110.273  48.533  1.00  0.00           C
ATOM   7953 0C31 POPEj 269      40.908 109.083  49.513  1.00  0.00           C
ATOM   7956 1C31 POPEj 269      40.947 109.473  50.993  1.00  0.00           C
ATOM   7959 2C31 POPEj 269      40.077 108.552  51.873  1.00  0.00           C
ATOM   7962 3C31 POPEj 269      38.587 108.493  51.483  1.00  0.00           C
ATOM   7965 4C31 POPEj 269      37.987 109.863  51.184  1.00  0.00           C
ATOM   7968 5C31 POPEj 269      36.457 109.863  51.013  1.00  0.00           C
ATOM   7971 6C31 POPEj 269      35.927 111.253  50.664  1.00  0.00           C
ATOM   7975  NH3 POPEk 270     113.648  28.582  79.544  1.00  0.00           N
ATOM   7979  C12 POPEk 270     112.527  27.632  79.203  1.00  0.00           C
ATOM   7982  C11 POPEk 270     112.517  27.253  77.714  1.00  0.00           C
ATOM   7985  P   POPEk 270     112.058  24.662  77.474  1.00  0.00           P
ATOM   7986  O13 POPEk 270     111.517  23.922  78.623  1.00  0.00           O
ATOM   7987  O14 POPEk 270     113.508  24.532  77.223  1.00  0.00           O
ATOM   7988  O11 POPEk 270     111.277  24.123  76.183  1.00  0.00           O
ATOM   7989  O12 POPEk 270     111.608  26.173  77.513  1.00  0.00           O
ATOM   7990  C1  POPEk 270     110.677  24.993  75.214  1.00  0.00           C
ATOM   7993  C2  POPEk 270     111.647  25.312  74.034  1.00  0.00           C
ATOM   7995  O21 POPEk 270     110.987  26.022  72.973  1.00  0.00           O
ATOM   7996  C21 POPEk 270     110.138  25.332  72.214  1.00  0.00           C
ATOM   7997  O22 POPEk 270     109.607  24.272  72.494  1.00  0.00           O
ATOM   7998  C22 POPEk 270     109.998  26.082  70.883  1.00  0.00           C
ATOM   8001  C3  POPEk 270     112.438  24.042  73.514  1.00  0.00           C
ATOM   8004  O31 POPEk 270     112.627  23.952  72.083  1.00  0.00           O
ATOM   8005  C31 POPEk 270     113.378  24.772  71.333  1.00  0.00           C
ATOM   8006  O32 POPEk 270     113.378  24.722  70.114  1.00  0.00           O
ATOM   8007  C32 POPEk 270     114.177  25.812  72.124  1.00  0.00           C
ATOM   8010  C23 POPEk 270     109.597  25.122  69.743  1.00  0.00           C
ATOM   8013  C24 POPEk 270     109.388  25.782  68.364  1.00  0.00           C
ATOM   8016  C25 POPEk 270     108.907  24.742  67.343  1.00  0.00           C
ATOM   8019  C26 POPEk 270     108.637  25.282  65.934  1.00  0.00           C
ATOM   8022  C27 POPEk 270     108.087  24.172  65.023  1.00  0.00           C
ATOM   8025  C28 POPEk 270     107.988  24.562  63.544  1.00  0.00           C
ATOM   8028  C29 POPEk 270     107.687  23.342  62.694  1.00  0.00           C
ATOM   8030 0C21 POPEk 270     107.347  23.322  61.393  1.00  0.00           C
ATOM   8032 1C21 POPEk 270     107.198  24.512  60.483  1.00  0.00           C
ATOM   8035 2C21 POPEk 270     107.958  24.362  59.154  1.00  0.00           C
ATOM   8038 3C21 POPEk 270     109.488  24.423  59.294  1.00  0.00           C
ATOM   8041 4C21 POPEk 270     110.178  24.202  57.933  1.00  0.00           C
ATOM   8044 5C21 POPEk 270     111.668  23.842  58.053  1.00  0.00           C
ATOM   8047 6C21 POPEk 270     112.217  23.352  56.713  1.00  0.00           C
ATOM   8050 7C21 POPEk 270     113.737  23.462  56.594  1.00  0.00           C
ATOM   8053 8C21 POPEk 270     114.227  23.002  55.213  1.00  0.00           C
ATOM   8057  C33 POPEk 270     115.397  26.352  71.333  1.00  0.00           C
ATOM   8060  C34 POPEk 270     115.638  27.852  71.543  1.00  0.00           C
ATOM   8063  C35 POPEk 270     114.647  28.812  70.844  1.00  0.00           C
ATOM   8066  C36 POPEk 270     114.367  28.492  69.353  1.00  0.00           C
ATOM   8069  C37 POPEk 270     114.057  29.722  68.483  1.00  0.00           C
ATOM   8072  C38 POPEk 270     115.187  30.102  67.513  1.00  0.00           C
ATOM   8075  C39 POPEk 270     114.917  31.333  66.633  1.00  0.00           C
ATOM   8078 0C31 POPEk 270     113.607  31.263  65.833  1.00  0.00           C
ATOM   8081 1C31 POPEk 270     113.518  32.362  64.763  1.00  0.00           C
ATOM   8084 2C31 POPEk 270     112.097  32.612  64.243  1.00  0.00           C
ATOM   8087 3C31 POPEk 270     111.997  33.882  63.393  1.00  0.00           C
ATOM   8090 4C31 POPEk 270     110.558  34.292  63.063  1.00  0.00           C
ATOM   8093 5C31 POPEk 270     110.488  35.592  62.243  1.00  0.00           C
ATOM   8096 6C31 POPEk 270     109.057  36.072  61.963  1.00  0.00           C
ATOM   8100  NH3 POPEl 271     126.127  78.653  36.664  1.00  0.00           N
ATOM   8104  C12 POPEl 271     127.308  77.732  36.793  1.00  0.00           C
ATOM   8107  C11 POPEl 271     127.107  76.452  35.974  1.00  0.00           C
ATOM   8110  P   POPEl 271     128.217  74.082  35.914  1.00  0.00           P
ATOM   8111  O13 POPEl 271     126.988  73.732  35.153  1.00  0.00           O
ATOM   8112  O14 POPEl 271     129.507  73.522  35.454  1.00  0.00           O
ATOM   8113  O11 POPEl 271     127.988  73.653  37.413  1.00  0.00           O
ATOM   8114  O12 POPEl 271     128.308  75.662  35.974  1.00  0.00           O
ATOM   8115  C1  POPEl 271     128.788  74.232  38.453  1.00  0.00           C
ATOM   8118  C2  POPEl 271     128.138  73.962  39.833  1.00  0.00           C
ATOM   8120  O21 POPEl 271     128.737  74.872  40.763  1.00  0.00           O
ATOM   8121  C21 POPEl 271     128.098  75.103  41.894  1.00  0.00           C
ATOM   8122  O22 POPEl 271     127.007  74.682  42.233  1.00  0.00           O
ATOM   8123  C22 POPEl 271     129.047  75.912  42.764  1.00  0.00           C
ATOM   8126  C3  POPEl 271     128.368  72.473  40.223  1.00  0.00           C
ATOM   8129  O31 POPEl 271     127.438  71.993  41.223  1.00  0.00           O
ATOM   8130  C31 POPEl 271     127.897  71.812  42.453  1.00  0.00           C
ATOM   8131  O32 POPEl 271     129.037  71.993  42.834  1.00  0.00           O
ATOM   8132  C32 POPEl 271     126.738  71.253  43.274  1.00  0.00           C
ATOM   8135  C23 POPEl 271     128.418  76.472  44.064  1.00  0.00           C
ATOM   8138  C24 POPEl 271     129.488  77.243  44.843  1.00  0.00           C
ATOM   8141  C25 POPEl 271     128.978  78.092  46.004  1.00  0.00           C
ATOM   8144  C26 POPEl 271     128.677  77.302  47.294  1.00  0.00           C
ATOM   8147  C27 POPEl 271     128.397  78.262  48.463  1.00  0.00           C
ATOM   8150  C28 POPEl 271     127.517  77.673  49.583  1.00  0.00           C
ATOM   8153  C29 POPEl 271     128.198  76.613  50.414  1.00  0.00           C
ATOM   8155 0C21 POPEl 271     128.807  76.812  51.603  1.00  0.00           C
ATOM   8157 1C21 POPEl 271     128.998  78.122  52.313  1.00  0.00           C
ATOM   8160 2C21 POPEl 271     128.107  78.302  53.563  1.00  0.00           C
ATOM   8163 3C21 POPEl 271     128.308  77.262  54.684  1.00  0.00           C
ATOM   8166 4C21 POPEl 271     127.387  77.582  55.873  1.00  0.00           C
ATOM   8169 5C21 POPEl 271     127.237  76.452  56.893  1.00  0.00           C
ATOM   8172 6C21 POPEl 271     126.288  76.882  58.033  1.00  0.00           C
ATOM   8175 7C21 POPEl 271     125.577  75.722  58.734  1.00  0.00           C
ATOM   8178 8C21 POPEl 271     124.357  76.182  59.533  1.00  0.00           C
ATOM   8182  C33 POPEl 271     127.198  70.772  44.664  1.00  0.00           C
ATOM   8185  C34 POPEl 271     127.247  71.922  45.683  1.00  0.00           C
ATOM   8188  C35 POPEl 271     128.007  71.493  46.933  1.00  0.00           C
ATOM   8191  C36 POPEl 271     127.797  72.412  48.133  1.00  0.00           C
ATOM   8194  C37 POPEl 271     128.327  71.762  49.404  1.00  0.00           C
ATOM   8197  C38 POPEl 271     128.158  72.652  50.633  1.00  0.00           C
ATOM   8200  C39 POPEl 271     128.408  71.902  51.943  1.00  0.00           C
ATOM   8203 0C31 POPEl 271     128.028  72.732  53.173  1.00  0.00           C
ATOM   8206 1C31 POPEl 271     128.037  71.902  54.453  1.00  0.00           C
ATOM   8209 2C31 POPEl 271     127.507  72.662  55.673  1.00  0.00           C
ATOM   8212 3C31 POPEl 271     127.498  71.772  56.923  1.00  0.00           C
ATOM   8215 4C31 POPEl 271     126.528  72.202  58.024  1.00  0.00           C
ATOM   8218 5C31 POPEl 271     126.468  71.162  59.154  1.00  0.00           C
ATOM   8221 6C31 POPEl 271     125.427  71.462  60.223  1.00  0.00           C
ATOM   8225  NH3 POPEm 272      74.338  47.252  83.883  1.00  0.00           N
ATOM   8229  C12 POPEm 272      73.647  48.583  83.813  1.00  0.00           C
ATOM   8232  C11 POPEm 272      72.698  48.802  85.014  1.00  0.00           C
ATOM   8235  P   POPEm 272      70.128  48.172  85.114  1.00  0.00           P
ATOM   8236  O13 POPEm 272      69.927  49.533  85.684  1.00  0.00           O
ATOM   8237  O14 POPEm 272      69.287  47.062  85.603  1.00  0.00           O
ATOM   8238  O11 POPEm 272      69.937  48.202  83.554  1.00  0.00           O
ATOM   8239  O12 POPEm 272      71.677  47.793  85.143  1.00  0.00           O
ATOM   8240  C1  POPEm 272      69.668  49.393  82.813  1.00  0.00           C
ATOM   8243  C2  POPEm 272      68.668  49.002  81.723  1.00  0.00           C
ATOM   8245  O21 POPEm 272      69.018  49.503  80.424  1.00  0.00           O
ATOM   8246  C21 POPEm 272      68.997  50.802  80.193  1.00  0.00           C
ATOM   8247  O22 POPEm 272      68.767  51.683  81.004  1.00  0.00           O
ATOM   8248  C22 POPEm 272      69.077  50.952  78.674  1.00  0.00           C
ATOM   8251  C3  POPEm 272      67.217  49.263  82.173  1.00  0.00           C
ATOM   8254  O31 POPEm 272      66.277  48.603  81.283  1.00  0.00           O
ATOM   8255  C31 POPEm 272      65.787  49.393  80.344  1.00  0.00           C
ATOM   8256  O32 POPEm 272      65.997  50.592  80.243  1.00  0.00           O
ATOM   8257  C32 POPEm 272      64.887  48.592  79.413  1.00  0.00           C
ATOM   8260  C23 POPEm 272      69.177  52.392  78.163  1.00  0.00           C
ATOM   8263  C24 POPEm 272      70.577  53.022  78.303  1.00  0.00           C
ATOM   8266  C25 POPEm 272      71.737  52.222  77.693  1.00  0.00           C
ATOM   8269  C26 POPEm 272      71.637  51.912  76.193  1.00  0.00           C
ATOM   8272  C27 POPEm 272      71.368  50.433  75.874  1.00  0.00           C
ATOM   8275  C28 POPEm 272      71.707  50.072  74.413  1.00  0.00           C
ATOM   8278  C29 POPEm 272      71.868  48.583  74.203  1.00  0.00           C
ATOM   8280 0C21 POPEm 272      72.948  47.962  73.693  1.00  0.00           C
ATOM   8282 1C21 POPEm 272      74.228  48.603  73.233  1.00  0.00           C
ATOM   8285 2C21 POPEm 272      74.177  49.092  71.773  1.00  0.00           C
ATOM   8288 3C21 POPEm 272      74.217  47.972  70.724  1.00  0.00           C
ATOM   8291 4C21 POPEm 272      74.298  48.542  69.303  1.00  0.00           C
ATOM   8294 5C21 POPEm 272      74.417  47.442  68.243  1.00  0.00           C
ATOM   8297 6C21 POPEm 272      74.567  48.022  66.834  1.00  0.00           C
ATOM   8300 7C21 POPEm 272      74.768  46.922  65.783  1.00  0.00           C
ATOM   8303 8C21 POPEm 272      74.838  47.502  64.373  1.00  0.00           C
ATOM   8307  C33 POPEm 272      65.017  49.132  77.973  1.00  0.00           C
ATOM   8310  C34 POPEm 272      66.257  48.562  77.303  1.00  0.00           C
ATOM   8313  C35 POPEm 272      66.577  49.243  75.983  1.00  0.00           C
ATOM   8316  C36 POPEm 272      67.657  48.482  75.234  1.00  0.00           C
ATOM   8319  C37 POPEm 272      67.847  48.942  73.794  1.00  0.00           C
ATOM   8322  C38 POPEm 272      68.317  47.782  72.933  1.00  0.00           C
ATOM   8325  C39 POPEm 272      68.567  48.143  71.473  1.00  0.00           C
ATOM   8328 0C31 POPEm 272      68.907  46.873  70.693  1.00  0.00           C
ATOM   8331 1C31 POPEm 272      68.918  47.073  69.174  1.00  0.00           C
ATOM   8334 2C31 POPEm 272      69.237  45.753  68.464  1.00  0.00           C
ATOM   8337 3C31 POPEm 272      69.437  45.972  66.963  1.00  0.00           C
ATOM   8340 4C31 POPEm 272      69.668  44.662  66.204  1.00  0.00           C
ATOM   8343 5C31 POPEm 272      70.107  44.923  64.754  1.00  0.00           C
ATOM   8346 6C31 POPEm 272      70.137  43.653  63.893  1.00  0.00           C
ATOM   8350  NH3 POPEn 273      10.617 112.493  38.024  1.00  0.00           N
ATOM   8354  C12 POPEn 273       9.397 113.382  37.933  1.00  0.00           C
ATOM   8357  C11 POPEn 273       8.617 113.172  36.634  1.00  0.00           C
ATOM   8360  P   POPEn 273       6.377 114.632  36.273  1.00  0.00           P
ATOM   8361  O13 POPEn 273       6.177 115.672  35.233  1.00  0.00           O
ATOM   8362  O14 POPEn 273       5.647 113.372  36.104  1.00  0.00           O
ATOM   8363  O11 POPEn 273       6.097 115.273  37.694  1.00  0.00           O
ATOM   8364  O12 POPEn 273       7.927 114.363  36.293  1.00  0.00           O
ATOM   8365  C1  POPEn 273       7.037 116.152  38.323  1.00  0.00           C
ATOM   8368  C2  POPEn 273       6.447 116.863  39.583  1.00  0.00           C
ATOM   8370  O21 POPEn 273       5.487 116.022  40.254  1.00  0.00           O
ATOM   8371  C21 POPEn 273       6.027 115.072  40.994  1.00  0.00           C
ATOM   8372  O22 POPEn 273       7.217 114.972  41.263  1.00  0.00           O
ATOM   8373  C22 POPEn 273       4.937 114.173  41.584  1.00  0.00           C
ATOM   8376  C3  POPEn 273       5.777 118.212  39.233  1.00  0.00           C
ATOM   8379  O31 POPEn 273       5.287 118.851  40.433  1.00  0.00           O
ATOM   8380  C31 POPEn 273       4.017 119.232  40.454  1.00  0.00           C
ATOM   8381  O32 POPEn 273       3.237 119.153  39.513  1.00  0.00           O
ATOM   8382  C32 POPEn 273       3.727 119.981  41.764  1.00  0.00           C
ATOM   8385  C23 POPEn 273       4.057 114.813  42.694  1.00  0.00           C
ATOM   8388  C24 POPEn 273       3.547 113.762  43.703  1.00  0.00           C
ATOM   8391  C25 POPEn 273       2.132 114.023  44.233  1.00  0.00           C
ATOM   8394  C26 POPEn 273       1.752 113.193  45.473  1.00  0.00           C
ATOM   8397  C27 POPEn 273       0.232 113.102  45.703  1.00  0.00           C
ATOM   8400  C28 POPEn 273      -0.228 112.323  46.964  1.00  0.00           C
ATOM   8403  C29 POPEn 273      -0.108 113.132  48.233  1.00  0.00           C
ATOM   8405 0C21 POPEn 273      -0.738 112.892  49.404  1.00  0.00           C
ATOM   8407 1C21 POPEn 273      -1.688 111.752  49.724  1.00  0.00           C
ATOM   8410 2C21 POPEn 273      -2.978 112.213  50.444  1.00  0.00           C
ATOM   8413 3C21 POPEn 273      -3.608 111.073  51.273  1.00  0.00           C
ATOM   8416 4C21 POPEn 273      -4.968 111.432  51.904  1.00  0.00           C
ATOM   8419 5C21 POPEn 273      -5.368 110.413  52.983  1.00  0.00           C
ATOM   8422 6C21 POPEn 273      -6.618 110.762  53.804  1.00  0.00           C
ATOM   8425 7C21 POPEn 273      -6.818 109.783  54.973  1.00  0.00           C
ATOM   8428 8C21 POPEn 273      -7.928 110.171  55.953  1.00  0.00           C
ATOM   8432  C33 POPEn 273       2.502 119.482  42.564  1.00  0.00           C
ATOM   8435  C34 POPEn 273       2.857 118.342  43.523  1.00  0.00           C
ATOM   8438  C35 POPEn 273       3.517 118.781  44.833  1.00  0.00           C
ATOM   8441  C36 POPEn 273       3.667 117.601  45.803  1.00  0.00           C
ATOM   8444  C37 POPEn 273       3.587 118.022  47.273  1.00  0.00           C
ATOM   8447  C38 POPEn 273       3.557 116.812  48.224  1.00  0.00           C
ATOM   8450  C39 POPEn 273       4.937 116.192  48.453  1.00  0.00           C
ATOM   8453 0C31 POPEn 273       5.437 116.322  49.893  1.00  0.00           C
ATOM   8456 1C31 POPEn 273       5.757 117.773  50.274  1.00  0.00           C
ATOM   8459 2C31 POPEn 273       6.617 117.892  51.543  1.00  0.00           C
ATOM   8462 3C31 POPEn 273       5.917 117.432  52.824  1.00  0.00           C
ATOM   8465 4C31 POPEn 273       6.897 117.283  53.983  1.00  0.00           C
ATOM   8468 5C31 POPEn 273       6.217 116.812  55.274  1.00  0.00           C
ATOM   8471 6C31 POPEn 273       7.207 116.602  56.423  1.00  0.00           C
ATOM   8475  NH3 POPEo 274      44.338  95.362  39.094  1.00  0.00           N
ATOM   8479  C12 POPEo 274      44.427  95.031  37.624  1.00  0.00           C
ATOM   8482  C11 POPEo 274      45.768  95.342  36.964  1.00  0.00           C
ATOM   8485  P   POPEo 274      46.517  93.272  35.473  1.00  0.00           P
ATOM   8486  O13 POPEo 274      45.498  92.292  35.074  1.00  0.00           O
ATOM   8487  O14 POPEo 274      47.637  93.473  34.534  1.00  0.00           O
ATOM   8488  O11 POPEo 274      47.088  92.862  36.904  1.00  0.00           O
ATOM   8489  O12 POPEo 274      45.817  94.662  35.703  1.00  0.00           O
ATOM   8490  C1  POPEo 274      46.337  92.012  37.764  1.00  0.00           C
ATOM   8493  C2  POPEo 274      46.527  92.402  39.264  1.00  0.00           C
ATOM   8495  O21 POPEo 274      47.837  92.152  39.763  1.00  0.00           O
ATOM   8496  C21 POPEo 274      48.187  90.902  39.953  1.00  0.00           C
ATOM   8497  O22 POPEo 274      47.637  89.912  39.513  1.00  0.00           O
ATOM   8498  C22 POPEo 274      49.397  90.863  40.883  1.00  0.00           C
ATOM   8501  C3  POPEo 274      45.407  91.782  40.153  1.00  0.00           C
ATOM   8504  O31 POPEo 274      45.638  91.872  41.584  1.00  0.00           O
ATOM   8505  C31 POPEo 274      45.507  93.083  42.114  1.00  0.00           C
ATOM   8506  O32 POPEo 274      45.347  94.112  41.483  1.00  0.00           O
ATOM   8507  C32 POPEo 274      45.588  92.952  43.643  1.00  0.00           C
ATOM   8510  C23 POPEo 274      49.128  91.583  42.224  1.00  0.00           C
ATOM   8513  C24 POPEo 274      50.298  91.351  43.183  1.00  0.00           C
ATOM   8516  C25 POPEo 274      50.057  91.852  44.614  1.00  0.00           C
ATOM   8519  C26 POPEo 274      50.087  90.723  45.654  1.00  0.00           C
ATOM   8522  C27 POPEo 274      50.507  91.192  47.044  1.00  0.00           C
ATOM   8525  C28 POPEo 274      50.448  90.072  48.103  1.00  0.00           C
ATOM   8528  C29 POPEo 274      49.077  89.942  48.723  1.00  0.00           C
ATOM   8530 0C21 POPEo 274      48.728  90.333  49.963  1.00  0.00           C
ATOM   8532 1C21 POPEo 274      49.627  90.933  51.013  1.00  0.00           C
ATOM   8535 2C21 POPEo 274      49.318  90.413  52.434  1.00  0.00           C
ATOM   8538 3C21 POPEo 274      48.097  91.082  53.073  1.00  0.00           C
ATOM   8541 4C21 POPEo 274      47.937  90.723  54.553  1.00  0.00           C
ATOM   8544 5C21 POPEo 274      46.838  91.533  55.254  1.00  0.00           C
ATOM   8547 6C21 POPEo 274      46.958  91.483  56.774  1.00  0.00           C
ATOM   8550 7C21 POPEo 274      45.937  92.353  57.513  1.00  0.00           C
ATOM   8553 8C21 POPEo 274      46.288  92.531  58.993  1.00  0.00           C
ATOM   8557  C33 POPEo 274      45.677  94.293  44.414  1.00  0.00           C
ATOM   8560  C34 POPEo 274      44.847  94.322  45.714  1.00  0.00           C
ATOM   8563  C35 POPEo 274      45.277  93.293  46.764  1.00  0.00           C
ATOM   8566  C36 POPEo 274      44.777  93.682  48.164  1.00  0.00           C
ATOM   8569  C37 POPEo 274      45.027  92.582  49.213  1.00  0.00           C
ATOM   8572  C38 POPEo 274      44.747  93.072  50.643  1.00  0.00           C
ATOM   8575  C39 POPEo 274      45.877  93.962  51.184  1.00  0.00           C
ATOM   8578 0C31 POPEo 274      45.647  94.403  52.634  1.00  0.00           C
ATOM   8581 1C31 POPEo 274      46.857  95.163  53.193  1.00  0.00           C
ATOM   8584 2C31 POPEo 274      46.618  95.723  54.594  1.00  0.00           C
ATOM   8587 3C31 POPEo 274      47.847  96.443  55.163  1.00  0.00           C
ATOM   8590 4C31 POPEo 274      47.827  96.483  56.694  1.00  0.00           C
ATOM   8593 5C31 POPEo 274      49.077  97.162  57.263  1.00  0.00           C
ATOM   8596 6C31 POPEo 274      49.198  97.012  58.783  1.00  0.00           C
ATOM   8600  NH3 POPEp 275      73.637  53.983  42.203  1.00  0.00           N
ATOM   8604  C12 POPEp 275      72.927  52.943  43.024  1.00  0.00           C
ATOM   8607  C11 POPEp 275      71.647  52.403  42.354  1.00  0.00           C
ATOM   8610  P   POPEp 275      70.807  50.942  40.363  1.00  0.00           P
ATOM   8611  O13 POPEp 275      70.217  52.042  39.563  1.00  0.00           O
ATOM   8612  O14 POPEp 275      71.378  49.762  39.654  1.00  0.00           O
ATOM   8613  O11 POPEp 275      69.778  50.382  41.434  1.00  0.00           O
ATOM   8614  O12 POPEp 275      71.978  51.553  41.254  1.00  0.00           O
ATOM   8615  C1  POPEp 275      70.027  49.053  41.914  1.00  0.00           C
ATOM   8618  C2  POPEp 275      69.007  48.702  43.024  1.00  0.00           C
ATOM   8620  O21 POPEp 275      69.298  47.442  43.663  1.00  0.00           O
ATOM   8621  C21 POPEp 275      70.277  47.493  44.544  1.00  0.00           C
ATOM   8622  O22 POPEp 275      71.077  48.403  44.664  1.00  0.00           O
ATOM   8623  C22 POPEp 275      70.277  46.222  45.384  1.00  0.00           C
ATOM   8626  C3  POPEp 275      67.567  48.632  42.453  1.00  0.00           C
ATOM   8629  O31 POPEp 275      66.638  49.082  43.443  1.00  0.00           O
ATOM   8630  C31 POPEp 275      66.298  48.182  44.353  1.00  0.00           C
ATOM   8631  O32 POPEp 275      66.498  46.982  44.283  1.00  0.00           O
ATOM   8632  C32 POPEp 275      65.667  48.913  45.553  1.00  0.00           C
ATOM   8635  C23 POPEp 275      71.048  46.302  46.723  1.00  0.00           C
ATOM   8638  C24 POPEp 275      71.198  44.903  47.313  1.00  0.00           C
ATOM   8641  C25 POPEp 275      71.808  44.862  48.713  1.00  0.00           C
ATOM   8644  C26 POPEp 275      70.838  45.332  49.813  1.00  0.00           C
ATOM   8647  C27 POPEp 275      70.687  44.302  50.943  1.00  0.00           C
ATOM   8650  C28 POPEp 275      69.787  44.762  52.103  1.00  0.00           C
ATOM   8653  C29 POPEp 275      70.408  45.932  52.824  1.00  0.00           C
ATOM   8655 0C21 POPEp 275      70.817  45.963  54.103  1.00  0.00           C
ATOM   8657 1C21 POPEp 275      70.737  44.842  55.103  1.00  0.00           C
ATOM   8660 2C21 POPEp 275      71.917  43.872  54.934  1.00  0.00           C
ATOM   8663 3C21 POPEp 275      72.067  42.902  56.104  1.00  0.00           C
ATOM   8666 4C21 POPEp 275      73.268  41.963  55.893  1.00  0.00           C
ATOM   8669 5C21 POPEp 275      73.637  41.132  57.114  1.00  0.00           C
ATOM   8672 6C21 POPEp 275      74.708  40.072  56.834  1.00  0.00           C
ATOM   8675 7C21 POPEp 275      75.847  40.553  55.923  1.00  0.00           C
ATOM   8678 8C21 POPEp 275      76.997  39.553  55.803  1.00  0.00           C
ATOM   8682  C33 POPEp 275      66.687  49.183  46.694  1.00  0.00           C
ATOM   8685  C34 POPEp 275      66.177  50.182  47.743  1.00  0.00           C
ATOM   8688  C35 POPEp 275      65.588  49.603  49.033  1.00  0.00           C
ATOM   8691  C36 POPEp 275      66.597  48.962  50.004  1.00  0.00           C
ATOM   8694  C37 POPEp 275      65.877  48.283  51.184  1.00  0.00           C
ATOM   8697  C38 POPEp 275      66.818  47.682  52.243  1.00  0.00           C
ATOM   8700  C39 POPEp 275      66.987  48.603  53.463  1.00  0.00           C
ATOM   8703 0C31 POPEp 275      67.728  47.923  54.614  1.00  0.00           C
ATOM   8706 1C31 POPEp 275      67.948  48.842  55.824  1.00  0.00           C
ATOM   8709 2C31 POPEp 275      68.458  48.102  57.074  1.00  0.00           C
ATOM   8712 3C31 POPEp 275      67.497  47.062  57.673  1.00  0.00           C
ATOM   8715 4C31 POPEp 275      66.067  47.592  57.893  1.00  0.00           C
ATOM   8718 5C31 POPEp 275      65.157  46.642  58.684  1.00  0.00           C
ATOM   8721 6C31 POPEp 275      63.788  47.262  58.993  1.00  0.00           C
ATOM   8725  NH3 POPEq 276      58.147  88.652  35.543  1.00  0.00           N
ATOM   8729  C12 POPEq 276      59.378  88.043  34.903  1.00  0.00           C
ATOM   8732  C11 POPEq 276      59.537  86.572  35.344  1.00  0.00           C
ATOM   8735  P   POPEq 276      62.118  86.211  35.693  1.00  0.00           P
ATOM   8736  O13 POPEq 276      63.228  85.432  35.103  1.00  0.00           O
ATOM   8737  O14 POPEq 276      62.268  87.682  35.763  1.00  0.00           O
ATOM   8738  O11 POPEq 276      61.768  85.653  37.123  1.00  0.00           O
ATOM   8739  O12 POPEq 276      60.757  85.963  34.903  1.00  0.00           O
ATOM   8740  C1  POPEq 276      61.978  84.252  37.373  1.00  0.00           C
ATOM   8743  C2  POPEq 276      61.757  83.932  38.874  1.00  0.00           C
ATOM   8745  O21 POPEq 276      62.748  84.592  39.674  1.00  0.00           O
ATOM   8746  C21 POPEq 276      62.298  85.432  40.573  1.00  0.00           C
ATOM   8747  O22 POPEq 276      61.137  85.812  40.703  1.00  0.00           O
ATOM   8748  C22 POPEq 276      63.397  85.823  41.524  1.00  0.00           C
ATOM   8751  C3  POPEq 276      61.827  82.412  39.204  1.00  0.00           C
ATOM   8754  O31 POPEq 276      61.827  82.143  40.633  1.00  0.00           O
ATOM   8755  C31 POPEq 276      60.677  82.383  41.263  1.00  0.00           C
ATOM   8756  O32 POPEq 276      59.677  82.873  40.743  1.00  0.00           O
ATOM   8757  C32 POPEq 276      60.768  82.031  42.754  1.00  0.00           C
ATOM   8760  C23 POPEq 276      63.128  85.292  42.944  1.00  0.00           C
ATOM   8763  C24 POPEq 276      64.217  85.793  43.874  1.00  0.00           C
ATOM   8766  C25 POPEq 276      63.788  85.852  45.344  1.00  0.00           C
ATOM   8769  C26 POPEq 276      64.768  86.693  46.163  1.00  0.00           C
ATOM   8772  C27 POPEq 276      64.787  88.162  45.714  1.00  0.00           C
ATOM   8775  C28 POPEq 276      65.588  89.072  46.664  1.00  0.00           C
ATOM   8778  C29 POPEq 276      65.658  90.473  46.093  1.00  0.00           C
ATOM   8780 0C21 POPEq 276      65.728  91.612  46.793  1.00  0.00           C
ATOM   8782 1C21 POPEq 276      65.728  91.693  48.294  1.00  0.00           C
ATOM   8785 2C21 POPEq 276      66.978  91.122  49.004  1.00  0.00           C
ATOM   8788 3C21 POPEq 276      68.177  92.073  49.004  1.00  0.00           C
ATOM   8791 4C21 POPEq 276      69.378  91.443  49.733  1.00  0.00           C
ATOM   8794 5C21 POPEq 276      70.467  92.453  50.114  1.00  0.00           C
ATOM   8797 6C21 POPEq 276      71.618  91.752  50.833  1.00  0.00           C
ATOM   8800 7C21 POPEq 276      72.777  92.682  51.223  1.00  0.00           C
ATOM   8803 8C21 POPEq 276      73.978  91.903  51.774  1.00  0.00           C
ATOM   8807  C33 POPEq 276      60.368  83.212  43.674  1.00  0.00           C
ATOM   8810  C34 POPEq 276      61.037  83.142  45.043  1.00  0.00           C
ATOM   8813  C35 POPEq 276      60.417  82.083  45.974  1.00  0.00           C
ATOM   8816  C36 POPEq 276      59.048  82.503  46.543  1.00  0.00           C
ATOM   8819  C37 POPEq 276      58.567  81.553  47.643  1.00  0.00           C
ATOM   8822  C38 POPEq 276      57.408  82.122  48.463  1.00  0.00           C
ATOM   8825  C39 POPEq 276      57.127  81.341  49.754  1.00  0.00           C
ATOM   8828 0C31 POPEq 276      58.158  81.623  50.853  1.00  0.00           C
ATOM   8831 1C31 POPEq 276      57.757  81.103  52.243  1.00  0.00           C
ATOM   8834 2C31 POPEq 276      58.728  81.623  53.313  1.00  0.00           C
ATOM   8837 3C31 POPEq 276      58.307  81.362  54.773  1.00  0.00           C
ATOM   8840 4C31 POPEq 276      58.147  79.882  55.143  1.00  0.00           C
ATOM   8843 5C31 POPEq 276      58.658  79.592  56.553  1.00  0.00           C
ATOM   8846 6C31 POPEq 276      58.408  78.172  57.044  1.00  0.00           C
ATOM   8850  NH3 POPEr 277       7.787  75.143  39.264  1.00  0.00           N
ATOM   8854  C12 POPEr 277       8.087  74.172  38.154  1.00  0.00           C
ATOM   8857  C11 POPEr 277       7.397  74.562  36.813  1.00  0.00           C
ATOM   8860  P   POPEr 277       7.157  77.213  36.793  1.00  0.00           P
ATOM   8861  O13 POPEr 277       8.167  77.893  37.624  1.00  0.00           O
ATOM   8862  O14 POPEr 277       6.567  78.012  35.703  1.00  0.00           O
ATOM   8863  O11 POPEr 277       6.037  76.662  37.733  1.00  0.00           O
ATOM   8864  O12 POPEr 277       7.757  75.853  36.273  1.00  0.00           O
ATOM   8865  C1  POPEr 277       5.037  77.382  38.414  1.00  0.00           C
ATOM   8868  C2  POPEr 277       5.637  78.112  39.623  1.00  0.00           C
ATOM   8870  O21 POPEr 277       4.727  78.132  40.733  1.00  0.00           O
ATOM   8871  C21 POPEr 277       4.967  77.223  41.673  1.00  0.00           C
ATOM   8872  O22 POPEr 277       5.757  76.302  41.594  1.00  0.00           O
ATOM   8873  C22 POPEr 277       4.167  77.643  42.914  1.00  0.00           C
ATOM   8876  C3  POPEr 277       6.037  79.562  39.264  1.00  0.00           C
ATOM   8879  O31 POPEr 277       6.487  80.262  40.433  1.00  0.00           O
ATOM   8880  C31 POPEr 277       7.527  79.762  41.063  1.00  0.00           C
ATOM   8881  O32 POPEr 277       8.387  79.012  40.623  1.00  0.00           O
ATOM   8882  C32 POPEr 277       7.377  80.133  42.523  1.00  0.00           C
ATOM   8885  C23 POPEr 277       4.817  77.262  44.264  1.00  0.00           C
ATOM   8888  C24 POPEr 277       4.067  77.933  45.423  1.00  0.00           C
ATOM   8891  C25 POPEr 277       4.407  77.372  46.813  1.00  0.00           C
ATOM   8894  C26 POPEr 277       3.637  78.122  47.933  1.00  0.00           C
ATOM   8897  C27 POPEr 277       4.287  77.972  49.313  1.00  0.00           C
ATOM   8900  C28 POPEr 277       4.117  76.582  49.934  1.00  0.00           C
ATOM   8903  C29 POPEr 277       5.127  76.372  51.044  1.00  0.00           C
ATOM   8905 0C21 POPEr 277       4.867  76.243  52.354  1.00  0.00           C
ATOM   8907 1C21 POPEr 277       3.517  76.322  53.014  1.00  0.00           C
ATOM   8910 2C21 POPEr 277       3.637  76.452  54.553  1.00  0.00           C
ATOM   8913 3C21 POPEr 277       4.227  75.202  55.243  1.00  0.00           C
ATOM   8916 4C21 POPEr 277       4.437  75.363  56.753  1.00  0.00           C
ATOM   8919 5C21 POPEr 277       5.307  76.582  57.123  1.00  0.00           C
ATOM   8922 6C21 POPEr 277       5.637  76.662  58.614  1.00  0.00           C
ATOM   8925 7C21 POPEr 277       6.267  78.003  59.004  1.00  0.00           C
ATOM   8928 8C21 POPEr 277       6.267  78.302  60.503  1.00  0.00           C
ATOM   8932  C33 POPEr 277       8.467  81.091  43.014  1.00  0.00           C
ATOM   8935  C34 POPEr 277       7.867  82.192  43.893  1.00  0.00           C
ATOM   8938  C35 POPEr 277       6.987  81.653  45.023  1.00  0.00           C
ATOM   8941  C36 POPEr 277       7.747  80.823  46.044  1.00  0.00           C
ATOM   8944  C37 POPEr 277       6.787  80.303  47.114  1.00  0.00           C
ATOM   8947  C38 POPEr 277       7.527  79.702  48.313  1.00  0.00           C
ATOM   8950  C39 POPEr 277       7.107  80.433  49.583  1.00  0.00           C
ATOM   8953 0C31 POPEr 277       7.937  80.062  50.813  1.00  0.00           C
ATOM   8956 1C31 POPEr 277       7.897  81.222  51.803  1.00  0.00           C
ATOM   8959 2C31 POPEr 277       8.717  80.973  53.073  1.00  0.00           C
ATOM   8962 3C31 POPEr 277       8.907  82.262  53.893  1.00  0.00           C
ATOM   8965 4C31 POPEr 277       7.587  82.842  54.404  1.00  0.00           C
ATOM   8968 5C31 POPEr 277       7.767  84.173  55.153  1.00  0.00           C
ATOM   8971 6C31 POPEr 277       6.437  84.813  55.544  1.00  0.00           C
ATOM   8975  NH3 POPEs 278      33.998  29.052  78.744  1.00  0.00           N
ATOM   8979  C12 POPEs 278      33.097  27.852  78.753  1.00  0.00           C
ATOM   8982  C11 POPEs 278      33.587  26.823  77.714  1.00  0.00           C
ATOM   8985  P   POPEs 278      33.527  24.263  77.194  1.00  0.00           P
ATOM   8986  O13 POPEs 278      34.737  24.642  76.443  1.00  0.00           O
ATOM   8987  O14 POPEs 278      33.737  23.252  78.254  1.00  0.00           O
ATOM   8988  O11 POPEs 278      32.377  23.822  76.204  1.00  0.00           O
ATOM   8989  O12 POPEs 278      32.937  25.562  77.893  1.00  0.00           O
ATOM   8990  C1  POPEs 278      31.988  22.452  76.143  1.00  0.00           C
ATOM   8993  C2  POPEs 278      33.007  21.552  75.383  1.00  0.00           C
ATOM   8995  O21 POPEs 278      33.048  21.972  74.013  1.00  0.00           O
ATOM   8996  C21 POPEs 278      34.147  21.682  73.324  1.00  0.00           C
ATOM   8997  O22 POPEs 278      35.207  21.302  73.774  1.00  0.00           O
ATOM   8998  C22 POPEs 278      33.737  21.772  71.853  1.00  0.00           C
ATOM   9001  C3  POPEs 278      32.527  20.072  75.463  1.00  0.00           C
ATOM   9004  O31 POPEs 278      33.568  19.132  75.153  1.00  0.00           O
ATOM   9005  C31 POPEs 278      33.557  18.562  73.954  1.00  0.00           C
ATOM   9006  O32 POPEs 278      32.727  18.732  73.093  1.00  0.00           O
ATOM   9007  C32 POPEs 278      34.807  17.692  73.864  1.00  0.00           C
ATOM   9010  C23 POPEs 278      34.837  21.482  70.803  1.00  0.00           C
ATOM   9013  C24 POPEs 278      34.437  20.342  69.854  1.00  0.00           C
ATOM   9016  C25 POPEs 278      35.187  20.362  68.514  1.00  0.00           C
ATOM   9019  C26 POPEs 278      34.658  19.333  67.513  1.00  0.00           C
ATOM   9022  C27 POPEs 278      35.048  19.672  66.063  1.00  0.00           C
ATOM   9025  C28 POPEs 278      34.637  18.592  65.033  1.00  0.00           C
ATOM   9028  C29 POPEs 278      33.147  18.382  64.973  1.00  0.00           C
ATOM   9030 0C21 POPEs 278      32.377  18.202  63.884  1.00  0.00           C
ATOM   9032 1C21 POPEs 278      32.807  18.132  62.434  1.00  0.00           C
ATOM   9035 2C21 POPEs 278      32.697  16.702  61.864  1.00  0.00           C
ATOM   9038 3C21 POPEs 278      33.817  15.762  62.343  1.00  0.00           C
ATOM   9041 4C21 POPEs 278      33.787  14.382  61.654  1.00  0.00           C
ATOM   9044 5C21 POPEs 278      32.537  13.542  61.974  1.00  0.00           C
ATOM   9047 6C21 POPEs 278      32.597  12.132  61.364  1.00  0.00           C
ATOM   9050 7C21 POPEs 278      31.257  11.382  61.434  1.00  0.00           C
ATOM   9053 8C21 POPEs 278      31.327   9.972  60.853  1.00  0.00           C
ATOM   9057  C33 POPEs 278      34.948  16.952  72.524  1.00  0.00           C
ATOM   9060  C34 POPEs 278      35.857  15.712  72.634  1.00  0.00           C
ATOM   9063  C35 POPEs 278      35.507  14.692  71.543  1.00  0.00           C
ATOM   9066  C36 POPEs 278      36.177  13.322  71.643  1.00  0.00           C
ATOM   9069  C37 POPEs 278      35.408  12.273  70.813  1.00  0.00           C
ATOM   9072  C38 POPEs 278      35.697  10.822  71.204  1.00  0.00           C
ATOM   9075  C39 POPEs 278      37.138  10.413  70.923  1.00  0.00           C
ATOM   9078 0C31 POPEs 278      37.437   8.942  71.204  1.00  0.00           C
ATOM   9081 1C31 POPEs 278      38.747   8.522  70.523  1.00  0.00           C
ATOM   9084 2C31 POPEs 278      39.158   7.062  70.783  1.00  0.00           C
ATOM   9087 3C31 POPEs 278      39.857   6.832  72.133  1.00  0.00           C
ATOM   9090 4C31 POPEs 278      41.187   7.602  72.243  1.00  0.00           C
ATOM   9093 5C31 POPEs 278      42.127   7.062  73.333  1.00  0.00           C
ATOM   9096 6C31 POPEs 278      43.518   7.692  73.294  1.00  0.00           C
ATOM   9100  NH3 POPEt 279      50.677  19.952  38.024  1.00  0.00           N
ATOM   9104  C12 POPEt 279      51.007  20.952  39.074  1.00  0.00           C
ATOM   9107  C11 POPEt 279      50.827  22.332  38.463  1.00  0.00           C
ATOM   9110  P   POPEt 279      52.827  23.722  37.294  1.00  0.00           P
ATOM   9111  O13 POPEt 279      53.848  23.392  36.263  1.00  0.00           O
ATOM   9112  O14 POPEt 279      52.067  24.962  37.073  1.00  0.00           O
ATOM   9113  O11 POPEt 279      53.588  23.782  38.703  1.00  0.00           O
ATOM   9114  O12 POPEt 279      51.808  22.532  37.434  1.00  0.00           O
ATOM   9115  C1  POPEt 279      52.878  24.112  39.903  1.00  0.00           C
ATOM   9118  C2  POPEt 279      53.507  25.202  40.784  1.00  0.00           C
ATOM   9120  O21 POPEt 279      52.527  25.472  41.793  1.00  0.00           O
ATOM   9121  C21 POPEt 279      52.868  25.212  43.043  1.00  0.00           C
ATOM   9122  O22 POPEt 279      52.977  26.042  43.934  1.00  0.00           O
ATOM   9123  C22 POPEt 279      52.868  23.702  43.333  1.00  0.00           C
ATOM   9126  C3  POPEt 279      53.697  26.472  39.903  1.00  0.00           C
ATOM   9129  O31 POPEt 279      53.237  27.653  40.573  1.00  0.00           O
ATOM   9130  C31 POPEt 279      53.967  28.112  41.553  1.00  0.00           C
ATOM   9131  O32 POPEt 279      55.118  27.802  41.834  1.00  0.00           O
ATOM   9132  C32 POPEt 279      53.077  29.042  42.383  1.00  0.00           C
ATOM   9135  C23 POPEt 279      54.277  23.112  43.544  1.00  0.00           C
ATOM   9138  C24 POPEt 279      54.308  22.042  44.654  1.00  0.00           C
ATOM   9141  C25 POPEt 279      54.187  22.592  46.083  1.00  0.00           C
ATOM   9144  C26 POPEt 279      55.277  23.622  46.423  1.00  0.00           C
ATOM   9147  C27 POPEt 279      55.558  23.702  47.933  1.00  0.00           C
ATOM   9150  C28 POPEt 279      56.638  24.732  48.274  1.00  0.00           C
ATOM   9153  C29 POPEt 279      56.987  24.662  49.733  1.00  0.00           C
ATOM   9155 0C21 POPEt 279      56.708  25.562  50.693  1.00  0.00           C
ATOM   9157 1C21 POPEt 279      55.958  26.862  50.524  1.00  0.00           C
ATOM   9160 2C21 POPEt 279      56.878  28.092  50.703  1.00  0.00           C
ATOM   9163 3C21 POPEt 279      57.427  28.262  52.123  1.00  0.00           C
ATOM   9166 4C21 POPEt 279      58.257  29.552  52.254  1.00  0.00           C
ATOM   9169 5C21 POPEt 279      58.667  29.913  53.684  1.00  0.00           C
ATOM   9172 6C21 POPEt 279      60.087  29.462  54.094  1.00  0.00           C
ATOM   9175 7C21 POPEt 279      60.467  29.993  55.483  1.00  0.00           C
ATOM   9178 8C21 POPEt 279      61.888  29.632  55.914  1.00  0.00           C
ATOM   9182  C33 POPEt 279      53.687  29.222  43.773  1.00  0.00           C
ATOM   9185  C34 POPEt 279      52.748  29.882  44.783  1.00  0.00           C
ATOM   9188  C35 POPEt 279      53.257  29.692  46.213  1.00  0.00           C
ATOM   9191  C36 POPEt 279      52.377  30.392  47.244  1.00  0.00           C
ATOM   9194  C37 POPEt 279      52.928  30.243  48.674  1.00  0.00           C
ATOM   9197  C38 POPEt 279      51.948  30.822  49.703  1.00  0.00           C
ATOM   9200  C39 POPEt 279      52.627  31.542  50.864  1.00  0.00           C
ATOM   9203 0C31 POPEt 279      51.628  32.002  51.934  1.00  0.00           C
ATOM   9206 1C31 POPEt 279      52.237  32.892  53.024  1.00  0.00           C
ATOM   9209 2C31 POPEt 279      51.498  34.243  53.184  1.00  0.00           C
ATOM   9212 3C31 POPEt 279      51.727  34.912  54.544  1.00  0.00           C
ATOM   9215 4C31 POPEt 279      53.208  34.982  54.953  1.00  0.00           C
ATOM   9218 5C31 POPEt 279      53.417  35.622  56.324  1.00  0.00           C
ATOM   9221 6C31 POPEt 279      54.868  35.562  56.803  1.00  0.00           C
ATOM   9225  NH3 POPEu 280     134.323  87.332  38.913  1.00  0.00           N
ATOM   9229  C12 POPEu 280     134.213  88.731  38.383  1.00  0.00           C
ATOM   9232  C11 POPEu 280     132.883  89.363  38.804  1.00  0.00           C
ATOM   9235  P   POPEu 280     132.963  91.992  38.783  1.00  0.00           P
ATOM   9236  O13 POPEu 280     134.392  92.162  39.113  1.00  0.00           O
ATOM   9237  O14 POPEu 280     132.312  93.022  37.954  1.00  0.00           O
ATOM   9238  O11 POPEu 280     132.142  91.872  40.124  1.00  0.00           O
ATOM   9239  O12 POPEu 280     132.702  90.583  38.094  1.00  0.00           O
ATOM   9240  C1  POPEu 280     130.717  91.962  40.074  1.00  0.00           C
ATOM   9243  C2  POPEu 280     130.167  92.283  41.473  1.00  0.00           C
ATOM   9245  O21 POPEu 280     130.658  91.343  42.443  1.00  0.00           O
ATOM   9246  C21 POPEu 280     130.138  90.143  42.494  1.00  0.00           C
ATOM   9247  O22 POPEu 280     129.367  89.643  41.694  1.00  0.00           O
ATOM   9248  C22 POPEu 280     130.647  89.462  43.763  1.00  0.00           C
ATOM   9251  C3  POPEu 280     128.618  92.423  41.483  1.00  0.00           C
ATOM   9254  O31 POPEu 280     128.067  92.132  42.783  1.00  0.00           O
ATOM   9255  C31 POPEu 280     128.228  93.113  43.653  1.00  0.00           C
ATOM   9256  O32 POPEu 280     128.607  94.242  43.383  1.00  0.00           O
ATOM   9257  C32 POPEu 280     127.858  92.601  45.054  1.00  0.00           C
ATOM   9260  C23 POPEu 280     129.488  88.962  44.654  1.00  0.00           C
ATOM   9263  C24 POPEu 280     130.057  88.442  45.974  1.00  0.00           C
ATOM   9266  C25 POPEu 280     129.017  87.742  46.853  1.00  0.00           C
ATOM   9269  C26 POPEu 280     129.478  87.633  48.313  1.00  0.00           C
ATOM   9272  C27 POPEu 280     128.518  86.852  49.213  1.00  0.00           C
ATOM   9275  C28 POPEu 280     128.838  87.012  50.713  1.00  0.00           C
ATOM   9278  C29 POPEu 280     127.597  87.213  51.553  1.00  0.00           C
ATOM   9280 0C21 POPEu 280     127.347  86.712  52.774  1.00  0.00           C
ATOM   9282 1C21 POPEu 280     128.287  85.882  53.614  1.00  0.00           C
ATOM   9285 2C21 POPEu 280     128.198  86.192  55.124  1.00  0.00           C
ATOM   9288 3C21 POPEu 280     126.988  85.553  55.844  1.00  0.00           C
ATOM   9291 4C21 POPEu 280     125.787  86.483  56.063  1.00  0.00           C
ATOM   9294 5C21 POPEu 280     126.008  87.531  57.173  1.00  0.00           C
ATOM   9297 6C21 POPEu 280     125.587  87.043  58.574  1.00  0.00           C
ATOM   9300 7C21 POPEu 280     125.887  88.083  59.664  1.00  0.00           C
ATOM   9303 8C21 POPEu 280     125.447  87.652  61.074  1.00  0.00           C
ATOM   9307  C33 POPEu 280     129.047  92.393  46.023  1.00  0.00           C
ATOM   9310  C34 POPEu 280     128.588  92.453  47.494  1.00  0.00           C
ATOM   9313  C35 POPEu 280     127.517  91.432  47.873  1.00  0.00           C
ATOM   9316  C36 POPEu 280     127.198  91.443  49.383  1.00  0.00           C
ATOM   9319  C37 POPEu 280     125.978  90.592  49.744  1.00  0.00           C
ATOM   9322  C38 POPEu 280     125.477  90.842  51.184  1.00  0.00           C
ATOM   9325  C39 POPEu 280     124.057  90.333  51.423  1.00  0.00           C
ATOM   9328 0C31 POPEu 280     123.968  88.822  51.724  1.00  0.00           C
ATOM   9331 1C31 POPEu 280     122.588  88.223  51.423  1.00  0.00           C
ATOM   9334 2C31 POPEu 280     121.388  88.843  52.143  1.00  0.00           C
ATOM   9337 3C31 POPEu 280     121.318  88.582  53.653  1.00  0.00           C
ATOM   9340 4C31 POPEu 280     119.908  88.871  54.194  1.00  0.00           C
ATOM   9343 5C31 POPEu 280     119.758  88.743  55.713  1.00  0.00           C
ATOM   9346 6C31 POPEu 280     118.308  88.932  56.163  1.00  0.00           C
ATOM   9350  NH3 POPEv 281      50.458 126.592  81.604  1.00  0.00           N
ATOM   9354  C12 POPEv 281      50.888 125.312  80.983  1.00  0.00           C
ATOM   9357  C11 POPEv 281      52.167 124.802  81.653  1.00  0.00           C
ATOM   9360  P   POPEv 281      52.217 122.393  80.673  1.00  0.00           P
ATOM   9361  O13 POPEv 281      51.678 121.992  81.974  1.00  0.00           O
ATOM   9362  O14 POPEv 281      53.198 121.513  80.013  1.00  0.00           O
ATOM   9363  O11 POPEv 281      50.987 122.643  79.684  1.00  0.00           O
ATOM   9364  O12 POPEv 281      52.827 123.832  80.853  1.00  0.00           O
ATOM   9365  C1  POPEv 281      51.167 123.232  78.394  1.00  0.00           C
ATOM   9368  C2  POPEv 281      51.037 122.223  77.223  1.00  0.00           C
ATOM   9370  O21 POPEv 281      50.908 122.932  75.983  1.00  0.00           O
ATOM   9371  C21 POPEv 281      52.007 123.512  75.544  1.00  0.00           C
ATOM   9372  O22 POPEv 281      53.147 123.272  75.934  1.00  0.00           O
ATOM   9373  C22 POPEv 281      51.647 124.543  74.463  1.00  0.00           C
ATOM   9376  C3  POPEv 281      49.798 121.322  77.384  1.00  0.00           C
ATOM   9379  O31 POPEv 281      50.038 120.023  76.814  1.00  0.00           O
ATOM   9380  C31 POPEv 281      49.607 119.863  75.564  1.00  0.00           C
ATOM   9381  O32 POPEv 281      49.227 120.742  74.813  1.00  0.00           O
ATOM   9382  C32 POPEv 281      49.687 118.393  75.193  1.00  0.00           C
ATOM   9385  C23 POPEv 281      51.137 123.902  73.143  1.00  0.00           C
ATOM   9388  C24 POPEv 281      49.728 124.342  72.714  1.00  0.00           C
ATOM   9391  C25 POPEv 281      49.467 125.852  72.704  1.00  0.00           C
ATOM   9394  C26 POPEv 281      50.498 126.673  71.913  1.00  0.00           C
ATOM   9397  C27 POPEv 281      50.267 128.183  72.083  1.00  0.00           C
ATOM   9400  C28 POPEv 281      51.218 129.033  71.233  1.00  0.00           C
ATOM   9403  C29 POPEv 281      50.827 130.481  71.253  1.00  0.00           C
ATOM   9405 0C21 POPEv 281      49.997 131.087  70.383  1.00  0.00           C
ATOM   9407 1C21 POPEv 281      49.287 130.432  69.213  1.00  0.00           C
ATOM   9410 2C21 POPEv 281      49.037 131.386  68.023  1.00  0.00           C
ATOM   9413 3C21 POPEv 281      50.318 131.868  67.313  1.00  0.00           C
ATOM   9416 4C21 POPEv 281      49.997 132.668  66.034  1.00  0.00           C
ATOM   9419 5C21 POPEv 281      51.148 133.568  65.544  1.00  0.00           C
ATOM   9422 6C21 POPEv 281      52.357 132.807  64.973  1.00  0.00           C
ATOM   9425 7C21 POPEv 281      53.548 133.727  64.733  1.00  0.00           C
ATOM   9428 8C21 POPEv 281      54.777 133.008  64.173  1.00  0.00           C
ATOM   9432  C33 POPEv 281      50.558 118.242  73.943  1.00  0.00           C
ATOM   9435  C34 POPEv 281      50.908 116.803  73.584  1.00  0.00           C
ATOM   9438  C35 POPEv 281      51.768 116.782  72.313  1.00  0.00           C
ATOM   9441  C36 POPEv 281      51.048 117.243  71.043  1.00  0.00           C
ATOM   9444  C37 POPEv 281      51.897 116.872  69.813  1.00  0.00           C
ATOM   9447  C38 POPEv 281      51.148 117.073  68.504  1.00  0.00           C
ATOM   9450  C39 POPEv 281      51.218 118.522  68.014  1.00  0.00           C
ATOM   9453 0C31 POPEv 281      50.277 118.743  66.823  1.00  0.00           C
ATOM   9456 1C31 POPEv 281      50.437 120.133  66.204  1.00  0.00           C
ATOM   9459 2C31 POPEv 281      49.397 120.382  65.103  1.00  0.00           C
ATOM   9462 3C31 POPEv 281      49.638 119.583  63.814  1.00  0.00           C
ATOM   9465 4C31 POPEv 281      50.937 119.953  63.094  1.00  0.00           C
ATOM   9468 5C31 POPEv 281      50.897 119.632  61.594  1.00  0.00           C
ATOM   9471 6C31 POPEv 281      52.118 120.163  60.833  1.00  0.00           C
ATOM   9475  NH3 POPEw 282      43.707 127.923  79.054  1.00  0.00           N
ATOM   9479  C12 POPEw 282      43.018 129.062  78.364  1.00  0.00           C
ATOM   9482  C11 POPEw 282      41.687 128.603  77.723  1.00  0.00           C
ATOM   9485  P   POPEw 282      40.548 126.803  79.264  1.00  0.00           P
ATOM   9486  O13 POPEw 282      41.757 126.472  80.024  1.00  0.00           O
ATOM   9487  O14 POPEw 282      39.247 126.682  79.954  1.00  0.00           O
ATOM   9488  O11 POPEw 282      40.577 125.902  77.963  1.00  0.00           O
ATOM   9489  O12 POPEw 282      40.728 128.302  78.733  1.00  0.00           O
ATOM   9490  C1  POPEw 282      39.467 125.712  77.103  1.00  0.00           C
ATOM   9493  C2  POPEw 282      39.787 124.583  76.063  1.00  0.00           C
ATOM   9495  O21 POPEw 282      39.017 124.753  74.863  1.00  0.00           O
ATOM   9496  C21 POPEw 282      39.437 125.712  74.034  1.00  0.00           C
ATOM   9497  O22 POPEw 282      40.388 126.452  74.213  1.00  0.00           O
ATOM   9498  C22 POPEw 282      38.478 125.762  72.833  1.00  0.00           C
ATOM   9501  C3  POPEw 282      39.527 123.172  76.683  1.00  0.00           C
ATOM   9504  O31 POPEw 282      39.568 122.073  75.724  1.00  0.00           O
ATOM   9505  C31 POPEw 282      40.787 121.623  75.453  1.00  0.00           C
ATOM   9506  O32 POPEw 282      41.827 122.031  75.934  1.00  0.00           O
ATOM   9507  C32 POPEw 282      40.697 120.403  74.533  1.00  0.00           C
ATOM   9510  C23 POPEw 282      39.147 125.893  71.443  1.00  0.00           C
ATOM   9513  C24 POPEw 282      39.927 124.643  71.004  1.00  0.00           C
ATOM   9516  C25 POPEw 282      39.888 124.333  69.504  1.00  0.00           C
ATOM   9519  C26 POPEw 282      40.537 125.423  68.643  1.00  0.00           C
ATOM   9522  C27 POPEw 282      40.527 125.093  67.144  1.00  0.00           C
ATOM   9525  C28 POPEw 282      40.467 126.351  66.263  1.00  0.00           C
ATOM   9528  C29 POPEw 282      40.158 126.052  64.813  1.00  0.00           C
ATOM   9530 0C21 POPEw 282      40.667 126.653  63.723  1.00  0.00           C
ATOM   9532 1C21 POPEw 282      41.698 127.752  63.653  1.00  0.00           C
ATOM   9535 2C21 POPEw 282      42.757 127.453  62.574  1.00  0.00           C
ATOM   9538 3C21 POPEw 282      43.728 126.322  62.954  1.00  0.00           C
ATOM   9541 4C21 POPEw 282      44.638 125.933  61.783  1.00  0.00           C
ATOM   9544 5C21 POPEw 282      45.388 124.613  62.013  1.00  0.00           C
ATOM   9547 6C21 POPEw 282      46.667 124.762  62.834  1.00  0.00           C
ATOM   9550 7C21 POPEw 282      47.507 123.463  62.844  1.00  0.00           C
ATOM   9553 8C21 POPEw 282      48.978 123.692  63.173  1.00  0.00           C
ATOM   9557  C33 POPEw 282      39.638 120.423  73.403  1.00  0.00           C
ATOM   9560  C34 POPEw 282      39.708 119.123  72.573  1.00  0.00           C
ATOM   9563  C35 POPEw 282      39.307 119.272  71.093  1.00  0.00           C
ATOM   9566  C36 POPEw 282      40.458 118.871  70.164  1.00  0.00           C
ATOM   9569  C37 POPEw 282      40.118 118.932  68.674  1.00  0.00           C
ATOM   9572  C38 POPEw 282      41.357 118.773  67.774  1.00  0.00           C
ATOM   9575  C39 POPEw 282      41.177 117.783  66.613  1.00  0.00           C
ATOM   9578 0C31 POPEw 282      40.127 118.212  65.593  1.00  0.00           C
ATOM   9581 1C31 POPEw 282      40.147 117.313  64.353  1.00  0.00           C
ATOM   9584 2C31 POPEw 282      38.967 117.572  63.404  1.00  0.00           C
ATOM   9587 3C31 POPEw 282      38.957 116.632  62.203  1.00  0.00           C
ATOM   9590 4C31 POPEw 282      40.048 116.973  61.174  1.00  0.00           C
ATOM   9593 5C31 POPEw 282      40.378 115.772  60.283  1.00  0.00           C
ATOM   9596 6C31 POPEw 282      41.587 115.982  59.373  1.00  0.00           C
ATOM   9600  NH3 POPEx 283      94.518 101.082  75.123  1.00  0.00           N
ATOM   9604  C12 POPEx 283      94.478 101.952  73.903  1.00  0.00           C
ATOM   9607  C11 POPEx 283      93.868 101.253  72.673  1.00  0.00           C
ATOM   9610  P   POPEx 283      92.088  99.422  73.254  1.00  0.00           P
ATOM   9611  O13 POPEx 283      93.098  98.992  74.233  1.00  0.00           O
ATOM   9612  O14 POPEx 283      90.647  99.252  73.553  1.00  0.00           O
ATOM   9613  O11 POPEx 283      92.478  98.662  71.913  1.00  0.00           O
ATOM   9614  O12 POPEx 283      92.487 100.912  72.914  1.00  0.00           O
ATOM   9615  C1  POPEx 283      91.517  98.232  70.953  1.00  0.00           C
ATOM   9618  C2  POPEx 283      91.528  99.092  69.653  1.00  0.00           C
ATOM   9620  O21 POPEx 283      92.427  98.582  68.663  1.00  0.00           O
ATOM   9621  C21 POPEx 283      93.698  98.822  68.774  1.00  0.00           C
ATOM   9622  O22 POPEx 283      94.327  99.132  69.773  1.00  0.00           O
ATOM   9623  C22 POPEx 283      94.308  98.662  67.384  1.00  0.00           C
ATOM   9626  C3  POPEx 283      91.717 100.632  69.893  1.00  0.00           C
ATOM   9629  O31 POPEx 283      92.198 101.332  68.733  1.00  0.00           O
ATOM   9630  C31 POPEx 283      91.328 101.393  67.754  1.00  0.00           C
ATOM   9631  O32 POPEx 283      90.147 101.091  67.824  1.00  0.00           O
ATOM   9632  C32 POPEx 283      92.048 101.912  66.504  1.00  0.00           C
ATOM   9635  C23 POPEx 283      93.767  97.423  66.633  1.00  0.00           C
ATOM   9638  C24 POPEx 283      94.518  97.192  65.324  1.00  0.00           C
ATOM   9641  C25 POPEx 283      94.618  95.712  64.963  1.00  0.00           C
ATOM   9644  C26 POPEx 283      94.998  95.513  63.493  1.00  0.00           C
ATOM   9647  C27 POPEx 283      95.297  94.042  63.173  1.00  0.00           C
ATOM   9650  C28 POPEx 283      95.477  93.781  61.664  1.00  0.00           C
ATOM   9653  C29 POPEx 283      94.168  93.932  60.943  1.00  0.00           C
ATOM   9655 0C21 POPEx 283      94.047  94.182  59.633  1.00  0.00           C
ATOM   9657 1C21 POPEx 283      95.208  94.252  58.663  1.00  0.00           C
ATOM   9660 2C21 POPEx 283      94.747  93.893  57.243  1.00  0.00           C
ATOM   9663 3C21 POPEx 283      95.938  93.482  56.353  1.00  0.00           C
ATOM   9666 4C21 POPEx 283      95.488  93.092  54.943  1.00  0.00           C
ATOM   9669 5C21 POPEx 283      96.377  92.022  54.303  1.00  0.00           C
ATOM   9672 6C21 POPEx 283      97.778  92.552  53.954  1.00  0.00           C
ATOM   9675 7C21 POPEx 283      98.527  91.623  52.993  1.00  0.00           C
ATOM   9678 8C21 POPEx 283      99.887  92.162  52.564  1.00  0.00           C
ATOM   9682  C33 POPEx 283      91.307 101.583  65.184  1.00  0.00           C
ATOM   9685  C34 POPEx 283      91.778 102.453  64.004  1.00  0.00           C
ATOM   9688  C35 POPEx 283      91.097 102.031  62.694  1.00  0.00           C
ATOM   9691  C36 POPEx 283      91.307 102.982  61.504  1.00  0.00           C
ATOM   9694  C37 POPEx 283      90.817 102.332  60.204  1.00  0.00           C
ATOM   9697  C38 POPEx 283      90.517 103.281  59.033  1.00  0.00           C
ATOM   9700  C39 POPEx 283      89.257 104.132  59.264  1.00  0.00           C
ATOM   9703 0C31 POPEx 283      88.718 104.792  57.983  1.00  0.00           C
ATOM   9706 1C31 POPEx 283      87.647 105.842  58.303  1.00  0.00           C
ATOM   9709 2C31 POPEx 283      87.048 106.533  57.074  1.00  0.00           C
ATOM   9712 3C31 POPEx 283      86.037 105.693  56.273  1.00  0.00           C
ATOM   9715 4C31 POPEx 283      84.817 105.222  57.083  1.00  0.00           C
ATOM   9718 5C31 POPEx 283      83.698 104.673  56.184  1.00  0.00           C
ATOM   9721 6C31 POPEx 283      82.478 104.173  56.974  1.00  0.00           C
ATOM   9725  NH3 POPEy 284      -1.068   0.667  75.214  1.00  0.00           N
ATOM   9729  C12 POPEy 284      -0.118   1.337  76.183  1.00  0.00           C
ATOM   9732  C11 POPEy 284       1.062   0.417  76.543  1.00  0.00           C
ATOM   9735  P   POPEy 284       3.337   0.497  77.824  1.00  0.00           P
ATOM   9736  O13 POPEy 284       3.627   1.097  79.143  1.00  0.00           O
ATOM   9737  O14 POPEy 284       3.227  -0.973  77.743  1.00  0.00           O
ATOM   9738  O11 POPEy 284       4.467   0.987  76.814  1.00  0.00           O
ATOM   9739  O12 POPEy 284       2.042   1.197  77.214  1.00  0.00           O
ATOM   9740  C1  POPEy 284       4.527   2.352  76.353  1.00  0.00           C
ATOM   9743  C2  POPEy 284       4.427   2.452  74.813  1.00  0.00           C
ATOM   9745  O21 POPEy 284       5.457   3.282  74.233  1.00  0.00           O
ATOM   9746  C21 POPEy 284       5.307   4.592  74.194  1.00  0.00           C
ATOM   9747  O22 POPEy 284       4.597   5.272  74.913  1.00  0.00           O
ATOM   9748  C22 POPEy 284       6.097   5.212  73.033  1.00  0.00           C
ATOM   9751  C3  POPEy 284       2.987   2.842  74.373  1.00  0.00           C
ATOM   9754  O31 POPEy 284       2.897   2.832  72.933  1.00  0.00           O
ATOM   9755  C31 POPEy 284       2.162   1.882  72.404  1.00  0.00           C
ATOM   9756  O32 POPEy 284       1.502   1.047  73.014  1.00  0.00           O
ATOM   9757  C32 POPEy 284       2.192   2.052  70.883  1.00  0.00           C
ATOM   9760  C23 POPEy 284       6.927   4.262  72.144  1.00  0.00           C
ATOM   9763  C24 POPEy 284       7.747   5.032  71.093  1.00  0.00           C
ATOM   9766  C25 POPEy 284       6.907   5.672  69.983  1.00  0.00           C
ATOM   9769  C26 POPEy 284       7.657   6.712  69.143  1.00  0.00           C
ATOM   9772  C27 POPEy 284       7.027   6.852  67.754  1.00  0.00           C
ATOM   9775  C28 POPEy 284       7.447   8.142  67.024  1.00  0.00           C
ATOM   9778  C29 POPEy 284       7.327   7.992  65.523  1.00  0.00           C
ATOM   9780 0C21 POPEy 284       8.297   8.192  64.623  1.00  0.00           C
ATOM   9782 1C21 POPEy 284       9.697   8.672  64.903  1.00  0.00           C
ATOM   9785 2C21 POPEy 284      10.037   9.922  64.064  1.00  0.00           C
ATOM   9788 3C21 POPEy 284       9.137  11.132  64.373  1.00  0.00           C
ATOM   9791 4C21 POPEy 284       9.917  12.362  64.864  1.00  0.00           C
ATOM   9794 5C21 POPEy 284      10.507  12.172  66.263  1.00  0.00           C
ATOM   9797 6C21 POPEy 284      11.587  13.222  66.574  1.00  0.00           C
ATOM   9800 7C21 POPEy 284      12.237  13.002  67.933  1.00  0.00           C
ATOM   9803 8C21 POPEy 284      13.347  14.012  68.224  1.00  0.00           C
ATOM   9807  C33 POPEy 284       3.507   1.587  70.214  1.00  0.00           C
ATOM   9810  C34 POPEy 284       3.447   1.712  68.683  1.00  0.00           C
ATOM   9813  C35 POPEy 284       4.797   1.497  67.963  1.00  0.00           C
ATOM   9816  C36 POPEy 284       5.117   2.622  66.963  1.00  0.00           C
ATOM   9819  C37 POPEy 284       6.347   2.312  66.104  1.00  0.00           C
ATOM   9822  C38 POPEy 284       6.867   3.452  65.204  1.00  0.00           C
ATOM   9825  C39 POPEy 284       5.867   4.022  64.183  1.00  0.00           C
ATOM   9828 0C31 POPEy 284       4.927   5.092  64.754  1.00  0.00           C
ATOM   9831 1C31 POPEy 284       4.407   6.082  63.693  1.00  0.00           C
ATOM   9834 2C31 POPEy 284       3.437   7.112  64.294  1.00  0.00           C
ATOM   9837 3C31 POPEy 284       2.937   8.142  63.283  1.00  0.00           C
ATOM   9840 4C31 POPEy 284       1.852   9.052  63.874  1.00  0.00           C
ATOM   9843 5C31 POPEy 284       1.242  10.012  62.834  1.00  0.00           C
ATOM   9846 6C31 POPEy 284       0.002  10.752  63.333  1.00  0.00           C
ATOM   9850  NH3 POPEz 285      44.478 112.752  78.483  1.00  0.00           N
ATOM   9854  C12 POPEz 285      45.017 111.371  78.254  1.00  0.00           C
ATOM   9857  C11 POPEz 285      45.647 110.753  79.483  1.00  0.00           C
ATOM   9860  P   POPEz 285      47.007 108.533  79.863  1.00  0.00           P
ATOM   9861  O13 POPEz 285      47.298 109.182  81.163  1.00  0.00           O
ATOM   9862  O14 POPEz 285      46.457 107.173  79.893  1.00  0.00           O
ATOM   9863  O11 POPEz 285      48.268 108.603  78.893  1.00  0.00           O
ATOM   9864  O12 POPEz 285      45.987 109.443  79.104  1.00  0.00           O
ATOM   9865  C1  POPEz 285      47.928 108.302  77.524  1.00  0.00           C
ATOM   9868  C2  POPEz 285      49.147 108.451  76.574  1.00  0.00           C
ATOM   9870  O21 POPEz 285      48.788 108.591  75.184  1.00  0.00           O
ATOM   9871  C21 POPEz 285      47.748 107.962  74.673  1.00  0.00           C
ATOM   9872  O22 POPEz 285      47.077 107.113  75.214  1.00  0.00           O
ATOM   9873  C22 POPEz 285      47.587 108.323  73.213  1.00  0.00           C
ATOM   9876  C3  POPEz 285      50.178 107.313  76.773  1.00  0.00           C
ATOM   9879  O31 POPEz 285      51.267 107.363  75.803  1.00  0.00           O
ATOM   9880  C31 POPEz 285      51.457 106.262  75.073  1.00  0.00           C
ATOM   9881  O32 POPEz 285      50.757 105.273  75.083  1.00  0.00           O
ATOM   9882  C32 POPEz 285      52.618 106.472  74.124  1.00  0.00           C
ATOM   9885  C23 POPEz 285      47.977 107.083  72.393  1.00  0.00           C
ATOM   9888  C24 POPEz 285      48.117 107.341  70.894  1.00  0.00           C
ATOM   9891  C25 POPEz 285      46.867 106.973  70.094  1.00  0.00           C
ATOM   9894  C26 POPEz 285      47.107 107.243  68.613  1.00  0.00           C
ATOM   9897  C27 POPEz 285      45.877 106.973  67.743  1.00  0.00           C
ATOM   9900  C28 POPEz 285      45.817 107.892  66.513  1.00  0.00           C
ATOM   9903  C29 POPEz 285      45.318 109.272  66.893  1.00  0.00           C
ATOM   9905 0C21 POPEz 285      44.128 109.813  66.583  1.00  0.00           C
ATOM   9907 1C21 POPEz 285      43.037 109.173  65.763  1.00  0.00           C
ATOM   9910 2C21 POPEz 285      41.817 108.753  66.613  1.00  0.00           C
ATOM   9913 3C21 POPEz 285      40.757 108.072  65.733  1.00  0.00           C
ATOM   9916 4C21 POPEz 285      39.897 107.031  66.464  1.00  0.00           C
ATOM   9919 5C21 POPEz 285      38.868 107.621  67.433  1.00  0.00           C
ATOM   9922 6C21 POPEz 285      39.237 107.512  68.914  1.00  0.00           C
ATOM   9925 7C21 POPEz 285      37.987 107.652  69.803  1.00  0.00           C
ATOM   9928 8C21 POPEz 285      38.287 107.752  71.294  1.00  0.00           C
ATOM   9932  C33 POPEz 285      52.317 105.963  72.684  1.00  0.00           C
ATOM   9935  C34 POPEz 285      53.417 106.343  71.674  1.00  0.00           C
ATOM   9938  C35 POPEz 285      53.338 105.572  70.344  1.00  0.00           C
ATOM   9941  C36 POPEz 285      53.687 104.083  70.514  1.00  0.00           C
ATOM   9944  C37 POPEz 285      53.978 103.372  69.183  1.00  0.00           C
ATOM   9947  C38 POPEz 285      54.898 102.152  69.343  1.00  0.00           C
ATOM   9950  C39 POPEz 285      55.847 101.973  68.143  1.00  0.00           C
ATOM   9953 0C31 POPEz 285      55.118 101.712  66.814  1.00  0.00           C
ATOM   9956 1C31 POPEz 285      56.037 101.882  65.603  1.00  0.00           C
ATOM   9959 2C31 POPEz 285      55.308 101.572  64.283  1.00  0.00           C
ATOM   9962 3C31 POPEz 285      56.207 101.572  63.044  1.00  0.00           C
ATOM   9965 4C31 POPEz 285      56.678 102.973  62.603  1.00  0.00           C
ATOM   9968 5C31 POPEz 285      57.287 102.962  61.193  1.00  0.00           C
ATOM   9971 6C31 POPEz 285      57.897 104.303  60.774  1.00  0.00           C
ATOM   9975  NH3 POPE0 286       0.592  63.242  38.053  1.00  0.00           N
ATOM   9979  C12 POPE0 286       1.642  63.762  39.014  1.00  0.00           C
ATOM   9982  C11 POPE0 286       2.592  62.632  39.423  1.00  0.00           C
ATOM   9985  P   POPE0 286       4.757  62.182  40.743  1.00  0.00           P
ATOM   9986  O13 POPE0 286       4.737  60.993  39.873  1.00  0.00           O
ATOM   9987  O14 POPE0 286       5.967  63.042  40.683  1.00  0.00           O
ATOM   9988  O11 POPE0 286       4.557  61.673  42.244  1.00  0.00           O
ATOM   9989  O12 POPE0 286       3.487  63.073  40.454  1.00  0.00           O
ATOM   9990  C1  POPE0 286       3.477  60.763  42.554  1.00  0.00           C
ATOM   9993  C2  POPE0 286       3.927  59.382  43.144  1.00  0.00           C
ATOM   9995  O21 POPE0 286       3.717  59.302  44.563  1.00  0.00           O
ATOM   9996  C21 POPE0 286       4.287  60.212  45.353  1.00  0.00           C
ATOM   9997  O22 POPE0 286       5.117  61.033  45.023  1.00  0.00           O
ATOM   9998  C22 POPE0 286       3.637  60.132  46.733  1.00  0.00           C
ATOM  10001  C3  POPE0 286       5.357  58.913  42.694  1.00  0.00           C
ATOM  10004  O31 POPE0 286       5.467  57.502  42.403  1.00  0.00           O
ATOM  10005  C31 POPE0 286       5.977  56.572  43.233  1.00  0.00           C
ATOM  10006  O32 POPE0 286       6.297  55.452  42.873  1.00  0.00           O
ATOM  10007  C32 POPE0 286       6.137  57.042  44.674  1.00  0.00           C
ATOM  10010  C23 POPE0 286       4.647  60.052  47.903  1.00  0.00           C
ATOM  10013  C24 POPE0 286       3.947  60.433  49.213  1.00  0.00           C
ATOM  10016  C25 POPE0 286       4.747  60.132  50.493  1.00  0.00           C
ATOM  10019  C26 POPE0 286       4.417  58.762  51.104  1.00  0.00           C
ATOM  10022  C27 POPE0 286       4.827  58.662  52.583  1.00  0.00           C
ATOM  10025  C28 POPE0 286       4.057  57.572  53.364  1.00  0.00           C
ATOM  10028  C29 POPE0 286       4.417  56.173  52.944  1.00  0.00           C
ATOM  10030 0C21 POPE0 286       4.477  55.092  53.744  1.00  0.00           C
ATOM  10032 1C21 POPE0 286       4.197  55.062  55.223  1.00  0.00           C
ATOM  10035 2C21 POPE0 286       2.727  54.783  55.594  1.00  0.00           C
ATOM  10038 3C21 POPE0 286       2.272  53.342  55.283  1.00  0.00           C
ATOM  10041 4C21 POPE0 286       1.002  52.902  56.033  1.00  0.00           C
ATOM  10044 5C21 POPE0 286       1.102  53.022  57.564  1.00  0.00           C
ATOM  10047 6C21 POPE0 286       0.212  52.042  58.353  1.00  0.00           C
ATOM  10050 7C21 POPE0 286      -0.358  52.663  59.633  1.00  0.00           C
ATOM  10053 8C21 POPE0 286      -1.038  51.642  60.553  1.00  0.00           C
ATOM  10057  C33 POPE0 286       6.677  55.912  45.573  1.00  0.00           C
ATOM  10060  C34 POPE0 286       6.937  56.413  47.003  1.00  0.00           C
ATOM  10063  C35 POPE0 286       7.687  55.392  47.863  1.00  0.00           C
ATOM  10066  C36 POPE0 286       7.927  55.903  49.293  1.00  0.00           C
ATOM  10069  C37 POPE0 286       8.587  54.853  50.194  1.00  0.00           C
ATOM  10072  C38 POPE0 286       8.697  55.293  51.664  1.00  0.00           C
ATOM  10075  C39 POPE0 286       9.177  54.152  52.564  1.00  0.00           C
ATOM  10078 0C31 POPE0 286       9.247  54.542  54.053  1.00  0.00           C
ATOM  10081 1C31 POPE0 286       9.757  53.393  54.934  1.00  0.00           C
ATOM  10084 2C31 POPE0 286       9.527  53.592  56.434  1.00  0.00           C
ATOM  10087 3C31 POPE0 286      10.147  54.862  57.033  1.00  0.00           C
ATOM  10090 4C31 POPE0 286       9.947  54.932  58.553  1.00  0.00           C
ATOM  10093 5C31 POPE0 286      10.507  56.212  59.183  1.00  0.00           C
ATOM  10096 6C31 POPE0 286       9.967  56.452  60.603  1.00  0.00           C
ATOM  10100  NH3 POPE1 287      81.448  73.253  35.213  1.00  0.00           N
ATOM  10104  C12 POPE1 287      82.937  73.112  35.043  1.00  0.00           C
ATOM  10107  C11 POPE1 287      83.378  71.932  34.173  1.00  0.00           C
ATOM  10110  P   POPE1 287      86.008  72.042  33.954  1.00  0.00           P
ATOM  10111  O13 POPE1 287      86.027  70.783  34.713  1.00  0.00           O
ATOM  10112  O14 POPE1 287      86.888  72.122  32.773  1.00  0.00           O
ATOM  10113  O11 POPE1 287      86.377  73.202  34.963  1.00  0.00           O
ATOM  10114  O12 POPE1 287      84.537  72.333  33.463  1.00  0.00           O
ATOM  10115  C1  POPE1 287      87.588  73.952  34.754  1.00  0.00           C
ATOM  10118  C2  POPE1 287      88.327  74.213  36.104  1.00  0.00           C
ATOM  10120  O21 POPE1 287      88.968  75.493  36.153  1.00  0.00           O
ATOM  10121  C21 POPE1 287      88.278  76.592  35.994  1.00  0.00           C
ATOM  10122  O22 POPE1 287      87.107  76.713  35.654  1.00  0.00           O
ATOM  10123  C22 POPE1 287      89.138  77.743  36.493  1.00  0.00           C
ATOM  10126  C3  POPE1 287      89.408  73.122  36.403  1.00  0.00           C
ATOM  10129  O31 POPE1 287      90.078  73.353  37.673  1.00  0.00           O
ATOM  10130  C31 POPE1 287      91.388  73.003  37.713  1.00  0.00           C
ATOM  10131  O32 POPE1 287      92.007  72.533  36.783  1.00  0.00           O
ATOM  10132  C32 POPE1 287      91.937  73.283  39.123  1.00  0.00           C
ATOM  10135  C23 POPE1 287      88.467  78.522  37.643  1.00  0.00           C
ATOM  10138  C24 POPE1 287      89.467  79.463  38.323  1.00  0.00           C
ATOM  10141  C25 POPE1 287      88.858  80.252  39.483  1.00  0.00           C
ATOM  10144  C26 POPE1 287      89.838  81.262  40.124  1.00  0.00           C
ATOM  10147  C27 POPE1 287      89.437  81.623  41.564  1.00  0.00           C
ATOM  10150  C28 POPE1 287      90.397  82.633  42.213  1.00  0.00           C
ATOM  10153  C29 POPE1 287      89.998  82.852  43.653  1.00  0.00           C
ATOM  10155 0C21 POPE1 287      89.768  84.023  44.274  1.00  0.00           C
ATOM  10157 1C21 POPE1 287      89.927  85.413  43.713  1.00  0.00           C
ATOM  10160 2C21 POPE1 287      90.728  86.322  44.664  1.00  0.00           C
ATOM  10163 3C21 POPE1 287      92.198  85.902  44.773  1.00  0.00           C
ATOM  10166 4C21 POPE1 287      92.998  86.752  45.774  1.00  0.00           C
ATOM  10169 5C21 POPE1 287      94.457  86.281  45.854  1.00  0.00           C
ATOM  10172 6C21 POPE1 287      95.327  87.162  46.753  1.00  0.00           C
ATOM  10175 7C21 POPE1 287      96.738  86.592  46.943  1.00  0.00           C
ATOM  10178 8C21 POPE1 287      97.548  87.313  48.024  1.00  0.00           C
ATOM  10182  C33 POPE1 287      92.237  74.783  39.433  1.00  0.00           C
ATOM  10185  C34 POPE1 287      91.837  75.212  40.854  1.00  0.00           C
ATOM  10188  C35 POPE1 287      92.618  74.512  41.983  1.00  0.00           C
ATOM  10191  C36 POPE1 287      93.987  75.132  42.294  1.00  0.00           C
ATOM  10194  C37 POPE1 287      94.777  74.323  43.333  1.00  0.00           C
ATOM  10197  C38 POPE1 287      96.008  75.043  43.903  1.00  0.00           C
ATOM  10200  C39 POPE1 287      95.698  75.882  45.153  1.00  0.00           C
ATOM  10203 0C31 POPE1 287      95.498  75.052  46.434  1.00  0.00           C
ATOM  10206 1C31 POPE1 287      94.987  75.912  47.603  1.00  0.00           C
ATOM  10209 2C31 POPE1 287      94.838  75.152  48.923  1.00  0.00           C
ATOM  10212 3C31 POPE1 287      96.167  74.673  49.534  1.00  0.00           C
ATOM  10215 4C31 POPE1 287      96.188  74.833  51.063  1.00  0.00           C
ATOM  10218 5C31 POPE1 287      97.357  74.113  51.733  1.00  0.00           C
ATOM  10221 6C31 POPE1 287      97.258  74.113  53.263  1.00  0.00           C
ATOM  10225  NH3 POPE2 288      16.067  61.582  85.033  1.00  0.00           N
ATOM  10229  C12 POPE2 288      15.657  60.482  85.963  1.00  0.00           C
ATOM  10232  C11 POPE2 288      16.777  60.233  86.993  1.00  0.00           C
ATOM  10235  P   POPE2 288      17.007  57.673  87.334  1.00  0.00           P
ATOM  10236  O13 POPE2 288      18.467  57.743  87.173  1.00  0.00           O
ATOM  10237  O14 POPE2 288      16.427  56.623  88.204  1.00  0.00           O
ATOM  10238  O11 POPE2 288      16.367  57.493  85.893  1.00  0.00           O
ATOM  10239  O12 POPE2 288      16.497  59.102  87.804  1.00  0.00           O
ATOM  10240  C1  POPE2 288      17.087  56.932  84.793  1.00  0.00           C
ATOM  10243  C2  POPE2 288      17.737  58.022  83.893  1.00  0.00           C
ATOM  10245  O21 POPE2 288      17.217  57.972  82.553  1.00  0.00           O
ATOM  10246  C21 POPE2 288      17.767  57.132  81.694  1.00  0.00           C
ATOM  10247  O22 POPE2 288      18.457  56.162  81.983  1.00  0.00           O
ATOM  10248  C22 POPE2 288      17.427  57.612  80.263  1.00  0.00           C
ATOM  10251  C3  POPE2 288      19.298  58.052  84.013  1.00  0.00           C
ATOM  10254  O31 POPE2 288      19.997  58.752  82.963  1.00  0.00           O
ATOM  10255  C31 POPE2 288      19.728  60.022  82.714  1.00  0.00           C
ATOM  10256  O32 POPE2 288      18.767  60.653  83.093  1.00  0.00           O
ATOM  10257  C32 POPE2 288      20.868  60.522  81.834  1.00  0.00           C
ATOM  10260  C23 POPE2 288      18.507  57.302  79.183  1.00  0.00           C
ATOM  10263  C24 POPE2 288      18.397  58.242  77.963  1.00  0.00           C
ATOM  10266  C25 POPE2 288      19.218  57.762  76.753  1.00  0.00           C
ATOM  10269  C26 POPE2 288      18.697  58.292  75.393  1.00  0.00           C
ATOM  10272  C27 POPE2 288      19.477  57.712  74.194  1.00  0.00           C
ATOM  10275  C28 POPE2 288      18.837  58.042  72.824  1.00  0.00           C
ATOM  10278  C29 POPE2 288      19.277  57.092  71.733  1.00  0.00           C
ATOM  10280 0C21 POPE2 288      19.878  57.372  70.564  1.00  0.00           C
ATOM  10282 1C21 POPE2 288      20.267  58.722  70.033  1.00  0.00           C
ATOM  10285 2C21 POPE2 288      19.267  59.222  68.973  1.00  0.00           C
ATOM  10288 3C21 POPE2 288      19.298  58.463  67.634  1.00  0.00           C
ATOM  10291 4C21 POPE2 288      17.997  58.592  66.834  1.00  0.00           C
ATOM  10294 5C21 POPE2 288      17.587  60.022  66.454  1.00  0.00           C
ATOM  10297 6C21 POPE2 288      18.537  60.702  65.453  1.00  0.00           C
ATOM  10300 7C21 POPE2 288      17.967  62.003  64.883  1.00  0.00           C
ATOM  10303 8C21 POPE2 288      18.827  62.622  63.773  1.00  0.00           C
ATOM  10307  C33 POPE2 288      20.618  61.922  81.233  1.00  0.00           C
ATOM  10310  C34 POPE2 288      21.827  62.452  80.444  1.00  0.00           C
ATOM  10313  C35 POPE2 288      22.298  61.512  79.323  1.00  0.00           C
ATOM  10316  C36 POPE2 288      23.587  61.963  78.634  1.00  0.00           C
ATOM  10319  C37 POPE2 288      24.228  60.823  77.824  1.00  0.00           C
ATOM  10322  C38 POPE2 288      25.527  61.232  77.124  1.00  0.00           C
ATOM  10325  C39 POPE2 288      26.337  60.033  76.604  1.00  0.00           C
ATOM  10328 0C31 POPE2 288      25.677  59.253  75.463  1.00  0.00           C
ATOM  10331 1C31 POPE2 288      26.568  58.112  74.943  1.00  0.00           C
ATOM  10334 2C31 POPE2 288      25.957  57.392  73.724  1.00  0.00           C
ATOM  10337 3C31 POPE2 288      26.917  56.402  73.053  1.00  0.00           C
ATOM  10340 4C31 POPE2 288      26.317  55.772  71.783  1.00  0.00           C
ATOM  10343 5C31 POPE2 288      27.167  54.632  71.204  1.00  0.00           C
ATOM  10346 6C31 POPE2 288      26.447  53.842  70.114  1.00  0.00           C
ATOM  10350  NH3 POPE3 289      15.297  35.192  76.204  1.00  0.00           N
ATOM  10354  C12 POPE3 289      16.777  35.213  76.323  1.00  0.00           C
ATOM  10357  C11 POPE3 289      17.297  34.112  77.243  1.00  0.00           C
ATOM  10360  P   POPE3 289      19.637  32.873  77.243  1.00  0.00           P
ATOM  10361  O13 POPE3 289      19.987  32.583  78.643  1.00  0.00           O
ATOM  10362  O14 POPE3 289      19.057  31.792  76.393  1.00  0.00           O
ATOM  10363  O11 POPE3 289      20.887  33.432  76.493  1.00  0.00           O
ATOM  10364  O12 POPE3 289      18.717  34.152  77.184  1.00  0.00           O
ATOM  10365  C1  POPE3 289      20.647  34.082  75.254  1.00  0.00           C
ATOM  10368  C2  POPE3 289      21.817  33.802  74.314  1.00  0.00           C
ATOM  10370  O21 POPE3 289      21.657  34.603  73.143  1.00  0.00           O
ATOM  10371  C21 POPE3 289      21.887  35.882  73.303  1.00  0.00           C
ATOM  10372  O22 POPE3 289      22.237  36.442  74.323  1.00  0.00           O
ATOM  10373  C22 POPE3 289      21.557  36.533  71.963  1.00  0.00           C
ATOM  10376  C3  POPE3 289      21.857  32.302  73.914  1.00  0.00           C
ATOM  10379  O31 POPE3 289      22.737  32.062  72.804  1.00  0.00           O
ATOM  10380  C31 POPE3 289      22.277  32.403  71.594  1.00  0.00           C
ATOM  10381  O32 POPE3 289      22.818  33.213  70.864  1.00  0.00           O
ATOM  10382  C32 POPE3 289      21.137  31.512  71.134  1.00  0.00           C
ATOM  10385  C23 POPE3 289      22.048  37.993  71.913  1.00  0.00           C
ATOM  10388  C24 POPE3 289      21.977  38.603  70.503  1.00  0.00           C
ATOM  10391  C25 POPE3 289      22.937  37.923  69.513  1.00  0.00           C
ATOM  10394  C26 POPE3 289      22.317  37.743  68.123  1.00  0.00           C
ATOM  10397  C27 POPE3 289      23.238  36.923  67.194  1.00  0.00           C
ATOM  10400  C28 POPE3 289      22.657  36.652  65.783  1.00  0.00           C
ATOM  10403  C29 POPE3 289      21.877  37.772  65.134  1.00  0.00           C
ATOM  10405 0C21 POPE3 289      22.308  39.022  64.873  1.00  0.00           C
ATOM  10407 1C21 POPE3 289      23.667  39.612  65.153  1.00  0.00           C
ATOM  10410 2C21 POPE3 289      24.417  40.042  63.874  1.00  0.00           C
ATOM  10413 3C21 POPE3 289      23.587  40.942  62.963  1.00  0.00           C
ATOM  10416 4C21 POPE3 289      24.377  41.673  61.864  1.00  0.00           C
ATOM  10419 5C21 POPE3 289      25.337  40.792  61.053  1.00  0.00           C
ATOM  10422 6C21 POPE3 289      25.787  41.522  59.773  1.00  0.00           C
ATOM  10425 7C21 POPE3 289      26.837  40.752  58.973  1.00  0.00           C
ATOM  10428 8C21 POPE3 289      26.888  41.192  57.504  1.00  0.00           C
ATOM  10432  C33 POPE3 289      20.727  31.772  69.664  1.00  0.00           C
ATOM  10435  C34 POPE3 289      19.717  30.722  69.194  1.00  0.00           C
ATOM  10438  C35 POPE3 289      19.118  31.022  67.824  1.00  0.00           C
ATOM  10441  C36 POPE3 289      20.087  30.862  66.643  1.00  0.00           C
ATOM  10444  C37 POPE3 289      19.417  31.263  65.324  1.00  0.00           C
ATOM  10447  C38 POPE3 289      20.197  30.772  64.094  1.00  0.00           C
ATOM  10450  C39 POPE3 289      19.457  31.022  62.764  1.00  0.00           C
ATOM  10453 0C31 POPE3 289      19.068  32.482  62.533  1.00  0.00           C
ATOM  10456 1C31 POPE3 289      18.837  32.792  61.053  1.00  0.00           C
ATOM  10459 2C31 POPE3 289      18.207  34.173  60.813  1.00  0.00           C
ATOM  10462 3C31 POPE3 289      18.157  34.572  59.323  1.00  0.00           C
ATOM  10465 4C31 POPE3 289      17.458  33.522  58.443  1.00  0.00           C
ATOM  10468 5C31 POPE3 289      17.287  33.972  56.983  1.00  0.00           C
ATOM  10471 6C31 POPE3 289      16.727  32.873  56.093  1.00  0.00           C
ATOM  10475  NH3 POPE4 290     118.257  -1.083  77.503  1.00  0.00           N
ATOM  10479  C12 POPE4 290     118.257  -0.433  78.844  1.00  0.00           C
ATOM  10482  C11 POPE4 290     117.737   0.987  78.663  1.00  0.00           C
ATOM  10485  P   POPE4 290     119.828   2.512  78.663  1.00  0.00           P
ATOM  10486  O13 POPE4 290     119.248   3.052  79.904  1.00  0.00           O
ATOM  10487  O14 POPE4 290     120.927   1.537  78.733  1.00  0.00           O
ATOM  10488  O11 POPE4 290     120.218   3.682  77.684  1.00  0.00           O
ATOM  10489  O12 POPE4 290     118.637   1.792  77.883  1.00  0.00           O
ATOM  10490  C1  POPE4 290     119.747   3.812  76.344  1.00  0.00           C
ATOM  10493  C2  POPE4 290     120.728   3.192  75.344  1.00  0.00           C
ATOM  10495  O21 POPE4 290     120.418   3.772  74.043  1.00  0.00           O
ATOM  10496  C21 POPE4 290     121.547   4.132  73.394  1.00  0.00           C
ATOM  10497  O22 POPE4 290     122.678   3.892  73.763  1.00  0.00           O
ATOM  10498  C22 POPE4 290     121.228   4.882  72.103  1.00  0.00           C
ATOM  10501  C3  POPE4 290     120.617   1.637  75.304  1.00  0.00           C
ATOM  10504  O31 POPE4 290     121.407   1.077  74.244  1.00  0.00           O
ATOM  10505  C31 POPE4 290     122.718   1.017  74.563  1.00  0.00           C
ATOM  10506  O32 POPE4 290     123.187   1.297  75.654  1.00  0.00           O
ATOM  10507  C32 POPE4 290     123.518   0.587  73.333  1.00  0.00           C
ATOM  10510  C23 POPE4 290     122.137   4.402  70.953  1.00  0.00           C
ATOM  10513  C24 POPE4 290     121.748   3.042  70.374  1.00  0.00           C
ATOM  10516  C25 POPE4 290     122.918   2.442  69.583  1.00  0.00           C
ATOM  10519  C26 POPE4 290     122.557   1.287  68.634  1.00  0.00           C
ATOM  10522  C27 POPE4 290     123.807   0.847  67.844  1.00  0.00           C
ATOM  10525  C28 POPE4 290     123.567   0.717  66.323  1.00  0.00           C
ATOM  10528  C29 POPE4 290     124.768   1.147  65.503  1.00  0.00           C
ATOM  10530 0C21 POPE4 290     125.567   0.387  64.733  1.00  0.00           C
ATOM  10532 1C21 POPE4 290     125.528  -1.103  64.513  1.00  0.00           C
ATOM  10535 2C21 POPE4 290     126.908  -1.783  64.733  1.00  0.00           C
ATOM  10538 3C21 POPE4 290     128.028  -1.223  63.833  1.00  0.00           C
ATOM  10541 4C21 POPE4 290     129.397  -1.873  64.084  1.00  0.00           C
ATOM  10544 5C21 POPE4 290     130.517  -1.213  63.274  1.00  0.00           C
ATOM  10547 6C21 POPE4 290     131.902  -1.733  63.684  1.00  0.00           C
ATOM  10550 7C21 POPE4 290     133.052  -1.183  62.824  1.00  0.00           C
ATOM  10553 8C21 POPE4 290     134.413  -1.733  63.263  1.00  0.00           C
ATOM  10557  C33 POPE4 290     124.828   1.387  73.204  1.00  0.00           C
ATOM  10560  C34 POPE4 290     125.878   0.717  72.303  1.00  0.00           C
ATOM  10563  C35 POPE4 290     126.918   1.672  71.744  1.00  0.00           C
ATOM  10566  C36 POPE4 290     126.338   2.542  70.634  1.00  0.00           C
ATOM  10569  C37 POPE4 290     127.328   3.592  70.143  1.00  0.00           C
ATOM  10572  C38 POPE4 290     126.708   4.502  69.083  1.00  0.00           C
ATOM  10575  C39 POPE4 290     127.448   5.832  68.973  1.00  0.00           C
ATOM  10578 0C31 POPE4 290     128.928   5.662  68.604  1.00  0.00           C
ATOM  10581 1C31 POPE4 290     129.637   7.012  68.543  1.00  0.00           C
ATOM  10584 2C31 POPE4 290     131.028   6.932  67.893  1.00  0.00           C
ATOM  10587 3C31 POPE4 290     131.823   8.242  68.033  1.00  0.00           C
ATOM  10590 4C31 POPE4 290     130.967   9.492  67.784  1.00  0.00           C
ATOM  10593 5C31 POPE4 290     131.762  10.802  67.774  1.00  0.00           C
ATOM  10596 6C31 POPE4 290     130.838  12.002  67.583  1.00  0.00           C
ATOM  10600  NH3 POPE5 291      51.337 118.342  78.763  1.00  0.00           N
ATOM  10604  C12 POPE5 291      51.277 116.842  78.643  1.00  0.00           C
ATOM  10607  C11 POPE5 291      52.377 116.243  77.734  1.00  0.00           C
ATOM  10610  P   POPE5 291      53.408 113.832  77.273  1.00  0.00           P
ATOM  10611  O13 POPE5 291      52.928 112.442  77.293  1.00  0.00           O
ATOM  10612  O14 POPE5 291      54.577 114.083  78.134  1.00  0.00           O
ATOM  10613  O11 POPE5 291      53.728 114.232  75.783  1.00  0.00           O
ATOM  10614  O12 POPE5 291      52.247 114.823  77.684  1.00  0.00           O
ATOM  10615  C1  POPE5 291      53.307 113.302  74.764  1.00  0.00           C
ATOM  10618  C2  POPE5 291      53.798 113.773  73.374  1.00  0.00           C
ATOM  10620  O21 POPE5 291      53.707 112.671  72.424  1.00  0.00           O
ATOM  10621  C21 POPE5 291      52.478 112.531  71.884  1.00  0.00           C
ATOM  10622  O22 POPE5 291      51.568 113.333  71.993  1.00  0.00           O
ATOM  10623  C22 POPE5 291      52.408 111.211  71.113  1.00  0.00           C
ATOM  10626  C3  POPE5 291      55.248 114.333  73.483  1.00  0.00           C
ATOM  10629  O31 POPE5 291      55.708 114.893  72.243  1.00  0.00           O
ATOM  10630  C31 POPE5 291      56.548 114.142  71.563  1.00  0.00           C
ATOM  10631  O32 POPE5 291      57.018 113.072  71.913  1.00  0.00           O
ATOM  10632  C32 POPE5 291      56.808 114.792  70.204  1.00  0.00           C
ATOM  10635  C23 POPE5 291      50.997 110.683  70.763  1.00  0.00           C
ATOM  10638  C24 POPE5 291      51.088 109.312  70.053  1.00  0.00           C
ATOM  10641  C25 POPE5 291      50.368 109.252  68.704  1.00  0.00           C
ATOM  10644  C26 POPE5 291      51.167 109.912  67.573  1.00  0.00           C
ATOM  10647  C27 POPE5 291      50.397 109.932  66.244  1.00  0.00           C
ATOM  10650  C28 POPE5 291      50.768 111.143  65.354  1.00  0.00           C
ATOM  10653  C29 POPE5 291      52.187 111.082  64.854  1.00  0.00           C
ATOM  10655 0C21 POPE5 291      52.567 110.872  63.574  1.00  0.00           C
ATOM  10657 1C21 POPE5 291      51.657 110.653  62.393  1.00  0.00           C
ATOM  10660 2C21 POPE5 291      51.358 109.163  62.143  1.00  0.00           C
ATOM  10663 3C21 POPE5 291      52.598 108.363  61.694  1.00  0.00           C
ATOM  10666 4C21 POPE5 291      52.287 106.892  61.403  1.00  0.00           C
ATOM  10669 5C21 POPE5 291      53.447 106.203  60.673  1.00  0.00           C
ATOM  10672 6C21 POPE5 291      53.128 104.772  60.233  1.00  0.00           C
ATOM  10675 7C21 POPE5 291      54.068 104.312  59.113  1.00  0.00           C
ATOM  10678 8C21 POPE5 291      53.907 102.833  58.744  1.00  0.00           C
ATOM  10682  C33 POPE5 291      57.468 113.781  69.244  1.00  0.00           C
ATOM  10685  C34 POPE5 291      57.408 114.202  67.774  1.00  0.00           C
ATOM  10688  C35 POPE5 291      56.048 113.983  67.103  1.00  0.00           C
ATOM  10691  C36 POPE5 291      56.097 114.322  65.614  1.00  0.00           C
ATOM  10694  C37 POPE5 291      54.737 114.282  64.903  1.00  0.00           C
ATOM  10697  C38 POPE5 291      54.728 115.273  63.734  1.00  0.00           C
ATOM  10700  C39 POPE5 291      53.677 115.023  62.663  1.00  0.00           C
ATOM  10703 0C31 POPE5 291      52.237 115.121  63.173  1.00  0.00           C
ATOM  10706 1C31 POPE5 291      51.257 115.171  62.004  1.00  0.00           C
ATOM  10709 2C31 POPE5 291      49.798 115.212  62.443  1.00  0.00           C
ATOM  10712 3C31 POPE5 291      48.817 115.462  61.283  1.00  0.00           C
ATOM  10715 4C31 POPE5 291      49.068 114.522  60.103  1.00  0.00           C
ATOM  10718 5C31 POPE5 291      47.998 114.643  59.024  1.00  0.00           C
ATOM  10721 6C31 POPE5 291      48.317 113.773  57.814  1.00  0.00           C
ATOM  10725  NH3 POPE6 292      45.617 122.882  36.783  1.00  0.00           N
ATOM  10729  C12 POPE6 292      44.817 122.833  35.524  1.00  0.00           C
ATOM  10732  C11 POPE6 292      43.458 122.173  35.763  1.00  0.00           C
ATOM  10735  P   POPE6 292      43.408 120.062  37.303  1.00  0.00           P
ATOM  10736  O13 POPE6 292      42.107 120.462  37.873  1.00  0.00           O
ATOM  10737  O14 POPE6 292      43.718 118.622  37.213  1.00  0.00           O
ATOM  10738  O11 POPE6 292      44.557 120.823  38.103  1.00  0.00           O
ATOM  10739  O12 POPE6 292      43.607 120.762  35.914  1.00  0.00           O
ATOM  10740  C1  POPE6 292      45.407 120.143  39.024  1.00  0.00           C
ATOM  10743  C2  POPE6 292      45.507 120.902  40.363  1.00  0.00           C
ATOM  10745  O21 POPE6 292      46.207 120.031  41.283  1.00  0.00           O
ATOM  10746  C21 POPE6 292      46.987 120.702  42.123  1.00  0.00           C
ATOM  10747  O22 POPE6 292      47.158 121.912  42.123  1.00  0.00           O
ATOM  10748  C22 POPE6 292      47.657 119.753  43.123  1.00  0.00           C
ATOM  10751  C3  POPE6 292      44.097 121.351  40.904  1.00  0.00           C
ATOM  10754  O31 POPE6 292      43.978 121.322  42.343  1.00  0.00           O
ATOM  10755  C31 POPE6 292      43.068 122.143  42.853  1.00  0.00           C
ATOM  10756  O32 POPE6 292      42.487 123.022  42.254  1.00  0.00           O
ATOM  10757  C32 POPE6 292      42.798 121.712  44.303  1.00  0.00           C
ATOM  10760  C23 POPE6 292      48.097 120.532  44.373  1.00  0.00           C
ATOM  10763  C24 POPE6 292      48.607 119.692  45.543  1.00  0.00           C
ATOM  10766  C25 POPE6 292      49.208 120.562  46.653  1.00  0.00           C
ATOM  10769  C26 POPE6 292      50.677 120.933  46.374  1.00  0.00           C
ATOM  10772  C27 POPE6 292      51.218 122.052  47.283  1.00  0.00           C
ATOM  10775  C28 POPE6 292      52.717 122.341  47.083  1.00  0.00           C
ATOM  10778  C29 POPE6 292      53.588 121.192  47.523  1.00  0.00           C
ATOM  10780 0C21 POPE6 292      54.717 121.231  48.253  1.00  0.00           C
ATOM  10782 1C21 POPE6 292      55.448 122.442  48.763  1.00  0.00           C
ATOM  10785 2C21 POPE6 292      56.917 122.512  48.294  1.00  0.00           C
ATOM  10788 3C21 POPE6 292      57.738 123.512  49.123  1.00  0.00           C
ATOM  10791 4C21 POPE6 292      59.248 123.412  48.864  1.00  0.00           C
ATOM  10794 5C21 POPE6 292      60.108 124.242  49.843  1.00  0.00           C
ATOM  10797 6C21 POPE6 292      60.077 123.711  51.283  1.00  0.00           C
ATOM  10800 7C21 POPE6 292      60.927 124.543  52.254  1.00  0.00           C
ATOM  10803 8C21 POPE6 292      60.937 123.983  53.684  1.00  0.00           C
ATOM  10807  C33 POPE6 292      42.407 122.892  45.223  1.00  0.00           C
ATOM  10810  C34 POPE6 292      43.607 123.622  45.833  1.00  0.00           C
ATOM  10813  C35 POPE6 292      44.338 122.822  46.933  1.00  0.00           C
ATOM  10816  C36 POPE6 292      45.057 123.743  47.933  1.00  0.00           C
ATOM  10819  C37 POPE6 292      45.978 122.982  48.903  1.00  0.00           C
ATOM  10822  C38 POPE6 292      46.277 123.802  50.163  1.00  0.00           C
ATOM  10825  C39 POPE6 292      47.088 123.053  51.244  1.00  0.00           C
ATOM  10828 0C31 POPE6 292      46.407 121.752  51.704  1.00  0.00           C
ATOM  10831 1C31 POPE6 292      47.088 121.063  52.893  1.00  0.00           C
ATOM  10834 2C31 POPE6 292      46.857 121.742  54.243  1.00  0.00           C
ATOM  10837 3C31 POPE6 292      47.048 120.753  55.404  1.00  0.00           C
ATOM  10840 4C31 POPE6 292      46.888 121.402  56.783  1.00  0.00           C
ATOM  10843 5C31 POPE6 292      47.018 120.403  57.944  1.00  0.00           C
ATOM  10846 6C31 POPE6 292      46.857 121.052  59.313  1.00  0.00           C
ATOM  10850  NH3 POPE7 293     101.997  98.722  73.744  1.00  0.00           N
ATOM  10854  C12 POPE7 293     101.018  98.372  74.843  1.00  0.00           C
ATOM  10857  C11 POPE7 293      99.787  99.293  74.904  1.00  0.00           C
ATOM  10860  P   POPE7 293      97.657  99.953  73.563  1.00  0.00           P
ATOM  10861  O13 POPE7 293      96.368  99.282  73.873  1.00  0.00           O
ATOM  10862  O14 POPE7 293      97.877 101.273  74.194  1.00  0.00           O
ATOM  10863  O11 POPE7 293      97.787 100.133  72.004  1.00  0.00           O
ATOM  10864  O12 POPE7 293      98.868  98.972  73.864  1.00  0.00           O
ATOM  10865  C1  POPE7 293      99.068 100.182  71.353  1.00  0.00           C
ATOM  10868  C2  POPE7 293      99.248  99.062  70.293  1.00  0.00           C
ATOM  10870  O21 POPE7 293     100.118  99.552  69.273  1.00  0.00           O
ATOM  10871  C21 POPE7 293     101.397  99.223  69.404  1.00  0.00           C
ATOM  10872  O22 POPE7 293     101.888  98.673  70.374  1.00  0.00           O
ATOM  10873  C22 POPE7 293     102.058  99.482  68.033  1.00  0.00           C
ATOM  10876  C3  POPE7 293      97.888  98.633  69.644  1.00  0.00           C
ATOM  10879  O31 POPE7 293      98.058  97.652  68.574  1.00  0.00           O
ATOM  10880  C31 POPE7 293      98.168  98.172  67.354  1.00  0.00           C
ATOM  10881  O32 POPE7 293      97.958  99.333  67.053  1.00  0.00           O
ATOM  10882  C32 POPE7 293      98.508  97.062  66.344  1.00  0.00           C
ATOM  10885  C23 POPE7 293     103.548  99.092  67.883  1.00  0.00           C
ATOM  10888  C24 POPE7 293     103.847  97.612  67.634  1.00  0.00           C
ATOM  10891  C25 POPE7 293     103.117  97.043  66.403  1.00  0.00           C
ATOM  10894  C26 POPE7 293     103.588  95.653  65.983  1.00  0.00           C
ATOM  10897  C27 POPE7 293     104.957  95.653  65.283  1.00  0.00           C
ATOM  10900  C28 POPE7 293     105.138  94.372  64.443  1.00  0.00           C
ATOM  10903  C29 POPE7 293     106.417  94.312  63.663  1.00  0.00           C
ATOM  10905 0C21 POPE7 293     106.967  93.183  63.184  1.00  0.00           C
ATOM  10907 1C21 POPE7 293     106.388  91.803  63.313  1.00  0.00           C
ATOM  10910 2C21 POPE7 293     106.507  91.012  61.993  1.00  0.00           C
ATOM  10913 3C21 POPE7 293     105.857  91.712  60.794  1.00  0.00           C
ATOM  10916 4C21 POPE7 293     105.747  90.812  59.544  1.00  0.00           C
ATOM  10919 5C21 POPE7 293     104.297  90.492  59.183  1.00  0.00           C
ATOM  10922 6C21 POPE7 293     104.168  89.723  57.863  1.00  0.00           C
ATOM  10925 7C21 POPE7 293     102.708  89.543  57.434  1.00  0.00           C
ATOM  10928 8C21 POPE7 293     102.557  88.862  56.074  1.00  0.00           C
ATOM  10932  C33 POPE7 293      98.497  97.572  64.873  1.00  0.00           C
ATOM  10935  C34 POPE7 293      98.828  96.492  63.833  1.00  0.00           C
ATOM  10938  C35 POPE7 293     100.327  96.182  63.713  1.00  0.00           C
ATOM  10941  C36 POPE7 293     101.058  97.162  62.783  1.00  0.00           C
ATOM  10944  C37 POPE7 293     102.568  96.912  62.653  1.00  0.00           C
ATOM  10947  C38 POPE7 293     103.098  97.332  61.273  1.00  0.00           C
ATOM  10950  C39 POPE7 293     104.628  97.461  61.193  1.00  0.00           C
ATOM  10953 0C31 POPE7 293     105.078  97.612  59.743  1.00  0.00           C
ATOM  10956 1C31 POPE7 293     106.557  97.992  59.563  1.00  0.00           C
ATOM  10959 2C31 POPE7 293     106.908  98.253  58.094  1.00  0.00           C
ATOM  10962 3C31 POPE7 293     107.198  96.982  57.283  1.00  0.00           C
ATOM  10965 4C31 POPE7 293     107.317  97.232  55.774  1.00  0.00           C
ATOM  10968 5C31 POPE7 293     107.888  96.042  55.004  1.00  0.00           C
ATOM  10971 6C31 POPE7 293     107.947  96.253  53.483  1.00  0.00           C
ATOM  10975  NH3 POPE8 294     111.717  70.842  38.073  1.00  0.00           N
ATOM  10979  C12 POPE8 294     111.557  69.792  37.013  1.00  0.00           C
ATOM  10982  C11 POPE8 294     112.818  68.942  37.094  1.00  0.00           C
ATOM  10985  P   POPE8 294     113.607  67.143  38.853  1.00  0.00           P
ATOM  10986  O13 POPE8 294     112.697  66.532  39.843  1.00  0.00           O
ATOM  10987  O14 POPE8 294     113.958  66.363  37.643  1.00  0.00           O
ATOM  10988  O11 POPE8 294     114.957  67.603  39.524  1.00  0.00           O
ATOM  10989  O12 POPE8 294     113.028  68.542  38.443  1.00  0.00           O
ATOM  10990  C1  POPE8 294     116.067  66.702  39.563  1.00  0.00           C
ATOM  10993  C2  POPE8 294     116.808  66.772  40.914  1.00  0.00           C
ATOM  10995  O21 POPE8 294     117.408  68.073  41.133  1.00  0.00           O
ATOM  10996  C21 POPE8 294     116.857  68.783  42.114  1.00  0.00           C
ATOM  10997  O22 POPE8 294     115.707  68.723  42.504  1.00  0.00           O
ATOM  10998  C22 POPE8 294     117.937  69.612  42.793  1.00  0.00           C
ATOM  11001  C3  POPE8 294     117.927  65.682  40.953  1.00  0.00           C
ATOM  11004  O31 POPE8 294     119.007  65.932  41.873  1.00  0.00           O
ATOM  11005  C31 POPE8 294     118.677  66.083  43.144  1.00  0.00           C
ATOM  11006  O32 POPE8 294     117.557  66.033  43.614  1.00  0.00           O
ATOM  11007  C32 POPE8 294     119.938  66.363  43.954  1.00  0.00           C
ATOM  11010  C23 POPE8 294     117.797  69.512  44.323  1.00  0.00           C
ATOM  11013  C24 POPE8 294     118.987  70.152  45.043  1.00  0.00           C
ATOM  11016  C25 POPE8 294     118.958  69.912  46.553  1.00  0.00           C
ATOM  11019  C26 POPE8 294     117.608  70.323  47.174  1.00  0.00           C
ATOM  11022  C27 POPE8 294     117.557  70.293  48.703  1.00  0.00           C
ATOM  11025  C28 POPE8 294     117.998  71.592  49.404  1.00  0.00           C
ATOM  11028  C29 POPE8 294     119.478  71.842  49.423  1.00  0.00           C
ATOM  11030 0C21 POPE8 294     120.318  71.312  50.334  1.00  0.00           C
ATOM  11032 1C21 POPE8 294     119.938  70.352  51.434  1.00  0.00           C
ATOM  11035 2C21 POPE8 294     119.518  71.052  52.743  1.00  0.00           C
ATOM  11038 3C21 POPE8 294     119.068  70.033  53.804  1.00  0.00           C
ATOM  11041 4C21 POPE8 294     118.378  70.662  55.023  1.00  0.00           C
ATOM  11044 5C21 POPE8 294     119.348  71.132  56.114  1.00  0.00           C
ATOM  11047 6C21 POPE8 294     118.607  71.753  57.303  1.00  0.00           C
ATOM  11050 7C21 POPE8 294     119.537  72.223  58.434  1.00  0.00           C
ATOM  11053 8C21 POPE8 294     118.818  73.022  59.513  1.00  0.00           C
ATOM  11057  C33 POPE8 294     119.938  65.632  45.314  1.00  0.00           C
ATOM  11060  C34 POPE8 294     121.177  66.042  46.114  1.00  0.00           C
ATOM  11063  C35 POPE8 294     121.368  65.262  47.424  1.00  0.00           C
ATOM  11066  C36 POPE8 294     120.477  65.762  48.563  1.00  0.00           C
ATOM  11069  C37 POPE8 294     121.118  65.592  49.943  1.00  0.00           C
ATOM  11072  C38 POPE8 294     120.388  66.382  51.033  1.00  0.00           C
ATOM  11075  C39 POPE8 294     119.068  65.753  51.514  1.00  0.00           C
ATOM  11078 0C31 POPE8 294     118.198  66.812  52.203  1.00  0.00           C
ATOM  11081 1C31 POPE8 294     116.817  66.322  52.653  1.00  0.00           C
ATOM  11084 2C31 POPE8 294     116.027  67.412  53.404  1.00  0.00           C
ATOM  11087 3C31 POPE8 294     115.507  68.542  52.494  1.00  0.00           C
ATOM  11090 4C31 POPE8 294     114.737  69.612  53.274  1.00  0.00           C
ATOM  11093 5C31 POPE8 294     113.937  70.582  52.383  1.00  0.00           C
ATOM  11096 6C31 POPE8 294     114.768  71.353  51.364  1.00  0.00           C
ATOM  11100  NH3 POPE9 295      94.957  97.812  72.103  1.00  0.00           N
ATOM  11104  C12 POPE9 295      94.917  96.322  72.114  1.00  0.00           C
ATOM  11107  C11 POPE9 295      94.828  95.781  73.543  1.00  0.00           C
ATOM  11110  P   POPE9 295      95.628  93.363  72.844  1.00  0.00           P
ATOM  11111  O13 POPE9 295      97.028  93.781  73.073  1.00  0.00           O
ATOM  11112  O14 POPE9 295      95.228  91.992  73.233  1.00  0.00           O
ATOM  11113  O11 POPE9 295      95.318  93.533  71.303  1.00  0.00           O
ATOM  11114  O12 POPE9 295      94.647  94.372  73.553  1.00  0.00           O
ATOM  11115  C1  POPE9 295      96.267  93.013  70.363  1.00  0.00           C
ATOM  11118  C2  POPE9 295      95.558  92.332  69.183  1.00  0.00           C
ATOM  11120  O21 POPE9 295      96.627  91.863  68.344  1.00  0.00           O
ATOM  11121  C21 POPE9 295      96.618  90.572  68.073  1.00  0.00           C
ATOM  11122  O22 POPE9 295      95.757  89.783  68.403  1.00  0.00           O
ATOM  11123  C22 POPE9 295      97.937  90.202  67.404  1.00  0.00           C
ATOM  11126  C3  POPE9 295      94.658  93.323  68.394  1.00  0.00           C
ATOM  11129  O31 POPE9 295      93.527  92.702  67.723  1.00  0.00           O
ATOM  11130  C31 POPE9 295      93.818  92.183  66.534  1.00  0.00           C
ATOM  11131  O32 POPE9 295      94.927  92.162  66.034  1.00  0.00           O
ATOM  11132  C32 POPE9 295      92.557  91.632  65.853  1.00  0.00           C
ATOM  11135  C23 POPE9 295      97.767  89.433  66.093  1.00  0.00           C
ATOM  11138  C24 POPE9 295      99.127  88.932  65.603  1.00  0.00           C
ATOM  11141  C25 POPE9 295      99.028  87.833  64.544  1.00  0.00           C
ATOM  11144  C26 POPE9 295      98.177  88.212  63.324  1.00  0.00           C
ATOM  11147  C27 POPE9 295      98.308  87.143  62.243  1.00  0.00           C
ATOM  11150  C28 POPE9 295      97.177  87.122  61.193  1.00  0.00           C
ATOM  11153  C29 POPE9 295      97.277  88.253  60.213  1.00  0.00           C
ATOM  11155 0C21 POPE9 295      97.478  88.153  58.884  1.00  0.00           C
ATOM  11157 1C21 POPE9 295      97.657  86.892  58.063  1.00  0.00           C
ATOM  11160 2C21 POPE9 295      98.958  86.922  57.243  1.00  0.00           C
ATOM  11163 3C21 POPE9 295      99.118  85.683  56.364  1.00  0.00           C
ATOM  11166 4C21 POPE9 295     100.358  85.732  55.463  1.00  0.00           C
ATOM  11169 5C21 POPE9 295     100.547  84.422  54.693  1.00  0.00           C
ATOM  11172 6C21 POPE9 295     101.677  84.482  53.663  1.00  0.00           C
ATOM  11175 7C21 POPE9 295     101.948  83.122  53.024  1.00  0.00           C
ATOM  11178 8C21 POPE9 295     103.067  83.142  51.983  1.00  0.00           C
ATOM  11182  C33 POPE9 295      92.837  90.882  64.533  1.00  0.00           C
ATOM  11185  C34 POPE9 295      91.638  90.902  63.574  1.00  0.00           C
ATOM  11188  C35 POPE9 295      91.848  90.062  62.303  1.00  0.00           C
ATOM  11191  C36 POPE9 295      92.958  90.592  61.384  1.00  0.00           C
ATOM  11194  C37 POPE9 295      93.588  89.512  60.483  1.00  0.00           C
ATOM  11197  C38 POPE9 295      93.217  89.632  58.993  1.00  0.00           C
ATOM  11200  C39 POPE9 295      91.717  89.503  58.693  1.00  0.00           C
ATOM  11203 0C31 POPE9 295      91.097  88.142  59.043  1.00  0.00           C
ATOM  11206 1C31 POPE9 295      89.658  88.072  58.523  1.00  0.00           C
ATOM  11209 2C31 POPE9 295      88.888  86.803  58.913  1.00  0.00           C
ATOM  11212 3C31 POPE9 295      87.398  86.882  58.563  1.00  0.00           C
ATOM  11215 4C31 POPE9 295      87.128  87.201  57.083  1.00  0.00           C
ATOM  11218 5C31 POPE9 295      85.638  87.372  56.753  1.00  0.00           C
ATOM  11221 6C31 POPE9 295      85.377  88.402  55.643  1.00  0.00           C
ATOM  11225  NH3 POPE  296     111.097 123.542  77.623  1.00  0.00           N
ATOM  11229  C12 POPE  296     109.777 122.913  78.003  1.00  0.00           C
ATOM  11232  C11 POPE  296     108.888 123.952  78.724  1.00  0.00           C
ATOM  11235  P   POPE  296     106.237 124.062  78.853  1.00  0.00           P
ATOM  11236  O13 POPE  296     105.218 123.022  78.613  1.00  0.00           O
ATOM  11237  O14 POPE  296     105.967 125.072  79.893  1.00  0.00           O
ATOM  11238  O11 POPE  296     106.428 124.912  77.544  1.00  0.00           O
ATOM  11239  O12 POPE  296     107.638 123.382  79.083  1.00  0.00           O
ATOM  11240  C1  POPE  296     106.018 124.352  76.283  1.00  0.00           C
ATOM  11243  C2  POPE  296     106.697 125.163  75.173  1.00  0.00           C
ATOM  11245  O21 POPE  296     106.137 124.792  73.893  1.00  0.00           O
ATOM  11246  C21 POPE  296     106.748 123.962  73.073  1.00  0.00           C
ATOM  11247  O22 POPE  296     107.708 123.262  73.294  1.00  0.00           O
ATOM  11248  C22 POPE  296     106.118 124.142  71.683  1.00  0.00           C
ATOM  11251  C3  POPE  296     108.257 125.121  75.344  1.00  0.00           C
ATOM  11254  O31 POPE  296     108.968 125.532  74.164  1.00  0.00           O
ATOM  11255  C31 POPE  296     110.278 125.242  74.194  1.00  0.00           C
ATOM  11256  O32 POPE  296     110.918 125.023  75.204  1.00  0.00           O
ATOM  11257  C32 POPE  296     110.787 125.202  72.763  1.00  0.00           C
ATOM  11260  C23 POPE  296     107.067 123.662  70.564  1.00  0.00           C
ATOM  11263  C24 POPE  296     106.957 124.531  69.314  1.00  0.00           C
ATOM  11266  C25 POPE  296     107.708 123.893  68.134  1.00  0.00           C
ATOM  11269  C26 POPE  296     107.787 124.792  66.904  1.00  0.00           C
ATOM  11272  C27 POPE  296     108.368 124.072  65.684  1.00  0.00           C
ATOM  11275  C28 POPE  296     108.578 125.042  64.513  1.00  0.00           C
ATOM  11278  C29 POPE  296     109.118 124.403  63.263  1.00  0.00           C
ATOM  11280 0C21 POPE  296     109.278 125.062  62.094  1.00  0.00           C
ATOM  11282 1C21 POPE  296     108.987 126.533  61.914  1.00  0.00           C
ATOM  11285 2C21 POPE  296     107.498 126.833  61.634  1.00  0.00           C
ATOM  11288 3C21 POPE  296     107.067 126.602  60.184  1.00  0.00           C
ATOM  11291 4C21 POPE  296     105.558 126.812  60.004  1.00  0.00           C
ATOM  11294 5C21 POPE  296     105.088 126.803  58.533  1.00  0.00           C
ATOM  11297 6C21 POPE  296     105.397 125.492  57.793  1.00  0.00           C
ATOM  11300 7C21 POPE  296     104.828 125.502  56.374  1.00  0.00           C
ATOM  11303 8C21 POPE  296     104.887 124.132  55.693  1.00  0.00           C
ATOM  11307  C33 POPE  296     112.328 125.233  72.743  1.00  0.00           C
ATOM  11310  C34 POPE  296     112.877 125.171  71.323  1.00  0.00           C
ATOM  11313  C35 POPE  296     114.397 125.042  71.323  1.00  0.00           C
ATOM  11316  C36 POPE  296     114.998 125.031  69.913  1.00  0.00           C
ATOM  11319  C37 POPE  296     114.658 126.302  69.113  1.00  0.00           C
ATOM  11322  C38 POPE  296     115.287 126.273  67.723  1.00  0.00           C
ATOM  11325  C39 POPE  296     115.078 127.562  66.913  1.00  0.00           C
ATOM  11328 0C31 POPE  296     113.607 127.862  66.574  1.00  0.00           C
ATOM  11331 1C31 POPE  296     113.457 128.393  65.143  1.00  0.00           C
ATOM  11334 2C31 POPE  296     112.007 128.542  64.654  1.00  0.00           C
ATOM  11337 3C31 POPE  296     111.237 129.713  65.283  1.00  0.00           C
ATOM  11340 4C31 POPE  296     110.038 130.121  64.423  1.00  0.00           C
ATOM  11343 5C31 POPE  296     109.187 131.227  65.064  1.00  0.00           C
ATOM  11346 6C31 POPE  296     108.077 131.758  64.154  1.00  0.00           C
ATOM  11350  NH3 POPE  297      51.867  60.693  40.083  1.00  0.00           N
ATOM  11354  C12 POPE  297      51.077  61.153  38.884  1.00  0.00           C
ATOM  11357  C11 POPE  297      49.677  61.652  39.303  1.00  0.00           C
ATOM  11360  P   POPE  297      49.777  63.112  41.564  1.00  0.00           P
ATOM  11361  O13 POPE  297      50.628  62.062  42.154  1.00  0.00           O
ATOM  11362  O14 POPE  297      50.067  64.522  41.904  1.00  0.00           O
ATOM  11363  O11 POPE  297      48.287  62.772  41.964  1.00  0.00           O
ATOM  11364  O12 POPE  297      49.717  62.892  39.994  1.00  0.00           O
ATOM  11365  C1  POPE  297      47.608  63.452  43.024  1.00  0.00           C
ATOM  11368  C2  POPE  297      47.868  62.782  44.404  1.00  0.00           C
ATOM  11370  O21 POPE  297      46.647  62.502  45.124  1.00  0.00           O
ATOM  11371  C21 POPE  297      46.107  63.533  45.784  1.00  0.00           C
ATOM  11372  O22 POPE  297      46.428  64.692  45.664  1.00  0.00           O
ATOM  11373  C22 POPE  297      44.987  63.013  46.694  1.00  0.00           C
ATOM  11376  C3  POPE  297      48.967  63.482  45.274  1.00  0.00           C
ATOM  11379  O31 POPE  297      48.998  62.923  46.603  1.00  0.00           O
ATOM  11380  C31 POPE  297      50.187  62.642  47.123  1.00  0.00           C
ATOM  11381  O32 POPE  297      51.257  62.793  46.564  1.00  0.00           O
ATOM  11382  C32 POPE  297      49.978  61.982  48.504  1.00  0.00           C
ATOM  11385  C23 POPE  297      44.747  63.842  47.993  1.00  0.00           C
ATOM  11388  C24 POPE  297      45.547  63.382  49.223  1.00  0.00           C
ATOM  11391  C25 POPE  297      44.787  63.642  50.544  1.00  0.00           C
ATOM  11394  C26 POPE  297      45.527  63.172  51.823  1.00  0.00           C
ATOM  11397  C27 POPE  297      44.667  63.283  53.094  1.00  0.00           C
ATOM  11400  C28 POPE  297      45.197  62.533  54.344  1.00  0.00           C
ATOM  11403  C29 POPE  297      46.498  63.052  54.924  1.00  0.00           C
ATOM  11405 0C21 POPE  297      46.838  63.213  56.223  1.00  0.00           C
ATOM  11407 1C21 POPE  297      45.987  62.943  57.453  1.00  0.00           C
ATOM  11410 2C21 POPE  297      46.337  63.862  58.653  1.00  0.00           C
ATOM  11413 3C21 POPE  297      45.757  63.393  60.004  1.00  0.00           C
ATOM  11416 4C21 POPE  297      46.277  64.213  61.193  1.00  0.00           C
ATOM  11419 5C21 POPE  297      45.927  63.642  62.583  1.00  0.00           C
ATOM  11422 6C21 POPE  297      44.448  63.743  62.993  1.00  0.00           C
ATOM  11425 7C21 POPE  297      44.187  63.292  64.443  1.00  0.00           C
ATOM  11428 8C21 POPE  297      44.677  61.882  64.783  1.00  0.00           C
ATOM  11432  C33 POPE  297      50.798  62.622  49.643  1.00  0.00           C
ATOM  11435  C34 POPE  297      50.067  63.792  50.334  1.00  0.00           C
ATOM  11438  C35 POPE  297      50.997  64.923  50.803  1.00  0.00           C
ATOM  11441  C36 POPE  297      51.768  64.652  52.103  1.00  0.00           C
ATOM  11444  C37 POPE  297      50.847  64.622  53.324  1.00  0.00           C
ATOM  11447  C38 POPE  297      51.607  64.612  54.654  1.00  0.00           C
ATOM  11450  C39 POPE  297      50.638  64.342  55.803  1.00  0.00           C
ATOM  11453 0C31 POPE  297      51.307  64.292  57.184  1.00  0.00           C
ATOM  11456 1C31 POPE  297      50.277  63.962  58.263  1.00  0.00           C
ATOM  11459 2C31 POPE  297      50.757  64.162  59.703  1.00  0.00           C
ATOM  11462 3C31 POPE  297      52.097  63.493  60.013  1.00  0.00           C
ATOM  11465 4C31 POPE  297      52.517  63.673  61.483  1.00  0.00           C
ATOM  11468 5C31 POPE  297      54.027  63.562  61.654  1.00  0.00           C
ATOM  11471 6C31 POPE  297      54.497  63.682  63.103  1.00  0.00           C
ATOM  11475  NH3 POPE  298      11.367  69.652  38.804  1.00  0.00           N
ATOM  11479  C12 POPE  298      11.247  68.152  38.824  1.00  0.00           C
ATOM  11482  C11 POPE  298      11.997  67.482  37.663  1.00  0.00           C
ATOM  11485  P   POPE  298      14.537  67.562  38.453  1.00  0.00           P
ATOM  11486  O13 POPE  298      15.017  68.842  38.993  1.00  0.00           O
ATOM  11487  O14 POPE  298      15.487  66.702  37.723  1.00  0.00           O
ATOM  11488  O11 POPE  298      13.817  66.762  39.633  1.00  0.00           O
ATOM  11489  O12 POPE  298      13.328  67.952  37.523  1.00  0.00           O
ATOM  11490  C1  POPE  298      14.647  66.182  40.654  1.00  0.00           C
ATOM  11493  C2  POPE  298      14.527  66.893  42.044  1.00  0.00           C
ATOM  11495  O21 POPE  298      13.927  65.982  42.983  1.00  0.00           O
ATOM  11496  C21 POPE  298      14.507  65.902  44.164  1.00  0.00           C
ATOM  11497  O22 POPE  298      15.557  66.442  44.483  1.00  0.00           O
ATOM  11498  C22 POPE  298      13.697  64.982  45.074  1.00  0.00           C
ATOM  11501  C3  POPE  298      13.717  68.213  42.053  1.00  0.00           C
ATOM  11504  O31 POPE  298      14.087  69.032  43.193  1.00  0.00           O
ATOM  11505  C31 POPE  298      13.177  69.143  44.153  1.00  0.00           C
ATOM  11506  O32 POPE  298      12.117  68.552  44.194  1.00  0.00           O
ATOM  11507  C32 POPE  298      13.657  70.143  45.194  1.00  0.00           C
ATOM  11510  C23 POPE  298      14.207  64.952  46.533  1.00  0.00           C
ATOM  11513  C24 POPE  298      13.847  66.223  47.313  1.00  0.00           C
ATOM  11516  C25 POPE  298      14.237  66.153  48.804  1.00  0.00           C
ATOM  11519  C26 POPE  298      13.517  65.043  49.594  1.00  0.00           C
ATOM  11522  C27 POPE  298      13.697  65.222  51.114  1.00  0.00           C
ATOM  11525  C28 POPE  298      12.997  64.152  51.974  1.00  0.00           C
ATOM  11528  C29 POPE  298      11.507  64.052  51.783  1.00  0.00           C
ATOM  11530 0C21 POPE  298      10.537  64.503  52.603  1.00  0.00           C
ATOM  11532 1C21 POPE  298      10.707  65.272  53.893  1.00  0.00           C
ATOM  11535 2C21 POPE  298       9.987  66.622  53.754  1.00  0.00           C
ATOM  11538 3C21 POPE  298      10.037  67.482  55.023  1.00  0.00           C
ATOM  11541 4C21 POPE  298       9.267  68.802  54.893  1.00  0.00           C
ATOM  11544 5C21 POPE  298       9.327  69.662  56.163  1.00  0.00           C
ATOM  11547 6C21 POPE  298       8.927  71.122  55.914  1.00  0.00           C
ATOM  11550 7C21 POPE  298       9.367  72.062  57.044  1.00  0.00           C
ATOM  11553 8C21 POPE  298       8.747  73.452  56.974  1.00  0.00           C
ATOM  11557  C33 POPE  298      12.737  70.192  46.423  1.00  0.00           C
ATOM  11560  C34 POPE  298      13.378  70.952  47.583  1.00  0.00           C
ATOM  11563  C35 POPE  298      13.087  70.363  48.973  1.00  0.00           C
ATOM  11566  C36 POPE  298      11.587  70.152  49.243  1.00  0.00           C
ATOM  11569  C37 POPE  298      11.197  70.531  50.673  1.00  0.00           C
ATOM  11572  C38 POPE  298       9.687  70.542  50.953  1.00  0.00           C
ATOM  11575  C39 POPE  298       9.057  69.152  50.864  1.00  0.00           C
ATOM  11578 0C31 POPE  298       7.567  69.102  51.223  1.00  0.00           C
ATOM  11581 1C31 POPE  298       6.667  69.533  50.074  1.00  0.00           C
ATOM  11584 2C31 POPE  298       5.177  69.522  50.444  1.00  0.00           C
ATOM  11587 3C31 POPE  298       4.557  68.122  50.584  1.00  0.00           C
ATOM  11590 4C31 POPE  298       3.027  68.202  50.664  1.00  0.00           C
ATOM  11593 5C31 POPE  298       2.332  66.842  50.654  1.00  0.00           C
ATOM  11596 6C31 POPE  298       0.812  66.972  50.603  1.00  0.00           C
ATOM  11600  NH3 POPE  299      17.337  68.342  83.943  1.00  0.00           N
ATOM  11604  C12 POPE  299      18.467  68.143  84.913  1.00  0.00           C
ATOM  11607  C11 POPE  299      18.567  66.662  85.313  1.00  0.00           C
ATOM  11610  P   POPE  299      16.427  65.212  84.813  1.00  0.00           P
ATOM  11611  O13 POPE  299      15.507  66.042  84.004  1.00  0.00           O
ATOM  11612  O14 POPE  299      15.807  64.132  85.603  1.00  0.00           O
ATOM  11613  O11 POPE  299      17.497  64.573  83.873  1.00  0.00           O
ATOM  11614  O12 POPE  299      17.287  66.162  85.693  1.00  0.00           O
ATOM  11615  C1  POPE  299      17.277  64.192  82.524  1.00  0.00           C
ATOM  11618  C2  POPE  299      17.927  65.222  81.554  1.00  0.00           C
ATOM  11620  O21 POPE  299      17.458  65.173  80.204  1.00  0.00           O
ATOM  11621  C21 POPE  299      17.287  64.012  79.594  1.00  0.00           C
ATOM  11622  O22 POPE  299      17.517  62.912  80.033  1.00  0.00           O
ATOM  11623  C22 POPE  299      16.798  64.332  78.173  1.00  0.00           C
ATOM  11626  C3  POPE  299      19.467  65.282  81.633  1.00  0.00           C
ATOM  11629  O31 POPE  299      19.927  66.632  81.834  1.00  0.00           O
ATOM  11630  C31 POPE  299      20.657  67.363  80.964  1.00  0.00           C
ATOM  11631  O32 POPE  299      21.177  68.412  81.283  1.00  0.00           O
ATOM  11632  C32 POPE  299      20.697  66.823  79.544  1.00  0.00           C
ATOM  11635  C23 POPE  299      16.787  63.112  77.223  1.00  0.00           C
ATOM  11638  C24 POPE  299      16.257  63.432  75.813  1.00  0.00           C
ATOM  11641  C25 POPE  299      14.767  63.772  75.844  1.00  0.00           C
ATOM  11644  C26 POPE  299      13.997  63.653  74.513  1.00  0.00           C
ATOM  11647  C27 POPE  299      12.537  63.202  74.733  1.00  0.00           C
ATOM  11650  C28 POPE  299      11.737  63.083  73.434  1.00  0.00           C
ATOM  11653  C29 POPE  299      10.307  62.673  73.713  1.00  0.00           C
ATOM  11655 0C21 POPE  299       9.857  61.413  73.833  1.00  0.00           C
ATOM  11657 1C21 POPE  299      10.697  60.173  73.693  1.00  0.00           C
ATOM  11660 2C21 POPE  299       9.957  58.952  73.103  1.00  0.00           C
ATOM  11663 3C21 POPE  299      10.877  57.733  72.983  1.00  0.00           C
ATOM  11666 4C21 POPE  299      10.187  56.522  72.354  1.00  0.00           C
ATOM  11669 5C21 POPE  299      11.027  55.243  72.483  1.00  0.00           C
ATOM  11672 6C21 POPE  299      12.417  55.332  71.834  1.00  0.00           C
ATOM  11675 7C21 POPE  299      13.097  53.962  71.783  1.00  0.00           C
ATOM  11678 8C21 POPE  299      14.397  53.972  70.983  1.00  0.00           C
ATOM  11682  C33 POPE  299      21.638  67.652  78.623  1.00  0.00           C
ATOM  11685  C34 POPE  299      22.118  66.812  77.443  1.00  0.00           C
ATOM  11688  C35 POPE  299      20.987  66.363  76.504  1.00  0.00           C
ATOM  11691  C36 POPE  299      21.497  65.312  75.523  1.00  0.00           C
ATOM  11694  C37 POPE  299      20.717  65.232  74.203  1.00  0.00           C
ATOM  11697  C38 POPE  299      21.627  64.632  73.123  1.00  0.00           C
ATOM  11700  C39 POPE  299      21.077  64.713  71.694  1.00  0.00           C
ATOM  11703 0C31 POPE  299      19.958  63.722  71.384  1.00  0.00           C
ATOM  11706 1C31 POPE  299      19.798  63.533  69.873  1.00  0.00           C
ATOM  11709 2C31 POPE  299      18.547  62.743  69.454  1.00  0.00           C
ATOM  11712 3C31 POPE  299      17.277  63.592  69.454  1.00  0.00           C
ATOM  11715 4C31 POPE  299      16.087  62.902  68.763  1.00  0.00           C
ATOM  11718 5C31 POPE  299      15.007  63.892  68.294  1.00  0.00           C
ATOM  11721 6C31 POPE  299      13.887  63.213  67.513  1.00  0.00           C
ATOM  11725  NH3 POPE  300      37.088  67.712  81.534  1.00  0.00           N
ATOM  11729  C12 POPE  300      37.327  66.652  80.494  1.00  0.00           C
ATOM  11732  C11 POPE  300      38.757  66.702  79.904  1.00  0.00           C
ATOM  11735  P   POPE  300      40.917  66.882  81.504  1.00  0.00           P
ATOM  11736  O13 POPE  300      41.877  67.993  81.664  1.00  0.00           O
ATOM  11737  O14 POPE  300      40.388  66.253  82.724  1.00  0.00           O
ATOM  11738  O11 POPE  300      41.607  65.862  80.544  1.00  0.00           O
ATOM  11739  O12 POPE  300      39.667  67.423  80.733  1.00  0.00           O
ATOM  11740  C1  POPE  300      41.397  64.472  80.354  1.00  0.00           C
ATOM  11743  C2  POPE  300      41.787  64.173  78.884  1.00  0.00           C
ATOM  11745  O21 POPE  300      41.548  62.803  78.493  1.00  0.00           O
ATOM  11746  C21 POPE  300      40.307  62.603  78.073  1.00  0.00           C
ATOM  11747  O22 POPE  300      39.368  63.342  78.263  1.00  0.00           O
ATOM  11748  C22 POPE  300      40.217  61.302  77.254  1.00  0.00           C
ATOM  11751  C3  POPE  300      43.287  64.533  78.634  1.00  0.00           C
ATOM  11754  O31 POPE  300      43.627  64.292  77.254  1.00  0.00           O
ATOM  11755  C31 POPE  300      43.648  65.332  76.454  1.00  0.00           C
ATOM  11756  O32 POPE  300      43.368  66.482  76.753  1.00  0.00           O
ATOM  11757  C32 POPE  300      44.007  64.833  75.053  1.00  0.00           C
ATOM  11760  C23 POPE  300      39.338  61.432  75.983  1.00  0.00           C
ATOM  11763  C24 POPE  300      40.127  61.362  74.664  1.00  0.00           C
ATOM  11766  C25 POPE  300      39.208  61.202  73.434  1.00  0.00           C
ATOM  11769  C26 POPE  300      39.948  60.882  72.124  1.00  0.00           C
ATOM  11772  C27 POPE  300      38.967  60.472  71.004  1.00  0.00           C
ATOM  11775  C28 POPE  300      39.517  60.552  69.563  1.00  0.00           C
ATOM  11778  C29 POPE  300      40.497  59.463  69.213  1.00  0.00           C
ATOM  11780 0C21 POPE  300      40.717  58.962  67.983  1.00  0.00           C
ATOM  11782 1C21 POPE  300      40.077  59.393  66.683  1.00  0.00           C
ATOM  11785 2C21 POPE  300      41.087  59.932  65.643  1.00  0.00           C
ATOM  11788 3C21 POPE  300      41.157  59.102  64.344  1.00  0.00           C
ATOM  11791 4C21 POPE  300      39.897  59.222  63.463  1.00  0.00           C
ATOM  11794 5C21 POPE  300      40.127  58.762  62.013  1.00  0.00           C
ATOM  11797 6C21 POPE  300      40.497  57.283  61.864  1.00  0.00           C
ATOM  11800 7C21 POPE  300      40.838  56.893  60.414  1.00  0.00           C
ATOM  11803 8C21 POPE  300      40.647  55.402  60.124  1.00  0.00           C
ATOM  11807  C33 POPE  300      44.297  65.942  74.034  1.00  0.00           C
ATOM  11810  C34 POPE  300      44.437  65.342  72.623  1.00  0.00           C
ATOM  11813  C35 POPE  300      44.728  66.402  71.574  1.00  0.00           C
ATOM  11816  C36 POPE  300      44.898  65.792  70.173  1.00  0.00           C
ATOM  11819  C37 POPE  300      45.357  66.842  69.164  1.00  0.00           C
ATOM  11822  C38 POPE  300      45.628  66.262  67.774  1.00  0.00           C
ATOM  11825  C39 POPE  300      46.418  67.232  66.893  1.00  0.00           C
ATOM  11828 0C31 POPE  300      46.838  66.613  65.553  1.00  0.00           C
ATOM  11831 1C31 POPE  300      47.437  67.652  64.614  1.00  0.00           C
ATOM  11834 2C31 POPE  300      48.077  67.052  63.353  1.00  0.00           C
ATOM  11837 3C31 POPE  300      48.167  68.042  62.193  1.00  0.00           C
ATOM  11840 4C31 POPE  300      48.728  69.422  62.564  1.00  0.00           C
ATOM  11843 5C31 POPE  300      48.567  70.433  61.413  1.00  0.00           C
ATOM  11846 6C31 POPE  300      48.967  71.842  61.803  1.00  0.00           C
ATOM  11850  NH3 POPE  301      16.647  59.022  39.773  1.00  0.00           N
ATOM  11854  C12 POPE  301      15.237  59.522  39.953  1.00  0.00           C
ATOM  11857  C11 POPE  301      14.267  58.452  40.454  1.00  0.00           C
ATOM  11860  P   POPE  301      11.667  58.832  40.153  1.00  0.00           P
ATOM  11861  O13 POPE  301      10.897  60.082  40.043  1.00  0.00           O
ATOM  11862  O14 POPE  301      11.857  58.112  38.874  1.00  0.00           O
ATOM  11863  O11 POPE  301      10.907  57.912  41.213  1.00  0.00           O
ATOM  11864  O12 POPE  301      13.057  59.082  40.854  1.00  0.00           O
ATOM  11865  C1  POPE  301      10.707  58.482  42.533  1.00  0.00           C
ATOM  11868  C2  POPE  301      11.357  57.642  43.684  1.00  0.00           C
ATOM  11870  O21 POPE  301      11.427  58.463  44.864  1.00  0.00           O
ATOM  11871  C21 POPE  301      10.307  58.493  45.573  1.00  0.00           C
ATOM  11872  O22 POPE  301       9.317  57.832  45.303  1.00  0.00           O
ATOM  11873  C22 POPE  301      10.447  59.472  46.743  1.00  0.00           C
ATOM  11876  C3  POPE  301      12.777  57.122  43.344  1.00  0.00           C
ATOM  11879  O31 POPE  301      13.127  55.932  44.084  1.00  0.00           O
ATOM  11880  C31 POPE  301      13.577  56.153  45.314  1.00  0.00           C
ATOM  11881  O32 POPE  301      13.788  57.243  45.813  1.00  0.00           O
ATOM  11882  C32 POPE  301      13.817  54.842  46.063  1.00  0.00           C
ATOM  11885  C23 POPE  301       9.167  59.622  47.614  1.00  0.00           C
ATOM  11888  C24 POPE  301       9.247  60.833  48.563  1.00  0.00           C
ATOM  11891  C25 POPE  301      10.047  60.532  49.824  1.00  0.00           C
ATOM  11894  C26 POPE  301       9.167  60.042  50.974  1.00  0.00           C
ATOM  11897  C27 POPE  301       9.997  59.482  52.133  1.00  0.00           C
ATOM  11900  C28 POPE  301       9.147  59.062  53.333  1.00  0.00           C
[truncated: 1,776,248 more chars]
