# Supplementary material for: Characterizing Membrane Association and Periplasmic Transfer of Bacterial Lipoproteins through Molecular Dynamics Simulations
Source: Structure. 2020 Apr 7;28(4):475–487.e3. doi: 10.1016/j.str.2020.01.012 (PMC7139219; doi:10.1016/j.str.2020.01.012)
Supplement: Data S2. Final Coordinates from Simulations (A–L), Related to Figure 3 [file mmc4.zip › A-L/LOIP-5-atomistic.pdb]

TITLE     Protein
REMARK    THIS IS A SIMULATION BOX
CRYST1  129.251  129.251  149.007  90.00  90.00  90.00 P 1           1
MODEL        1
ATOM      1  N   CYSTA   1      89.716  55.310  79.858  1.00  0.00           N
ATOM      3  CA  CYSTA   1      88.276  55.420  80.028  1.00  0.00           C
ATOM      5  C   CYSTA   1      88.036  55.931  81.439  1.00  0.00           C
ATOM      6  O   CYSTA   1      87.106  56.689  81.688  1.00  0.00           O
ATOM      7  CB  CYSTA   1      87.576  54.051  79.738  1.00  0.00           C
ATOM     10  SG  CYSTA   1      87.896  52.690  80.919  1.00  0.00           S
ATOM     11  C1  CYSTA   1      88.636  51.370  79.887  1.00  0.00           C
ATOM     14  CA1 CYSTA   1      90.526  56.071  79.129  1.00  0.00           C
ATOM     15  OA1 CYSTA   1      91.706  56.080  79.479  1.00  0.00           O
ATOM     16  CA2 CYSTA   1      90.176  56.700  77.828  1.00  0.00           C
ATOM     19  C11 CYSTA   1      87.876  50.870  78.617  1.00  0.00           C
ATOM     21  O11 CYSTA   1      88.426  51.511  77.448  1.00  0.00           O
ATOM     22  CX1 CYSTA   1      87.756  52.270  76.598  1.00  0.00           C
ATOM     23  OX1 CYSTA   1      86.706  52.841  76.788  1.00  0.00           O
ATOM     24  CX2 CYSTA   1      88.556  52.340  75.298  1.00  0.00           C
ATOM     27  C12 CYSTA   1      86.326  50.801  78.757  1.00  0.00           C
ATOM     30  O12 CYSTA   1      85.736  50.190  77.588  1.00  0.00           O
ATOM     31  CD1 CYSTA   1      84.656  50.810  77.098  1.00  0.00           C
ATOM     32  OD1 CYSTA   1      84.056  51.721  77.638  1.00  0.00           O
ATOM     33  CD2 CYSTA   1      84.445  50.301  75.668  1.00  0.00           C
ATOM     36  CA3 CYSTA   1      89.336  57.990  77.879  1.00  0.00           C
ATOM     39  CA4 CYSTA   1      89.356  58.621  76.489  1.00  0.00           C
ATOM     42  CA5 CYSTA   1      87.996  59.081  75.977  1.00  0.00           C
ATOM     45  CA6 CYSTA   1      87.336  60.111  76.888  1.00  0.00           C
ATOM     48  CA7 CYSTA   1      86.196  60.791  76.137  1.00  0.00           C
ATOM     51  CA8 CYSTA   1      85.306  61.681  76.998  1.00  0.00           C
ATOM     54  CA9 CYSTA   1      84.396  62.571  76.159  1.00  0.00           C
ATOM     57 0CA1 CYSTA   1      83.326  61.800  75.368  1.00  0.00           C
ATOM     60 1CA1 CYSTA   1      83.096  62.410  73.978  1.00  0.00           C
ATOM     63 2CA1 CYSTA   1      81.725  62.100  73.368  1.00  0.00           C
ATOM     66 3CA1 CYSTA   1      81.626  62.681  71.958  1.00  0.00           C
ATOM     69 4CA1 CYSTA   1      80.236  63.161  71.537  1.00  0.00           C
ATOM     72 5CA1 CYSTA   1      79.676  64.310  72.387  1.00  0.00           C
ATOM     75 6CA1 CYSTA   1      78.476  65.001  71.748  1.00  0.00           C
ATOM     79  CD3 CYSTA   1      83.496  51.201  74.858  1.00  0.00           C
ATOM     82  CD4 CYSTA   1      83.236  50.681  73.448  1.00  0.00           C
ATOM     85  CD5 CYSTA   1      82.276  51.570  72.647  1.00  0.00           C
ATOM     88  CD6 CYSTA   1      82.846  52.950  72.288  1.00  0.00           C
ATOM     91  CD7 CYSTA   1      83.936  52.869  71.207  1.00  0.00           C
ATOM     94  CD8 CYSTA   1      84.426  54.251  70.729  1.00  0.00           C
ATOM     97  CD9 CYSTA   1      83.806  54.720  69.398  1.00  0.00           C
ATOM    100 0CD1 CYSTA   1      82.346  55.161  69.528  1.00  0.00           C
ATOM    103 1CD1 CYSTA   1      81.746  55.600  68.188  1.00  0.00           C
ATOM    106 2CD1 CYSTA   1      80.296  56.080  68.348  1.00  0.00           C
ATOM    109 3CD1 CYSTA   1      79.556  56.300  67.028  1.00  0.00           C
ATOM    112 4CD1 CYSTA   1      80.196  57.360  66.117  1.00  0.00           C
ATOM    115 5CD1 CYSTA   1      79.266  57.801  64.979  1.00  0.00           C
ATOM    118 6CD1 CYSTA   1      79.866  58.881  64.078  1.00  0.00           C
ATOM    122  CX3 CYSTA   1      87.736  52.731  74.059  1.00  0.00           C
ATOM    125  CX4 CYSTA   1      88.666  52.869  72.837  1.00  0.00           C
ATOM    128  CX5 CYSTA   1      87.886  53.150  71.559  1.00  0.00           C
ATOM    131  CX6 CYSTA   1      88.776  53.280  70.309  1.00  0.00           C
ATOM    134  CX7 CYSTA   1      87.916  53.450  69.037  1.00  0.00           C
ATOM    137  CX8 CYSTA   1      88.726  53.580  67.739  1.00  0.00           C
ATOM    140  CX9 CYSTA   1      89.445  54.900  67.618  1.00  0.00           C
ATOM    142 0CX1 CYSTA   1      89.216  55.880  66.727  1.00  0.00           C
ATOM    144 1CX1 CYSTA   1      88.186  55.900  65.618  1.00  0.00           C
ATOM    147 2CX1 CYSTA   1      86.976  56.780  65.948  1.00  0.00           C
ATOM    150 3CX1 CYSTA   1      86.115  57.071  64.708  1.00  0.00           C
ATOM    153 4CX1 CYSTA   1      84.856  57.901  65.018  1.00  0.00           C
ATOM    156 5CX1 CYSTA   1      84.036  58.260  63.768  1.00  0.00           C
ATOM    159 6CX1 CYSTA   1      84.725  59.291  62.857  1.00  0.00           C
ATOM    162 7CX1 CYSTA   1      83.876  59.741  61.668  1.00  0.00           C
ATOM    165 8CX1 CYSTA   1      84.526  60.861  60.848  1.00  0.00           C
ATOM    169  N   GLN A   2      88.976  55.551  82.328  1.00  0.00           N
ATOM    171  CA  GLN A   2      89.476  56.240  83.508  1.00  0.00           C
ATOM    173  CB  GLN A   2      89.246  57.780  83.517  1.00  0.00           C
ATOM    176  CG  GLN A   2      89.676  58.480  84.828  1.00  0.00           C
ATOM    179  CD  GLN A   2      90.016  59.971  84.648  1.00  0.00           C
ATOM    180  OE1 GLN A   2      90.796  60.530  85.427  1.00  0.00           O
ATOM    181  NE2 GLN A   2      89.426  60.630  83.638  1.00  0.00           N
ATOM    184  C   GLN A   2      89.076  55.520  84.779  1.00  0.00           C
ATOM    185  O   GLN A   2      87.905  55.380  85.068  1.00  0.00           O
ATOM    186  N   ASN A   3      90.026  54.990  85.588  1.00  0.00           N
ATOM    188  CA  ASN A   3      89.706  54.119  86.708  1.00  0.00           C
ATOM    190  CB  ASN A   3      90.216  52.651  86.537  1.00  0.00           C
ATOM    193  CG  ASN A   3      89.576  51.840  85.398  1.00  0.00           C
ATOM    194  OD1 ASN A   3      90.186  50.880  84.928  1.00  0.00           O
ATOM    195  ND2 ASN A   3      88.386  52.220  84.909  1.00  0.00           N
ATOM    198  C   ASN A   3      90.316  54.681  87.988  1.00  0.00           C
ATOM    199  O   ASN A   3      91.406  55.240  87.969  1.00  0.00           O
ATOM    200  N   MET A   4      89.606  54.551  89.138  1.00  0.00           N
ATOM    202  CA  MET A   4      90.166  54.660  90.469  1.00  0.00           C
ATOM    204  CB  MET A   4      90.586  56.110  90.889  1.00  0.00           C
ATOM    207  CG  MET A   4      89.576  57.030  91.607  1.00  0.00           C
ATOM    210  SD  MET A   4      90.326  58.621  92.087  1.00  0.00           S
ATOM    211  CE  MET A   4      88.816  59.620  92.197  1.00  0.00           C
ATOM    215  C   MET A   4      89.066  54.070  91.338  1.00  0.00           C
ATOM    216  O   MET A   4      87.975  53.831  90.828  1.00  0.00           O
ATOM    217  N   ASP A   5      89.336  53.810  92.638  1.00  0.00           N
ATOM    219  CA  ASP A   5      88.496  52.981  93.489  1.00  0.00           C
ATOM    221  CB  ASP A   5      89.116  51.541  93.477  1.00  0.00           C
ATOM    224  CG  ASP A   5      90.576  51.460  93.928  1.00  0.00           C
ATOM    225  OD1 ASP A   5      91.066  50.320  94.138  1.00  0.00           O
ATOM    226  OD2 ASP A   5      91.276  52.511  94.008  1.00  0.00           O
ATOM    227  C   ASP A   5      88.426  53.550  94.919  1.00  0.00           C
ATOM    228  O   ASP A   5      88.676  52.869  95.919  1.00  0.00           O
ATOM    229  N   SER A   6      88.126  54.850  95.098  1.00  0.00           N
ATOM    231  CA  SER A   6      88.436  55.510  96.368  1.00  0.00           C
ATOM    233  CB  SER A   6      88.816  57.020  96.169  1.00  0.00           C
ATOM    236  OG  SER A   6      90.036  57.420  96.788  1.00  0.00           O
ATOM    238  C   SER A   6      87.326  55.369  97.419  1.00  0.00           C
ATOM    239  O   SER A   6      87.626  55.210  98.598  1.00  0.00           O
ATOM    240  N   ASN A   7      86.006  55.390  97.058  1.00  0.00           N
ATOM    242  CA  ASN A   7      84.926  55.291  98.038  1.00  0.00           C
ATOM    244  CB  ASN A   7      84.606  56.630  98.769  1.00  0.00           C
ATOM    247  CG  ASN A   7      85.676  57.001  99.788  1.00  0.00           C
ATOM    248  OD1 ASN A   7      86.326  58.041  99.658  1.00  0.00           O
ATOM    249  ND2 ASN A   7      85.876  56.110 100.798  1.00  0.00           N
ATOM    252  C   ASN A   7      83.566  54.860  97.488  1.00  0.00           C
ATOM    253  O   ASN A   7      83.036  55.450  96.549  1.00  0.00           O
ATOM    254  N   GLY A   8      82.886  53.930  98.188  1.00  0.00           N
ATOM    256  CA  GLY A   8      81.496  53.561  97.927  1.00  0.00           C
ATOM    259  C   GLY A   8      81.326  52.280  97.118  1.00  0.00           C
ATOM    260  O   GLY A   8      81.596  52.241  95.919  1.00  0.00           O
ATOM    261  N   LEU A   9      80.816  51.170  97.689  1.00  0.00           N
ATOM    263  CA  LEU A   9      80.366  50.931  99.049  1.00  0.00           C
ATOM    265  CB  LEU A   9      79.136  49.979  99.049  1.00  0.00           C
ATOM    268  CG  LEU A   9      77.786  50.590  98.589  1.00  0.00           C
ATOM    270  CD1 LEU A   9      76.686  49.520  98.738  1.00  0.00           C
ATOM    274  CD2 LEU A   9      77.766  51.160  97.158  1.00  0.00           C
ATOM    278  C   LEU A   9      81.526  50.341  99.858  1.00  0.00           C
ATOM    279  O   LEU A   9      82.706  50.560  99.559  1.00  0.00           O
ATOM    280  N   LEU A  10      81.255  49.490 100.868  1.00  0.00           N
ATOM    282  CA  LEU A  10      82.166  48.400 101.169  1.00  0.00           C
ATOM    284  CB  LEU A  10      81.945  47.771 102.587  1.00  0.00           C
ATOM    287  CG  LEU A  10      80.756  46.821 102.908  1.00  0.00           C
ATOM    289  CD1 LEU A  10      79.556  47.511 103.589  1.00  0.00           C
ATOM    293  CD2 LEU A  10      80.226  45.960 101.768  1.00  0.00           C
ATOM    297  C   LEU A  10      82.246  47.430  99.968  1.00  0.00           C
ATOM    298  O   LEU A  10      81.276  47.241  99.238  1.00  0.00           O
ATOM    299  N   SER A  11      83.396  46.801  99.648  1.00  0.00           N
ATOM    301  CA  SER A  11      84.716  46.971 100.238  1.00  0.00           C
ATOM    303  CB  SER A  11      85.326  45.611 100.639  1.00  0.00           C
ATOM    306  OG  SER A  11      86.456  45.751 101.508  1.00  0.00           O
ATOM    308  C   SER A  11      85.636  47.701  99.268  1.00  0.00           C
ATOM    309  O   SER A  11      86.696  47.200  98.909  1.00  0.00           O
ATOM    310  N   SER A  12      85.246  48.951  98.878  1.00  0.00           N
ATOM    312  CA  SER A  12      86.136  49.930  98.238  1.00  0.00           C
ATOM    314  CB  SER A  12      87.136  50.551  99.257  1.00  0.00           C
ATOM    317  OG  SER A  12      87.186  51.971  99.158  1.00  0.00           O
ATOM    319  C   SER A  12      86.816  49.431  96.959  1.00  0.00           C
ATOM    320  O   SER A  12      87.966  49.011  96.959  1.00  0.00           O
ATOM    321  N   GLY A  13      86.115  49.380  95.808  1.00  0.00           N
ATOM    323  CA  GLY A  13      84.736  49.830  95.569  1.00  0.00           C
ATOM    326  C   GLY A  13      84.666  50.940  94.548  1.00  0.00           C
ATOM    327  O   GLY A  13      85.405  51.920  94.608  1.00  0.00           O
ATOM    328  N   ALA A  14      83.736  50.900  93.588  1.00  0.00           N
ATOM    330  CA  ALA A  14      82.695  49.930  93.358  1.00  0.00           C
ATOM    332  CB  ALA A  14      81.646  50.530  92.388  1.00  0.00           C
ATOM    336  C   ALA A  14      83.166  48.571  92.848  1.00  0.00           C
ATOM    337  O   ALA A  14      84.346  48.280  92.678  1.00  0.00           O
ATOM    338  N   GLU A  15      82.216  47.651  92.659  1.00  0.00           N
ATOM    340  CA  GLU A  15      82.346  46.481  91.808  1.00  0.00           C
ATOM    342  CB  GLU A  15      81.436  45.361  92.379  1.00  0.00           C
ATOM    345  CG  GLU A  15      79.906  45.490  92.128  1.00  0.00           C
ATOM    348  CD  GLU A  15      79.256  46.801  92.538  1.00  0.00           C
ATOM    349  OE1 GLU A  15      78.256  47.210  91.878  1.00  0.00           O
ATOM    350  OE2 GLU A  15      79.626  47.400  93.578  1.00  0.00           O
ATOM    351  C   GLU A  15      81.956  46.861  90.378  1.00  0.00           C
ATOM    352  O   GLU A  15      81.706  48.030  90.077  1.00  0.00           O
ATOM    353  N   ALA A  16      81.966  45.880  89.428  1.00  0.00           N
ATOM    355  CA  ALA A  16      81.255  45.861  88.147  1.00  0.00           C
ATOM    357  CB  ALA A  16      80.216  44.730  88.118  1.00  0.00           C
ATOM    361  C   ALA A  16      80.656  47.181  87.638  1.00  0.00           C
ATOM    362  O   ALA A  16      79.496  47.530  87.868  1.00  0.00           O
ATOM    363  N   PHE A  17      81.486  48.020  86.999  1.00  0.00           N
ATOM    365  CA  PHE A  17      82.326  47.610  85.898  1.00  0.00           C
ATOM    367  CB  PHE A  17      82.176  48.740  84.828  1.00  0.00           C
ATOM    370  CG  PHE A  17      82.356  48.370  83.378  1.00  0.00           C
ATOM    371  CD1 PHE A  17      82.726  49.370  82.458  1.00  0.00           C
ATOM    373  CE1 PHE A  17      82.686  49.111  81.078  1.00  0.00           C
ATOM    375  CZ  PHE A  17      82.286  47.861  80.618  1.00  0.00           C
ATOM    377  CD2 PHE A  17      81.986  47.111  82.898  1.00  0.00           C
ATOM    379  CE2 PHE A  17      81.956  46.850  81.517  1.00  0.00           C
ATOM    381  C   PHE A  17      83.786  47.451  86.327  1.00  0.00           C
ATOM    382  O   PHE A  17      84.636  47.120  85.507  1.00  0.00           O
ATOM    383  N   GLN A  18      84.096  47.690  87.628  1.00  0.00           N
ATOM    385  CA  GLN A  18      85.446  47.850  88.188  1.00  0.00           C
ATOM    387  CB  GLN A  18      86.486  46.770  87.748  1.00  0.00           C
ATOM    390  CG  GLN A  18      87.776  46.721  88.617  1.00  0.00           C
ATOM    393  CD  GLN A  18      89.085  46.821  87.818  1.00  0.00           C
ATOM    394  OE1 GLN A  18      89.146  47.080  86.618  1.00  0.00           O
ATOM    395  NE2 GLN A  18      90.226  46.611  88.508  1.00  0.00           N
ATOM    398  C   GLN A  18      85.916  49.280  87.918  1.00  0.00           C
ATOM    399  O   GLN A  18      87.085  49.600  87.778  1.00  0.00           O
ATOM    400  N   ALA A  19      84.936  50.190  87.799  1.00  0.00           N
ATOM    402  CA  ALA A  19      85.076  51.511  87.279  1.00  0.00           C
ATOM    404  CB  ALA A  19      83.916  51.689  86.278  1.00  0.00           C
ATOM    408  C   ALA A  19      85.086  52.571  88.378  1.00  0.00           C
ATOM    409  O   ALA A  19      85.756  52.460  89.397  1.00  0.00           O
ATOM    410  N   TYR A  20      84.356  53.680  88.168  1.00  0.00           N
ATOM    412  CA  TYR A  20      84.436  54.821  89.058  1.00  0.00           C
ATOM    414  CB  TYR A  20      84.296  56.150  88.258  1.00  0.00           C
ATOM    417  CG  TYR A  20      85.576  56.920  88.398  1.00  0.00           C
ATOM    418  CD1 TYR A  20      85.646  58.120  89.118  1.00  0.00           C
ATOM    420  CE1 TYR A  20      86.856  58.841  89.168  1.00  0.00           C
ATOM    422  CZ  TYR A  20      87.986  58.350  88.517  1.00  0.00           C
ATOM    423  OH  TYR A  20      89.225  59.041  88.567  1.00  0.00           O
ATOM    425  CD2 TYR A  20      86.716  56.440  87.758  1.00  0.00           C
ATOM    427  CE2 TYR A  20      87.916  57.150  87.818  1.00  0.00           C
ATOM    429  C   TYR A  20      83.376  54.811  90.128  1.00  0.00           C
ATOM    430  O   TYR A  20      82.196  54.611  89.879  1.00  0.00           O
ATOM    431  N   SER A  21      83.776  55.141  91.358  1.00  0.00           N
ATOM    433  CA  SER A  21      82.905  55.560  92.447  1.00  0.00           C
ATOM    435  CB  SER A  21      83.026  54.530  93.608  1.00  0.00           C
ATOM    438  OG  SER A  21      84.356  54.440  94.118  1.00  0.00           O
ATOM    440  C   SER A  21      83.426  56.950  92.808  1.00  0.00           C
ATOM    441  O   SER A  21      84.616  57.090  92.988  1.00  0.00           O
ATOM    442  N   LEU A  22      82.666  58.071  92.808  1.00  0.00           N
ATOM    444  CA  LEU A  22      83.376  59.350  92.948  1.00  0.00           C
ATOM    446  CB  LEU A  22      82.606  60.641  92.528  1.00  0.00           C
ATOM    449  CG  LEU A  22      83.146  61.350  91.248  1.00  0.00           C
ATOM    451  CD1 LEU A  22      84.676  61.520  91.188  1.00  0.00           C
ATOM    455  CD2 LEU A  22      82.656  60.670  89.968  1.00  0.00           C
ATOM    459  C   LEU A  22      84.056  59.541  94.308  1.00  0.00           C
ATOM    460  O   LEU A  22      83.506  59.210  95.348  1.00  0.00           O
ATOM    461  N   SER A  23      85.316  60.041  94.308  1.00  0.00           N
ATOM    463  CA  SER A  23      86.066  60.261  95.538  1.00  0.00           C
ATOM    465  CB  SER A  23      87.546  60.650  95.299  1.00  0.00           C
ATOM    468  OG  SER A  23      88.226  61.011  96.508  1.00  0.00           O
ATOM    470  C   SER A  23      85.386  61.261  96.428  1.00  0.00           C
ATOM    471  O   SER A  23      84.816  62.230  95.938  1.00  0.00           O
ATOM    472  N   ASP A  24      85.376  61.030  97.758  1.00  0.00           N
ATOM    474  CA  ASP A  24      84.546  61.770  98.688  1.00  0.00           C
ATOM    476  CB  ASP A  24      84.596  61.081 100.077  1.00  0.00           C
ATOM    479  CG  ASP A  24      83.296  60.341 100.427  1.00  0.00           C
ATOM    480  OD1 ASP A  24      82.256  60.571  99.739  1.00  0.00           O
ATOM    481  OD2 ASP A  24      83.266  59.650 101.477  1.00  0.00           O
ATOM    482  C   ASP A  24      84.806  63.280  98.688  1.00  0.00           C
ATOM    483  O   ASP A  24      83.886  64.091  98.757  1.00  0.00           O
ATOM    484  N   ALA A  25      86.056  63.740  98.508  1.00  0.00           N
ATOM    486  CA  ALA A  25      86.286  65.151  98.197  1.00  0.00           C
ATOM    488  CB  ALA A  25      87.776  65.471  98.147  1.00  0.00           C
ATOM    492  C   ALA A  25      85.616  65.661  96.918  1.00  0.00           C
ATOM    493  O   ALA A  25      85.056  66.751  96.889  1.00  0.00           O
ATOM    494  N   GLN A  26      85.596  64.860  95.837  1.00  0.00           N
ATOM    496  CA  GLN A  26      85.005  65.251  94.578  1.00  0.00           C
ATOM    498  CB  GLN A  26      85.456  64.270  93.458  1.00  0.00           C
ATOM    501  CG  GLN A  26      86.986  64.119  93.279  1.00  0.00           C
ATOM    504  CD  GLN A  26      87.636  65.460  92.958  1.00  0.00           C
ATOM    505  OE1 GLN A  26      87.556  65.950  91.838  1.00  0.00           O
ATOM    506  NE2 GLN A  26      88.246  66.121  93.967  1.00  0.00           N
ATOM    509  C   GLN A  26      83.475  65.280  94.639  1.00  0.00           C
ATOM    510  O   GLN A  26      82.806  66.001  93.888  1.00  0.00           O
ATOM    511  N   VAL A  27      82.886  64.551  95.598  1.00  0.00           N
ATOM    513  CA  VAL A  27      81.476  64.551  95.898  1.00  0.00           C
ATOM    515  CB  VAL A  27      81.126  63.541  96.988  1.00  0.00           C
ATOM    517  CG1 VAL A  27      79.636  63.541  97.338  1.00  0.00           C
ATOM    521  CG2 VAL A  27      81.506  62.141  96.488  1.00  0.00           C
ATOM    525  C   VAL A  27      80.945  65.931  96.248  1.00  0.00           C
ATOM    526  O   VAL A  27      79.866  66.310  95.798  1.00  0.00           O
ATOM    527  N   LYS A  28      81.706  66.681  97.058  1.00  0.00           N
ATOM    529  CA  LYS A  28      81.366  68.010  97.538  1.00  0.00           C
ATOM    531  CB  LYS A  28      82.456  68.431  98.548  1.00  0.00           C
ATOM    534  CG  LYS A  28      82.036  69.551  99.508  1.00  0.00           C
ATOM    537  CD  LYS A  28      82.946  69.651 100.749  1.00  0.00           C
ATOM    540  CE  LYS A  28      83.076  68.329 101.537  1.00  0.00           C
ATOM    543  NZ  LYS A  28      83.856  68.490 102.787  1.00  0.00           N
ATOM    547  C   LYS A  28      81.255  69.001  96.409  1.00  0.00           C
ATOM    548  O   LYS A  28      80.246  69.670  96.229  1.00  0.00           O
ATOM    549  N   THR A  29      82.256  68.979  95.518  1.00  0.00           N
ATOM    551  CA  THR A  29      82.316  69.810  94.338  1.00  0.00           C
ATOM    553  CB  THR A  29      83.626  69.520  93.638  1.00  0.00           C
ATOM    555  OG1 THR A  29      84.725  69.730  94.518  1.00  0.00           O
ATOM    557  CG2 THR A  29      83.846  70.401  92.409  1.00  0.00           C
ATOM    561  C   THR A  29      81.176  69.579  93.378  1.00  0.00           C
ATOM    562  O   THR A  29      80.596  70.520  92.837  1.00  0.00           O
ATOM    563  N   LEU A  30      80.776  68.290  93.158  1.00  0.00           N
ATOM    565  CA  LEU A  30      79.556  67.971  92.428  1.00  0.00           C
ATOM    567  CB  LEU A  30      79.406  66.420  92.267  1.00  0.00           C
ATOM    570  CG  LEU A  30      78.376  65.941  91.218  1.00  0.00           C
ATOM    572  CD1 LEU A  30      78.486  64.439  90.868  1.00  0.00           C
ATOM    576  CD2 LEU A  30      76.926  66.191  91.648  1.00  0.00           C
ATOM    580  C   LEU A  30      78.306  68.541  93.088  1.00  0.00           C
ATOM    581  O   LEU A  30      77.496  69.200  92.438  1.00  0.00           O
ATOM    582  N   SER A  31      78.136  68.350  94.408  1.00  0.00           N
ATOM    584  CA  SER A  31      76.966  68.800  95.178  1.00  0.00           C
ATOM    586  CB  SER A  31      77.076  68.420  96.677  1.00  0.00           C
ATOM    589  OG  SER A  31      75.896  68.761  97.409  1.00  0.00           O
ATOM    591  C   SER A  31      76.756  70.291  95.147  1.00  0.00           C
ATOM    592  O   SER A  31      75.626  70.780  95.007  1.00  0.00           O
ATOM    593  N   ASP A  32      77.846  71.041  95.258  1.00  0.00           N
ATOM    595  CA  ASP A  32      77.886  72.479  95.238  1.00  0.00           C
ATOM    597  CB  ASP A  32      79.366  72.869  95.488  1.00  0.00           C
ATOM    600  CG  ASP A  32      79.806  72.581  96.918  1.00  0.00           C
ATOM    601  OD1 ASP A  32      78.966  72.111  97.728  1.00  0.00           O
ATOM    602  OD2 ASP A  32      80.986  72.880  97.258  1.00  0.00           O
ATOM    603  C   ASP A  32      77.306  73.049  93.958  1.00  0.00           C
ATOM    604  O   ASP A  32      76.426  73.910  93.978  1.00  0.00           O
ATOM    605  N   GLN A  33      77.696  72.479  92.799  1.00  0.00           N
ATOM    607  CA  GLN A  33      76.986  72.701  91.558  1.00  0.00           C
ATOM    609  CB  GLN A  33      77.776  72.079  90.378  1.00  0.00           C
ATOM    612  CG  GLN A  33      77.286  72.501  88.967  1.00  0.00           C
ATOM    615  CD  GLN A  33      77.466  74.001  88.708  1.00  0.00           C
ATOM    616  OE1 GLN A  33      78.216  74.710  89.368  1.00  0.00           O
ATOM    617  NE2 GLN A  33      76.796  74.501  87.647  1.00  0.00           N
ATOM    620  C   GLN A  33      75.556  72.151  91.549  1.00  0.00           C
ATOM    621  O   GLN A  33      74.636  72.799  91.078  1.00  0.00           O
ATOM    622  N   ALA A  34      75.316  70.910  92.037  1.00  0.00           N
ATOM    624  CA  ALA A  34      74.006  70.280  91.978  1.00  0.00           C
ATOM    626  CB  ALA A  34      74.086  68.840  92.538  1.00  0.00           C
ATOM    630  C   ALA A  34      72.896  71.020  92.697  1.00  0.00           C
ATOM    631  O   ALA A  34      71.766  71.100  92.227  1.00  0.00           O
ATOM    632  N   CYS A  35      73.176  71.571  93.897  1.00  0.00           N
ATOM    634  CA  CYS A  35      72.216  72.360  94.618  1.00  0.00           C
ATOM    636  CB  CYS A  35      72.596  72.571  96.117  1.00  0.00           C
ATOM    639  SG  CYS A  35      74.096  73.560  96.418  1.00  0.00           S
ATOM    641  C   CYS A  35      71.836  73.681  93.967  1.00  0.00           C
ATOM    642  O   CYS A  35      70.646  73.979  93.878  1.00  0.00           O
ATOM    643  N   GLN A  36      72.796  74.490  93.458  1.00  0.00           N
ATOM    645  CA  GLN A  36      72.496  75.840  92.998  1.00  0.00           C
ATOM    647  CB  GLN A  36      73.786  76.490  92.428  1.00  0.00           C
ATOM    650  CG  GLN A  36      74.906  76.760  93.447  1.00  0.00           C
ATOM    653  CD  GLN A  36      76.206  77.111  92.717  1.00  0.00           C
ATOM    654  OE1 GLN A  36      76.416  76.710  91.568  1.00  0.00           O
ATOM    655  NE2 GLN A  36      77.116  77.821  93.419  1.00  0.00           N
ATOM    658  C   GLN A  36      71.456  75.930  91.889  1.00  0.00           C
ATOM    659  O   GLN A  36      70.466  76.641  91.988  1.00  0.00           O
ATOM    660  N   GLU A  37      71.626  75.120  90.837  1.00  0.00           N
ATOM    662  CA  GLU A  37      70.695  75.050  89.727  1.00  0.00           C
ATOM    664  CB  GLU A  37      71.336  74.200  88.608  1.00  0.00           C
ATOM    667  CG  GLU A  37      70.556  74.111  87.279  1.00  0.00           C
ATOM    670  CD  GLU A  37      70.476  75.431  86.508  1.00  0.00           C
ATOM    671  OE1 GLU A  37      71.386  75.670  85.658  1.00  0.00           O
ATOM    672  OE2 GLU A  37      69.516  76.221  86.708  1.00  0.00           O
ATOM    673  C   GLU A  37      69.316  74.520  90.108  1.00  0.00           C
ATOM    674  O   GLU A  37      68.276  74.979  89.639  1.00  0.00           O
ATOM    675  N   MET A  38      69.256  73.501  90.989  1.00  0.00           N
ATOM    677  CA  MET A  38      67.996  72.939  91.447  1.00  0.00           C
ATOM    679  CB  MET A  38      68.256  71.670  92.267  1.00  0.00           C
ATOM    682  CG  MET A  38      66.966  70.891  92.568  1.00  0.00           C
ATOM    685  SD  MET A  38      67.266  69.210  93.168  1.00  0.00           S
ATOM    686  CE  MET A  38      67.856  68.550  91.587  1.00  0.00           C
ATOM    690  C   MET A  38      67.176  73.910  92.288  1.00  0.00           C
ATOM    691  O   MET A  38      65.946  74.001  92.218  1.00  0.00           O
ATOM    692  N   ASP A  39      67.866  74.700  93.109  1.00  0.00           N
ATOM    694  CA  ASP A  39      67.316  75.710  93.978  1.00  0.00           C
ATOM    696  CB  ASP A  39      68.406  76.120  95.019  1.00  0.00           C
ATOM    699  CG  ASP A  39      68.866  75.011  95.968  1.00  0.00           C
ATOM    700  OD1 ASP A  39      68.326  73.880  95.919  1.00  0.00           O
ATOM    701  OD2 ASP A  39      69.766  75.260  96.808  1.00  0.00           O
ATOM    702  C   ASP A  39      66.776  76.919  93.178  1.00  0.00           C
ATOM    703  O   ASP A  39      65.956  77.681  93.678  1.00  0.00           O
ATOM    704  N   SER A  40      67.156  77.080  91.889  1.00  0.00           N
ATOM    706  CA  SER A  40      66.486  77.970  90.938  1.00  0.00           C
ATOM    708  CB  SER A  40      67.236  77.950  89.578  1.00  0.00           C
ATOM    711  OG  SER A  40      66.796  78.970  88.678  1.00  0.00           O
ATOM    713  C   SER A  40      65.036  77.571  90.678  1.00  0.00           C
ATOM    714  O   SER A  40      64.086  78.361  90.647  1.00  0.00           O
ATOM    715  N   LYS A  41      64.806  76.270  90.518  1.00  0.00           N
ATOM    717  CA  LYS A  41      63.526  75.700  90.197  1.00  0.00           C
ATOM    719  CB  LYS A  41      63.726  74.321  89.558  1.00  0.00           C
ATOM    722  CG  LYS A  41      64.396  74.411  88.168  1.00  0.00           C
ATOM    725  CD  LYS A  41      63.626  75.331  87.197  1.00  0.00           C
ATOM    728  CE  LYS A  41      62.146  75.020  87.068  1.00  0.00           C
ATOM    731  NZ  LYS A  41      62.006  73.651  86.558  1.00  0.00           N
ATOM    735  C   LYS A  41      62.626  75.590  91.397  1.00  0.00           C
ATOM    736  O   LYS A  41      61.396  75.600  91.309  1.00  0.00           O
ATOM    737  N   ALA A  42      63.206  75.590  92.588  1.00  0.00           N
ATOM    739  CA  ALA A  42      62.536  75.321  93.818  1.00  0.00           C
ATOM    741  CB  ALA A  42      63.436  74.371  94.599  1.00  0.00           C
ATOM    745  C   ALA A  42      62.346  76.571  94.628  1.00  0.00           C
ATOM    746  O   ALA A  42      63.286  77.230  95.038  1.00  0.00           O
ATOM    747  N   THR A  43      61.086  76.940  94.928  1.00  0.00           N
ATOM    749  CA  THR A  43      60.796  77.941  95.938  1.00  0.00           C
ATOM    751  CB  THR A  43      59.366  78.460  95.927  1.00  0.00           C
ATOM    753  OG1 THR A  43      59.166  79.540  96.828  1.00  0.00           O
ATOM    755  CG2 THR A  43      58.336  77.360  96.218  1.00  0.00           C
ATOM    759  C   THR A  43      61.286  77.530  97.317  1.00  0.00           C
ATOM    760  O   THR A  43      60.776  76.610  97.969  1.00  0.00           O
ATOM    761  N   ILE A  44      62.386  78.190  97.767  1.00  0.00           N
ATOM    763  CA  ILE A  44      63.016  78.010  99.058  1.00  0.00           C
ATOM    765  CB  ILE A  44      64.266  78.870  99.288  1.00  0.00           C
ATOM    767  CG2 ILE A  44      64.966  78.370 100.578  1.00  0.00           C
ATOM    771  CG1 ILE A  44      65.266  78.890  98.109  1.00  0.00           C
ATOM    774  CD  ILE A  44      66.386  79.931  98.287  1.00  0.00           C
ATOM    778  C   ILE A  44      61.996  78.350 100.118  1.00  0.00           C
ATOM    779  O   ILE A  44      61.296  79.350  99.968  1.00  0.00           O
ATOM    780  N   ALA A  45      61.836  77.520 101.169  1.00  0.00           N
ATOM    782  CA  ALA A  45      60.876  77.720 102.239  1.00  0.00           C
ATOM    784  CB  ALA A  45      61.096  76.610 103.279  1.00  0.00           C
ATOM    788  C   ALA A  45      60.876  79.110 102.878  1.00  0.00           C
ATOM    789  O   ALA A  45      61.706  79.950 102.538  1.00  0.00           O
ATOM    790  N   PRO A  46      59.956  79.471 103.769  1.00  0.00           N
ATOM    791  CD  PRO A  46      58.646  78.811 103.878  1.00  0.00           C
ATOM    794  CA  PRO A  46      59.906  80.790 104.368  1.00  0.00           C
ATOM    796  CB  PRO A  46      58.886  80.581 105.488  1.00  0.00           C
ATOM    799  CG  PRO A  46      57.826  79.700 104.818  1.00  0.00           C
ATOM    802  C   PRO A  46      61.176  81.501 104.798  1.00  0.00           C
ATOM    803  O   PRO A  46      61.136  82.710 104.748  1.00  0.00           O
ATOM    804  N   ALA A  47      62.246  80.799 105.268  1.00  0.00           N
ATOM    806  CA  ALA A  47      63.436  81.361 105.898  1.00  0.00           C
ATOM    808  CB  ALA A  47      64.046  82.571 105.168  1.00  0.00           C
ATOM    812  C   ALA A  47      63.156  81.580 107.379  1.00  0.00           C
ATOM    813  O   ALA A  47      63.876  82.230 108.139  1.00  0.00           O
ATOM    814  N   ASN A  48      62.086  80.901 107.838  1.00  0.00           N
ATOM    816  CA  ASN A  48      61.726  80.790 109.228  1.00  0.00           C
ATOM    818  CB  ASN A  48      60.236  80.350 109.378  1.00  0.00           C
ATOM    821  CG  ASN A  48      59.756  80.350 110.828  1.00  0.00           C
ATOM    822  OD1 ASN A  48      60.496  80.620 111.768  1.00  0.00           O
ATOM    823  ND2 ASN A  48      58.466  79.990 111.038  1.00  0.00           N
ATOM    826  C   ASN A  48      62.666  79.840 109.919  1.00  0.00           C
ATOM    827  O   ASN A  48      62.646  78.620 109.697  1.00  0.00           O
ATOM    828  N   SER A  49      63.496  80.410 110.809  1.00  0.00           N
ATOM    830  CA  SER A  49      64.516  79.740 111.607  1.00  0.00           C
ATOM    832  CB  SER A  49      65.286  80.771 112.498  1.00  0.00           C
ATOM    835  OG  SER A  49      66.246  80.201 113.389  1.00  0.00           O
ATOM    837  C   SER A  49      63.936  78.579 112.409  1.00  0.00           C
ATOM    838  O   SER A  49      64.566  77.550 112.559  1.00  0.00           O
ATOM    839  N   GLU A  50      62.676  78.690 112.867  1.00  0.00           N
ATOM    841  CA  GLU A  50      61.946  77.630 113.517  1.00  0.00           C
ATOM    843  CB  GLU A  50      60.556  78.150 113.948  1.00  0.00           C
ATOM    846  CG  GLU A  50      59.716  77.130 114.748  1.00  0.00           C
ATOM    849  CD  GLU A  50      58.476  77.810 115.278  1.00  0.00           C
ATOM    850  OE1 GLU A  50      57.456  77.840 114.559  1.00  0.00           O
ATOM    851  OE2 GLU A  50      58.566  78.361 116.409  1.00  0.00           O
ATOM    852  C   GLU A  50      61.726  76.350 112.717  1.00  0.00           C
ATOM    853  O   GLU A  50      61.966  75.240 113.209  1.00  0.00           O
ATOM    854  N   TYR A  51      61.306  76.460 111.458  1.00  0.00           N
ATOM    856  CA  TYR A  51      61.226  75.331 110.558  1.00  0.00           C
ATOM    858  CB  TYR A  51      60.466  75.700 109.268  1.00  0.00           C
ATOM    861  CG  TYR A  51      59.046  76.120 109.578  1.00  0.00           C
ATOM    862  CD1 TYR A  51      58.266  75.530 110.598  1.00  0.00           C
ATOM    864  CE1 TYR A  51      56.946  75.939 110.828  1.00  0.00           C
ATOM    866  CZ  TYR A  51      56.396  76.960 110.049  1.00  0.00           C
ATOM    867  OH  TYR A  51      55.116  77.471 110.318  1.00  0.00           O
ATOM    869  CD2 TYR A  51      58.456  77.120 108.788  1.00  0.00           C
ATOM    871  CE2 TYR A  51      57.146  77.530 109.018  1.00  0.00           C
ATOM    873  C   TYR A  51      62.596  74.770 110.238  1.00  0.00           C
ATOM    874  O   TYR A  51      62.846  73.571 110.348  1.00  0.00           O
ATOM    875  N   ALA A  52      63.556  75.661 109.947  1.00  0.00           N
ATOM    877  CA  ALA A  52      64.916  75.251 109.658  1.00  0.00           C
ATOM    879  CB  ALA A  52      65.736  76.501 109.268  1.00  0.00           C
ATOM    883  C   ALA A  52      65.586  74.511 110.818  1.00  0.00           C
ATOM    884  O   ALA A  52      66.186  73.450 110.628  1.00  0.00           O
ATOM    885  N   LYS A  53      65.426  75.011 112.068  1.00  0.00           N
ATOM    887  CA  LYS A  53      65.956  74.371 113.258  1.00  0.00           C
ATOM    889  CB  LYS A  53      66.016  75.270 114.529  1.00  0.00           C
ATOM    892  CG  LYS A  53      64.686  75.661 115.198  1.00  0.00           C
ATOM    895  CD  LYS A  53      64.116  74.700 116.269  1.00  0.00           C
ATOM    898  CE  LYS A  53      62.746  75.160 116.828  1.00  0.00           C
ATOM    901  NZ  LYS A  53      62.136  74.141 117.717  1.00  0.00           N
ATOM    905  C   LYS A  53      65.266  73.060 113.568  1.00  0.00           C
ATOM    906  O   LYS A  53      65.896  72.130 114.058  1.00  0.00           O
ATOM    907  N   ARG A  54      63.946  72.931 113.328  1.00  0.00           N
ATOM    909  CA  ARG A  54      63.256  71.660 113.438  1.00  0.00           C
ATOM    911  CB  ARG A  54      61.736  71.810 113.188  1.00  0.00           C
ATOM    914  CG  ARG A  54      60.976  72.511 114.319  1.00  0.00           C
ATOM    917  CD  ARG A  54      59.596  72.971 113.837  1.00  0.00           C
ATOM    920  NE  ARG A  54      58.866  73.600 114.979  1.00  0.00           N
ATOM    922  CZ  ARG A  54      57.576  73.901 114.947  1.00  0.00           C
ATOM    923  NH1 ARG A  54      56.776  73.490 113.988  1.00  0.00           N
ATOM    926  NH2 ARG A  54      57.096  74.611 115.938  1.00  0.00           N
ATOM    929  C   ARG A  54      63.796  70.571 112.528  1.00  0.00           C
ATOM    930  O   ARG A  54      64.186  69.511 113.007  1.00  0.00           O
ATOM    931  N   LEU A  55      63.926  70.861 111.208  1.00  0.00           N
ATOM    933  CA  LEU A  55      64.526  69.920 110.278  1.00  0.00           C
ATOM    935  CB  LEU A  55      64.366  70.331 108.809  1.00  0.00           C
ATOM    938  CG  LEU A  55      62.936  70.151 108.268  1.00  0.00           C
ATOM    940  CD1 LEU A  55      62.196  71.490 108.249  1.00  0.00           C
ATOM    944  CD2 LEU A  55      62.976  69.520 106.868  1.00  0.00           C
ATOM    948  C   LEU A  55      65.976  69.621 110.578  1.00  0.00           C
ATOM    949  O   LEU A  55      66.376  68.460 110.598  1.00  0.00           O
ATOM    950  N   THR A  56      66.816  70.641 110.879  1.00  0.00           N
ATOM    952  CA  THR A  56      68.216  70.401 111.238  1.00  0.00           C
ATOM    954  CB  THR A  56      69.076  71.670 111.278  1.00  0.00           C
ATOM    956  OG1 THR A  56      70.436  71.391 110.989  1.00  0.00           O
ATOM    958  CG2 THR A  56      69.086  72.380 112.638  1.00  0.00           C
ATOM    962  C   THR A  56      68.376  69.590 112.519  1.00  0.00           C
ATOM    963  O   THR A  56      69.266  68.761 112.647  1.00  0.00           O
ATOM    964  N   THR A  57      67.516  69.800 113.538  1.00  0.00           N
ATOM    966  CA  THR A  57      67.536  69.041 114.788  1.00  0.00           C
ATOM    968  CB  THR A  57      66.766  69.720 115.889  1.00  0.00           C
ATOM    970  OG1 THR A  57      67.536  70.861 116.269  1.00  0.00           O
ATOM    972  CG2 THR A  57      66.586  68.880 117.169  1.00  0.00           C
ATOM    976  C   THR A  57      67.226  67.581 114.727  1.00  0.00           C
ATOM    977  O   THR A  57      68.016  66.780 115.238  1.00  0.00           O
ATOM    978  N   ILE A  58      66.136  67.141 114.049  1.00  0.00           N
ATOM    980  CA  ILE A  58      65.996  65.700 113.827  1.00  0.00           C
ATOM    982  CB  ILE A  58      64.616  65.151 113.428  1.00  0.00           C
ATOM    984  CG2 ILE A  58      63.556  65.621 114.438  1.00  0.00           C
ATOM    988  CG1 ILE A  58      64.166  65.299 111.947  1.00  0.00           C
ATOM    991  CD  ILE A  58      63.676  66.689 111.549  1.00  0.00           C
ATOM    995  C   ILE A  58      67.116  65.210 112.927  1.00  0.00           C
ATOM    996  O   ILE A  58      67.816  64.260 113.228  1.00  0.00           O
ATOM    997  N   ALA A  59      67.416  65.931 111.838  1.00  0.00           N
ATOM    999  CA  ALA A  59      68.446  65.549 110.898  1.00  0.00           C
ATOM   1001  CB  ALA A  59      68.386  66.530 109.739  1.00  0.00           C
ATOM   1005  C   ALA A  59      69.876  65.410 111.448  1.00  0.00           C
ATOM   1006  O   ALA A  59      70.606  64.490 111.089  1.00  0.00           O
ATOM   1007  N   ASN A  60      70.326  66.300 112.348  1.00  0.00           N
ATOM   1009  CA  ASN A  60      71.586  66.210 113.088  1.00  0.00           C
ATOM   1011  CB  ASN A  60      71.866  67.581 113.757  1.00  0.00           C
ATOM   1014  CG  ASN A  60      73.276  67.740 114.328  1.00  0.00           C
ATOM   1015  OD1 ASN A  60      74.176  66.920 114.148  1.00  0.00           O
ATOM   1016  ND2 ASN A  60      73.496  68.880 115.019  1.00  0.00           N
ATOM   1019  C   ASN A  60      71.626  65.041 114.079  1.00  0.00           C
ATOM   1020  O   ASN A  60      72.636  64.350 114.219  1.00  0.00           O
ATOM   1021  N   ALA A  61      70.496  64.730 114.739  1.00  0.00           N
ATOM   1023  CA  ALA A  61      70.316  63.501 115.499  1.00  0.00           C
ATOM   1025  CB  ALA A  61      68.936  63.490 116.197  1.00  0.00           C
ATOM   1029  C   ALA A  61      70.476  62.261 114.618  1.00  0.00           C
ATOM   1030  O   ALA A  61      71.136  61.291 114.979  1.00  0.00           O
ATOM   1031  N   LEU A  62      69.926  62.340 113.389  1.00  0.00           N
ATOM   1033  CA  LEU A  62      70.136  61.410 112.309  1.00  0.00           C
ATOM   1035  CB  LEU A  62      69.206  61.571 111.078  1.00  0.00           C
ATOM   1038  CG  LEU A  62      67.696  61.850 111.288  1.00  0.00           C
ATOM   1040  CD1 LEU A  62      66.886  61.340 110.087  1.00  0.00           C
ATOM   1044  CD2 LEU A  62      67.106  61.331 112.608  1.00  0.00           C
ATOM   1048  C   LEU A  62      71.616  61.340 111.889  1.00  0.00           C
ATOM   1049  O   LEU A  62      72.116  60.270 111.579  1.00  0.00           O
ATOM   1050  N   GLY A  63      72.356  62.460 111.898  1.00  0.00           N
ATOM   1052  CA  GLY A  63      73.786  62.511 111.568  1.00  0.00           C
ATOM   1055  C   GLY A  63      74.686  61.721 112.488  1.00  0.00           C
ATOM   1056  O   GLY A  63      75.676  61.141 112.048  1.00  0.00           O
ATOM   1057  N   ASN A  64      74.336  61.660 113.788  1.00  0.00           N
ATOM   1059  CA  ASN A  64      75.066  60.980 114.839  1.00  0.00           C
ATOM   1061  CB  ASN A  64      74.376  61.151 116.218  1.00  0.00           C
ATOM   1064  CG  ASN A  64      74.356  62.590 116.719  1.00  0.00           C
ATOM   1065  OD1 ASN A  64      75.156  63.460 116.348  1.00  0.00           O
ATOM   1066  ND2 ASN A  64      73.386  62.869 117.618  1.00  0.00           N
ATOM   1069  C   ASN A  64      75.246  59.490 114.559  1.00  0.00           C
ATOM   1070  O   ASN A  64      76.256  58.891 114.938  1.00  0.00           O
ATOM   1071  N   ASN A  65      74.246  58.841 113.909  1.00  0.00           N
ATOM   1073  CA  ASN A  65      74.196  57.391 113.748  1.00  0.00           C
ATOM   1075  CB  ASN A  65      72.726  56.891 113.848  1.00  0.00           C
ATOM   1078  CG  ASN A  65      71.806  57.560 112.848  1.00  0.00           C
ATOM   1079  OD1 ASN A  65      71.936  57.451 111.628  1.00  0.00           O
ATOM   1080  ND2 ASN A  65      70.796  58.301 113.337  1.00  0.00           N
ATOM   1083  C   ASN A  65      74.756  56.891 112.419  1.00  0.00           C
ATOM   1084  O   ASN A  65      74.736  55.690 112.148  1.00  0.00           O
ATOM   1085  N   ILE A  66      75.256  57.801 111.579  1.00  0.00           N
ATOM   1087  CA  ILE A  66      75.726  57.479 110.248  1.00  0.00           C
ATOM   1089  CB  ILE A  66      74.796  58.020 109.148  1.00  0.00           C
ATOM   1091  CG2 ILE A  66      74.876  59.560 109.037  1.00  0.00           C
ATOM   1095  CG1 ILE A  66      74.956  57.311 107.778  1.00  0.00           C
ATOM   1098  CD  ILE A  66      73.796  57.591 106.828  1.00  0.00           C
ATOM   1102  C   ILE A  66      77.156  57.990 110.147  1.00  0.00           C
ATOM   1103  O   ILE A  66      77.796  58.410 111.108  1.00  0.00           O
ATOM   1104  N   ASN A  67      77.706  57.890 108.928  1.00  0.00           N
ATOM   1106  CA  ASN A  67      79.056  58.190 108.598  1.00  0.00           C
ATOM   1108  CB  ASN A  67      79.886  56.900 108.309  1.00  0.00           C
ATOM   1111  CG  ASN A  67      79.626  55.770 109.308  1.00  0.00           C
ATOM   1112  OD1 ASN A  67      80.246  55.661 110.367  1.00  0.00           O
ATOM   1113  ND2 ASN A  67      78.736  54.821 108.928  1.00  0.00           N
ATOM   1116  C   ASN A  67      78.986  59.041 107.348  1.00  0.00           C
ATOM   1117  O   ASN A  67      78.066  58.901 106.549  1.00  0.00           O
ATOM   1118  N   GLY A  68      79.976  59.931 107.139  1.00  0.00           N
ATOM   1120  CA  GLY A  68      80.196  60.630 105.889  1.00  0.00           C
ATOM   1123  C   GLY A  68      79.576  62.001 105.728  1.00  0.00           C
ATOM   1124  O   GLY A  68      78.406  62.240 106.017  1.00  0.00           O
ATOM   1125  N   GLN A  69      80.396  62.910 105.189  1.00  0.00           N
ATOM   1127  CA  GLN A  69      80.066  64.231 104.669  1.00  0.00           C
ATOM   1129  CB  GLN A  69      79.066  64.200 103.477  1.00  0.00           C
ATOM   1132  CG  GLN A  69      79.566  63.450 102.227  1.00  0.00           C
ATOM   1135  CD  GLN A  69      79.036  62.020 102.118  1.00  0.00           C
ATOM   1136  OE1 GLN A  69      77.836  61.850 101.938  1.00  0.00           O
ATOM   1137  NE2 GLN A  69      79.896  60.970 102.169  1.00  0.00           N
ATOM   1140  C   GLN A  69      79.706  65.310 105.678  1.00  0.00           C
ATOM   1141  O   GLN A  69      79.036  65.041 106.677  1.00  0.00           O
ATOM   1142  N   PRO A  70      80.066  66.581 105.507  1.00  0.00           N
ATOM   1143  CD  PRO A  70      81.066  67.071 104.548  1.00  0.00           C
ATOM   1146  CA  PRO A  70      79.256  67.670 106.029  1.00  0.00           C
ATOM   1148  CB  PRO A  70      80.036  68.940 105.669  1.00  0.00           C
ATOM   1151  CG  PRO A  70      80.816  68.581 104.408  1.00  0.00           C
ATOM   1154  C   PRO A  70      77.856  67.641 105.427  1.00  0.00           C
ATOM   1155  O   PRO A  70      77.706  67.630 104.208  1.00  0.00           O
ATOM   1156  N   VAL A  71      76.826  67.651 106.269  1.00  0.00           N
ATOM   1158  CA  VAL A  71      75.446  67.520 105.837  1.00  0.00           C
ATOM   1160  CB  VAL A  71      74.786  66.460 106.698  1.00  0.00           C
ATOM   1162  CG1 VAL A  71      74.456  66.939 108.128  1.00  0.00           C
ATOM   1166  CG2 VAL A  71      73.566  65.941 105.928  1.00  0.00           C
ATOM   1170  C   VAL A  71      74.726  68.850 105.928  1.00  0.00           C
ATOM   1171  O   VAL A  71      75.016  69.641 106.828  1.00  0.00           O
ATOM   1172  N   ASN A  72      73.806  69.160 104.979  1.00  0.00           N
ATOM   1174  CA  ASN A  72      72.996  70.361 104.947  1.00  0.00           C
ATOM   1176  CB  ASN A  72      73.566  71.431 103.967  1.00  0.00           C
ATOM   1179  CG  ASN A  72      72.816  72.760 103.988  1.00  0.00           C
ATOM   1180  OD1 ASN A  72      71.656  72.891 104.378  1.00  0.00           O
ATOM   1181  ND2 ASN A  72      73.496  73.850 103.568  1.00  0.00           N
ATOM   1184  C   ASN A  72      71.556  70.001 104.599  1.00  0.00           C
ATOM   1185  O   ASN A  72      71.256  69.481 103.517  1.00  0.00           O
ATOM   1186  N   TYR A  73      70.636  70.310 105.518  1.00  0.00           N
ATOM   1188  CA  TYR A  73      69.236  70.041 105.357  1.00  0.00           C
ATOM   1190  CB  TYR A  73      68.646  69.330 106.598  1.00  0.00           C
ATOM   1193  CG  TYR A  73      69.246  67.960 106.698  1.00  0.00           C
ATOM   1194  CD1 TYR A  73      70.426  67.721 107.428  1.00  0.00           C
ATOM   1196  CE1 TYR A  73      70.926  66.410 107.538  1.00  0.00           C
ATOM   1198  CZ  TYR A  73      70.266  65.350 106.919  1.00  0.00           C
ATOM   1199  OH  TYR A  73      70.736  64.030 107.038  1.00  0.00           O
ATOM   1201  CD2 TYR A  73      68.596  66.871 106.078  1.00  0.00           C
ATOM   1203  CE2 TYR A  73      69.096  65.571 106.197  1.00  0.00           C
ATOM   1205  C   TYR A  73      68.496  71.321 105.038  1.00  0.00           C
ATOM   1206  O   TYR A  73      68.516  72.291 105.788  1.00  0.00           O
ATOM   1207  N   LYS A  74      67.836  71.331 103.878  1.00  0.00           N
ATOM   1209  CA  LYS A  74      67.176  72.460 103.298  1.00  0.00           C
ATOM   1211  CB  LYS A  74      67.866  72.810 101.968  1.00  0.00           C
ATOM   1214  CG  LYS A  74      69.366  73.111 102.068  1.00  0.00           C
ATOM   1217  CD  LYS A  74      69.956  73.431 100.688  1.00  0.00           C
ATOM   1220  CE  LYS A  74      71.476  73.530 100.697  1.00  0.00           C
ATOM   1223  NZ  LYS A  74      71.986  73.721  99.328  1.00  0.00           N
ATOM   1227  C   LYS A  74      65.716  72.071 103.069  1.00  0.00           C
ATOM   1228  O   LYS A  74      65.406  71.041 102.458  1.00  0.00           O
ATOM   1229  N   VAL A  75      64.786  72.880 103.608  1.00  0.00           N
ATOM   1231  CA  VAL A  75      63.356  72.651 103.438  1.00  0.00           C
ATOM   1233  CB  VAL A  75      62.596  72.670 104.767  1.00  0.00           C
ATOM   1235  CG1 VAL A  75      62.596  74.049 105.448  1.00  0.00           C
ATOM   1239  CG2 VAL A  75      61.176  72.100 104.608  1.00  0.00           C
ATOM   1243  C   VAL A  75      62.816  73.600 102.388  1.00  0.00           C
ATOM   1244  O   VAL A  75      63.266  74.740 102.227  1.00  0.00           O
ATOM   1245  N   TYR A  76      61.866  73.111 101.568  1.00  0.00           N
ATOM   1247  CA  TYR A  76      61.366  73.810 100.398  1.00  0.00           C
ATOM   1249  CB  TYR A  76      61.886  73.231  99.068  1.00  0.00           C
ATOM   1252  CG  TYR A  76      63.336  73.560  98.939  1.00  0.00           C
ATOM   1253  CD1 TYR A  76      64.276  72.729  99.538  1.00  0.00           C
ATOM   1255  CE1 TYR A  76      65.636  73.041  99.459  1.00  0.00           C
ATOM   1257  CZ  TYR A  76      66.076  74.151  98.757  1.00  0.00           C
ATOM   1258  OH  TYR A  76      67.456  74.330  98.688  1.00  0.00           O
ATOM   1260  CD2 TYR A  76      63.786  74.670  98.197  1.00  0.00           C
ATOM   1262  CE2 TYR A  76      65.146  74.979  98.128  1.00  0.00           C
ATOM   1264  C   TYR A  76      59.866  73.751 100.378  1.00  0.00           C
ATOM   1265  O   TYR A  76      59.236  72.799 100.837  1.00  0.00           O
ATOM   1266  N   MET A  77      59.226  74.800  99.839  1.00  0.00           N
ATOM   1268  CA  MET A  77      57.796  74.901  99.898  1.00  0.00           C
ATOM   1270  CB  MET A  77      57.466  76.400 100.049  1.00  0.00           C
ATOM   1273  CG  MET A  77      55.986  76.741 100.258  1.00  0.00           C
ATOM   1276  SD  MET A  77      55.736  78.531 100.388  1.00  0.00           S
ATOM   1277  CE  MET A  77      55.796  78.721  98.589  1.00  0.00           C
ATOM   1281  C   MET A  77      57.176  74.231  98.669  1.00  0.00           C
ATOM   1282  O   MET A  77      56.956  74.850  97.628  1.00  0.00           O
ATOM   1283  N   ALA A  78      56.866  72.920  98.788  1.00  0.00           N
ATOM   1285  CA  ALA A  78      56.026  72.200  97.857  1.00  0.00           C
ATOM   1287  CB  ALA A  78      56.826  71.291  96.908  1.00  0.00           C
ATOM   1291  C   ALA A  78      55.036  71.350  98.648  1.00  0.00           C
ATOM   1292  O   ALA A  78      55.376  70.821  99.697  1.00  0.00           O
ATOM   1293  N   LYS A  79      53.786  71.221  98.147  1.00  0.00           N
ATOM   1295  CA  LYS A  79      52.746  70.380  98.708  1.00  0.00           C
ATOM   1297  CB  LYS A  79      51.386  70.761  98.078  1.00  0.00           C
ATOM   1300  CG  LYS A  79      50.896  72.160  98.438  1.00  0.00           C
ATOM   1303  CD  LYS A  79      49.846  72.660  97.438  1.00  0.00           C
ATOM   1306  CE  LYS A  79      48.716  71.660  97.197  1.00  0.00           C
ATOM   1309  NZ  LYS A  79      47.756  72.181  96.208  1.00  0.00           N
ATOM   1313  C   LYS A  79      52.936  68.901  98.438  1.00  0.00           C
ATOM   1314  O   LYS A  79      52.566  68.041  99.228  1.00  0.00           O
ATOM   1315  N   ASP A  80      53.526  68.590  97.267  1.00  0.00           N
ATOM   1317  CA  ASP A  80      53.936  67.261  96.848  1.00  0.00           C
ATOM   1319  CB  ASP A  80      54.566  67.310  95.427  1.00  0.00           C
ATOM   1322  CG  ASP A  80      53.616  67.701  94.298  1.00  0.00           C
ATOM   1323  OD1 ASP A  80      52.516  68.240  94.578  1.00  0.00           O
ATOM   1324  OD2 ASP A  80      54.046  67.550  93.118  1.00  0.00           O
ATOM   1325  C   ASP A  80      54.936  66.600  97.829  1.00  0.00           C
ATOM   1326  O   ASP A  80      55.936  67.191  98.238  1.00  0.00           O
ATOM   1327  N   VAL A  81      54.636  65.350  98.218  1.00  0.00           N
ATOM   1329  CA  VAL A  81      55.306  64.670  99.319  1.00  0.00           C
ATOM   1331  CB  VAL A  81      54.316  63.821 100.128  1.00  0.00           C
ATOM   1333  CG1 VAL A  81      53.246  64.770 100.709  1.00  0.00           C
ATOM   1337  CG2 VAL A  81      53.626  62.721  99.308  1.00  0.00           C
ATOM   1341  C   VAL A  81      56.496  63.870  98.799  1.00  0.00           C
ATOM   1342  O   VAL A  81      56.336  62.931  98.018  1.00  0.00           O
ATOM   1343  N   ASN A  82      57.726  64.270  99.188  1.00  0.00           N
ATOM   1345  CA  ASN A  82      58.956  63.550  98.897  1.00  0.00           C
ATOM   1347  CB  ASN A  82      59.356  63.641  97.388  1.00  0.00           C
ATOM   1350  CG  ASN A  82      60.486  62.690  97.008  1.00  0.00           C
ATOM   1351  OD1 ASN A  82      60.986  61.950  97.857  1.00  0.00           O
ATOM   1352  ND2 ASN A  82      60.946  62.729  95.738  1.00  0.00           N
ATOM   1355  C   ASN A  82      60.016  64.160  99.839  1.00  0.00           C
ATOM   1356  O   ASN A  82      59.886  65.310 100.268  1.00  0.00           O
ATOM   1357  N   ALA A  83      61.096  63.420 100.138  1.00  0.00           N
ATOM   1359  CA  ALA A  83      62.366  63.990 100.507  1.00  0.00           C
ATOM   1361  CB  ALA A  83      62.636  63.910 102.029  1.00  0.00           C
ATOM   1365  C   ALA A  83      63.426  63.181  99.798  1.00  0.00           C
ATOM   1366  O   ALA A  83      63.406  61.960  99.867  1.00  0.00           O
ATOM   1367  N   PHE A  84      64.366  63.850  99.117  1.00  0.00           N
ATOM   1369  CA  PHE A  84      65.346  63.181  98.287  1.00  0.00           C
ATOM   1371  CB  PHE A  84      64.996  63.231  96.788  1.00  0.00           C
ATOM   1374  CG  PHE A  84      64.966  64.641  96.278  1.00  0.00           C
ATOM   1375  CD1 PHE A  84      63.806  65.420  96.397  1.00  0.00           C
ATOM   1377  CE1 PHE A  84      63.766  66.700  95.849  1.00  0.00           C
ATOM   1379  CZ  PHE A  84      64.866  67.210  95.159  1.00  0.00           C
ATOM   1381  CD2 PHE A  84      66.086  65.170  95.609  1.00  0.00           C
ATOM   1383  CE2 PHE A  84      66.036  66.451  95.049  1.00  0.00           C
ATOM   1385  C   PHE A  84      66.726  63.770  98.559  1.00  0.00           C
ATOM   1386  O   PHE A  84      66.856  64.931  98.958  1.00  0.00           O
ATOM   1387  N   ALA A  85      67.806  63.001  98.328  1.00  0.00           N
ATOM   1389  CA  ALA A  85      69.166  63.480  98.517  1.00  0.00           C
ATOM   1391  CB  ALA A  85      69.996  62.590  99.468  1.00  0.00           C
ATOM   1395  C   ALA A  85      69.876  63.621  97.197  1.00  0.00           C
ATOM   1396  O   ALA A  85      69.696  62.861  96.248  1.00  0.00           O
ATOM   1397  N   MET A  86      70.706  64.651  97.078  1.00  0.00           N
ATOM   1399  CA  MET A  86      71.666  64.751  96.008  1.00  0.00           C
ATOM   1401  CB  MET A  86      71.726  66.191  95.427  1.00  0.00           C
ATOM   1404  CG  MET A  86      70.346  66.721  94.988  1.00  0.00           C
ATOM   1407  SD  MET A  86      69.576  65.761  93.659  1.00  0.00           S
ATOM   1408  CE  MET A  86      70.526  66.549  92.338  1.00  0.00           C
ATOM   1412  C   MET A  86      72.996  64.340  96.587  1.00  0.00           C
ATOM   1413  O   MET A  86      73.096  63.940  97.748  1.00  0.00           O
ATOM   1414  N   ALA A  87      74.086  64.420  95.808  1.00  0.00           N
ATOM   1416  CA  ALA A  87      75.436  64.350  96.348  1.00  0.00           C
ATOM   1418  CB  ALA A  87      76.436  64.641  95.217  1.00  0.00           C
ATOM   1422  C   ALA A  87      75.746  65.221  97.588  1.00  0.00           C
ATOM   1423  O   ALA A  87      75.066  66.191  97.938  1.00  0.00           O
ATOM   1424  N   ASN A  88      76.856  64.880  98.279  1.00  0.00           N
ATOM   1426  CA  ASN A  88      77.436  65.501  99.478  1.00  0.00           C
ATOM   1428  CB  ASN A  88      78.456  66.641  99.168  1.00  0.00           C
ATOM   1431  CG  ASN A  88      79.626  66.641 100.168  1.00  0.00           C
ATOM   1432  OD1 ASN A  88      79.766  67.471 101.059  1.00  0.00           O
ATOM   1433  ND2 ASN A  88      80.556  65.681  99.979  1.00  0.00           N
ATOM   1436  C   ASN A  88      76.486  65.920 100.588  1.00  0.00           C
ATOM   1437  O   ASN A  88      76.596  67.011 101.138  1.00  0.00           O
ATOM   1438  N   GLY A  89      75.546  65.050 100.989  1.00  0.00           N
ATOM   1440  CA  GLY A  89      74.736  65.331 102.158  1.00  0.00           C
ATOM   1443  C   GLY A  89      73.826  66.520 102.029  1.00  0.00           C
ATOM   1444  O   GLY A  89      73.486  67.181 103.007  1.00  0.00           O
ATOM   1445  N   CYS A  90      73.396  66.830 100.788  1.00  0.00           N
ATOM   1447  CA  CYS A  90      72.326  67.780 100.558  1.00  0.00           C
ATOM   1449  CB  CYS A  90      72.716  68.901  99.529  1.00  0.00           C
ATOM   1452  SG  CYS A  90      71.945  69.010  97.868  1.00  0.00           S
ATOM   1454  C   CYS A  90      71.056  66.990 100.318  1.00  0.00           C
ATOM   1455  O   CYS A  90      70.776  66.440  99.249  1.00  0.00           O
ATOM   1456  N   ILE A  91      70.256  66.920 101.388  1.00  0.00           N
ATOM   1458  CA  ILE A  91      68.966  66.261 101.458  1.00  0.00           C
ATOM   1460  CB  ILE A  91      68.736  65.510 102.768  1.00  0.00           C
ATOM   1462  CG2 ILE A  91      67.266  65.060 102.908  1.00  0.00           C
ATOM   1466  CG1 ILE A  91      69.646  64.260 102.918  1.00  0.00           C
ATOM   1469  CD  ILE A  91      71.096  64.540 103.349  1.00  0.00           C
ATOM   1473  C   ILE A  91      67.956  67.371 101.318  1.00  0.00           C
ATOM   1474  O   ILE A  91      68.096  68.441 101.908  1.00  0.00           O
ATOM   1475  N   ARG A  92      66.906  67.181 100.518  1.00  0.00           N
ATOM   1477  CA  ARG A  92      65.956  68.210 100.217  1.00  0.00           C
ATOM   1479  CB  ARG A  92      66.036  68.460  98.697  1.00  0.00           C
ATOM   1482  CG  ARG A  92      65.496  69.831  98.308  1.00  0.00           C
ATOM   1485  CD  ARG A  92      65.796  70.341  96.897  1.00  0.00           C
ATOM   1488  NE  ARG A  92      67.126  71.020  96.938  1.00  0.00           N
ATOM   1490  CZ  ARG A  92      68.276  70.490  96.587  1.00  0.00           C
ATOM   1491  NH1 ARG A  92      68.416  69.189  96.428  1.00  0.00           N
ATOM   1494  NH2 ARG A  92      69.286  71.300  96.368  1.00  0.00           N
ATOM   1497  C   ARG A  92      64.606  67.710 100.688  1.00  0.00           C
ATOM   1498  O   ARG A  92      64.246  66.560 100.427  1.00  0.00           O
ATOM   1499  N   VAL A  93      63.866  68.520 101.477  1.00  0.00           N
ATOM   1501  CA  VAL A  93      62.636  68.080 102.108  1.00  0.00           C
ATOM   1503  CB  VAL A  93      62.746  68.020 103.629  1.00  0.00           C
ATOM   1505  CG1 VAL A  93      61.416  67.581 104.268  1.00  0.00           C
ATOM   1509  CG2 VAL A  93      63.836  67.001 104.008  1.00  0.00           C
ATOM   1513  C   VAL A  93      61.526  69.020 101.728  1.00  0.00           C
ATOM   1514  O   VAL A  93      61.636  70.240 101.838  1.00  0.00           O
ATOM   1515  N   TYR A  94      60.386  68.470 101.269  1.00  0.00           N
ATOM   1517  CA  TYR A  94      59.236  69.291 100.968  1.00  0.00           C
ATOM   1519  CB  TYR A  94      58.396  68.710  99.809  1.00  0.00           C
ATOM   1522  CG  TYR A  94      59.216  68.751  98.548  1.00  0.00           C
ATOM   1523  CD1 TYR A  94      59.646  69.990  98.028  1.00  0.00           C
ATOM   1525  CE1 TYR A  94      60.346  70.050  96.819  1.00  0.00           C
ATOM   1527  CZ  TYR A  94      60.656  68.870  96.148  1.00  0.00           C
ATOM   1528  OH  TYR A  94      61.366  68.920  94.938  1.00  0.00           O
ATOM   1530  CD2 TYR A  94      59.526  67.581  97.848  1.00  0.00           C
ATOM   1532  CE2 TYR A  94      60.266  67.630  96.668  1.00  0.00           C
ATOM   1534  C   TYR A  94      58.346  69.551 102.158  1.00  0.00           C
ATOM   1535  O   TYR A  94      58.106  68.700 103.007  1.00  0.00           O
ATOM   1536  N   SER A  95      57.806  70.780 102.227  1.00  0.00           N
ATOM   1538  CA  SER A  95      56.936  71.291 103.288  1.00  0.00           C
ATOM   1540  CB  SER A  95      56.516  72.740 102.948  1.00  0.00           C
ATOM   1543  OG  SER A  95      55.836  73.420 103.998  1.00  0.00           O
ATOM   1545  C   SER A  95      55.696  70.431 103.508  1.00  0.00           C
ATOM   1546  O   SER A  95      55.286  70.221 104.648  1.00  0.00           O
ATOM   1547  N   GLY A  96      55.106  69.920 102.409  1.00  0.00           N
ATOM   1549  CA  GLY A  96      53.966  68.990 102.409  1.00  0.00           C
ATOM   1552  C   GLY A  96      54.256  67.651 103.007  1.00  0.00           C
ATOM   1553  O   GLY A  96      53.416  67.060 103.678  1.00  0.00           O
ATOM   1554  N   LEU A  97      55.486  67.121 102.838  1.00  0.00           N
ATOM   1556  CA  LEU A  97      55.946  65.891 103.477  1.00  0.00           C
ATOM   1558  CB  LEU A  97      57.396  65.571 103.058  1.00  0.00           C
ATOM   1561  CG  LEU A  97      57.966  64.231 103.568  1.00  0.00           C
ATOM   1563  CD1 LEU A  97      57.556  63.050 102.678  1.00  0.00           C
ATOM   1567  CD2 LEU A  97      59.496  64.340 103.638  1.00  0.00           C
ATOM   1571  C   LEU A  97      55.866  65.970 104.998  1.00  0.00           C
ATOM   1572  O   LEU A  97      55.486  65.020 105.669  1.00  0.00           O
ATOM   1573  N   MET A  98      56.176  67.141 105.578  1.00  0.00           N
ATOM   1575  CA  MET A  98      56.046  67.331 107.018  1.00  0.00           C
ATOM   1577  CB  MET A  98      56.846  68.560 107.479  1.00  0.00           C
ATOM   1580  CG  MET A  98      58.356  68.401 107.258  1.00  0.00           C
ATOM   1583  SD  MET A  98      59.306  69.700 108.088  1.00  0.00           S
ATOM   1584  CE  MET A  98      59.246  68.979 109.758  1.00  0.00           C
ATOM   1588  C   MET A  98      54.606  67.501 107.479  1.00  0.00           C
ATOM   1589  O   MET A  98      54.296  67.391 108.669  1.00  0.00           O
ATOM   1590  N   ASP A  99      53.666  67.770 106.549  1.00  0.00           N
ATOM   1592  CA  ASP A  99      52.276  67.950 106.859  1.00  0.00           C
ATOM   1594  CB  ASP A  99      51.686  69.200 106.108  1.00  0.00           C
ATOM   1597  CG  ASP A  99      50.876  69.130 104.809  1.00  0.00           C
ATOM   1598  OD1 ASP A  99      50.256  68.121 104.428  1.00  0.00           O
ATOM   1599  OD2 ASP A  99      50.646  70.280 104.308  1.00  0.00           O
ATOM   1600  C   ASP A  99      51.526  66.619 106.728  1.00  0.00           C
ATOM   1601  O   ASP A  99      50.396  66.510 107.208  1.00  0.00           O
ATOM   1602  N   MET A 100      52.206  65.560 106.238  1.00  0.00           N
ATOM   1604  CA  MET A 100      51.656  64.221 106.108  1.00  0.00           C
ATOM   1606  CB  MET A 100      52.056  63.600 104.748  1.00  0.00           C
ATOM   1609  CG  MET A 100      51.046  63.951 103.648  1.00  0.00           C
ATOM   1612  SD  MET A 100      49.356  63.361 103.977  1.00  0.00           S
ATOM   1613  CE  MET A 100      49.716  61.600 103.688  1.00  0.00           C
ATOM   1617  C   MET A 100      52.016  63.251 107.218  1.00  0.00           C
ATOM   1618  O   MET A 100      51.586  62.100 107.208  1.00  0.00           O
ATOM   1619  N   MET A 101      52.806  63.660 108.218  1.00  0.00           N
ATOM   1621  CA  MET A 101      53.316  62.690 109.168  1.00  0.00           C
ATOM   1623  CB  MET A 101      54.386  61.740 108.548  1.00  0.00           C
ATOM   1626  CG  MET A 101      55.486  62.371 107.678  1.00  0.00           C
ATOM   1629  SD  MET A 101      55.516  61.721 105.968  1.00  0.00           S
ATOM   1630  CE  MET A 101      57.296  61.370 105.928  1.00  0.00           C
ATOM   1634  C   MET A 101      53.746  63.221 110.518  1.00  0.00           C
ATOM   1635  O   MET A 101      53.856  64.420 110.758  1.00  0.00           O
ATOM   1636  N   THR A 102      53.996  62.291 111.467  1.00  0.00           N
ATOM   1638  CA  THR A 102      54.556  62.560 112.787  1.00  0.00           C
ATOM   1640  CB  THR A 102      53.956  61.641 113.848  1.00  0.00           C
ATOM   1642  OG1 THR A 102      54.236  62.071 115.168  1.00  0.00           O
ATOM   1644  CG2 THR A 102      54.456  60.210 113.708  1.00  0.00           C
ATOM   1648  C   THR A 102      56.076  62.530 112.787  1.00  0.00           C
ATOM   1649  O   THR A 102      56.706  62.340 111.749  1.00  0.00           O
ATOM   1650  N   ASP A 103      56.726  62.791 113.948  1.00  0.00           N
ATOM   1652  CA  ASP A 103      58.166  62.901 114.107  1.00  0.00           C
ATOM   1654  CB  ASP A 103      58.546  63.401 115.548  1.00  0.00           C
ATOM   1657  CG  ASP A 103      58.106  62.511 116.719  1.00  0.00           C
ATOM   1658  OD1 ASP A 103      57.036  61.850 116.617  1.00  0.00           O
ATOM   1659  OD2 ASP A 103      58.746  62.611 117.799  1.00  0.00           O
ATOM   1660  C   ASP A 103      58.936  61.641 113.718  1.00  0.00           C
ATOM   1661  O   ASP A 103      59.776  61.660 112.818  1.00  0.00           O
ATOM   1662  N   ASN A 104      58.586  60.481 114.298  1.00  0.00           N
ATOM   1664  CA  ASN A 104      59.266  59.231 113.988  1.00  0.00           C
ATOM   1666  CB  ASN A 104      58.666  58.080 114.818  1.00  0.00           C
ATOM   1669  CG  ASN A 104      58.676  58.291 116.337  1.00  0.00           C
ATOM   1670  OD1 ASN A 104      59.296  59.170 116.928  1.00  0.00           O
ATOM   1671  ND2 ASN A 104      57.946  57.360 117.008  1.00  0.00           N
ATOM   1674  C   ASN A 104      59.136  58.800 112.519  1.00  0.00           C
ATOM   1675  O   ASN A 104      60.046  58.270 111.878  1.00  0.00           O
ATOM   1676  N   GLU A 105      57.916  59.011 111.978  1.00  0.00           N
ATOM   1678  CA  GLU A 105      57.496  58.761 110.618  1.00  0.00           C
ATOM   1680  CB  GLU A 105      55.956  58.990 110.658  1.00  0.00           C
ATOM   1683  CG  GLU A 105      55.096  58.540 109.459  1.00  0.00           C
ATOM   1686  CD  GLU A 105      53.596  58.701 109.727  1.00  0.00           C
ATOM   1687  OE1 GLU A 105      53.156  59.560 110.548  1.00  0.00           O
ATOM   1688  OE2 GLU A 105      52.806  57.911 109.138  1.00  0.00           O
ATOM   1689  C   GLU A 105      58.266  59.611 109.587  1.00  0.00           C
ATOM   1690  O   GLU A 105      58.826  59.100 108.617  1.00  0.00           O
ATOM   1691  N   VAL A 106      58.426  60.941 109.828  1.00  0.00           N
ATOM   1693  CA  VAL A 106      59.366  61.760 109.049  1.00  0.00           C
ATOM   1695  CB  VAL A 106      59.166  63.261 109.177  1.00  0.00           C
ATOM   1697  CG1 VAL A 106      59.586  63.831 110.558  1.00  0.00           C
ATOM   1701  CG2 VAL A 106      59.886  64.010 108.038  1.00  0.00           C
ATOM   1705  C   VAL A 106      60.836  61.401 109.219  1.00  0.00           C
ATOM   1706  O   VAL A 106      61.576  61.270 108.249  1.00  0.00           O
ATOM   1707  N   GLU A 107      61.306  61.130 110.448  1.00  0.00           N
ATOM   1709  CA  GLU A 107      62.676  60.721 110.697  1.00  0.00           C
ATOM   1711  CB  GLU A 107      62.896  60.510 112.208  1.00  0.00           C
ATOM   1714  CG  GLU A 107      63.056  61.840 112.969  1.00  0.00           C
ATOM   1717  CD  GLU A 107      63.146  61.581 114.459  1.00  0.00           C
ATOM   1718  OE1 GLU A 107      62.166  61.011 114.998  1.00  0.00           O
ATOM   1719  OE2 GLU A 107      64.216  61.861 115.059  1.00  0.00           O
ATOM   1720  C   GLU A 107      63.096  59.460 109.958  1.00  0.00           C
ATOM   1721  O   GLU A 107      64.256  59.270 109.578  1.00  0.00           O
ATOM   1722  N   ALA A 108      62.146  58.550 109.758  1.00  0.00           N
ATOM   1724  CA  ALA A 108      62.306  57.400 108.918  1.00  0.00           C
ATOM   1726  CB  ALA A 108      61.076  56.541 109.128  1.00  0.00           C
ATOM   1730  C   ALA A 108      62.566  57.651 107.428  1.00  0.00           C
ATOM   1731  O   ALA A 108      63.516  57.111 106.868  1.00  0.00           O
ATOM   1732  N   VAL A 109      61.756  58.510 106.757  1.00  0.00           N
ATOM   1734  CA  VAL A 109      61.966  58.850 105.348  1.00  0.00           C
ATOM   1736  CB  VAL A 109      60.766  59.590 104.739  1.00  0.00           C
ATOM   1738  CG1 VAL A 109      60.656  61.060 105.159  1.00  0.00           C
ATOM   1742  CG2 VAL A 109      60.806  59.520 103.209  1.00  0.00           C
ATOM   1746  C   VAL A 109      63.306  59.551 105.128  1.00  0.00           C
ATOM   1747  O   VAL A 109      64.116  59.151 104.288  1.00  0.00           O
ATOM   1748  N   ILE A 110      63.656  60.541 105.989  1.00  0.00           N
ATOM   1750  CA  ILE A 110      64.946  61.221 105.998  1.00  0.00           C
ATOM   1752  CB  ILE A 110      65.016  62.331 107.048  1.00  0.00           C
ATOM   1754  CG2 ILE A 110      66.356  63.100 106.938  1.00  0.00           C
ATOM   1758  CG1 ILE A 110      63.826  63.321 106.989  1.00  0.00           C
ATOM   1761  CD  ILE A 110      63.796  64.221 105.758  1.00  0.00           C
ATOM   1765  C   ILE A 110      66.076  60.229 106.208  1.00  0.00           C
ATOM   1766  O   ILE A 110      67.136  60.310 105.588  1.00  0.00           O
ATOM   1767  N   GLY A 111      65.866  59.240 107.099  1.00  0.00           N
ATOM   1769  CA  GLY A 111      66.816  58.170 107.398  1.00  0.00           C
ATOM   1772  C   GLY A 111      67.216  57.280 106.238  1.00  0.00           C
ATOM   1773  O   GLY A 111      68.376  56.950 106.108  1.00  0.00           O
ATOM   1774  N   HIS A 112      66.256  56.870 105.388  1.00  0.00           N
ATOM   1776  CA  HIS A 112      66.526  56.150 104.148  1.00  0.00           C
ATOM   1778  CB  HIS A 112      65.176  55.840 103.468  1.00  0.00           C
ATOM   1781  ND1 HIS A 112      65.596  53.660 102.438  1.00  0.00           N
ATOM   1782  CG  HIS A 112      65.276  54.990 102.248  1.00  0.00           C
ATOM   1783  CE1 HIS A 112      65.556  53.120 101.229  1.00  0.00           C
ATOM   1785  NE2 HIS A 112      65.226  54.041 100.278  1.00  0.00           N
ATOM   1787  CD2 HIS A 112      65.036  55.240 100.928  1.00  0.00           C
ATOM   1789  C   HIS A 112      67.346  56.960 103.158  1.00  0.00           C
ATOM   1790  O   HIS A 112      68.326  56.511 102.568  1.00  0.00           O
ATOM   1791  N   GLU A 113      66.936  58.221 102.999  1.00  0.00           N
ATOM   1793  CA  GLU A 113      67.506  59.189 102.087  1.00  0.00           C
ATOM   1795  CB  GLU A 113      66.546  60.401 102.129  1.00  0.00           C
ATOM   1798  CG  GLU A 113      66.576  61.210 100.828  1.00  0.00           C
ATOM   1801  CD  GLU A 113      66.446  60.280  99.618  1.00  0.00           C
ATOM   1802  OE1 GLU A 113      65.486  59.490  99.559  1.00  0.00           O
ATOM   1803  OE2 GLU A 113      67.316  60.369  98.718  1.00  0.00           O
ATOM   1804  C   GLU A 113      68.926  59.600 102.458  1.00  0.00           C
ATOM   1805  O   GLU A 113      69.836  59.760 101.638  1.00  0.00           O
ATOM   1806  N   MET A 114      69.176  59.700 103.769  1.00  0.00           N
ATOM   1808  CA  MET A 114      70.486  59.901 104.338  1.00  0.00           C
ATOM   1810  CB  MET A 114      70.246  60.270 105.818  1.00  0.00           C
ATOM   1813  CG  MET A 114      71.506  60.731 106.568  1.00  0.00           C
ATOM   1816  SD  MET A 114      71.296  60.990 108.337  1.00  0.00           S
ATOM   1817  CE  MET A 114      70.756  59.310 108.708  1.00  0.00           C
ATOM   1821  C   MET A 114      71.336  58.631 104.238  1.00  0.00           C
ATOM   1822  O   MET A 114      72.566  58.670 104.198  1.00  0.00           O
ATOM   1823  N   GLY A 115      70.666  57.460 104.098  1.00  0.00           N
ATOM   1825  CA  GLY A 115      71.286  56.220 103.659  1.00  0.00           C
ATOM   1828  C   GLY A 115      71.776  56.321 102.227  1.00  0.00           C
ATOM   1829  O   GLY A 115      72.966  56.150 101.968  1.00  0.00           O
ATOM   1830  N   HIS A 116      70.886  56.689 101.278  1.00  0.00           N
ATOM   1832  CA  HIS A 116      71.196  56.880  99.867  1.00  0.00           C
ATOM   1834  CB  HIS A 116      70.016  57.479  99.049  1.00  0.00           C
ATOM   1837  ND1 HIS A 116      69.126  55.541  97.799  1.00  0.00           N
ATOM   1838  CG  HIS A 116      68.886  56.560  98.697  1.00  0.00           C
ATOM   1839  CE1 HIS A 116      67.936  55.040  97.519  1.00  0.00           C
ATOM   1841  NE2 HIS A 116      66.945  55.700  98.158  1.00  0.00           N
ATOM   1843  CD2 HIS A 116      67.546  56.681  98.918  1.00  0.00           C
ATOM   1845  C   HIS A 116      72.386  57.801  99.618  1.00  0.00           C
ATOM   1846  O   HIS A 116      73.256  57.550  98.778  1.00  0.00           O
ATOM   1847  N   VAL A 117      72.486  58.920 100.367  1.00  0.00           N
ATOM   1849  CA  VAL A 117      73.676  59.751 100.348  1.00  0.00           C
ATOM   1851  CB  VAL A 117      73.416  61.151 100.908  1.00  0.00           C
ATOM   1853  CG1 VAL A 117      73.846  61.340 102.367  1.00  0.00           C
ATOM   1857  CG2 VAL A 117      74.146  62.181 100.038  1.00  0.00           C
ATOM   1861  C   VAL A 117      74.966  59.081 100.849  1.00  0.00           C
ATOM   1862  O   VAL A 117      76.006  59.170 100.189  1.00  0.00           O
ATOM   1863  N   ALA A 118      74.926  58.340 101.978  1.00  0.00           N
ATOM   1865  CA  ALA A 118      76.096  57.731 102.598  1.00  0.00           C
ATOM   1867  CB  ALA A 118      75.766  57.381 104.049  1.00  0.00           C
ATOM   1871  C   ALA A 118      76.586  56.471 101.878  1.00  0.00           C
ATOM   1872  O   ALA A 118      77.766  56.141 101.898  1.00  0.00           O
ATOM   1873  N   LEU A 119      75.676  55.780 101.169  1.00  0.00           N
ATOM   1875  CA  LEU A 119      75.986  54.671 100.287  1.00  0.00           C
ATOM   1877  CB  LEU A 119      74.726  53.790 100.098  1.00  0.00           C
ATOM   1880  CG  LEU A 119      74.406  52.771 101.218  1.00  0.00           C
ATOM   1882  CD1 LEU A 119      75.476  51.681 101.309  1.00  0.00           C
ATOM   1886  CD2 LEU A 119      74.156  53.361 102.608  1.00  0.00           C
ATOM   1890  C   LEU A 119      76.436  55.161  98.918  1.00  0.00           C
ATOM   1891  O   LEU A 119      76.986  54.440  98.088  1.00  0.00           O
ATOM   1892  N   GLY A 120      76.196  56.460  98.648  1.00  0.00           N
ATOM   1894  CA  GLY A 120      76.516  57.111  97.398  1.00  0.00           C
ATOM   1897  C   GLY A 120      75.726  56.591  96.248  1.00  0.00           C
ATOM   1898  O   GLY A 120      76.216  56.530  95.128  1.00  0.00           O
ATOM   1899  N   HIS A 121      74.466  56.201  96.508  1.00  0.00           N
ATOM   1901  CA  HIS A 121      73.556  55.590  95.558  1.00  0.00           C
ATOM   1903  CB  HIS A 121      72.296  55.110  96.278  1.00  0.00           C
ATOM   1906  ND1 HIS A 121      71.726  53.660  98.197  1.00  0.00           N
ATOM   1907  CG  HIS A 121      72.546  53.901  97.128  1.00  0.00           C
ATOM   1908  CE1 HIS A 121      72.046  52.479  98.659  1.00  0.00           C
ATOM   1910  NE2 HIS A 121      73.066  51.931  97.948  1.00  0.00           N
ATOM   1912  CD2 HIS A 121      73.406  52.850  96.968  1.00  0.00           C
ATOM   1914  C   HIS A 121      73.236  56.471  94.359  1.00  0.00           C
ATOM   1915  O   HIS A 121      73.326  56.020  93.218  1.00  0.00           O
ATOM   1916  N   VAL A 122      72.986  57.771  94.608  1.00  0.00           N
ATOM   1918  CA  VAL A 122      72.846  58.821  93.617  1.00  0.00           C
ATOM   1920  CB  VAL A 122      72.626  60.141  94.359  1.00  0.00           C
ATOM   1922  CG1 VAL A 122      72.586  61.361  93.438  1.00  0.00           C
ATOM   1926  CG2 VAL A 122      71.306  60.060  95.108  1.00  0.00           C
ATOM   1930  C   VAL A 122      74.046  58.940  92.708  1.00  0.00           C
ATOM   1931  O   VAL A 122      73.926  58.901  91.488  1.00  0.00           O
ATOM   1932  N   LYS A 123      75.256  58.990  93.318  1.00  0.00           N
ATOM   1934  CA  LYS A 123      76.536  59.030  92.628  1.00  0.00           C
ATOM   1936  CB  LYS A 123      77.736  59.091  93.629  1.00  0.00           C
ATOM   1939  CG  LYS A 123      77.626  59.960  94.909  1.00  0.00           C
ATOM   1942  CD  LYS A 123      78.786  59.611  95.889  1.00  0.00           C
ATOM   1945  CE  LYS A 123      78.626  60.011  97.367  1.00  0.00           C
ATOM   1948  NZ  LYS A 123      79.766  59.560  98.218  1.00  0.00           N
ATOM   1952  C   LYS A 123      76.696  57.761  91.778  1.00  0.00           C
ATOM   1953  O   LYS A 123      76.996  57.780  90.588  1.00  0.00           O
ATOM   1954  N   LYS A 124      76.446  56.591  92.398  1.00  0.00           N
ATOM   1956  CA  LYS A 124      76.586  55.291  91.788  1.00  0.00           C
ATOM   1958  CB  LYS A 124      76.526  54.151  92.848  1.00  0.00           C
ATOM   1961  CG  LYS A 124      76.686  52.731  92.267  1.00  0.00           C
ATOM   1964  CD  LYS A 124      76.846  51.591  93.298  1.00  0.00           C
ATOM   1967  CE  LYS A 124      77.126  50.231  92.618  1.00  0.00           C
ATOM   1970  NZ  LYS A 124      77.326  49.111  93.559  1.00  0.00           N
ATOM   1974  C   LYS A 124      75.676  55.030  90.598  1.00  0.00           C
ATOM   1975  O   LYS A 124      76.116  54.490  89.578  1.00  0.00           O
ATOM   1976  N   GLY A 125      74.386  55.431  90.678  1.00  0.00           N
ATOM   1978  CA  GLY A 125      73.416  55.291  89.587  1.00  0.00           C
ATOM   1981  C   GLY A 125      73.736  56.160  88.408  1.00  0.00           C
ATOM   1982  O   GLY A 125      73.726  55.740  87.248  1.00  0.00           O
ATOM   1983  N   MET A 126      74.096  57.420  88.688  1.00  0.00           N
ATOM   1985  CA  MET A 126      74.596  58.361  87.708  1.00  0.00           C
ATOM   1987  CB  MET A 126      74.846  59.700  88.447  1.00  0.00           C
ATOM   1990  CG  MET A 126      75.686  60.721  87.678  1.00  0.00           C
ATOM   1993  SD  MET A 126      75.786  62.380  88.368  1.00  0.00           S
ATOM   1994  CE  MET A 126      74.026  62.831  88.268  1.00  0.00           C
ATOM   1998  C   MET A 126      75.835  57.901  86.938  1.00  0.00           C
ATOM   1999  O   MET A 126      75.906  57.981  85.718  1.00  0.00           O
ATOM   2000  N   GLN A 127      76.826  57.350  87.659  1.00  0.00           N
ATOM   2002  CA  GLN A 127      78.076  56.891  87.108  1.00  0.00           C
ATOM   2004  CB  GLN A 127      79.116  56.821  88.258  1.00  0.00           C
ATOM   2007  CG  GLN A 127      79.506  58.221  88.788  1.00  0.00           C
ATOM   2010  CD  GLN A 127      80.236  58.170  90.118  1.00  0.00           C
ATOM   2011  OE1 GLN A 127      79.936  58.860  91.098  1.00  0.00           O
ATOM   2012  NE2 GLN A 127      81.296  57.340  90.159  1.00  0.00           N
ATOM   2015  C   GLN A 127      78.056  55.541  86.397  1.00  0.00           C
ATOM   2016  O   GLN A 127      78.886  55.280  85.538  1.00  0.00           O
ATOM   2017  N   VAL A 128      77.116  54.630  86.727  1.00  0.00           N
ATOM   2019  CA  VAL A 128      77.096  53.330  86.059  1.00  0.00           C
ATOM   2021  CB  VAL A 128      76.526  52.220  86.947  1.00  0.00           C
ATOM   2023  CG1 VAL A 128      75.016  52.381  87.218  1.00  0.00           C
ATOM   2027  CG2 VAL A 128      76.846  50.850  86.318  1.00  0.00           C
ATOM   2031  C   VAL A 128      76.356  53.431  84.739  1.00  0.00           C
ATOM   2032  O   VAL A 128      76.786  52.869  83.738  1.00  0.00           O
ATOM   2033  N   ALA A 129      75.246  54.200  84.697  1.00  0.00           N
ATOM   2035  CA  ALA A 129      74.466  54.411  83.508  1.00  0.00           C
ATOM   2037  CB  ALA A 129      73.195  55.180  83.909  1.00  0.00           C
ATOM   2041  C   ALA A 129      75.206  55.100  82.379  1.00  0.00           C
ATOM   2042  O   ALA A 129      75.126  54.660  81.238  1.00  0.00           O
ATOM   2043  N   LEU A 130      75.976  56.191  82.647  1.00  0.00           N
ATOM   2045  CA  LEU A 130      76.586  56.990  81.598  1.00  0.00           C
ATOM   2047  CB  LEU A 130      76.006  58.431  81.579  1.00  0.00           C
ATOM   2050  CG  LEU A 130      74.496  58.520  81.238  1.00  0.00           C
ATOM   2052  CD1 LEU A 130      74.076  59.941  80.868  1.00  0.00           C
ATOM   2056  CD2 LEU A 130      74.076  57.651  80.059  1.00  0.00           C
ATOM   2060  C   LEU A 130      78.106  57.030  81.648  1.00  0.00           C
ATOM   2061  O   LEU A 130      78.736  57.780  80.908  1.00  0.00           O
ATOM   2062  N   GLY A 131      78.736  56.160  82.449  1.00  0.00           N
ATOM   2064  CA  GLY A 131      80.176  56.001  82.479  1.00  0.00           C
ATOM   2067  C   GLY A 131      80.966  57.080  83.188  1.00  0.00           C
ATOM   2068  O   GLY A 131      80.466  58.111  83.617  1.00  0.00           O
ATOM   2069  N   THR A 132      82.276  56.821  83.358  1.00  0.00           N
ATOM   2071  CA  THR A 132      83.156  57.641  84.198  1.00  0.00           C
ATOM   2073  CB  THR A 132      84.556  57.041  84.168  1.00  0.00           C
ATOM   2075  OG1 THR A 132      84.436  55.760  84.748  1.00  0.00           O
ATOM   2077  CG2 THR A 132      85.576  57.861  84.979  1.00  0.00           C
ATOM   2081  C   THR A 132      83.326  59.091  83.827  1.00  0.00           C
ATOM   2082  O   THR A 132      83.316  59.990  84.669  1.00  0.00           O
ATOM   2083  N   ASN A 133      83.546  59.340  82.528  1.00  0.00           N
ATOM   2085  CA  ASN A 133      84.186  60.560  82.078  1.00  0.00           C
ATOM   2087  CB  ASN A 133      84.585  60.420  80.598  1.00  0.00           C
ATOM   2090  CG  ASN A 133      85.636  61.451  80.217  1.00  0.00           C
ATOM   2091  OD1 ASN A 133      85.346  62.630  80.038  1.00  0.00           O
ATOM   2092  ND2 ASN A 133      86.906  61.011  80.089  1.00  0.00           N
ATOM   2095  C   ASN A 133      83.335  61.791  82.338  1.00  0.00           C
ATOM   2096  O   ASN A 133      83.826  62.831  82.758  1.00  0.00           O
ATOM   2097  N   ALA A 134      82.016  61.619  82.158  1.00  0.00           N
ATOM   2099  CA  ALA A 134      80.996  62.600  82.428  1.00  0.00           C
ATOM   2101  CB  ALA A 134      79.656  61.950  82.099  1.00  0.00           C
ATOM   2105  C   ALA A 134      80.926  63.050  83.868  1.00  0.00           C
ATOM   2106  O   ALA A 134      80.786  64.231  84.177  1.00  0.00           O
ATOM   2107  N   VAL A 135      81.066  62.111  84.809  1.00  0.00           N
ATOM   2109  CA  VAL A 135      80.826  62.391  86.197  1.00  0.00           C
ATOM   2111  CB  VAL A 135      80.346  61.160  86.959  1.00  0.00           C
ATOM   2113  CG1 VAL A 135      79.636  61.681  88.228  1.00  0.00           C
ATOM   2117  CG2 VAL A 135      79.366  60.321  86.098  1.00  0.00           C
ATOM   2121  C   VAL A 135      82.046  62.990  86.808  1.00  0.00           C
ATOM   2122  O   VAL A 135      81.976  63.810  87.708  1.00  0.00           O
ATOM   2123  N   ARG A 136      83.206  62.721  86.229  1.00  0.00           N
ATOM   2125  CA  ARG A 136      84.356  63.530  86.549  1.00  0.00           C
ATOM   2127  CB  ARG A 136      85.586  62.681  86.218  1.00  0.00           C
ATOM   2130  CG  ARG A 136      86.866  63.231  86.848  1.00  0.00           C
ATOM   2133  CD  ARG A 136      88.076  62.380  86.508  1.00  0.00           C
ATOM   2136  NE  ARG A 136      89.266  63.130  87.008  1.00  0.00           N
ATOM   2138  CZ  ARG A 136      90.136  63.761  86.229  1.00  0.00           C
ATOM   2139  NH1 ARG A 136      89.956  63.901  84.928  1.00  0.00           N
ATOM   2142  NH2 ARG A 136      91.226  64.251  86.778  1.00  0.00           N
ATOM   2145  C   ARG A 136      84.316  64.901  85.849  1.00  0.00           C
ATOM   2146  O   ARG A 136      84.816  65.891  86.368  1.00  0.00           O
ATOM   2147  N   VAL A 137      83.626  65.071  84.697  1.00  0.00           N
ATOM   2149  CA  VAL A 137      83.536  66.370  84.037  1.00  0.00           C
ATOM   2151  CB  VAL A 137      83.456  66.221  82.507  1.00  0.00           C
ATOM   2153  CG1 VAL A 137      82.036  66.229  81.918  1.00  0.00           C
ATOM   2157  CG2 VAL A 137      84.276  67.350  81.868  1.00  0.00           C
ATOM   2161  C   VAL A 137      82.386  67.210  84.587  1.00  0.00           C
ATOM   2162  O   VAL A 137      82.256  68.391  84.288  1.00  0.00           O
ATOM   2163  N   ALA A 138      81.536  66.619  85.448  1.00  0.00           N
ATOM   2165  CA  ALA A 138      80.526  67.331  86.188  1.00  0.00           C
ATOM   2167  CB  ALA A 138      79.276  66.431  86.229  1.00  0.00           C
ATOM   2171  C   ALA A 138      80.966  67.600  87.628  1.00  0.00           C
ATOM   2172  O   ALA A 138      80.496  68.541  88.279  1.00  0.00           O
ATOM   2173  N   ALA A 139      81.866  66.760  88.158  1.00  0.00           N
ATOM   2175  CA  ALA A 139      82.276  66.850  89.537  1.00  0.00           C
ATOM   2177  CB  ALA A 139      82.276  65.450  90.168  1.00  0.00           C
ATOM   2181  C   ALA A 139      83.666  67.420  89.727  1.00  0.00           C
ATOM   2182  O   ALA A 139      83.966  67.850  90.828  1.00  0.00           O
ATOM   2183  N   ALA A 140      84.496  67.441  88.659  1.00  0.00           N
ATOM   2185  CA  ALA A 140      85.826  67.990  88.529  1.00  0.00           C
ATOM   2187  CB  ALA A 140      86.296  68.951  89.618  1.00  0.00           C
ATOM   2191  C   ALA A 140      86.936  66.981  88.337  1.00  0.00           C
ATOM   2192  O   ALA A 140      86.826  65.790  88.598  1.00  0.00           O
ATOM   2193  N   SER A 141      88.086  67.511  87.907  1.00  0.00           N
ATOM   2195  CA  SER A 141      89.366  66.861  87.787  1.00  0.00           C
ATOM   2197  CB  SER A 141      90.076  67.321  86.488  1.00  0.00           C
ATOM   2200  OG  SER A 141      89.796  68.710  86.238  1.00  0.00           O
ATOM   2202  C   SER A 141      90.246  67.181  88.978  1.00  0.00           C
ATOM   2203  O   SER A 141      91.436  66.850  88.958  1.00  0.00           O
ATOM   2204  N   ALA A 142      89.636  67.799  90.007  1.00  0.00           N
ATOM   2206  CA  ALA A 142      90.136  68.240  91.288  1.00  0.00           C
ATOM   2208  CB  ALA A 142      91.316  67.420  91.838  1.00  0.00           C
ATOM   2212  C   ALA A 142      90.386  69.751  91.368  1.00  0.00           C
ATOM   2213  O   ALA A 142      90.596  70.431  90.378  1.00  0.00           O
ATOM   2214  N   GLY A 143      90.276  70.321  92.598  1.00  0.00           N
ATOM   2216  CA  GLY A 143      90.346  71.760  92.837  1.00  0.00           C
ATOM   2219  C   GLY A 143      88.986  72.380  93.048  1.00  0.00           C
ATOM   2220  O   GLY A 143      88.456  72.371  94.157  1.00  0.00           O
ATOM   2221  N   GLY A 144      88.386  72.931  91.978  1.00  0.00           N
ATOM   2223  CA  GLY A 144      87.016  73.431  91.978  1.00  0.00           C
ATOM   2226  C   GLY A 144      86.255  72.611  90.968  1.00  0.00           C
ATOM   2227  O   GLY A 144      86.756  71.571  90.558  1.00  0.00           O
ATOM   2228  N   ILE A 145      85.036  73.010  90.558  1.00  0.00           N
ATOM   2230  CA  ILE A 145      84.276  72.321  89.529  1.00  0.00           C
ATOM   2232  CB  ILE A 145      82.835  72.810  89.308  1.00  0.00           C
ATOM   2234  CG2 ILE A 145      82.076  72.861  90.647  1.00  0.00           C
ATOM   2238  CG1 ILE A 145      82.706  74.160  88.548  1.00  0.00           C
ATOM   2241  CD  ILE A 145      81.255  74.579  88.287  1.00  0.00           C
ATOM   2245  C   ILE A 145      85.005  72.300  88.188  1.00  0.00           C
ATOM   2246  O   ILE A 145      85.506  73.321  87.717  1.00  0.00           O
ATOM   2247  N   VAL A 146      84.956  71.151  87.488  1.00  0.00           N
ATOM   2249  CA  VAL A 146      84.796  71.200  86.048  1.00  0.00           C
ATOM   2251  CB  VAL A 146      85.416  70.030  85.299  1.00  0.00           C
ATOM   2253  CG1 VAL A 146      85.156  70.170  83.788  1.00  0.00           C
ATOM   2257  CG2 VAL A 146      86.926  70.081  85.558  1.00  0.00           C
ATOM   2261  C   VAL A 146      83.306  71.300  85.828  1.00  0.00           C
ATOM   2262  O   VAL A 146      82.505  70.549  86.388  1.00  0.00           O
ATOM   2263  N   GLY A 147      82.896  72.340  85.068  1.00  0.00           N
ATOM   2265  CA  GLY A 147      81.506  72.630  84.817  1.00  0.00           C
ATOM   2268  C   GLY A 147      81.085  72.160  83.468  1.00  0.00           C
ATOM   2269  O   GLY A 147      81.866  72.060  82.528  1.00  0.00           O
ATOM   2270  N   SER A 148      79.786  71.911  83.318  1.00  0.00           N
ATOM   2272  CA  SER A 148      79.216  71.261  82.158  1.00  0.00           C
ATOM   2274  CB  SER A 148      79.096  69.720  82.338  1.00  0.00           C
ATOM   2277  OG  SER A 148      78.716  69.091  81.117  1.00  0.00           O
ATOM   2279  C   SER A 148      77.856  71.891  81.988  1.00  0.00           C
ATOM   2280  O   SER A 148      77.506  72.831  82.689  1.00  0.00           O
ATOM   2281  N   LEU A 149      77.016  71.391  81.067  1.00  0.00           N
ATOM   2283  CA  LEU A 149      75.586  71.660  81.117  1.00  0.00           C
ATOM   2285  CB  LEU A 149      74.956  71.501  79.718  1.00  0.00           C
ATOM   2288  CG  LEU A 149      73.586  72.191  79.479  1.00  0.00           C
ATOM   2290  CD1 LEU A 149      72.586  72.020  80.628  1.00  0.00           C
ATOM   2294  CD2 LEU A 149      73.716  73.681  79.129  1.00  0.00           C
ATOM   2298  C   LEU A 149      74.986  70.710  82.169  1.00  0.00           C
ATOM   2299  O   LEU A 149      74.436  69.660  81.868  1.00  0.00           O
ATOM   2300  N   SER A 150      75.136  71.071  83.458  1.00  0.00           N
ATOM   2302  CA  SER A 150      74.786  70.201  84.599  1.00  0.00           C
ATOM   2304  CB  SER A 150      75.695  70.590  85.808  1.00  0.00           C
ATOM   2307  OG  SER A 150      75.496  69.821  86.999  1.00  0.00           O
ATOM   2309  C   SER A 150      73.306  70.229  84.919  1.00  0.00           C
ATOM   2310  O   SER A 150      72.716  69.321  85.488  1.00  0.00           O
ATOM   2311  N   GLN A 151      72.606  71.280  84.447  1.00  0.00           N
ATOM   2313  CA  GLN A 151      71.176  71.501  84.587  1.00  0.00           C
ATOM   2315  CB  GLN A 151      70.866  72.841  83.909  1.00  0.00           C
ATOM   2318  CG  GLN A 151      69.396  73.280  83.909  1.00  0.00           C
ATOM   2321  CD  GLN A 151      69.136  74.439  82.969  1.00  0.00           C
ATOM   2322  OE1 GLN A 151      68.026  74.651  82.488  1.00  0.00           O
ATOM   2323  NE2 GLN A 151      70.206  75.170  82.577  1.00  0.00           N
ATOM   2326  C   GLN A 151      70.256  70.431  84.028  1.00  0.00           C
ATOM   2327  O   GLN A 151      69.216  70.120  84.608  1.00  0.00           O
ATOM   2328  N   SER A 152      70.606  69.821  82.878  1.00  0.00           N
ATOM   2330  CA  SER A 152      69.906  68.691  82.298  1.00  0.00           C
ATOM   2332  CB  SER A 152      70.636  68.210  81.029  1.00  0.00           C
ATOM   2335  OG  SER A 152      70.726  69.291  80.108  1.00  0.00           O
ATOM   2337  C   SER A 152      69.836  67.490  83.218  1.00  0.00           C
ATOM   2338  O   SER A 152      68.786  66.871  83.368  1.00  0.00           O
ATOM   2339  N   GLN A 153      70.936  67.151  83.909  1.00  0.00           N
ATOM   2341  CA  GLN A 153      70.926  66.121  84.938  1.00  0.00           C
ATOM   2343  CB  GLN A 153      72.336  65.910  85.528  1.00  0.00           C
ATOM   2346  CG  GLN A 153      73.326  65.280  84.537  1.00  0.00           C
ATOM   2349  CD  GLN A 153      72.616  64.221  83.718  1.00  0.00           C
ATOM   2350  OE1 GLN A 153      71.945  63.330  84.248  1.00  0.00           O
ATOM   2351  NE2 GLN A 153      72.656  64.371  82.387  1.00  0.00           N
ATOM   2354  C   GLN A 153      70.046  66.370  86.117  1.00  0.00           C
ATOM   2355  O   GLN A 153      69.276  65.510  86.528  1.00  0.00           O
ATOM   2356  N   LEU A 154      70.126  67.571  86.677  1.00  0.00           N
ATOM   2358  CA  LEU A 154      69.376  67.990  87.829  1.00  0.00           C
ATOM   2360  CB  LEU A 154      69.996  69.310  88.328  1.00  0.00           C
ATOM   2363  CG  LEU A 154      71.526  69.200  88.559  1.00  0.00           C
ATOM   2365  CD1 LEU A 154      72.166  70.580  88.738  1.00  0.00           C
ATOM   2369  CD2 LEU A 154      71.886  68.270  89.718  1.00  0.00           C
ATOM   2373  C   LEU A 154      67.896  68.020  87.479  1.00  0.00           C
ATOM   2374  O   LEU A 154      67.036  67.571  88.238  1.00  0.00           O
ATOM   2375  N   GLY A 155      67.596  68.450  86.229  1.00  0.00           N
ATOM   2377  CA  GLY A 155      66.316  68.340  85.558  1.00  0.00           C
ATOM   2380  C   GLY A 155      65.786  66.939  85.407  1.00  0.00           C
ATOM   2381  O   GLY A 155      64.586  66.721  85.569  1.00  0.00           O
ATOM   2382  N   ASN A 156      66.666  65.970  85.088  1.00  0.00           N
ATOM   2384  CA  ASN A 156      66.336  64.590  84.809  1.00  0.00           C
ATOM   2386  CB  ASN A 156      67.276  64.010  83.708  1.00  0.00           C
ATOM   2389  CG  ASN A 156      67.076  64.641  82.317  1.00  0.00           C
ATOM   2390  OD1 ASN A 156      66.146  65.391  82.048  1.00  0.00           O
ATOM   2391  ND2 ASN A 156      68.036  64.321  81.409  1.00  0.00           N
ATOM   2394  C   ASN A 156      66.446  63.670  86.038  1.00  0.00           C
ATOM   2395  O   ASN A 156      66.136  62.479  85.927  1.00  0.00           O
ATOM   2396  N   LEU A 157      66.876  64.170  87.218  1.00  0.00           N
ATOM   2398  CA  LEU A 157      67.006  63.361  88.427  1.00  0.00           C
ATOM   2400  CB  LEU A 157      68.496  63.221  88.897  1.00  0.00           C
ATOM   2403  CG  LEU A 157      69.486  62.431  87.998  1.00  0.00           C
ATOM   2405  CD1 LEU A 157      70.695  62.011  88.848  1.00  0.00           C
ATOM   2409  CD2 LEU A 157      68.896  61.170  87.367  1.00  0.00           C
ATOM   2413  C   LEU A 157      66.276  63.880  89.677  1.00  0.00           C
ATOM   2414  O   LEU A 157      65.906  63.071  90.528  1.00  0.00           O
ATOM   2415  N   GLY A 158      66.106  65.221  89.867  1.00  0.00           N
ATOM   2417  CA  GLY A 158      65.556  65.761  91.129  1.00  0.00           C
ATOM   2420  C   GLY A 158      64.446  66.770  91.029  1.00  0.00           C
ATOM   2421  O   GLY A 158      63.926  67.220  92.048  1.00  0.00           O
ATOM   2422  N   GLU A 159      64.076  67.210  89.817  1.00  0.00           N
ATOM   2424  CA  GLU A 159      62.916  68.049  89.548  1.00  0.00           C
ATOM   2426  CB  GLU A 159      62.936  68.541  88.078  1.00  0.00           C
ATOM   2429  CG  GLU A 159      63.896  69.710  87.857  1.00  0.00           C
ATOM   2432  CD  GLU A 159      63.426  70.950  88.588  1.00  0.00           C
ATOM   2433  OE1 GLU A 159      62.366  71.510  88.178  1.00  0.00           O
ATOM   2434  OE2 GLU A 159      64.116  71.391  89.537  1.00  0.00           O
ATOM   2435  C   GLU A 159      61.566  67.410  89.838  1.00  0.00           C
ATOM   2436  O   GLU A 159      61.416  66.221  90.088  1.00  0.00           O
ATOM   2437  N   LYS A 160      60.476  68.200  89.767  1.00  0.00           N
ATOM   2439  CA  LYS A 160      59.146  67.710  90.108  1.00  0.00           C
ATOM   2441  CB  LYS A 160      58.176  68.901  90.337  1.00  0.00           C
ATOM   2444  CG  LYS A 160      57.946  69.751  89.068  1.00  0.00           C
ATOM   2447  CD  LYS A 160      56.776  70.731  89.157  1.00  0.00           C
ATOM   2450  CE  LYS A 160      57.046  71.990  89.968  1.00  0.00           C
ATOM   2453  NZ  LYS A 160      57.066  71.721  91.418  1.00  0.00           N
ATOM   2457  C   LYS A 160      58.516  66.821  89.037  1.00  0.00           C
ATOM   2458  O   LYS A 160      57.506  66.160  89.278  1.00  0.00           O
ATOM   2459  N   LEU A 161      59.056  66.821  87.808  1.00  0.00           N
ATOM   2461  CA  LEU A 161      58.536  65.960  86.768  1.00  0.00           C
ATOM   2463  CB  LEU A 161      58.706  66.541  85.348  1.00  0.00           C
ATOM   2466  CG  LEU A 161      58.016  67.891  85.098  1.00  0.00           C
ATOM   2468  CD1 LEU A 161      58.936  69.081  85.407  1.00  0.00           C
ATOM   2472  CD2 LEU A 161      57.556  67.990  83.638  1.00  0.00           C
ATOM   2476  C   LEU A 161      59.216  64.630  86.808  1.00  0.00           C
ATOM   2477  O   LEU A 161      58.756  63.681  86.178  1.00  0.00           O
ATOM   2478  N   VAL A 162      60.306  64.520  87.577  1.00  0.00           N
ATOM   2480  CA  VAL A 162      61.206  63.401  87.549  1.00  0.00           C
ATOM   2482  CB  VAL A 162      62.606  63.750  87.048  1.00  0.00           C
ATOM   2484  CG1 VAL A 162      62.456  64.400  85.668  1.00  0.00           C
ATOM   2488  CG2 VAL A 162      63.336  64.710  87.988  1.00  0.00           C
ATOM   2492  C   VAL A 162      61.256  62.799  88.928  1.00  0.00           C
ATOM   2493  O   VAL A 162      60.936  63.431  89.938  1.00  0.00           O
ATOM   2494  N   ASN A 163      61.606  61.520  88.958  1.00  0.00           N
ATOM   2496  CA  ASN A 163      61.636  60.710  90.147  1.00  0.00           C
ATOM   2498  CB  ASN A 163      60.496  59.660  90.108  1.00  0.00           C
ATOM   2501  CG  ASN A 163      59.136  60.280  90.348  1.00  0.00           C
ATOM   2502  OD1 ASN A 163      58.936  61.331  90.947  1.00  0.00           O
ATOM   2503  ND2 ASN A 163      58.076  59.611  89.809  1.00  0.00           N
ATOM   2506  C   ASN A 163      62.956  59.979  90.088  1.00  0.00           C
ATOM   2507  O   ASN A 163      63.316  59.400  89.058  1.00  0.00           O
ATOM   2508  N   SER A 164      63.756  60.020  91.148  1.00  0.00           N
ATOM   2510  CA  SER A 164      65.046  59.361  91.098  1.00  0.00           C
ATOM   2512  CB  SER A 164      65.976  59.811  92.227  1.00  0.00           C
ATOM   2515  OG  SER A 164      67.316  59.361  92.029  1.00  0.00           O
ATOM   2517  C   SER A 164      64.936  57.831  91.059  1.00  0.00           C
ATOM   2518  O   SER A 164      64.056  57.230  91.668  1.00  0.00           O
ATOM   2519  N   GLN A 165      65.835  57.171  90.308  1.00  0.00           N
ATOM   2521  CA  GLN A 165      65.786  55.731  90.138  1.00  0.00           C
ATOM   2523  CB  GLN A 165      65.576  55.291  88.659  1.00  0.00           C
ATOM   2526  CG  GLN A 165      64.126  55.471  88.128  1.00  0.00           C
ATOM   2529  CD  GLN A 165      63.886  54.751  86.788  1.00  0.00           C
ATOM   2530  OE1 GLN A 165      64.626  53.901  86.318  1.00  0.00           O
ATOM   2531  NE2 GLN A 165      62.746  55.081  86.148  1.00  0.00           N
ATOM   2534  C   GLN A 165      66.945  55.021  90.808  1.00  0.00           C
ATOM   2535  O   GLN A 165      68.116  55.210  90.448  1.00  0.00           O
ATOM   2536  N   PHE A 166      66.636  54.140  91.788  1.00  0.00           N
ATOM   2538  CA  PHE A 166      67.596  53.421  92.598  1.00  0.00           C
ATOM   2540  CB  PHE A 166      67.386  53.710  94.107  1.00  0.00           C
ATOM   2543  CG  PHE A 166      67.606  55.170  94.348  1.00  0.00           C
ATOM   2544  CD1 PHE A 166      66.536  56.040  94.599  1.00  0.00           C
ATOM   2546  CE1 PHE A 166      66.766  57.391  94.909  1.00  0.00           C
ATOM   2548  CZ  PHE A 166      68.086  57.861  94.979  1.00  0.00           C
ATOM   2550  CD2 PHE A 166      68.916  55.670  94.378  1.00  0.00           C
ATOM   2552  CE2 PHE A 166      69.156  57.010  94.708  1.00  0.00           C
ATOM   2554  C   PHE A 166      67.366  51.940  92.388  1.00  0.00           C
ATOM   2555  O   PHE A 166      66.246  51.451  92.507  1.00  0.00           O
ATOM   2556  N   SER A 167      68.416  51.170  92.018  1.00  0.00           N
ATOM   2558  CA  SER A 167      68.346  49.710  91.878  1.00  0.00           C
ATOM   2560  CB  SER A 167      69.716  49.041  91.628  1.00  0.00           C
ATOM   2563  OG  SER A 167      70.386  49.571  90.498  1.00  0.00           O
ATOM   2565  C   SER A 167      67.796  49.011  93.098  1.00  0.00           C
ATOM   2566  O   SER A 167      67.876  49.530  94.219  1.00  0.00           O
ATOM   2567  N   GLN A 168      67.276  47.771  92.948  1.00  0.00           N
ATOM   2569  CA  GLN A 168      66.776  46.990  94.087  1.00  0.00           C
ATOM   2571  CB  GLN A 168      66.286  45.590  93.629  1.00  0.00           C
ATOM   2574  CG  GLN A 168      65.516  44.790  94.718  1.00  0.00           C
ATOM   2577  CD  GLN A 168      64.336  45.590  95.258  1.00  0.00           C
ATOM   2578  OE1 GLN A 168      63.756  46.460  94.587  1.00  0.00           O
ATOM   2579  NE2 GLN A 168      63.946  45.341  96.528  1.00  0.00           N
ATOM   2582  C   GLN A 168      67.846  46.780  95.168  1.00  0.00           C
ATOM   2583  O   GLN A 168      67.596  46.850  96.368  1.00  0.00           O
ATOM   2584  N   ARG A 169      69.096  46.581  94.727  1.00  0.00           N
ATOM   2586  CA  ARG A 169      70.266  46.581  95.588  1.00  0.00           C
ATOM   2588  CB  ARG A 169      71.536  46.331  94.727  1.00  0.00           C
ATOM   2591  CG  ARG A 169      71.586  44.960  94.028  1.00  0.00           C
ATOM   2594  CD  ARG A 169      71.776  43.771  94.988  1.00  0.00           C
ATOM   2597  NE  ARG A 169      71.876  42.540  94.138  1.00  0.00           N
ATOM   2599  CZ  ARG A 169      72.986  42.181  93.508  1.00  0.00           C
ATOM   2600  NH1 ARG A 169      74.126  42.831  93.648  1.00  0.00           N
ATOM   2603  NH2 ARG A 169      72.996  41.240  92.577  1.00  0.00           N
ATOM   2606  C   ARG A 169      70.486  47.890  96.348  1.00  0.00           C
ATOM   2607  O   ARG A 169      70.776  47.890  97.538  1.00  0.00           O
ATOM   2608  N   GLN A 170      70.346  49.051  95.678  1.00  0.00           N
ATOM   2610  CA  GLN A 170      70.446  50.350  96.318  1.00  0.00           C
ATOM   2612  CB  GLN A 170      70.526  51.481  95.278  1.00  0.00           C
ATOM   2615  CG  GLN A 170      71.786  51.350  94.389  1.00  0.00           C
ATOM   2618  CD  GLN A 170      71.826  52.420  93.298  1.00  0.00           C
ATOM   2619  OE1 GLN A 170      70.806  52.850  92.767  1.00  0.00           O
ATOM   2620  NE2 GLN A 170      73.046  52.861  92.918  1.00  0.00           N
ATOM   2623  C   GLN A 170      69.366  50.600  97.358  1.00  0.00           C
ATOM   2624  O   GLN A 170      69.646  51.010  98.477  1.00  0.00           O
ATOM   2625  N   GLU A 171      68.106  50.240  97.037  1.00  0.00           N
ATOM   2627  CA  GLU A 171      66.986  50.271  97.948  1.00  0.00           C
ATOM   2629  CB  GLU A 171      65.706  49.790  97.208  1.00  0.00           C
ATOM   2632  CG  GLU A 171      65.126  50.880  96.278  1.00  0.00           C
ATOM   2635  CD  GLU A 171      64.676  52.041  97.139  1.00  0.00           C
ATOM   2636  OE1 GLU A 171      63.606  51.911  97.787  1.00  0.00           O
ATOM   2637  OE2 GLU A 171      65.416  53.051  97.218  1.00  0.00           O
ATOM   2638  C   GLU A 171      67.176  49.411  99.177  1.00  0.00           C
ATOM   2639  O   GLU A 171      67.016  49.871 100.299  1.00  0.00           O
ATOM   2640  N   ALA A 172      67.616  48.150  98.967  1.00  0.00           N
ATOM   2642  CA  ALA A 172      67.936  47.210 100.019  1.00  0.00           C
ATOM   2644  CB  ALA A 172      68.446  45.921  99.359  1.00  0.00           C
ATOM   2648  C   ALA A 172      69.006  47.710 100.977  1.00  0.00           C
ATOM   2649  O   ALA A 172      68.836  47.670 102.188  1.00  0.00           O
ATOM   2650  N   GLU A 173      70.116  48.260 100.448  1.00  0.00           N
ATOM   2652  CA  GLU A 173      71.156  48.951 101.188  1.00  0.00           C
ATOM   2654  CB  GLU A 173      72.326  49.340 100.238  1.00  0.00           C
ATOM   2657  CG  GLU A 173      73.156  48.130  99.767  1.00  0.00           C
ATOM   2660  CD  GLU A 173      73.756  47.430 100.977  1.00  0.00           C
ATOM   2661  OE1 GLU A 173      74.566  48.071 101.688  1.00  0.00           O
ATOM   2662  OE2 GLU A 173      73.416  46.229 101.197  1.00  0.00           O
ATOM   2663  C   GLU A 173      70.726  50.210 101.919  1.00  0.00           C
ATOM   2664  O   GLU A 173      71.056  50.420 103.088  1.00  0.00           O
ATOM   2665  N   ALA A 174      69.956  51.090 101.238  1.00  0.00           N
ATOM   2667  CA  ALA A 174      69.456  52.311 101.828  1.00  0.00           C
ATOM   2669  CB  ALA A 174      68.736  53.161 100.768  1.00  0.00           C
ATOM   2673  C   ALA A 174      68.546  52.020 103.007  1.00  0.00           C
ATOM   2674  O   ALA A 174      68.756  52.571 104.088  1.00  0.00           O
ATOM   2675  N   ASP A 175      67.616  51.050 102.867  1.00  0.00           N
ATOM   2677  CA  ASP A 175      66.846  50.471 103.948  1.00  0.00           C
ATOM   2679  CB  ASP A 175      65.916  49.391 103.368  1.00  0.00           C
ATOM   2682  CG  ASP A 175      64.656  49.891 102.698  1.00  0.00           C
ATOM   2683  OD1 ASP A 175      63.996  50.840 103.188  1.00  0.00           O
ATOM   2684  OD2 ASP A 175      64.196  49.111 101.828  1.00  0.00           O
ATOM   2685  C   ASP A 175      67.646  49.760 105.049  1.00  0.00           C
ATOM   2686  O   ASP A 175      67.336  49.920 106.238  1.00  0.00           O
ATOM   2687  N   ASP A 176      68.646  48.911 104.718  1.00  0.00           N
ATOM   2689  CA  ASP A 176      69.416  48.150 105.697  1.00  0.00           C
ATOM   2691  CB  ASP A 176      70.336  47.130 104.958  1.00  0.00           C
ATOM   2694  CG  ASP A 176      70.976  46.061 105.828  1.00  0.00           C
ATOM   2695  OD1 ASP A 176      72.006  46.331 106.488  1.00  0.00           O
ATOM   2696  OD2 ASP A 176      70.476  44.900 105.837  1.00  0.00           O
ATOM   2697  C   ASP A 176      70.156  49.111 106.628  1.00  0.00           C
ATOM   2698  O   ASP A 176      69.996  49.081 107.848  1.00  0.00           O
ATOM   2699  N   TYR A 177      70.806  50.131 106.029  1.00  0.00           N
ATOM   2701  CA  TYR A 177      71.296  51.300 106.728  1.00  0.00           C
ATOM   2703  CB  TYR A 177      72.196  52.200 105.828  1.00  0.00           C
ATOM   2706  CG  TYR A 177      73.616  51.661 105.697  1.00  0.00           C
ATOM   2707  CD1 TYR A 177      73.926  50.541 104.909  1.00  0.00           C
ATOM   2709  CE1 TYR A 177      75.266  50.151 104.697  1.00  0.00           C
ATOM   2711  CZ  TYR A 177      76.306  50.850 105.318  1.00  0.00           C
ATOM   2712  OH  TYR A 177      77.666  50.460 105.178  1.00  0.00           O
ATOM   2714  CD2 TYR A 177      74.676  52.381 106.269  1.00  0.00           C
ATOM   2716  CE2 TYR A 177      76.006  51.960 106.108  1.00  0.00           C
ATOM   2718  C   TYR A 177      70.196  52.111 107.409  1.00  0.00           C
ATOM   2719  O   TYR A 177      70.366  52.540 108.538  1.00  0.00           O
ATOM   2720  N   SER A 178      69.006  52.330 106.788  1.00  0.00           N
ATOM   2722  CA  SER A 178      67.916  53.111 107.398  1.00  0.00           C
ATOM   2724  CB  SER A 178      66.646  53.350 106.498  1.00  0.00           C
ATOM   2727  OG  SER A 178      65.606  52.371 106.588  1.00  0.00           O
ATOM   2729  C   SER A 178      67.506  52.550 108.738  1.00  0.00           C
ATOM   2730  O   SER A 178      67.386  53.301 109.708  1.00  0.00           O
ATOM   2731  N   TYR A 179      67.366  51.220 108.878  1.00  0.00           N
ATOM   2733  CA  TYR A 179      67.126  50.600 110.168  1.00  0.00           C
ATOM   2735  CB  TYR A 179      67.006  49.060 110.007  1.00  0.00           C
ATOM   2738  CG  TYR A 179      66.746  48.431 111.348  1.00  0.00           C
ATOM   2739  CD1 TYR A 179      65.416  48.310 111.778  1.00  0.00           C
ATOM   2741  CE1 TYR A 179      65.146  47.931 113.088  1.00  0.00           C
ATOM   2743  CZ  TYR A 179      66.176  47.631 113.967  1.00  0.00           C
ATOM   2744  OH  TYR A 179      65.806  47.400 115.308  1.00  0.00           O
ATOM   2746  CD2 TYR A 179      67.786  48.060 112.227  1.00  0.00           C
ATOM   2748  CE2 TYR A 179      67.496  47.651 113.538  1.00  0.00           C
ATOM   2750  C   TYR A 179      68.206  50.910 111.208  1.00  0.00           C
ATOM   2751  O   TYR A 179      67.926  51.300 112.339  1.00  0.00           O
ATOM   2752  N   ASP A 180      69.486  50.751 110.828  1.00  0.00           N
ATOM   2754  CA  ASP A 180      70.626  50.991 111.668  1.00  0.00           C
ATOM   2756  CB  ASP A 180      71.916  50.661 110.889  1.00  0.00           C
ATOM   2759  CG  ASP A 180      72.085  49.170 110.768  1.00  0.00           C
ATOM   2760  OD1 ASP A 180      71.326  48.421 111.428  1.00  0.00           O
ATOM   2761  OD2 ASP A 180      73.106  48.780 110.147  1.00  0.00           O
ATOM   2762  C   ASP A 180      70.716  52.410 112.158  1.00  0.00           C
ATOM   2763  O   ASP A 180      70.916  52.701 113.337  1.00  0.00           O
ATOM   2764  N   LEU A 181      70.486  53.330 111.218  1.00  0.00           N
ATOM   2766  CA  LEU A 181      70.346  54.730 111.467  1.00  0.00           C
ATOM   2768  CB  LEU A 181      70.166  55.490 110.128  1.00  0.00           C
ATOM   2771  CG  LEU A 181      71.386  55.650 109.168  1.00  0.00           C
ATOM   2773  CD1 LEU A 181      72.576  54.690 109.359  1.00  0.00           C
ATOM   2777  CD2 LEU A 181      70.906  55.690 107.708  1.00  0.00           C
ATOM   2781  C   LEU A 181      69.176  55.000 112.419  1.00  0.00           C
ATOM   2782  O   LEU A 181      69.306  55.780 113.358  1.00  0.00           O
ATOM   2783  N   LEU A 182      68.006  54.350 112.218  1.00  0.00           N
ATOM   2785  CA  LEU A 182      66.846  54.400 113.109  1.00  0.00           C
ATOM   2787  CB  LEU A 182      65.596  53.720 112.488  1.00  0.00           C
ATOM   2790  CG  LEU A 182      64.656  54.580 111.598  1.00  0.00           C
ATOM   2792  CD1 LEU A 182      63.876  55.611 112.428  1.00  0.00           C
ATOM   2796  CD2 LEU A 182      65.326  55.240 110.388  1.00  0.00           C
ATOM   2800  C   LEU A 182      67.066  53.870 114.538  1.00  0.00           C
ATOM   2801  O   LEU A 182      66.676  54.520 115.507  1.00  0.00           O
ATOM   2802  N   ARG A 183      67.726  52.710 114.739  1.00  0.00           N
ATOM   2804  CA  ARG A 183      67.966  52.181 116.078  1.00  0.00           C
ATOM   2806  CB  ARG A 183      68.316  50.661 116.108  1.00  0.00           C
ATOM   2809  CG  ARG A 183      69.606  50.201 115.398  1.00  0.00           C
ATOM   2812  CD  ARG A 183      70.916  50.301 116.197  1.00  0.00           C
ATOM   2815  NE  ARG A 183      70.946  49.270 117.267  1.00  0.00           N
ATOM   2817  CZ  ARG A 183      71.936  49.189 118.148  1.00  0.00           C
ATOM   2818  NH1 ARG A 183      73.066  49.860 118.048  1.00  0.00           N
ATOM   2821  NH2 ARG A 183      71.766  48.440 119.208  1.00  0.00           N
ATOM   2824  C   ARG A 183      68.936  53.030 116.889  1.00  0.00           C
ATOM   2825  O   ARG A 183      68.796  53.221 118.088  1.00  0.00           O
ATOM   2826  N   GLN A 184      69.956  53.631 116.238  1.00  0.00           N
ATOM   2828  CA  GLN A 184      71.076  54.251 116.919  1.00  0.00           C
ATOM   2830  CB  GLN A 184      72.326  54.270 116.008  1.00  0.00           C
ATOM   2833  CG  GLN A 184      73.016  52.911 115.837  1.00  0.00           C
ATOM   2836  CD  GLN A 184      74.406  53.051 115.217  1.00  0.00           C
ATOM   2837  OE1 GLN A 184      75.286  53.631 115.868  1.00  0.00           O
ATOM   2838  NE2 GLN A 184      74.636  52.451 114.037  1.00  0.00           N
ATOM   2841  C   GLN A 184      70.806  55.670 117.409  1.00  0.00           C
ATOM   2842  O   GLN A 184      71.596  56.250 118.139  1.00  0.00           O
ATOM   2843  N   ARG A 185      69.656  56.229 116.999  1.00  0.00           N
ATOM   2845  CA  ARG A 185      69.156  57.511 117.438  1.00  0.00           C
ATOM   2847  CB  ARG A 185      68.576  58.251 116.197  1.00  0.00           C
ATOM   2850  CG  ARG A 185      67.486  57.430 115.469  1.00  0.00           C
ATOM   2853  CD  ARG A 185      66.786  58.090 114.278  1.00  0.00           C
ATOM   2856  NE  ARG A 185      67.566  57.831 113.028  1.00  0.00           N
ATOM   2858  CZ  ARG A 185      67.056  58.041 111.828  1.00  0.00           C
ATOM   2859  NH1 ARG A 185      65.835  58.510 111.708  1.00  0.00           N
ATOM   2862  NH2 ARG A 185      67.766  57.801 110.749  1.00  0.00           N
ATOM   2865  C   ARG A 185      68.046  57.371 118.477  1.00  0.00           C
ATOM   2866  O   ARG A 185      67.626  58.340 119.098  1.00  0.00           O
ATOM   2867  N   GLY A 186      67.556  56.131 118.757  1.00  0.00           N
ATOM   2869  CA  GLY A 186      66.506  55.900 119.748  1.00  0.00           C
ATOM   2872  C   GLY A 186      65.086  56.150 119.298  1.00  0.00           C
ATOM   2873  O   GLY A 186      64.186  56.250 120.108  1.00  0.00           O
ATOM   2874  N   ILE A 187      64.846  56.201 117.978  1.00  0.00           N
ATOM   2876  CA  ILE A 187      63.526  56.321 117.367  1.00  0.00           C
ATOM   2878  CB  ILE A 187      63.596  57.200 116.108  1.00  0.00           C
ATOM   2880  CG2 ILE A 187      62.236  57.340 115.378  1.00  0.00           C
ATOM   2884  CG1 ILE A 187      64.166  58.600 116.428  1.00  0.00           C
ATOM   2887  CD  ILE A 187      63.366  59.400 117.447  1.00  0.00           C
ATOM   2891  C   ILE A 187      63.026  54.930 117.038  1.00  0.00           C
ATOM   2892  O   ILE A 187      63.826  54.021 116.819  1.00  0.00           O
ATOM   2893  N   SER A 188      61.686  54.700 116.968  1.00  0.00           N
ATOM   2895  CA  SER A 188      61.096  53.470 116.439  1.00  0.00           C
ATOM   2897  CB  SER A 188      59.536  53.510 116.467  1.00  0.00           C
ATOM   2900  OG  SER A 188      58.946  52.290 115.989  1.00  0.00           O
ATOM   2902  C   SER A 188      61.476  53.200 114.979  1.00  0.00           C
ATOM   2903  O   SER A 188      61.086  54.000 114.117  1.00  0.00           O
ATOM   2904  N   PRO A 189      62.146  52.111 114.587  1.00  0.00           N
ATOM   2905  CD  PRO A 189      62.906  51.210 115.469  1.00  0.00           C
ATOM   2908  CA  PRO A 189      62.526  51.931 113.188  1.00  0.00           C
ATOM   2910  CB  PRO A 189      63.586  50.821 113.239  1.00  0.00           C
ATOM   2913  CG  PRO A 189      64.156  50.891 114.648  1.00  0.00           C
ATOM   2916  C   PRO A 189      61.366  51.530 112.309  1.00  0.00           C
ATOM   2917  O   PRO A 189      61.546  51.430 111.098  1.00  0.00           O
ATOM   2918  N   ALA A 190      60.166  51.360 112.888  1.00  0.00           N
ATOM   2920  CA  ALA A 190      58.966  50.991 112.188  1.00  0.00           C
ATOM   2922  CB  ALA A 190      57.966  50.380 113.188  1.00  0.00           C
ATOM   2926  C   ALA A 190      58.346  52.171 111.458  1.00  0.00           C
ATOM   2927  O   ALA A 190      57.466  52.010 110.618  1.00  0.00           O
ATOM   2928  N   GLY A 191      58.836  53.400 111.719  1.00  0.00           N
ATOM   2930  CA  GLY A 191      58.366  54.611 111.048  1.00  0.00           C
ATOM   2933  C   GLY A 191      58.266  54.590 109.538  1.00  0.00           C
ATOM   2934  O   GLY A 191      57.306  55.110 108.998  1.00  0.00           O
ATOM   2935  N   LEU A 192      59.256  54.021 108.827  1.00  0.00           N
ATOM   2937  CA  LEU A 192      59.266  54.041 107.367  1.00  0.00           C
ATOM   2939  CB  LEU A 192      60.646  53.571 106.819  1.00  0.00           C
ATOM   2942  CG  LEU A 192      60.846  53.729 105.299  1.00  0.00           C
ATOM   2944  CD1 LEU A 192      60.786  55.201 104.879  1.00  0.00           C
ATOM   2948  CD2 LEU A 192      62.176  53.120 104.828  1.00  0.00           C
ATOM   2952  C   LEU A 192      58.106  53.260 106.757  1.00  0.00           C
ATOM   2953  O   LEU A 192      57.396  53.729 105.868  1.00  0.00           O
ATOM   2954  N   ALA A 193      57.826  52.071 107.309  1.00  0.00           N
ATOM   2956  CA  ALA A 193      56.646  51.290 107.008  1.00  0.00           C
ATOM   2958  CB  ALA A 193      56.726  49.990 107.829  1.00  0.00           C
ATOM   2962  C   ALA A 193      55.346  52.020 107.339  1.00  0.00           C
ATOM   2963  O   ALA A 193      54.416  52.051 106.537  1.00  0.00           O
ATOM   2964  N   THR A 194      55.286  52.680 108.517  1.00  0.00           N
ATOM   2966  CA  THR A 194      54.156  53.501 108.928  1.00  0.00           C
ATOM   2968  CB  THR A 194      54.346  54.051 110.338  1.00  0.00           C
ATOM   2970  OG1 THR A 194      54.526  52.981 111.257  1.00  0.00           O
ATOM   2972  CG2 THR A 194      53.106  54.811 110.837  1.00  0.00           C
ATOM   2976  C   THR A 194      53.846  54.641 107.969  1.00  0.00           C
ATOM   2977  O   THR A 194      52.676  54.860 107.628  1.00  0.00           O
ATOM   2978  N   SER A 195      54.906  55.331 107.458  1.00  0.00           N
ATOM   2980  CA  SER A 195      54.826  56.360 106.409  1.00  0.00           C
ATOM   2982  CB  SER A 195      56.226  56.911 105.968  1.00  0.00           C
ATOM   2985  OG  SER A 195      56.986  57.430 107.059  1.00  0.00           O
ATOM   2987  C   SER A 195      54.206  55.840 105.138  1.00  0.00           C
ATOM   2988  O   SER A 195      53.296  56.440 104.568  1.00  0.00           O
ATOM   2989  N   PHE A 196      54.646  54.660 104.658  1.00  0.00           N
ATOM   2991  CA  PHE A 196      54.086  54.030 103.477  1.00  0.00           C
ATOM   2993  CB  PHE A 196      54.866  52.731 103.139  1.00  0.00           C
ATOM   2996  CG  PHE A 196      56.316  52.971 102.778  1.00  0.00           C
ATOM   2997  CD1 PHE A 196      56.746  54.130 102.099  1.00  0.00           C
ATOM   2999  CE1 PHE A 196      58.096  54.291 101.749  1.00  0.00           C
ATOM   3001  CZ  PHE A 196      59.026  53.301 102.078  1.00  0.00           C
ATOM   3003  CD2 PHE A 196      57.266  51.990 103.098  1.00  0.00           C
ATOM   3005  CE2 PHE A 196      58.616  52.150 102.758  1.00  0.00           C
ATOM   3007  C   PHE A 196      52.606  53.691 103.608  1.00  0.00           C
ATOM   3008  O   PHE A 196      51.806  53.960 102.708  1.00  0.00           O
ATOM   3009  N   GLU A 197      52.186  53.090 104.739  1.00  0.00           N
ATOM   3011  CA  GLU A 197      50.796  52.771 104.988  1.00  0.00           C
ATOM   3013  CB  GLU A 197      50.676  51.931 106.269  1.00  0.00           C
ATOM   3016  CG  GLU A 197      51.336  50.541 106.117  1.00  0.00           C
ATOM   3019  CD  GLU A 197      51.276  49.741 107.398  1.00  0.00           C
ATOM   3020  OE1 GLU A 197      50.536  50.141 108.337  1.00  0.00           O
ATOM   3021  OE2 GLU A 197      51.936  48.670 107.458  1.00  0.00           O
ATOM   3022  C   GLU A 197      49.866  53.971 105.077  1.00  0.00           C
ATOM   3023  O   GLU A 197      48.786  53.990 104.489  1.00  0.00           O
ATOM   3024  N   LYS A 198      50.276  55.030 105.788  1.00  0.00           N
ATOM   3026  CA  LYS A 198      49.536  56.280 105.858  1.00  0.00           C
ATOM   3028  CB  LYS A 198      50.156  57.230 106.898  1.00  0.00           C
ATOM   3031  CG  LYS A 198      49.396  58.561 107.078  1.00  0.00           C
ATOM   3034  CD  LYS A 198      50.026  59.551 108.088  1.00  0.00           C
ATOM   3037  CE  LYS A 198      49.746  59.291 109.578  1.00  0.00           C
ATOM   3040  NZ  LYS A 198      50.396  58.060 110.049  1.00  0.00           N
ATOM   3044  C   LYS A 198      49.376  57.001 104.518  1.00  0.00           C
ATOM   3045  O   LYS A 198      48.346  57.600 104.228  1.00  0.00           O
ATOM   3046  N   LEU A 199      50.416  56.931 103.659  1.00  0.00           N
ATOM   3048  CA  LEU A 199      50.376  57.460 102.318  1.00  0.00           C
ATOM   3050  CB  LEU A 199      51.796  57.771 101.768  1.00  0.00           C
ATOM   3053  CG  LEU A 199      52.326  59.181 102.108  1.00  0.00           C
ATOM   3055  CD1 LEU A 199      52.626  59.420 103.598  1.00  0.00           C
ATOM   3059  CD2 LEU A 199      53.596  59.471 101.288  1.00  0.00           C
ATOM   3063  C   LEU A 199      49.626  56.570 101.337  1.00  0.00           C
ATOM   3064  O   LEU A 199      49.286  56.990 100.227  1.00  0.00           O
ATOM   3065  N   ALA A 200      49.306  55.320 101.708  1.00  0.00           N
ATOM   3067  CA  ALA A 200      48.426  54.471 100.947  1.00  0.00           C
ATOM   3069  CB  ALA A 200      48.396  53.071 101.568  1.00  0.00           C
ATOM   3073  C   ALA A 200      47.016  55.030 100.788  1.00  0.00           C
ATOM   3074  O   ALA A 200      46.396  55.551 101.708  1.00  0.00           O
ATOM   3075  N   LYS A 201      46.496  54.970  99.559  1.00  0.00           N
ATOM   3077  CA  LYS A 201      45.276  55.661  99.198  1.00  0.00           C
ATOM   3079  CB  LYS A 201      45.586  56.870  98.268  1.00  0.00           C
ATOM   3082  CG  LYS A 201      44.446  57.890  98.028  1.00  0.00           C
ATOM   3085  CD  LYS A 201      43.966  58.580  99.319  1.00  0.00           C
ATOM   3088  CE  LYS A 201      42.806  59.571  99.107  1.00  0.00           C
ATOM   3091  NZ  LYS A 201      41.566  58.881  98.729  1.00  0.00           N
ATOM   3095  C   LYS A 201      44.416  54.630  98.498  1.00  0.00           C
ATOM   3096  O   LYS A 201      44.856  53.540  98.147  1.00  0.00           O
ATOM   3097  N   LEU A 202      43.136  54.970  98.298  1.00  0.00           N
ATOM   3099  CA  LEU A 202      42.146  54.111  97.708  1.00  0.00           C
ATOM   3101  CB  LEU A 202      40.746  54.741  97.927  1.00  0.00           C
ATOM   3104  CG  LEU A 202      40.396  55.100  99.398  1.00  0.00           C
ATOM   3106  CD1 LEU A 202      39.066  55.840  99.468  1.00  0.00           C
ATOM   3110  CD2 LEU A 202      40.336  53.870 100.318  1.00  0.00           C
ATOM   3114  C   LEU A 202      42.346  53.850  96.208  1.00  0.00           C
ATOM   3115  O   LEU A 202      41.756  52.931  95.658  1.00  0.00           O
ATOM   3116  N   GLU A 203      43.196  54.660  95.507  1.00  0.00           N
ATOM   3118  CA  GLU A 203      43.466  54.490  94.087  1.00  0.00           C
ATOM   3120  CB  GLU A 203      44.256  55.690  93.458  1.00  0.00           C
ATOM   3123  CG  GLU A 203      45.676  55.980  94.017  1.00  0.00           C
ATOM   3126  CD  GLU A 203      46.516  57.020  93.249  1.00  0.00           C
ATOM   3127  OE1 GLU A 203      45.986  57.850  92.447  1.00  0.00           O
ATOM   3128  OE2 GLU A 203      47.746  57.001  93.489  1.00  0.00           O
ATOM   3129  C   GLU A 203      44.116  53.130  93.757  1.00  0.00           C
ATOM   3130  O   GLU A 203      45.046  52.690  94.438  1.00  0.00           O
ATOM   3131  N   GLU A 204      43.616  52.420  92.717  1.00  0.00           N
ATOM   3133  CA  GLU A 204      44.106  51.100  92.348  1.00  0.00           C
ATOM   3135  CB  GLU A 204      42.996  50.131  91.848  1.00  0.00           C
ATOM   3138  CG  GLU A 204      42.026  49.620  92.927  1.00  0.00           C
ATOM   3141  CD  GLU A 204      41.026  48.621  92.358  1.00  0.00           C
ATOM   3142  OE1 GLU A 204      41.126  48.251  91.159  1.00  0.00           O
ATOM   3143  OE2 GLU A 204      40.116  48.200  93.118  1.00  0.00           O
ATOM   3144  C   GLU A 204      45.096  51.160  91.208  1.00  0.00           C
ATOM   3145  O   GLU A 204      44.776  51.611  90.108  1.00  0.00           O
ATOM   3146  N   GLY A 205      46.306  50.620  91.418  1.00  0.00           N
ATOM   3148  CA  GLY A 205      47.356  50.571  90.418  1.00  0.00           C
ATOM   3151  C   GLY A 205      47.876  49.181  90.238  1.00  0.00           C
ATOM   3152  O   GLY A 205      47.296  48.200  90.688  1.00  0.00           O
ATOM   3153  N   ARG A 206      49.016  49.030  89.537  1.00  0.00           N
ATOM   3155  CA  ARG A 206      49.656  47.731  89.378  1.00  0.00           C
ATOM   3157  CB  ARG A 206      50.886  47.869  88.458  1.00  0.00           C
ATOM   3160  CG  ARG A 206      50.536  48.400  87.068  1.00  0.00           C
ATOM   3163  CD  ARG A 206      51.756  48.380  86.159  1.00  0.00           C
ATOM   3166  NE  ARG A 206      51.306  48.780  84.788  1.00  0.00           N
ATOM   3168  CZ  ARG A 206      52.156  49.051  83.809  1.00  0.00           C
ATOM   3169  NH1 ARG A 206      53.466  48.960  83.947  1.00  0.00           N
ATOM   3172  NH2 ARG A 206      51.686  49.481  82.647  1.00  0.00           N
ATOM   3175  C   ARG A 206      50.106  47.090  90.688  1.00  0.00           C
ATOM   3176  O   ARG A 206      49.916  45.910  90.947  1.00  0.00           O
ATOM   3177  N   GLN A 207      50.726  47.901  91.549  1.00  0.00           N
ATOM   3179  CA  GLN A 207      51.046  47.591  92.918  1.00  0.00           C
ATOM   3181  CB  GLN A 207      52.476  48.141  93.218  1.00  0.00           C
ATOM   3184  CG  GLN A 207      53.546  47.530  92.258  1.00  0.00           C
ATOM   3187  CD  GLN A 207      54.996  47.950  92.538  1.00  0.00           C
ATOM   3188  OE1 GLN A 207      55.916  47.381  91.947  1.00  0.00           O
ATOM   3189  NE2 GLN A 207      55.196  48.911  93.468  1.00  0.00           N
ATOM   3192  C   GLN A 207      49.996  48.231  93.827  1.00  0.00           C
ATOM   3193  O   GLN A 207      48.956  48.720  93.368  1.00  0.00           O
ATOM   3194  N   SER A 208      50.266  48.310  95.147  1.00  0.00           N
ATOM   3196  CA  SER A 208      49.456  49.051  96.108  1.00  0.00           C
ATOM   3198  CB  SER A 208      49.326  48.251  97.428  1.00  0.00           C
ATOM   3201  OG  SER A 208      48.206  48.660  98.228  1.00  0.00           O
ATOM   3203  C   SER A 208      50.166  50.380  96.368  1.00  0.00           C
ATOM   3204  O   SER A 208      50.546  50.700  97.488  1.00  0.00           O
ATOM   3205  N   SER A 209      50.366  51.141  95.267  1.00  0.00           N
ATOM   3207  CA  SER A 209      51.036  52.430  95.159  1.00  0.00           C
ATOM   3209  CB  SER A 209      50.266  53.710  95.628  1.00  0.00           C
ATOM   3212  OG  SER A 209      50.076  53.831  97.029  1.00  0.00           O
ATOM   3214  C   SER A 209      52.506  52.479  95.498  1.00  0.00           C
ATOM   3215  O   SER A 209      53.096  51.640  96.178  1.00  0.00           O
ATOM   3216  N   MET A 210      53.186  53.491  94.919  1.00  0.00           N
ATOM   3218  CA  MET A 210      54.516  53.870  95.299  1.00  0.00           C
ATOM   3220  CB  MET A 210      55.476  53.960  94.079  1.00  0.00           C
ATOM   3223  CG  MET A 210      55.386  52.750  93.118  1.00  0.00           C
ATOM   3226  SD  MET A 210      56.156  52.981  91.498  1.00  0.00           S
ATOM   3227  CE  MET A 210      55.026  54.270  90.889  1.00  0.00           C
ATOM   3231  C   MET A 210      54.266  55.231  95.889  1.00  0.00           C
ATOM   3232  O   MET A 210      53.516  56.020  95.308  1.00  0.00           O
ATOM   3233  N   PHE A 211      54.786  55.481  97.099  1.00  0.00           N
ATOM   3235  CA  PHE A 211      54.316  56.521  97.988  1.00  0.00           C
ATOM   3237  CB  PHE A 211      54.336  56.020  99.459  1.00  0.00           C
ATOM   3240  CG  PHE A 211      53.676  54.660  99.559  1.00  0.00           C
ATOM   3241  CD1 PHE A 211      52.276  54.541  99.559  1.00  0.00           C
ATOM   3243  CE1 PHE A 211      51.676  53.280  99.639  1.00  0.00           C
ATOM   3245  CZ  PHE A 211      52.456  52.130  99.748  1.00  0.00           C
ATOM   3247  CD2 PHE A 211      54.456  53.491  99.678  1.00  0.00           C
ATOM   3249  CE2 PHE A 211      53.846  52.241  99.767  1.00  0.00           C
ATOM   3251  C   PHE A 211      55.186  57.761  97.848  1.00  0.00           C
ATOM   3252  O   PHE A 211      54.686  58.850  97.618  1.00  0.00           O
ATOM   3253  N   ASP A 212      56.526  57.581  97.969  1.00  0.00           N
ATOM   3255  CA  ASP A 212      57.456  58.680  98.007  1.00  0.00           C
ATOM   3257  CB  ASP A 212      58.536  58.350  99.098  1.00  0.00           C
ATOM   3260  CG  ASP A 212      57.946  58.161 100.488  1.00  0.00           C
ATOM   3261  OD1 ASP A 212      56.736  58.421 100.688  1.00  0.00           O
ATOM   3262  OD2 ASP A 212      58.716  57.750 101.388  1.00  0.00           O
ATOM   3263  C   ASP A 212      58.086  58.911  96.628  1.00  0.00           C
ATOM   3264  O   ASP A 212      58.326  60.050  96.238  1.00  0.00           O
ATOM   3265  N   ASP A 213      58.246  57.810  95.858  1.00  0.00           N
ATOM   3267  CA  ASP A 213      58.796  57.620  94.508  1.00  0.00           C
ATOM   3269  CB  ASP A 213      59.596  58.800  93.858  1.00  0.00           C
ATOM   3272  CG  ASP A 213      60.996  59.111  94.378  1.00  0.00           C
ATOM   3273  OD1 ASP A 213      61.386  58.540  95.427  1.00  0.00           O
ATOM   3274  OD2 ASP A 213      61.666  59.950  93.718  1.00  0.00           O
ATOM   3275  C   ASP A 213      59.516  56.271  94.518  1.00  0.00           C
ATOM   3276  O   ASP A 213      59.386  55.460  93.588  1.00  0.00           O
ATOM   3277  N   HIS A 214      60.166  55.970  95.668  1.00  0.00           N
ATOM   3279  CA  HIS A 214      60.736  54.700  96.108  1.00  0.00           C
ATOM   3281  CB  HIS A 214      61.406  54.850  97.507  1.00  0.00           C
ATOM   3284  ND1 HIS A 214      63.596  55.861  96.908  1.00  0.00           N
ATOM   3285  CG  HIS A 214      62.406  55.980  97.588  1.00  0.00           C
ATOM   3286  CE1 HIS A 214      64.286  56.940  97.218  1.00  0.00           C
ATOM   3288  NE2 HIS A 214      63.626  57.721  98.098  1.00  0.00           N
ATOM   3290  CD2 HIS A 214      62.416  57.120  98.349  1.00  0.00           C
ATOM   3292  C   HIS A 214      59.716  53.530  96.169  1.00  0.00           C
ATOM   3293  O   HIS A 214      58.746  53.600  96.938  1.00  0.00           O
ATOM   3294  N   PRO A 215      59.816  52.430  95.418  1.00  0.00           N
ATOM   3295  CD  PRO A 215      60.596  52.381  94.168  1.00  0.00           C
ATOM   3298  CA  PRO A 215      58.726  51.451  95.388  1.00  0.00           C
ATOM   3300  CB  PRO A 215      58.906  50.710  94.049  1.00  0.00           C
ATOM   3303  CG  PRO A 215      59.646  51.721  93.178  1.00  0.00           C
ATOM   3306  C   PRO A 215      58.766  50.450  96.528  1.00  0.00           C
ATOM   3307  O   PRO A 215      59.746  49.730  96.698  1.00  0.00           O
ATOM   3308  N   ALA A 216      57.686  50.341  97.317  1.00  0.00           N
ATOM   3310  CA  ALA A 216      57.646  49.400  98.419  1.00  0.00           C
ATOM   3312  CB  ALA A 216      56.716  49.900  99.529  1.00  0.00           C
ATOM   3316  C   ALA A 216      57.296  47.971  98.018  1.00  0.00           C
ATOM   3317  O   ALA A 216      56.176  47.521  98.228  1.00  0.00           O
ATOM   3318  N   SER A 217      58.286  47.241  97.447  1.00  0.00           N
ATOM   3320  CA  SER A 217      58.186  45.810  97.118  1.00  0.00           C
ATOM   3322  CB  SER A 217      59.396  45.221  96.318  1.00  0.00           C
ATOM   3325  OG  SER A 217      59.186  43.860  95.889  1.00  0.00           O
ATOM   3327  C   SER A 217      57.906  44.941  98.337  1.00  0.00           C
ATOM   3328  O   SER A 217      58.166  45.301  99.489  1.00  0.00           O
ATOM   3329  N   ALA A 218      57.346  43.740  98.109  1.00  0.00           N
ATOM   3331  CA  ALA A 218      57.276  42.721  99.128  1.00  0.00           C
ATOM   3333  CB  ALA A 218      56.596  41.490  98.517  1.00  0.00           C
ATOM   3337  C   ALA A 218      58.636  42.330  99.688  1.00  0.00           C
ATOM   3338  O   ALA A 218      58.846  42.311 100.898  1.00  0.00           O
ATOM   3339  N   GLU A 219      59.636  42.141  98.799  1.00  0.00           N
ATOM   3341  CA  GLU A 219      61.006  41.900  99.158  1.00  0.00           C
ATOM   3343  CB  GLU A 219      61.806  41.850  97.837  1.00  0.00           C
ATOM   3346  CG  GLU A 219      63.296  41.490  97.998  1.00  0.00           C
ATOM   3349  CD  GLU A 219      64.136  41.810  96.778  1.00  0.00           C
ATOM   3350  OE1 GLU A 219      63.626  41.640  95.628  1.00  0.00           O
ATOM   3351  OE2 GLU A 219      65.306  42.241  96.938  1.00  0.00           O
ATOM   3352  C   GLU A 219      61.586  42.981 100.077  1.00  0.00           C
ATOM   3353  O   GLU A 219      62.196  42.710 101.117  1.00  0.00           O
ATOM   3354  N   ARG A 220      61.306  44.260  99.779  1.00  0.00           N
ATOM   3356  CA  ARG A 220      61.636  45.380 100.639  1.00  0.00           C
ATOM   3358  CB  ARG A 220      61.166  46.661  99.888  1.00  0.00           C
ATOM   3361  CG  ARG A 220      61.976  47.931 100.198  1.00  0.00           C
ATOM   3364  CD  ARG A 220      61.476  49.091  99.319  1.00  0.00           C
ATOM   3367  NE  ARG A 220      62.236  50.350  99.499  1.00  0.00           N
ATOM   3369  CZ  ARG A 220      62.126  51.191 100.518  1.00  0.00           C
ATOM   3370  NH1 ARG A 220      61.716  50.801 101.698  1.00  0.00           N
ATOM   3373  NH2 ARG A 220      62.576  52.410 100.318  1.00  0.00           N
ATOM   3376  C   ARG A 220      60.946  45.271 102.008  1.00  0.00           C
ATOM   3377  O   ARG A 220      61.586  45.261 103.048  1.00  0.00           O
ATOM   3378  N   ALA A 221      59.606  45.060 102.059  1.00  0.00           N
ATOM   3380  CA  ALA A 221      58.876  44.910 103.309  1.00  0.00           C
ATOM   3382  CB  ALA A 221      57.366  44.751 103.038  1.00  0.00           C
ATOM   3386  C   ALA A 221      59.336  43.761 104.198  1.00  0.00           C
ATOM   3387  O   ALA A 221      59.466  43.911 105.418  1.00  0.00           O
ATOM   3388  N   GLN A 222      59.646  42.610 103.589  1.00  0.00           N
ATOM   3390  CA  GLN A 222      60.306  41.490 104.219  1.00  0.00           C
ATOM   3392  CB  GLN A 222      60.356  40.261 103.288  1.00  0.00           C
ATOM   3395  CG  GLN A 222      59.066  39.400 103.239  1.00  0.00           C
ATOM   3398  CD  GLN A 222      57.766  40.071 102.758  1.00  0.00           C
ATOM   3399  OE1 GLN A 222      57.276  39.821 101.668  1.00  0.00           O
ATOM   3400  NE2 GLN A 222      57.136  40.870 103.648  1.00  0.00           N
ATOM   3403  C   GLN A 222      61.686  41.780 104.798  1.00  0.00           C
ATOM   3404  O   GLN A 222      61.976  41.420 105.938  1.00  0.00           O
ATOM   3405  N   HIS A 223      62.556  42.500 104.068  1.00  0.00           N
ATOM   3407  CA  HIS A 223      63.866  42.861 104.599  1.00  0.00           C
ATOM   3409  CB  HIS A 223      64.726  43.510 103.517  1.00  0.00           C
ATOM   3412  ND1 HIS A 223      67.036  42.661 103.688  1.00  0.00           N
ATOM   3413  CG  HIS A 223      66.146  43.680 103.967  1.00  0.00           C
ATOM   3414  CE1 HIS A 223      68.195  43.100 104.138  1.00  0.00           C
ATOM   3416  NE2 HIS A 223      68.096  44.330 104.678  1.00  0.00           N
ATOM   3418  CD2 HIS A 223      66.776  44.720 104.568  1.00  0.00           C
ATOM   3420  C   HIS A 223      63.836  43.761 105.828  1.00  0.00           C
ATOM   3421  O   HIS A 223      64.486  43.510 106.838  1.00  0.00           O
ATOM   3422  N   ILE A 224      63.006  44.830 105.798  1.00  0.00           N
ATOM   3424  CA  ILE A 224      62.856  45.700 106.968  1.00  0.00           C
ATOM   3426  CB  ILE A 224      62.036  46.981 106.719  1.00  0.00           C
ATOM   3428  CG2 ILE A 224      61.866  47.710 108.069  1.00  0.00           C
ATOM   3432  CG1 ILE A 224      62.696  47.990 105.768  1.00  0.00           C
ATOM   3435  CD  ILE A 224      62.496  47.701 104.288  1.00  0.00           C
ATOM   3439  C   ILE A 224      62.326  44.930 108.178  1.00  0.00           C
ATOM   3440  O   ILE A 224      62.846  45.060 109.288  1.00  0.00           O
ATOM   3441  N   ARG A 225      61.306  44.070 108.028  1.00  0.00           N
ATOM   3443  CA  ARG A 225      60.716  43.380 109.177  1.00  0.00           C
ATOM   3445  CB  ARG A 225      59.336  42.761 108.878  1.00  0.00           C
ATOM   3448  CG  ARG A 225      59.346  41.530 107.969  1.00  0.00           C
ATOM   3451  CD  ARG A 225      57.926  41.050 107.698  1.00  0.00           C
ATOM   3454  NE  ARG A 225      58.026  39.780 106.928  1.00  0.00           N
ATOM   3456  CZ  ARG A 225      56.956  39.130 106.498  1.00  0.00           C
ATOM   3457  NH1 ARG A 225      55.746  39.660 106.518  1.00  0.00           N
ATOM   3460  NH2 ARG A 225      57.086  37.920 106.029  1.00  0.00           N
ATOM   3463  C   ARG A 225      61.626  42.391 109.898  1.00  0.00           C
ATOM   3464  O   ARG A 225      61.566  42.260 111.117  1.00  0.00           O
ATOM   3465  N   ASP A 226      62.476  41.670 109.138  1.00  0.00           N
ATOM   3467  CA  ASP A 226      63.536  40.850 109.688  1.00  0.00           C
ATOM   3469  CB  ASP A 226      64.186  40.011 108.559  1.00  0.00           C
ATOM   3472  CG  ASP A 226      63.326  38.800 108.268  1.00  0.00           C
ATOM   3473  OD1 ASP A 226      62.256  38.650 108.918  1.00  0.00           O
ATOM   3474  OD2 ASP A 226      63.716  37.960 107.409  1.00  0.00           O
ATOM   3475  C   ASP A 226      64.576  41.651 110.438  1.00  0.00           C
ATOM   3476  O   ASP A 226      64.946  41.350 111.568  1.00  0.00           O
ATOM   3477  N   ARG A 227      65.026  42.780 109.879  1.00  0.00           N
ATOM   3479  CA  ARG A 227      65.966  43.621 110.569  1.00  0.00           C
ATOM   3481  CB  ARG A 227      66.596  44.571 109.529  1.00  0.00           C
ATOM   3484  CG  ARG A 227      67.786  45.331 110.108  1.00  0.00           C
ATOM   3487  CD  ARG A 227      68.666  46.001 109.049  1.00  0.00           C
ATOM   3490  NE  ARG A 227      69.496  44.920 108.447  1.00  0.00           N
ATOM   3492  CZ  ARG A 227      70.616  44.431 108.958  1.00  0.00           C
ATOM   3493  NH1 ARG A 227      71.076  44.790 110.128  1.00  0.00           N
ATOM   3496  NH2 ARG A 227      71.316  43.590 108.228  1.00  0.00           N
ATOM   3499  C   ARG A 227      65.386  44.330 111.808  1.00  0.00           C
ATOM   3500  O   ARG A 227      66.056  44.510 112.829  1.00  0.00           O
ATOM   3501  N   MET A 228      64.066  44.600 111.808  1.00  0.00           N
ATOM   3503  CA  MET A 228      63.256  44.990 112.948  1.00  0.00           C
ATOM   3505  CB  MET A 228      61.856  45.501 112.479  1.00  0.00           C
ATOM   3508  CG  MET A 228      61.906  46.861 111.728  1.00  0.00           C
ATOM   3511  SD  MET A 228      60.336  47.710 111.388  1.00  0.00           S
ATOM   3512  CE  MET A 228      59.406  46.401 110.548  1.00  0.00           C
ATOM   3516  C   MET A 228      63.116  43.930 114.049  1.00  0.00           C
ATOM   3517  O   MET A 228      62.806  44.260 115.189  1.00  0.00           O
ATOM   3518  N   SER A 229      63.336  42.631 113.778  1.00  0.00           N
ATOM   3520  CA  SER A 229      63.266  41.570 114.788  1.00  0.00           C
ATOM   3522  CB  SER A 229      62.466  40.341 114.268  1.00  0.00           C
ATOM   3525  OG  SER A 229      63.106  39.611 113.218  1.00  0.00           O
ATOM   3527  C   SER A 229      64.666  41.160 115.258  1.00  0.00           C
ATOM   3528  O   SER A 229      64.856  40.291 116.117  1.00  0.00           O
ATOM   3529  N   ALA A 230      65.695  41.861 114.739  1.00  0.00           N
ATOM   3531  CA  ALA A 230      67.096  41.611 114.998  1.00  0.00           C
ATOM   3533  CB  ALA A 230      67.846  41.721 113.659  1.00  0.00           C
ATOM   3537  C   ALA A 230      67.676  42.591 116.017  1.00  0.00           C
ATOM   3538  O   ALA A 230      68.876  42.581 116.309  1.00  0.00           O
ATOM   3539  N   ASP A 231      66.826  43.460 116.607  1.00  0.00           N
ATOM   3541  CA  ASP A 231      67.146  44.251 117.778  1.00  0.00           C
ATOM   3543  CB  ASP A 231      67.116  45.780 117.438  1.00  0.00           C
ATOM   3546  CG  ASP A 231      67.966  46.651 118.349  1.00  0.00           C
ATOM   3547  OD1 ASP A 231      68.806  46.100 119.098  1.00  0.00           O
ATOM   3548  OD2 ASP A 231      67.876  47.911 118.268  1.00  0.00           O
ATOM   3549  C   ASP A 231      66.186  43.881 118.909  1.00  0.00           C
ATOM   3550  O   ASP A 231      65.066  43.410 118.708  1.00  0.00           O
ATOM   3551  N   GLY A 232      66.646  44.041 120.159  1.00  0.00           N
ATOM   3553  CA  GLY A 232      65.796  43.901 121.337  1.00  0.00           C
ATOM   3556  C   GLY A 232      64.716  44.960 121.477  1.00  0.00           C
ATOM   3557  O   GLY A 232      64.926  46.141 121.218  1.00  0.00           O
ATOM   3558  N   ILE A 233      63.546  44.530 121.978  1.00  0.00           N
ATOM   3560  CA  ILE A 233      62.416  45.369 122.358  1.00  0.00           C
ATOM   3562  CB  ILE A 233      61.196  44.501 122.717  1.00  0.00           C
ATOM   3564  CG2 ILE A 233      59.946  45.390 122.938  1.00  0.00           C
ATOM   3568  CG1 ILE A 233      60.926  43.431 121.607  1.00  0.00           C
ATOM   3571  CD  ILE A 233      59.906  42.360 122.018  1.00  0.00           C
ATOM   3575  C   ILE A 233      62.776  46.360 123.477  1.00  0.00           C
ATOM   3576  O   ILE A 233      63.556  46.061 124.389  1.00  0.00           O
ATOM   3577  N   LYS A 234      62.246  47.600 123.419  1.00  0.00           N
ATOM   3579  CA  LYS A 234      62.526  48.660 124.359  1.00  0.00           C
ATOM   3581  CB  LYS A 234      63.386  49.790 123.718  1.00  0.00           C
ATOM   3584  CG  LYS A 234      64.806  49.350 123.318  1.00  0.00           C
ATOM   3587  CD  LYS A 234      65.646  48.971 124.538  1.00  0.00           C
ATOM   3590  CE  LYS A 234      66.996  48.340 124.198  1.00  0.00           C
ATOM   3593  NZ  LYS A 234      67.726  48.041 125.448  1.00  0.00           N
ATOM   3597  C   LYS A 234      61.216  49.240 124.958  1.00  0.00           C
ATOM   3598  OT1 LYS A 234      60.176  48.550 124.888  1.00  0.00           O
ATOM   3599  OT2 LYS A 234      61.256  50.369 125.528  1.00  0.00           O
ATOM   3600  NH3 POPEB 235      33.246  72.011  77.428  1.00  0.00           N
ATOM   3604  C12 POPEB 235      33.606  71.451  76.078  1.00  0.00           C
ATOM   3607  C11 POPEB 235      34.066  72.571  75.118  1.00  0.00           C
ATOM   3610  P   POPEB 235      36.066  73.550  76.618  1.00  0.00           P
ATOM   3611  O13 POPEB 235      35.456  74.871  76.909  1.00  0.00           O
ATOM   3612  O14 POPEB 235      35.956  72.501  77.658  1.00  0.00           O
ATOM   3613  O11 POPEB 235      37.566  73.810  76.188  1.00  0.00           O
ATOM   3614  O12 POPEB 235      35.426  72.990  75.287  1.00  0.00           O
ATOM   3615  C1  POPEB 235      37.906  74.700  75.097  1.00  0.00           C
ATOM   3618  C2  POPEB 235      38.506  73.960  73.858  1.00  0.00           C
ATOM   3620  O21 POPEB 235      39.326  74.860  73.089  1.00  0.00           O
ATOM   3621  C21 POPEB 235      38.776  75.731  72.247  1.00  0.00           C
ATOM   3622  O22 POPEB 235      37.586  75.970  72.148  1.00  0.00           O
ATOM   3623  C22 POPEB 235      39.896  76.390  71.428  1.00  0.00           C
ATOM   3626  C3  POPEB 235      37.486  73.130  73.008  1.00  0.00           C
ATOM   3629  O31 POPEB 235      38.166  72.420  71.958  1.00  0.00           O
ATOM   3630  C31 POPEB 235      37.896  72.450  70.648  1.00  0.00           C
ATOM   3631  O32 POPEB 235      38.546  71.830  69.828  1.00  0.00           O
ATOM   3632  C32 POPEB 235      36.706  73.310  70.239  1.00  0.00           C
ATOM   3635  C23 POPEB 235      39.336  77.350  70.348  1.00  0.00           C
ATOM   3638  C24 POPEB 235      40.376  77.970  69.388  1.00  0.00           C
ATOM   3641  C25 POPEB 235      40.696  77.111  68.159  1.00  0.00           C
ATOM   3644  C26 POPEB 235      39.686  77.220  66.988  1.00  0.00           C
ATOM   3647  C27 POPEB 235      40.366  77.571  65.638  1.00  0.00           C
ATOM   3650  C28 POPEB 235      39.406  77.611  64.428  1.00  0.00           C
ATOM   3653  C29 POPEB 235      40.146  77.730  63.118  1.00  0.00           C
ATOM   3655 0C21 POPEB 235      40.136  78.750  62.238  1.00  0.00           C
ATOM   3657 1C21 POPEB 235      39.366  80.050  62.338  1.00  0.00           C
ATOM   3660 2C21 POPEB 235      38.396  80.280  61.148  1.00  0.00           C
ATOM   3663 3C21 POPEB 235      37.636  81.610  61.268  1.00  0.00           C
ATOM   3666 4C21 POPEB 235      36.456  81.730  60.298  1.00  0.00           C
ATOM   3669 5C21 POPEB 235      35.656  83.020  60.517  1.00  0.00           C
ATOM   3672 6C21 POPEB 235      34.266  83.010  59.848  1.00  0.00           C
ATOM   3675 7C21 POPEB 235      33.426  84.241  60.218  1.00  0.00           C
ATOM   3678 8C21 POPEB 235      32.006  84.200  59.628  1.00  0.00           C
ATOM   3682  C33 POPEB 235      36.676  73.520  68.707  1.00  0.00           C
ATOM   3685  C34 POPEB 235      35.296  73.920  68.178  1.00  0.00           C
ATOM   3688  C35 POPEB 235      35.316  74.189  66.668  1.00  0.00           C
ATOM   3691  C36 POPEB 235      35.606  72.939  65.828  1.00  0.00           C
ATOM   3694  C37 POPEB 235      35.536  73.150  64.308  1.00  0.00           C
ATOM   3697  C38 POPEB 235      34.216  73.740  63.788  1.00  0.00           C
ATOM   3700  C39 POPEB 235      32.976  72.981  64.288  1.00  0.00           C
ATOM   3703 0C31 POPEB 235      31.706  73.410  63.558  1.00  0.00           C
ATOM   3706 1C31 POPEB 235      30.456  72.690  64.087  1.00  0.00           C
ATOM   3709 2C31 POPEB 235      29.286  72.651  63.098  1.00  0.00           C
ATOM   3712 3C31 POPEB 235      29.596  71.810  61.858  1.00  0.00           C
ATOM   3715 4C31 POPEB 235      28.346  71.479  61.028  1.00  0.00           C
ATOM   3718 5C31 POPEB 235      28.696  70.731  59.738  1.00  0.00           C
ATOM   3721 6C31 POPEB 235      27.676  70.901  58.607  1.00  0.00           C
ATOM   3725  NH3 POPEC 236      37.296  57.740  32.928  1.00  0.00           N
ATOM   3729  C12 POPEC 236      36.716  57.330  31.618  1.00  0.00           C
ATOM   3732  C11 POPEC 236      35.826  56.090  31.777  1.00  0.00           C
ATOM   3735  P   POPEC 236      33.316  55.751  32.478  1.00  0.00           P
ATOM   3736  O13 POPEC 236      32.366  56.861  32.688  1.00  0.00           O
ATOM   3737  O14 POPEC 236      33.286  55.081  31.158  1.00  0.00           O
ATOM   3738  O11 POPEC 236      33.106  54.690  33.608  1.00  0.00           O
ATOM   3739  O12 POPEC 236      34.796  56.290  32.758  1.00  0.00           O
ATOM   3740  C1  POPEC 236      33.716  54.580  34.888  1.00  0.00           C
ATOM   3743  C2  POPEC 236      32.626  54.330  35.968  1.00  0.00           C
ATOM   3745  O21 POPEC 236      33.086  53.750  37.198  1.00  0.00           O
ATOM   3746  C21 POPEC 236      34.136  54.140  37.868  1.00  0.00           C
ATOM   3747  O22 POPEC 236      34.886  55.060  37.578  1.00  0.00           O
ATOM   3748  C22 POPEC 236      34.266  53.240  39.118  1.00  0.00           C
ATOM   3751  C3  POPEC 236      31.506  53.391  35.438  1.00  0.00           C
ATOM   3754  O31 POPEC 236      30.256  53.691  36.078  1.00  0.00           O
ATOM   3755  C31 POPEC 236      29.986  53.041  37.208  1.00  0.00           C
ATOM   3756  O32 POPEC 236      30.656  52.171  37.728  1.00  0.00           O
ATOM   3757  C32 POPEC 236      28.646  53.571  37.738  1.00  0.00           C
ATOM   3760  C23 POPEC 236      35.646  52.530  39.288  1.00  0.00           C
ATOM   3763  C24 POPEC 236      35.606  51.411  40.348  1.00  0.00           C
ATOM   3766  C25 POPEC 236      36.906  50.600  40.527  1.00  0.00           C
ATOM   3769  C26 POPEC 236      38.056  51.451  41.107  1.00  0.00           C
ATOM   3772  C27 POPEC 236      39.296  50.681  41.578  1.00  0.00           C
ATOM   3775  C28 POPEC 236      39.896  49.710  40.538  1.00  0.00           C
ATOM   3778  C29 POPEC 236      41.366  49.400  40.769  1.00  0.00           C
ATOM   3780 0C21 POPEC 236      41.926  48.701  41.777  1.00  0.00           C
ATOM   3782 1C21 POPEC 236      41.226  48.051  42.947  1.00  0.00           C
ATOM   3785 2C21 POPEC 236      41.906  48.410  44.288  1.00  0.00           C
ATOM   3788 3C21 POPEC 236      41.176  47.890  45.538  1.00  0.00           C
ATOM   3791 4C21 POPEC 236      41.166  46.360  45.688  1.00  0.00           C
ATOM   3794 5C21 POPEC 236      42.486  45.760  46.188  1.00  0.00           C
ATOM   3797 6C21 POPEC 236      42.596  45.690  47.718  1.00  0.00           C
ATOM   3800 7C21 POPEC 236      43.856  44.951  48.178  1.00  0.00           C
ATOM   3803 8C21 POPEC 236      43.936  44.770  49.698  1.00  0.00           C
ATOM   3807  C33 POPEC 236      27.846  52.571  38.607  1.00  0.00           C
ATOM   3810  C34 POPEC 236      27.716  53.010  40.078  1.00  0.00           C
ATOM   3813  C35 POPEC 236      29.056  53.100  40.819  1.00  0.00           C
ATOM   3816  C36 POPEC 236      28.886  53.280  42.338  1.00  0.00           C
ATOM   3819  C37 POPEC 236      30.236  53.170  43.059  1.00  0.00           C
ATOM   3822  C38 POPEC 236      30.136  53.150  44.589  1.00  0.00           C
ATOM   3825  C39 POPEC 236      31.516  52.920  45.218  1.00  0.00           C
ATOM   3828 0C31 POPEC 236      31.506  52.479  46.678  1.00  0.00           C
ATOM   3831 1C31 POPEC 236      32.906  52.020  47.108  1.00  0.00           C
ATOM   3834 2C31 POPEC 236      32.956  51.341  48.488  1.00  0.00           C
ATOM   3837 3C31 POPEC 236      32.396  49.910  48.438  1.00  0.00           C
ATOM   3840 4C31 POPEC 236      32.606  49.100  49.729  1.00  0.00           C
ATOM   3843 5C31 POPEC 236      32.026  47.690  49.598  1.00  0.00           C
ATOM   3846 6C31 POPEC 236      31.746  46.971  50.918  1.00  0.00           C
ATOM   3850  NH3 POPED 237      63.366  59.251  34.058  1.00  0.00           N
ATOM   3854  C12 POPED 237      62.536  59.780  32.918  1.00  0.00           C
ATOM   3857  C11 POPED 237      61.526  58.750  32.428  1.00  0.00           C
ATOM   3860  P   POPED 237      59.426  59.901  31.358  1.00  0.00           P
ATOM   3861  O13 POPED 237      59.466  61.270  30.838  1.00  0.00           O
ATOM   3862  O14 POPED 237      58.376  59.041  30.758  1.00  0.00           O
ATOM   3863  O11 POPED 237      59.166  60.011  32.918  1.00  0.00           O
ATOM   3864  O12 POPED 237      60.856  59.270  31.288  1.00  0.00           O
ATOM   3865  C1  POPED 237      58.006  59.370  33.448  1.00  0.00           C
ATOM   3868  C2  POPED 237      57.806  59.821  34.908  1.00  0.00           C
ATOM   3870  O21 POPED 237      56.726  59.070  35.478  1.00  0.00           O
ATOM   3871  C21 POPED 237      57.026  57.841  35.828  1.00  0.00           C
ATOM   3872  O22 POPED 237      58.146  57.340  35.798  1.00  0.00           O
ATOM   3873  C22 POPED 237      55.746  57.190  36.338  1.00  0.00           C
ATOM   3876  C3  POPED 237      57.486  61.331  35.008  1.00  0.00           C
ATOM   3879  O31 POPED 237      57.476  61.760  36.388  1.00  0.00           O
ATOM   3880  C31 POPED 237      56.306  61.689  37.028  1.00  0.00           C
ATOM   3881  O32 POPED 237      55.226  61.451  36.508  1.00  0.00           O
ATOM   3882  C32 POPED 237      56.506  62.051  38.498  1.00  0.00           C
ATOM   3885  C23 POPED 237      55.906  55.721  36.758  1.00  0.00           C
ATOM   3888  C24 POPED 237      54.576  55.131  37.229  1.00  0.00           C
ATOM   3891  C25 POPED 237      54.666  53.631  37.538  1.00  0.00           C
ATOM   3894  C26 POPED 237      55.526  53.301  38.768  1.00  0.00           C
ATOM   3897  C27 POPED 237      56.126  51.900  38.658  1.00  0.00           C
ATOM   3900  C28 POPED 237      57.326  51.661  39.588  1.00  0.00           C
ATOM   3903  C29 POPED 237      56.916  51.341  41.008  1.00  0.00           C
ATOM   3905 0C21 POPED 237      57.356  50.291  41.728  1.00  0.00           C
ATOM   3907 1C21 POPED 237      58.346  49.251  41.268  1.00  0.00           C
ATOM   3910 2C21 POPED 237      58.126  47.831  41.828  1.00  0.00           C
ATOM   3913 3C21 POPED 237      58.606  47.631  43.278  1.00  0.00           C
ATOM   3916 4C21 POPED 237      57.496  47.710  44.328  1.00  0.00           C
ATOM   3919 5C21 POPED 237      58.026  47.350  45.728  1.00  0.00           C
ATOM   3922 6C21 POPED 237      56.966  47.400  46.848  1.00  0.00           C
ATOM   3925 7C21 POPED 237      55.816  46.401  46.648  1.00  0.00           C
ATOM   3928 8C21 POPED 237      54.906  46.271  47.868  1.00  0.00           C
ATOM   3932  C33 POPED 237      55.986  60.980  39.498  1.00  0.00           C
ATOM   3935  C34 POPED 237      57.096  59.979  39.878  1.00  0.00           C
ATOM   3938  C35 POPED 237      56.726  58.981  40.979  1.00  0.00           C
ATOM   3941  C36 POPED 237      57.966  58.260  41.538  1.00  0.00           C
ATOM   3944  C37 POPED 237      57.606  57.051  42.408  1.00  0.00           C
ATOM   3947  C38 POPED 237      58.796  56.401  43.148  1.00  0.00           C
ATOM   3950  C39 POPED 237      58.446  54.960  43.568  1.00  0.00           C
ATOM   3953 0C31 POPED 237      59.496  54.200  44.388  1.00  0.00           C
ATOM   3956 1C31 POPED 237      59.016  52.771  44.648  1.00  0.00           C
ATOM   3959 2C31 POPED 237      60.076  51.821  45.218  1.00  0.00           C
ATOM   3962 3C31 POPED 237      60.436  52.071  46.688  1.00  0.00           C
ATOM   3965 4C31 POPED 237      61.406  51.001  47.208  1.00  0.00           C
ATOM   3968 5C31 POPED 237      61.656  51.100  48.718  1.00  0.00           C
ATOM   3971 6C31 POPED 237      62.566  49.990  49.258  1.00  0.00           C
ATOM   3975  NH3 POPEE 238     110.746  45.210  30.428  1.00  0.00           N
ATOM   3979  C12 POPEE 238     110.866  44.210  29.318  1.00  0.00           C
ATOM   3982  C11 POPEE 238     112.246  43.530  29.288  1.00  0.00           C
ATOM   3985  P   POPEE 238     114.336  45.131  29.728  1.00  0.00           P
ATOM   3986  O13 POPEE 238     115.686  44.671  29.368  1.00  0.00           O
ATOM   3987  O14 POPEE 238     114.076  46.581  29.598  1.00  0.00           O
ATOM   3988  O11 POPEE 238     113.956  44.641  31.198  1.00  0.00           O
ATOM   3989  O12 POPEE 238     113.286  44.391  28.808  1.00  0.00           O
ATOM   3990  C1  POPEE 238     114.956  44.490  32.208  1.00  0.00           C
ATOM   3993  C2  POPEE 238     114.445  44.660  33.698  1.00  0.00           C
ATOM   3995  O21 POPEE 238     113.666  43.580  34.277  1.00  0.00           O
ATOM   3996  C21 POPEE 238     112.406  43.391  33.918  1.00  0.00           C
ATOM   3997  O22 POPEE 238     111.886  43.810  32.898  1.00  0.00           O
ATOM   3998  C22 POPEE 238     111.716  42.500  34.978  1.00  0.00           C
ATOM   4001  C3  POPEE 238     113.846  46.061  33.918  1.00  0.00           C
ATOM   4004  O31 POPEE 238     113.906  46.430  35.298  1.00  0.00           O
ATOM   4005  C31 POPEE 238     112.765  46.541  35.968  1.00  0.00           C
ATOM   4006  O32 POPEE 238     111.666  46.210  35.568  1.00  0.00           O
ATOM   4007  C32 POPEE 238     113.126  47.190  37.318  1.00  0.00           C
ATOM   4010  C23 POPEE 238     110.256  42.880  35.308  1.00  0.00           C
ATOM   4013  C24 POPEE 238     109.626  41.940  36.358  1.00  0.00           C
ATOM   4016  C25 POPEE 238     109.865  42.350  37.828  1.00  0.00           C
ATOM   4019  C26 POPEE 238     109.126  41.430  38.828  1.00  0.00           C
ATOM   4022  C27 POPEE 238     108.956  41.971  40.258  1.00  0.00           C
ATOM   4025  C28 POPEE 238     108.246  40.970  41.198  1.00  0.00           C
ATOM   4028  C29 POPEE 238     107.956  41.600  42.538  1.00  0.00           C
ATOM   4030 0C21 POPEE 238     106.906  41.370  43.358  1.00  0.00           C
ATOM   4032 1C21 POPEE 238     105.776  40.401  43.148  1.00  0.00           C
ATOM   4035 2C21 POPEE 238     105.416  39.600  44.418  1.00  0.00           C
ATOM   4038 3C21 POPEE 238     104.896  40.460  45.578  1.00  0.00           C
ATOM   4041 4C21 POPEE 238     104.146  39.641  46.648  1.00  0.00           C
ATOM   4044 5C21 POPEE 238     105.056  38.860  47.598  1.00  0.00           C
ATOM   4047 6C21 POPEE 238     104.236  37.971  48.537  1.00  0.00           C
ATOM   4050 7C21 POPEE 238     105.116  37.171  49.508  1.00  0.00           C
ATOM   4053 8C21 POPEE 238     104.346  36.100  50.278  1.00  0.00           C
ATOM   4057  C33 POPEE 238     112.006  48.020  37.988  1.00  0.00           C
ATOM   4060  C34 POPEE 238     110.986  47.181  38.768  1.00  0.00           C
ATOM   4063  C35 POPEE 238     111.316  46.931  40.248  1.00  0.00           C
ATOM   4066  C36 POPEE 238     112.516  46.001  40.489  1.00  0.00           C
ATOM   4069  C37 POPEE 238     112.716  45.600  41.958  1.00  0.00           C
ATOM   4072  C38 POPEE 238     113.976  44.730  42.108  1.00  0.00           C
ATOM   4075  C39 POPEE 238     114.426  44.460  43.558  1.00  0.00           C
ATOM   4078 0C31 POPEE 238     113.895  43.130  44.108  1.00  0.00           C
ATOM   4081 1C31 POPEE 238     114.725  42.581  45.278  1.00  0.00           C
ATOM   4084 2C31 POPEE 238     114.136  41.261  45.828  1.00  0.00           C
ATOM   4087 3C31 POPEE 238     115.195  40.291  46.378  1.00  0.00           C
ATOM   4090 4C31 POPEE 238     116.026  40.840  47.538  1.00  0.00           C
ATOM   4093 5C31 POPEE 238     117.146  39.881  47.957  1.00  0.00           C
ATOM   4096 6C31 POPEE 238     117.986  40.401  49.138  1.00  0.00           C
ATOM   4100  NH3 POPEF 239      30.026 103.180  33.708  1.00  0.00           N
ATOM   4104  C12 POPEF 239      30.626 102.710  32.408  1.00  0.00           C
ATOM   4107  C11 POPEF 239      31.286 103.900  31.688  1.00  0.00           C
ATOM   4110  P   POPEF 239      33.186 105.680  32.078  1.00  0.00           P
ATOM   4111  O13 POPEF 239      34.416 105.130  31.468  1.00  0.00           O
ATOM   4112  O14 POPEF 239      32.416 106.670  31.308  1.00  0.00           O
ATOM   4113  O11 POPEF 239      33.606 106.240  33.487  1.00  0.00           O
ATOM   4114  O12 POPEF 239      32.256 104.490  32.538  1.00  0.00           O
ATOM   4115  C1  POPEF 239      33.156 107.490  34.018  1.00  0.00           C
ATOM   4118  C2  POPEF 239      31.906 107.360  34.918  1.00  0.00           C
ATOM   4120  O21 POPEF 239      32.056 108.261  36.028  1.00  0.00           O
ATOM   4121  C21 POPEF 239      31.106 109.181  36.098  1.00  0.00           C
ATOM   4122  O22 POPEF 239      30.396 109.549  35.178  1.00  0.00           O
ATOM   4123  C22 POPEF 239      30.896 109.580  37.538  1.00  0.00           C
ATOM   4126  C3  POPEF 239      31.716 105.950  35.568  1.00  0.00           C
ATOM   4129  O31 POPEF 239      30.576 105.861  36.468  1.00  0.00           O
ATOM   4130  C31 POPEF 239      29.416 105.641  35.848  1.00  0.00           C
ATOM   4131  O32 POPEF 239      29.216 105.830  34.668  1.00  0.00           O
ATOM   4132  C32 POPEF 239      28.446 104.891  36.767  1.00  0.00           C
ATOM   4135  C23 POPEF 239      29.756 110.600  37.648  1.00  0.00           C
ATOM   4138  C24 POPEF 239      29.616 111.130  39.068  1.00  0.00           C
ATOM   4141  C25 POPEF 239      28.406 112.040  39.197  1.00  0.00           C
ATOM   4144  C26 POPEF 239      28.456 112.931  40.447  1.00  0.00           C
ATOM   4147  C27 POPEF 239      29.106 112.291  41.678  1.00  0.00           C
ATOM   4150  C28 POPEF 239      28.666 113.010  42.957  1.00  0.00           C
ATOM   4153  C29 POPEF 239      29.566 112.720  44.138  1.00  0.00           C
ATOM   4155 0C21 POPEF 239      30.276 113.641  44.808  1.00  0.00           C
ATOM   4157 1C21 POPEF 239      30.316 115.111  44.478  1.00  0.00           C
ATOM   4160 2C21 POPEF 239      29.046 115.850  44.927  1.00  0.00           C
ATOM   4163 3C21 POPEF 239      28.896 115.920  46.458  1.00  0.00           C
ATOM   4166 4C21 POPEF 239      27.636 116.700  46.848  1.00  0.00           C
ATOM   4169 5C21 POPEF 239      27.516 116.881  48.368  1.00  0.00           C
ATOM   4172 6C21 POPEF 239      26.746 118.150  48.718  1.00  0.00           C
ATOM   4175 7C21 POPEF 239      26.596 118.361  50.229  1.00  0.00           C
ATOM   4178 8C21 POPEF 239      26.176 119.791  50.568  1.00  0.00           C
ATOM   4182  C33 POPEF 239      27.396 105.771  37.478  1.00  0.00           C
ATOM   4185  C34 POPEF 239      28.016 106.630  38.588  1.00  0.00           C
ATOM   4188  C35 POPEF 239      27.036 106.870  39.738  1.00  0.00           C
ATOM   4191  C36 POPEF 239      27.616 107.821  40.798  1.00  0.00           C
ATOM   4194  C37 POPEF 239      27.046 107.611  42.218  1.00  0.00           C
ATOM   4197  C38 POPEF 239      28.036 108.071  43.298  1.00  0.00           C
ATOM   4200  C39 POPEF 239      27.406 108.340  44.668  1.00  0.00           C
ATOM   4203 0C31 POPEF 239      26.956 109.800  44.818  1.00  0.00           C
ATOM   4206 1C31 POPEF 239      26.616 110.220  46.258  1.00  0.00           C
ATOM   4209 2C31 POPEF 239      26.616 111.751  46.418  1.00  0.00           C
ATOM   4212 3C31 POPEF 239      26.036 112.251  47.748  1.00  0.00           C
ATOM   4215 4C31 POPEF 239      24.506 112.220  47.788  1.00  0.00           C
ATOM   4218 5C31 POPEF 239      23.906 112.991  48.968  1.00  0.00           C
ATOM   4221 6C31 POPEF 239      22.386 113.131  48.878  1.00  0.00           C
ATOM   4225  NH3 POPEG 240       5.626  20.070  32.398  1.00  0.00           N
ATOM   4229  C12 POPEG 240       6.546  18.901  32.058  1.00  0.00           C
ATOM   4232  C11 POPEG 240       7.756  18.771  32.998  1.00  0.00           C
ATOM   4235  P   POPEG 240       8.346  16.241  33.438  1.00  0.00           P
ATOM   4236  O13 POPEG 240       6.946  15.831  33.348  1.00  0.00           O
ATOM   4237  O14 POPEG 240       9.396  15.311  32.988  1.00  0.00           O
ATOM   4238  O11 POPEG 240       8.676  16.680  34.918  1.00  0.00           O
ATOM   4239  O12 POPEG 240       8.566  17.620  32.678  1.00  0.00           O
ATOM   4240  C1  POPEG 240       8.046  15.971  35.998  1.00  0.00           C
ATOM   4243  C2  POPEG 240       7.936  16.891  37.238  1.00  0.00           C
ATOM   4245  O21 POPEG 240       6.936  16.380  38.138  1.00  0.00           O
ATOM   4246  C21 POPEG 240       7.256  15.241  38.708  1.00  0.00           C
ATOM   4247  O22 POPEG 240       8.306  14.641  38.588  1.00  0.00           O
ATOM   4248  C22 POPEG 240       6.056  14.770  39.528  1.00  0.00           C
ATOM   4251  C3  POPEG 240       7.536  18.330  36.818  1.00  0.00           C
ATOM   4254  O31 POPEG 240       7.486  19.250  37.928  1.00  0.00           O
ATOM   4255  C31 POPEG 240       8.676  19.751  38.258  1.00  0.00           C
ATOM   4256  O32 POPEG 240       9.736  19.431  37.758  1.00  0.00           O
ATOM   4257  C32 POPEG 240       8.526  20.850  39.298  1.00  0.00           C
ATOM   4260  C23 POPEG 240       6.416  13.630  40.498  1.00  0.00           C
ATOM   4263  C24 POPEG 240       7.466  14.000  41.549  1.00  0.00           C
ATOM   4266  C25 POPEG 240       7.836  12.811  42.438  1.00  0.00           C
ATOM   4269  C26 POPEG 240       8.906  13.190  43.468  1.00  0.00           C
ATOM   4272  C27 POPEG 240       9.156  12.060  44.468  1.00  0.00           C
ATOM   4275  C28 POPEG 240      10.146  12.460  45.568  1.00  0.00           C
ATOM   4278  C29 POPEG 240      10.186  11.440  46.678  1.00  0.00           C
ATOM   4280 0C21 POPEG 240      10.966  11.490  47.768  1.00  0.00           C
ATOM   4282 1C21 POPEG 240      11.976  12.561  48.098  1.00  0.00           C
ATOM   4285 2C21 POPEG 240      11.556  13.430  49.298  1.00  0.00           C
ATOM   4288 3C21 POPEG 240      11.566  12.690  50.648  1.00  0.00           C
ATOM   4291 4C21 POPEG 240      11.256  13.641  51.818  1.00  0.00           C
ATOM   4294 5C21 POPEG 240      11.066  12.920  53.168  1.00  0.00           C
ATOM   4297 6C21 POPEG 240      12.366  12.440  53.828  1.00  0.00           C
ATOM   4300 7C21 POPEG 240      12.066  11.700  55.138  1.00  0.00           C
ATOM   4303 8C21 POPEG 240      13.306  11.320  55.958  1.00  0.00           C
ATOM   4307  C33 POPEG 240       8.366  20.321  40.738  1.00  0.00           C
ATOM   4310  C34 POPEG 240       8.606  21.411  41.788  1.00  0.00           C
ATOM   4313  C35 POPEG 240       8.296  20.911  43.208  1.00  0.00           C
ATOM   4316  C36 POPEG 240       9.046  21.641  44.328  1.00  0.00           C
ATOM   4319  C37 POPEG 240       8.726  21.051  45.708  1.00  0.00           C
ATOM   4322  C38 POPEG 240       9.536  21.720  46.828  1.00  0.00           C
ATOM   4325  C39 POPEG 240       9.476  20.981  48.168  1.00  0.00           C
ATOM   4328 0C31 POPEG 240       8.186  21.180  48.979  1.00  0.00           C
ATOM   4331 1C31 POPEG 240       8.286  20.551  50.378  1.00  0.00           C
ATOM   4334 2C31 POPEG 240       7.016  20.700  51.228  1.00  0.00           C
ATOM   4337 3C31 POPEG 240       7.216  20.190  52.659  1.00  0.00           C
ATOM   4340 4C31 POPEG 240       5.966  20.380  53.537  1.00  0.00           C
ATOM   4343 5C31 POPEG 240       6.266  20.311  55.038  1.00  0.00           C
ATOM   4346 6C31 POPEG 240       5.056  20.641  55.907  1.00  0.00           C
ATOM   4350  NH3 POPEH 241      16.936  30.181  29.997  1.00  0.00           N
ATOM   4354  C12 POPEH 241      16.666  31.401  30.858  1.00  0.00           C
ATOM   4357  C11 POPEH 241      17.506  32.610  30.408  1.00  0.00           C
ATOM   4360  P   POPEH 241      18.096  34.690  31.928  1.00  0.00           P
ATOM   4361  O13 POPEH 241      19.056  35.311  30.998  1.00  0.00           O
ATOM   4362  O14 POPEH 241      17.316  35.641  32.758  1.00  0.00           O
ATOM   4363  O11 POPEH 241      18.826  33.630  32.848  1.00  0.00           O
ATOM   4364  O12 POPEH 241      17.096  33.780  31.128  1.00  0.00           O
ATOM   4365  C1  POPEH 241      18.146  32.850  33.838  1.00  0.00           C
ATOM   4368  C2  POPEH 241      18.656  33.251  35.238  1.00  0.00           C
ATOM   4370  O21 POPEH 241      18.426  32.200  36.198  1.00  0.00           O
ATOM   4371  C21 POPEH 241      17.346  32.210  36.948  1.00  0.00           C
ATOM   4372  O22 POPEH 241      16.296  32.791  36.707  1.00  0.00           O
ATOM   4373  C22 POPEH 241      17.616  31.401  38.208  1.00  0.00           C
ATOM   4376  C3  POPEH 241      18.176  34.670  35.638  1.00  0.00           C
ATOM   4379  O31 POPEH 241      18.506  34.960  37.008  1.00  0.00           O
ATOM   4380  C31 POPEH 241      18.106  36.170  37.367  1.00  0.00           C
ATOM   4381  O32 POPEH 241      17.696  37.030  36.598  1.00  0.00           O
ATOM   4382  C32 POPEH 241      18.186  36.261  38.888  1.00  0.00           C
ATOM   4385  C23 POPEH 241      16.326  31.120  38.998  1.00  0.00           C
ATOM   4388  C24 POPEH 241      16.586  30.481  40.368  1.00  0.00           C
ATOM   4391  C25 POPEH 241      15.586  30.971  41.409  1.00  0.00           C
ATOM   4394  C26 POPEH 241      14.106  30.580  41.228  1.00  0.00           C
ATOM   4397  C27 POPEH 241      13.296  30.790  42.518  1.00  0.00           C
ATOM   4400  C28 POPEH 241      11.806  30.381  42.418  1.00  0.00           C
ATOM   4403  C29 POPEH 241      10.906  31.450  41.837  1.00  0.00           C
ATOM   4405 0C21 POPEH 241       9.586  31.551  42.078  1.00  0.00           C
ATOM   4407 1C21 POPEH 241       8.776  30.560  42.878  1.00  0.00           C
ATOM   4410 2C21 POPEH 241       7.256  30.790  42.799  1.00  0.00           C
ATOM   4413 3C21 POPEH 241       6.446  29.540  43.188  1.00  0.00           C
ATOM   4416 4C21 POPEH 241       5.196  29.301  42.318  1.00  0.00           C
ATOM   4419 5C21 POPEH 241       4.066  30.311  42.518  1.00  0.00           C
ATOM   4422 6C21 POPEH 241       3.576  30.330  43.968  1.00  0.00           C
ATOM   4425 7C21 POPEH 241       2.166  30.900  44.138  1.00  0.00           C
ATOM   4428 8C21 POPEH 241       1.786  30.971  45.608  1.00  0.00           C
ATOM   4432  C33 POPEH 241      16.966  35.551  39.498  1.00  0.00           C
ATOM   4435  C34 POPEH 241      16.846  35.560  41.037  1.00  0.00           C
ATOM   4438  C35 POPEH 241      18.086  35.060  41.788  1.00  0.00           C
ATOM   4441  C36 POPEH 241      18.086  35.001  43.339  1.00  0.00           C
ATOM   4444  C37 POPEH 241      19.526  35.071  43.898  1.00  0.00           C
ATOM   4447  C38 POPEH 241      19.676  35.141  45.428  1.00  0.00           C
ATOM   4450  C39 POPEH 241      20.396  33.940  46.078  1.00  0.00           C
ATOM   4453 0C31 POPEH 241      21.536  34.400  46.999  1.00  0.00           C
ATOM   4456 1C31 POPEH 241      22.246  33.271  47.758  1.00  0.00           C
ATOM   4459 2C31 POPEH 241      23.436  33.751  48.617  1.00  0.00           C
ATOM   4462 3C31 POPEH 241      23.046  34.760  49.708  1.00  0.00           C
ATOM   4465 4C31 POPEH 241      24.226  35.291  50.527  1.00  0.00           C
ATOM   4468 5C31 POPEH 241      23.796  36.411  51.488  1.00  0.00           C
ATOM   4471 6C31 POPEH 241      24.916  36.931  52.388  1.00  0.00           C
ATOM   4475  NH3 POPEI 242     109.816 111.470  32.788  1.00  0.00           N
ATOM   4479  C12 POPEI 242     110.036 111.210  31.318  1.00  0.00           C
ATOM   4482  C11 POPEI 242     109.676 109.751  30.958  1.00  0.00           C
ATOM   4485  P   POPEI 242     110.066 107.270  31.728  1.00  0.00           P
ATOM   4486  O13 POPEI 242     111.115 106.600  30.928  1.00  0.00           O
ATOM   4487  O14 POPEI 242     108.636 107.030  31.398  1.00  0.00           O
ATOM   4488  O11 POPEI 242     110.186 106.870  33.258  1.00  0.00           O
ATOM   4489  O12 POPEI 242     110.335 108.840  31.838  1.00  0.00           O
ATOM   4490  C1  POPEI 242     111.366 106.370  33.868  1.00  0.00           C
ATOM   4493  C2  POPEI 242     111.816 107.170  35.138  1.00  0.00           C
ATOM   4495  O21 POPEI 242     111.166 106.700  36.338  1.00  0.00           O
ATOM   4496  C21 POPEI 242     109.896 106.971  36.538  1.00  0.00           C
ATOM   4497  O22 POPEI 242     109.146 107.600  35.798  1.00  0.00           O
ATOM   4498  C22 POPEI 242     109.486 106.420  37.898  1.00  0.00           C
ATOM   4501  C3  POPEI 242     111.776 108.721  34.958  1.00  0.00           C
ATOM   4504  O31 POPEI 242     112.916 109.370  35.538  1.00  0.00           O
ATOM   4505  C31 POPEI 242     112.916 110.201  36.578  1.00  0.00           C
ATOM   4506  O32 POPEI 242     113.856 110.939  36.828  1.00  0.00           O
ATOM   4507  C32 POPEI 242     111.646 110.220  37.438  1.00  0.00           C
ATOM   4510  C23 POPEI 242     109.476 107.530  38.978  1.00  0.00           C
ATOM   4513  C24 POPEI 242     108.755 107.080  40.258  1.00  0.00           C
ATOM   4516  C25 POPEI 242     108.526 108.190  41.288  1.00  0.00           C
ATOM   4519  C26 POPEI 242     109.656 108.340  42.328  1.00  0.00           C
ATOM   4522  C27 POPEI 242     109.116 108.501  43.768  1.00  0.00           C
ATOM   4525  C28 POPEI 242     110.226 108.460  44.838  1.00  0.00           C
ATOM   4528  C29 POPEI 242     109.646 108.290  46.218  1.00  0.00           C
ATOM   4530 0C21 POPEI 242     110.005 108.960  47.328  1.00  0.00           C
ATOM   4532 1C21 POPEI 242     111.126 109.960  47.427  1.00  0.00           C
ATOM   4535 2C21 POPEI 242     111.436 110.370  48.878  1.00  0.00           C
ATOM   4538 3C21 POPEI 242     110.486 111.440  49.458  1.00  0.00           C
ATOM   4541 4C21 POPEI 242     110.846 111.850  50.898  1.00  0.00           C
ATOM   4544 5C21 POPEI 242     110.456 110.810  51.958  1.00  0.00           C
ATOM   4547 6C21 POPEI 242     111.026 111.151  53.337  1.00  0.00           C
ATOM   4550 7C21 POPEI 242     110.706 110.080  54.388  1.00  0.00           C
ATOM   4553 8C21 POPEI 242     111.426 110.290  55.718  1.00  0.00           C
ATOM   4557  C33 POPEI 242     111.945 111.100  38.677  1.00  0.00           C
ATOM   4560  C34 POPEI 242     110.916 111.041  39.808  1.00  0.00           C
ATOM   4563  C35 POPEI 242     111.346 111.870  41.037  1.00  0.00           C
ATOM   4566  C36 POPEI 242     112.616 111.340  41.739  1.00  0.00           C
ATOM   4569  C37 POPEI 242     112.966 112.111  43.017  1.00  0.00           C
ATOM   4572  C38 POPEI 242     114.176 111.520  43.768  1.00  0.00           C
ATOM   4575  C39 POPEI 242     113.816 110.251  44.569  1.00  0.00           C
ATOM   4578 0C31 POPEI 242     115.036 109.381  44.908  1.00  0.00           C
ATOM   4581 1C31 POPEI 242     114.616 107.980  45.398  1.00  0.00           C
ATOM   4584 2C31 POPEI 242     115.686 106.900  45.188  1.00  0.00           C
ATOM   4587 3C31 POPEI 242     116.826 106.881  46.218  1.00  0.00           C
ATOM   4590 4C31 POPEI 242     117.835 105.761  45.898  1.00  0.00           C
ATOM   4593 5C31 POPEI 242     118.876 105.520  46.999  1.00  0.00           C
ATOM   4596 6C31 POPEI 242     119.596 104.170  46.879  1.00  0.00           C
ATOM   4600  NH3 POPEJ 243      65.366  50.600  76.238  1.00  0.00           N
ATOM   4604  C12 POPEJ 243      64.486  51.740  76.638  1.00  0.00           C
ATOM   4607  C11 POPEJ 243      64.316  51.870  78.148  1.00  0.00           C
ATOM   4610  P   POPEJ 243      65.456  53.660  79.658  1.00  0.00           P
ATOM   4611  O13 POPEJ 243      64.166  53.710  80.368  1.00  0.00           O
ATOM   4612  O14 POPEJ 243      66.676  53.520  80.477  1.00  0.00           O
ATOM   4613  O11 POPEJ 243      65.556  54.881  78.688  1.00  0.00           O
ATOM   4614  O12 POPEJ 243      65.506  52.410  78.688  1.00  0.00           O
ATOM   4615  C1  POPEJ 243      64.396  55.369  77.998  1.00  0.00           C
ATOM   4618  C2  POPEJ 243      64.836  56.271  76.818  1.00  0.00           C
ATOM   4620  O21 POPEJ 243      65.186  55.420  75.708  1.00  0.00           O
ATOM   4621  C21 POPEJ 243      64.266  55.271  74.798  1.00  0.00           C
ATOM   4622  O22 POPEJ 243      63.116  55.670  74.848  1.00  0.00           O
ATOM   4623  C22 POPEJ 243      64.916  54.620  73.567  1.00  0.00           C
ATOM   4626  C3  POPEJ 243      66.076  57.111  77.218  1.00  0.00           C
ATOM   4629  O31 POPEJ 243      66.546  58.001  76.178  1.00  0.00           O
ATOM   4630  C31 POPEJ 243      67.426  57.479  75.337  1.00  0.00           C
ATOM   4631  O32 POPEJ 243      67.756  56.310  75.248  1.00  0.00           O
ATOM   4632  C32 POPEJ 243      68.016  58.600  74.498  1.00  0.00           C
ATOM   4635  C23 POPEJ 243      65.106  55.641  72.428  1.00  0.00           C
ATOM   4638  C24 POPEJ 243      66.226  55.210  71.467  1.00  0.00           C
ATOM   4641  C25 POPEJ 243      66.256  55.970  70.147  1.00  0.00           C
ATOM   4644  C26 POPEJ 243      67.386  55.530  69.208  1.00  0.00           C
ATOM   4647  C27 POPEJ 243      67.336  56.341  67.898  1.00  0.00           C
ATOM   4650  C28 POPEJ 243      68.566  56.180  66.968  1.00  0.00           C
ATOM   4653  C29 POPEJ 243      68.606  54.881  66.198  1.00  0.00           C
ATOM   4655 0C21 POPEJ 243      69.056  54.620  64.948  1.00  0.00           C
ATOM   4657 1C21 POPEJ 243      69.676  55.510  63.888  1.00  0.00           C
ATOM   4660 2C21 POPEJ 243      69.566  57.041  64.028  1.00  0.00           C
ATOM   4663 3C21 POPEJ 243      70.216  57.861  62.888  1.00  0.00           C
ATOM   4666 4C21 POPEJ 243      69.886  59.350  63.058  1.00  0.00           C
ATOM   4669 5C21 POPEJ 243      70.946  60.321  62.508  1.00  0.00           C
ATOM   4672 6C21 POPEJ 243      70.926  60.520  60.988  1.00  0.00           C
ATOM   4675 7C21 POPEJ 243      70.856  62.011  60.618  1.00  0.00           C
ATOM   4678 8C21 POPEJ 243      70.986  62.310  59.118  1.00  0.00           C
ATOM   4682  C33 POPEJ 243      68.586  58.060  73.168  1.00  0.00           C
ATOM   4685  C34 POPEJ 243      69.266  59.151  72.317  1.00  0.00           C
ATOM   4688  C35 POPEJ 243      70.656  59.541  72.857  1.00  0.00           C
ATOM   4691  C36 POPEJ 243      71.446  60.420  71.878  1.00  0.00           C
ATOM   4694  C37 POPEJ 243      72.956  60.369  72.128  1.00  0.00           C
ATOM   4697  C38 POPEJ 243      73.806  61.100  71.067  1.00  0.00           C
ATOM   4700  C39 POPEJ 243      73.556  62.620  70.958  1.00  0.00           C
ATOM   4703 0C31 POPEJ 243      73.666  63.330  72.308  1.00  0.00           C
ATOM   4706 1C31 POPEJ 243      73.796  64.850  72.208  1.00  0.00           C
ATOM   4709 2C31 POPEJ 243      73.506  65.541  73.548  1.00  0.00           C
ATOM   4712 3C31 POPEJ 243      73.996  66.990  73.608  1.00  0.00           C
ATOM   4715 4C31 POPEJ 243      75.516  67.111  73.788  1.00  0.00           C
ATOM   4718 5C31 POPEJ 243      76.026  68.550  73.688  1.00  0.00           C
ATOM   4721 6C31 POPEJ 243      77.546  68.641  73.868  1.00  0.00           C
ATOM   4725  NH3 POPEK 244      92.996  66.871  41.618  1.00  0.00           N
ATOM   4729  C12 POPEK 244      92.416  67.111  40.248  1.00  0.00           C
ATOM   4732  C11 POPEK 244      91.436  65.970  39.848  1.00  0.00           C
ATOM   4735  P   POPEK 244      93.096  63.960  39.448  1.00  0.00           P
ATOM   4736  O13 POPEK 244      92.726  63.610  38.068  1.00  0.00           O
ATOM   4737  O14 POPEK 244      94.246  64.850  39.698  1.00  0.00           O
ATOM   4738  O11 POPEK 244      93.386  62.651  40.268  1.00  0.00           O
ATOM   4739  O12 POPEK 244      91.876  64.641  40.168  1.00  0.00           O
ATOM   4740  C1  POPEK 244      92.505  62.181  41.288  1.00  0.00           C
ATOM   4743  C2  POPEK 244      92.666  62.990  42.588  1.00  0.00           C
ATOM   4745  O21 POPEK 244      93.806  62.490  43.308  1.00  0.00           O
ATOM   4746  C21 POPEK 244      94.356  63.391  44.088  1.00  0.00           C
ATOM   4747  O22 POPEK 244      94.456  64.590  43.868  1.00  0.00           O
ATOM   4748  C22 POPEK 244      94.716  62.710  45.408  1.00  0.00           C
ATOM   4751  C3  POPEK 244      91.406  62.920  43.488  1.00  0.00           C
ATOM   4754  O31 POPEK 244      91.506  63.721  44.698  1.00  0.00           O
ATOM   4755  C31 POPEK 244      91.336  65.041  44.528  1.00  0.00           C
ATOM   4756  O32 POPEK 244      91.316  65.630  43.468  1.00  0.00           O
ATOM   4757  C32 POPEK 244      91.166  65.700  45.889  1.00  0.00           C
ATOM   4760  C23 POPEK 244      94.716  63.681  46.608  1.00  0.00           C
ATOM   4763  C24 POPEK 244      94.416  62.950  47.919  1.00  0.00           C
ATOM   4766  C25 POPEK 244      92.936  62.571  48.118  1.00  0.00           C
ATOM   4769  C26 POPEK 244      92.816  61.451  49.148  1.00  0.00           C
ATOM   4772  C27 POPEK 244      91.366  61.081  49.508  1.00  0.00           C
ATOM   4775  C28 POPEK 244      91.236  59.700  50.197  1.00  0.00           C
ATOM   4778  C29 POPEK 244      92.176  59.510  51.358  1.00  0.00           C
ATOM   4780 0C21 POPEK 244      91.926  58.881  52.518  1.00  0.00           C
ATOM   4782 1C21 POPEK 244      90.646  58.190  52.919  1.00  0.00           C
ATOM   4785 2C21 POPEK 244      90.916  56.751  53.418  1.00  0.00           C
ATOM   4788 3C21 POPEK 244      91.386  55.791  52.308  1.00  0.00           C
ATOM   4791 4C21 POPEK 244      91.596  54.361  52.838  1.00  0.00           C
ATOM   4794 5C21 POPEK 244      92.136  53.380  51.778  1.00  0.00           C
ATOM   4797 6C21 POPEK 244      91.146  53.080  50.648  1.00  0.00           C
ATOM   4800 7C21 POPEK 244      91.756  52.120  49.618  1.00  0.00           C
ATOM   4803 8C21 POPEK 244      90.906  51.950  48.358  1.00  0.00           C
ATOM   4807  C33 POPEK 244      89.736  65.510  46.409  1.00  0.00           C
ATOM   4810  C34 POPEK 244      89.406  66.391  47.618  1.00  0.00           C
ATOM   4813  C35 POPEK 244      88.316  65.761  48.488  1.00  0.00           C
ATOM   4816  C36 POPEK 244      88.895  64.740  49.478  1.00  0.00           C
ATOM   4819  C37 POPEK 244      87.826  64.189  50.438  1.00  0.00           C
ATOM   4822  C38 POPEK 244      88.335  63.050  51.328  1.00  0.00           C
ATOM   4825  C39 POPEK 244      89.526  63.391  52.248  1.00  0.00           C
ATOM   4828 0C31 POPEK 244      89.306  64.641  53.118  1.00  0.00           C
ATOM   4831 1C31 POPEK 244      90.335  64.730  54.258  1.00  0.00           C
ATOM   4834 2C31 POPEK 244      90.456  66.130  54.878  1.00  0.00           C
ATOM   4837 3C31 POPEK 244      91.346  66.130  56.128  1.00  0.00           C
ATOM   4840 4C31 POPEK 244      91.886  67.511  56.508  1.00  0.00           C
ATOM   4843 5C31 POPEK 244      92.776  67.450  57.768  1.00  0.00           C
ATOM   4846 6C31 POPEK 244      93.526  68.751  58.048  1.00  0.00           C
ATOM   4850  NH3 POPEL 245      67.416  79.840  37.678  1.00  0.00           N
ATOM   4854  C12 POPEL 245      66.326  80.740  37.188  1.00  0.00           C
ATOM   4857  C11 POPEL 245      64.996  79.990  37.258  1.00  0.00           C
ATOM   4860  P   POPEL 245      62.566  80.930  37.418  1.00  0.00           P
ATOM   4861  O13 POPEL 245      61.596  81.350  36.398  1.00  0.00           O
ATOM   4862  O14 POPEL 245      62.316  79.670  38.168  1.00  0.00           O
ATOM   4863  O11 POPEL 245      62.806  82.180  38.388  1.00  0.00           O
ATOM   4864  O12 POPEL 245      63.976  80.821  36.728  1.00  0.00           O
ATOM   4865  C1  POPEL 245      63.226  83.370  37.688  1.00  0.00           C
ATOM   4868  C2  POPEL 245      62.876  84.680  38.428  1.00  0.00           C
ATOM   4870  O21 POPEL 245      61.456  84.710  38.677  1.00  0.00           O
ATOM   4871  C21 POPEL 245      61.106  85.340  39.787  1.00  0.00           C
ATOM   4872  O22 POPEL 245      60.606  86.460  39.828  1.00  0.00           O
ATOM   4873  C22 POPEL 245      61.316  84.460  41.008  1.00  0.00           C
ATOM   4876  C3  POPEL 245      63.326  85.901  37.538  1.00  0.00           C
ATOM   4879  O31 POPEL 245      62.736  87.170  37.888  1.00  0.00           O
ATOM   4880  C31 POPEL 245      63.186  87.720  38.998  1.00  0.00           C
ATOM   4881  O32 POPEL 245      64.006  87.220  39.748  1.00  0.00           O
ATOM   4882  C32 POPEL 245      62.496  89.060  39.197  1.00  0.00           C
ATOM   4885  C23 POPEL 245      61.806  85.321  42.188  1.00  0.00           C
ATOM   4888  C24 POPEL 245      62.026  84.511  43.479  1.00  0.00           C
ATOM   4891  C25 POPEL 245      60.806  83.730  43.988  1.00  0.00           C
ATOM   4894  C26 POPEL 245      59.606  84.620  44.348  1.00  0.00           C
ATOM   4897  C27 POPEL 245      58.436  83.850  44.978  1.00  0.00           C
ATOM   4900  C28 POPEL 245      57.446  84.760  45.738  1.00  0.00           C
ATOM   4903  C29 POPEL 245      58.026  85.260  47.028  1.00  0.00           C
ATOM   4905 0C21 POPEL 245      57.426  85.330  48.228  1.00  0.00           C
ATOM   4907 1C21 POPEL 245      56.006  84.931  48.549  1.00  0.00           C
ATOM   4910 2C21 POPEL 245      55.926  84.071  49.828  1.00  0.00           C
ATOM   4913 3C21 POPEL 245      54.476  83.730  50.208  1.00  0.00           C
ATOM   4916 4C21 POPEL 245      54.356  83.160  51.628  1.00  0.00           C
ATOM   4919 5C21 POPEL 245      53.596  84.100  52.568  1.00  0.00           C
ATOM   4922 6C21 POPEL 245      52.086  83.861  52.568  1.00  0.00           C
ATOM   4925 7C21 POPEL 245      51.306  84.870  53.428  1.00  0.00           C
ATOM   4928 8C21 POPEL 245      51.096  86.230  52.748  1.00  0.00           C
ATOM   4932  C33 POPEL 245      62.946  89.740  40.498  1.00  0.00           C
ATOM   4935  C34 POPEL 245      62.516  91.210  40.568  1.00  0.00           C
ATOM   4938  C35 POPEL 245      61.076  91.370  41.068  1.00  0.00           C
ATOM   4941  C36 POPEL 245      60.576  92.810  40.998  1.00  0.00           C
ATOM   4944  C37 POPEL 245      59.206  92.991  41.678  1.00  0.00           C
ATOM   4947  C38 POPEL 245      59.316  93.310  43.168  1.00  0.00           C
ATOM   4950  C39 POPEL 245      59.286  94.829  43.438  1.00  0.00           C
ATOM   4953 0C31 POPEL 245      59.676  95.210  44.867  1.00  0.00           C
ATOM   4956 1C31 POPEL 245      59.536  96.720  45.118  1.00  0.00           C
ATOM   4959 2C31 POPEL 245      60.346  97.230  46.318  1.00  0.00           C
ATOM   4962 3C31 POPEL 245      59.776  96.840  47.688  1.00  0.00           C
ATOM   4965 4C31 POPEL 245      60.666  97.340  48.838  1.00  0.00           C
ATOM   4968 5C31 POPEL 245      59.936  97.410  50.178  1.00  0.00           C
ATOM   4971 6C31 POPEL 245      60.846  97.870  51.328  1.00  0.00           C
ATOM   4975  NH3 POPEM 246      77.126  53.480  37.028  1.00  0.00           N
ATOM   4979  C12 POPEM 246      75.746  54.091  37.037  1.00  0.00           C
ATOM   4982  C11 POPEM 246      74.636  53.041  36.958  1.00  0.00           C
ATOM   4985  P   POPEM 246      72.026  52.960  36.948  1.00  0.00           P
ATOM   4986  O13 POPEM 246      71.146  53.771  36.068  1.00  0.00           O
ATOM   4987  O14 POPEM 246      72.326  51.591  36.518  1.00  0.00           O
ATOM   4988  O11 POPEM 246      71.416  53.010  38.398  1.00  0.00           O
ATOM   4989  O12 POPEM 246      73.406  53.710  37.188  1.00  0.00           O
ATOM   4990  C1  POPEM 246      71.536  51.960  39.337  1.00  0.00           C
ATOM   4993  C2  POPEM 246      70.126  51.600  39.867  1.00  0.00           C
ATOM   4995  O21 POPEM 246      70.266  50.810  41.068  1.00  0.00           O
ATOM   4996  C21 POPEM 246      69.386  51.090  42.019  1.00  0.00           C
ATOM   4997  O22 POPEM 246      68.606  52.030  42.037  1.00  0.00           O
ATOM   4998  C22 POPEM 246      69.536  50.060  43.148  1.00  0.00           C
ATOM   5001  C3  POPEM 246      69.266  50.850  38.818  1.00  0.00           C
ATOM   5004  O31 POPEM 246      67.876  50.840  39.207  1.00  0.00           O
ATOM   5005  C31 POPEM 246      67.196  51.920  38.868  1.00  0.00           C
ATOM   5006  O32 POPEM 246      67.656  52.920  38.328  1.00  0.00           O
ATOM   5007  C32 POPEM 246      65.746  51.770  39.288  1.00  0.00           C
ATOM   5010  C23 POPEM 246      68.246  49.930  43.979  1.00  0.00           C
ATOM   5013  C24 POPEM 246      68.366  49.000  45.188  1.00  0.00           C
ATOM   5016  C25 POPEM 246      67.106  49.119  46.058  1.00  0.00           C
ATOM   5019  C26 POPEM 246      67.116  48.240  47.318  1.00  0.00           C
ATOM   5022  C27 POPEM 246      65.906  48.540  48.199  1.00  0.00           C
ATOM   5025  C28 POPEM 246      65.636  47.490  49.288  1.00  0.00           C
ATOM   5028  C29 POPEM 246      66.656  47.500  50.419  1.00  0.00           C
ATOM   5030 0C21 POPEM 246      66.386  47.350  51.728  1.00  0.00           C
ATOM   5032 1C21 POPEM 246      65.026  47.160  52.338  1.00  0.00           C
ATOM   5035 2C21 POPEM 246      64.946  46.071  53.438  1.00  0.00           C
ATOM   5038 3C21 POPEM 246      63.516  46.010  54.018  1.00  0.00           C
ATOM   5041 4C21 POPEM 246      63.296  44.979  55.138  1.00  0.00           C
ATOM   5044 5C21 POPEM 246      63.326  45.590  56.538  1.00  0.00           C
ATOM   5047 6C21 POPEM 246      62.746  44.650  57.608  1.00  0.00           C
ATOM   5050 7C21 POPEM 246      62.856  45.240  59.018  1.00  0.00           C
ATOM   5053 8C21 POPEM 246      62.286  44.330  60.108  1.00  0.00           C
ATOM   5057  C33 POPEM 246      65.456  52.651  40.517  1.00  0.00           C
ATOM   5060  C34 POPEM 246      63.956  52.690  40.828  1.00  0.00           C
ATOM   5063  C35 POPEM 246      63.596  53.370  42.159  1.00  0.00           C
ATOM   5066  C36 POPEM 246      64.226  52.701  43.389  1.00  0.00           C
ATOM   5069  C37 POPEM 246      63.836  53.391  44.708  1.00  0.00           C
ATOM   5072  C38 POPEM 246      64.696  52.960  45.909  1.00  0.00           C
ATOM   5075  C39 POPEM 246      66.146  53.440  45.778  1.00  0.00           C
ATOM   5078 0C31 POPEM 246      67.006  53.190  47.019  1.00  0.00           C
ATOM   5081 1C31 POPEM 246      68.496  53.440  46.718  1.00  0.00           C
ATOM   5084 2C31 POPEM 246      69.456  53.020  47.838  1.00  0.00           C
ATOM   5087 3C31 POPEM 246      69.476  51.500  48.027  1.00  0.00           C
ATOM   5090 4C31 POPEM 246      70.506  51.010  49.049  1.00  0.00           C
ATOM   5093 5C31 POPEM 246      70.396  49.490  49.239  1.00  0.00           C
ATOM   5096 6C31 POPEM 246      71.396  48.920  50.238  1.00  0.00           C
ATOM   5100  NH3 POPEN 247      48.666  93.321  77.328  1.00  0.00           N
ATOM   5104  C12 POPEN 247      48.396  91.980  77.968  1.00  0.00           C
ATOM   5107  C11 POPEN 247      49.536  90.980  77.697  1.00  0.00           C
ATOM   5110  P   POPEN 247      50.246  88.490  77.938  1.00  0.00           P
ATOM   5111  O13 POPEN 247      51.626  88.980  77.898  1.00  0.00           O
ATOM   5112  O14 POPEN 247      49.996  87.310  78.799  1.00  0.00           O
ATOM   5113  O11 POPEN 247      49.816  88.100  76.467  1.00  0.00           O
ATOM   5114  O12 POPEN 247      49.266  89.700  78.278  1.00  0.00           O
ATOM   5115  C1  POPEN 247      50.376  88.800  75.348  1.00  0.00           C
ATOM   5118  C2  POPEN 247      50.946  87.790  74.339  1.00  0.00           C
ATOM   5120  O21 POPEN 247      51.756  88.490  73.378  1.00  0.00           O
ATOM   5121  C21 POPEN 247      51.156  89.251  72.498  1.00  0.00           C
ATOM   5122  O22 POPEN 247      49.976  89.530  72.448  1.00  0.00           O
ATOM   5123  C22 POPEN 247      52.196  89.710  71.467  1.00  0.00           C
ATOM   5126  C3  POPEN 247      49.816  86.891  73.729  1.00  0.00           C
ATOM   5129  O31 POPEN 247      50.146  86.210  72.498  1.00  0.00           O
ATOM   5130  C31 POPEN 247      51.116  85.301  72.568  1.00  0.00           C
ATOM   5131  O32 POPEN 247      51.836  85.090  73.518  1.00  0.00           O
ATOM   5132  C32 POPEN 247      51.116  84.500  71.268  1.00  0.00           C
ATOM   5135  C23 POPEN 247      52.496  88.579  70.458  1.00  0.00           C
ATOM   5138  C24 POPEN 247      53.356  89.001  69.258  1.00  0.00           C
ATOM   5141  C25 POPEN 247      52.516  89.471  68.068  1.00  0.00           C
ATOM   5144  C26 POPEN 247      53.366  89.791  66.828  1.00  0.00           C
ATOM   5147  C27 POPEN 247      52.506  90.080  65.589  1.00  0.00           C
ATOM   5150  C28 POPEN 247      53.286  90.701  64.418  1.00  0.00           C
ATOM   5153  C29 POPEN 247      52.336  91.110  63.318  1.00  0.00           C
ATOM   5155 0C21 POPEN 247      52.406  90.830  62.008  1.00  0.00           C
ATOM   5157 1C21 POPEN 247      53.476  90.041  61.299  1.00  0.00           C
ATOM   5160 2C21 POPEN 247      52.926  88.830  60.508  1.00  0.00           C
ATOM   5163 3C21 POPEN 247      51.986  89.200  59.348  1.00  0.00           C
ATOM   5166 4C21 POPEN 247      51.476  87.960  58.588  1.00  0.00           C
ATOM   5169 5C21 POPEN 247      50.396  88.299  57.548  1.00  0.00           C
ATOM   5172 6C21 POPEN 247      49.836  87.030  56.888  1.00  0.00           C
ATOM   5175 7C21 POPEN 247      48.696  87.281  55.889  1.00  0.00           C
ATOM   5178 8C21 POPEN 247      47.406  87.780  56.528  1.00  0.00           C
ATOM   5182  C33 POPEN 247      51.516  85.340  70.027  1.00  0.00           C
ATOM   5185  C34 POPEN 247      51.626  84.490  68.757  1.00  0.00           C
ATOM   5188  C35 POPEN 247      51.746  85.330  67.479  1.00  0.00           C
ATOM   5191  C36 POPEN 247      50.386  85.701  66.868  1.00  0.00           C
ATOM   5194  C37 POPEN 247      50.556  86.600  65.638  1.00  0.00           C
ATOM   5197  C38 POPEN 247      49.246  86.980  64.938  1.00  0.00           C
ATOM   5200  C39 POPEN 247      49.476  87.830  63.678  1.00  0.00           C
ATOM   5203 0C31 POPEN 247      48.216  87.941  62.808  1.00  0.00           C
ATOM   5206 1C31 POPEN 247      48.446  88.750  61.518  1.00  0.00           C
ATOM   5209 2C31 POPEN 247      47.266  88.671  60.538  1.00  0.00           C
ATOM   5212 3C31 POPEN 247      45.936  89.210  61.098  1.00  0.00           C
ATOM   5215 4C31 POPEN 247      44.806  89.150  60.068  1.00  0.00           C
ATOM   5218 5C31 POPEN 247      43.436  89.571  60.608  1.00  0.00           C
ATOM   5221 6C31 POPEN 247      42.326  89.460  59.558  1.00  0.00           C
ATOM   5225  NH3 POPEO 248     110.005  53.200  78.168  1.00  0.00           N
ATOM   5229  C12 POPEO 248     108.596  52.810  78.497  1.00  0.00           C
ATOM   5232  C11 POPEO 248     108.576  51.600  79.447  1.00  0.00           C
ATOM   5235  P   POPEO 248     110.116  49.720  78.348  1.00  0.00           P
ATOM   5236  O13 POPEO 248     111.146  50.760  78.168  1.00  0.00           O
ATOM   5237  O14 POPEO 248     110.386  48.600  79.278  1.00  0.00           O
ATOM   5238  O11 POPEO 248     109.766  49.130  76.928  1.00  0.00           O
ATOM   5239  O12 POPEO 248     108.746  50.369  78.748  1.00  0.00           O
ATOM   5240  C1  POPEO 248     109.466  50.110  75.908  1.00  0.00           C
ATOM   5243  C2  POPEO 248     108.406  49.571  74.909  1.00  0.00           C
ATOM   5245  O21 POPEO 248     108.356  50.280  73.659  1.00  0.00           O
ATOM   5246  C21 POPEO 248     108.216  51.600  73.637  1.00  0.00           C
ATOM   5247  O22 POPEO 248     108.146  52.330  74.618  1.00  0.00           O
ATOM   5248  C22 POPEO 248     108.216  52.130  72.208  1.00  0.00           C
ATOM   5251  C3  POPEO 248     107.016  49.450  75.589  1.00  0.00           C
ATOM   5254  O31 POPEO 248     105.986  49.221  74.618  1.00  0.00           O
ATOM   5255  C31 POPEO 248     105.906  48.001  74.107  1.00  0.00           C
ATOM   5256  O32 POPEO 248     106.366  46.981  74.607  1.00  0.00           O
ATOM   5257  C32 POPEO 248     105.136  48.130  72.787  1.00  0.00           C
ATOM   5260  C23 POPEO 248     106.936  52.931  71.848  1.00  0.00           C
ATOM   5263  C24 POPEO 248     106.986  53.530  70.427  1.00  0.00           C
ATOM   5266  C25 POPEO 248     107.876  54.780  70.328  1.00  0.00           C
ATOM   5269  C26 POPEO 248     107.926  55.390  68.918  1.00  0.00           C
ATOM   5272  C27 POPEO 248     108.816  56.640  68.827  1.00  0.00           C
ATOM   5275  C28 POPEO 248     109.346  56.950  67.419  1.00  0.00           C
ATOM   5278  C29 POPEO 248     108.236  57.120  66.408  1.00  0.00           C
ATOM   5280 0C21 POPEO 248     108.326  56.911  65.088  1.00  0.00           C
ATOM   5282 1C21 POPEO 248     109.566  56.500  64.328  1.00  0.00           C
ATOM   5285 2C21 POPEO 248     110.346  57.740  63.827  1.00  0.00           C
ATOM   5288 3C21 POPEO 248     111.506  57.381  62.888  1.00  0.00           C
ATOM   5291 4C21 POPEO 248     112.256  58.631  62.398  1.00  0.00           C
ATOM   5294 5C21 POPEO 248     112.396  58.670  60.868  1.00  0.00           C
ATOM   5297 6C21 POPEO 248     112.796  60.060  60.348  1.00  0.00           C
ATOM   5300 7C21 POPEO 248     112.606  60.181  58.828  1.00  0.00           C
ATOM   5303 8C21 POPEO 248     112.716  61.619  58.328  1.00  0.00           C
ATOM   5307  C33 POPEO 248     106.006  48.740  71.648  1.00  0.00           C
ATOM   5310  C34 POPEO 248     105.246  49.751  70.768  1.00  0.00           C
ATOM   5313  C35 POPEO 248     104.336  49.091  69.738  1.00  0.00           C
ATOM   5316  C36 POPEO 248     103.596  50.151  68.908  1.00  0.00           C
ATOM   5319  C37 POPEO 248     102.835  49.590  67.697  1.00  0.00           C
ATOM   5322  C38 POPEO 248     102.266  50.710  66.828  1.00  0.00           C
ATOM   5325  C39 POPEO 248     101.585  50.201  65.548  1.00  0.00           C
ATOM   5328 0C31 POPEO 248     101.266  51.310  64.537  1.00  0.00           C
ATOM   5331 1C31 POPEO 248     100.056  52.171  64.919  1.00  0.00           C
ATOM   5334 2C31 POPEO 248      99.806  53.340  63.938  1.00  0.00           C
ATOM   5337 3C31 POPEO 248      99.585  52.890  62.488  1.00  0.00           C
ATOM   5340 4C31 POPEO 248      99.326  54.060  61.518  1.00  0.00           C
ATOM   5343 5C31 POPEO 248      99.166  53.580  60.068  1.00  0.00           C
ATOM   5346 6C31 POPEO 248      98.926  54.720  59.078  1.00  0.00           C
ATOM   5350  NH3 POPEP 249     110.796 121.840  29.418  1.00  0.00           N
ATOM   5354  C12 POPEP 249     111.826 121.171  28.538  1.00  0.00           C
ATOM   5357  C11 POPEP 249     111.346 119.850  27.898  1.00  0.00           C
ATOM   5360  P   POPEP 249     113.276 118.081  27.928  1.00  0.00           P
ATOM   5361  O13 POPEP 249     112.546 116.800  27.888  1.00  0.00           O
ATOM   5362  O14 POPEP 249     114.626 118.120  27.338  1.00  0.00           O
ATOM   5363  O11 POPEP 249     113.356 118.641  29.407  1.00  0.00           O
ATOM   5364  O12 POPEP 249     112.406 119.210  27.188  1.00  0.00           O
ATOM   5365  C1  POPEP 249     113.736 117.690  30.418  1.00  0.00           C
ATOM   5368  C2  POPEP 249     114.085 118.361  31.777  1.00  0.00           C
ATOM   5370  O21 POPEP 249     112.905 118.960  32.358  1.00  0.00           O
ATOM   5371  C21 POPEP 249     112.596 118.830  33.668  1.00  0.00           C
ATOM   5372  O22 POPEP 249     111.796 119.560  34.228  1.00  0.00           O
ATOM   5373  C22 POPEP 249     113.316 117.701  34.388  1.00  0.00           C
ATOM   5376  C3  POPEP 249     115.226 119.410  31.598  1.00  0.00           C
ATOM   5379  O31 POPEP 249     114.896 120.750  32.048  1.00  0.00           O
ATOM   5380  C31 POPEP 249     115.206 121.041  33.318  1.00  0.00           C
ATOM   5381  O32 POPEP 249     115.695 120.270  34.128  1.00  0.00           O
ATOM   5382  C32 POPEP 249     114.876 122.520  33.558  1.00  0.00           C
ATOM   5385  C23 POPEP 249     112.916 117.580  35.878  1.00  0.00           C
ATOM   5388  C24 POPEP 249     113.496 116.300  36.498  1.00  0.00           C
ATOM   5391  C25 POPEP 249     114.015 116.490  37.928  1.00  0.00           C
ATOM   5394  C26 POPEP 249     112.946 116.980  38.918  1.00  0.00           C
ATOM   5397  C27 POPEP 249     113.426 116.800  40.368  1.00  0.00           C
ATOM   5400  C28 POPEP 249     112.376 117.230  41.409  1.00  0.00           C
ATOM   5403  C29 POPEP 249     112.626 116.590  42.748  1.00  0.00           C
ATOM   5405 0C21 POPEP 249     113.286 117.141  43.788  1.00  0.00           C
ATOM   5407 1C21 POPEP 249     113.966 118.490  43.798  1.00  0.00           C
ATOM   5410 2C21 POPEP 249     114.916 118.630  45.008  1.00  0.00           C
ATOM   5413 3C21 POPEP 249     114.155 118.840  46.328  1.00  0.00           C
ATOM   5416 4C21 POPEP 249     114.926 118.391  47.588  1.00  0.00           C
ATOM   5419 5C21 POPEP 249     116.356 118.920  47.708  1.00  0.00           C
ATOM   5422 6C21 POPEP 249     117.016 118.450  49.018  1.00  0.00           C
ATOM   5425 7C21 POPEP 249     118.506 118.791  49.098  1.00  0.00           C
ATOM   5428 8C21 POPEP 249     119.166 118.290  50.378  1.00  0.00           C
ATOM   5432  C33 POPEP 249     113.895 122.690  34.729  1.00  0.00           C
ATOM   5435  C34 POPEP 249     113.966 124.090  35.358  1.00  0.00           C
ATOM   5438  C35 POPEP 249     113.156 124.151  36.668  1.00  0.00           C
ATOM   5441  C36 POPEP 249     113.596 125.261  37.628  1.00  0.00           C
ATOM   5444  C37 POPEP 249     113.066 126.641  37.218  1.00  0.00           C
ATOM   5447  C38 POPEP 249     113.615 127.781  38.078  1.00  0.00           C
ATOM   5450  C39 POPEP 249     112.736 128.102  39.298  1.00  0.00           C
ATOM   5453 0C31 POPEP 249     113.276 129.290  40.108  1.00  0.00           C
ATOM   5456 1C31 POPEP 249     112.276 129.760  41.177  1.00  0.00           C
ATOM   5459 2C31 POPEP 249     112.816 130.951  41.988  1.00  0.00           C
ATOM   5462 3C31 POPEP 249     111.856 131.492  43.048  1.00  0.00           C
ATOM   5465 4C31 POPEP 249     111.426 130.421  44.068  1.00  0.00           C
ATOM   5468 5C31 POPEP 249     110.856 131.010  45.358  1.00  0.00           C
ATOM   5471 6C31 POPEP 249     110.276 129.962  46.298  1.00  0.00           C
ATOM   5475  NH3 POPEQ 250      16.736  75.221  78.989  1.00  0.00           N
ATOM   5479  C12 POPEQ 250      15.626  75.641  78.058  1.00  0.00           C
ATOM   5482  C11 POPEQ 250      16.076  76.720  77.058  1.00  0.00           C
ATOM   5485  P   POPEQ 250      14.026  78.321  76.699  1.00  0.00           P
ATOM   5486  O13 POPEQ 250      13.096  77.891  77.778  1.00  0.00           O
ATOM   5487  O14 POPEQ 250      14.836  79.511  76.968  1.00  0.00           O
ATOM   5488  O11 POPEQ 250      13.156  78.641  75.418  1.00  0.00           O
ATOM   5489  O12 POPEQ 250      14.976  77.130  76.229  1.00  0.00           O
ATOM   5490  C1  POPEQ 250      13.786  78.900  74.157  1.00  0.00           C
ATOM   5493  C2  POPEQ 250      12.796  79.549  73.159  1.00  0.00           C
ATOM   5495  O21 POPEQ 250      13.556  80.240  72.148  1.00  0.00           O
ATOM   5496  C21 POPEQ 250      13.186  80.080  70.868  1.00  0.00           C
ATOM   5497  O22 POPEQ 250      12.896  81.010  70.147  1.00  0.00           O
ATOM   5498  C22 POPEQ 250      13.466  78.660  70.368  1.00  0.00           C
ATOM   5501  C3  POPEQ 250      11.886  80.581  73.897  1.00  0.00           C
ATOM   5504  O31 POPEQ 250      11.076  81.340  72.977  1.00  0.00           O
ATOM   5505  C31 POPEQ 250      11.486  82.561  72.668  1.00  0.00           C
ATOM   5506  O32 POPEQ 250      12.406  83.169  73.188  1.00  0.00           O
ATOM   5507  C32 POPEQ 250      10.656  83.029  71.458  1.00  0.00           C
ATOM   5510  C23 POPEQ 250      12.346  78.040  69.479  1.00  0.00           C
ATOM   5513  C24 POPEQ 250      12.886  76.779  68.799  1.00  0.00           C
ATOM   5516  C25 POPEQ 250      11.836  75.731  68.378  1.00  0.00           C
ATOM   5519  C26 POPEQ 250      11.006  76.110  67.148  1.00  0.00           C
ATOM   5522  C27 POPEQ 250      10.216  74.920  66.598  1.00  0.00           C
ATOM   5525  C28 POPEQ 250       9.446  75.190  65.287  1.00  0.00           C
ATOM   5528  C29 POPEQ 250       8.316  76.171  65.477  1.00  0.00           C
ATOM   5530 0C21 POPEQ 250       7.766  76.919  64.507  1.00  0.00           C
ATOM   5532 1C21 POPEQ 250       8.166  76.910  63.058  1.00  0.00           C
ATOM   5535 2C21 POPEQ 250       7.306  77.840  62.188  1.00  0.00           C
ATOM   5538 3C21 POPEQ 250       5.826  77.421  62.118  1.00  0.00           C
ATOM   5541 4C21 POPEQ 250       5.016  78.131  61.018  1.00  0.00           C
ATOM   5544 5C21 POPEQ 250       4.966  79.651  61.159  1.00  0.00           C
ATOM   5547 6C21 POPEQ 250       4.036  80.290  60.118  1.00  0.00           C
ATOM   5550 7C21 POPEQ 250       4.026  81.831  60.168  1.00  0.00           C
ATOM   5553 8C21 POPEQ 250       3.076  82.460  59.148  1.00  0.00           C
ATOM   5557  C33 POPEQ 250      10.926  84.480  70.988  1.00  0.00           C
ATOM   5560  C34 POPEQ 250      10.446  84.740  69.558  1.00  0.00           C
ATOM   5563  C35 POPEQ 250      11.316  84.100  68.458  1.00  0.00           C
ATOM   5566  C36 POPEQ 250      10.726  84.270  67.049  1.00  0.00           C
ATOM   5569  C37 POPEQ 250      11.476  83.430  65.997  1.00  0.00           C
ATOM   5572  C38 POPEQ 250      10.926  83.541  64.558  1.00  0.00           C
ATOM   5575  C39 POPEQ 250       9.456  83.120  64.368  1.00  0.00           C
ATOM   5578 0C31 POPEQ 250       9.206  81.620  64.587  1.00  0.00           C
ATOM   5581 1C31 POPEQ 250       7.736  81.270  64.887  1.00  0.00           C
ATOM   5584 2C31 POPEQ 250       7.616  80.190  65.977  1.00  0.00           C
ATOM   5587 3C31 POPEQ 250       7.976  80.701  67.378  1.00  0.00           C
ATOM   5590 4C31 POPEQ 250       8.176  79.600  68.418  1.00  0.00           C
ATOM   5593 5C31 POPEQ 250       8.946  80.130  69.638  1.00  0.00           C
ATOM   5596 6C31 POPEQ 250       8.796  79.260  70.888  1.00  0.00           C
ATOM   5600  NH3 POPER 251     131.747 112.120  74.677  1.00  0.00           N
ATOM   5604  C12 POPER 251     131.707 111.431  73.348  1.00  0.00           C
ATOM   5607  C11 POPER 251     130.576 112.040  72.518  1.00  0.00           C
ATOM   5610  P   POPER 251     129.696 111.940  70.108  1.00  0.00           P
ATOM   5611  O13 POPER 251     130.486 113.150  69.788  1.00  0.00           O
ATOM   5612  O14 POPER 251     129.395 110.980  69.037  1.00  0.00           O
ATOM   5613  O11 POPER 251     128.335 112.480  70.738  1.00  0.00           O
ATOM   5614  O12 POPER 251     130.335 111.230  71.358  1.00  0.00           O
ATOM   5615  C1  POPER 251     127.236 112.910  69.928  1.00  0.00           C
ATOM   5618  C2  POPER 251     126.906 114.410  70.188  1.00  0.00           C
ATOM   5620  O21 POPER 251     126.366 115.020  69.008  1.00  0.00           O
ATOM   5621  C21 POPER 251     125.206 114.540  68.617  1.00  0.00           C
ATOM   5622  O22 POPER 251     124.516 113.710  69.188  1.00  0.00           O
ATOM   5623  C22 POPER 251     124.896 115.160  67.268  1.00  0.00           C
ATOM   5626  C3  POPER 251     128.186 115.190  70.608  1.00  0.00           C
ATOM   5629  O31 POPER 251     127.996 116.610  70.778  1.00  0.00           O
ATOM   5630  C31 POPER 251     128.396 117.530  69.887  1.00  0.00           C
ATOM   5631  O32 POPER 251     128.346 118.721  70.108  1.00  0.00           O
ATOM   5632  C32 POPER 251     128.945 116.971  68.578  1.00  0.00           C
ATOM   5635  C23 POPER 251     123.755 114.430  66.528  1.00  0.00           C
ATOM   5638  C24 POPER 251     123.536 115.020  65.138  1.00  0.00           C
ATOM   5641  C25 POPER 251     122.496 114.251  64.328  1.00  0.00           C
ATOM   5644  C26 POPER 251     122.376 114.820  62.907  1.00  0.00           C
ATOM   5647  C27 POPER 251     121.655 113.880  61.938  1.00  0.00           C
ATOM   5650  C28 POPER 251     121.956 114.220  60.468  1.00  0.00           C
ATOM   5653  C29 POPER 251     121.406 113.169  59.537  1.00  0.00           C
ATOM   5655 0C21 POPER 251     120.335 113.280  58.738  1.00  0.00           C
ATOM   5657 1C21 POPER 251     119.445 114.480  58.558  1.00  0.00           C
ATOM   5660 2C21 POPER 251     118.136 114.400  59.378  1.00  0.00           C
ATOM   5663 3C21 POPER 251     117.276 113.169  59.048  1.00  0.00           C
ATOM   5666 4C21 POPER 251     115.846 113.299  59.598  1.00  0.00           C
ATOM   5669 5C21 POPER 251     114.996 112.049  59.328  1.00  0.00           C
ATOM   5672 6C21 POPER 251     113.516 112.270  59.657  1.00  0.00           C
ATOM   5675 7C21 POPER 251     112.656 111.020  59.398  1.00  0.00           C
ATOM   5678 8C21 POPER 251     111.166 111.230  59.648  1.00  0.00           C
ATOM   5682  C33 POPER 251     129.386 118.110  67.628  1.00  0.00           C
ATOM   5685  C34 POPER 251     129.876 117.580  66.277  1.00  0.00           C
ATOM   5688  C35 POPER 251     128.766 116.990  65.388  1.00  0.00           C
ATOM   5691  C36 POPER 251     127.666 117.980  64.998  1.00  0.00           C
ATOM   5694  C37 POPER 251     126.826 117.460  63.827  1.00  0.00           C
ATOM   5697  C38 POPER 251     125.835 118.501  63.287  1.00  0.00           C
ATOM   5700  C39 POPER 251     125.405 118.230  61.848  1.00  0.00           C
ATOM   5703 0C31 POPER 251     124.585 119.391  61.268  1.00  0.00           C
ATOM   5706 1C31 POPER 251     124.566 119.440  59.727  1.00  0.00           C
ATOM   5709 2C31 POPER 251     124.585 120.880  59.178  1.00  0.00           C
ATOM   5712 3C31 POPER 251     123.416 121.770  59.648  1.00  0.00           C
ATOM   5715 4C31 POPER 251     122.085 121.480  58.958  1.00  0.00           C
ATOM   5718 5C31 POPER 251     121.006 122.490  59.358  1.00  0.00           C
ATOM   5721 6C31 POPER 251     119.696 122.350  58.578  1.00  0.00           C
ATOM   5725  NH3 POPES 252      57.566  22.731  31.948  1.00  0.00           N
ATOM   5729  C12 POPES 252      57.626  21.380  32.618  1.00  0.00           C
ATOM   5732  C11 POPES 252      57.166  20.270  31.668  1.00  0.00           C
ATOM   5735  P   POPES 252      58.626  18.130  32.128  1.00  0.00           P
ATOM   5736  O13 POPES 252      58.406  16.831  32.798  1.00  0.00           O
ATOM   5737  O14 POPES 252      59.016  18.170  30.698  1.00  0.00           O
ATOM   5738  O11 POPES 252      59.656  19.010  32.918  1.00  0.00           O
ATOM   5739  O12 POPES 252      57.326  19.020  32.308  1.00  0.00           O
ATOM   5740  C1  POPES 252      60.686  18.481  33.747  1.00  0.00           C
ATOM   5743  C2  POPES 252      60.476  18.931  35.218  1.00  0.00           C
ATOM   5745  O21 POPES 252      61.746  19.420  35.698  1.00  0.00           O
ATOM   5746  C21 POPES 252      61.696  20.181  36.788  1.00  0.00           C
ATOM   5747  O22 POPES 252      60.696  20.520  37.388  1.00  0.00           O
ATOM   5748  C22 POPES 252      63.096  20.651  37.159  1.00  0.00           C
ATOM   5751  C3  POPES 252      59.896  17.751  36.058  1.00  0.00           C
ATOM   5754  O31 POPES 252      59.236  18.210  37.258  1.00  0.00           O
ATOM   5755  C31 POPES 252      59.516  17.600  38.398  1.00  0.00           C
ATOM   5756  O32 POPES 252      60.326  16.700  38.549  1.00  0.00           O
ATOM   5757  C32 POPES 252      58.676  18.251  39.508  1.00  0.00           C
ATOM   5760  C23 POPES 252      63.656  19.930  38.409  1.00  0.00           C
ATOM   5763  C24 POPES 252      63.876  20.830  39.628  1.00  0.00           C
ATOM   5766  C25 POPES 252      64.636  20.110  40.758  1.00  0.00           C
ATOM   5769  C26 POPES 252      64.616  20.891  42.069  1.00  0.00           C
ATOM   5772  C27 POPES 252      65.166  20.091  43.258  1.00  0.00           C
ATOM   5775  C28 POPES 252      64.866  20.741  44.628  1.00  0.00           C
ATOM   5778  C29 POPES 252      65.576  22.050  44.828  1.00  0.00           C
ATOM   5780 0C21 POPES 252      66.126  22.510  45.968  1.00  0.00           C
ATOM   5782 1C21 POPES 252      66.156  21.840  47.328  1.00  0.00           C
ATOM   5785 2C21 POPES 252      67.536  21.891  48.027  1.00  0.00           C
ATOM   5788 3C21 POPES 252      68.026  23.330  48.258  1.00  0.00           C
ATOM   5791 4C21 POPES 252      69.306  23.460  49.098  1.00  0.00           C
ATOM   5794 5C21 POPES 252      69.846  24.891  49.068  1.00  0.00           C
ATOM   5797 6C21 POPES 252      71.186  25.051  49.787  1.00  0.00           C
ATOM   5800 7C21 POPES 252      71.846  26.411  49.508  1.00  0.00           C
ATOM   5803 8C21 POPES 252      73.236  26.561  50.128  1.00  0.00           C
ATOM   5807  C33 POPES 252      58.946  17.670  40.909  1.00  0.00           C
ATOM   5810  C34 POPES 252      58.316  18.430  42.078  1.00  0.00           C
ATOM   5813  C35 POPES 252      58.746  17.860  43.448  1.00  0.00           C
ATOM   5816  C36 POPES 252      60.236  18.111  43.778  1.00  0.00           C
ATOM   5819  C37 POPES 252      60.626  17.770  45.229  1.00  0.00           C
ATOM   5822  C38 POPES 252      62.126  18.011  45.468  1.00  0.00           C
ATOM   5825  C39 POPES 252      62.606  17.690  46.898  1.00  0.00           C
ATOM   5828 0C31 POPES 252      62.636  18.950  47.768  1.00  0.00           C
ATOM   5831 1C31 POPES 252      63.286  18.750  49.148  1.00  0.00           C
ATOM   5834 2C31 POPES 252      64.746  18.280  49.078  1.00  0.00           C
ATOM   5837 3C31 POPES 252      65.516  18.430  50.398  1.00  0.00           C
ATOM   5840 4C31 POPES 252      64.846  17.700  51.578  1.00  0.00           C
ATOM   5843 5C31 POPES 252      65.716  17.670  52.848  1.00  0.00           C
ATOM   5846 6C31 POPES 252      65.046  17.010  54.058  1.00  0.00           C
ATOM   5850  NH3 POPET 253     129.596  83.321  79.177  1.00  0.00           N
ATOM   5854  C12 POPET 253     129.856  83.470  80.648  1.00  0.00           C
ATOM   5857  C11 POPET 253     130.517  82.189  81.188  1.00  0.00           C
ATOM   5860  P   POPET 253     129.646  79.910  82.148  1.00  0.00           P
ATOM   5861  O13 POPET 253     130.557  80.260  83.249  1.00  0.00           O
ATOM   5862  O14 POPET 253     128.276  79.540  82.549  1.00  0.00           O
ATOM   5863  O11 POPET 253     130.236  78.690  81.318  1.00  0.00           O
ATOM   5864  O12 POPET 253     129.596  81.100  81.098  1.00  0.00           O
ATOM   5865  C1  POPET 253     129.406  77.900  80.458  1.00  0.00           C
ATOM   5868  C2  POPET 253     129.646  78.221  78.958  1.00  0.00           C
ATOM   5870  O21 POPET 253     128.475  78.840  78.378  1.00  0.00           O
ATOM   5871  C21 POPET 253     128.626  80.090  77.977  1.00  0.00           C
ATOM   5872  O22 POPET 253     129.556  80.821  78.268  1.00  0.00           O
ATOM   5873  C22 POPET 253     127.505  80.491  77.007  1.00  0.00           C
ATOM   5876  C3  POPET 253     129.916  76.919  78.138  1.00  0.00           C
ATOM   5879  O31 POPET 253     129.725  77.130  76.727  1.00  0.00           O
ATOM   5880  C31 POPET 253     130.677  77.760  76.078  1.00  0.00           C
ATOM   5881  O32 POPET 253     131.727  78.160  76.568  1.00  0.00           O
ATOM   5882  C32 POPET 253     130.166  78.020  74.658  1.00  0.00           C
ATOM   5885  C23 POPET 253     127.716  81.930  76.478  1.00  0.00           C
ATOM   5888  C24 POPET 253     126.836  82.251  75.258  1.00  0.00           C
ATOM   5891  C25 POPET 253     126.966  83.730  74.858  1.00  0.00           C
ATOM   5894  C26 POPET 253     126.166  84.120  73.608  1.00  0.00           C
ATOM   5897  C27 POPET 253     126.186  85.641  73.378  1.00  0.00           C
ATOM   5900  C28 POPET 253     125.506  86.090  72.078  1.00  0.00           C
ATOM   5903  C29 POPET 253     125.176  87.571  72.118  1.00  0.00           C
ATOM   5905 0C21 POPET 253     125.506  88.541  71.238  1.00  0.00           C
ATOM   5907 1C21 POPET 253     126.286  88.410  69.957  1.00  0.00           C
ATOM   5910 2C21 POPET 253     125.426  88.651  68.698  1.00  0.00           C
ATOM   5913 3C21 POPET 253     124.786  90.050  68.567  1.00  0.00           C
ATOM   5916 4C21 POPET 253     124.136  90.260  67.188  1.00  0.00           C
ATOM   5919 5C21 POPET 253     123.176  91.470  67.087  1.00  0.00           C
ATOM   5922 6C21 POPET 253     121.776  91.181  67.638  1.00  0.00           C
ATOM   5925 7C21 POPET 253     120.796  92.350  67.448  1.00  0.00           C
ATOM   5928 8C21 POPET 253     119.556  92.260  68.337  1.00  0.00           C
ATOM   5932  C33 POPET 253     130.136  79.500  74.248  1.00  0.00           C
ATOM   5935  C34 POPET 253     129.016  79.781  73.238  1.00  0.00           C
ATOM   5938  C35 POPET 253     129.066  78.870  71.998  1.00  0.00           C
ATOM   5941  C36 POPET 253     128.066  79.300  70.918  1.00  0.00           C
ATOM   5944  C37 POPET 253     128.066  78.340  69.727  1.00  0.00           C
ATOM   5947  C38 POPET 253     127.176  78.830  68.578  1.00  0.00           C
ATOM   5950  C39 POPET 253     127.196  77.850  67.398  1.00  0.00           C
ATOM   5953 0C31 POPET 253     126.336  78.321  66.218  1.00  0.00           C
ATOM   5956 1C31 POPET 253     126.296  77.260  65.108  1.00  0.00           C
ATOM   5959 2C31 POPET 253     125.606  77.740  63.827  1.00  0.00           C
ATOM   5962 3C31 POPET 253     125.646  76.691  62.708  1.00  0.00           C
ATOM   5965 4C31 POPET 253     124.596  75.580  62.848  1.00  0.00           C
ATOM   5968 5C31 POPET 253     124.566  74.681  61.618  1.00  0.00           C
ATOM   5971 6C31 POPET 253     123.446  73.641  61.638  1.00  0.00           C
ATOM   5975  NH3 POPEU 254      86.395 106.350  35.268  1.00  0.00           N
ATOM   5979  C12 POPEU 254      85.195 105.891  36.068  1.00  0.00           C
ATOM   5982  C11 POPEU 254      84.716 104.490  35.618  1.00  0.00           C
ATOM   5985  P   POPEU 254      82.206 104.311  36.398  1.00  0.00           P
ATOM   5986  O13 POPEU 254      81.826 104.490  34.978  1.00  0.00           O
ATOM   5987  O14 POPEU 254      81.406 103.391  37.248  1.00  0.00           O
ATOM   5988  O11 POPEU 254      82.256 105.730  37.048  1.00  0.00           O
ATOM   5989  O12 POPEU 254      83.726 103.880  36.468  1.00  0.00           O
ATOM   5990  C1  POPEU 254      82.626 105.901  38.418  1.00  0.00           C
ATOM   5993  C2  POPEU 254      82.246 107.329  38.888  1.00  0.00           C
ATOM   5995  O21 POPEU 254      83.306 107.880  39.678  1.00  0.00           O
ATOM   5996  C21 POPEU 254      84.316 108.410  38.998  1.00  0.00           C
ATOM   5997  O22 POPEU 254      84.326 108.610  37.788  1.00  0.00           O
ATOM   5998  C22 POPEU 254      85.486 108.630  39.958  1.00  0.00           C
ATOM   6001  C3  POPEU 254      80.936 107.329  39.718  1.00  0.00           C
ATOM   6004  O31 POPEU 254      80.266 108.610  39.658  1.00  0.00           O
ATOM   6005  C31 POPEU 254      80.695 109.540  40.517  1.00  0.00           C
ATOM   6006  O32 POPEU 254      81.416 109.350  41.468  1.00  0.00           O
ATOM   6007  C32 POPEU 254      80.126 110.891  40.108  1.00  0.00           C
ATOM   6010  C23 POPEU 254      85.826 110.111  40.278  1.00  0.00           C
ATOM   6013  C24 POPEU 254      85.046 110.701  41.468  1.00  0.00           C
ATOM   6016  C25 POPEU 254      85.206 109.960  42.808  1.00  0.00           C
ATOM   6019  C26 POPEU 254      84.856 110.830  44.038  1.00  0.00           C
ATOM   6022  C27 POPEU 254      84.696 109.990  45.328  1.00  0.00           C
ATOM   6025  C28 POPEU 254      84.466 110.840  46.608  1.00  0.00           C
ATOM   6028  C29 POPEU 254      84.026 109.960  47.758  1.00  0.00           C
ATOM   6030 0C21 POPEU 254      84.326 110.080  49.068  1.00  0.00           C
ATOM   6032 1C21 POPEU 254      85.145 111.151  49.748  1.00  0.00           C
ATOM   6035 2C21 POPEU 254      84.366 111.770  50.938  1.00  0.00           C
ATOM   6038 3C21 POPEU 254      85.216 112.690  51.818  1.00  0.00           C
ATOM   6041 4C21 POPEU 254      84.486 113.169  53.078  1.00  0.00           C
ATOM   6044 5C21 POPEU 254      85.236 114.270  53.858  1.00  0.00           C
ATOM   6047 6C21 POPEU 254      86.616 113.890  54.407  1.00  0.00           C
ATOM   6050 7C21 POPEU 254      86.626 112.611  55.248  1.00  0.00           C
ATOM   6053 8C21 POPEU 254      87.936 112.401  56.008  1.00  0.00           C
ATOM   6057  C33 POPEU 254      78.596 110.910  40.188  1.00  0.00           C
ATOM   6060  C34 POPEU 254      77.956 111.919  39.248  1.00  0.00           C
ATOM   6063  C35 POPEU 254      78.356 113.370  39.518  1.00  0.00           C
ATOM   6066  C36 POPEU 254      77.846 113.890  40.868  1.00  0.00           C
ATOM   6069  C37 POPEU 254      78.256 115.340  41.098  1.00  0.00           C
ATOM   6072  C38 POPEU 254      77.816 115.901  42.448  1.00  0.00           C
ATOM   6075  C39 POPEU 254      76.386 116.431  42.438  1.00  0.00           C
ATOM   6078 0C31 POPEU 254      75.996 117.040  43.788  1.00  0.00           C
ATOM   6081 1C31 POPEU 254      74.536 117.490  43.818  1.00  0.00           C
ATOM   6084 2C31 POPEU 254      74.076 118.010  45.188  1.00  0.00           C
ATOM   6087 3C31 POPEU 254      74.266 117.021  46.358  1.00  0.00           C
ATOM   6090 4C31 POPEU 254      73.536 115.680  46.177  1.00  0.00           C
ATOM   6093 5C31 POPEU 254      73.836 114.680  47.299  1.00  0.00           C
ATOM   6096 6C31 POPEU 254      73.086 113.350  47.118  1.00  0.00           C
ATOM   6100  NH3 POPEV 255      27.066  48.001  76.979  1.00  0.00           N
ATOM   6104  C12 POPEV 255      25.576  47.990  77.177  1.00  0.00           C
ATOM   6107  C11 POPEV 255      24.896  49.140  76.408  1.00  0.00           C
ATOM   6110  P   POPEV 255      22.396  48.370  76.818  1.00  0.00           P
ATOM   6111  O13 POPEV 255      22.076  46.960  76.517  1.00  0.00           O
ATOM   6112  O14 POPEV 255      22.676  48.710  78.229  1.00  0.00           O
ATOM   6113  O11 POPEV 255      21.256  49.280  76.229  1.00  0.00           O
ATOM   6114  O12 POPEV 255      23.636  48.750  75.918  1.00  0.00           O
ATOM   6115  C1  POPEV 255      21.396  49.910  74.938  1.00  0.00           C
ATOM   6118  C2  POPEV 255      21.376  48.901  73.748  1.00  0.00           C
ATOM   6120  O21 POPEV 255      22.136  49.411  72.638  1.00  0.00           O
ATOM   6121  C21 POPEV 255      21.546  49.811  71.528  1.00  0.00           C
ATOM   6122  O22 POPEV 255      20.666  50.630  71.418  1.00  0.00           O
ATOM   6123  C22 POPEV 255      22.226  49.021  70.398  1.00  0.00           C
ATOM   6126  C3  POPEV 255      19.966  48.291  73.427  1.00  0.00           C
ATOM   6129  O31 POPEV 255      19.006  49.301  73.078  1.00  0.00           O
ATOM   6130  C31 POPEV 255      17.856  49.350  73.738  1.00  0.00           C
ATOM   6131  O32 POPEV 255      17.446  48.501  74.507  1.00  0.00           O
ATOM   6132  C32 POPEV 255      17.176  50.690  73.408  1.00  0.00           C
ATOM   6135  C23 POPEV 255      21.206  48.340  69.458  1.00  0.00           C
ATOM   6138  C24 POPEV 255      21.766  47.160  68.659  1.00  0.00           C
ATOM   6141  C25 POPEV 255      20.686  46.440  67.828  1.00  0.00           C
ATOM   6144  C26 POPEV 255      20.126  47.290  66.668  1.00  0.00           C
ATOM   6147  C27 POPEV 255      18.896  46.661  66.008  1.00  0.00           C
ATOM   6150  C28 POPEV 255      18.446  47.430  64.738  1.00  0.00           C
ATOM   6153  C29 POPEV 255      16.976  47.371  64.398  1.00  0.00           C
ATOM   6155 0C21 POPEV 255      16.226  46.290  64.098  1.00  0.00           C
ATOM   6157 1C21 POPEV 255      16.656  44.840  64.048  1.00  0.00           C
ATOM   6160 2C21 POPEV 255      15.766  43.911  64.898  1.00  0.00           C
ATOM   6163 3C21 POPEV 255      14.326  43.761  64.388  1.00  0.00           C
ATOM   6166 4C21 POPEV 255      13.446  42.861  65.278  1.00  0.00           C
ATOM   6169 5C21 POPEV 255      13.776  41.360  65.228  1.00  0.00           C
ATOM   6172 6C21 POPEV 255      13.456  40.681  63.888  1.00  0.00           C
ATOM   6175 7C21 POPEV 255      13.546  39.161  63.998  1.00  0.00           C
ATOM   6178 8C21 POPEV 255      13.536  38.450  62.648  1.00  0.00           C
ATOM   6182  C33 POPEV 255      16.956  50.980  71.898  1.00  0.00           C
ATOM   6185  C34 POPEV 255      16.556  52.451  71.598  1.00  0.00           C
ATOM   6188  C35 POPEV 255      15.846  52.701  70.258  1.00  0.00           C
ATOM   6191  C36 POPEV 255      16.646  52.321  68.998  1.00  0.00           C
ATOM   6194  C37 POPEV 255      16.836  53.431  67.949  1.00  0.00           C
ATOM   6197  C38 POPEV 255      16.996  52.890  66.517  1.00  0.00           C
ATOM   6200  C39 POPEV 255      17.276  54.000  65.488  1.00  0.00           C
ATOM   6203 0C31 POPEV 255      17.196  53.540  64.028  1.00  0.00           C
ATOM   6206 1C31 POPEV 255      17.416  54.710  63.048  1.00  0.00           C
ATOM   6209 2C31 POPEV 255      16.976  54.431  61.598  1.00  0.00           C
ATOM   6212 3C31 POPEV 255      17.856  53.450  60.818  1.00  0.00           C
ATOM   6215 4C31 POPEV 255      17.406  53.330  59.348  1.00  0.00           C
ATOM   6218 5C31 POPEV 255      18.066  52.181  58.578  1.00  0.00           C
ATOM   6221 6C31 POPEV 255      17.566  52.041  57.139  1.00  0.00           C
ATOM   6225  NH3 POPEW 256     120.206   7.120  73.337  1.00  0.00           N
ATOM   6229  C12 POPEW 256     120.486   8.580  73.538  1.00  0.00           C
ATOM   6232  C11 POPEW 256     119.236   9.290  74.028  1.00  0.00           C
ATOM   6235  P   POPEW 256     119.046  11.901  74.059  1.00  0.00           P
ATOM   6236  O13 POPEW 256     117.576  11.891  74.208  1.00  0.00           O
ATOM   6237  O14 POPEW 256     119.846  12.940  74.727  1.00  0.00           O
ATOM   6238  O11 POPEW 256     119.456  11.760  72.518  1.00  0.00           O
ATOM   6239  O12 POPEW 256     119.596  10.530  74.607  1.00  0.00           O
ATOM   6240  C1  POPEW 256     118.486  12.071  71.498  1.00  0.00           C
ATOM   6243  C2  POPEW 256     119.106  11.990  70.068  1.00  0.00           C
ATOM   6245  O21 POPEW 256     118.046  11.820  69.087  1.00  0.00           O
ATOM   6246  C21 POPEW 256     118.146  12.561  67.988  1.00  0.00           C
ATOM   6247  O22 POPEW 256     118.966  13.440  67.787  1.00  0.00           O
ATOM   6248  C22 POPEW 256     117.056  12.151  66.998  1.00  0.00           C
ATOM   6251  C3  POPEW 256     120.076  10.770  70.007  1.00  0.00           C
ATOM   6254  O31 POPEW 256     120.475  10.420  68.659  1.00  0.00           O
ATOM   6255  C31 POPEW 256     119.956   9.290  68.178  1.00  0.00           C
ATOM   6256  O32 POPEW 256     119.236   8.511  68.777  1.00  0.00           O
ATOM   6257  C32 POPEW 256     120.516   9.030  66.778  1.00  0.00           C
ATOM   6260  C23 POPEW 256     117.026  13.010  65.697  1.00  0.00           C
ATOM   6263  C24 POPEW 256     116.546  12.200  64.488  1.00  0.00           C
ATOM   6266  C25 POPEW 256     116.786  12.891  63.139  1.00  0.00           C
ATOM   6269  C26 POPEW 256     115.916  14.141  62.888  1.00  0.00           C
ATOM   6272  C27 POPEW 256     115.946  14.551  61.398  1.00  0.00           C
ATOM   6275  C28 POPEW 256     115.306  15.911  61.098  1.00  0.00           C
ATOM   6278  C29 POPEW 256     113.926  16.051  61.668  1.00  0.00           C
ATOM   6280 0C21 POPEW 256     113.376  17.180  62.148  1.00  0.00           C
ATOM   6282 1C21 POPEW 256     114.015  18.540  62.138  1.00  0.00           C
ATOM   6285 2C21 POPEW 256     113.996  19.180  60.728  1.00  0.00           C
ATOM   6288 3C21 POPEW 256     112.576  19.450  60.208  1.00  0.00           C
ATOM   6291 4C21 POPEW 256     112.556  20.040  58.788  1.00  0.00           C
ATOM   6294 5C21 POPEW 256     111.146  20.100  58.208  1.00  0.00           C
ATOM   6297 6C21 POPEW 256     111.096  20.681  56.788  1.00  0.00           C
ATOM   6300 7C21 POPEW 256     109.686  20.611  56.198  1.00  0.00           C
ATOM   6303 8C21 POPEW 256     109.556  21.360  54.867  1.00  0.00           C
ATOM   6307  C33 POPEW 256     119.746   9.750  65.638  1.00  0.00           C
ATOM   6310  C34 POPEW 256     120.246  11.170  65.368  1.00  0.00           C
ATOM   6313  C35 POPEW 256     121.236  11.270  64.188  1.00  0.00           C
ATOM   6316  C36 POPEW 256     120.566  11.170  62.808  1.00  0.00           C
ATOM   6319  C37 POPEW 256     121.536  11.521  61.668  1.00  0.00           C
ATOM   6322  C38 POPEW 256     120.896  11.471  60.278  1.00  0.00           C
ATOM   6325  C39 POPEW 256     121.856  11.931  59.178  1.00  0.00           C
ATOM   6328 0C31 POPEW 256     121.316  11.700  57.758  1.00  0.00           C
ATOM   6331 1C31 POPEW 256     122.146  12.450  56.708  1.00  0.00           C
ATOM   6334 2C31 POPEW 256     122.166  11.780  55.318  1.00  0.00           C
ATOM   6337 3C31 POPEW 256     120.786  11.530  54.708  1.00  0.00           C
ATOM   6340 4C31 POPEW 256     120.876  11.430  53.178  1.00  0.00           C
ATOM   6343 5C31 POPEW 256     119.526  11.200  52.478  1.00  0.00           C
ATOM   6346 6C31 POPEW 256     119.656  11.250  50.948  1.00  0.00           C
ATOM   6350  NH3 POPEX 257     133.027  65.970  76.668  1.00  0.00           N
ATOM   6354  C12 POPEX 257     132.007  64.950  77.128  1.00  0.00           C
ATOM   6357  C11 POPEX 257     130.576  65.541  77.138  1.00  0.00           C
ATOM   6360  P   POPEX 257     128.066  64.751  77.258  1.00  0.00           P
ATOM   6361  O13 POPEX 257     127.496  63.590  78.019  1.00  0.00           O
ATOM   6362  O14 POPEX 257     127.796  66.160  77.628  1.00  0.00           O
ATOM   6363  O11 POPEX 257     127.645  64.481  75.768  1.00  0.00           O
ATOM   6364  O12 POPEX 257     129.615  64.481  77.238  1.00  0.00           O
ATOM   6365  C1  POPEX 257     128.615  64.299  74.747  1.00  0.00           C
ATOM   6368  C2  POPEX 257     127.905  63.910  73.427  1.00  0.00           C
ATOM   6370  O21 POPEX 257     128.806  63.630  72.328  1.00  0.00           O
ATOM   6371  C21 POPEX 257     129.706  64.511  71.979  1.00  0.00           C
ATOM   6372  O22 POPEX 257     130.085  65.501  72.597  1.00  0.00           O
ATOM   6373  C22 POPEX 257     130.335  64.071  70.659  1.00  0.00           C
ATOM   6376  C3  POPEX 257     126.846  64.990  73.058  1.00  0.00           C
ATOM   6379  O31 POPEX 257     126.156  64.710  71.818  1.00  0.00           O
ATOM   6380  C31 POPEX 257     126.626  65.380  70.768  1.00  0.00           C
ATOM   6381  O32 POPEX 257     127.536  66.191  70.787  1.00  0.00           O
ATOM   6382  C32 POPEX 257     125.946  64.920  69.498  1.00  0.00           C
ATOM   6385  C23 POPEX 257     130.677  65.299  69.798  1.00  0.00           C
ATOM   6388  C24 POPEX 257     131.427  64.960  68.508  1.00  0.00           C
ATOM   6391  C25 POPEX 257     130.527  64.330  67.438  1.00  0.00           C
ATOM   6394  C26 POPEX 257     131.266  64.130  66.108  1.00  0.00           C
ATOM   6397  C27 POPEX 257     130.306  63.770  64.968  1.00  0.00           C
ATOM   6400  C28 POPEX 257     130.987  63.280  63.678  1.00  0.00           C
ATOM   6403  C29 POPEX 257     132.016  64.221  63.108  1.00  0.00           C
ATOM   6405 0C21 POPEX 257     132.007  64.840  61.907  1.00  0.00           C
ATOM   6407 1C21 POPEX 257     130.906  64.780  60.868  1.00  0.00           C
ATOM   6410 2C21 POPEX 257     130.717  66.160  60.218  1.00  0.00           C
ATOM   6413 3C21 POPEX 257     129.556  66.221  59.218  1.00  0.00           C
ATOM   6416 4C21 POPEX 257     129.196  67.660  58.838  1.00  0.00           C
ATOM   6419 5C21 POPEX 257     128.326  67.791  57.578  1.00  0.00           C
ATOM   6422 6C21 POPEX 257     126.876  67.310  57.778  1.00  0.00           C
ATOM   6425 7C21 POPEX 257     125.975  67.670  56.598  1.00  0.00           C
ATOM   6428 8C21 POPEX 257     124.526  67.210  56.767  1.00  0.00           C
ATOM   6432  C33 POPEX 257     126.806  63.861  68.757  1.00  0.00           C
ATOM   6435  C34 POPEX 257     126.106  62.500  68.688  1.00  0.00           C
ATOM   6438  C35 POPEX 257     124.956  62.500  67.668  1.00  0.00           C
ATOM   6441  C36 POPEX 257     123.816  61.571  68.068  1.00  0.00           C
ATOM   6444  C37 POPEX 257     122.966  62.111  69.218  1.00  0.00           C
ATOM   6447  C38 POPEX 257     121.806  61.170  69.587  1.00  0.00           C
ATOM   6450  C39 POPEX 257     121.126  61.571  70.898  1.00  0.00           C
ATOM   6453 0C31 POPEX 257     120.346  62.891  70.778  1.00  0.00           C
ATOM   6456 1C31 POPEX 257     119.865  63.410  72.138  1.00  0.00           C
ATOM   6459 2C31 POPEX 257     118.916  64.611  72.007  1.00  0.00           C
ATOM   6462 3C31 POPEX 257     119.585  65.941  71.598  1.00  0.00           C
ATOM   6465 4C31 POPEX 257     120.356  66.600  72.739  1.00  0.00           C
ATOM   6468 5C31 POPEX 257     120.646  68.080  72.457  1.00  0.00           C
ATOM   6471 6C31 POPEX 257     121.286  68.791  73.659  1.00  0.00           C
ATOM   6475  NH3 POPEY 258      19.356 114.990  33.648  1.00  0.00           N
ATOM   6479  C12 POPEY 258      17.896 115.240  33.928  1.00  0.00           C
ATOM   6482  C11 POPEY 258      16.986 114.440  32.988  1.00  0.00           C
ATOM   6485  P   POPEY 258      14.496 113.960  32.488  1.00  0.00           P
ATOM   6486  O13 POPEY 258      13.196 114.611  32.638  1.00  0.00           O
ATOM   6487  O14 POPEY 258      14.926 113.681  31.108  1.00  0.00           O
ATOM   6488  O11 POPEY 258      14.546 112.611  33.318  1.00  0.00           O
ATOM   6489  O12 POPEY 258      15.626 114.850  33.188  1.00  0.00           O
ATOM   6490  C1  POPEY 258      14.086 112.571  34.678  1.00  0.00           C
ATOM   6493  C2  POPEY 258      15.006 111.620  35.468  1.00  0.00           C
ATOM   6495  O21 POPEY 258      14.286 110.610  36.198  1.00  0.00           O
ATOM   6496  C21 POPEY 258      13.886 110.910  37.418  1.00  0.00           C
ATOM   6497  O22 POPEY 258      13.756 112.021  37.908  1.00  0.00           O
ATOM   6498  C22 POPEY 258      13.756 109.611  38.218  1.00  0.00           C
ATOM   6501  C3  POPEY 258      16.096 112.350  36.308  1.00  0.00           C
ATOM   6504  O31 POPEY 258      16.726 111.400  37.198  1.00  0.00           O
ATOM   6505  C31 POPEY 258      17.346 111.980  38.208  1.00  0.00           C
ATOM   6506  O32 POPEY 258      17.556 113.180  38.328  1.00  0.00           O
ATOM   6507  C32 POPEY 258      17.666 110.920  39.258  1.00  0.00           C
ATOM   6510  C23 POPEY 258      12.866 109.791  39.468  1.00  0.00           C
ATOM   6513  C24 POPEY 258      13.116 108.730  40.548  1.00  0.00           C
ATOM   6516  C25 POPEY 258      14.386 109.010  41.358  1.00  0.00           C
ATOM   6519  C26 POPEY 258      14.446 108.261  42.688  1.00  0.00           C
ATOM   6522  C27 POPEY 258      15.686 108.671  43.498  1.00  0.00           C
ATOM   6525  C28 POPEY 258      15.776 108.040  44.898  1.00  0.00           C
ATOM   6528  C29 POPEY 258      17.046 108.439  45.608  1.00  0.00           C
ATOM   6530 0C21 POPEY 258      17.746 107.690  46.479  1.00  0.00           C
ATOM   6532 1C21 POPEY 258      17.386 106.300  46.938  1.00  0.00           C
ATOM   6535 2C21 POPEY 258      17.266 106.171  48.458  1.00  0.00           C
ATOM   6538 3C21 POPEY 258      16.976 104.720  48.878  1.00  0.00           C
ATOM   6541 4C21 POPEY 258      17.066 104.480  50.388  1.00  0.00           C
ATOM   6544 5C21 POPEY 258      17.066 102.980  50.718  1.00  0.00           C
ATOM   6547 6C21 POPEY 258      17.486 102.701  52.168  1.00  0.00           C
ATOM   6550 7C21 POPEY 258      17.766 101.210  52.418  1.00  0.00           C
ATOM   6553 8C21 POPEY 258      18.296 100.939  53.828  1.00  0.00           C
ATOM   6557  C33 POPEY 258      18.236 111.540  40.548  1.00  0.00           C
ATOM   6560  C34 POPEY 258      18.366 110.501  41.669  1.00  0.00           C
ATOM   6563  C35 POPEY 258      18.986 111.079  42.947  1.00  0.00           C
ATOM   6566  C36 POPEY 258      18.026 111.971  43.758  1.00  0.00           C
ATOM   6569  C37 POPEY 258      18.716 112.600  44.978  1.00  0.00           C
ATOM   6572  C38 POPEY 258      17.766 113.010  46.107  1.00  0.00           C
ATOM   6575  C39 POPEY 258      17.186 111.811  46.858  1.00  0.00           C
ATOM   6578 0C31 POPEY 258      16.316 112.200  48.059  1.00  0.00           C
ATOM   6581 1C31 POPEY 258      15.836 110.970  48.848  1.00  0.00           C
ATOM   6584 2C31 POPEY 258      16.746 110.571  50.018  1.00  0.00           C
ATOM   6587 3C31 POPEY 258      16.896 111.630  51.128  1.00  0.00           C
ATOM   6590 4C31 POPEY 258      15.566 112.270  51.558  1.00  0.00           C
ATOM   6593 5C31 POPEY 258      15.716 113.201  52.778  1.00  0.00           C
ATOM   6596 6C31 POPEY 258      14.566 114.200  52.908  1.00  0.00           C
ATOM   6600  NH3 POPEZ 259     133.867  77.251  34.818  1.00  0.00           N
ATOM   6604  C12 POPEZ 259     132.367  77.141  34.768  1.00  0.00           C
ATOM   6607  C11 POPEZ 259     131.757  76.971  36.168  1.00  0.00           C
ATOM   6610  P   POPEZ 259     130.906  74.540  36.648  1.00  0.00           P
ATOM   6611  O13 POPEZ 259     129.986  74.761  35.517  1.00  0.00           O
ATOM   6612  O14 POPEZ 259     131.497  73.200  36.798  1.00  0.00           O
ATOM   6613  O11 POPEZ 259     130.136  74.860  37.998  1.00  0.00           O
ATOM   6614  O12 POPEZ 259     132.047  75.661  36.688  1.00  0.00           O
ATOM   6615  C1  POPEZ 259     128.706  74.770  38.038  1.00  0.00           C
ATOM   6618  C2  POPEZ 259     128.236  74.049  39.328  1.00  0.00           C
ATOM   6620  O21 POPEZ 259     128.556  74.910  40.438  1.00  0.00           O
ATOM   6621  C21 POPEZ 259     128.086  74.590  41.618  1.00  0.00           C
ATOM   6622  O22 POPEZ 259     127.606  73.530  41.958  1.00  0.00           O
ATOM   6623  C22 POPEZ 259     128.296  75.770  42.568  1.00  0.00           C
ATOM   6626  C3  POPEZ 259     128.816  72.590  39.407  1.00  0.00           C
ATOM   6629  O31 POPEZ 259     127.846  71.710  40.008  1.00  0.00           O
ATOM   6630  C31 POPEZ 259     128.226  70.901  40.988  1.00  0.00           C
ATOM   6631  O32 POPEZ 259     129.366  70.541  41.218  1.00  0.00           O
ATOM   6632  C32 POPEZ 259     126.966  70.481  41.777  1.00  0.00           C
ATOM   6635  C23 POPEZ 259     127.786  75.510  43.998  1.00  0.00           C
ATOM   6638  C24 POPEZ 259     128.006  76.741  44.898  1.00  0.00           C
ATOM   6641  C25 POPEZ 259     127.176  76.660  46.188  1.00  0.00           C
ATOM   6644  C26 POPEZ 259     126.476  77.991  46.508  1.00  0.00           C
ATOM   6647  C27 POPEZ 259     125.426  77.870  47.618  1.00  0.00           C
ATOM   6650  C28 POPEZ 259     124.466  79.060  47.588  1.00  0.00           C
ATOM   6653  C29 POPEZ 259     123.246  78.880  48.458  1.00  0.00           C
ATOM   6655 0C21 POPEZ 259     122.636  79.800  49.228  1.00  0.00           C
ATOM   6657 1C21 POPEZ 259     123.036  81.240  49.449  1.00  0.00           C
ATOM   6660 2C21 POPEZ 259     123.366  81.470  50.928  1.00  0.00           C
ATOM   6663 3C21 POPEZ 259     123.556  82.941  51.318  1.00  0.00           C
ATOM   6666 4C21 POPEZ 259     123.755  83.071  52.838  1.00  0.00           C
ATOM   6669 5C21 POPEZ 259     123.976  84.511  53.319  1.00  0.00           C
ATOM   6672 6C21 POPEZ 259     124.116  84.580  54.838  1.00  0.00           C
ATOM   6675 7C21 POPEZ 259     124.426  85.990  55.338  1.00  0.00           C
ATOM   6678 8C21 POPEZ 259     124.686  86.060  56.837  1.00  0.00           C
ATOM   6682  C33 POPEZ 259     126.976  70.920  43.269  1.00  0.00           C
ATOM   6685  C34 POPEZ 259     127.036  69.780  44.298  1.00  0.00           C
ATOM   6688  C35 POPEZ 259     128.376  69.030  44.309  1.00  0.00           C
ATOM   6691  C36 POPEZ 259     128.606  68.270  45.608  1.00  0.00           C
ATOM   6694  C37 POPEZ 259     129.706  67.210  45.498  1.00  0.00           C
ATOM   6697  C38 POPEZ 259     129.576  66.121  46.578  1.00  0.00           C
ATOM   6700  C39 POPEZ 259     129.936  66.571  47.998  1.00  0.00           C
ATOM   6703 0C31 POPEZ 259     131.407  66.331  48.378  1.00  0.00           C
ATOM   6706 1C31 POPEZ 259     131.627  66.410  49.888  1.00  0.00           C
ATOM   6709 2C31 POPEZ 259     132.997  65.891  50.348  1.00  0.00           C
ATOM   6712 3C31 POPEZ 259     133.067  65.740  51.879  1.00  0.00           C
ATOM   6715 4C31 POPEZ 259     132.477  64.420  52.378  1.00  0.00           C
ATOM   6718 5C31 POPEZ 259     132.177  64.431  53.878  1.00  0.00           C
ATOM   6721 6C31 POPEZ 259     131.717  63.071  54.418  1.00  0.00           C
ATOM   6725  NH3 POPEa 260     103.926  96.470  79.148  1.00  0.00           N
ATOM   6729  C12 POPEa 260     104.015  95.360  80.147  1.00  0.00           C
ATOM   6732  C11 POPEa 260     105.126  94.381  79.738  1.00  0.00           C
ATOM   6735  P   POPEa 260     106.945  95.460  78.168  1.00  0.00           P
ATOM   6736  O13 POPEa 260     105.746  95.680  77.328  1.00  0.00           O
ATOM   6737  O14 POPEa 260     107.886  96.590  78.337  1.00  0.00           O
ATOM   6738  O11 POPEa 260     107.736  94.170  77.688  1.00  0.00           O
ATOM   6739  O12 POPEa 260     106.395  95.030  79.598  1.00  0.00           O
ATOM   6740  C1  POPEa 260     107.166  92.991  77.158  1.00  0.00           C
ATOM   6743  C2  POPEa 260     107.926  92.580  75.878  1.00  0.00           C
ATOM   6745  O21 POPEa 260     107.326  91.380  75.328  1.00  0.00           O
ATOM   6746  C21 POPEa 260     106.426  91.630  74.409  1.00  0.00           C
ATOM   6747  O22 POPEa 260     105.986  92.730  74.098  1.00  0.00           O
ATOM   6748  C22 POPEa 260     105.986  90.310  73.788  1.00  0.00           C
ATOM   6751  C3  POPEa 260     109.456  92.360  76.108  1.00  0.00           C
ATOM   6754  O31 POPEa 260     109.896  90.970  76.078  1.00  0.00           O
ATOM   6755  C31 POPEa 260     110.166  90.501  74.858  1.00  0.00           C
ATOM   6756  O32 POPEa 260     109.796  90.980  73.799  1.00  0.00           O
ATOM   6757  C32 POPEa 260     111.106  89.300  74.998  1.00  0.00           C
ATOM   6760  C23 POPEa 260     105.316  90.529  72.419  1.00  0.00           C
ATOM   6763  C24 POPEa 260     104.776  89.220  71.839  1.00  0.00           C
ATOM   6766  C25 POPEa 260     104.036  89.440  70.519  1.00  0.00           C
ATOM   6769  C26 POPEa 260     103.516  88.120  69.928  1.00  0.00           C
ATOM   6772  C27 POPEa 260     102.726  88.350  68.637  1.00  0.00           C
ATOM   6775  C28 POPEa 260     101.906  87.120  68.188  1.00  0.00           C
ATOM   6778  C29 POPEa 260     102.746  85.939  67.767  1.00  0.00           C
ATOM   6780 0C21 POPEa 260     102.336  84.980  66.909  1.00  0.00           C
ATOM   6782 1C21 POPEa 260     100.986  84.931  66.248  1.00  0.00           C
ATOM   6785 2C21 POPEa 260     101.026  85.540  64.828  1.00  0.00           C
ATOM   6788 3C21 POPEa 260     101.816  84.689  63.827  1.00  0.00           C
ATOM   6791 4C21 POPEa 260     101.916  85.370  62.448  1.00  0.00           C
ATOM   6794 5C21 POPEa 260     102.676  84.530  61.408  1.00  0.00           C
ATOM   6797 6C21 POPEa 260     101.945  83.230  61.058  1.00  0.00           C
ATOM   6800 7C21 POPEa 260     102.636  82.450  59.927  1.00  0.00           C
ATOM   6803 8C21 POPEa 260     101.896  81.160  59.578  1.00  0.00           C
ATOM   6807  C33 POPEa 260     111.796  88.931  73.659  1.00  0.00           C
ATOM   6810  C34 POPEa 260     112.806  87.790  73.768  1.00  0.00           C
ATOM   6813  C35 POPEa 260     113.656  87.600  72.507  1.00  0.00           C
ATOM   6816  C36 POPEa 260     112.866  87.220  71.238  1.00  0.00           C
ATOM   6819  C37 POPEa 260     113.816  86.821  70.108  1.00  0.00           C
ATOM   6822  C38 POPEa 260     113.146  86.200  68.868  1.00  0.00           C
ATOM   6825  C39 POPEa 260     112.436  87.220  67.958  1.00  0.00           C
ATOM   6828 0C31 POPEa 260     112.316  86.700  66.517  1.00  0.00           C
ATOM   6831 1C31 POPEa 260     111.936  87.790  65.498  1.00  0.00           C
ATOM   6834 2C31 POPEa 260     112.225  87.410  64.037  1.00  0.00           C
ATOM   6837 3C31 POPEa 260     113.696  87.011  63.808  1.00  0.00           C
ATOM   6840 4C31 POPEa 260     114.186  87.141  62.367  1.00  0.00           C
ATOM   6843 5C31 POPEa 260     115.656  86.710  62.258  1.00  0.00           C
ATOM   6846 6C31 POPEa 260     116.296  86.940  60.888  1.00  0.00           C
ATOM   6850  NH3 POPEb 261      66.166  84.071  77.348  1.00  0.00           N
ATOM   6854  C12 POPEb 261      66.296  85.450  76.758  1.00  0.00           C
ATOM   6857  C11 POPEb 261      66.686  86.490  77.828  1.00  0.00           C
ATOM   6860  P   POPEb 261      69.206  87.281  77.538  1.00  0.00           P
ATOM   6861  O13 POPEb 261      70.296  86.431  76.998  1.00  0.00           O
ATOM   6862  O14 POPEb 261      69.656  88.310  78.497  1.00  0.00           O
ATOM   6863  O11 POPEb 261      68.436  87.991  76.347  1.00  0.00           O
ATOM   6864  O12 POPEb 261      68.066  86.380  78.197  1.00  0.00           O
ATOM   6865  C1  POPEb 261      69.156  88.439  75.208  1.00  0.00           C
ATOM   6868  C2  POPEb 261      69.296  87.329  74.138  1.00  0.00           C
ATOM   6870  O21 POPEb 261      70.356  87.780  73.299  1.00  0.00           O
ATOM   6871  C21 POPEb 261      70.976  86.850  72.618  1.00  0.00           C
ATOM   6872  O22 POPEb 261      70.746  85.650  72.647  1.00  0.00           O
ATOM   6873  C22 POPEb 261      72.136  87.471  71.848  1.00  0.00           C
ATOM   6876  C3  POPEb 261      67.936  87.071  73.398  1.00  0.00           C
ATOM   6879  O31 POPEb 261      68.046  86.960  71.968  1.00  0.00           O
ATOM   6880  C31 POPEb 261      66.956  86.501  71.358  1.00  0.00           C
ATOM   6881  O32 POPEb 261      65.956  86.079  71.928  1.00  0.00           O
ATOM   6882  C32 POPEb 261      67.136  86.620  69.828  1.00  0.00           C
ATOM   6885  C23 POPEb 261      72.946  86.410  71.078  1.00  0.00           C
ATOM   6888  C24 POPEb 261      74.086  87.030  70.248  1.00  0.00           C
ATOM   6891  C25 POPEb 261      74.585  86.100  69.138  1.00  0.00           C
ATOM   6894  C26 POPEb 261      73.606  86.020  67.958  1.00  0.00           C
ATOM   6897  C27 POPEb 261      73.826  84.791  67.068  1.00  0.00           C
ATOM   6900  C28 POPEb 261      72.676  84.571  66.067  1.00  0.00           C
ATOM   6903  C29 POPEb 261      72.606  85.641  64.998  1.00  0.00           C
ATOM   6905 0C21 POPEb 261      72.646  85.460  63.668  1.00  0.00           C
ATOM   6907 1C21 POPEb 261      72.776  84.141  62.948  1.00  0.00           C
ATOM   6910 2C21 POPEb 261      74.006  84.071  62.028  1.00  0.00           C
ATOM   6913 3C21 POPEb 261      74.306  82.620  61.588  1.00  0.00           C
ATOM   6916 4C21 POPEb 261      75.646  82.460  60.858  1.00  0.00           C
ATOM   6919 5C21 POPEb 261      75.636  82.931  59.398  1.00  0.00           C
ATOM   6922 6C21 POPEb 261      74.806  82.021  58.468  1.00  0.00           C
ATOM   6925 7C21 POPEb 261      75.616  81.510  57.268  1.00  0.00           C
ATOM   6928 8C21 POPEb 261      74.786  80.669  56.298  1.00  0.00           C
ATOM   6932  C33 POPEb 261      66.886  85.321  68.998  1.00  0.00           C
ATOM   6935  C34 POPEb 261      65.436  85.160  68.488  1.00  0.00           C
ATOM   6938  C35 POPEb 261      65.266  83.960  67.527  1.00  0.00           C
ATOM   6941  C36 POPEb 261      63.856  83.850  66.909  1.00  0.00           C
ATOM   6944  C37 POPEb 261      63.686  82.630  65.977  1.00  0.00           C
ATOM   6947  C38 POPEb 261      62.656  82.810  64.848  1.00  0.00           C
ATOM   6950  C39 POPEb 261      61.176  82.790  65.278  1.00  0.00           C
ATOM   6953 0C31 POPEb 261      60.226  82.801  64.068  1.00  0.00           C
ATOM   6956 1C31 POPEb 261      58.746  82.950  64.447  1.00  0.00           C
ATOM   6959 2C31 POPEb 261      57.806  83.370  63.298  1.00  0.00           C
ATOM   6962 3C31 POPEb 261      57.756  82.401  62.108  1.00  0.00           C
ATOM   6965 4C31 POPEb 261      56.996  83.029  60.928  1.00  0.00           C
ATOM   6968 5C31 POPEb 261      56.946  82.141  59.678  1.00  0.00           C
ATOM   6971 6C31 POPEb 261      56.346  82.860  58.477  1.00  0.00           C
ATOM   6975  NH3 POPEc 262      70.506  24.830  31.178  1.00  0.00           N
ATOM   6979  C12 POPEc 262      72.006  24.840  31.168  1.00  0.00           C
ATOM   6982  C11 POPEc 262      72.556  25.860  32.159  1.00  0.00           C
ATOM   6985  P   POPEc 262      75.146  26.220  32.428  1.00  0.00           P
ATOM   6986  O13 POPEc 262      76.216  25.530  33.178  1.00  0.00           O
ATOM   6987  O14 POPEc 262      75.346  26.380  30.978  1.00  0.00           O
ATOM   6988  O11 POPEc 262      74.816  27.591  33.138  1.00  0.00           O
ATOM   6989  O12 POPEc 262      73.816  25.400  32.628  1.00  0.00           O
ATOM   6990  C1  POPEc 262      74.046  27.661  34.348  1.00  0.00           C
ATOM   6993  C2  POPEc 262      74.906  27.640  35.648  1.00  0.00           C
ATOM   6995  O21 POPEc 262      74.256  26.801  36.618  1.00  0.00           O
ATOM   6996  C21 POPEc 262      73.126  27.231  37.159  1.00  0.00           C
ATOM   6997  O22 POPEc 262      72.566  28.290  36.938  1.00  0.00           O
ATOM   6998  C22 POPEc 262      72.526  26.130  38.027  1.00  0.00           C
ATOM   7001  C3  POPEc 262      75.236  29.090  36.138  1.00  0.00           C
ATOM   7004  O31 POPEc 262      75.746  29.111  37.497  1.00  0.00           O
ATOM   7005  C31 POPEc 262      75.666  30.321  38.058  1.00  0.00           C
ATOM   7006  O32 POPEc 262      75.146  31.301  37.549  1.00  0.00           O
ATOM   7007  C32 POPEc 262      76.326  30.311  39.428  1.00  0.00           C
ATOM   7010  C23 POPEc 262      72.085  26.630  39.418  1.00  0.00           C
ATOM   7013  C24 POPEc 262      73.276  26.991  40.318  1.00  0.00           C
ATOM   7016  C25 POPEc 262      72.846  27.310  41.758  1.00  0.00           C
ATOM   7019  C26 POPEc 262      74.046  27.551  42.678  1.00  0.00           C
ATOM   7022  C27 POPEc 262      73.636  27.690  44.148  1.00  0.00           C
ATOM   7025  C28 POPEc 262      74.836  27.790  45.118  1.00  0.00           C
ATOM   7028  C29 POPEc 262      75.446  29.170  45.159  1.00  0.00           C
ATOM   7030 0C21 POPEc 262      75.286  30.091  46.117  1.00  0.00           C
ATOM   7032 1C21 POPEc 262      74.486  29.940  47.388  1.00  0.00           C
ATOM   7035 2C21 POPEc 262      75.156  30.670  48.568  1.00  0.00           C
ATOM   7038 3C21 POPEc 262      74.926  32.190  48.528  1.00  0.00           C
ATOM   7041 4C21 POPEc 262      75.736  32.951  49.589  1.00  0.00           C
ATOM   7044 5C21 POPEc 262      75.566  34.470  49.499  1.00  0.00           C
ATOM   7047 6C21 POPEc 262      74.106  34.931  49.639  1.00  0.00           C
ATOM   7050 7C21 POPEc 262      73.936  36.440  49.519  1.00  0.00           C
ATOM   7053 8C21 POPEc 262      72.466  36.861  49.488  1.00  0.00           C
ATOM   7057  C33 POPEc 262      77.576  31.190  39.388  1.00  0.00           C
ATOM   7060  C34 POPEc 262      78.246  31.360  40.749  1.00  0.00           C
ATOM   7063  C35 POPEc 262      79.436  32.321  40.629  1.00  0.00           C
ATOM   7066  C36 POPEc 262      80.196  32.530  41.938  1.00  0.00           C
ATOM   7069  C37 POPEc 262      81.206  33.681  41.809  1.00  0.00           C
ATOM   7072  C38 POPEc 262      81.616  34.321  43.138  1.00  0.00           C
ATOM   7075  C39 POPEc 262      82.246  35.700  42.968  1.00  0.00           C
ATOM   7078 0C31 POPEc 262      82.196  36.500  44.267  1.00  0.00           C
ATOM   7081 1C31 POPEc 262      82.765  37.911  44.098  1.00  0.00           C
ATOM   7084 2C31 POPEc 262      82.416  38.860  45.248  1.00  0.00           C
ATOM   7087 3C31 POPEc 262      83.076  38.480  46.578  1.00  0.00           C
ATOM   7090 4C31 POPEc 262      82.476  39.240  47.758  1.00  0.00           C
ATOM   7093 5C31 POPEc 262      83.016  38.771  49.118  1.00  0.00           C
ATOM   7096 6C31 POPEc 262      84.396  39.340  49.438  1.00  0.00           C
ATOM   7100  NH3 POPEd 263      40.766 101.230  35.378  1.00  0.00           N
ATOM   7104  C12 POPEd 263      41.936 100.360  35.708  1.00  0.00           C
ATOM   7107  C11 POPEd 263      43.096 100.491  34.718  1.00  0.00           C
ATOM   7110  P   POPEd 263      45.466  99.490  34.258  1.00  0.00           P
ATOM   7111  O13 POPEd 263      45.576  98.131  33.688  1.00  0.00           O
ATOM   7112  O14 POPEd 263      45.496 100.660  33.358  1.00  0.00           O
ATOM   7113  O11 POPEd 263      46.476  99.700  35.468  1.00  0.00           O
ATOM   7114  O12 POPEd 263      44.086  99.511  35.038  1.00  0.00           O
ATOM   7115  C1  POPEd 263      46.576  98.861  36.618  1.00  0.00           C
ATOM   7118  C2  POPEd 263      46.186  99.590  37.938  1.00  0.00           C
ATOM   7120  O21 POPEd 263      46.406  98.660  39.018  1.00  0.00           O
ATOM   7121  C21 POPEd 263      46.596  99.191  40.229  1.00  0.00           C
ATOM   7122  O22 POPEd 263      46.556 100.370  40.517  1.00  0.00           O
ATOM   7123  C22 POPEd 263      46.766  98.029  41.218  1.00  0.00           C
ATOM   7126  C3  POPEd 263      44.706 100.080  37.888  1.00  0.00           C
ATOM   7129  O31 POPEd 263      44.076 100.321  39.168  1.00  0.00           O
ATOM   7130  C31 POPEd 263      44.006 101.600  39.558  1.00  0.00           C
ATOM   7131  O32 POPEd 263      44.456 102.550  38.938  1.00  0.00           O
ATOM   7132  C32 POPEd 263      43.186 101.720  40.839  1.00  0.00           C
ATOM   7135  C23 POPEd 263      46.656  98.430  42.708  1.00  0.00           C
ATOM   7138  C24 POPEd 263      46.436  97.189  43.588  1.00  0.00           C
ATOM   7141  C25 POPEd 263      45.866  97.510  44.968  1.00  0.00           C
ATOM   7144  C26 POPEd 263      46.916  98.029  45.958  1.00  0.00           C
ATOM   7147  C27 POPEd 263      46.276  98.439  47.287  1.00  0.00           C
ATOM   7150  C28 POPEd 263      47.296  98.890  48.339  1.00  0.00           C
ATOM   7153  C29 POPEd 263      48.046  97.710  48.898  1.00  0.00           C
ATOM   7155 0C21 POPEd 263      48.236  97.421  50.197  1.00  0.00           C
ATOM   7157 1C21 POPEd 263      47.816  98.230  51.398  1.00  0.00           C
ATOM   7160 2C21 POPEd 263      48.986  98.350  52.388  1.00  0.00           C
ATOM   7163 3C21 POPEd 263      48.636  99.120  53.668  1.00  0.00           C
ATOM   7166 4C21 POPEd 263      49.756  99.030  54.708  1.00  0.00           C
ATOM   7169 5C21 POPEd 263      49.496  99.860  55.977  1.00  0.00           C
ATOM   7172 6C21 POPEd 263      49.456  99.001  57.258  1.00  0.00           C
ATOM   7175 7C21 POPEd 263      49.206  99.840  58.518  1.00  0.00           C
ATOM   7178 8C21 POPEd 263      49.076  99.020  59.797  1.00  0.00           C
ATOM   7182  C33 POPEd 263      43.826 101.020  42.048  1.00  0.00           C
ATOM   7185  C34 POPEd 263      43.046 101.260  43.358  1.00  0.00           C
ATOM   7188  C35 POPEd 263      41.576 100.840  43.278  1.00  0.00           C
ATOM   7191  C36 POPEd 263      40.816 101.060  44.589  1.00  0.00           C
ATOM   7194  C37 POPEd 263      39.306 100.810  44.407  1.00  0.00           C
ATOM   7197  C38 POPEd 263      38.576 100.431  45.708  1.00  0.00           C
ATOM   7200  C39 POPEd 263      38.656 101.510  46.798  1.00  0.00           C
ATOM   7203 0C31 POPEd 263      38.046 101.001  48.108  1.00  0.00           C
ATOM   7206 1C31 POPEd 263      37.976 102.100  49.178  1.00  0.00           C
ATOM   7209 2C31 POPEd 263      37.096 101.710  50.368  1.00  0.00           C
ATOM   7212 3C31 POPEd 263      37.706 100.680  51.328  1.00  0.00           C
ATOM   7215 4C31 POPEd 263      36.796 100.480  52.548  1.00  0.00           C
ATOM   7218 5C31 POPEd 263      37.446  99.670  53.668  1.00  0.00           C
ATOM   7221 6C31 POPEd 263      36.506  99.500  54.857  1.00  0.00           C
ATOM   7225  NH3 POPEe 264      -2.345  13.090  29.818  1.00  0.00           N
ATOM   7229  C12 POPEe 264      -1.165  13.720  29.128  1.00  0.00           C
ATOM   7232  C11 POPEe 264      -0.566  12.830  27.998  1.00  0.00           C
ATOM   7235  P   POPEe 264      -0.745  10.250  28.487  1.00  0.00           P
ATOM   7236  O13 POPEe 264      -2.065  10.530  29.068  1.00  0.00           O
ATOM   7237  O14 POPEe 264      -0.715   9.551  27.198  1.00  0.00           O
ATOM   7238  O11 POPEe 264       0.085   9.360  29.468  1.00  0.00           O
ATOM   7239  O12 POPEe 264       0.074  11.620  28.458  1.00  0.00           O
ATOM   7240  C1  POPEe 264      -0.065   9.270  30.878  1.00  0.00           C
ATOM   7243  C2  POPEe 264       1.045  10.070  31.618  1.00  0.00           C
ATOM   7245  O21 POPEe 264       1.406   9.460  32.858  1.00  0.00           O
ATOM   7246  C21 POPEe 264       0.485   9.390  33.788  1.00  0.00           C
ATOM   7247  O22 POPEe 264      -0.675   9.761  33.728  1.00  0.00           O
ATOM   7248  C22 POPEe 264       1.075   8.620  34.978  1.00  0.00           C
ATOM   7251  C3  POPEe 264       0.705  11.571  31.788  1.00  0.00           C
ATOM   7254  O31 POPEe 264       1.786  12.260  32.468  1.00  0.00           O
ATOM   7255  C31 POPEe 264       1.446  12.920  33.568  1.00  0.00           C
ATOM   7256  O32 POPEe 264       0.315  13.020  34.008  1.00  0.00           O
ATOM   7257  C32 POPEe 264       2.706  13.471  34.238  1.00  0.00           C
ATOM   7260  C23 POPEe 264       0.455   8.990  36.338  1.00  0.00           C
ATOM   7263  C24 POPEe 264       1.025   8.120  37.468  1.00  0.00           C
ATOM   7266  C25 POPEe 264       0.445   8.481  38.838  1.00  0.00           C
ATOM   7269  C26 POPEe 264       1.084   7.641  39.948  1.00  0.00           C
ATOM   7272  C27 POPEe 264       0.365   7.760  41.298  1.00  0.00           C
ATOM   7275  C28 POPEe 264       1.075   7.010  42.427  1.00  0.00           C
ATOM   7278  C29 POPEe 264       1.064   5.510  42.258  1.00  0.00           C
ATOM   7280 0C21 POPEe 264       0.275   4.630  42.898  1.00  0.00           C
ATOM   7282 1C21 POPEe 264      -0.805   4.950  43.909  1.00  0.00           C
ATOM   7285 2C21 POPEe 264      -0.295   5.600  45.218  1.00  0.00           C
ATOM   7288 3C21 POPEe 264      -0.865   4.930  46.479  1.00  0.00           C
ATOM   7291 4C21 POPEe 264      -0.525   5.680  47.778  1.00  0.00           C
ATOM   7294 5C21 POPEe 264      -1.195   7.060  47.868  1.00  0.00           C
ATOM   7297 6C21 POPEe 264      -1.315   7.570  49.309  1.00  0.00           C
ATOM   7300 7C21 POPEe 264      -2.076   8.900  49.407  1.00  0.00           C
ATOM   7303 8C21 POPEe 264      -2.375   9.310  50.858  1.00  0.00           C
ATOM   7307  C33 POPEe 264       2.516  13.981  35.708  1.00  0.00           C
ATOM   7310  C34 POPEe 264       1.605  15.210  35.818  1.00  0.00           C
ATOM   7313  C35 POPEe 264       1.286  15.681  37.248  1.00  0.00           C
ATOM   7316  C36 POPEe 264       2.496  16.040  38.138  1.00  0.00           C
ATOM   7319  C37 POPEe 264       2.086  16.991  39.277  1.00  0.00           C
ATOM   7322  C38 POPEe 264       3.126  17.141  40.408  1.00  0.00           C
ATOM   7325  C39 POPEe 264       3.046  16.010  41.438  1.00  0.00           C
ATOM   7328 0C31 POPEe 264       4.066  16.120  42.588  1.00  0.00           C
ATOM   7331 1C31 POPEe 264       3.816  15.080  43.698  1.00  0.00           C
ATOM   7334 2C31 POPEe 264       4.996  14.820  44.659  1.00  0.00           C
ATOM   7337 3C31 POPEe 264       5.556  16.090  45.308  1.00  0.00           C
ATOM   7340 4C31 POPEe 264       6.576  15.840  46.428  1.00  0.00           C
ATOM   7343 5C31 POPEe 264       7.016  17.141  47.128  1.00  0.00           C
ATOM   7346 6C31 POPEe 264       7.976  16.901  48.287  1.00  0.00           C
ATOM   7350  NH3 POPEf 265      36.446 106.010  35.538  1.00  0.00           N
ATOM   7354  C12 POPEf 265      37.716 105.260  35.278  1.00  0.00           C
ATOM   7357  C11 POPEf 265      38.626 106.079  34.348  1.00  0.00           C
ATOM   7360  P   POPEf 265      41.016 105.020  34.468  1.00  0.00           P
ATOM   7361  O13 POPEf 265      41.446 103.620  34.258  1.00  0.00           O
ATOM   7362  O14 POPEf 265      41.966 106.130  34.228  1.00  0.00           O
ATOM   7363  O11 POPEf 265      40.606 105.071  35.979  1.00  0.00           O
ATOM   7364  O12 POPEf 265      39.626 105.270  33.747  1.00  0.00           O
ATOM   7365  C1  POPEf 265      41.586 104.910  36.998  1.00  0.00           C
ATOM   7368  C2  POPEf 265      41.086 105.701  38.218  1.00  0.00           C
ATOM   7370  O21 POPEf 265      41.966 106.800  38.488  1.00  0.00           O
ATOM   7371  C21 POPEf 265      41.676 107.950  37.888  1.00  0.00           C
ATOM   7372  O22 POPEf 265      40.696 108.180  37.198  1.00  0.00           O
ATOM   7373  C22 POPEf 265      42.706 108.990  38.328  1.00  0.00           C
ATOM   7376  C3  POPEf 265      41.006 104.810  39.478  1.00  0.00           C
ATOM   7379  O31 POPEf 265      40.346 105.540  40.527  1.00  0.00           O
ATOM   7380  C31 POPEf 265      40.396 104.891  41.697  1.00  0.00           C
ATOM   7381  O32 POPEf 265      40.806 103.750  41.818  1.00  0.00           O
ATOM   7382  C32 POPEf 265      39.916 105.790  42.828  1.00  0.00           C
ATOM   7385  C23 POPEf 265      42.086 110.370  38.677  1.00  0.00           C
ATOM   7388  C24 POPEf 265      42.466 110.910  40.068  1.00  0.00           C
ATOM   7391  C25 POPEf 265      43.936 111.340  40.208  1.00  0.00           C
ATOM   7394  C26 POPEf 265      44.406 111.361  41.669  1.00  0.00           C
ATOM   7397  C27 POPEf 265      45.676 112.200  41.888  1.00  0.00           C
ATOM   7400  C28 POPEf 265      46.136 112.230  43.348  1.00  0.00           C
ATOM   7403  C29 POPEf 265      46.946 113.460  43.698  1.00  0.00           C
ATOM   7405 0C21 POPEf 265      48.276 113.520  43.938  1.00  0.00           C
ATOM   7407 1C21 POPEf 265      49.266 112.391  43.858  1.00  0.00           C
ATOM   7410 2C21 POPEf 265      50.376 112.650  42.838  1.00  0.00           C
ATOM   7413 3C21 POPEf 265      51.356 113.770  43.249  1.00  0.00           C
ATOM   7416 4C21 POPEf 265      52.406 114.060  42.159  1.00  0.00           C
ATOM   7419 5C21 POPEf 265      53.296 112.850  41.879  1.00  0.00           C
ATOM   7422 6C21 POPEf 265      54.436 113.160  40.898  1.00  0.00           C
ATOM   7425 7C21 POPEf 265      55.266 111.919  40.578  1.00  0.00           C
ATOM   7428 8C21 POPEf 265      56.406 112.210  39.598  1.00  0.00           C
ATOM   7432  C33 POPEf 265      40.066 105.100  44.197  1.00  0.00           C
ATOM   7435  C34 POPEf 265      39.846 106.070  45.368  1.00  0.00           C
ATOM   7438  C35 POPEf 265      39.776 105.310  46.688  1.00  0.00           C
ATOM   7441  C36 POPEf 265      39.766 106.221  47.928  1.00  0.00           C
ATOM   7444  C37 POPEf 265      39.546 105.391  49.197  1.00  0.00           C
ATOM   7447  C38 POPEf 265      39.656 106.190  50.508  1.00  0.00           C
ATOM   7450  C39 POPEf 265      41.096 106.540  50.898  1.00  0.00           C
ATOM   7453 0C31 POPEf 265      41.866 105.400  51.578  1.00  0.00           C
ATOM   7456 1C31 POPEf 265      43.356 105.740  51.748  1.00  0.00           C
ATOM   7459 2C31 POPEf 265      44.166 104.651  52.478  1.00  0.00           C
ATOM   7462 3C31 POPEf 265      44.366 104.921  53.968  1.00  0.00           C
ATOM   7465 4C31 POPEf 265      45.426 106.001  54.258  1.00  0.00           C
ATOM   7468 5C31 POPEf 265      45.646 106.230  55.758  1.00  0.00           C
ATOM   7471 6C31 POPEf 265      46.746 107.260  56.047  1.00  0.00           C
ATOM   7475  NH3 POPEg 266      26.476  26.231  67.728  1.00  0.00           N
ATOM   7479  C12 POPEg 266      26.166  25.500  69.008  1.00  0.00           C
ATOM   7482  C11 POPEg 266      25.696  26.450  70.108  1.00  0.00           C
ATOM   7485  P   POPEg 266      23.616  25.280  71.268  1.00  0.00           P
ATOM   7486  O13 POPEg 266      23.386  23.971  70.618  1.00  0.00           O
ATOM   7487  O14 POPEg 266      23.206  25.460  72.678  1.00  0.00           O
ATOM   7488  O11 POPEg 266      22.936  26.401  70.368  1.00  0.00           O
ATOM   7489  O12 POPEg 266      25.136  25.681  71.159  1.00  0.00           O
ATOM   7490  C1  POPEg 266      21.866  26.090  69.458  1.00  0.00           C
ATOM   7493  C2  POPEg 266      22.356  25.641  68.038  1.00  0.00           C
ATOM   7495  O21 POPEg 266      21.966  26.620  67.049  1.00  0.00           O
ATOM   7496  C21 POPEg 266      22.686  26.650  65.938  1.00  0.00           C
ATOM   7497  O22 POPEg 266      23.836  26.231  65.808  1.00  0.00           O
ATOM   7498  C22 POPEg 266      21.866  27.360  64.848  1.00  0.00           C
ATOM   7501  C3  POPEg 266      21.766  24.240  67.658  1.00  0.00           C
ATOM   7504  O31 POPEg 266      22.146  23.860  66.309  1.00  0.00           O
ATOM   7505  C31 POPEg 266      22.766  22.700  66.148  1.00  0.00           C
ATOM   7506  O32 POPEg 266      22.926  21.861  67.007  1.00  0.00           O
ATOM   7507  C32 POPEg 266      23.356  22.681  64.738  1.00  0.00           C
ATOM   7510  C23 POPEg 266      22.706  27.981  63.698  1.00  0.00           C
ATOM   7513  C24 POPEg 266      22.366  27.430  62.308  1.00  0.00           C
ATOM   7516  C25 POPEg 266      23.316  28.001  61.238  1.00  0.00           C
ATOM   7519  C26 POPEg 266      23.076  27.451  59.828  1.00  0.00           C
ATOM   7522  C27 POPEg 266      24.316  27.610  58.938  1.00  0.00           C
ATOM   7525  C28 POPEg 266      24.086  27.150  57.488  1.00  0.00           C
ATOM   7528  C29 POPEg 266      23.206  28.130  56.739  1.00  0.00           C
ATOM   7530 0C21 POPEg 266      21.986  27.881  56.228  1.00  0.00           C
ATOM   7532 1C21 POPEg 266      21.276  26.551  56.318  1.00  0.00           C
ATOM   7535 2C21 POPEg 266      19.796  26.600  55.889  1.00  0.00           C
ATOM   7538 3C21 POPEg 266      19.596  27.050  54.438  1.00  0.00           C
ATOM   7541 4C21 POPEg 266      18.216  26.700  53.848  1.00  0.00           C
ATOM   7544 5C21 POPEg 266      17.966  25.190  53.668  1.00  0.00           C
ATOM   7547 6C21 POPEg 266      19.046  24.480  52.828  1.00  0.00           C
ATOM   7550 7C21 POPEg 266      18.636  23.060  52.418  1.00  0.00           C
ATOM   7553 8C21 POPEg 266      19.606  22.421  51.418  1.00  0.00           C
ATOM   7557  C33 POPEg 266      23.606  21.260  64.168  1.00  0.00           C
ATOM   7560  C34 POPEg 266      24.176  21.280  62.738  1.00  0.00           C
ATOM   7563  C35 POPEg 266      23.346  22.130  61.767  1.00  0.00           C
ATOM   7566  C36 POPEg 266      23.646  21.901  60.288  1.00  0.00           C
ATOM   7569  C37 POPEg 266      22.776  22.821  59.407  1.00  0.00           C
ATOM   7572  C38 POPEg 266      22.676  22.391  57.938  1.00  0.00           C
ATOM   7575  C39 POPEg 266      24.026  22.400  57.208  1.00  0.00           C
ATOM   7578 0C31 POPEg 266      23.906  22.040  55.718  1.00  0.00           C
ATOM   7581 1C31 POPEg 266      23.446  23.210  54.838  1.00  0.00           C
ATOM   7584 2C31 POPEg 266      23.326  22.790  53.358  1.00  0.00           C
ATOM   7587 3C31 POPEg 266      23.736  23.880  52.367  1.00  0.00           C
ATOM   7590 4C31 POPEg 266      25.256  24.001  52.227  1.00  0.00           C
ATOM   7593 5C31 POPEg 266      25.686  25.170  51.328  1.00  0.00           C
ATOM   7596 6C31 POPEg 266      27.206  25.260  51.148  1.00  0.00           C
ATOM   7600  NH3 POPEh 267      96.746  74.880  77.608  1.00  0.00           N
ATOM   7604  C12 POPEh 267      95.746  75.990  77.658  1.00  0.00           C
ATOM   7607  C11 POPEh 267      95.786  76.660  79.028  1.00  0.00           C
ATOM   7610  P   POPEh 267      98.136  76.741  80.178  1.00  0.00           P
ATOM   7611  O13 POPEh 267      99.166  77.770  80.357  1.00  0.00           O
ATOM   7612  O14 POPEh 267      97.516  76.141  81.378  1.00  0.00           O
ATOM   7613  O11 POPEh 267      98.686  75.560  79.269  1.00  0.00           O
ATOM   7614  O12 POPEh 267      97.026  77.340  79.227  1.00  0.00           O
ATOM   7615  C1  POPEh 267     100.096  75.431  79.048  1.00  0.00           C
ATOM   7618  C2  POPEh 267     100.356  74.571  77.787  1.00  0.00           C
ATOM   7620  O21 POPEh 267      99.686  75.210  76.677  1.00  0.00           O
ATOM   7621  C21 POPEh 267     100.346  76.250  76.178  1.00  0.00           C
ATOM   7622  O22 POPEh 267     101.416  76.681  76.548  1.00  0.00           O
ATOM   7623  C22 POPEh 267      99.496  76.850  75.059  1.00  0.00           C
ATOM   7626  C3  POPEh 267      99.826  73.100  77.968  1.00  0.00           C
ATOM   7629  O31 POPEh 267      98.976  72.630  76.888  1.00  0.00           O
ATOM   7630  C31 POPEh 267      99.596  72.410  75.718  1.00  0.00           C
ATOM   7631  O32 POPEh 267     100.796  72.450  75.528  1.00  0.00           O
ATOM   7632  C32 POPEh 267      98.475  72.420  74.668  1.00  0.00           C
ATOM   7635  C23 POPEh 267     100.316  77.720  74.087  1.00  0.00           C
ATOM   7638  C24 POPEh 267     101.076  76.919  73.028  1.00  0.00           C
ATOM   7641  C25 POPEh 267     101.876  77.840  72.087  1.00  0.00           C
ATOM   7644  C26 POPEh 267     102.236  77.151  70.768  1.00  0.00           C
ATOM   7647  C27 POPEh 267     103.296  77.900  69.957  1.00  0.00           C
ATOM   7650  C28 POPEh 267     103.576  77.281  68.567  1.00  0.00           C
ATOM   7653  C29 POPEh 267     102.546  77.640  67.527  1.00  0.00           C
ATOM   7655 0C21 POPEh 267     102.556  77.230  66.248  1.00  0.00           C
ATOM   7657 1C21 POPEh 267     103.556  76.311  65.598  1.00  0.00           C
ATOM   7660 2C21 POPEh 267     104.336  76.930  64.438  1.00  0.00           C
ATOM   7663 3C21 POPEh 267     103.456  77.291  63.228  1.00  0.00           C
ATOM   7666 4C21 POPEh 267     104.316  77.460  61.958  1.00  0.00           C
ATOM   7669 5C21 POPEh 267     103.546  78.010  60.758  1.00  0.00           C
ATOM   7672 6C21 POPEh 267     102.636  76.990  60.049  1.00  0.00           C
ATOM   7675 7C21 POPEh 267     101.806  77.650  58.938  1.00  0.00           C
ATOM   7678 8C21 POPEh 267     100.926  76.670  58.148  1.00  0.00           C
ATOM   7682  C33 POPEh 267      98.846  71.751  73.328  1.00  0.00           C
ATOM   7685  C34 POPEh 267      97.786  71.971  72.227  1.00  0.00           C
ATOM   7688  C35 POPEh 267      97.716  73.420  71.718  1.00  0.00           C
ATOM   7691  C36 POPEh 267      97.056  73.581  70.337  1.00  0.00           C
ATOM   7694  C37 POPEh 267      97.316  74.960  69.718  1.00  0.00           C
ATOM   7697  C38 POPEh 267      97.296  75.011  68.178  1.00  0.00           C
ATOM   7700  C39 POPEh 267      95.936  75.380  67.568  1.00  0.00           C
ATOM   7703 0C31 POPEh 267      96.056  76.060  66.198  1.00  0.00           C
ATOM   7706 1C31 POPEh 267      94.696  76.260  65.508  1.00  0.00           C
ATOM   7709 2C31 POPEh 267      94.696  77.281  64.358  1.00  0.00           C
ATOM   7712 3C31 POPEh 267      95.786  77.040  63.298  1.00  0.00           C
ATOM   7715 4C31 POPEh 267      95.586  77.891  62.028  1.00  0.00           C
ATOM   7718 5C31 POPEh 267      96.725  77.701  61.008  1.00  0.00           C
ATOM   7721 6C31 POPEh 267      96.466  78.361  59.657  1.00  0.00           C
ATOM   7725  NH3 POPEi 268      80.076 115.150  32.638  1.00  0.00           N
ATOM   7729  C12 POPEi 268      80.975 114.611  31.548  1.00  0.00           C
ATOM   7732  C11 POPEi 268      82.256 114.060  32.168  1.00  0.00           C
ATOM   7735  P   POPEi 268      83.816 116.120  32.628  1.00  0.00           P
ATOM   7736  O13 POPEi 268      84.876 115.480  31.848  1.00  0.00           O
ATOM   7737  O14 POPEi 268      83.146 117.270  31.978  1.00  0.00           O
ATOM   7738  O11 POPEi 268      84.336 116.560  34.048  1.00  0.00           O
ATOM   7739  O12 POPEi 268      82.756 115.030  33.058  1.00  0.00           O
ATOM   7740  C1  POPEi 268      83.976 115.780  35.208  1.00  0.00           C
ATOM   7743  C2  POPEi 268      84.266 116.580  36.498  1.00  0.00           C
ATOM   7745  O21 POPEi 268      83.586 116.010  37.638  1.00  0.00           O
ATOM   7746  C21 POPEi 268      84.096 114.880  38.098  1.00  0.00           C
ATOM   7747  O22 POPEi 268      84.976 114.220  37.568  1.00  0.00           O
ATOM   7748  C22 POPEi 268      83.436 114.540  39.438  1.00  0.00           C
ATOM   7751  C3  POPEi 268      83.766 118.040  36.247  1.00  0.00           C
ATOM   7754  O31 POPEi 268      83.416 118.830  37.398  1.00  0.00           O
ATOM   7755  C31 POPEi 268      84.426 119.220  38.148  1.00  0.00           C
ATOM   7756  O32 POPEi 268      85.566 118.800  38.098  1.00  0.00           O
ATOM   7757  C32 POPEi 268      83.945 120.310  39.108  1.00  0.00           C
ATOM   7760  C23 POPEi 268      84.506 114.311  40.517  1.00  0.00           C
ATOM   7763  C24 POPEi 268      83.936 113.920  41.888  1.00  0.00           C
ATOM   7766  C25 POPEi 268      83.195 115.061  42.588  1.00  0.00           C
ATOM   7769  C26 POPEi 268      82.966 114.800  44.078  1.00  0.00           C
ATOM   7772  C27 POPEi 268      82.346 116.010  44.808  1.00  0.00           C
ATOM   7775  C28 POPEi 268      82.656 116.079  46.308  1.00  0.00           C
ATOM   7778  C29 POPEi 268      82.416 114.791  47.037  1.00  0.00           C
ATOM   7780 0C21 POPEi 268      82.326 114.651  48.368  1.00  0.00           C
ATOM   7782 1C21 POPEi 268      82.436 115.740  49.398  1.00  0.00           C
ATOM   7785 2C21 POPEi 268      81.236 115.721  50.368  1.00  0.00           C
ATOM   7788 3C21 POPEi 268      81.056 114.340  51.008  1.00  0.00           C
ATOM   7791 4C21 POPEi 268      80.186 114.279  52.258  1.00  0.00           C
ATOM   7794 5C21 POPEi 268      80.216 112.860  52.818  1.00  0.00           C
ATOM   7797 6C21 POPEi 268      79.306 112.660  54.028  1.00  0.00           C
ATOM   7800 7C21 POPEi 268      79.276 111.200  54.499  1.00  0.00           C
ATOM   7803 8C21 POPEi 268      78.266 110.990  55.608  1.00  0.00           C
ATOM   7807  C33 POPEi 268      84.376 119.931  40.538  1.00  0.00           C
ATOM   7810  C34 POPEi 268      83.986 120.939  41.618  1.00  0.00           C
ATOM   7813  C35 POPEi 268      84.496 120.480  42.989  1.00  0.00           C
ATOM   7816  C36 POPEi 268      84.116 121.390  44.158  1.00  0.00           C
ATOM   7819  C37 POPEi 268      84.526 120.740  45.489  1.00  0.00           C
ATOM   7822  C38 POPEi 268      84.266 121.610  46.718  1.00  0.00           C
ATOM   7825  C39 POPEi 268      84.786 120.950  47.998  1.00  0.00           C
ATOM   7828 0C31 POPEi 268      83.866 119.850  48.549  1.00  0.00           C
ATOM   7831 1C31 POPEi 268      84.596 118.840  49.458  1.00  0.00           C
ATOM   7834 2C31 POPEi 268      85.506 119.490  50.508  1.00  0.00           C
ATOM   7837 3C31 POPEi 268      86.246 118.490  51.409  1.00  0.00           C
ATOM   7840 4C31 POPEi 268      87.356 119.200  52.188  1.00  0.00           C
ATOM   7843 5C31 POPEi 268      88.195 118.280  53.078  1.00  0.00           C
ATOM   7846 6C31 POPEi 268      89.376 119.030  53.698  1.00  0.00           C
ATOM   7850  NH3 POPEj 269      61.736  75.960  37.168  1.00  0.00           N
ATOM   7854  C12 POPEj 269      63.046  76.641  36.958  1.00  0.00           C
ATOM   7857  C11 POPEj 269      64.086  75.621  36.478  1.00  0.00           C
ATOM   7860  P   POPEj 269      66.516  76.560  36.878  1.00  0.00           P
ATOM   7861  O13 POPEj 269      67.356  77.580  36.228  1.00  0.00           O
ATOM   7862  O14 POPEj 269      67.196  75.299  37.238  1.00  0.00           O
ATOM   7863  O11 POPEj 269      65.906  77.300  38.157  1.00  0.00           O
ATOM   7864  O12 POPEj 269      65.246  76.291  35.988  1.00  0.00           O
ATOM   7865  C1  POPEj 269      66.036  76.710  39.448  1.00  0.00           C
ATOM   7868  C2  POPEj 269      65.656  77.681  40.608  1.00  0.00           C
ATOM   7870  O21 POPEj 269      66.096  76.930  41.748  1.00  0.00           O
ATOM   7871  C21 POPEj 269      66.306  77.571  42.858  1.00  0.00           C
ATOM   7872  O22 POPEj 269      66.046  78.750  43.068  1.00  0.00           O
ATOM   7873  C22 POPEj 269      66.926  76.580  43.848  1.00  0.00           C
ATOM   7876  C3  POPEj 269      64.126  78.081  40.688  1.00  0.00           C
ATOM   7879  O31 POPEj 269      63.586  77.900  42.019  1.00  0.00           O
ATOM   7880  C31 POPEj 269      62.706  78.770  42.478  1.00  0.00           C
ATOM   7881  O32 POPEj 269      62.126  79.620  41.828  1.00  0.00           O
ATOM   7882  C32 POPEj 269      62.626  78.651  43.998  1.00  0.00           C
ATOM   7885  C23 POPEj 269      66.636  76.919  45.308  1.00  0.00           C
ATOM   7888  C24 POPEj 269      65.246  76.490  45.758  1.00  0.00           C
ATOM   7891  C25 POPEj 269      64.886  77.090  47.118  1.00  0.00           C
ATOM   7894  C26 POPEj 269      64.666  76.060  48.238  1.00  0.00           C
ATOM   7897  C27 POPEj 269      64.306  76.770  49.548  1.00  0.00           C
ATOM   7900  C28 POPEj 269      63.856  75.821  50.657  1.00  0.00           C
ATOM   7903  C29 POPEj 269      64.966  74.920  51.128  1.00  0.00           C
ATOM   7905 0C21 POPEj 269      65.596  74.979  52.318  1.00  0.00           C
ATOM   7907 1C21 POPEj 269      65.306  75.970  53.418  1.00  0.00           C
ATOM   7910 2C21 POPEj 269      65.586  75.431  54.828  1.00  0.00           C
ATOM   7913 3C21 POPEj 269      64.606  74.371  55.368  1.00  0.00           C
ATOM   7916 4C21 POPEj 269      63.146  74.850  55.368  1.00  0.00           C
ATOM   7919 5C21 POPEj 269      62.176  73.979  56.198  1.00  0.00           C
ATOM   7922 6C21 POPEj 269      62.266  74.200  57.708  1.00  0.00           C
ATOM   7925 7C21 POPEj 269      61.196  73.401  58.468  1.00  0.00           C
ATOM   7928 8C21 POPEj 269      61.356  73.410  59.988  1.00  0.00           C
ATOM   7932  C33 POPEj 269      61.586  79.620  44.628  1.00  0.00           C
ATOM   7935  C34 POPEj 269      61.796  79.800  46.138  1.00  0.00           C
ATOM   7938  C35 POPEj 269      60.756  80.750  46.777  1.00  0.00           C
ATOM   7941  C36 POPEj 269      61.246  81.420  48.068  1.00  0.00           C
ATOM   7944  C37 POPEj 269      60.266  82.480  48.578  1.00  0.00           C
ATOM   7947  C38 POPEj 269      60.716  83.230  49.848  1.00  0.00           C
ATOM   7950  C39 POPEj 269      61.556  84.490  49.598  1.00  0.00           C
ATOM   7953 0C31 POPEj 269      61.946  85.230  50.889  1.00  0.00           C
ATOM   7956 1C31 POPEj 269      62.726  86.530  50.629  1.00  0.00           C
ATOM   7959 2C31 POPEj 269      63.366  87.141  51.898  1.00  0.00           C
ATOM   7962 3C31 POPEj 269      64.156  88.430  51.608  1.00  0.00           C
ATOM   7965 4C31 POPEj 269      65.266  88.760  52.628  1.00  0.00           C
ATOM   7968 5C31 POPEj 269      64.806  89.340  53.968  1.00  0.00           C
ATOM   7971 6C31 POPEj 269      64.626  88.280  55.048  1.00  0.00           C
ATOM   7975  NH3 POPEk 270     116.216  56.780  75.837  1.00  0.00           N
ATOM   7979  C12 POPEk 270     116.486  57.311  77.218  1.00  0.00           C
ATOM   7982  C11 POPEk 270     115.546  56.591  78.208  1.00  0.00           C
ATOM   7985  P   POPEk 270     116.826  54.350  78.278  1.00  0.00           P
ATOM   7986  O13 POPEk 270     117.676  54.420  77.068  1.00  0.00           O
ATOM   7987  O14 POPEk 270     117.436  54.690  79.568  1.00  0.00           O
ATOM   7988  O11 POPEk 270     116.255  52.869  78.357  1.00  0.00           O
ATOM   7989  O12 POPEk 270     115.526  55.190  77.988  1.00  0.00           O
ATOM   7990  C1  POPEk 270     115.046  52.550  77.658  1.00  0.00           C
ATOM   7993  C2  POPEk 270     115.236  52.600  76.117  1.00  0.00           C
ATOM   7995  O21 POPEk 270     113.976  52.280  75.488  1.00  0.00           O
ATOM   7996  C21 POPEk 270     113.766  52.880  74.328  1.00  0.00           C
ATOM   7997  O22 POPEk 270     114.366  53.870  73.918  1.00  0.00           O
ATOM   7998  C22 POPEk 270     112.706  52.111  73.558  1.00  0.00           C
ATOM   8001  C3  POPEk 270     116.356  51.611  75.678  1.00  0.00           C
ATOM   8004  O31 POPEk 270     117.126  52.130  74.578  1.00  0.00           O
ATOM   8005  C31 POPEk 270     116.725  51.801  73.368  1.00  0.00           C
ATOM   8006  O32 POPEk 270     115.766  51.110  73.078  1.00  0.00           O
ATOM   8007  C32 POPEk 270     117.666  52.479  72.378  1.00  0.00           C
ATOM   8010  C23 POPEk 270     112.426  52.710  72.158  1.00  0.00           C
ATOM   8013  C24 POPEk 270     111.636  51.760  71.268  1.00  0.00           C
ATOM   8016  C25 POPEk 270     111.266  52.350  69.909  1.00  0.00           C
ATOM   8019  C26 POPEk 270     110.526  51.360  69.008  1.00  0.00           C
ATOM   8022  C27 POPEk 270     109.856  52.090  67.837  1.00  0.00           C
ATOM   8025  C28 POPEk 270     109.366  51.201  66.688  1.00  0.00           C
ATOM   8028  C29 POPEk 270     108.136  50.401  67.007  1.00  0.00           C
ATOM   8030 0C21 POPEk 270     106.856  50.810  66.848  1.00  0.00           C
ATOM   8032 1C21 POPEk 270     106.395  52.171  66.388  1.00  0.00           C
ATOM   8035 2C21 POPEk 270     106.536  52.500  64.878  1.00  0.00           C
ATOM   8038 3C21 POPEk 270     105.846  51.500  63.938  1.00  0.00           C
ATOM   8041 4C21 POPEk 270     105.806  51.990  62.479  1.00  0.00           C
ATOM   8044 5C21 POPEk 270     105.256  50.960  61.478  1.00  0.00           C
ATOM   8047 6C21 POPEk 270     103.836  50.481  61.778  1.00  0.00           C
ATOM   8050 7C21 POPEk 270     103.236  49.630  60.657  1.00  0.00           C
ATOM   8053 8C21 POPEk 270     101.826  49.111  60.968  1.00  0.00           C
ATOM   8057  C33 POPEk 270     117.365  52.120  70.908  1.00  0.00           C
ATOM   8060  C34 POPEk 270     118.056  53.060  69.909  1.00  0.00           C
ATOM   8063  C35 POPEk 270     117.936  52.550  68.468  1.00  0.00           C
ATOM   8066  C36 POPEk 270     118.466  53.520  67.409  1.00  0.00           C
ATOM   8069  C37 POPEk 270     118.446  52.890  66.008  1.00  0.00           C
ATOM   8072  C38 POPEk 270     118.416  53.911  64.858  1.00  0.00           C
ATOM   8075  C39 POPEk 270     119.716  54.681  64.638  1.00  0.00           C
ATOM   8078 0C31 POPEk 270     119.496  55.970  63.818  1.00  0.00           C
ATOM   8081 1C31 POPEk 270     120.746  56.830  63.628  1.00  0.00           C
ATOM   8084 2C31 POPEk 270     120.386  58.321  63.528  1.00  0.00           C
ATOM   8087 3C31 POPEk 270     121.596  59.231  63.278  1.00  0.00           C
ATOM   8090 4C31 POPEk 270     121.316  60.710  63.558  1.00  0.00           C
ATOM   8093 5C31 POPEk 270     122.476  61.641  63.158  1.00  0.00           C
ATOM   8096 6C31 POPEk 270     122.246  63.121  63.477  1.00  0.00           C
ATOM   8100  NH3 POPEl 271      69.716  16.190  34.088  1.00  0.00           N
ATOM   8104  C12 POPEl 271      70.156  16.460  32.668  1.00  0.00           C
ATOM   8107  C11 POPEl 271      69.116  15.911  31.688  1.00  0.00           C
ATOM   8110  P   POPEl 271      66.556  16.101  32.128  1.00  0.00           P
ATOM   8111  O13 POPEl 271      65.896  15.740  30.848  1.00  0.00           O
ATOM   8112  O14 POPEl 271      66.796  15.030  33.128  1.00  0.00           O
ATOM   8113  O11 POPEl 271      65.826  17.301  32.858  1.00  0.00           O
ATOM   8114  O12 POPEl 271      67.956  16.720  31.777  1.00  0.00           O
ATOM   8115  C1  POPEl 271      66.476  18.170  33.799  1.00  0.00           C
ATOM   8118  C2  POPEl 271      65.726  18.230  35.168  1.00  0.00           C
ATOM   8120  O21 POPEl 271      66.336  19.110  36.128  1.00  0.00           O
ATOM   8121  C21 POPEl 271      67.556  18.841  36.568  1.00  0.00           C
ATOM   8122  O22 POPEl 271      68.296  17.950  36.177  1.00  0.00           O
ATOM   8123  C22 POPEl 271      67.806  19.731  37.798  1.00  0.00           C
ATOM   8126  C3  POPEl 271      65.376  16.850  35.798  1.00  0.00           C
ATOM   8129  O31 POPEl 271      64.446  17.050  36.878  1.00  0.00           O
ATOM   8130  C31 POPEl 271      64.596  16.710  38.148  1.00  0.00           C
ATOM   8131  O32 POPEl 271      63.746  16.861  39.018  1.00  0.00           O
ATOM   8132  C32 POPEl 271      65.976  16.171  38.508  1.00  0.00           C
ATOM   8135  C23 POPEl 271      69.116  19.401  38.558  1.00  0.00           C
ATOM   8138  C24 POPEl 271      69.156  19.921  40.008  1.00  0.00           C
ATOM   8141  C25 POPEl 271      68.776  21.401  40.159  1.00  0.00           C
ATOM   8144  C26 POPEl 271      69.166  22.010  41.518  1.00  0.00           C
ATOM   8147  C27 POPEl 271      68.746  23.490  41.618  1.00  0.00           C
ATOM   8150  C28 POPEl 271      69.516  24.320  42.668  1.00  0.00           C
ATOM   8153  C29 POPEl 271      69.346  23.780  44.068  1.00  0.00           C
ATOM   8155 0C21 POPEl 271      70.286  23.701  45.028  1.00  0.00           C
ATOM   8157 1C21 POPEl 271      71.726  24.150  44.938  1.00  0.00           C
ATOM   8160 2C21 POPEl 271      72.716  23.051  45.338  1.00  0.00           C
ATOM   8163 3C21 POPEl 271      72.736  22.751  46.837  1.00  0.00           C
ATOM   8166 4C21 POPEl 271      73.786  21.700  47.218  1.00  0.00           C
ATOM   8169 5C21 POPEl 271      73.766  21.380  48.718  1.00  0.00           C
ATOM   8172 6C21 POPEl 271      74.866  20.400  49.158  1.00  0.00           C
ATOM   8175 7C21 POPEl 271      74.786  20.051  50.648  1.00  0.00           C
ATOM   8178 8C21 POPEl 271      75.896  19.100  51.117  1.00  0.00           C
ATOM   8182  C33 POPEl 271      66.176  16.201  40.048  1.00  0.00           C
ATOM   8185  C34 POPEl 271      67.646  16.060  40.447  1.00  0.00           C
ATOM   8188  C35 POPEl 271      67.936  16.370  41.918  1.00  0.00           C
ATOM   8191  C36 POPEl 271      67.376  15.321  42.888  1.00  0.00           C
ATOM   8194  C37 POPEl 271      68.076  15.401  44.258  1.00  0.00           C
ATOM   8197  C38 POPEl 271      67.636  14.301  45.229  1.00  0.00           C
ATOM   8200  C39 POPEl 271      68.366  14.410  46.568  1.00  0.00           C
ATOM   8203 0C31 POPEl 271      68.006  13.280  47.538  1.00  0.00           C
ATOM   8206 1C31 POPEl 271      68.586  13.490  48.938  1.00  0.00           C
ATOM   8209 2C31 POPEl 271      68.186  12.391  49.927  1.00  0.00           C
ATOM   8212 3C31 POPEl 271      68.846  12.580  51.298  1.00  0.00           C
ATOM   8215 4C31 POPEl 271      68.416  11.510  52.318  1.00  0.00           C
ATOM   8218 5C31 POPEl 271      69.046  11.730  53.698  1.00  0.00           C
ATOM   8221 6C31 POPEl 271      68.596  10.700  54.738  1.00  0.00           C
ATOM   8225  NH3 POPEm 272     100.776  67.030  78.538  1.00  0.00           N
ATOM   8229  C12 POPEm 272     101.876  68.041  78.318  1.00  0.00           C
ATOM   8232  C11 POPEm 272     103.246  67.571  78.827  1.00  0.00           C
ATOM   8235  P   POPEm 272     104.756  68.001  80.857  1.00  0.00           P
ATOM   8236  O13 POPEm 272     104.606  68.261  82.298  1.00  0.00           O
ATOM   8237  O14 POPEm 272     105.626  66.850  80.518  1.00  0.00           O
ATOM   8238  O11 POPEm 272     105.145  69.330  80.118  1.00  0.00           O
ATOM   8239  O12 POPEm 272     103.335  67.660  80.267  1.00  0.00           O
ATOM   8240  C1  POPEm 272     106.395  69.681  79.568  1.00  0.00           C
ATOM   8243  C2  POPEm 272     106.596  71.221  79.628  1.00  0.00           C
ATOM   8245  O21 POPEm 272     105.695  71.830  78.678  1.00  0.00           O
ATOM   8246  C21 POPEm 272     105.706  73.130  78.518  1.00  0.00           C
ATOM   8247  O22 POPEm 272     106.096  73.960  79.318  1.00  0.00           O
ATOM   8248  C22 POPEm 272     105.016  73.480  77.208  1.00  0.00           C
ATOM   8251  C3  POPEm 272     108.076  71.611  79.348  1.00  0.00           C
ATOM   8254  O31 POPEm 272     108.386  71.380  77.958  1.00  0.00           O
ATOM   8255  C31 POPEm 272     109.046  70.270  77.647  1.00  0.00           C
ATOM   8256  O32 POPEm 272     109.496  69.460  78.438  1.00  0.00           O
ATOM   8257  C32 POPEm 272     109.085  70.170  76.128  1.00  0.00           C
ATOM   8260  C23 POPEm 272     105.876  74.400  76.327  1.00  0.00           C
ATOM   8263  C24 POPEm 272     105.666  74.119  74.828  1.00  0.00           C
ATOM   8266  C25 POPEm 272     106.395  75.141  73.947  1.00  0.00           C
ATOM   8269  C26 POPEm 272     105.586  76.431  73.748  1.00  0.00           C
ATOM   8272  C27 POPEm 272     106.486  77.620  73.418  1.00  0.00           C
ATOM   8275  C28 POPEm 272     105.706  78.940  73.337  1.00  0.00           C
ATOM   8278  C29 POPEm 272     106.546  80.190  73.287  1.00  0.00           C
ATOM   8280 0C21 POPEm 272     107.326  80.581  72.268  1.00  0.00           C
ATOM   8282 1C21 POPEm 272     107.546  79.829  70.968  1.00  0.00           C
ATOM   8285 2C21 POPEm 272     107.085  80.610  69.718  1.00  0.00           C
ATOM   8288 3C21 POPEm 272     105.566  80.790  69.638  1.00  0.00           C
ATOM   8291 4C21 POPEm 272     105.106  81.580  68.398  1.00  0.00           C
ATOM   8294 5C21 POPEm 272     105.556  80.990  67.058  1.00  0.00           C
ATOM   8297 6C21 POPEm 272     104.896  81.691  65.868  1.00  0.00           C
ATOM   8300 7C21 POPEm 272     105.446  81.221  64.518  1.00  0.00           C
ATOM   8303 8C21 POPEm 272     104.806  81.940  63.328  1.00  0.00           C
ATOM   8307  C33 POPEm 272     109.386  68.751  75.608  1.00  0.00           C
ATOM   8310  C34 POPEm 272     110.846  68.321  75.718  1.00  0.00           C
ATOM   8313  C35 POPEm 272     111.156  67.030  74.928  1.00  0.00           C
ATOM   8316  C36 POPEm 272     110.346  65.810  75.398  1.00  0.00           C
ATOM   8319  C37 POPEm 272     109.356  65.321  74.339  1.00  0.00           C
ATOM   8322  C38 POPEm 272     108.576  64.071  74.798  1.00  0.00           C
ATOM   8325  C39 POPEm 272     108.016  63.221  73.637  1.00  0.00           C
ATOM   8328 0C31 POPEm 272     109.136  62.620  72.787  1.00  0.00           C
ATOM   8331 1C31 POPEm 272     108.646  61.571  71.788  1.00  0.00           C
ATOM   8334 2C31 POPEm 272     109.826  60.810  71.159  1.00  0.00           C
ATOM   8337 3C31 POPEm 272     109.986  61.071  69.658  1.00  0.00           C
ATOM   8340 4C31 POPEm 272     111.156  60.251  69.087  1.00  0.00           C
ATOM   8343 5C31 POPEm 272     111.395  60.530  67.608  1.00  0.00           C
ATOM   8346 6C31 POPEm 272     112.476  59.620  66.998  1.00  0.00           C
ATOM   8350  NH3 POPEn 273     108.556  88.310  35.447  1.00  0.00           N
ATOM   8354  C12 POPEn 273     107.636  88.630  34.298  1.00  0.00           C
ATOM   8357  C11 POPEn 273     108.046  89.940  33.578  1.00  0.00           C
ATOM   8360  P   POPEn 273     106.536  91.821  32.518  1.00  0.00           P
ATOM   8361  O13 POPEn 273     107.576  92.600  31.788  1.00  0.00           O
ATOM   8362  O14 POPEn 273     105.176  91.770  31.938  1.00  0.00           O
ATOM   8363  O11 POPEn 273     106.376  92.260  34.048  1.00  0.00           O
ATOM   8364  O12 POPEn 273     107.026  90.330  32.658  1.00  0.00           O
ATOM   8365  C1  POPEn 273     105.126  91.900  34.659  1.00  0.00           C
ATOM   8368  C2  POPEn 273     105.106  92.180  36.177  1.00  0.00           C
ATOM   8370  O21 POPEn 273     105.826  91.151  36.858  1.00  0.00           O
ATOM   8371  C21 POPEn 273     107.126  91.311  37.178  1.00  0.00           C
ATOM   8372  O22 POPEn 273     107.916  90.380  37.118  1.00  0.00           O
ATOM   8373  C22 POPEn 273     107.505  92.701  37.688  1.00  0.00           C
ATOM   8376  C3  POPEn 273     103.646  92.160  36.718  1.00  0.00           C
ATOM   8379  O31 POPEn 273     103.556  92.230  38.157  1.00  0.00           O
ATOM   8380  C31 POPEn 273     103.816  93.430  38.688  1.00  0.00           C
ATOM   8381  O32 POPEn 273     104.166  94.410  38.048  1.00  0.00           O
ATOM   8382  C32 POPEn 273     103.566  93.361  40.197  1.00  0.00           C
ATOM   8385  C23 POPEn 273     108.396  92.650  38.958  1.00  0.00           C
ATOM   8388  C24 POPEn 273     108.776  94.051  39.438  1.00  0.00           C
ATOM   8391  C25 POPEn 273     109.066  94.150  40.948  1.00  0.00           C
ATOM   8394  C26 POPEn 273     110.096  93.141  41.479  1.00  0.00           C
ATOM   8397  C27 POPEn 273     110.136  93.160  43.008  1.00  0.00           C
ATOM   8400  C28 POPEn 273     111.026  92.071  43.617  1.00  0.00           C
ATOM   8403  C29 POPEn 273     112.486  92.401  43.479  1.00  0.00           C
ATOM   8405 0C21 POPEn 273     113.466  92.071  44.337  1.00  0.00           C
ATOM   8407 1C21 POPEn 273     113.316  91.230  45.587  1.00  0.00           C
ATOM   8410 2C21 POPEn 273     114.676  90.970  46.268  1.00  0.00           C
ATOM   8413 3C21 POPEn 273     115.136  92.141  47.159  1.00  0.00           C
ATOM   8416 4C21 POPEn 273     114.636  91.990  48.598  1.00  0.00           C
ATOM   8419 5C21 POPEn 273     114.966  93.169  49.519  1.00  0.00           C
ATOM   8422 6C21 POPEn 273     116.445  93.290  49.888  1.00  0.00           C
ATOM   8425 7C21 POPEn 273     116.676  94.370  50.958  1.00  0.00           C
ATOM   8428 8C21 POPEn 273     118.146  94.549  51.348  1.00  0.00           C
ATOM   8432  C33 POPEn 273     104.746  93.850  41.078  1.00  0.00           C
ATOM   8435  C34 POPEn 273     104.445  93.610  42.568  1.00  0.00           C
ATOM   8438  C35 POPEn 273     105.666  93.721  43.498  1.00  0.00           C
ATOM   8441  C36 POPEn 273     106.036  95.140  43.947  1.00  0.00           C
ATOM   8444  C37 POPEn 273     107.116  95.111  45.038  1.00  0.00           C
ATOM   8447  C38 POPEn 273     107.476  96.470  45.648  1.00  0.00           C
ATOM   8450  C39 POPEn 273     108.276  97.401  44.729  1.00  0.00           C
ATOM   8453 0C31 POPEn 273     109.766  97.021  44.528  1.00  0.00           C
ATOM   8456 1C31 POPEn 273     110.396  97.910  43.448  1.00  0.00           C
ATOM   8459 2C31 POPEn 273     111.916  97.821  43.278  1.00  0.00           C
ATOM   8462 3C31 POPEn 273     112.406  96.540  42.588  1.00  0.00           C
ATOM   8465 4C31 POPEn 273     113.846  96.660  42.058  1.00  0.00           C
ATOM   8468 5C31 POPEn 273     114.346  95.350  41.428  1.00  0.00           C
ATOM   8471 6C31 POPEn 273     115.736  95.431  40.787  1.00  0.00           C
ATOM   8475  NH3 POPEo 274      92.956 125.551  32.358  1.00  0.00           N
ATOM   8479  C12 POPEo 274      93.376 126.941  31.928  1.00  0.00           C
ATOM   8482  C11 POPEo 274      94.896 127.031  31.758  1.00  0.00           C
ATOM   8485  P   POPEo 274      96.076 124.960  30.718  1.00  0.00           P
ATOM   8486  O13 POPEo 274      95.886 124.160  29.478  1.00  0.00           O
ATOM   8487  O14 POPEo 274      97.456 125.242  31.178  1.00  0.00           O
ATOM   8488  O11 POPEo 274      95.226 124.300  31.858  1.00  0.00           O
ATOM   8489  O12 POPEo 274      95.306 126.321  30.588  1.00  0.00           O
ATOM   8490  C1  POPEo 274      95.656 123.110  32.497  1.00  0.00           C
ATOM   8493  C2  POPEo 274      94.876 122.840  33.818  1.00  0.00           C
ATOM   8495  O21 POPEo 274      94.736 123.990  34.678  1.00  0.00           O
ATOM   8496  C21 POPEo 274      95.866 124.469  35.197  1.00  0.00           C
ATOM   8497  O22 POPEo 274      96.996 124.300  34.799  1.00  0.00           O
ATOM   8498  C22 POPEo 274      95.526 125.150  36.518  1.00  0.00           C
ATOM   8501  C3  POPEo 274      95.436 121.590  34.568  1.00  0.00           C
ATOM   8504  O31 POPEo 274      94.876 121.330  35.868  1.00  0.00           O
ATOM   8505  C31 POPEo 274      93.626 120.880  35.909  1.00  0.00           C
ATOM   8506  O32 POPEo 274      92.816 120.910  35.008  1.00  0.00           O
ATOM   8507  C32 POPEo 274      93.416 120.190  37.258  1.00  0.00           C
ATOM   8510  C23 POPEo 274      95.636 124.110  37.658  1.00  0.00           C
ATOM   8513  C24 POPEo 274      95.666 124.710  39.068  1.00  0.00           C
ATOM   8516  C25 POPEo 274      96.826 124.130  39.888  1.00  0.00           C
ATOM   8519  C26 POPEo 274      96.896 124.590  41.348  1.00  0.00           C
ATOM   8522  C27 POPEo 274      96.046 123.740  42.299  1.00  0.00           C
ATOM   8525  C28 POPEo 274      96.676 123.560  43.698  1.00  0.00           C
ATOM   8528  C29 POPEo 274      96.886 124.841  44.468  1.00  0.00           C
ATOM   8530 0C21 POPEo 274      97.596 124.901  45.608  1.00  0.00           C
ATOM   8532 1C21 POPEo 274      98.256 123.710  46.247  1.00  0.00           C
ATOM   8535 2C21 POPEo 274      99.046 123.990  47.538  1.00  0.00           C
ATOM   8538 3C21 POPEo 274      98.176 124.440  48.718  1.00  0.00           C
ATOM   8541 4C21 POPEo 274      98.736 124.001  50.078  1.00  0.00           C
ATOM   8544 5C21 POPEo 274     100.136 124.520  50.408  1.00  0.00           C
ATOM   8547 6C21 POPEo 274     100.616 124.030  51.778  1.00  0.00           C
ATOM   8550 7C21 POPEo 274     101.996 124.561  52.178  1.00  0.00           C
ATOM   8553 8C21 POPEo 274     102.426 124.160  53.588  1.00  0.00           C
ATOM   8557  C33 POPEo 274      92.386 120.850  38.208  1.00  0.00           C
ATOM   8560  C34 POPEo 274      92.946 121.990  39.078  1.00  0.00           C
ATOM   8563  C35 POPEo 274      92.516 121.971  40.559  1.00  0.00           C
ATOM   8566  C36 POPEo 274      93.026 120.740  41.318  1.00  0.00           C
ATOM   8569  C37 POPEo 274      93.186 120.960  42.838  1.00  0.00           C
ATOM   8572  C38 POPEo 274      93.566 119.651  43.537  1.00  0.00           C
ATOM   8575  C39 POPEo 274      94.436 119.810  44.787  1.00  0.00           C
ATOM   8578 0C31 POPEo 274      93.706 120.321  46.037  1.00  0.00           C
ATOM   8581 1C31 POPEo 274      94.596 120.230  47.287  1.00  0.00           C
ATOM   8584 2C31 POPEo 274      93.886 120.641  48.588  1.00  0.00           C
ATOM   8587 3C31 POPEo 274      94.725 120.321  49.828  1.00  0.00           C
ATOM   8590 4C31 POPEo 274      93.936 120.420  51.138  1.00  0.00           C
ATOM   8593 5C31 POPEo 274      94.736 119.931  52.348  1.00  0.00           C
ATOM   8596 6C31 POPEo 274      93.926 119.891  53.648  1.00  0.00           C
ATOM   8600  NH3 POPEp 275      98.746  95.370  40.338  1.00  0.00           N
ATOM   8604  C12 POPEp 275      99.936  95.210  39.438  1.00  0.00           C
ATOM   8607  C11 POPEp 275      99.616  95.730  38.027  1.00  0.00           C
ATOM   8610  P   POPEp 275      98.556  98.180  38.188  1.00  0.00           P
ATOM   8611  O13 POPEp 275      97.686  98.090  36.978  1.00  0.00           O
ATOM   8612  O14 POPEp 275      97.926  97.801  39.478  1.00  0.00           O
ATOM   8613  O11 POPEp 275      99.296  99.580  38.268  1.00  0.00           O
ATOM   8614  O12 POPEp 275      99.716  97.141  37.947  1.00  0.00           O
ATOM   8615  C1  POPEp 275     100.706  99.730  38.479  1.00  0.00           C
ATOM   8618  C2  POPEp 275     101.126  99.820  39.988  1.00  0.00           C
ATOM   8620  O21 POPEp 275     100.646  98.651  40.648  1.00  0.00           O
ATOM   8621  C21 POPEp 275     101.226  98.001  41.658  1.00  0.00           C
ATOM   8622  O22 POPEp 275     100.756  96.980  42.148  1.00  0.00           O
ATOM   8623  C22 POPEp 275     102.576  98.579  42.118  1.00  0.00           C
ATOM   8626  C3  POPEp 275     100.506 101.100  40.618  1.00  0.00           C
ATOM   8629  O31 POPEp 275     100.926 101.361  41.978  1.00  0.00           O
ATOM   8630  C31 POPEp 275     101.356 102.590  42.258  1.00  0.00           C
ATOM   8631  O32 POPEp 275     101.536 103.480  41.447  1.00  0.00           O
ATOM   8632  C32 POPEp 275     101.536 102.751  43.778  1.00  0.00           C
ATOM   8635  C23 POPEp 275     103.076  97.991  43.468  1.00  0.00           C
ATOM   8638  C24 POPEp 275     102.365  98.630  44.668  1.00  0.00           C
ATOM   8641  C25 POPEp 275     103.126  98.450  45.998  1.00  0.00           C
ATOM   8644  C26 POPEp 275     102.596  99.391  47.089  1.00  0.00           C
ATOM   8647  C27 POPEp 275     103.296  99.210  48.438  1.00  0.00           C
ATOM   8650  C28 POPEp 275     102.876 100.301  49.449  1.00  0.00           C
ATOM   8653  C29 POPEp 275     103.576 100.130  50.778  1.00  0.00           C
ATOM   8655 0C21 POPEp 275     103.006 100.230  51.988  1.00  0.00           C
ATOM   8657 1C21 POPEp 275     101.556 100.520  52.287  1.00  0.00           C
ATOM   8660 2C21 POPEp 275     101.286 101.980  52.708  1.00  0.00           C
ATOM   8663 3C21 POPEp 275     101.986 102.360  54.028  1.00  0.00           C
ATOM   8666 4C21 POPEp 275     101.515 103.690  54.618  1.00  0.00           C
ATOM   8669 5C21 POPEp 275     102.196 103.990  55.958  1.00  0.00           C
ATOM   8672 6C21 POPEp 275     101.876 105.370  56.538  1.00  0.00           C
ATOM   8675 7C21 POPEp 275     102.786 105.761  57.708  1.00  0.00           C
ATOM   8678 8C21 POPEp 275     102.036 106.350  58.908  1.00  0.00           C
ATOM   8682  C33 POPEp 275     100.316 103.401  44.488  1.00  0.00           C
ATOM   8685  C34 POPEp 275     100.405 103.321  46.018  1.00  0.00           C
ATOM   8688  C35 POPEp 275      99.236 104.020  46.739  1.00  0.00           C
ATOM   8691  C36 POPEp 275      99.596 105.400  47.299  1.00  0.00           C
ATOM   8694  C37 POPEp 275      98.416 106.130  47.978  1.00  0.00           C
ATOM   8697  C38 POPEp 275      98.876 107.391  48.718  1.00  0.00           C
ATOM   8700  C39 POPEp 275      97.736 108.330  49.138  1.00  0.00           C
ATOM   8703 0C31 POPEp 275      98.266 109.511  49.948  1.00  0.00           C
ATOM   8706 1C31 POPEp 275      97.206 110.561  50.299  1.00  0.00           C
ATOM   8709 2C31 POPEp 275      97.786 111.630  51.238  1.00  0.00           C
ATOM   8712 3C31 POPEp 275      96.836 112.810  51.479  1.00  0.00           C
ATOM   8715 4C31 POPEp 275      97.216 113.630  52.718  1.00  0.00           C
ATOM   8718 5C31 POPEp 275      96.436 114.940  52.828  1.00  0.00           C
ATOM   8721 6C31 POPEp 275      96.796 115.761  54.068  1.00  0.00           C
ATOM   8725  NH3 POPEq 276      26.376  62.861  33.287  1.00  0.00           N
ATOM   8729  C12 POPEq 276      27.276  61.950  34.068  1.00  0.00           C
ATOM   8732  C11 POPEq 276      28.156  62.690  35.088  1.00  0.00           C
ATOM   8735  P   POPEq 276      29.896  60.791  35.608  1.00  0.00           P
ATOM   8736  O13 POPEq 276      29.426  59.411  35.808  1.00  0.00           O
ATOM   8737  O14 POPEq 276      30.406  61.090  34.268  1.00  0.00           O
ATOM   8738  O11 POPEq 276      31.016  61.151  36.668  1.00  0.00           O
ATOM   8739  O12 POPEq 276      28.706  61.751  36.008  1.00  0.00           O
ATOM   8740  C1  POPEq 276      31.016  62.401  37.348  1.00  0.00           C
ATOM   8743  C2  POPEq 276      32.406  62.571  37.968  1.00  0.00           C
ATOM   8745  O21 POPEq 276      32.476  63.761  38.747  1.00  0.00           O
ATOM   8746  C21 POPEq 276      32.306  63.791  40.068  1.00  0.00           C
ATOM   8747  O22 POPEq 276      32.566  64.780  40.738  1.00  0.00           O
ATOM   8748  C22 POPEq 276      31.716  62.520  40.718  1.00  0.00           C
ATOM   8751  C3  POPEq 276      33.436  62.670  36.808  1.00  0.00           C
ATOM   8754  O31 POPEq 276      34.746  63.130  37.168  1.00  0.00           O
ATOM   8755  C31 POPEq 276      35.376  62.511  38.168  1.00  0.00           C
ATOM   8756  O32 POPEq 276      35.056  61.440  38.668  1.00  0.00           O
ATOM   8757  C32 POPEq 276      36.556  63.371  38.588  1.00  0.00           C
ATOM   8760  C23 POPEq 276      31.126  62.910  42.098  1.00  0.00           C
ATOM   8763  C24 POPEq 276      30.616  61.770  42.989  1.00  0.00           C
ATOM   8766  C25 POPEq 276      30.276  62.371  44.368  1.00  0.00           C
ATOM   8769  C26 POPEq 276      29.706  61.420  45.428  1.00  0.00           C
ATOM   8772  C27 POPEq 276      29.276  62.261  46.648  1.00  0.00           C
ATOM   8775  C28 POPEq 276      28.896  61.479  47.919  1.00  0.00           C
ATOM   8778  C29 POPEq 276      29.926  60.611  48.598  1.00  0.00           C
ATOM   8780 0C21 POPEq 276      31.116  60.970  49.108  1.00  0.00           C
ATOM   8782 1C21 POPEq 276      31.766  62.340  49.098  1.00  0.00           C
ATOM   8785 2C21 POPEq 276      31.266  63.291  50.197  1.00  0.00           C
ATOM   8788 3C21 POPEq 276      31.696  62.939  51.628  1.00  0.00           C
ATOM   8791 4C21 POPEq 276      33.226  62.791  51.767  1.00  0.00           C
ATOM   8794 5C21 POPEq 276      33.726  62.910  53.208  1.00  0.00           C
ATOM   8797 6C21 POPEq 276      35.216  62.550  53.328  1.00  0.00           C
ATOM   8800 7C21 POPEq 276      35.736  62.630  54.768  1.00  0.00           C
ATOM   8803 8C21 POPEq 276      37.066  61.911  54.958  1.00  0.00           C
ATOM   8807  C33 POPEq 276      36.606  63.660  40.108  1.00  0.00           C
ATOM   8810  C34 POPEq 276      37.346  64.979  40.398  1.00  0.00           C
ATOM   8813  C35 POPEq 276      37.346  65.350  41.879  1.00  0.00           C
ATOM   8816  C36 POPEq 276      38.456  64.720  42.729  1.00  0.00           C
ATOM   8819  C37 POPEq 276      38.276  65.120  44.197  1.00  0.00           C
ATOM   8822  C38 POPEq 276      39.336  64.621  45.188  1.00  0.00           C
ATOM   8825  C39 POPEq 276      38.816  64.800  46.618  1.00  0.00           C
ATOM   8828 0C31 POPEq 276      39.856  64.511  47.708  1.00  0.00           C
ATOM   8831 1C31 POPEq 276      39.196  64.391  49.088  1.00  0.00           C
ATOM   8834 2C31 POPEq 276      40.196  64.540  50.238  1.00  0.00           C
ATOM   8837 3C31 POPEq 276      39.636  64.091  51.598  1.00  0.00           C
ATOM   8840 4C31 POPEq 276      40.396  64.740  52.758  1.00  0.00           C
ATOM   8843 5C31 POPEq 276      39.946  64.231  54.128  1.00  0.00           C
ATOM   8846 6C31 POPEq 276      40.596  64.971  55.299  1.00  0.00           C
ATOM   8850  NH3 POPEr 277      92.656  11.530  31.148  1.00  0.00           N
ATOM   8854  C12 POPEr 277      91.326  12.130  30.738  1.00  0.00           C
ATOM   8857  C11 POPEr 277      90.126  11.290  31.228  1.00  0.00           C
ATOM   8860  P   POPEr 277      87.866  12.491  31.918  1.00  0.00           P
ATOM   8861  O13 POPEr 277      86.866  13.360  31.247  1.00  0.00           O
ATOM   8862  O14 POPEr 277      87.276  11.380  32.708  1.00  0.00           O
ATOM   8863  O11 POPEr 277      88.736  13.380  32.898  1.00  0.00           O
ATOM   8864  O12 POPEr 277      88.895  11.920  30.858  1.00  0.00           O
ATOM   8865  C1  POPEr 277      88.846  12.980  34.268  1.00  0.00           C
ATOM   8868  C2  POPEr 277      89.106  14.190  35.188  1.00  0.00           C
ATOM   8870  O21 POPEr 277      88.996  13.680  36.518  1.00  0.00           O
ATOM   8871  C21 POPEr 277      89.786  14.200  37.438  1.00  0.00           C
ATOM   8872  O22 POPEr 277      90.636  15.051  37.258  1.00  0.00           O
ATOM   8873  C22 POPEr 277      89.416  13.520  38.758  1.00  0.00           C
ATOM   8876  C3  POPEr 277      88.056  15.311  34.968  1.00  0.00           C
ATOM   8879  O31 POPEr 277      88.346  16.490  35.748  1.00  0.00           O
ATOM   8880  C31 POPEr 277      87.726  16.600  36.928  1.00  0.00           C
ATOM   8881  O32 POPEr 277      86.986  15.751  37.408  1.00  0.00           O
ATOM   8882  C32 POPEr 277      88.195  17.900  37.578  1.00  0.00           C
ATOM   8885  C23 POPEr 277      89.216  11.990  38.598  1.00  0.00           C
ATOM   8888  C24 POPEr 277      88.536  11.340  39.799  1.00  0.00           C
ATOM   8891  C25 POPEr 277      89.286  10.150  40.428  1.00  0.00           C
ATOM   8894  C26 POPEr 277      88.556   9.720  41.707  1.00  0.00           C
ATOM   8897  C27 POPEr 277      89.196   8.561  42.478  1.00  0.00           C
ATOM   8900  C28 POPEr 277      88.475   8.270  43.818  1.00  0.00           C
ATOM   8903  C29 POPEr 277      88.646   9.390  44.818  1.00  0.00           C
ATOM   8905 0C21 POPEr 277      89.166   9.301  46.058  1.00  0.00           C
ATOM   8907 1C21 POPEr 277      89.706   8.060  46.728  1.00  0.00           C
ATOM   8910 2C21 POPEr 277      88.716   7.450  47.738  1.00  0.00           C
ATOM   8913 3C21 POPEr 277      89.336   6.300  48.537  1.00  0.00           C
ATOM   8916 4C21 POPEr 277      88.446   5.810  49.688  1.00  0.00           C
ATOM   8919 5C21 POPEr 277      88.406   6.770  50.889  1.00  0.00           C
ATOM   8922 6C21 POPEr 277      89.676   6.721  51.748  1.00  0.00           C
ATOM   8925 7C21 POPEr 277      89.616   7.690  52.928  1.00  0.00           C
ATOM   8928 8C21 POPEr 277      90.756   7.511  53.938  1.00  0.00           C
ATOM   8932  C33 POPEr 277      87.346  18.400  38.768  1.00  0.00           C
ATOM   8935  C34 POPEr 277      87.706  17.770  40.118  1.00  0.00           C
ATOM   8938  C35 POPEr 277      87.136  18.571  41.298  1.00  0.00           C
ATOM   8941  C36 POPEr 277      87.505  18.020  42.678  1.00  0.00           C
ATOM   8944  C37 POPEr 277      86.996  18.931  43.818  1.00  0.00           C
ATOM   8947  C38 POPEr 277      87.126  18.300  45.218  1.00  0.00           C
ATOM   8950  C39 POPEr 277      86.506  19.180  46.318  1.00  0.00           C
ATOM   8953 0C31 POPEr 277      86.166  18.400  47.598  1.00  0.00           C
ATOM   8956 1C31 POPEr 277      87.365  18.120  48.518  1.00  0.00           C
ATOM   8959 2C31 POPEr 277      87.026  17.091  49.598  1.00  0.00           C
ATOM   8962 3C31 POPEr 277      88.006  17.061  50.787  1.00  0.00           C
ATOM   8965 4C31 POPEr 277      87.736  18.181  51.798  1.00  0.00           C
ATOM   8968 5C31 POPEr 277      88.596  18.070  53.068  1.00  0.00           C
ATOM   8971 6C31 POPEr 277      88.186  19.051  54.169  1.00  0.00           C
ATOM   8975  NH3 POPEs 278     102.336  19.770  72.527  1.00  0.00           N
ATOM   8979  C12 POPEs 278     103.826  19.731  72.728  1.00  0.00           C
ATOM   8982  C11 POPEs 278     104.236  18.471  73.508  1.00  0.00           C
ATOM   8985  P   POPEs 278     106.725  17.470  73.328  1.00  0.00           P
ATOM   8986  O13 POPEs 278     107.835  18.290  72.798  1.00  0.00           O
ATOM   8987  O14 POPEs 278     107.026  16.520  74.428  1.00  0.00           O
ATOM   8988  O11 POPEs 278     106.046  16.650  72.138  1.00  0.00           O
ATOM   8989  O12 POPEs 278     105.616  18.460  73.799  1.00  0.00           O
ATOM   8990  C1  POPEs 278     106.846  15.660  71.467  1.00  0.00           C
ATOM   8993  C2  POPEs 278     106.786  15.831  69.919  1.00  0.00           C
ATOM   8995  O21 POPEs 278     107.746  15.000  69.238  1.00  0.00           O
ATOM   8996  C21 POPEs 278     109.036  15.290  69.358  1.00  0.00           C
ATOM   8997  O22 POPEs 278     109.536  16.071  70.138  1.00  0.00           O
ATOM   8998  C22 POPEs 278     109.846  14.530  68.308  1.00  0.00           C
ATOM   9001  C3  POPEs 278     106.846  17.301  69.398  1.00  0.00           C
ATOM   9004  O31 POPEs 278     106.476  17.360  67.998  1.00  0.00           O
ATOM   9005  C31 POPEs 278     107.486  17.360  67.128  1.00  0.00           C
ATOM   9006  O32 POPEs 278     108.666  17.351  67.419  1.00  0.00           O
ATOM   9007  C32 POPEs 278     106.926  17.470  65.697  1.00  0.00           C
ATOM   9010  C23 POPEs 278     111.296  15.051  68.278  1.00  0.00           C
ATOM   9013  C24 POPEs 278     112.246  14.200  67.438  1.00  0.00           C
ATOM   9016  C25 POPEs 278     113.716  14.391  67.848  1.00  0.00           C
ATOM   9019  C26 POPEs 278     114.246  15.821  67.647  1.00  0.00           C
ATOM   9022  C27 POPEs 278     115.726  15.981  68.028  1.00  0.00           C
ATOM   9025  C28 POPEs 278     116.286  17.380  67.717  1.00  0.00           C
ATOM   9028  C29 POPEs 278     116.255  17.731  66.248  1.00  0.00           C
ATOM   9030 0C21 POPEs 278     117.316  17.770  65.418  1.00  0.00           C
ATOM   9032 1C21 POPEs 278     118.736  17.470  65.808  1.00  0.00           C
ATOM   9035 2C21 POPEs 278     119.666  17.260  64.598  1.00  0.00           C
ATOM   9038 3C21 POPEs 278     119.396  15.950  63.827  1.00  0.00           C
ATOM   9041 4C21 POPEs 278     120.456  15.670  62.748  1.00  0.00           C
ATOM   9044 5C21 POPEs 278     120.335  16.600  61.528  1.00  0.00           C
ATOM   9047 6C21 POPEs 278     121.515  16.440  60.558  1.00  0.00           C
ATOM   9050 7C21 POPEs 278     121.406  17.330  59.319  1.00  0.00           C
ATOM   9053 8C21 POPEs 278     122.636  17.280  58.418  1.00  0.00           C
ATOM   9057  C33 POPEs 278     107.986  17.700  64.587  1.00  0.00           C
ATOM   9060  C34 POPEs 278     107.426  18.551  63.438  1.00  0.00           C
ATOM   9063  C35 POPEs 278     106.336  17.870  62.598  1.00  0.00           C
ATOM   9066  C36 POPEs 278     106.836  17.410  61.229  1.00  0.00           C
ATOM   9069  C37 POPEs 278     105.726  16.831  60.338  1.00  0.00           C
ATOM   9072  C38 POPEs 278     106.146  16.710  58.868  1.00  0.00           C
ATOM   9075  C39 POPEs 278     107.376  15.810  58.628  1.00  0.00           C
ATOM   9078 0C31 POPEs 278     107.786  15.790  57.148  1.00  0.00           C
ATOM   9081 1C31 POPEs 278     108.926  14.820  56.828  1.00  0.00           C
ATOM   9084 2C31 POPEs 278     109.336  14.920  55.348  1.00  0.00           C
ATOM   9087 3C31 POPEs 278     110.335  13.850  54.878  1.00  0.00           C
ATOM   9090 4C31 POPEs 278     110.646  13.981  53.378  1.00  0.00           C
ATOM   9093 5C31 POPEs 278     111.486  12.821  52.818  1.00  0.00           C
ATOM   9096 6C31 POPEs 278     111.725  12.870  51.308  1.00  0.00           C
ATOM   9100  NH3 POPEt 279      80.036  11.061  33.088  1.00  0.00           N
ATOM   9104  C12 POPEt 279      79.466  10.070  32.098  1.00  0.00           C
ATOM   9107  C11 POPEt 279      80.386   8.850  31.848  1.00  0.00           C
ATOM   9110  P   POPEt 279      83.006   9.071  32.348  1.00  0.00           P
ATOM   9111  O13 POPEt 279      83.556  10.410  32.697  1.00  0.00           O
ATOM   9112  O14 POPEt 279      83.936   8.030  31.828  1.00  0.00           O
ATOM   9113  O11 POPEt 279      82.416   8.561  33.718  1.00  0.00           O
ATOM   9114  O12 POPEt 279      81.706   9.230  31.458  1.00  0.00           O
ATOM   9115  C1  POPEt 279      82.656   7.220  34.138  1.00  0.00           C
ATOM   9118  C2  POPEt 279      81.826   6.890  35.418  1.00  0.00           C
ATOM   9120  O21 POPEt 279      81.706   7.990  36.338  1.00  0.00           O
ATOM   9121  C21 POPEt 279      82.826   8.530  36.777  1.00  0.00           C
ATOM   9122  O22 POPEt 279      83.966   8.181  36.528  1.00  0.00           O
ATOM   9123  C22 POPEt 279      82.486   9.710  37.697  1.00  0.00           C
ATOM   9126  C3  POPEt 279      82.306   5.590  36.138  1.00  0.00           C
ATOM   9129  O31 POPEt 279      81.306   5.170  37.098  1.00  0.00           O
ATOM   9130  C31 POPEt 279      81.736   4.511  38.168  1.00  0.00           C
ATOM   9131  O32 POPEt 279      82.886   4.141  38.358  1.00  0.00           O
ATOM   9132  C32 POPEt 279      80.556   4.130  39.048  1.00  0.00           C
ATOM   9135  C23 POPEt 279      83.056   9.510  39.118  1.00  0.00           C
ATOM   9138  C24 POPEt 279      82.156   8.650  40.018  1.00  0.00           C
ATOM   9141  C25 POPEt 279      80.926   9.401  40.548  1.00  0.00           C
ATOM   9144  C26 POPEt 279      80.136   8.580  41.588  1.00  0.00           C
ATOM   9147  C27 POPEt 279      79.046   9.390  42.308  1.00  0.00           C
ATOM   9150  C28 POPEt 279      78.406   8.670  43.518  1.00  0.00           C
ATOM   9153  C29 POPEt 279      79.406   8.380  44.608  1.00  0.00           C
ATOM   9155 0C21 POPEt 279      79.445   8.900  45.848  1.00  0.00           C
ATOM   9157 1C21 POPEt 279      78.506   9.910  46.458  1.00  0.00           C
ATOM   9160 2C21 POPEt 279      79.216  10.830  47.468  1.00  0.00           C
ATOM   9163 3C21 POPEt 279      79.736  10.120  48.728  1.00  0.00           C
ATOM   9166 4C21 POPEt 279      80.556  11.040  49.639  1.00  0.00           C
ATOM   9169 5C21 POPEt 279      81.216  10.300  50.808  1.00  0.00           C
ATOM   9172 6C21 POPEt 279      81.856  11.261  51.828  1.00  0.00           C
ATOM   9175 7C21 POPEt 279      82.486  10.551  53.038  1.00  0.00           C
ATOM   9178 8C21 POPEt 279      83.226  11.500  53.979  1.00  0.00           C
ATOM   9182  C33 POPEt 279      80.866   2.860  39.878  1.00  0.00           C
ATOM   9185  C34 POPEt 279      79.606   2.090  40.308  1.00  0.00           C
ATOM   9188  C35 POPEt 279      78.676   2.880  41.238  1.00  0.00           C
ATOM   9191  C36 POPEt 279      79.286   3.170  42.618  1.00  0.00           C
ATOM   9194  C37 POPEt 279      78.226   3.620  43.638  1.00  0.00           C
ATOM   9197  C38 POPEt 279      78.706   3.580  45.098  1.00  0.00           C
ATOM   9200  C39 POPEt 279      79.386   4.870  45.568  1.00  0.00           C
ATOM   9203 0C31 POPEt 279      80.096   4.681  46.918  1.00  0.00           C
ATOM   9206 1C31 POPEt 279      80.656   5.990  47.488  1.00  0.00           C
ATOM   9209 2C31 POPEt 279      81.655   5.801  48.638  1.00  0.00           C
ATOM   9212 3C31 POPEt 279      81.036   5.370  49.968  1.00  0.00           C
ATOM   9215 4C31 POPEt 279      82.096   5.301  51.088  1.00  0.00           C
ATOM   9218 5C31 POPEt 279      81.515   4.990  52.468  1.00  0.00           C
ATOM   9221 6C31 POPEt 279      82.576   4.990  53.568  1.00  0.00           C
ATOM   9225  NH3 POPEu 280      18.466  45.011  32.068  1.00  0.00           N
ATOM   9229  C12 POPEu 280      17.326  44.681  31.128  1.00  0.00           C
ATOM   9232  C11 POPEu 280      16.206  43.901  31.838  1.00  0.00           C
ATOM   9235  P   POPEu 280      13.876  44.580  30.838  1.00  0.00           P
ATOM   9236  O13 POPEu 280      14.286  45.891  31.388  1.00  0.00           O
ATOM   9237  O14 POPEu 280      13.366  44.551  29.448  1.00  0.00           O
ATOM   9238  O11 POPEu 280      12.806  43.911  31.798  1.00  0.00           O
ATOM   9239  O12 POPEu 280      15.116  43.621  30.948  1.00  0.00           O
ATOM   9240  C1  POPEu 280      12.976  42.600  32.378  1.00  0.00           C
ATOM   9243  C2  POPEu 280      13.536  42.710  33.818  1.00  0.00           C
ATOM   9245  O21 POPEu 280      13.666  41.420  34.448  1.00  0.00           O
ATOM   9246  C21 POPEu 280      14.796  40.760  34.218  1.00  0.00           C
ATOM   9247  O22 POPEu 280      15.486  40.801  33.208  1.00  0.00           O
ATOM   9248  C22 POPEu 280      15.126  39.900  35.438  1.00  0.00           C
ATOM   9251  C3  POPEu 280      12.626  43.610  34.718  1.00  0.00           C
ATOM   9254  O31 POPEu 280      13.286  43.891  35.968  1.00  0.00           O
ATOM   9255  C31 POPEu 280      12.776  44.871  36.728  1.00  0.00           C
ATOM   9256  O32 POPEu 280      11.756  45.481  36.498  1.00  0.00           O
ATOM   9257  C32 POPEu 280      13.726  45.050  37.928  1.00  0.00           C
ATOM   9260  C23 POPEu 280      16.556  40.151  35.958  1.00  0.00           C
ATOM   9263  C24 POPEu 280      16.606  40.580  37.427  1.00  0.00           C
ATOM   9266  C25 POPEu 280      16.256  39.481  38.428  1.00  0.00           C
ATOM   9269  C26 POPEu 280      16.296  40.021  39.857  1.00  0.00           C
ATOM   9272  C27 POPEu 280      16.246  38.911  40.909  1.00  0.00           C
ATOM   9275  C28 POPEu 280      15.736  39.280  42.318  1.00  0.00           C
ATOM   9278  C29 POPEu 280      16.456  40.450  42.947  1.00  0.00           C
ATOM   9280 0C21 POPEu 280      17.006  40.510  44.169  1.00  0.00           C
ATOM   9282 1C21 POPEu 280      17.106  39.431  45.208  1.00  0.00           C
ATOM   9285 2C21 POPEu 280      18.456  39.501  45.948  1.00  0.00           C
ATOM   9288 3C21 POPEu 280      19.666  39.091  45.078  1.00  0.00           C
ATOM   9291 4C21 POPEu 280      20.986  39.611  45.657  1.00  0.00           C
ATOM   9294 5C21 POPEu 280      22.226  39.041  44.958  1.00  0.00           C
ATOM   9297 6C21 POPEu 280      23.516  39.730  45.408  1.00  0.00           C
ATOM   9300 7C21 POPEu 280      24.786  38.951  45.038  1.00  0.00           C
ATOM   9303 8C21 POPEu 280      26.086  39.690  45.398  1.00  0.00           C
ATOM   9307  C33 POPEu 280      13.106  45.630  39.228  1.00  0.00           C
ATOM   9310  C34 POPEu 280      13.716  45.021  40.498  1.00  0.00           C
ATOM   9313  C35 POPEu 280      13.086  45.481  41.828  1.00  0.00           C
ATOM   9316  C36 POPEu 280      13.346  44.510  43.008  1.00  0.00           C
ATOM   9319  C37 POPEu 280      13.216  45.180  44.388  1.00  0.00           C
ATOM   9322  C38 POPEu 280      13.326  44.240  45.598  1.00  0.00           C
ATOM   9325  C39 POPEu 280      13.386  45.021  46.928  1.00  0.00           C
ATOM   9328 0C31 POPEu 280      14.826  45.250  47.438  1.00  0.00           C
ATOM   9331 1C31 POPEu 280      14.896  46.220  48.638  1.00  0.00           C
ATOM   9334 2C31 POPEu 280      16.346  46.471  49.078  1.00  0.00           C
ATOM   9337 3C31 POPEu 280      16.476  47.340  50.338  1.00  0.00           C
ATOM   9340 4C31 POPEu 280      17.956  47.571  50.728  1.00  0.00           C
ATOM   9343 5C31 POPEu 280      18.136  48.270  52.078  1.00  0.00           C
ATOM   9346 6C31 POPEu 280      19.606  48.361  52.497  1.00  0.00           C
ATOM   9350  NH3 POPEv 281      23.386 102.520  74.578  1.00  0.00           N
ATOM   9354  C12 POPEv 281      23.366 101.190  75.278  1.00  0.00           C
ATOM   9357  C11 POPEv 281      22.106 101.070  76.148  1.00  0.00           C
ATOM   9360  P   POPEv 281      20.626  99.241  77.308  1.00  0.00           P
ATOM   9361  O13 POPEv 281      20.876  98.380  78.477  1.00  0.00           O
ATOM   9362  O14 POPEv 281      19.766 100.420  77.549  1.00  0.00           O
ATOM   9363  O11 POPEv 281      20.066  98.310  76.137  1.00  0.00           O
ATOM   9364  O12 POPEv 281      22.006  99.770  76.718  1.00  0.00           O
ATOM   9365  C1  POPEv 281      18.936  98.721  75.368  1.00  0.00           C
ATOM   9368  C2  POPEv 281      19.256  99.720  74.218  1.00  0.00           C
ATOM   9370  O21 POPEv 281      18.236  99.549  73.229  1.00  0.00           O
ATOM   9371  C21 POPEv 281      17.926 100.641  72.559  1.00  0.00           C
ATOM   9372  O22 POPEv 281      18.426 101.741  72.697  1.00  0.00           O
ATOM   9373  C22 POPEv 281      16.926 100.270  71.489  1.00  0.00           C
ATOM   9376  C3  POPEv 281      20.646  99.490  73.538  1.00  0.00           C
ATOM   9379  O31 POPEv 281      21.266 100.740  73.178  1.00  0.00           O
ATOM   9380  C31 POPEv 281      21.756 101.050  71.979  1.00  0.00           C
ATOM   9381  O32 POPEv 281      22.586 101.951  71.828  1.00  0.00           O
ATOM   9382  C32 POPEv 281      21.236 100.170  70.837  1.00  0.00           C
ATOM   9385  C23 POPEv 281      15.956 101.440  71.257  1.00  0.00           C
ATOM   9388  C24 POPEv 281      14.956 101.181  70.138  1.00  0.00           C
ATOM   9391  C25 POPEv 281      14.086  99.940  70.357  1.00  0.00           C
ATOM   9394  C26 POPEv 281      12.896  99.810  69.398  1.00  0.00           C
ATOM   9397  C27 POPEv 281      13.196 100.260  67.958  1.00  0.00           C
ATOM   9400  C28 POPEv 281      11.966 100.140  67.037  1.00  0.00           C
ATOM   9403  C29 POPEv 281      12.306 100.441  65.598  1.00  0.00           C
ATOM   9405 0C21 POPEv 281      12.466  99.530  64.607  1.00  0.00           C
ATOM   9407 1C21 POPEv 281      12.296  98.029  64.738  1.00  0.00           C
ATOM   9410 2C21 POPEv 281      11.796  97.360  63.438  1.00  0.00           C
ATOM   9413 3C21 POPEv 281      10.556  98.061  62.837  1.00  0.00           C
ATOM   9416 4C21 POPEv 281       9.656  97.160  61.978  1.00  0.00           C
ATOM   9419 5C21 POPEv 281      10.276  96.700  60.657  1.00  0.00           C
ATOM   9422 6C21 POPEv 281       9.296  95.810  59.867  1.00  0.00           C
ATOM   9425 7C21 POPEv 281       9.806  95.400  58.477  1.00  0.00           C
ATOM   9428 8C21 POPEv 281       8.976  94.279  57.838  1.00  0.00           C
ATOM   9432  C33 POPEv 281      21.446 100.821  69.447  1.00  0.00           C
ATOM   9435  C34 POPEv 281      21.156  99.820  68.318  1.00  0.00           C
ATOM   9438  C35 POPEv 281      21.326 100.431  66.928  1.00  0.00           C
ATOM   9441  C36 POPEv 281      21.286  99.370  65.828  1.00  0.00           C
ATOM   9444  C37 POPEv 281      21.606  99.950  64.447  1.00  0.00           C
ATOM   9447  C38 POPEv 281      21.936  98.880  63.407  1.00  0.00           C
ATOM   9450  C39 POPEv 281      22.556  99.471  62.138  1.00  0.00           C
ATOM   9453 0C31 POPEv 281      23.096  98.391  61.198  1.00  0.00           C
ATOM   9456 1C31 POPEv 281      23.986  98.960  60.078  1.00  0.00           C
ATOM   9459 2C31 POPEv 281      24.356  97.920  59.018  1.00  0.00           C
ATOM   9462 3C31 POPEv 281      24.936  96.620  59.587  1.00  0.00           C
ATOM   9465 4C31 POPEv 281      25.316  95.641  58.468  1.00  0.00           C
ATOM   9468 5C31 POPEv 281      25.576  94.230  58.998  1.00  0.00           C
ATOM   9471 6C31 POPEv 281      25.866  93.230  57.878  1.00  0.00           C
ATOM   9475  NH3 POPEw 282      18.176  54.871  78.617  1.00  0.00           N
ATOM   9479  C12 POPEw 282      17.436  55.731  79.598  1.00  0.00           C
ATOM   9482  C11 POPEw 282      16.276  55.021  80.318  1.00  0.00           C
ATOM   9485  P   POPEw 282      14.986  53.590  78.558  1.00  0.00           P
ATOM   9486  O13 POPEw 282      15.596  52.430  79.238  1.00  0.00           O
ATOM   9487  O14 POPEw 282      13.586  53.491  78.138  1.00  0.00           O
ATOM   9488  O11 POPEw 282      15.906  53.940  77.317  1.00  0.00           O
ATOM   9489  O12 POPEw 282      15.146  54.871  79.458  1.00  0.00           O
ATOM   9490  C1  POPEw 282      15.606  53.231  76.098  1.00  0.00           C
ATOM   9493  C2  POPEw 282      15.626  54.181  74.878  1.00  0.00           C
ATOM   9495  O21 POPEw 282      16.886  54.060  74.188  1.00  0.00           O
ATOM   9496  C21 POPEw 282      17.956  54.600  74.708  1.00  0.00           C
ATOM   9497  O22 POPEw 282      18.026  55.261  75.729  1.00  0.00           O
ATOM   9498  C22 POPEw 282      19.166  54.251  73.858  1.00  0.00           C
ATOM   9501  C3  POPEw 282      15.176  55.650  75.138  1.00  0.00           C
ATOM   9504  O31 POPEw 282      15.356  56.420  73.928  1.00  0.00           O
ATOM   9505  C31 POPEw 282      14.356  56.331  73.068  1.00  0.00           C
ATOM   9506  O32 POPEw 282      13.206  56.050  73.318  1.00  0.00           O
ATOM   9507  C32 POPEw 282      14.896  56.490  71.648  1.00  0.00           C
ATOM   9510  C23 POPEw 282      19.396  55.291  72.739  1.00  0.00           C
ATOM   9513  C24 POPEw 282      20.866  55.350  72.308  1.00  0.00           C
ATOM   9516  C25 POPEw 282      21.106  56.261  71.108  1.00  0.00           C
ATOM   9519  C26 POPEw 282      20.316  55.821  69.867  1.00  0.00           C
ATOM   9522  C27 POPEw 282      20.826  56.500  68.598  1.00  0.00           C
ATOM   9525  C28 POPEw 282      20.136  55.991  67.328  1.00  0.00           C
ATOM   9528  C29 POPEw 282      20.756  56.591  66.098  1.00  0.00           C
ATOM   9530 0C21 POPEw 282      20.386  57.740  65.498  1.00  0.00           C
ATOM   9532 1C21 POPEw 282      19.246  58.650  65.908  1.00  0.00           C
ATOM   9535 2C21 POPEw 282      18.246  58.850  64.747  1.00  0.00           C
ATOM   9538 3C21 POPEw 282      18.856  59.590  63.547  1.00  0.00           C
ATOM   9541 4C21 POPEw 282      17.856  59.871  62.427  1.00  0.00           C
ATOM   9544 5C21 POPEw 282      18.526  60.580  61.247  1.00  0.00           C
ATOM   9547 6C21 POPEw 282      17.536  61.041  60.168  1.00  0.00           C
ATOM   9550 7C21 POPEw 282      18.226  61.931  59.118  1.00  0.00           C
ATOM   9553 8C21 POPEw 282      17.306  62.310  57.958  1.00  0.00           C
ATOM   9557  C33 POPEw 282      15.916  57.641  71.447  1.00  0.00           C
ATOM   9560  C34 POPEw 282      16.306  57.771  69.968  1.00  0.00           C
ATOM   9563  C35 POPEw 282      15.176  58.350  69.107  1.00  0.00           C
ATOM   9566  C36 POPEw 282      15.476  58.301  67.608  1.00  0.00           C
ATOM   9569  C37 POPEw 282      14.366  58.951  66.778  1.00  0.00           C
ATOM   9572  C38 POPEw 282      14.196  58.321  65.398  1.00  0.00           C
ATOM   9575  C39 POPEw 282      13.996  59.340  64.278  1.00  0.00           C
ATOM   9578 0C31 POPEw 282      13.836  58.670  62.907  1.00  0.00           C
ATOM   9581 1C31 POPEw 282      13.906  59.671  61.758  1.00  0.00           C
ATOM   9584 2C31 POPEw 282      13.786  59.030  60.368  1.00  0.00           C
ATOM   9587 3C31 POPEw 282      14.866  57.971  60.068  1.00  0.00           C
ATOM   9590 4C31 POPEw 282      14.886  57.581  58.588  1.00  0.00           C
ATOM   9593 5C31 POPEw 282      15.916  56.490  58.278  1.00  0.00           C
ATOM   9596 6C31 POPEw 282      16.026  56.141  56.788  1.00  0.00           C
ATOM   9600  NH3 POPEx 283      54.616  -2.640  72.448  1.00  0.00           N
ATOM   9604  C12 POPEx 283      55.126  -1.440  71.708  1.00  0.00           C
ATOM   9607  C11 POPEx 283      54.136  -0.290  71.839  1.00  0.00           C
ATOM   9610  P   POPEx 283      54.436   2.260  71.489  1.00  0.00           P
ATOM   9611  O13 POPEx 283      53.036   2.480  71.898  1.00  0.00           O
ATOM   9612  O14 POPEx 283      55.476   2.580  72.498  1.00  0.00           O
ATOM   9613  O11 POPEx 283      54.636   3.100  70.168  1.00  0.00           O
ATOM   9614  O12 POPEx 283      54.616   0.780  71.029  1.00  0.00           O
ATOM   9615  C1  POPEx 283      53.846   2.810  69.008  1.00  0.00           C
ATOM   9618  C2  POPEx 283      54.746   2.600  67.767  1.00  0.00           C
ATOM   9620  O21 POPEx 283      53.986   2.010  66.699  1.00  0.00           O
ATOM   9621  C21 POPEx 283      53.426   2.820  65.818  1.00  0.00           C
ATOM   9622  O22 POPEx 283      53.316   4.030  65.927  1.00  0.00           O
ATOM   9623  C22 POPEx 283      53.036   2.020  64.558  1.00  0.00           C
ATOM   9626  C3  POPEx 283      55.916   1.630  68.118  1.00  0.00           C
ATOM   9629  O31 POPEx 283      56.666   1.240  66.947  1.00  0.00           O
ATOM   9630  C31 POPEx 283      57.516   2.150  66.498  1.00  0.00           C
ATOM   9631  O32 POPEx 283      57.796   3.200  67.068  1.00  0.00           O
ATOM   9632  C32 POPEx 283      58.016   1.730  65.108  1.00  0.00           C
ATOM   9635  C23 POPEx 283      52.826   0.500  64.768  1.00  0.00           C
ATOM   9638  C24 POPEx 283      54.136  -0.300  64.928  1.00  0.00           C
ATOM   9641  C25 POPEx 283      54.536  -1.130  63.698  1.00  0.00           C
ATOM   9644  C26 POPEx 283      55.236  -0.310  62.608  1.00  0.00           C
ATOM   9647  C27 POPEx 283      55.656  -1.150  61.398  1.00  0.00           C
ATOM   9650  C28 POPEx 283      56.556  -0.360  60.428  1.00  0.00           C
ATOM   9653  C29 POPEx 283      56.976  -1.170  59.228  1.00  0.00           C
ATOM   9655 0C21 POPEx 283      57.846  -0.770  58.287  1.00  0.00           C
ATOM   9657 1C21 POPEx 283      58.516   0.570  58.218  1.00  0.00           C
ATOM   9660 2C21 POPEx 283      58.256   1.261  56.868  1.00  0.00           C
ATOM   9663 3C21 POPEx 283      59.086   0.700  55.708  1.00  0.00           C
ATOM   9666 4C21 POPEx 283      58.616   1.180  54.328  1.00  0.00           C
ATOM   9669 5C21 POPEx 283      58.596   2.700  54.138  1.00  0.00           C
ATOM   9672 6C21 POPEx 283      59.876   3.420  54.598  1.00  0.00           C
ATOM   9675 7C21 POPEx 283      59.996   4.830  54.008  1.00  0.00           C
ATOM   9678 8C21 POPEx 283      61.076   5.680  54.678  1.00  0.00           C
ATOM   9682  C33 POPEx 283      57.856   2.800  63.988  1.00  0.00           C
ATOM   9685  C34 POPEx 283      58.046   2.200  62.588  1.00  0.00           C
ATOM   9688  C35 POPEx 283      58.876   3.030  61.588  1.00  0.00           C
ATOM   9691  C36 POPEx 283      58.096   4.150  60.858  1.00  0.00           C
ATOM   9694  C37 POPEx 283      58.876   4.690  59.648  1.00  0.00           C
ATOM   9697  C38 POPEx 283      58.246   5.931  58.968  1.00  0.00           C
ATOM   9700  C39 POPEx 283      56.806   5.750  58.477  1.00  0.00           C
ATOM   9703 0C31 POPEx 283      56.596   4.650  57.418  1.00  0.00           C
ATOM   9706 1C31 POPEx 283      55.146   4.590  56.928  1.00  0.00           C
ATOM   9709 2C31 POPEx 283      54.856   3.370  56.037  1.00  0.00           C
ATOM   9712 3C31 POPEx 283      53.356   3.110  55.798  1.00  0.00           C
ATOM   9715 4C31 POPEx 283      52.626   4.240  55.048  1.00  0.00           C
ATOM   9718 5C31 POPEx 283      51.126   3.970  54.867  1.00  0.00           C
ATOM   9721 6C31 POPEx 283      50.406   5.061  54.088  1.00  0.00           C
ATOM   9725  NH3 POPEy 284      71.556 116.130  76.868  1.00  0.00           N
ATOM   9729  C12 POPEy 284      70.266 116.440  76.169  1.00  0.00           C
ATOM   9732  C11 POPEy 284      69.076 115.740  76.848  1.00  0.00           C
ATOM   9735  P   POPEy 284      66.736 114.730  76.257  1.00  0.00           P
ATOM   9736  O13 POPEy 284      66.236 114.950  77.618  1.00  0.00           O
ATOM   9737  O14 POPEy 284      65.736 114.820  75.178  1.00  0.00           O
ATOM   9738  O11 POPEy 284      67.406 113.299  76.159  1.00  0.00           O
ATOM   9739  O12 POPEy 284      67.956 115.730  75.958  1.00  0.00           O
ATOM   9740  C1  POPEy 284      68.406 112.980  75.188  1.00  0.00           C
ATOM   9743  C2  POPEy 284      67.816 112.410  73.868  1.00  0.00           C
ATOM   9745  O21 POPEy 284      68.826 111.600  73.257  1.00  0.00           O
ATOM   9746  C21 POPEy 284      68.406 110.520  72.658  1.00  0.00           C
ATOM   9747  O22 POPEy 284      67.266 110.071  72.697  1.00  0.00           O
ATOM   9748  C22 POPEy 284      69.556 109.860  71.909  1.00  0.00           C
ATOM   9751  C3  POPEy 284      67.436 113.501  72.837  1.00  0.00           C
ATOM   9754  O31 POPEy 284      66.706 112.980  71.708  1.00  0.00           O
ATOM   9755  C31 POPEy 284      65.406 112.830  71.898  1.00  0.00           C
ATOM   9756  O32 POPEy 284      64.756 113.210  72.857  1.00  0.00           O
ATOM   9757  C32 POPEy 284      64.816 112.100  70.697  1.00  0.00           C
ATOM   9760  C23 POPEy 284      69.066 108.671  71.058  1.00  0.00           C
ATOM   9763  C24 POPEy 284      70.186 108.081  70.188  1.00  0.00           C
ATOM   9766  C25 POPEy 284      69.686 106.951  69.278  1.00  0.00           C
ATOM   9769  C26 POPEy 284      70.766 106.370  68.348  1.00  0.00           C
ATOM   9772  C27 POPEy 284      70.226 105.251  67.448  1.00  0.00           C
ATOM   9775  C28 POPEy 284      71.326 104.540  66.657  1.00  0.00           C
ATOM   9778  C29 POPEy 284      70.746 103.600  65.628  1.00  0.00           C
ATOM   9780 0C21 POPEy 284      70.526 103.890  64.328  1.00  0.00           C
ATOM   9782 1C21 POPEy 284      70.816 105.220  63.678  1.00  0.00           C
ATOM   9785 2C21 POPEy 284      72.076 105.150  62.788  1.00  0.00           C
ATOM   9788 3C21 POPEy 284      72.626 106.551  62.458  1.00  0.00           C
ATOM   9791 4C21 POPEy 284      73.926 106.520  61.628  1.00  0.00           C
ATOM   9794 5C21 POPEy 284      73.726 106.020  60.197  1.00  0.00           C
ATOM   9797 6C21 POPEy 284      75.026 106.090  59.378  1.00  0.00           C
ATOM   9800 7C21 POPEy 284      74.866 105.550  57.947  1.00  0.00           C
ATOM   9803 8C21 POPEy 284      76.186 105.571  57.168  1.00  0.00           C
ATOM   9807  C33 POPEy 284      63.366 112.550  70.449  1.00  0.00           C
ATOM   9810  C34 POPEy 284      62.696 111.720  69.358  1.00  0.00           C
ATOM   9813  C35 POPEy 284      61.816 112.571  68.438  1.00  0.00           C
ATOM   9816  C36 POPEy 284      61.256 111.770  67.268  1.00  0.00           C
ATOM   9819  C37 POPEy 284      60.846 112.670  66.098  1.00  0.00           C
ATOM   9822  C38 POPEy 284      60.156 111.910  64.968  1.00  0.00           C
ATOM   9825  C39 POPEy 284      58.626 111.891  65.118  1.00  0.00           C
ATOM   9828 0C31 POPEy 284      57.986 113.230  64.718  1.00  0.00           C
ATOM   9831 1C31 POPEy 284      56.466 113.250  64.898  1.00  0.00           C
ATOM   9834 2C31 POPEy 284      55.726 114.210  63.967  1.00  0.00           C
ATOM   9837 3C31 POPEy 284      55.716 113.730  62.508  1.00  0.00           C
ATOM   9840 4C31 POPEy 284      54.866 114.620  61.578  1.00  0.00           C
ATOM   9843 5C31 POPEy 284      54.796 114.080  60.148  1.00  0.00           C
ATOM   9846 6C31 POPEy 284      53.866 114.901  59.258  1.00  0.00           C
ATOM   9850  NH3 POPEz 285      69.236  18.841  74.518  1.00  0.00           N
ATOM   9854  C12 POPEz 285      68.736  19.150  75.898  1.00  0.00           C
ATOM   9857  C11 POPEz 285      67.336  18.540  76.108  1.00  0.00           C
ATOM   9860  P   POPEz 285      65.986  20.511  77.218  1.00  0.00           P
ATOM   9861  O13 POPEz 285      65.076  20.620  78.388  1.00  0.00           O
ATOM   9862  O14 POPEz 285      67.016  21.561  77.087  1.00  0.00           O
ATOM   9863  O11 POPEz 285      65.166  20.400  75.848  1.00  0.00           O
ATOM   9864  O12 POPEz 285      66.686  19.080  77.258  1.00  0.00           O
ATOM   9865  C1  POPEz 285      65.556  21.190  74.727  1.00  0.00           C
ATOM   9868  C2  POPEz 285      65.086  20.551  73.388  1.00  0.00           C
ATOM   9870  O21 POPEz 285      65.566  21.301  72.258  1.00  0.00           O
ATOM   9871  C21 POPEz 285      66.816  21.101  71.928  1.00  0.00           C
ATOM   9872  O22 POPEz 285      67.646  20.490  72.577  1.00  0.00           O
ATOM   9873  C22 POPEz 285      67.066  21.840  70.598  1.00  0.00           C
ATOM   9876  C3  POPEz 285      63.536  20.460  73.308  1.00  0.00           C
ATOM   9879  O31 POPEz 285      63.136  20.311  71.928  1.00  0.00           O
ATOM   9880  C31 POPEz 285      61.836  20.400  71.718  1.00  0.00           C
ATOM   9881  O32 POPEz 285      60.966  20.450  72.568  1.00  0.00           O
ATOM   9882  C32 POPEz 285      61.576  20.450  70.208  1.00  0.00           C
ATOM   9885  C23 POPEz 285      68.466  21.600  69.988  1.00  0.00           C
ATOM   9888  C24 POPEz 285      68.756  22.481  68.768  1.00  0.00           C
ATOM   9891  C25 POPEz 285      69.956  22.001  67.938  1.00  0.00           C
ATOM   9894  C26 POPEz 285      69.616  20.771  67.087  1.00  0.00           C
ATOM   9897  C27 POPEz 285      70.626  20.440  65.977  1.00  0.00           C
ATOM   9900  C28 POPEz 285      70.016  19.460  64.957  1.00  0.00           C
ATOM   9903  C29 POPEz 285      70.976  18.971  63.918  1.00  0.00           C
ATOM   9905 0C21 POPEz 285      71.196  19.521  62.708  1.00  0.00           C
ATOM   9907 1C21 POPEz 285      70.526  20.760  62.168  1.00  0.00           C
ATOM   9910 2C21 POPEz 285      70.716  20.891  60.648  1.00  0.00           C
ATOM   9913 3C21 POPEz 285      70.316  22.280  60.128  1.00  0.00           C
ATOM   9916 4C21 POPEz 285      70.496  22.400  58.607  1.00  0.00           C
ATOM   9919 5C21 POPEz 285      70.546  23.850  58.108  1.00  0.00           C
ATOM   9922 6C21 POPEz 285      70.676  23.950  56.588  1.00  0.00           C
ATOM   9925 7C21 POPEz 285      70.946  25.370  56.098  1.00  0.00           C
ATOM   9928 8C21 POPEz 285      71.036  25.490  54.569  1.00  0.00           C
ATOM   9932  C33 POPEz 285      61.886  21.840  69.618  1.00  0.00           C
ATOM   9935  C34 POPEz 285      61.236  22.110  68.257  1.00  0.00           C
ATOM   9938  C35 POPEz 285      61.896  21.380  67.068  1.00  0.00           C
ATOM   9941  C36 POPEz 285      61.186  21.780  65.757  1.00  0.00           C
ATOM   9944  C37 POPEz 285      61.866  21.401  64.428  1.00  0.00           C
ATOM   9947  C38 POPEz 285      61.016  21.910  63.248  1.00  0.00           C
ATOM   9950  C39 POPEz 285      61.696  21.910  61.868  1.00  0.00           C
ATOM   9953 0C31 POPEz 285      61.646  20.560  61.138  1.00  0.00           C
ATOM   9956 1C31 POPEz 285      61.986  20.690  59.648  1.00  0.00           C
ATOM   9959 2C31 POPEz 285      61.686  19.410  58.838  1.00  0.00           C
ATOM   9962 3C31 POPEz 285      62.646  18.251  59.108  1.00  0.00           C
ATOM   9965 4C31 POPEz 285      62.046  16.891  58.778  1.00  0.00           C
ATOM   9968 5C31 POPEz 285      63.046  15.740  58.947  1.00  0.00           C
ATOM   9971 6C31 POPEz 285      62.376  14.370  59.138  1.00  0.00           C
ATOM   9975  NH3 POPE0 286     119.256  45.190  32.428  1.00  0.00           N
ATOM   9979  C12 POPE0 286     120.636  45.439  32.988  1.00  0.00           C
ATOM   9982  C11 POPE0 286     121.706  44.541  32.348  1.00  0.00           C
ATOM   9985  P   POPE0 286     124.306  44.181  32.438  1.00  0.00           P
ATOM   9986  O13 POPE0 286     124.126  43.440  31.168  1.00  0.00           O
ATOM   9987  O14 POPE0 286     125.446  45.110  32.518  1.00  0.00           O
ATOM   9988  O11 POPE0 286     124.386  43.090  33.598  1.00  0.00           O
ATOM   9989  O12 POPE0 286     122.975  44.960  32.818  1.00  0.00           O
ATOM   9990  C1  POPE0 286     125.136  43.301  34.799  1.00  0.00           C
ATOM   9993  C2  POPE0 286     124.456  44.310  35.768  1.00  0.00           C
ATOM   9995  O21 POPE0 286     125.226  44.350  36.988  1.00  0.00           O
ATOM   9996  C21 POPE0 286     125.126  45.501  37.668  1.00  0.00           C
ATOM   9997  O22 POPE0 286     124.466  46.460  37.318  1.00  0.00           O
ATOM   9998  C22 POPE0 286     125.846  45.361  39.018  1.00  0.00           C
ATOM  10001  C3  POPE0 286     122.966  43.930  36.028  1.00  0.00           C
ATOM  10004  O31 POPE0 286     122.806  42.701  36.758  1.00  0.00           O
ATOM  10005  C31 POPE0 286     122.386  42.600  38.027  1.00  0.00           C
ATOM  10006  O32 POPE0 286     122.336  41.541  38.648  1.00  0.00           O
ATOM  10007  C32 POPE0 286     121.906  43.940  38.628  1.00  0.00           C
ATOM  10010  C23 POPE0 286     126.456  46.700  39.488  1.00  0.00           C
ATOM  10013  C24 POPE0 286     126.646  46.810  41.018  1.00  0.00           C
ATOM  10016  C25 POPE0 286     125.306  46.810  41.777  1.00  0.00           C
ATOM  10019  C26 POPE0 286     125.376  47.470  43.168  1.00  0.00           C
ATOM  10022  C27 POPE0 286     124.036  47.371  43.898  1.00  0.00           C
ATOM  10025  C28 POPE0 286     124.006  48.111  45.258  1.00  0.00           C
ATOM  10028  C29 POPE0 286     122.656  47.939  45.909  1.00  0.00           C
ATOM  10030 0C21 POPE0 286     122.396  47.740  47.218  1.00  0.00           C
ATOM  10032 1C21 POPE0 286     123.396  47.731  48.358  1.00  0.00           C
ATOM  10035 2C21 POPE0 286     122.866  48.621  49.508  1.00  0.00           C
ATOM  10038 3C21 POPE0 286     123.816  48.761  50.697  1.00  0.00           C
ATOM  10041 4C21 POPE0 286     123.156  49.551  51.837  1.00  0.00           C
ATOM  10044 5C21 POPE0 286     124.146  50.081  52.878  1.00  0.00           C
ATOM  10047 6C21 POPE0 286     123.446  50.900  53.958  1.00  0.00           C
ATOM  10050 7C21 POPE0 286     124.406  51.689  54.857  1.00  0.00           C
ATOM  10053 8C21 POPE0 286     123.686  52.571  55.878  1.00  0.00           C
ATOM  10057  C33 POPE0 286     121.546  43.951  40.138  1.00  0.00           C
ATOM  10060  C34 POPE0 286     121.636  45.380  40.718  1.00  0.00           C
ATOM  10063  C35 POPE0 286     121.496  45.520  42.248  1.00  0.00           C
ATOM  10066  C36 POPE0 286     120.166  45.021  42.818  1.00  0.00           C
ATOM  10069  C37 POPE0 286     120.036  45.250  44.337  1.00  0.00           C
ATOM  10072  C38 POPE0 286     118.746  44.641  44.918  1.00  0.00           C
ATOM  10075  C39 POPE0 286     118.276  45.331  46.208  1.00  0.00           C
ATOM  10078 0C31 POPE0 286     119.256  45.250  47.378  1.00  0.00           C
ATOM  10081 1C31 POPE0 286     118.796  46.110  48.568  1.00  0.00           C
ATOM  10084 2C31 POPE0 286     119.806  46.100  49.718  1.00  0.00           C
ATOM  10087 3C31 POPE0 286     119.406  47.030  50.878  1.00  0.00           C
ATOM  10090 4C31 POPE0 286     118.195  46.490  51.648  1.00  0.00           C
ATOM  10093 5C31 POPE0 286     117.916  47.241  52.958  1.00  0.00           C
ATOM  10096 6C31 POPE0 286     116.796  46.581  53.768  1.00  0.00           C
ATOM  10100  NH3 POPE1 287      71.406  83.230  37.828  1.00  0.00           N
ATOM  10104  C12 POPE1 287      71.266  83.730  36.418  1.00  0.00           C
ATOM  10107  C11 POPE1 287      70.056  84.680  36.299  1.00  0.00           C
ATOM  10110  P   POPE1 287      67.466  84.680  36.618  1.00  0.00           P
ATOM  10111  O13 POPE1 287      67.526  85.960  35.888  1.00  0.00           O
ATOM  10112  O14 POPE1 287      66.366  83.750  36.288  1.00  0.00           O
ATOM  10113  O11 POPE1 287      67.536  84.971  38.188  1.00  0.00           O
ATOM  10114  O12 POPE1 287      68.846  83.931  36.378  1.00  0.00           O
ATOM  10115  C1  POPE1 287      67.436  83.940  39.178  1.00  0.00           C
ATOM  10118  C2  POPE1 287      67.416  84.511  40.648  1.00  0.00           C
ATOM  10120  O21 POPE1 287      67.026  83.439  41.518  1.00  0.00           O
ATOM  10121  C21 POPE1 287      67.476  83.480  42.778  1.00  0.00           C
ATOM  10122  O22 POPE1 287      68.236  84.300  43.238  1.00  0.00           O
ATOM  10123  C22 POPE1 287      66.876  82.270  43.518  1.00  0.00           C
ATOM  10126  C3  POPE1 287      66.406  85.680  40.738  1.00  0.00           C
ATOM  10129  O31 POPE1 287      66.046  86.041  42.089  1.00  0.00           O
ATOM  10130  C31 POPE1 287      66.196  87.310  42.427  1.00  0.00           C
ATOM  10131  O32 POPE1 287      66.656  88.201  41.748  1.00  0.00           O
ATOM  10132  C32 POPE1 287      65.706  87.500  43.868  1.00  0.00           C
ATOM  10135  C23 POPE1 287      67.536  81.840  44.857  1.00  0.00           C
ATOM  10138  C24 POPE1 287      66.966  82.590  46.068  1.00  0.00           C
ATOM  10141  C25 POPE1 287      67.506  82.060  47.398  1.00  0.00           C
ATOM  10144  C26 POPE1 287      66.696  82.550  48.607  1.00  0.00           C
ATOM  10147  C27 POPE1 287      66.945  81.720  49.878  1.00  0.00           C
ATOM  10150  C28 POPE1 287      65.776  81.760  50.889  1.00  0.00           C
ATOM  10153  C29 POPE1 287      65.506  83.150  51.398  1.00  0.00           C
ATOM  10155 0C21 POPE1 287      65.036  83.480  52.618  1.00  0.00           C
ATOM  10157 1C21 POPE1 287      64.646  82.550  53.738  1.00  0.00           C
ATOM  10160 2C21 POPE1 287      65.086  83.040  55.138  1.00  0.00           C
ATOM  10163 3C21 POPE1 287      64.226  82.410  56.228  1.00  0.00           C
ATOM  10166 4C21 POPE1 287      64.646  82.730  57.668  1.00  0.00           C
ATOM  10169 5C21 POPE1 287      65.466  81.610  58.319  1.00  0.00           C
ATOM  10172 6C21 POPE1 287      65.636  81.821  59.838  1.00  0.00           C
ATOM  10175 7C21 POPE1 287      66.386  80.660  60.517  1.00  0.00           C
ATOM  10178 8C21 POPE1 287      66.546  80.861  62.028  1.00  0.00           C
ATOM  10182  C33 POPE1 287      66.006  88.920  44.407  1.00  0.00           C
ATOM  10185  C34 POPE1 287      65.506  89.060  45.858  1.00  0.00           C
ATOM  10188  C35 POPE1 287      65.926  90.370  46.538  1.00  0.00           C
ATOM  10191  C36 POPE1 287      65.416  90.410  47.989  1.00  0.00           C
ATOM  10194  C37 POPE1 287      65.776  91.681  48.758  1.00  0.00           C
ATOM  10197  C38 POPE1 287      67.266  91.850  49.098  1.00  0.00           C
ATOM  10200  C39 POPE1 287      67.836  90.690  49.948  1.00  0.00           C
ATOM  10203 0C31 POPE1 287      69.166  91.031  50.629  1.00  0.00           C
ATOM  10206 1C31 POPE1 287      69.706  89.860  51.468  1.00  0.00           C
ATOM  10209 2C31 POPE1 287      71.066  90.181  52.118  1.00  0.00           C
ATOM  10212 3C31 POPE1 287      71.016  91.280  53.178  1.00  0.00           C
ATOM  10215 4C31 POPE1 287      72.406  91.710  53.668  1.00  0.00           C
ATOM  10218 5C31 POPE1 287      72.346  92.920  54.598  1.00  0.00           C
ATOM  10221 6C31 POPE1 287      73.716  93.401  55.068  1.00  0.00           C
ATOM  10225  NH3 POPE2 288     115.356  30.071  75.158  1.00  0.00           N
ATOM  10229  C12 POPE2 288     114.816  29.240  74.028  1.00  0.00           C
ATOM  10232  C11 POPE2 288     113.426  28.710  74.368  1.00  0.00           C
ATOM  10235  P   POPE2 288     112.446  26.311  74.248  1.00  0.00           P
ATOM  10236  O13 POPE2 288     112.556  25.130  73.357  1.00  0.00           O
ATOM  10237  O14 POPE2 288     113.006  26.150  75.598  1.00  0.00           O
ATOM  10238  O11 POPE2 288     110.956  26.810  74.298  1.00  0.00           O
ATOM  10239  O12 POPE2 288     113.176  27.540  73.588  1.00  0.00           O
ATOM  10240  C1  POPE2 288     110.145  26.920  73.118  1.00  0.00           C
ATOM  10243  C2  POPE2 288     109.776  28.380  72.739  1.00  0.00           C
ATOM  10245  O21 POPE2 288     110.966  29.131  72.488  1.00  0.00           O
ATOM  10246  C21 POPE2 288     111.596  29.150  71.327  1.00  0.00           C
ATOM  10247  O22 POPE2 288     112.706  29.641  71.188  1.00  0.00           O
ATOM  10248  C22 POPE2 288     110.756  28.681  70.147  1.00  0.00           C
ATOM  10251  C3  POPE2 288     109.006  29.111  73.868  1.00  0.00           C
ATOM  10254  O31 POPE2 288     109.266  30.541  73.878  1.00  0.00           O
ATOM  10255  C31 POPE2 288     108.826  31.231  72.828  1.00  0.00           C
ATOM  10256  O32 POPE2 288     108.006  30.830  72.018  1.00  0.00           O
ATOM  10257  C32 POPE2 288     109.536  32.581  72.798  1.00  0.00           C
ATOM  10260  C23 POPE2 288     111.466  29.010  68.818  1.00  0.00           C
ATOM  10263  C24 POPE2 288     110.526  29.010  67.618  1.00  0.00           C
ATOM  10266  C25 POPE2 288     111.276  29.380  66.338  1.00  0.00           C
ATOM  10269  C26 POPE2 288     110.436  29.090  65.097  1.00  0.00           C
ATOM  10272  C27 POPE2 288     111.126  29.490  63.799  1.00  0.00           C
ATOM  10275  C28 POPE2 288     110.246  29.120  62.598  1.00  0.00           C
ATOM  10278  C29 POPE2 288     110.806  29.650  61.299  1.00  0.00           C
ATOM  10280 0C21 POPE2 288     110.116  30.381  60.408  1.00  0.00           C
ATOM  10282 1C21 POPE2 288     108.656  30.740  60.538  1.00  0.00           C
ATOM  10285 2C21 POPE2 288     107.946  30.960  59.188  1.00  0.00           C
ATOM  10288 3C21 POPE2 288     108.516  32.150  58.407  1.00  0.00           C
ATOM  10291 4C21 POPE2 288     107.505  32.740  57.418  1.00  0.00           C
ATOM  10294 5C21 POPE2 288     108.136  33.850  56.568  1.00  0.00           C
ATOM  10297 6C21 POPE2 288     107.076  34.580  55.728  1.00  0.00           C
ATOM  10300 7C21 POPE2 288     107.636  35.231  54.458  1.00  0.00           C
ATOM  10303 8C21 POPE2 288     106.556  35.940  53.638  1.00  0.00           C
ATOM  10307  C33 POPE2 288     109.046  33.551  71.688  1.00  0.00           C
ATOM  10310  C34 POPE2 288     110.026  33.701  70.508  1.00  0.00           C
ATOM  10313  C35 POPE2 288     109.536  34.751  69.488  1.00  0.00           C
ATOM  10316  C36 POPE2 288     110.475  34.951  68.287  1.00  0.00           C
ATOM  10319  C37 POPE2 288     109.856  35.790  67.168  1.00  0.00           C
ATOM  10322  C38 POPE2 288     110.786  36.010  65.958  1.00  0.00           C
ATOM  10325  C39 POPE2 288     112.026  36.891  66.198  1.00  0.00           C
ATOM  10328 0C31 POPE2 288     112.776  37.181  64.887  1.00  0.00           C
ATOM  10331 1C31 POPE2 288     114.136  37.850  65.088  1.00  0.00           C
ATOM  10334 2C31 POPE2 288     114.716  38.480  63.808  1.00  0.00           C
ATOM  10337 3C31 POPE2 288     114.796  37.521  62.608  1.00  0.00           C
ATOM  10340 4C31 POPE2 288     115.346  38.170  61.328  1.00  0.00           C
ATOM  10343 5C31 POPE2 288     115.236  37.251  60.108  1.00  0.00           C
ATOM  10346 6C31 POPE2 288     115.766  37.869  58.808  1.00  0.00           C
ATOM  10350  NH3 POPE3 289      65.566  27.540  73.718  1.00  0.00           N
ATOM  10354  C12 POPE3 289      64.796  27.150  74.948  1.00  0.00           C
ATOM  10357  C11 POPE3 289      63.366  26.750  74.537  1.00  0.00           C
ATOM  10360  P   POPE3 289      62.286  24.991  72.898  1.00  0.00           P
ATOM  10361  O13 POPE3 289      62.436  23.540  72.708  1.00  0.00           O
ATOM  10362  O14 POPE3 289      60.946  25.420  73.348  1.00  0.00           O
ATOM  10363  O11 POPE3 289      62.666  25.730  71.559  1.00  0.00           O
ATOM  10364  O12 POPE3 289      63.416  25.500  73.868  1.00  0.00           O
ATOM  10365  C1  POPE3 289      63.776  25.221  70.818  1.00  0.00           C
ATOM  10368  C2  POPE3 289      63.676  25.721  69.378  1.00  0.00           C
ATOM  10370  O21 POPE3 289      64.626  24.940  68.628  1.00  0.00           O
ATOM  10371  C21 POPE3 289      64.256  24.641  67.398  1.00  0.00           C
ATOM  10372  O22 POPE3 289      63.186  24.921  66.888  1.00  0.00           O
ATOM  10373  C22 POPE3 289      65.386  23.870  66.718  1.00  0.00           C
ATOM  10376  C3  POPE3 289      63.986  27.240  69.308  1.00  0.00           C
ATOM  10379  O31 POPE3 289      63.536  27.850  68.078  1.00  0.00           O
ATOM  10380  C31 POPE3 289      64.426  27.891  67.098  1.00  0.00           C
ATOM  10381  O32 POPE3 289      65.586  27.510  67.168  1.00  0.00           O
ATOM  10382  C32 POPE3 289      63.776  28.541  65.868  1.00  0.00           C
ATOM  10385  C23 POPE3 289      65.946  24.580  65.468  1.00  0.00           C
ATOM  10388  C24 POPE3 289      67.386  24.161  65.138  1.00  0.00           C
ATOM  10391  C25 POPE3 289      67.936  24.921  63.918  1.00  0.00           C
ATOM  10394  C26 POPE3 289      67.406  24.361  62.598  1.00  0.00           C
ATOM  10397  C27 POPE3 289      67.366  25.420  61.478  1.00  0.00           C
ATOM  10400  C28 POPE3 289      67.036  24.851  60.088  1.00  0.00           C
ATOM  10403  C29 POPE3 289      65.706  24.150  60.018  1.00  0.00           C
ATOM  10405 0C21 POPE3 289      64.916  24.051  58.928  1.00  0.00           C
ATOM  10407 1C21 POPE3 289      65.206  24.600  57.568  1.00  0.00           C
ATOM  10410 2C21 POPE3 289      66.136  23.710  56.718  1.00  0.00           C
ATOM  10413 3C21 POPE3 289      65.646  22.251  56.608  1.00  0.00           C
ATOM  10416 4C21 POPE3 289      66.136  21.540  55.348  1.00  0.00           C
ATOM  10419 5C21 POPE3 289      67.666  21.450  55.178  1.00  0.00           C
ATOM  10422 6C21 POPE3 289      68.036  20.641  53.938  1.00  0.00           C
ATOM  10425 7C21 POPE3 289      69.546  20.520  53.677  1.00  0.00           C
ATOM  10428 8C21 POPE3 289      69.896  19.540  52.548  1.00  0.00           C
ATOM  10432  C33 POPE3 289      64.056  27.801  64.549  1.00  0.00           C
ATOM  10435  C34 POPE3 289      63.446  28.510  63.337  1.00  0.00           C
ATOM  10438  C35 POPE3 289      63.746  27.801  62.017  1.00  0.00           C
ATOM  10441  C36 POPE3 289      63.206  28.551  60.787  1.00  0.00           C
ATOM  10444  C37 POPE3 289      63.406  27.780  59.478  1.00  0.00           C
ATOM  10447  C38 POPE3 289      62.916  28.580  58.267  1.00  0.00           C
ATOM  10450  C39 POPE3 289      62.826  27.740  56.988  1.00  0.00           C
ATOM  10453 0C31 POPE3 289      62.486  28.590  55.758  1.00  0.00           C
ATOM  10456 1C31 POPE3 289      62.006  27.740  54.569  1.00  0.00           C
ATOM  10459 2C31 POPE3 289      61.756  28.580  53.298  1.00  0.00           C
ATOM  10462 3C31 POPE3 289      61.016  27.801  52.208  1.00  0.00           C
ATOM  10465 4C31 POPE3 289      59.496  27.710  52.448  1.00  0.00           C
ATOM  10468 5C31 POPE3 289      58.816  26.690  51.518  1.00  0.00           C
ATOM  10471 6C31 POPE3 289      57.306  26.600  51.739  1.00  0.00           C
ATOM  10475  NH3 POPE4 290      29.046 127.002  72.317  1.00  0.00           N
ATOM  10479  C12 POPE4 290      27.846 126.271  72.868  1.00  0.00           C
ATOM  10482  C11 POPE4 290      28.256 125.351  74.028  1.00  0.00           C
ATOM  10485  P   POPE4 290      27.096 123.321  75.287  1.00  0.00           P
ATOM  10486  O13 POPE4 290      28.476 122.801  75.438  1.00  0.00           O
ATOM  10487  O14 POPE4 290      26.226 123.420  76.489  1.00  0.00           O
ATOM  10488  O11 POPE4 290      26.356 122.460  74.188  1.00  0.00           O
ATOM  10489  O12 POPE4 290      27.106 124.730  74.587  1.00  0.00           O
ATOM  10490  C1  POPE4 290      26.586 122.751  72.809  1.00  0.00           C
ATOM  10493  C2  POPE4 290      26.076 121.590  71.918  1.00  0.00           C
ATOM  10495  O21 POPE4 290      27.026 121.240  70.898  1.00  0.00           O
ATOM  10496  C21 POPE4 290      27.446 122.170  70.049  1.00  0.00           C
ATOM  10497  O22 POPE4 290      27.186 123.361  70.068  1.00  0.00           O
ATOM  10498  C22 POPE4 290      28.386 121.460  69.078  1.00  0.00           C
ATOM  10501  C3  POPE4 290      24.656 121.811  71.327  1.00  0.00           C
ATOM  10504  O31 POPE4 290      24.206 120.610  70.638  1.00  0.00           O
ATOM  10505  C31 POPE4 290      24.436 120.590  69.328  1.00  0.00           C
ATOM  10506  O32 POPE4 290      24.896 121.501  68.669  1.00  0.00           O
ATOM  10507  C32 POPE4 290      23.996 119.251  68.729  1.00  0.00           C
ATOM  10510  C23 POPE4 290      29.606 122.320  68.707  1.00  0.00           C
ATOM  10513  C24 POPE4 290      29.316 123.221  67.518  1.00  0.00           C
ATOM  10516  C25 POPE4 290      30.586 123.921  67.007  1.00  0.00           C
ATOM  10519  C26 POPE4 290      30.566 124.130  65.498  1.00  0.00           C
ATOM  10522  C27 POPE4 290      30.896 122.840  64.727  1.00  0.00           C
ATOM  10525  C28 POPE4 290      30.586 122.941  63.228  1.00  0.00           C
ATOM  10528  C29 POPE4 290      30.816 121.610  62.578  1.00  0.00           C
ATOM  10530 0C21 POPE4 290      31.586 121.340  61.508  1.00  0.00           C
ATOM  10532 1C21 POPE4 290      32.346 122.340  60.668  1.00  0.00           C
ATOM  10535 2C21 POPE4 290      31.976 122.200  59.188  1.00  0.00           C
ATOM  10538 3C21 POPE4 290      32.526 120.910  58.558  1.00  0.00           C
ATOM  10541 4C21 POPE4 290      32.336 120.861  57.037  1.00  0.00           C
ATOM  10544 5C21 POPE4 290      33.256 119.829  56.358  1.00  0.00           C
ATOM  10547 6C21 POPE4 290      34.726 120.270  56.358  1.00  0.00           C
ATOM  10550 7C21 POPE4 290      35.676 119.279  55.678  1.00  0.00           C
ATOM  10553 8C21 POPE4 290      37.136 119.760  55.718  1.00  0.00           C
ATOM  10557  C33 POPE4 290      24.806 118.861  67.457  1.00  0.00           C
ATOM  10560  C34 POPE4 290      24.216 117.630  66.748  1.00  0.00           C
ATOM  10563  C35 POPE4 290      25.166 116.940  65.748  1.00  0.00           C
ATOM  10566  C36 POPE4 290      25.286 117.571  64.348  1.00  0.00           C
ATOM  10569  C37 POPE4 290      25.856 116.560  63.337  1.00  0.00           C
ATOM  10572  C38 POPE4 290      26.086 117.100  61.928  1.00  0.00           C
ATOM  10575  C39 POPE4 290      26.426 115.980  60.928  1.00  0.00           C
ATOM  10578 0C31 POPE4 290      26.876 116.510  59.558  1.00  0.00           C
ATOM  10581 1C31 POPE4 290      27.026 115.400  58.498  1.00  0.00           C
ATOM  10584 2C31 POPE4 290      27.736 115.901  57.238  1.00  0.00           C
ATOM  10587 3C31 POPE4 290      27.616 114.960  56.028  1.00  0.00           C
ATOM  10590 4C31 POPE4 290      26.356 115.230  55.188  1.00  0.00           C
ATOM  10593 5C31 POPE4 290      26.416 114.611  53.778  1.00  0.00           C
ATOM  10596 6C31 POPE4 290      25.386 115.201  52.808  1.00  0.00           C
ATOM  10600  NH3 POPE5 291     119.546  44.170  76.288  1.00  0.00           N
ATOM  10604  C12 POPE5 291     120.326  42.890  76.257  1.00  0.00           C
ATOM  10607  C11 POPE5 291     120.286  42.270  74.848  1.00  0.00           C
ATOM  10610  P   POPE5 291     120.005  43.860  72.809  1.00  0.00           P
ATOM  10611  O13 POPE5 291     119.256  42.850  72.037  1.00  0.00           O
ATOM  10612  O14 POPE5 291     119.225  44.800  73.659  1.00  0.00           O
ATOM  10613  O11 POPE5 291     121.026  44.700  71.938  1.00  0.00           O
ATOM  10614  O12 POPE5 291     120.926  43.120  73.878  1.00  0.00           O
ATOM  10615  C1  POPE5 291     122.246  44.140  71.438  1.00  0.00           C
ATOM  10618  C2  POPE5 291     123.335  45.231  71.218  1.00  0.00           C
ATOM  10620  O21 POPE5 291     124.666  44.660  71.299  1.00  0.00           O
ATOM  10621  C21 POPE5 291     125.046  44.081  70.168  1.00  0.00           C
ATOM  10622  O22 POPE5 291     124.316  43.870  69.218  1.00  0.00           O
ATOM  10623  C22 POPE5 291     126.546  43.821  70.147  1.00  0.00           C
ATOM  10626  C3  POPE5 291     123.266  46.381  72.247  1.00  0.00           C
ATOM  10629  O31 POPE5 291     124.476  47.181  72.247  1.00  0.00           O
ATOM  10630  C31 POPE5 291     124.506  48.100  71.299  1.00  0.00           C
ATOM  10631  O32 POPE5 291     123.526  48.580  70.768  1.00  0.00           O
ATOM  10632  C32 POPE5 291     125.946  48.450  70.938  1.00  0.00           C
ATOM  10635  C23 POPE5 291     126.886  42.479  69.458  1.00  0.00           C
ATOM  10638  C24 POPE5 291     128.335  42.441  68.958  1.00  0.00           C
ATOM  10641  C25 POPE5 291     128.736  41.050  68.438  1.00  0.00           C
ATOM  10644  C26 POPE5 291     127.936  40.560  67.227  1.00  0.00           C
ATOM  10647  C27 POPE5 291     128.706  39.530  66.378  1.00  0.00           C
ATOM  10650  C28 POPE5 291     127.786  38.610  65.548  1.00  0.00           C
ATOM  10653  C29 POPE5 291     127.436  37.330  66.268  1.00  0.00           C
ATOM  10655 0C21 POPE5 291     127.166  36.141  65.688  1.00  0.00           C
ATOM  10657 1C21 POPE5 291     127.186  35.830  64.218  1.00  0.00           C
ATOM  10660 2C21 POPE5 291     127.346  34.321  63.938  1.00  0.00           C
ATOM  10663 3C21 POPE5 291     126.006  33.590  64.098  1.00  0.00           C
ATOM  10666 4C21 POPE5 291     126.096  32.071  64.238  1.00  0.00           C
ATOM  10669 5C21 POPE5 291     124.856  31.350  63.687  1.00  0.00           C
ATOM  10672 6C21 POPE5 291     124.616  29.981  64.328  1.00  0.00           C
ATOM  10675 7C21 POPE5 291     123.746  29.071  63.447  1.00  0.00           C
ATOM  10678 8C21 POPE5 291     123.195  27.850  64.199  1.00  0.00           C
ATOM  10682  C33 POPE5 291     126.156  48.350  69.409  1.00  0.00           C
ATOM  10685  C34 POPE5 291     127.526  47.761  69.068  1.00  0.00           C
ATOM  10688  C35 POPE5 291     127.656  47.391  67.577  1.00  0.00           C
ATOM  10691  C36 POPE5 291     127.586  48.600  66.657  1.00  0.00           C
ATOM  10694  C37 POPE5 291     127.975  48.270  65.217  1.00  0.00           C
ATOM  10697  C38 POPE5 291     127.946  49.520  64.328  1.00  0.00           C
ATOM  10700  C39 POPE5 291     128.626  49.330  62.968  1.00  0.00           C
ATOM  10703 0C31 POPE5 291     127.856  48.410  61.998  1.00  0.00           C
ATOM  10706 1C31 POPE5 291     128.526  48.400  60.628  1.00  0.00           C
ATOM  10709 2C31 POPE5 291     127.706  47.750  59.508  1.00  0.00           C
ATOM  10712 3C31 POPE5 291     128.446  47.831  58.168  1.00  0.00           C
ATOM  10715 4C31 POPE5 291     127.516  47.771  56.947  1.00  0.00           C
ATOM  10718 5C31 POPE5 291     128.256  48.041  55.638  1.00  0.00           C
ATOM  10721 6C31 POPE5 291     127.336  48.210  54.428  1.00  0.00           C
ATOM  10725  NH3 POPE6 292      13.436  75.541  33.688  1.00  0.00           N
ATOM  10729  C12 POPE6 292      14.876  75.641  34.108  1.00  0.00           C
ATOM  10732  C11 POPE6 292      15.826  75.621  32.898  1.00  0.00           C
ATOM  10735  P   POPE6 292      18.216  74.941  33.908  1.00  0.00           P
ATOM  10736  O13 POPE6 292      18.136  73.610  33.258  1.00  0.00           O
ATOM  10737  O14 POPE6 292      19.546  75.590  33.908  1.00  0.00           O
ATOM  10738  O11 POPE6 292      17.646  74.831  35.378  1.00  0.00           O
ATOM  10739  O12 POPE6 292      17.176  75.910  33.218  1.00  0.00           O
ATOM  10740  C1  POPE6 292      17.366  75.939  36.238  1.00  0.00           C
ATOM  10743  C2  POPE6 292      17.966  75.780  37.668  1.00  0.00           C
ATOM  10745  O21 POPE6 292      17.206  74.880  38.528  1.00  0.00           O
ATOM  10746  C21 POPE6 292      16.136  75.361  39.148  1.00  0.00           C
ATOM  10747  O22 POPE6 292      15.546  76.390  38.868  1.00  0.00           O
ATOM  10748  C22 POPE6 292      15.726  74.501  40.348  1.00  0.00           C
ATOM  10751  C3  POPE6 292      18.216  77.189  38.287  1.00  0.00           C
ATOM  10754  O31 POPE6 292      18.656  77.141  39.668  1.00  0.00           O
ATOM  10755  C31 POPE6 292      19.966  76.960  39.799  1.00  0.00           C
ATOM  10756  O32 POPE6 292      20.726  76.610  38.908  1.00  0.00           O
ATOM  10757  C32 POPE6 292      20.396  77.431  41.188  1.00  0.00           C
ATOM  10760  C23 POPE6 292      15.766  75.331  41.648  1.00  0.00           C
ATOM  10763  C24 POPE6 292      15.176  74.611  42.868  1.00  0.00           C
ATOM  10766  C25 POPE6 292      15.116  75.541  44.098  1.00  0.00           C
ATOM  10769  C26 POPE6 292      14.526  74.891  45.348  1.00  0.00           C
ATOM  10772  C27 POPE6 292      15.566  74.081  46.148  1.00  0.00           C
ATOM  10775  C28 POPE6 292      14.946  72.910  46.928  1.00  0.00           C
ATOM  10778  C29 POPE6 292      16.036  72.051  47.538  1.00  0.00           C
ATOM  10780 0C21 POPE6 292      16.136  71.670  48.818  1.00  0.00           C
ATOM  10782 1C21 POPE6 292      15.166  71.960  49.938  1.00  0.00           C
ATOM  10785 2C21 POPE6 292      15.306  70.920  51.068  1.00  0.00           C
ATOM  10788 3C21 POPE6 292      14.446  71.251  52.308  1.00  0.00           C
ATOM  10791 4C21 POPE6 292      14.856  70.401  53.518  1.00  0.00           C
ATOM  10794 5C21 POPE6 292      13.986  70.681  54.758  1.00  0.00           C
ATOM  10797 6C21 POPE6 292      14.586  70.081  56.037  1.00  0.00           C
ATOM  10800 7C21 POPE6 292      13.846  70.490  57.318  1.00  0.00           C
ATOM  10803 8C21 POPE6 292      14.526  70.090  58.617  1.00  0.00           C
ATOM  10807  C33 POPE6 292      20.396  76.330  42.268  1.00  0.00           C
ATOM  10810  C34 POPE6 292      20.336  76.940  43.668  1.00  0.00           C
ATOM  10813  C35 POPE6 292      18.896  77.320  44.068  1.00  0.00           C
ATOM  10816  C36 POPE6 292      18.826  78.280  45.258  1.00  0.00           C
ATOM  10819  C37 POPE6 292      17.386  78.780  45.498  1.00  0.00           C
ATOM  10822  C38 POPE6 292      17.276  79.960  46.468  1.00  0.00           C
ATOM  10825  C39 POPE6 292      17.716  79.660  47.908  1.00  0.00           C
ATOM  10828 0C31 POPE6 292      19.126  80.170  48.218  1.00  0.00           C
ATOM  10831 1C31 POPE6 292      19.526  79.960  49.688  1.00  0.00           C
ATOM  10834 2C31 POPE6 292      20.866  80.610  50.028  1.00  0.00           C
ATOM  10837 3C31 POPE6 292      21.226  80.590  51.518  1.00  0.00           C
ATOM  10840 4C31 POPE6 292      20.396  81.571  52.348  1.00  0.00           C
ATOM  10843 5C31 POPE6 292      20.816  81.610  53.818  1.00  0.00           C
ATOM  10846 6C31 POPE6 292      19.996  82.611  54.628  1.00  0.00           C
ATOM  10850  NH3 POPE7 293     118.736  74.700  82.948  1.00  0.00           N
ATOM  10854  C12 POPE7 293     119.816  75.751  82.907  1.00  0.00           C
ATOM  10857  C11 POPE7 293     120.246  76.090  81.467  1.00  0.00           C
ATOM  10860  P   POPE7 293     122.556  77.210  80.857  1.00  0.00           P
ATOM  10861  O13 POPE7 293     123.126  78.570  80.878  1.00  0.00           O
ATOM  10862  O14 POPE7 293     123.356  76.181  81.568  1.00  0.00           O
ATOM  10863  O11 POPE7 293     122.336  76.840  79.339  1.00  0.00           O
ATOM  10864  O12 POPE7 293     121.115  77.220  81.498  1.00  0.00           O
ATOM  10865  C1  POPE7 293     122.546  75.530  78.818  1.00  0.00           C
ATOM  10868  C2  POPE7 293     123.306  75.560  77.468  1.00  0.00           C
ATOM  10870  O21 POPE7 293     123.466  74.200  77.037  1.00  0.00           O
ATOM  10871  C21 POPE7 293     123.566  74.091  75.718  1.00  0.00           C
ATOM  10872  O22 POPE7 293     123.326  74.979  74.919  1.00  0.00           O
ATOM  10873  C22 POPE7 293     123.976  72.660  75.348  1.00  0.00           C
ATOM  10876  C3  POPE7 293     124.686  76.260  77.638  1.00  0.00           C
ATOM  10879  O31 POPE7 293     125.576  76.130  76.508  1.00  0.00           O
ATOM  10880  C31 POPE7 293     125.736  77.049  75.548  1.00  0.00           C
ATOM  10881  O32 POPE7 293     126.666  77.060  74.758  1.00  0.00           O
ATOM  10882  C32 POPE7 293     124.626  78.120  75.488  1.00  0.00           C
ATOM  10885  C23 POPE7 293     123.426  72.280  73.958  1.00  0.00           C
ATOM  10888  C24 POPE7 293     124.056  71.020  73.357  1.00  0.00           C
ATOM  10891  C25 POPE7 293     123.666  70.871  71.878  1.00  0.00           C
ATOM  10894  C26 POPE7 293     124.346  69.670  71.198  1.00  0.00           C
ATOM  10897  C27 POPE7 293     124.176  69.590  69.677  1.00  0.00           C
ATOM  10900  C28 POPE7 293     124.516  70.910  68.938  1.00  0.00           C
ATOM  10903  C29 POPE7 293     123.306  71.721  68.529  1.00  0.00           C
ATOM  10905 0C21 POPE7 293     122.905  71.950  67.268  1.00  0.00           C
ATOM  10907 1C21 POPE7 293     123.606  71.431  66.029  1.00  0.00           C
ATOM  10910 2C21 POPE7 293     124.616  72.460  65.477  1.00  0.00           C
ATOM  10913 3C21 POPE7 293     125.906  71.810  64.968  1.00  0.00           C
ATOM  10916 4C21 POPE7 293     126.896  72.799  64.318  1.00  0.00           C
ATOM  10919 5C21 POPE7 293     127.436  73.891  65.248  1.00  0.00           C
ATOM  10922 6C21 POPE7 293     128.576  73.420  66.169  1.00  0.00           C
ATOM  10925 7C21 POPE7 293     128.956  74.471  67.218  1.00  0.00           C
ATOM  10928 8C21 POPE7 293     130.005  73.990  68.238  1.00  0.00           C
ATOM  10932  C33 POPE7 293     124.236  78.470  74.028  1.00  0.00           C
ATOM  10935  C34 POPE7 293     122.826  79.071  73.918  1.00  0.00           C
ATOM  10938  C35 POPE7 293     122.176  78.791  72.559  1.00  0.00           C
ATOM  10941  C36 POPE7 293     120.666  79.100  72.518  1.00  0.00           C
ATOM  10944  C37 POPE7 293     120.016  78.610  71.207  1.00  0.00           C
ATOM  10947  C38 POPE7 293     118.496  78.830  71.169  1.00  0.00           C
ATOM  10950  C39 POPE7 293     117.806  78.050  70.038  1.00  0.00           C
ATOM  10953 0C31 POPE7 293     118.195  78.520  68.628  1.00  0.00           C
ATOM  10956 1C31 POPE7 293     117.416  77.790  67.527  1.00  0.00           C
ATOM  10959 2C31 POPE7 293     117.706  78.361  66.128  1.00  0.00           C
ATOM  10962 3C31 POPE7 293     116.956  77.640  64.998  1.00  0.00           C
ATOM  10965 4C31 POPE7 293     115.436  77.910  64.979  1.00  0.00           C
ATOM  10968 5C31 POPE7 293     114.746  77.260  63.778  1.00  0.00           C
ATOM  10971 6C31 POPE7 293     113.226  77.431  63.788  1.00  0.00           C
ATOM  10975  NH3 POPE8 294      86.066  84.410  37.638  1.00  0.00           N
ATOM  10979  C12 POPE8 294      84.906  83.750  38.328  1.00  0.00           C
ATOM  10982  C11 POPE8 294      84.936  82.240  38.108  1.00  0.00           C
ATOM  10985  P   POPE8 294      87.126  80.761  37.838  1.00  0.00           P
ATOM  10986  O13 POPE8 294      86.816  80.861  36.398  1.00  0.00           O
ATOM  10987  O14 POPE8 294      88.516  81.130  38.208  1.00  0.00           O
ATOM  10988  O11 POPE8 294      86.766  79.321  38.409  1.00  0.00           O
ATOM  10989  O12 POPE8 294      86.176  81.741  38.628  1.00  0.00           O
ATOM  10990  C1  POPE8 294      86.306  79.181  39.768  1.00  0.00           C
ATOM  10993  C2  POPE8 294      85.966  77.690  40.128  1.00  0.00           C
ATOM  10995  O21 POPE8 294      84.656  77.450  40.699  1.00  0.00           O
ATOM  10996  C21 POPE8 294      84.316  78.131  41.767  1.00  0.00           C
ATOM  10997  O22 POPE8 294      84.786  79.191  42.139  1.00  0.00           O
ATOM  10998  C22 POPE8 294      83.226  77.401  42.558  1.00  0.00           C
ATOM  11001  C3  POPE8 294      87.066  76.960  40.968  1.00  0.00           C
ATOM  11004  O31 POPE8 294      87.026  77.310  42.378  1.00  0.00           O
ATOM  11005  C31 POPE8 294      88.176  77.320  43.027  1.00  0.00           C
ATOM  11006  O32 POPE8 294      89.276  77.130  42.548  1.00  0.00           O
ATOM  11007  C32 POPE8 294      87.866  77.500  44.528  1.00  0.00           C
ATOM  11010  C23 POPE8 294      83.636  77.310  44.049  1.00  0.00           C
ATOM  11013  C24 POPE8 294      82.676  76.460  44.898  1.00  0.00           C
ATOM  11016  C25 POPE8 294      83.376  75.731  46.058  1.00  0.00           C
ATOM  11019  C26 POPE8 294      83.446  76.520  47.367  1.00  0.00           C
ATOM  11022  C27 POPE8 294      84.076  75.700  48.498  1.00  0.00           C
ATOM  11025  C28 POPE8 294      84.186  76.460  49.838  1.00  0.00           C
ATOM  11028  C29 POPE8 294      84.656  75.541  50.938  1.00  0.00           C
ATOM  11030 0C21 POPE8 294      85.186  75.901  52.118  1.00  0.00           C
ATOM  11032 1C21 POPE8 294      85.446  77.291  52.648  1.00  0.00           C
ATOM  11035 2C21 POPE8 294      84.576  77.650  53.878  1.00  0.00           C
ATOM  11038 3C21 POPE8 294      85.246  78.681  54.787  1.00  0.00           C
ATOM  11041 4C21 POPE8 294      84.266  79.460  55.678  1.00  0.00           C
ATOM  11044 5C21 POPE8 294      84.986  80.450  56.608  1.00  0.00           C
ATOM  11047 6C21 POPE8 294      84.236  81.770  56.828  1.00  0.00           C
ATOM  11050 7C21 POPE8 294      85.126  82.830  57.488  1.00  0.00           C
ATOM  11053 8C21 POPE8 294      84.466  84.200  57.628  1.00  0.00           C
ATOM  11057  C33 POPE8 294      87.156  78.821  44.938  1.00  0.00           C
ATOM  11060  C34 POPE8 294      87.706  79.500  46.208  1.00  0.00           C
ATOM  11063  C35 POPE8 294      87.566  78.740  47.548  1.00  0.00           C
ATOM  11066  C36 POPE8 294      87.736  79.689  48.758  1.00  0.00           C
ATOM  11069  C37 POPE8 294      87.586  79.010  50.138  1.00  0.00           C
ATOM  11072  C38 POPE8 294      87.826  79.940  51.348  1.00  0.00           C
ATOM  11075  C39 POPE8 294      86.736  81.010  51.578  1.00  0.00           C
ATOM  11078 0C31 POPE8 294      86.936  81.821  52.868  1.00  0.00           C
ATOM  11081 1C31 POPE8 294      85.886  82.941  53.048  1.00  0.00           C
ATOM  11084 2C31 POPE8 294      86.486  84.360  53.118  1.00  0.00           C
ATOM  11087 3C31 POPE8 294      86.436  84.960  54.528  1.00  0.00           C
ATOM  11090 4C31 POPE8 294      87.066  86.350  54.608  1.00  0.00           C
ATOM  11093 5C31 POPE8 294      86.906  87.000  55.988  1.00  0.00           C
ATOM  11096 6C31 POPE8 294      87.516  88.410  56.037  1.00  0.00           C
ATOM  11100  NH3 POPE9 295     127.756 137.321  69.898  1.00  0.00           N
ATOM  11104  C12 POPE9 295     128.016 135.831  69.957  1.00  0.00           C
ATOM  11107  C11 POPE9 295     126.986 135.021  70.748  1.00  0.00           C
ATOM  11110  P   POPE9 295     126.666 132.381  71.067  1.00  0.00           P
ATOM  11111  O13 POPE9 295     126.956 131.811  72.398  1.00  0.00           O
ATOM  11112  O14 POPE9 295     125.236 132.631  70.778  1.00  0.00           O
ATOM  11113  O11 POPE9 295     127.266 131.411  69.998  1.00  0.00           O
ATOM  11114  O12 POPE9 295     127.516 133.711  70.918  1.00  0.00           O
ATOM  11115  C1  POPE9 295     127.756 131.831  68.718  1.00  0.00           C
ATOM  11118  C2  POPE9 295     128.086 130.571  67.868  1.00  0.00           C
ATOM  11120  O21 POPE9 295     128.496 130.901  66.528  1.00  0.00           O
ATOM  11121  C21 POPE9 295     129.796 130.911  66.299  1.00  0.00           C
ATOM  11122  O22 POPE9 295     130.667 131.340  67.037  1.00  0.00           O
ATOM  11123  C22 POPE9 295     130.016 130.211  64.948  1.00  0.00           C
ATOM  11126  C3  POPE9 295     126.856 129.631  67.748  1.00  0.00           C
ATOM  11129  O31 POPE9 295     127.266 128.281  67.549  1.00  0.00           O
ATOM  11130  C31 POPE9 295     127.236 127.590  66.397  1.00  0.00           C
ATOM  11131  O32 POPE9 295     127.566 126.411  66.347  1.00  0.00           O
ATOM  11132  C32 POPE9 295     126.806 128.351  65.128  1.00  0.00           C
ATOM  11135  C23 POPE9 295     131.257 130.671  64.148  1.00  0.00           C
ATOM  11138  C24 POPE9 295     131.787 129.521  63.278  1.00  0.00           C
ATOM  11141  C25 POPE9 295     132.516 129.951  61.998  1.00  0.00           C
ATOM  11144  C26 POPE9 295     131.546 130.191  60.837  1.00  0.00           C
ATOM  11147  C27 POPE9 295     132.257 130.581  59.528  1.00  0.00           C
ATOM  11150  C28 POPE9 295     131.297 130.861  58.358  1.00  0.00           C
ATOM  11153  C29 POPE9 295     130.617 129.601  57.868  1.00  0.00           C
ATOM  11155 0C21 POPE9 295     130.667 129.081  56.628  1.00  0.00           C
ATOM  11157 1C21 POPE9 295     131.397 129.641  55.428  1.00  0.00           C
ATOM  11160 2C21 POPE9 295     130.455 130.061  54.288  1.00  0.00           C
ATOM  11163 3C21 POPE9 295     129.856 128.871  53.528  1.00  0.00           C
ATOM  11166 4C21 POPE9 295     128.986 129.331  52.357  1.00  0.00           C
ATOM  11169 5C21 POPE9 295     128.776 128.241  51.298  1.00  0.00           C
ATOM  11172 6C21 POPE9 295     128.195 126.941  51.868  1.00  0.00           C
ATOM  11175 7C21 POPE9 295     128.056 125.851  50.798  1.00  0.00           C
ATOM  11178 8C21 POPE9 295     127.626 124.500  51.378  1.00  0.00           C
ATOM  11182  C33 POPE9 295     127.376 127.691  63.838  1.00  0.00           C
ATOM  11185  C34 POPE9 295     126.945 128.391  62.538  1.00  0.00           C
ATOM  11188  C35 POPE9 295     127.786 127.991  61.308  1.00  0.00           C
ATOM  11191  C36 POPE9 295     127.036 127.111  60.278  1.00  0.00           C
ATOM  11194  C37 POPE9 295     127.936 126.701  59.098  1.00  0.00           C
ATOM  11197  C38 POPE9 295     127.186 126.371  57.799  1.00  0.00           C
ATOM  11200  C39 POPE9 295     126.476 125.010  57.778  1.00  0.00           C
ATOM  11203 0C31 POPE9 295     125.826 124.750  56.409  1.00  0.00           C
ATOM  11206 1C31 POPE9 295     124.876 123.550  56.378  1.00  0.00           C
ATOM  11209 2C31 POPE9 295     124.056 123.500  55.078  1.00  0.00           C
ATOM  11212 3C31 POPE9 295     122.776 122.660  55.208  1.00  0.00           C
ATOM  11215 4C31 POPE9 295     121.736 122.970  54.118  1.00  0.00           C
ATOM  11218 5C31 POPE9 295     120.536 122.020  54.169  1.00  0.00           C
ATOM  11221 6C31 POPE9 295     119.585 122.189  52.989  1.00  0.00           C
ATOM  11225  NH3 POPE  296     105.246  44.881  78.348  1.00  0.00           N
ATOM  11229  C12 POPE  296     104.436  46.150  78.418  1.00  0.00           C
ATOM  11232  C11 POPE  296     104.316  46.710  79.848  1.00  0.00           C
ATOM  11235  P   POPE  296     103.576  49.251  79.768  1.00  0.00           P
ATOM  11236  O13 POPE  296     102.996  50.040  80.878  1.00  0.00           O
ATOM  11237  O14 POPE  296     105.016  49.411  79.507  1.00  0.00           O
ATOM  11238  O11 POPE  296     102.765  49.600  78.458  1.00  0.00           O
ATOM  11239  O12 POPE  296     103.286  47.701  79.957  1.00  0.00           O
ATOM  11240  C1  POPE  296     103.286  49.310  77.158  1.00  0.00           C
ATOM  11243  C2  POPE  296     102.416  48.270  76.388  1.00  0.00           C
ATOM  11245  O21 POPE  296     101.876  48.901  75.208  1.00  0.00           O
ATOM  11246  C21 POPE  296     101.736  48.120  74.148  1.00  0.00           C
ATOM  11247  O22 POPE  296     102.146  46.971  74.048  1.00  0.00           O
ATOM  11248  C22 POPE  296     100.986  48.881  73.068  1.00  0.00           C
ATOM  11251  C3  POPE  296     101.255  47.710  77.268  1.00  0.00           C
ATOM  11254  O31 POPE  296     100.516  46.630  76.648  1.00  0.00           O
ATOM  11255  C31 POPE  296      99.366  47.001  76.098  1.00  0.00           C
ATOM  11256  O32 POPE  296      98.996  48.150  75.948  1.00  0.00           O
ATOM  11257  C32 POPE  296      98.536  45.770  75.757  1.00  0.00           C
ATOM  11260  C23 POPE  296     100.005  47.990  72.268  1.00  0.00           C
ATOM  11263  C24 POPE  296      98.746  48.750  71.858  1.00  0.00           C
ATOM  11266  C25 POPE  296      99.026  50.000  71.029  1.00  0.00           C
ATOM  11269  C26 POPE  296      97.736  50.690  70.558  1.00  0.00           C
ATOM  11272  C27 POPE  296      98.036  51.880  69.628  1.00  0.00           C
ATOM  11275  C28 POPE  296      97.365  51.770  68.248  1.00  0.00           C
ATOM  11278  C29 POPE  296      95.886  52.071  68.287  1.00  0.00           C
ATOM  11280 0C21 POPE  296      95.246  53.041  67.608  1.00  0.00           C
ATOM  11282 1C21 POPE  296      95.876  54.030  66.668  1.00  0.00           C
ATOM  11285 2C21 POPE  296      95.066  54.310  65.379  1.00  0.00           C
ATOM  11288 3C21 POPE  296      95.026  53.141  64.388  1.00  0.00           C
ATOM  11291 4C21 POPE  296      94.386  53.510  63.038  1.00  0.00           C
ATOM  11294 5C21 POPE  296      95.136  54.620  62.278  1.00  0.00           C
ATOM  11297 6C21 POPE  296      94.445  55.081  60.977  1.00  0.00           C
ATOM  11300 7C21 POPE  296      95.056  56.370  60.428  1.00  0.00           C
ATOM  11303 8C21 POPE  296      94.416  56.870  59.128  1.00  0.00           C
ATOM  11307  C33 POPE  296      99.366  44.611  75.168  1.00  0.00           C
ATOM  11310  C34 POPE  296      98.526  43.370  74.898  1.00  0.00           C
ATOM  11313  C35 POPE  296      99.316  42.290  74.148  1.00  0.00           C
ATOM  11316  C36 POPE  296     100.226  41.440  75.038  1.00  0.00           C
ATOM  11319  C37 POPE  296     100.916  40.350  74.208  1.00  0.00           C
ATOM  11322  C38 POPE  296     101.746  39.380  75.038  1.00  0.00           C
ATOM  11325  C39 POPE  296     102.736  38.571  74.177  1.00  0.00           C
ATOM  11328 0C31 POPE  296     102.116  37.890  72.949  1.00  0.00           C
ATOM  11331 1C31 POPE  296     103.106  36.920  72.288  1.00  0.00           C
ATOM  11334 2C31 POPE  296     102.466  36.050  71.207  1.00  0.00           C
ATOM  11337 3C31 POPE  296     102.346  36.740  69.838  1.00  0.00           C
ATOM  11340 4C31 POPE  296     103.676  36.740  69.068  1.00  0.00           C
ATOM  11343 5C31 POPE  296     103.566  37.360  67.668  1.00  0.00           C
ATOM  11346 6C31 POPE  296     104.816  37.171  66.808  1.00  0.00           C
ATOM  11350  NH3 POPE  297      68.256  67.690  39.168  1.00  0.00           N
ATOM  11354  C12 POPE  297      68.916  68.651  40.128  1.00  0.00           C
ATOM  11357  C11 POPE  297      68.466  70.090  39.867  1.00  0.00           C
ATOM  11360  P   POPE  297      70.136  72.079  40.197  1.00  0.00           P
ATOM  11361  O13 POPE  297      71.106  71.410  39.308  1.00  0.00           O
ATOM  11362  O14 POPE  297      69.396  73.240  39.658  1.00  0.00           O
ATOM  11363  O11 POPE  297      70.866  72.520  41.528  1.00  0.00           O
ATOM  11364  O12 POPE  297      69.126  71.001  40.758  1.00  0.00           O
ATOM  11365  C1  POPE  297      71.336  71.530  42.448  1.00  0.00           C
ATOM  11368  C2  POPE  297      70.726  71.760  43.868  1.00  0.00           C
ATOM  11370  O21 POPE  297      71.456  71.041  44.867  1.00  0.00           O
ATOM  11371  C21 POPE  297      71.376  69.720  44.818  1.00  0.00           C
ATOM  11372  O22 POPE  297      70.736  69.060  44.018  1.00  0.00           O
ATOM  11373  C22 POPE  297      72.266  69.130  45.909  1.00  0.00           C
ATOM  11376  C3  POPE  297      69.186  71.510  43.968  1.00  0.00           C
ATOM  11379  O31 POPE  297      68.786  71.200  45.328  1.00  0.00           O
ATOM  11380  C31 POPE  297      68.596  72.251  46.107  1.00  0.00           C
ATOM  11381  O32 POPE  297      68.556  73.410  45.738  1.00  0.00           O
ATOM  11382  C32 POPE  297      68.476  71.780  47.558  1.00  0.00           C
ATOM  11385  C23 POPE  297      71.816  69.471  47.338  1.00  0.00           C
ATOM  11388  C24 POPE  297      72.656  68.700  48.368  1.00  0.00           C
ATOM  11391  C25 POPE  297      72.736  69.371  49.748  1.00  0.00           C
ATOM  11394  C26 POPE  297      71.606  68.990  50.708  1.00  0.00           C
ATOM  11397  C27 POPE  297      71.756  69.700  52.069  1.00  0.00           C
ATOM  11400  C28 POPE  297      70.946  69.049  53.208  1.00  0.00           C
ATOM  11403  C29 POPE  297      69.445  69.071  52.978  1.00  0.00           C
ATOM  11405 0C21 POPE  297      68.486  69.350  53.878  1.00  0.00           C
ATOM  11407 1C21 POPE  297      68.666  69.700  55.338  1.00  0.00           C
ATOM  11410 2C21 POPE  297      68.016  71.050  55.688  1.00  0.00           C
ATOM  11413 3C21 POPE  297      68.096  71.361  57.198  1.00  0.00           C
ATOM  11416 4C21 POPE  297      67.516  72.729  57.588  1.00  0.00           C
ATOM  11419 5C21 POPE  297      68.366  73.910  57.108  1.00  0.00           C
ATOM  11422 6C21 POPE  297      67.816  75.270  57.558  1.00  0.00           C
ATOM  11425 7C21 POPE  297      68.826  76.410  57.357  1.00  0.00           C
ATOM  11428 8C21 POPE  297      68.246  77.801  57.618  1.00  0.00           C
ATOM  11432  C33 POPE  297      68.076  72.920  48.537  1.00  0.00           C
ATOM  11435  C34 POPE  297      67.936  72.420  49.988  1.00  0.00           C
ATOM  11438  C35 POPE  297      69.266  72.321  50.767  1.00  0.00           C
ATOM  11441  C36 POPE  297      69.796  73.681  51.247  1.00  0.00           C
ATOM  11444  C37 POPE  297      71.026  73.550  52.168  1.00  0.00           C
ATOM  11447  C38 POPE  297      71.326  74.821  52.968  1.00  0.00           C
ATOM  11450  C39 POPE  297      72.436  74.611  54.008  1.00  0.00           C
ATOM  11453 0C31 POPE  297      72.426  75.670  55.128  1.00  0.00           C
ATOM  11456 1C31 POPE  297      72.546  75.060  56.538  1.00  0.00           C
ATOM  11459 2C31 POPE  297      73.946  75.170  57.178  1.00  0.00           C
ATOM  11462 3C31 POPE  297      74.236  76.560  57.748  1.00  0.00           C
ATOM  11465 4C31 POPE  297      75.436  76.560  58.718  1.00  0.00           C
ATOM  11468 5C31 POPE  297      75.766  77.950  59.248  1.00  0.00           C
ATOM  11471 6C31 POPE  297      76.916  77.960  60.258  1.00  0.00           C
ATOM  11475  NH3 POPE  298      13.226  -3.020  30.888  1.00  0.00           N
ATOM  11479  C12 POPE  298      13.296  -1.510  30.798  1.00  0.00           C
ATOM  11482  C11 POPE  298      14.346  -0.880  31.748  1.00  0.00           C
ATOM  11485  P   POPE  298      14.336   1.640  30.798  1.00  0.00           P
ATOM  11486  O13 POPE  298      15.656   2.321  30.828  1.00  0.00           O
ATOM  11487  O14 POPE  298      13.956   1.060  29.508  1.00  0.00           O
ATOM  11488  O11 POPE  298      13.226   2.690  31.218  1.00  0.00           O
ATOM  11489  O12 POPE  298      14.206   0.540  31.938  1.00  0.00           O
ATOM  11490  C1  POPE  298      12.956   3.050  32.578  1.00  0.00           C
ATOM  11493  C2  POPE  298      11.426   3.150  32.888  1.00  0.00           C
ATOM  11495  O21 POPE  298      11.196   2.910  34.288  1.00  0.00           O
ATOM  11496  C21 POPE  298      11.386   3.860  35.158  1.00  0.00           C
ATOM  11497  O22 POPE  298      11.766   5.011  34.938  1.00  0.00           O
ATOM  11498  C22 POPE  298      10.986   3.360  36.548  1.00  0.00           C
ATOM  11501  C3  POPE  298      10.556   2.150  32.037  1.00  0.00           C
ATOM  11504  O31 POPE  298      10.136   0.970  32.758  1.00  0.00           O
ATOM  11505  C31 POPE  298       9.046   1.130  33.487  1.00  0.00           C
ATOM  11506  O32 POPE  298       8.356   2.140  33.528  1.00  0.00           O
ATOM  11507  C32 POPE  298       8.856  -0.050  34.428  1.00  0.00           C
ATOM  11510  C23 POPE  298      10.726   4.530  37.528  1.00  0.00           C
ATOM  11513  C24 POPE  298       9.896   4.300  38.798  1.00  0.00           C
ATOM  11516  C25 POPE  298      10.706   4.030  40.078  1.00  0.00           C
ATOM  11519  C26 POPE  298      10.096   2.920  40.948  1.00  0.00           C
ATOM  11522  C27 POPE  298      10.936   2.511  42.168  1.00  0.00           C
ATOM  11525  C28 POPE  298      11.136   3.650  43.188  1.00  0.00           C
ATOM  11528  C29 POPE  298      11.556   3.100  44.528  1.00  0.00           C
ATOM  11530 0C21 POPE  298      12.696   3.360  45.188  1.00  0.00           C
ATOM  11532 1C21 POPE  298      13.786   4.311  44.729  1.00  0.00           C
ATOM  11535 2C21 POPE  298      14.626   4.830  45.909  1.00  0.00           C
ATOM  11538 3C21 POPE  298      13.886   5.790  46.848  1.00  0.00           C
ATOM  11541 4C21 POPE  298      14.766   6.241  48.027  1.00  0.00           C
ATOM  11544 5C21 POPE  298      14.126   7.340  48.878  1.00  0.00           C
ATOM  11547 6C21 POPE  298      14.946   7.670  50.138  1.00  0.00           C
ATOM  11550 7C21 POPE  298      14.416   8.891  50.889  1.00  0.00           C
ATOM  11553 8C21 POPE  298      15.176   9.200  52.188  1.00  0.00           C
ATOM  11557  C33 POPE  298      10.216  -0.610  34.898  1.00  0.00           C
ATOM  11560  C34 POPE  298      10.186  -1.200  36.308  1.00  0.00           C
ATOM  11563  C35 POPE  298      11.316  -0.650  37.188  1.00  0.00           C
ATOM  11566  C36 POPE  298      12.706  -1.160  36.798  1.00  0.00           C
ATOM  11569  C37 POPE  298      13.796  -0.640  37.748  1.00  0.00           C
ATOM  11572  C38 POPE  298      15.146  -1.370  37.628  1.00  0.00           C
ATOM  11575  C39 POPE  298      16.236  -0.820  38.578  1.00  0.00           C
ATOM  11578 0C31 POPE  298      15.806  -0.610  40.038  1.00  0.00           C
ATOM  11581 1C31 POPE  298      16.956  -0.060  40.898  1.00  0.00           C
ATOM  11584 2C31 POPE  298      16.546   0.290  42.338  1.00  0.00           C
ATOM  11587 3C31 POPE  298      17.096   1.660  42.788  1.00  0.00           C
ATOM  11590 4C31 POPE  298      17.106   1.840  44.309  1.00  0.00           C
ATOM  11593 5C31 POPE  298      17.706   3.190  44.738  1.00  0.00           C
ATOM  11596 6C31 POPE  298      18.026   3.290  46.228  1.00  0.00           C
ATOM  11600  NH3 POPE  299      46.336  25.541  72.367  1.00  0.00           N
ATOM  11604  C12 POPE  299      46.106  25.920  73.799  1.00  0.00           C
ATOM  11607  C11 POPE  299      47.376  26.481  74.438  1.00  0.00           C
ATOM  11610  P   POPE  299      48.526  28.330  72.918  1.00  0.00           P
ATOM  11611  O13 POPE  299      47.766  28.771  71.718  1.00  0.00           O
ATOM  11612  O14 POPE  299      49.436  29.321  73.548  1.00  0.00           O
ATOM  11613  O11 POPE  299      49.276  27.001  72.527  1.00  0.00           O
ATOM  11614  O12 POPE  299      47.516  27.821  73.998  1.00  0.00           O
ATOM  11615  C1  POPE  299      50.326  26.960  71.559  1.00  0.00           C
ATOM  11618  C2  POPE  299      49.966  26.020  70.357  1.00  0.00           C
ATOM  11620  O21 POPE  299      51.136  25.681  69.598  1.00  0.00           O
ATOM  11621  C21 POPE  299      51.726  26.630  68.908  1.00  0.00           C
ATOM  11622  O22 POPE  299      51.456  27.821  68.918  1.00  0.00           O
ATOM  11623  C22 POPE  299      52.876  25.960  68.128  1.00  0.00           C
ATOM  11626  C3  POPE  299      48.806  26.551  69.468  1.00  0.00           C
ATOM  11629  O31 POPE  299      48.486  25.641  68.388  1.00  0.00           O
ATOM  11630  C31 POPE  299      47.466  26.071  67.618  1.00  0.00           C
ATOM  11631  O32 POPE  299      46.816  27.071  67.848  1.00  0.00           O
ATOM  11632  C32 POPE  299      47.146  25.000  66.568  1.00  0.00           C
ATOM  11635  C23 POPE  299      54.076  26.901  67.879  1.00  0.00           C
ATOM  11638  C24 POPE  299      53.826  28.021  66.848  1.00  0.00           C
ATOM  11641  C25 POPE  299      53.116  27.591  65.558  1.00  0.00           C
ATOM  11644  C26 POPE  299      53.896  26.641  64.638  1.00  0.00           C
ATOM  11647  C27 POPE  299      53.166  26.440  63.298  1.00  0.00           C
ATOM  11650  C28 POPE  299      54.106  26.090  62.118  1.00  0.00           C
ATOM  11653  C29 POPE  299      54.906  27.290  61.668  1.00  0.00           C
ATOM  11655 0C21 POPE  299      54.996  27.780  60.418  1.00  0.00           C
ATOM  11657 1C21 POPE  299      54.376  27.210  59.168  1.00  0.00           C
ATOM  11660 2C21 POPE  299      55.216  27.570  57.938  1.00  0.00           C
ATOM  11663 3C21 POPE  299      54.636  27.001  56.628  1.00  0.00           C
ATOM  11666 4C21 POPE  299      55.446  27.391  55.378  1.00  0.00           C
ATOM  11669 5C21 POPE  299      55.426  28.901  55.088  1.00  0.00           C
ATOM  11672 6C21 POPE  299      56.146  29.260  53.778  1.00  0.00           C
ATOM  11675 7C21 POPE  299      56.166  30.760  53.488  1.00  0.00           C
ATOM  11678 8C21 POPE  299      56.816  31.111  52.148  1.00  0.00           C
ATOM  11682  C33 POPE  299      47.066  25.511  65.108  1.00  0.00           C
ATOM  11685  C34 POPE  299      46.356  24.480  64.218  1.00  0.00           C
ATOM  11688  C35 POPE  299      46.086  24.951  62.778  1.00  0.00           C
ATOM  11691  C36 POPE  299      47.226  24.650  61.788  1.00  0.00           C
ATOM  11694  C37 POPE  299      46.776  24.760  60.328  1.00  0.00           C
ATOM  11697  C38 POPE  299      47.806  24.220  59.319  1.00  0.00           C
ATOM  11700  C39 POPE  299      48.916  25.210  58.938  1.00  0.00           C
ATOM  11703 0C31 POPE  299      48.406  26.390  58.108  1.00  0.00           C
ATOM  11706 1C31 POPE  299      49.536  27.310  57.598  1.00  0.00           C
ATOM  11709 2C31 POPE  299      48.976  28.530  56.858  1.00  0.00           C
ATOM  11712 3C31 POPE  299      50.076  29.490  56.378  1.00  0.00           C
ATOM  11715 4C31 POPE  299      49.526  30.620  55.508  1.00  0.00           C
ATOM  11718 5C31 POPE  299      50.626  31.551  54.997  1.00  0.00           C
ATOM  11721 6C31 POPE  299      50.126  32.610  54.008  1.00  0.00           C
ATOM  11725  NH3 POPE  300      68.106   8.350  72.787  1.00  0.00           N
ATOM  11729  C12 POPE  300      67.996   8.811  74.227  1.00  0.00           C
ATOM  11732  C11 POPE  300      67.646   7.641  75.168  1.00  0.00           C
ATOM  11735  P   POPE  300      65.196   7.111  74.328  1.00  0.00           P
ATOM  11736  O13 POPE  300      65.126   8.231  73.368  1.00  0.00           O
ATOM  11737  O14 POPE  300      64.546   7.231  75.659  1.00  0.00           O
ATOM  11738  O11 POPE  300      64.816   5.721  73.678  1.00  0.00           O
ATOM  11739  O12 POPE  300      66.696   6.750  74.598  1.00  0.00           O
ATOM  11740  C1  POPE  300      63.696   5.460  72.848  1.00  0.00           C
ATOM  11743  C2  POPE  300      64.136   4.500  71.708  1.00  0.00           C
ATOM  11745  O21 POPE  300      65.136   5.150  70.918  1.00  0.00           O
ATOM  11746  C21 POPE  300      64.726   5.970  69.979  1.00  0.00           C
ATOM  11747  O22 POPE  300      63.586   6.360  69.798  1.00  0.00           O
ATOM  11748  C22 POPE  300      65.906   6.370  69.107  1.00  0.00           C
ATOM  11751  C3  POPE  300      62.966   3.870  70.857  1.00  0.00           C
ATOM  11754  O31 POPE  300      63.416   3.490  69.537  1.00  0.00           O
ATOM  11755  C31 POPE  300      62.466   3.330  68.637  1.00  0.00           C
ATOM  11756  O32 POPE  300      61.276   3.530  68.809  1.00  0.00           O
ATOM  11757  C32 POPE  300      63.086   2.790  67.338  1.00  0.00           C
ATOM  11760  C23 POPE  300      66.676   5.210  68.427  1.00  0.00           C
ATOM  11763  C24 POPE  300      66.396   5.040  66.918  1.00  0.00           C
ATOM  11766  C25 POPE  300      67.386   4.051  66.268  1.00  0.00           C
ATOM  11769  C26 POPE  300      67.206   3.830  64.758  1.00  0.00           C
ATOM  11772  C27 POPE  300      66.246   2.700  64.358  1.00  0.00           C
ATOM  11775  C28 POPE  300      66.596   2.100  62.977  1.00  0.00           C
ATOM  11778  C29 POPE  300      65.526   1.200  62.418  1.00  0.00           C
ATOM  11780 0C21 POPE  300      65.686  -0.000  61.819  1.00  0.00           C
ATOM  11782 1C21 POPE  300      66.966  -0.740  61.528  1.00  0.00           C
ATOM  11785 2C21 POPE  300      67.016  -1.360  60.118  1.00  0.00           C
ATOM  11788 3C21 POPE  300      68.126  -2.410  59.997  1.00  0.00           C
ATOM  11791 4C21 POPE  300      68.276  -2.980  58.578  1.00  0.00           C
ATOM  11794 5C21 POPE  300      69.366  -4.061  58.488  1.00  0.00           C
ATOM  11797 6C21 POPE  300      69.536  -4.641  57.069  1.00  0.00           C
ATOM  11800 7C21 POPE  300      70.556  -5.791  57.037  1.00  0.00           C
ATOM  11803 8C21 POPE  300      70.596  -6.541  55.697  1.00  0.00           C
ATOM  11807  C33 POPE  300      62.076   2.190  66.338  1.00  0.00           C
ATOM  11810  C34 POPE  300      62.736   2.010  64.957  1.00  0.00           C
ATOM  11813  C35 POPE  300      61.826   1.420  63.868  1.00  0.00           C
ATOM  11816  C36 POPE  300      61.516  -0.060  64.078  1.00  0.00           C
ATOM  11819  C37 POPE  300      61.016  -0.760  62.798  1.00  0.00           C
ATOM  11822  C38 POPE  300      62.146  -1.170  61.848  1.00  0.00           C
ATOM  11825  C39 POPE  300      61.656  -2.060  60.697  1.00  0.00           C
ATOM  11828 0C31 POPE  300      62.706  -3.080  60.228  1.00  0.00           C
ATOM  11831 1C31 POPE  300      62.076  -4.281  59.498  1.00  0.00           C
ATOM  11834 2C31 POPE  300      62.976  -5.521  59.428  1.00  0.00           C
ATOM  11837 3C31 POPE  300      64.206  -5.381  58.518  1.00  0.00           C
ATOM  11840 4C31 POPE  300      65.026  -6.671  58.498  1.00  0.00           C
ATOM  11843 5C31 POPE  300      66.256  -6.591  57.578  1.00  0.00           C
ATOM  11846 6C31 POPE  300      67.126  -7.851  57.618  1.00  0.00           C
ATOM  11850  NH3 POPE  301     114.015  16.411  31.117  1.00  0.00           N
ATOM  11854  C12 POPE  301     114.966  17.460  31.648  1.00  0.00           C
ATOM  11857  C11 POPE  301     116.426  16.991  31.628  1.00  0.00           C
ATOM  11860  P   POPE  301     116.206  14.970  33.348  1.00  0.00           P
ATOM  11861  O13 POPE  301     117.246  14.130  33.968  1.00  0.00           O
ATOM  11862  O14 POPE  301     115.306  14.401  32.308  1.00  0.00           O
ATOM  11863  O11 POPE  301     115.256  15.540  34.458  1.00  0.00           O
ATOM  11864  O12 POPE  301     116.826  16.311  32.808  1.00  0.00           O
ATOM  11865  C1  POPE  301     115.706  15.740  35.787  1.00  0.00           C
ATOM  11868  C2  POPE  301     115.156  17.080  36.328  1.00  0.00           C
ATOM  11870  O21 POPE  301     115.475  17.091  37.728  1.00  0.00           O
ATOM  11871  C21 POPE  301     115.526  18.271  38.308  1.00  0.00           C
ATOM  11872  O22 POPE  301     115.376  19.350  37.768  1.00  0.00           O
ATOM  11873  C22 POPE  301     115.766  18.060  39.799  1.00  0.00           C
ATOM  11876  C3  POPE  301     113.615  17.170  36.078  1.00  0.00           C
ATOM  11879  O31 POPE  301     113.036  18.411  36.558  1.00  0.00           O
ATOM  11880  C31 POPE  301     112.365  18.311  37.697  1.00  0.00           C
ATOM  11881  O32 POPE  301     112.036  17.270  38.228  1.00  0.00           O
ATOM  11882  C32 POPE  301     112.076  19.700  38.248  1.00  0.00           C
ATOM  11885  C23 POPE  301     114.796  17.021  40.408  1.00  0.00           C
ATOM  11888  C24 POPE  301     114.936  16.901  41.928  1.00  0.00           C
ATOM  11891  C25 POPE  301     114.566  18.170  42.708  1.00  0.00           C
ATOM  11894  C26 POPE  301     115.706  18.590  43.648  1.00  0.00           C
ATOM  11897  C27 POPE  301     115.356  19.770  44.558  1.00  0.00           C
ATOM  11900  C28 POPE  301     116.546  20.210  45.428  1.00  0.00           C
[truncated: 1,776,248 more chars]
