# Supplementary material for: Characterizing Membrane Association and Periplasmic Transfer of Bacterial Lipoproteins through Molecular Dynamics Simulations
Source: Structure. 2020 Apr 7;28(4):475–487.e3. doi: 10.1016/j.str.2020.01.012 (PMC7139219; doi:10.1016/j.str.2020.01.012)
Supplement: Data S2. Final Coordinates from Simulations (A–L), Related to Figure 3 [file mmc4.zip › A-L/LOLB-1-atomistic.pdb]

TITLE     Protein
REMARK    THIS IS A SIMULATION BOX
CRYST1  129.152  129.152  132.643  90.00  90.00  90.00 P 1           1
MODEL        1
ATOM      1  N   CYSTA   1      56.246  85.856  75.242  1.00  0.00           N
ATOM      3  CA  CYSTA   1      56.486  84.776  76.192  1.00  0.00           C
ATOM      5  C   CYSTA   1      56.296  85.196  77.641  1.00  0.00           C
ATOM      6  O   CYSTA   1      55.276  84.966  78.292  1.00  0.00           O
ATOM      7  CB  CYSTA   1      55.936  83.396  75.731  1.00  0.00           C
ATOM     10  SG  CYSTA   1      56.836  82.656  74.302  1.00  0.00           S
ATOM     11  C1  CYSTA   1      58.416  83.596  74.181  1.00  0.00           C
ATOM     14  CA1 CYSTA   1      55.026  86.366  75.091  1.00  0.00           C
ATOM     15  OA1 CYSTA   1      54.706  87.296  75.822  1.00  0.00           O
ATOM     16  CA2 CYSTA   1      54.126  85.846  74.022  1.00  0.00           C
ATOM     19  C11 CYSTA   1      59.566  83.026  73.301  1.00  0.00           C
ATOM     21  O11 CYSTA   1      59.156  82.696  71.961  1.00  0.00           O
ATOM     22  CX1 CYSTA   1      58.876  83.666  71.122  1.00  0.00           C
ATOM     23  OX1 CYSTA   1      58.856  84.856  71.382  1.00  0.00           O
ATOM     24  CX2 CYSTA   1      58.606  83.056  69.752  1.00  0.00           C
ATOM     27  C12 CYSTA   1      60.236  81.766  73.912  1.00  0.00           C
ATOM     30  O12 CYSTA   1      59.476  80.546  73.661  1.00  0.00           O
ATOM     31  CD1 CYSTA   1      60.296  79.496  73.521  1.00  0.00           C
ATOM     32  OD1 CYSTA   1      61.486  79.506  73.742  1.00  0.00           O
ATOM     33  CD2 CYSTA   1      59.586  78.296  72.921  1.00  0.00           C
ATOM     36  CA3 CYSTA   1      52.846  85.176  74.542  1.00  0.00           C
ATOM     39  CA4 CYSTA   1      52.276  84.116  73.582  1.00  0.00           C
ATOM     42  CA5 CYSTA   1      51.046  83.486  74.232  1.00  0.00           C
ATOM     45  CA6 CYSTA   1      50.386  82.356  73.432  1.00  0.00           C
ATOM     48  CA7 CYSTA   1      49.176  82.856  72.632  1.00  0.00           C
ATOM     51  CA8 CYSTA   1      48.196  81.756  72.222  1.00  0.00           C
ATOM     54  CA9 CYSTA   1      47.156  82.216  71.192  1.00  0.00           C
ATOM     57 0CA1 CYSTA   1      46.196  83.316  71.671  1.00  0.00           C
ATOM     60 1CA1 CYSTA   1      44.896  83.196  70.881  1.00  0.00           C
ATOM     63 2CA1 CYSTA   1      43.766  84.156  71.271  1.00  0.00           C
ATOM     66 3CA1 CYSTA   1      42.546  83.716  70.462  1.00  0.00           C
ATOM     69 4CA1 CYSTA   1      41.286  84.576  70.562  1.00  0.00           C
ATOM     72 5CA1 CYSTA   1      40.576  84.616  69.201  1.00  0.00           C
ATOM     75 6CA1 CYSTA   1      39.056  84.766  69.292  1.00  0.00           C
ATOM     79  CD3 CYSTA   1      60.636  77.426  72.191  1.00  0.00           C
ATOM     82  CD4 CYSTA   1      61.296  78.136  71.002  1.00  0.00           C
ATOM     85  CD5 CYSTA   1      62.516  77.376  70.482  1.00  0.00           C
ATOM     88  CD6 CYSTA   1      63.156  78.036  69.261  1.00  0.00           C
ATOM     91  CD7 CYSTA   1      62.186  78.176  68.081  1.00  0.00           C
ATOM     94  CD8 CYSTA   1      62.936  78.386  66.771  1.00  0.00           C
ATOM     97  CD9 CYSTA   1      62.046  78.166  65.532  1.00  0.00           C
ATOM    100 0CD1 CYSTA   1      62.886  77.836  64.302  1.00  0.00           C
ATOM    103 1CD1 CYSTA   1      62.586  76.426  63.812  1.00  0.00           C
ATOM    106 2CD1 CYSTA   1      63.666  75.856  62.881  1.00  0.00           C
ATOM    109 3CD1 CYSTA   1      63.276  74.476  62.372  1.00  0.00           C
ATOM    112 4CD1 CYSTA   1      63.816  74.156  60.972  1.00  0.00           C
ATOM    115 5CD1 CYSTA   1      62.906  74.676  59.861  1.00  0.00           C
ATOM    118 6CD1 CYSTA   1      63.386  74.276  58.472  1.00  0.00           C
ATOM    122  CX3 CYSTA   1      59.856  82.926  68.861  1.00  0.00           C
ATOM    125  CX4 CYSTA   1      59.806  81.616  68.062  1.00  0.00           C
ATOM    128  CX5 CYSTA   1      60.896  81.496  66.992  1.00  0.00           C
ATOM    131  CX6 CYSTA   1      60.606  82.296  65.701  1.00  0.00           C
ATOM    134  CX7 CYSTA   1      61.476  81.836  64.521  1.00  0.00           C
ATOM    137  CX8 CYSTA   1      61.346  82.696  63.242  1.00  0.00           C
ATOM    140  CX9 CYSTA   1      60.186  82.366  62.332  1.00  0.00           C
ATOM    142 0CX1 CYSTA   1      60.066  81.306  61.512  1.00  0.00           C
ATOM    144 1CX1 CYSTA   1      61.046  80.166  61.322  1.00  0.00           C
ATOM    147 2CX1 CYSTA   1      61.206  79.676  59.861  1.00  0.00           C
ATOM    150 3CX1 CYSTA   1      59.876  79.306  59.191  1.00  0.00           C
ATOM    153 4CX1 CYSTA   1      59.996  78.536  57.861  1.00  0.00           C
ATOM    156 5CX1 CYSTA   1      59.866  79.396  56.592  1.00  0.00           C
ATOM    159 6CX1 CYSTA   1      58.466  79.976  56.361  1.00  0.00           C
ATOM    162 7CX1 CYSTA   1      58.346  80.496  54.922  1.00  0.00           C
ATOM    165 8CX1 CYSTA   1      57.076  81.286  54.631  1.00  0.00           C
ATOM    169  N   SER A   2      57.346  85.826  78.212  1.00  0.00           N
ATOM    171  CA  SER A   2      57.556  87.276  78.091  1.00  0.00           C
ATOM    173  CB  SER A   2      58.216  87.916  79.352  1.00  0.00           C
ATOM    176  OG  SER A   2      57.296  87.986  80.442  1.00  0.00           O
ATOM    178  C   SER A   2      58.366  87.586  76.821  1.00  0.00           C
ATOM    179  O   SER A   2      58.776  86.666  76.111  1.00  0.00           O
ATOM    180  N   VAL A   3      58.586  88.836  76.402  1.00  0.00           N
ATOM    182  CA  VAL A   3      59.106  89.096  75.062  1.00  0.00           C
ATOM    184  CB  VAL A   3      59.196  90.606  74.911  1.00  0.00           C
ATOM    186  CG1 VAL A   3      60.006  91.086  73.681  1.00  0.00           C
ATOM    190  CG2 VAL A   3      57.766  91.136  74.832  1.00  0.00           C
ATOM    194  C   VAL A   3      60.436  88.466  74.631  1.00  0.00           C
ATOM    195  O   VAL A   3      60.546  87.846  73.582  1.00  0.00           O
ATOM    196  N   THR A   4      61.486  88.646  75.431  1.00  0.00           N
ATOM    198  CA  THR A   4      62.856  88.476  74.902  1.00  0.00           C
ATOM    200  CB  THR A   4      63.626  89.776  75.062  1.00  0.00           C
ATOM    202  OG1 THR A   4      64.926  89.696  74.512  1.00  0.00           O
ATOM    204  CG2 THR A   4      63.796  90.106  76.541  1.00  0.00           C
ATOM    208  C   THR A   4      63.616  87.376  75.602  1.00  0.00           C
ATOM    209  O   THR A   4      64.626  86.896  75.091  1.00  0.00           O
ATOM    210  N   THR A   5      63.086  86.966  76.771  1.00  0.00           N
ATOM    212  CA  THR A   5      63.156  85.626  77.352  1.00  0.00           C
ATOM    214  CB  THR A   5      61.846  84.916  76.942  1.00  0.00           C
ATOM    216  OG1 THR A   5      61.746  83.496  76.981  1.00  0.00           O
ATOM    218  CG2 THR A   5      60.716  85.496  77.812  1.00  0.00           C
ATOM    222  C   THR A   5      64.476  84.876  77.152  1.00  0.00           C
ATOM    223  O   THR A   5      64.586  84.236  76.102  1.00  0.00           O
ATOM    224  N   PRO A   6      65.546  84.996  77.962  1.00  0.00           N
ATOM    225  CD  PRO A   6      66.686  84.146  77.662  1.00  0.00           C
ATOM    228  CA  PRO A   6      65.646  85.506  79.341  1.00  0.00           C
ATOM    230  CB  PRO A   6      66.526  84.456  80.042  1.00  0.00           C
ATOM    233  CG  PRO A   6      67.486  83.986  78.961  1.00  0.00           C
ATOM    236  C   PRO A   6      66.336  86.846  79.352  1.00  0.00           C
ATOM    237  O   PRO A   6      66.976  87.206  78.371  1.00  0.00           O
ATOM    238  N   LYS A   7      66.236  87.666  80.432  1.00  0.00           N
ATOM    240  CA  LYS A   7      66.706  89.046  80.271  1.00  0.00           C
ATOM    242  CB  LYS A   7      65.666  89.846  79.452  1.00  0.00           C
ATOM    245  CG  LYS A   7      64.236  89.856  80.032  1.00  0.00           C
ATOM    248  CD  LYS A   7      63.526  91.226  79.861  1.00  0.00           C
ATOM    251  CE  LYS A   7      62.256  91.336  80.712  1.00  0.00           C
ATOM    254  NZ  LYS A   7      61.446  92.516  80.351  1.00  0.00           N
ATOM    258  C   LYS A   7      67.056  89.916  81.472  1.00  0.00           C
ATOM    259  O   LYS A   7      67.176  91.136  81.312  1.00  0.00           O
ATOM    260  N   GLY A   8      67.296  89.366  82.682  1.00  0.00           N
ATOM    262  CA  GLY A   8      66.406  89.626  83.812  1.00  0.00           C
ATOM    265  C   GLY A   8      66.296  91.086  84.182  1.00  0.00           C
ATOM    266  O   GLY A   8      67.286  91.816  84.312  1.00  0.00           O
ATOM    267  N   PRO A   9      65.056  91.486  84.411  1.00  0.00           N
ATOM    268  CD  PRO A   9      64.836  92.926  84.242  1.00  0.00           C
ATOM    271  CA  PRO A   9      64.566  91.106  85.722  1.00  0.00           C
ATOM    273  CB  PRO A   9      65.026  92.286  86.581  1.00  0.00           C
ATOM    276  CG  PRO A   9      64.856  93.516  85.672  1.00  0.00           C
ATOM    279  C   PRO A   9      63.046  90.926  85.731  1.00  0.00           C
ATOM    280  O   PRO A   9      62.306  91.546  84.972  1.00  0.00           O
ATOM    281  N   GLY A  10      62.506  89.996  86.511  1.00  0.00           N
ATOM    283  CA  GLY A  10      63.196  89.046  87.361  1.00  0.00           C
ATOM    286  C   GLY A  10      63.626  87.856  86.572  1.00  0.00           C
ATOM    287  O   GLY A  10      64.776  87.716  86.172  1.00  0.00           O
ATOM    288  N   LYS A  11      62.686  86.926  86.381  1.00  0.00           N
ATOM    290  CA  LYS A  11      63.026  85.526  86.152  1.00  0.00           C
ATOM    292  CB  LYS A  11      63.496  85.196  84.732  1.00  0.00           C
ATOM    295  CG  LYS A  11      62.336  84.766  83.801  1.00  0.00           C
ATOM    298  CD  LYS A  11      61.206  85.756  83.412  1.00  0.00           C
ATOM    301  CE  LYS A  11      60.156  86.036  84.501  1.00  0.00           C
ATOM    304  NZ  LYS A  11      58.816  86.326  83.951  1.00  0.00           N
ATOM    308  C   LYS A  11      63.736  84.946  87.361  1.00  0.00           C
ATOM    309  O   LYS A  11      64.626  84.096  87.352  1.00  0.00           O
ATOM    310  N   SER A  12      63.296  85.526  88.492  1.00  0.00           N
ATOM    312  CA  SER A  12      63.816  85.386  89.812  1.00  0.00           C
ATOM    314  CB  SER A  12      63.956  86.776  90.492  1.00  0.00           C
ATOM    317  OG  SER A  12      62.706  87.476  90.582  1.00  0.00           O
ATOM    319  C   SER A  12      62.866  84.496  90.572  1.00  0.00           C
ATOM    320  O   SER A  12      61.656  84.506  90.292  1.00  0.00           O
ATOM    321  N   PRO A  13      63.336  83.746  91.552  1.00  0.00           N
ATOM    322  CD  PRO A  13      64.746  83.446  91.771  1.00  0.00           C
ATOM    325  CA  PRO A  13      62.466  82.926  92.381  1.00  0.00           C
ATOM    327  CB  PRO A  13      63.406  81.816  92.841  1.00  0.00           C
ATOM    330  CG  PRO A  13      64.756  82.516  92.981  1.00  0.00           C
ATOM    333  C   PRO A  13      61.986  83.766  93.532  1.00  0.00           C
ATOM    334  O   PRO A  13      62.276  83.486  94.692  1.00  0.00           O
ATOM    335  N   ASP A  14      61.166  84.766  93.222  1.00  0.00           N
ATOM    337  CA  ASP A  14      60.316  85.356  94.192  1.00  0.00           C
ATOM    339  CB  ASP A  14      61.026  86.466  94.992  1.00  0.00           C
ATOM    342  CG  ASP A  14      60.686  86.356  96.462  1.00  0.00           C
ATOM    343  OD1 ASP A  14      60.926  85.336  97.161  1.00  0.00           O
ATOM    344  OD2 ASP A  14      60.076  87.356  96.951  1.00  0.00           O
ATOM    345  C   ASP A  14      59.136  85.766  93.331  1.00  0.00           C
ATOM    346  O   ASP A  14      59.026  86.896  92.851  1.00  0.00           O
ATOM    347  N   SER A  15      58.276  84.776  93.032  1.00  0.00           N
ATOM    349  CA  SER A  15      57.066  84.976  92.282  1.00  0.00           C
ATOM    351  CB  SER A  15      57.236  84.986  90.731  1.00  0.00           C
ATOM    354  OG  SER A  15      57.616  83.716  90.191  1.00  0.00           O
ATOM    356  C   SER A  15      56.116  83.846  92.662  1.00  0.00           C
ATOM    357  O   SER A  15      56.556  82.736  92.971  1.00  0.00           O
ATOM    358  N   PRO A  16      54.806  84.076  92.631  1.00  0.00           N
ATOM    359  CD  PRO A  16      54.256  85.426  92.591  1.00  0.00           C
ATOM    362  CA  PRO A  16      53.756  83.066  92.582  1.00  0.00           C
ATOM    364  CB  PRO A  16      52.506  83.876  92.191  1.00  0.00           C
ATOM    367  CG  PRO A  16      52.766  85.236  92.812  1.00  0.00           C
ATOM    370  C   PRO A  16      54.016  81.916  91.622  1.00  0.00           C
ATOM    371  O   PRO A  16      53.726  80.766  91.922  1.00  0.00           O
ATOM    372  N   GLN A  17      54.516  82.246  90.421  1.00  0.00           N
ATOM    374  CA  GLN A  17      54.786  81.296  89.371  1.00  0.00           C
ATOM    376  CB  GLN A  17      54.956  82.056  88.032  1.00  0.00           C
ATOM    379  CG  GLN A  17      53.656  82.776  87.582  1.00  0.00           C
ATOM    382  CD  GLN A  17      53.756  84.306  87.542  1.00  0.00           C
ATOM    383  OE1 GLN A  17      54.686  84.936  88.051  1.00  0.00           O
ATOM    384  NE2 GLN A  17      52.746  84.926  86.911  1.00  0.00           N
ATOM    387  C   GLN A  17      55.906  80.286  89.621  1.00  0.00           C
ATOM    388  O   GLN A  17      55.746  79.106  89.312  1.00  0.00           O
ATOM    389  N   TRP A  18      57.066  80.676  90.211  1.00  0.00           N
ATOM    391  CA  TRP A  18      58.026  79.676  90.672  1.00  0.00           C
ATOM    393  CB  TRP A  18      59.406  80.266  91.062  1.00  0.00           C
ATOM    396  CG  TRP A  18      60.396  79.316  91.692  1.00  0.00           C
ATOM    397  CD1 TRP A  18      60.766  79.386  93.012  1.00  0.00           C
ATOM    399  NE1 TRP A  18      61.786  78.516  93.272  1.00  0.00           N
ATOM    401  CE2 TRP A  18      61.996  77.736  92.162  1.00  0.00           C
ATOM    402  CD2 TRP A  18      61.076  78.156  91.172  1.00  0.00           C
ATOM    403  CE3 TRP A  18      60.946  77.416  90.012  1.00  0.00           C
ATOM    405  CZ3 TRP A  18      61.756  76.286  89.832  1.00  0.00           C
ATOM    407  CZ2 TRP A  18      62.826  76.646  91.972  1.00  0.00           C
ATOM    409  CH2 TRP A  18      62.676  75.906  90.792  1.00  0.00           C
ATOM    411  C   TRP A  18      57.516  78.826  91.812  1.00  0.00           C
ATOM    412  O   TRP A  18      57.726  77.616  91.852  1.00  0.00           O
ATOM    413  N   ARG A  19      56.826  79.466  92.781  1.00  0.00           N
ATOM    415  CA  ARG A  19      56.216  78.796  93.912  1.00  0.00           C
ATOM    417  CB  ARG A  19      55.396  79.776  94.792  1.00  0.00           C
ATOM    420  CG  ARG A  19      56.246  80.676  95.681  1.00  0.00           C
ATOM    423  CD  ARG A  19      55.406  81.836  96.212  1.00  0.00           C
ATOM    426  NE  ARG A  19      56.106  82.316  97.441  1.00  0.00           N
ATOM    428  CZ  ARG A  19      56.296  83.586  97.782  1.00  0.00           C
ATOM    429  NH1 ARG A  19      55.746  84.586  97.152  1.00  0.00           N
ATOM    432  NH2 ARG A  19      57.096  83.786  98.812  1.00  0.00           N
ATOM    435  C   ARG A  19      55.246  77.736  93.502  1.00  0.00           C
ATOM    436  O   ARG A  19      55.316  76.626  94.002  1.00  0.00           O
ATOM    437  N   GLN A  20      54.356  78.056  92.542  1.00  0.00           N
ATOM    439  CA  GLN A  20      53.466  77.106  91.952  1.00  0.00           C
ATOM    441  CB  GLN A  20      52.476  77.806  91.002  1.00  0.00           C
ATOM    444  CG  GLN A  20      51.186  76.996  90.731  1.00  0.00           C
ATOM    447  CD  GLN A  20      50.426  76.746  92.032  1.00  0.00           C
ATOM    448  OE1 GLN A  20      50.096  77.676  92.771  1.00  0.00           O
ATOM    449  NE2 GLN A  20      50.126  75.466  92.352  1.00  0.00           N
ATOM    452  C   GLN A  20      54.236  76.006  91.242  1.00  0.00           C
ATOM    453  O   GLN A  20      54.036  74.846  91.562  1.00  0.00           O
ATOM    454  N   HIS A  21      55.236  76.316  90.381  1.00  0.00           N
ATOM    456  CA  HIS A  21      56.046  75.256  89.782  1.00  0.00           C
ATOM    458  CB  HIS A  21      57.106  75.776  88.771  1.00  0.00           C
ATOM    461  ND1 HIS A  21      57.286  73.886  87.131  1.00  0.00           N
ATOM    462  CG  HIS A  21      57.866  74.636  88.142  1.00  0.00           C
ATOM    463  CE1 HIS A  21      58.096  72.866  86.941  1.00  0.00           C
ATOM    465  NE2 HIS A  21      59.186  72.936  87.742  1.00  0.00           N
ATOM    467  CD2 HIS A  21      59.056  74.076  88.502  1.00  0.00           C
ATOM    469  C   HIS A  21      56.736  74.346  90.792  1.00  0.00           C
ATOM    470  O   HIS A  21      56.636  73.136  90.652  1.00  0.00           O
ATOM    471  N   GLN A  22      57.366  74.886  91.871  1.00  0.00           N
ATOM    473  CA  GLN A  22      57.886  74.106  92.981  1.00  0.00           C
ATOM    475  CB  GLN A  22      58.556  74.976  94.092  1.00  0.00           C
ATOM    478  CG  GLN A  22      59.956  75.526  93.722  1.00  0.00           C
ATOM    481  CD  GLN A  22      60.656  76.056  94.981  1.00  0.00           C
ATOM    482  OE1 GLN A  22      60.016  76.566  95.902  1.00  0.00           O
ATOM    483  NE2 GLN A  22      61.996  75.906  95.062  1.00  0.00           N
ATOM    486  C   GLN A  22      56.856  73.266  93.722  1.00  0.00           C
ATOM    487  O   GLN A  22      57.076  72.076  93.961  1.00  0.00           O
ATOM    488  N   GLN A  23      55.696  73.866  94.071  1.00  0.00           N
ATOM    490  CA  GLN A  23      54.586  73.176  94.701  1.00  0.00           C
ATOM    492  CB  GLN A  23      53.366  74.116  94.922  1.00  0.00           C
ATOM    495  CG  GLN A  23      53.476  75.106  96.102  1.00  0.00           C
ATOM    498  CD  GLN A  23      52.336  76.136  96.142  1.00  0.00           C
ATOM    499  OE1 GLN A  23      52.416  77.196  96.772  1.00  0.00           O
ATOM    500  NE2 GLN A  23      51.176  75.806  95.522  1.00  0.00           N
ATOM    503  C   GLN A  23      54.136  72.026  93.862  1.00  0.00           C
ATOM    504  O   GLN A  23      54.046  70.906  94.321  1.00  0.00           O
ATOM    505  N   ASP A  24      53.916  72.286  92.571  1.00  0.00           N
ATOM    507  CA  ASP A  24      53.446  71.316  91.631  1.00  0.00           C
ATOM    509  CB  ASP A  24      53.086  71.986  90.281  1.00  0.00           C
ATOM    512  CG  ASP A  24      52.046  73.096  90.341  1.00  0.00           C
ATOM    513  OD1 ASP A  24      51.536  73.376  91.451  1.00  0.00           O
ATOM    514  OD2 ASP A  24      51.706  73.666  89.271  1.00  0.00           O
ATOM    515  C   ASP A  24      54.426  70.156  91.461  1.00  0.00           C
ATOM    516  O   ASP A  24      54.016  68.996  91.542  1.00  0.00           O
ATOM    517  N   VAL A  25      55.756  70.386  91.332  1.00  0.00           N
ATOM    519  CA  VAL A  25      56.726  69.276  91.312  1.00  0.00           C
ATOM    521  CB  VAL A  25      58.116  69.616  90.801  1.00  0.00           C
ATOM    523  CG1 VAL A  25      58.036  69.866  89.282  1.00  0.00           C
ATOM    527  CG2 VAL A  25      58.696  70.816  91.542  1.00  0.00           C
ATOM    531  C   VAL A  25      56.806  68.476  92.612  1.00  0.00           C
ATOM    532  O   VAL A  25      57.006  67.266  92.591  1.00  0.00           O
ATOM    533  N   ARG A  26      56.616  69.136  93.771  1.00  0.00           N
ATOM    535  CA  ARG A  26      56.596  68.486  95.072  1.00  0.00           C
ATOM    537  CB  ARG A  26      57.006  69.486  96.191  1.00  0.00           C
ATOM    540  CG  ARG A  26      58.446  70.056  96.121  1.00  0.00           C
ATOM    543  CD  ARG A  26      58.806  70.916  97.341  1.00  0.00           C
ATOM    546  NE  ARG A  26      59.526  72.186  96.951  1.00  0.00           N
ATOM    548  CZ  ARG A  26      60.826  72.276  96.742  1.00  0.00           C
ATOM    549  NH1 ARG A  26      61.536  71.176  96.611  1.00  0.00           N
ATOM    552  NH2 ARG A  26      61.476  73.426  96.751  1.00  0.00           N
ATOM    555  C   ARG A  26      55.236  67.846  95.392  1.00  0.00           C
ATOM    556  O   ARG A  26      55.126  67.106  96.382  1.00  0.00           O
ATOM    557  N   ASN A  27      54.176  68.086  94.582  1.00  0.00           N
ATOM    559  CA  ASN A  27      52.856  67.466  94.741  1.00  0.00           C
ATOM    561  CB  ASN A  27      51.746  68.356  94.111  1.00  0.00           C
ATOM    564  CG  ASN A  27      51.566  69.616  94.922  1.00  0.00           C
ATOM    565  OD1 ASN A  27      51.936  69.616  96.091  1.00  0.00           O
ATOM    566  ND2 ASN A  27      50.976  70.676  94.341  1.00  0.00           N
ATOM    569  C   ASN A  27      52.696  66.156  94.002  1.00  0.00           C
ATOM    570  O   ASN A  27      51.716  65.436  94.181  1.00  0.00           O
ATOM    571  N   LEU A  28      53.666  65.836  93.132  1.00  0.00           N
ATOM    573  CA  LEU A  28      53.886  64.516  92.621  1.00  0.00           C
ATOM    575  CB  LEU A  28      54.946  64.496  91.502  1.00  0.00           C
ATOM    578  CG  LEU A  28      54.496  65.006  90.121  1.00  0.00           C
ATOM    580  CD1 LEU A  28      54.286  66.506  90.082  1.00  0.00           C
ATOM    584  CD2 LEU A  28      55.546  64.716  89.052  1.00  0.00           C
ATOM    588  C   LEU A  28      54.326  63.576  93.722  1.00  0.00           C
ATOM    589  O   LEU A  28      55.026  63.946  94.671  1.00  0.00           O
ATOM    590  N   ASN A  29      53.926  62.316  93.591  1.00  0.00           N
ATOM    592  CA  ASN A  29      54.396  61.226  94.422  1.00  0.00           C
ATOM    594  CB  ASN A  29      53.176  60.446  94.992  1.00  0.00           C
ATOM    597  CG  ASN A  29      52.096  60.226  93.932  1.00  0.00           C
ATOM    598  OD1 ASN A  29      52.136  59.266  93.161  1.00  0.00           O
ATOM    599  ND2 ASN A  29      51.076  61.116  93.891  1.00  0.00           N
ATOM    602  C   ASN A  29      55.336  60.316  93.642  1.00  0.00           C
ATOM    603  O   ASN A  29      56.096  59.536  94.232  1.00  0.00           O
ATOM    604  N   GLN A  30      55.356  60.396  92.302  1.00  0.00           N
ATOM    606  CA  GLN A  30      56.136  59.496  91.482  1.00  0.00           C
ATOM    608  CB  GLN A  30      55.326  58.266  91.002  1.00  0.00           C
ATOM    611  CG  GLN A  30      54.826  57.306  92.102  1.00  0.00           C
ATOM    614  CD  GLN A  30      54.026  56.116  91.562  1.00  0.00           C
ATOM    615  OE1 GLN A  30      53.516  55.276  92.312  1.00  0.00           O
ATOM    616  NE2 GLN A  30      53.936  56.006  90.222  1.00  0.00           N
ATOM    619  C   GLN A  30      56.636  60.146  90.222  1.00  0.00           C
ATOM    620  O   GLN A  30      55.966  60.966  89.592  1.00  0.00           O
ATOM    621  N   TYR A  31      57.846  59.756  89.782  1.00  0.00           N
ATOM    623  CA  TYR A  31      58.506  60.366  88.642  1.00  0.00           C
ATOM    625  CB  TYR A  31      59.506  61.486  89.021  1.00  0.00           C
ATOM    628  CG  TYR A  31      59.016  62.316  90.162  1.00  0.00           C
ATOM    629  CD1 TYR A  31      59.146  61.866  91.492  1.00  0.00           C
ATOM    631  CE1 TYR A  31      58.696  62.646  92.562  1.00  0.00           C
ATOM    633  CZ  TYR A  31      58.206  63.926  92.312  1.00  0.00           C
ATOM    634  OH  TYR A  31      57.896  64.796  93.371  1.00  0.00           O
ATOM    636  CD2 TYR A  31      58.466  63.576  89.931  1.00  0.00           C
ATOM    638  CE2 TYR A  31      58.086  64.396  91.002  1.00  0.00           C
ATOM    640  C   TYR A  31      59.306  59.286  87.951  1.00  0.00           C
ATOM    641  O   TYR A  31      59.996  58.496  88.582  1.00  0.00           O
ATOM    642  N   GLN A  32      59.256  59.226  86.612  1.00  0.00           N
ATOM    644  CA  GLN A  32      60.026  58.226  85.912  1.00  0.00           C
ATOM    646  CB  GLN A  32      59.146  56.956  85.761  1.00  0.00           C
ATOM    649  CG  GLN A  32      59.796  55.716  85.112  1.00  0.00           C
ATOM    652  CD  GLN A  32      58.706  54.776  84.612  1.00  0.00           C
ATOM    653  OE1 GLN A  32      58.226  54.886  83.482  1.00  0.00           O
ATOM    654  NE2 GLN A  32      58.276  53.816  85.481  1.00  0.00           N
ATOM    657  C   GLN A  32      60.456  58.756  84.562  1.00  0.00           C
ATOM    658  O   GLN A  32      59.706  59.456  83.862  1.00  0.00           O
ATOM    659  N   THR A  33      61.706  58.426  84.182  1.00  0.00           N
ATOM    661  CA  THR A  33      62.406  59.106  83.111  1.00  0.00           C
ATOM    663  CB  THR A  33      63.366  60.186  83.611  1.00  0.00           C
ATOM    665  OG1 THR A  33      62.856  60.916  84.701  1.00  0.00           O
ATOM    667  CG2 THR A  33      63.666  61.176  82.492  1.00  0.00           C
ATOM    671  C   THR A  33      63.246  58.086  82.381  1.00  0.00           C
ATOM    672  O   THR A  33      63.816  57.166  82.981  1.00  0.00           O
ATOM    673  N   ARG A  34      63.366  58.236  81.062  1.00  0.00           N
ATOM    675  CA  ARG A  34      64.266  57.426  80.292  1.00  0.00           C
ATOM    677  CB  ARG A  34      63.546  56.336  79.452  1.00  0.00           C
ATOM    680  CG  ARG A  34      62.276  55.756  80.112  1.00  0.00           C
ATOM    683  CD  ARG A  34      61.586  54.706  79.242  1.00  0.00           C
ATOM    686  NE  ARG A  34      62.546  53.556  79.081  1.00  0.00           N
ATOM    688  CZ  ARG A  34      62.496  52.426  79.771  1.00  0.00           C
ATOM    689  NH1 ARG A  34      61.476  52.136  80.541  1.00  0.00           N
ATOM    692  NH2 ARG A  34      63.476  51.556  79.621  1.00  0.00           N
ATOM    695  C   ARG A  34      64.916  58.356  79.301  1.00  0.00           C
ATOM    696  O   ARG A  34      64.406  59.436  79.031  1.00  0.00           O
ATOM    697  N   GLY A  35      66.046  57.916  78.742  1.00  0.00           N
ATOM    699  CA  GLY A  35      66.766  58.676  77.752  1.00  0.00           C
ATOM    702  C   GLY A  35      68.186  58.226  77.662  1.00  0.00           C
ATOM    703  O   GLY A  35      68.556  57.176  78.161  1.00  0.00           O
ATOM    704  N   ALA A  36      69.046  59.046  77.042  1.00  0.00           N
ATOM    706  CA  ALA A  36      70.446  58.766  76.902  1.00  0.00           C
ATOM    708  CB  ALA A  36      70.946  59.406  75.602  1.00  0.00           C
ATOM    712  C   ALA A  36      71.276  59.306  78.072  1.00  0.00           C
ATOM    713  O   ALA A  36      71.056  60.436  78.532  1.00  0.00           O
ATOM    714  N   PHE A  37      72.256  58.526  78.562  1.00  0.00           N
ATOM    716  CA  PHE A  37      73.196  58.976  79.562  1.00  0.00           C
ATOM    718  CB  PHE A  37      73.046  58.146  80.871  1.00  0.00           C
ATOM    721  CG  PHE A  37      74.086  58.466  81.922  1.00  0.00           C
ATOM    722  CD1 PHE A  37      73.896  59.576  82.771  1.00  0.00           C
ATOM    724  CE1 PHE A  37      74.846  59.886  83.751  1.00  0.00           C
ATOM    726  CZ  PHE A  37      75.986  59.086  83.902  1.00  0.00           C
ATOM    728  CD2 PHE A  37      75.236  57.676  82.081  1.00  0.00           C
ATOM    730  CE2 PHE A  37      76.176  57.986  83.072  1.00  0.00           C
ATOM    732  C   PHE A  37      74.616  58.946  78.992  1.00  0.00           C
ATOM    733  O   PHE A  37      74.986  58.096  78.191  1.00  0.00           O
ATOM    734  N   ALA A  38      75.446  59.916  79.411  1.00  0.00           N
ATOM    736  CA  ALA A  38      76.866  59.846  79.221  1.00  0.00           C
ATOM    738  CB  ALA A  38      77.316  60.646  78.001  1.00  0.00           C
ATOM    742  C   ALA A  38      77.616  60.416  80.411  1.00  0.00           C
ATOM    743  O   ALA A  38      77.286  61.466  80.962  1.00  0.00           O
ATOM    744  N   TYR A  39      78.706  59.736  80.801  1.00  0.00           N
ATOM    746  CA  TYR A  39      79.696  60.226  81.731  1.00  0.00           C
ATOM    748  CB  TYR A  39      79.846  59.306  82.981  1.00  0.00           C
ATOM    751  CG  TYR A  39      81.066  59.596  83.841  1.00  0.00           C
ATOM    752  CD1 TYR A  39      80.966  60.426  84.972  1.00  0.00           C
ATOM    754  CE1 TYR A  39      82.076  60.616  85.812  1.00  0.00           C
ATOM    756  CZ  TYR A  39      83.286  59.966  85.532  1.00  0.00           C
ATOM    757  OH  TYR A  39      84.376  60.116  86.422  1.00  0.00           O
ATOM    759  CD2 TYR A  39      82.286  58.966  83.562  1.00  0.00           C
ATOM    761  CE2 TYR A  39      83.396  59.146  84.402  1.00  0.00           C
ATOM    763  C   TYR A  39      80.986  60.346  80.971  1.00  0.00           C
ATOM    764  O   TYR A  39      81.396  59.416  80.261  1.00  0.00           O
ATOM    765  N   ILE A  40      81.666  61.486  81.091  1.00  0.00           N
ATOM    767  CA  ILE A  40      82.966  61.706  80.492  1.00  0.00           C
ATOM    769  CB  ILE A  40      82.916  62.586  79.252  1.00  0.00           C
ATOM    771  CG2 ILE A  40      84.346  62.956  78.782  1.00  0.00           C
ATOM    775  CG1 ILE A  40      82.096  61.846  78.161  1.00  0.00           C
ATOM    778  CD  ILE A  40      82.186  62.466  76.771  1.00  0.00           C
ATOM    782  C   ILE A  40      83.916  62.236  81.531  1.00  0.00           C
ATOM    783  O   ILE A  40      83.676  63.236  82.212  1.00  0.00           O
ATOM    784  N   SER A  41      85.036  61.526  81.682  1.00  0.00           N
ATOM    786  CA  SER A  41      86.196  61.936  82.431  1.00  0.00           C
ATOM    788  CB  SER A  41      86.156  61.296  83.852  1.00  0.00           C
ATOM    791  OG  SER A  41      87.376  61.406  84.581  1.00  0.00           O
ATOM    793  C   SER A  41      87.396  61.496  81.622  1.00  0.00           C
ATOM    794  O   SER A  41      87.286  60.636  80.742  1.00  0.00           O
ATOM    795  N   ASP A  42      88.576  62.056  81.902  1.00  0.00           N
ATOM    797  CA  ASP A  42      89.856  61.616  81.412  1.00  0.00           C
ATOM    799  CB  ASP A  42      90.926  62.576  81.992  1.00  0.00           C
ATOM    802  CG  ASP A  42      90.596  64.026  81.631  1.00  0.00           C
ATOM    803  OD1 ASP A  42      90.256  64.296  80.442  1.00  0.00           O
ATOM    804  OD2 ASP A  42      90.756  64.906  82.512  1.00  0.00           O
ATOM    805  C   ASP A  42      90.116  60.126  81.742  1.00  0.00           C
ATOM    806  O   ASP A  42      90.546  59.346  80.892  1.00  0.00           O
ATOM    807  N   GLN A  43      89.716  59.676  82.971  1.00  0.00           N
ATOM    809  CA  GLN A  43      89.676  58.276  83.412  1.00  0.00           C
ATOM    811  CB  GLN A  43      89.246  58.226  84.931  1.00  0.00           C
ATOM    814  CG  GLN A  43      89.226  56.826  85.611  1.00  0.00           C
ATOM    817  CD  GLN A  43      88.526  56.696  86.981  1.00  0.00           C
ATOM    818  OE1 GLN A  43      88.646  55.656  87.641  1.00  0.00           O
ATOM    819  NE2 GLN A  43      87.766  57.716  87.431  1.00  0.00           N
ATOM    822  C   GLN A  43      88.776  57.316  82.631  1.00  0.00           C
ATOM    823  O   GLN A  43      89.146  56.186  82.312  1.00  0.00           O
ATOM    824  N   GLN A  44      87.546  57.716  82.312  1.00  0.00           N
ATOM    826  CA  GLN A  44      86.576  56.816  81.731  1.00  0.00           C
ATOM    828  CB  GLN A  44      85.856  56.016  82.831  1.00  0.00           C
ATOM    831  CG  GLN A  44      84.876  54.936  82.312  1.00  0.00           C
ATOM    834  CD  GLN A  44      84.176  54.306  83.511  1.00  0.00           C
ATOM    835  OE1 GLN A  44      84.766  53.506  84.231  1.00  0.00           O
ATOM    836  NE2 GLN A  44      82.916  54.716  83.751  1.00  0.00           N
ATOM    839  C   GLN A  44      85.556  57.566  80.922  1.00  0.00           C
ATOM    840  O   GLN A  44      85.106  58.646  81.301  1.00  0.00           O
ATOM    841  N   LYS A  45      85.096  56.986  79.802  1.00  0.00           N
ATOM    843  CA  LYS A  45      83.906  57.436  79.101  1.00  0.00           C
ATOM    845  CB  LYS A  45      84.186  57.876  77.632  1.00  0.00           C
ATOM    848  CG  LYS A  45      84.966  59.196  77.442  1.00  0.00           C
ATOM    851  CD  LYS A  45      86.446  59.126  77.872  1.00  0.00           C
ATOM    854  CE  LYS A  45      87.296  60.366  77.532  1.00  0.00           C
ATOM    857  NZ  LYS A  45      88.676  60.156  78.012  1.00  0.00           N
ATOM    861  C   LYS A  45      82.856  56.326  79.161  1.00  0.00           C
ATOM    862  O   LYS A  45      83.136  55.166  78.862  1.00  0.00           O
ATOM    863  N   VAL A  46      81.616  56.656  79.602  1.00  0.00           N
ATOM    865  CA  VAL A  46      80.506  55.716  79.642  1.00  0.00           C
ATOM    867  CB  VAL A  46      80.056  55.326  81.062  1.00  0.00           C
ATOM    869  CG1 VAL A  46      78.676  55.856  81.492  1.00  0.00           C
ATOM    873  CG2 VAL A  46      80.036  53.786  81.142  1.00  0.00           C
ATOM    877  C   VAL A  46      79.366  56.286  78.841  1.00  0.00           C
ATOM    878  O   VAL A  46      79.086  57.486  78.912  1.00  0.00           O
ATOM    879  N   TYR A  47      78.696  55.436  78.062  1.00  0.00           N
ATOM    881  CA  TYR A  47      77.566  55.826  77.241  1.00  0.00           C
ATOM    883  CB  TYR A  47      77.896  55.916  75.742  1.00  0.00           C
ATOM    886  CG  TYR A  47      78.886  57.006  75.492  1.00  0.00           C
ATOM    887  CD1 TYR A  47      80.256  56.736  75.462  1.00  0.00           C
ATOM    889  CE1 TYR A  47      81.176  57.736  75.121  1.00  0.00           C
ATOM    891  CZ  TYR A  47      80.706  59.016  74.802  1.00  0.00           C
ATOM    892  OH  TYR A  47      81.596  60.016  74.361  1.00  0.00           O
ATOM    894  CD2 TYR A  47      78.426  58.306  75.211  1.00  0.00           C
ATOM    896  CE2 TYR A  47      79.336  59.306  74.861  1.00  0.00           C
ATOM    898  C   TYR A  47      76.566  54.726  77.392  1.00  0.00           C
ATOM    899  O   TYR A  47      76.926  53.556  77.271  1.00  0.00           O
ATOM    900  N   ALA A  48      75.316  55.076  77.711  1.00  0.00           N
ATOM    902  CA  ALA A  48      74.336  54.066  78.001  1.00  0.00           C
ATOM    904  CB  ALA A  48      74.566  53.516  79.411  1.00  0.00           C
ATOM    908  C   ALA A  48      72.946  54.626  77.921  1.00  0.00           C
ATOM    909  O   ALA A  48      72.716  55.826  78.082  1.00  0.00           O
ATOM    910  N   ARG A  49      71.946  53.756  77.711  1.00  0.00           N
ATOM    912  CA  ARG A  49      70.556  54.086  77.982  1.00  0.00           C
ATOM    914  CB  ARG A  49      69.646  52.976  77.392  1.00  0.00           C
ATOM    917  CG  ARG A  49      68.126  53.196  77.542  1.00  0.00           C
ATOM    920  CD  ARG A  49      67.686  54.326  76.631  1.00  0.00           C
ATOM    923  NE  ARG A  49      66.246  54.646  76.841  1.00  0.00           N
ATOM    925  CZ  ARG A  49      65.686  55.636  76.161  1.00  0.00           C
ATOM    926  NH1 ARG A  49      66.336  56.416  75.331  1.00  0.00           N
ATOM    929  NH2 ARG A  49      64.396  55.856  76.282  1.00  0.00           N
ATOM    932  C   ARG A  49      70.326  54.186  79.481  1.00  0.00           C
ATOM    933  O   ARG A  49      70.786  53.316  80.222  1.00  0.00           O
ATOM    934  N   PHE A  50      69.606  55.206  79.992  1.00  0.00           N
ATOM    936  CA  PHE A  50      69.246  55.176  81.391  1.00  0.00           C
ATOM    938  CB  PHE A  50      69.836  56.366  82.232  1.00  0.00           C
ATOM    941  CG  PHE A  50      69.026  57.606  82.092  1.00  0.00           C
ATOM    942  CD1 PHE A  50      69.186  58.416  80.962  1.00  0.00           C
ATOM    944  CE1 PHE A  50      68.296  59.446  80.712  1.00  0.00           C
ATOM    946  CZ  PHE A  50      67.236  59.686  81.591  1.00  0.00           C
ATOM    948  CD2 PHE A  50      68.026  57.916  83.021  1.00  0.00           C
ATOM    950  CE2 PHE A  50      67.116  58.946  82.761  1.00  0.00           C
ATOM    952  C   PHE A  50      67.736  55.036  81.542  1.00  0.00           C
ATOM    953  O   PHE A  50      66.906  55.356  80.681  1.00  0.00           O
ATOM    954  N   PHE A  51      67.386  54.516  82.732  1.00  0.00           N
ATOM    956  CA  PHE A  51      66.076  54.566  83.312  1.00  0.00           C
ATOM    958  CB  PHE A  51      65.516  53.126  83.272  1.00  0.00           C
ATOM    961  CG  PHE A  51      64.166  52.996  83.922  1.00  0.00           C
ATOM    962  CD1 PHE A  51      63.036  53.306  83.172  1.00  0.00           C
ATOM    964  CE1 PHE A  51      61.756  53.116  83.701  1.00  0.00           C
ATOM    966  CZ  PHE A  51      61.606  52.606  85.001  1.00  0.00           C
ATOM    968  CD2 PHE A  51      64.016  52.516  85.232  1.00  0.00           C
ATOM    970  CE2 PHE A  51      62.746  52.326  85.772  1.00  0.00           C
ATOM    972  C   PHE A  51      66.226  55.116  84.721  1.00  0.00           C
ATOM    973  O   PHE A  51      67.006  54.596  85.521  1.00  0.00           O
ATOM    974  N   TRP A  52      65.476  56.186  85.071  1.00  0.00           N
ATOM    976  CA  TRP A  52      65.426  56.746  86.412  1.00  0.00           C
ATOM    978  CB  TRP A  52      65.796  58.256  86.412  1.00  0.00           C
ATOM    981  CG  TRP A  52      65.786  58.966  87.742  1.00  0.00           C
ATOM    982  CD1 TRP A  52      64.796  59.766  88.261  1.00  0.00           C
ATOM    984  NE1 TRP A  52      65.216  60.296  89.462  1.00  0.00           N
ATOM    986  CE2 TRP A  52      66.486  59.876  89.732  1.00  0.00           C
ATOM    987  CD2 TRP A  52      66.876  59.026  88.681  1.00  0.00           C
ATOM    988  CE3 TRP A  52      68.146  58.436  88.712  1.00  0.00           C
ATOM    990  CZ3 TRP A  52      69.016  58.776  89.752  1.00  0.00           C
ATOM    992  CZ2 TRP A  52      67.336  60.186  90.772  1.00  0.00           C
ATOM    994  CH2 TRP A  52      68.626  59.646  90.761  1.00  0.00           C
ATOM    996  C   TRP A  52      64.006  56.576  86.911  1.00  0.00           C
ATOM    997  O   TRP A  52      63.046  56.866  86.192  1.00  0.00           O
ATOM    998  N   GLN A  53      63.836  56.086  88.152  1.00  0.00           N
ATOM   1000  CA  GLN A  53      62.536  56.026  88.792  1.00  0.00           C
ATOM   1002  CB  GLN A  53      62.076  54.566  88.972  1.00  0.00           C
ATOM   1005  CG  GLN A  53      60.686  54.436  89.642  1.00  0.00           C
ATOM   1008  CD  GLN A  53      60.256  52.976  89.672  1.00  0.00           C
ATOM   1009  OE1 GLN A  53      59.826  52.456  88.642  1.00  0.00           O
ATOM   1010  NE2 GLN A  53      60.396  52.296  90.831  1.00  0.00           N
ATOM   1013  C   GLN A  53      62.616  56.666  90.162  1.00  0.00           C
ATOM   1014  O   GLN A  53      63.576  56.436  90.892  1.00  0.00           O
ATOM   1015  N   GLN A  54      61.596  57.456  90.551  1.00  0.00           N
ATOM   1017  CA  GLN A  54      61.496  58.036  91.861  1.00  0.00           C
ATOM   1019  CB  GLN A  54      61.896  59.526  91.882  1.00  0.00           C
ATOM   1022  CG  GLN A  54      63.336  59.646  92.381  1.00  0.00           C
ATOM   1025  CD  GLN A  54      63.766  61.076  92.631  1.00  0.00           C
ATOM   1026  OE1 GLN A  54      64.686  61.556  91.992  1.00  0.00           O
ATOM   1027  NE2 GLN A  54      63.106  61.766  93.591  1.00  0.00           N
ATOM   1030  C   GLN A  54      60.166  57.886  92.532  1.00  0.00           C
ATOM   1031  O   GLN A  54      59.096  58.046  91.941  1.00  0.00           O
ATOM   1032  N   THR A  55      60.226  57.616  93.852  1.00  0.00           N
ATOM   1034  CA  THR A  55      59.066  57.606  94.722  1.00  0.00           C
ATOM   1036  CB  THR A  55      58.776  56.236  95.312  1.00  0.00           C
ATOM   1038  OG1 THR A  55      58.386  55.356  94.262  1.00  0.00           O
ATOM   1040  CG2 THR A  55      57.586  56.266  96.271  1.00  0.00           C
ATOM   1044  C   THR A  55      59.366  58.626  95.781  1.00  0.00           C
ATOM   1045  O   THR A  55      60.266  58.476  96.611  1.00  0.00           O
ATOM   1046  N   GLY A  56      58.616  59.746  95.781  1.00  0.00           N
ATOM   1048  CA  GLY A  56      58.946  60.886  96.622  1.00  0.00           C
ATOM   1051  C   GLY A  56      60.286  61.526  96.371  1.00  0.00           C
ATOM   1052  O   GLY A  56      60.966  61.286  95.372  1.00  0.00           O
ATOM   1053  N   GLN A  57      60.726  62.396  97.301  1.00  0.00           N
ATOM   1055  CA  GLN A  57      61.996  63.076  97.201  1.00  0.00           C
ATOM   1057  CB  GLN A  57      62.036  64.326  98.111  1.00  0.00           C
ATOM   1060  CG  GLN A  57      60.956  65.406  97.821  1.00  0.00           C
ATOM   1063  CD  GLN A  57      60.926  66.096  96.441  1.00  0.00           C
ATOM   1064  OE1 GLN A  57      59.936  66.776  96.131  1.00  0.00           O
ATOM   1065  NE2 GLN A  57      62.016  66.036  95.662  1.00  0.00           N
ATOM   1068  C   GLN A  57      63.176  62.206  97.572  1.00  0.00           C
ATOM   1069  O   GLN A  57      64.296  62.466  97.171  1.00  0.00           O
ATOM   1070  N   ASP A  58      62.976  61.146  98.371  1.00  0.00           N
ATOM   1072  CA  ASP A  58      64.116  60.576  99.062  1.00  0.00           C
ATOM   1074  CB  ASP A  58      63.756  60.486 100.571  1.00  0.00           C
ATOM   1077  CG  ASP A  58      63.646  61.896 101.151  1.00  0.00           C
ATOM   1078  OD1 ASP A  58      64.486  62.746 100.781  1.00  0.00           O
ATOM   1079  OD2 ASP A  58      62.816  62.136 102.062  1.00  0.00           O
ATOM   1080  C   ASP A  58      64.576  59.236  98.491  1.00  0.00           C
ATOM   1081  O   ASP A  58      65.726  58.856  98.701  1.00  0.00           O
ATOM   1082  N   ARG A  59      63.746  58.526  97.681  1.00  0.00           N
ATOM   1084  CA  ARG A  59      64.136  57.216  97.161  1.00  0.00           C
ATOM   1086  CB  ARG A  59      63.456  55.986  97.821  1.00  0.00           C
ATOM   1089  CG  ARG A  59      61.916  56.016  97.861  1.00  0.00           C
ATOM   1092  CD  ARG A  59      61.306  56.746  99.062  1.00  0.00           C
ATOM   1095  NE  ARG A  59      61.546  55.866 100.252  1.00  0.00           N
ATOM   1097  CZ  ARG A  59      61.676  56.276 101.511  1.00  0.00           C
ATOM   1098  NH1 ARG A  59      61.596  57.536 101.851  1.00  0.00           N
ATOM   1101  NH2 ARG A  59      61.886  55.396 102.481  1.00  0.00           N
ATOM   1104  C   ARG A  59      63.996  57.126  95.652  1.00  0.00           C
ATOM   1105  O   ARG A  59      62.996  57.536  95.062  1.00  0.00           O
ATOM   1106  N   TYR A  60      65.046  56.576  95.032  1.00  0.00           N
ATOM   1108  CA  TYR A  60      65.196  56.516  93.602  1.00  0.00           C
ATOM   1110  CB  TYR A  60      65.986  57.726  93.021  1.00  0.00           C
ATOM   1113  CG  TYR A  60      67.336  57.936  93.642  1.00  0.00           C
ATOM   1114  CD1 TYR A  60      68.496  57.406  93.041  1.00  0.00           C
ATOM   1116  CE1 TYR A  60      69.756  57.706  93.572  1.00  0.00           C
ATOM   1118  CZ  TYR A  60      69.856  58.486  94.722  1.00  0.00           C
ATOM   1119  OH  TYR A  60      71.096  58.676  95.352  1.00  0.00           O
ATOM   1121  CD2 TYR A  60      67.466  58.786  94.752  1.00  0.00           C
ATOM   1123  CE2 TYR A  60      68.726  59.056  95.291  1.00  0.00           C
ATOM   1125  C   TYR A  60      65.856  55.226  93.222  1.00  0.00           C
ATOM   1126  O   TYR A  60      66.546  54.566  94.011  1.00  0.00           O
ATOM   1127  N   ARG A  61      65.656  54.826  91.962  1.00  0.00           N
ATOM   1129  CA  ARG A  61      66.486  53.846  91.312  1.00  0.00           C
ATOM   1131  CB  ARG A  61      65.726  52.526  91.021  1.00  0.00           C
ATOM   1134  CG  ARG A  61      66.586  51.436  90.351  1.00  0.00           C
ATOM   1137  CD  ARG A  61      66.296  51.166  88.881  1.00  0.00           C
ATOM   1140  NE  ARG A  61      64.926  50.576  88.881  1.00  0.00           N
ATOM   1142  CZ  ARG A  61      64.616  49.466  88.242  1.00  0.00           C
ATOM   1143  NH1 ARG A  61      65.376  48.976  87.291  1.00  0.00           N
ATOM   1146  NH2 ARG A  61      63.506  48.826  88.511  1.00  0.00           N
ATOM   1149  C   ARG A  61      67.016  54.426  90.021  1.00  0.00           C
ATOM   1150  O   ARG A  61      66.276  55.026  89.252  1.00  0.00           O
ATOM   1151  N   LEU A  62      68.316  54.206  89.761  1.00  0.00           N
ATOM   1153  CA  LEU A  62      68.946  54.416  88.482  1.00  0.00           C
ATOM   1155  CB  LEU A  62      70.206  55.296  88.622  1.00  0.00           C
ATOM   1158  CG  LEU A  62      71.076  55.446  87.352  1.00  0.00           C
ATOM   1160  CD1 LEU A  62      70.366  56.276  86.262  1.00  0.00           C
ATOM   1164  CD2 LEU A  62      72.436  56.056  87.722  1.00  0.00           C
ATOM   1168  C   LEU A  62      69.336  53.066  87.921  1.00  0.00           C
ATOM   1169  O   LEU A  62      69.906  52.216  88.611  1.00  0.00           O
ATOM   1170  N   LEU A  63      69.016  52.836  86.642  1.00  0.00           N
ATOM   1172  CA  LEU A  63      69.466  51.696  85.881  1.00  0.00           C
ATOM   1174  CB  LEU A  63      68.246  50.816  85.502  1.00  0.00           C
ATOM   1177  CG  LEU A  63      68.496  49.666  84.501  1.00  0.00           C
ATOM   1179  CD1 LEU A  63      69.216  48.506  85.172  1.00  0.00           C
ATOM   1183  CD2 LEU A  63      67.176  49.186  83.871  1.00  0.00           C
ATOM   1187  C   LEU A  63      70.156  52.226  84.642  1.00  0.00           C
ATOM   1188  O   LEU A  63      69.616  53.076  83.941  1.00  0.00           O
ATOM   1189  N   LEU A  64      71.376  51.726  84.341  1.00  0.00           N
ATOM   1191  CA  LEU A  64      72.066  51.966  83.091  1.00  0.00           C
ATOM   1193  CB  LEU A  64      73.516  52.536  83.301  1.00  0.00           C
ATOM   1196  CG  LEU A  64      73.606  53.836  84.131  1.00  0.00           C
ATOM   1198  CD1 LEU A  64      75.066  54.266  84.322  1.00  0.00           C
ATOM   1202  CD2 LEU A  64      72.816  54.976  83.482  1.00  0.00           C
ATOM   1206  C   LEU A  64      72.156  50.656  82.312  1.00  0.00           C
ATOM   1207  O   LEU A  64      72.756  49.686  82.771  1.00  0.00           O
ATOM   1208  N   THR A  65      71.566  50.606  81.102  1.00  0.00           N
ATOM   1210  CA  THR A  65      71.596  49.426  80.242  1.00  0.00           C
ATOM   1212  CB  THR A  65      70.216  48.886  79.802  1.00  0.00           C
ATOM   1214  OG1 THR A  65      69.476  49.796  78.992  1.00  0.00           O
ATOM   1216  CG2 THR A  65      69.376  48.616  81.052  1.00  0.00           C
ATOM   1220  C   THR A  65      72.446  49.676  79.011  1.00  0.00           C
ATOM   1221  O   THR A  65      72.326  50.696  78.342  1.00  0.00           O
ATOM   1222  N   ASN A  66      73.346  48.716  78.701  1.00  0.00           N
ATOM   1224  CA  ASN A  66      74.196  48.706  77.521  1.00  0.00           C
ATOM   1226  CB  ASN A  66      75.326  47.636  77.702  1.00  0.00           C
ATOM   1229  CG  ASN A  66      76.376  48.146  78.681  1.00  0.00           C
ATOM   1230  OD1 ASN A  66      76.736  49.326  78.631  1.00  0.00           O
ATOM   1231  ND2 ASN A  66      76.896  47.286  79.581  1.00  0.00           N
ATOM   1234  C   ASN A  66      73.366  48.436  76.271  1.00  0.00           C
ATOM   1235  O   ASN A  66      72.246  47.916  76.382  1.00  0.00           O
ATOM   1236  N   PRO A  67      73.826  48.726  75.042  1.00  0.00           N
ATOM   1237  CD  PRO A  67      75.086  49.426  74.791  1.00  0.00           C
ATOM   1240  CA  PRO A  67      72.986  48.666  73.852  1.00  0.00           C
ATOM   1242  CB  PRO A  67      73.766  49.476  72.812  1.00  0.00           C
ATOM   1245  CG  PRO A  67      75.216  49.396  73.272  1.00  0.00           C
ATOM   1248  C   PRO A  67      72.756  47.216  73.441  1.00  0.00           C
ATOM   1249  O   PRO A  67      71.916  46.926  72.591  1.00  0.00           O
ATOM   1250  N   LEU A  68      73.446  46.286  74.131  1.00  0.00           N
ATOM   1252  CA  LEU A  68      73.286  44.856  74.092  1.00  0.00           C
ATOM   1254  CB  LEU A  68      74.536  44.126  74.671  1.00  0.00           C
ATOM   1257  CG  LEU A  68      75.876  44.876  74.752  1.00  0.00           C
ATOM   1259  CD1 LEU A  68      76.716  44.266  75.871  1.00  0.00           C
ATOM   1263  CD2 LEU A  68      76.656  44.836  73.432  1.00  0.00           C
ATOM   1267  C   LEU A  68      72.076  44.366  74.902  1.00  0.00           C
ATOM   1268  O   LEU A  68      71.606  43.256  74.712  1.00  0.00           O
ATOM   1269  N   GLY A  69      71.596  45.186  75.862  1.00  0.00           N
ATOM   1271  CA  GLY A  69      70.486  44.866  76.762  1.00  0.00           C
ATOM   1274  C   GLY A  69      70.976  44.386  78.091  1.00  0.00           C
ATOM   1275  O   GLY A  69      70.196  44.036  78.972  1.00  0.00           O
ATOM   1276  N   SER A  70      72.296  44.406  78.292  1.00  0.00           N
ATOM   1278  CA  SER A  70      72.966  44.026  79.522  1.00  0.00           C
ATOM   1280  CB  SER A  70      74.416  43.516  79.332  1.00  0.00           C
ATOM   1283  OG  SER A  70      74.476  42.396  78.451  1.00  0.00           O
ATOM   1285  C   SER A  70      73.086  45.216  80.421  1.00  0.00           C
ATOM   1286  O   SER A  70      73.546  46.286  80.021  1.00  0.00           O
ATOM   1287  N   THR A  71      72.676  45.106  81.692  1.00  0.00           N
ATOM   1289  CA  THR A  71      72.866  46.146  82.682  1.00  0.00           C
ATOM   1291  CB  THR A  71      72.146  45.796  83.972  1.00  0.00           C
ATOM   1293  OG1 THR A  71      70.756  45.586  83.742  1.00  0.00           O
ATOM   1295  CG2 THR A  71      72.246  46.936  84.992  1.00  0.00           C
ATOM   1299  C   THR A  71      74.346  46.436  82.992  1.00  0.00           C
ATOM   1300  O   THR A  71      75.106  45.526  83.301  1.00  0.00           O
ATOM   1301  N   GLU A  72      74.766  47.716  82.962  1.00  0.00           N
ATOM   1303  CA  GLU A  72      76.096  48.146  83.352  1.00  0.00           C
ATOM   1305  CB  GLU A  72      76.466  49.376  82.492  1.00  0.00           C
ATOM   1308  CG  GLU A  72      77.846  50.056  82.691  1.00  0.00           C
ATOM   1311  CD  GLU A  72      78.996  49.456  81.871  1.00  0.00           C
ATOM   1312  OE1 GLU A  72      78.806  48.406  81.212  1.00  0.00           O
ATOM   1313  OE2 GLU A  72      80.086  50.096  81.902  1.00  0.00           O
ATOM   1314  C   GLU A  72      76.116  48.606  84.802  1.00  0.00           C
ATOM   1315  O   GLU A  72      77.096  48.446  85.512  1.00  0.00           O
ATOM   1316  N   LEU A  73      75.006  49.216  85.252  1.00  0.00           N
ATOM   1318  CA  LEU A  73      74.896  49.716  86.601  1.00  0.00           C
ATOM   1320  CB  LEU A  73      75.306  51.216  86.651  1.00  0.00           C
ATOM   1323  CG  LEU A  73      75.526  51.776  88.072  1.00  0.00           C
ATOM   1325  CD1 LEU A  73      76.816  51.196  88.672  1.00  0.00           C
ATOM   1329  CD2 LEU A  73      75.616  53.316  88.051  1.00  0.00           C
ATOM   1333  C   LEU A  73      73.466  49.616  87.051  1.00  0.00           C
ATOM   1334  O   LEU A  73      72.556  50.046  86.332  1.00  0.00           O
ATOM   1335  N   GLU A  74      73.216  49.096  88.261  1.00  0.00           N
ATOM   1337  CA  GLU A  74      71.906  49.156  88.891  1.00  0.00           C
ATOM   1339  CB  GLU A  74      71.276  47.746  89.031  1.00  0.00           C
ATOM   1342  CG  GLU A  74      69.736  47.706  88.782  1.00  0.00           C
ATOM   1345  CD  GLU A  74      68.846  48.086  89.962  1.00  0.00           C
ATOM   1346  OE1 GLU A  74      69.386  48.286  91.082  1.00  0.00           O
ATOM   1347  OE2 GLU A  74      67.606  48.146  89.752  1.00  0.00           O
ATOM   1348  C   GLU A  74      72.156  49.786  90.252  1.00  0.00           C
ATOM   1349  O   GLU A  74      73.086  49.406  90.951  1.00  0.00           O
ATOM   1350  N   LEU A  75      71.386  50.826  90.591  1.00  0.00           N
ATOM   1352  CA  LEU A  75      71.476  51.546  91.832  1.00  0.00           C
ATOM   1354  CB  LEU A  75      72.106  52.926  91.542  1.00  0.00           C
ATOM   1357  CG  LEU A  75      72.326  53.926  92.701  1.00  0.00           C
ATOM   1359  CD1 LEU A  75      71.066  54.696  93.111  1.00  0.00           C
ATOM   1363  CD2 LEU A  75      72.936  53.316  93.951  1.00  0.00           C
ATOM   1367  C   LEU A  75      70.086  51.736  92.402  1.00  0.00           C
ATOM   1368  O   LEU A  75      69.296  52.506  91.861  1.00  0.00           O
ATOM   1369  N   ASN A  76      69.766  51.106  93.552  1.00  0.00           N
ATOM   1371  CA  ASN A  76      68.586  51.386  94.351  1.00  0.00           C
ATOM   1373  CB  ASN A  76      67.916  50.086  94.892  1.00  0.00           C
ATOM   1376  CG  ASN A  76      67.046  49.336  93.881  1.00  0.00           C
ATOM   1377  OD1 ASN A  76      67.216  48.146  93.642  1.00  0.00           O
ATOM   1378  ND2 ASN A  76      66.006  50.016  93.371  1.00  0.00           N
ATOM   1381  C   ASN A  76      69.016  52.176  95.571  1.00  0.00           C
ATOM   1382  O   ASN A  76      69.806  51.706  96.392  1.00  0.00           O
ATOM   1383  N   ALA A  77      68.496  53.416  95.751  1.00  0.00           N
ATOM   1385  CA  ALA A  77      68.846  54.236  96.891  1.00  0.00           C
ATOM   1387  CB  ALA A  77      69.526  55.546  96.431  1.00  0.00           C
ATOM   1391  C   ALA A  77      67.656  54.606  97.761  1.00  0.00           C
ATOM   1392  O   ALA A  77      66.596  55.016  97.282  1.00  0.00           O
ATOM   1393  N   GLN A  78      67.846  54.486  99.081  1.00  0.00           N
ATOM   1395  CA  GLN A  78      66.976  54.986 100.121  1.00  0.00           C
ATOM   1397  CB  GLN A  78      66.336  53.816 100.911  1.00  0.00           C
ATOM   1400  CG  GLN A  78      65.616  52.766 100.041  1.00  0.00           C
ATOM   1403  CD  GLN A  78      66.496  51.586  99.642  1.00  0.00           C
ATOM   1404  OE1 GLN A  78      66.956  50.826 100.501  1.00  0.00           O
ATOM   1405  NE2 GLN A  78      66.676  51.366  98.322  1.00  0.00           N
ATOM   1408  C   GLN A  78      67.846  55.866 101.032  1.00  0.00           C
ATOM   1409  O   GLN A  78      69.066  55.856 100.881  1.00  0.00           O
ATOM   1410  N   PRO A  79      67.286  56.666 101.942  1.00  0.00           N
ATOM   1411  CD  PRO A  79      65.866  57.046 101.931  1.00  0.00           C
ATOM   1414  CA  PRO A  79      68.006  57.476 102.922  1.00  0.00           C
ATOM   1416  CB  PRO A  79      66.926  57.726 103.962  1.00  0.00           C
ATOM   1419  CG  PRO A  79      65.726  58.056 103.082  1.00  0.00           C
ATOM   1422  C   PRO A  79      69.316  57.036 103.532  1.00  0.00           C
ATOM   1423  O   PRO A  79      70.276  57.796 103.432  1.00  0.00           O
ATOM   1424  N   GLY A  80      69.406  55.846 104.162  1.00  0.00           N
ATOM   1426  CA  GLY A  80      70.616  55.376 104.832  1.00  0.00           C
ATOM   1429  C   GLY A  80      71.056  54.036 104.302  1.00  0.00           C
ATOM   1430  O   GLY A  80      72.026  53.466 104.771  1.00  0.00           O
ATOM   1431  N   ASN A  81      70.376  53.506 103.271  1.00  0.00           N
ATOM   1433  CA  ASN A  81      70.726  52.206 102.732  1.00  0.00           C
ATOM   1435  CB  ASN A  81      69.726  51.146 103.271  1.00  0.00           C
ATOM   1438  CG  ASN A  81      70.116  49.716 102.922  1.00  0.00           C
ATOM   1439  OD1 ASN A  81      71.286  49.346 102.721  1.00  0.00           O
ATOM   1440  ND2 ASN A  81      69.086  48.856 102.821  1.00  0.00           N
ATOM   1443  C   ASN A  81      70.686  52.286 101.222  1.00  0.00           C
ATOM   1444  O   ASN A  81      69.686  52.666 100.611  1.00  0.00           O
ATOM   1445  N   VAL A  82      71.786  51.906 100.582  1.00  0.00           N
ATOM   1447  CA  VAL A  82      71.896  51.986  99.142  1.00  0.00           C
ATOM   1449  CB  VAL A  82      72.706  53.196  98.672  1.00  0.00           C
ATOM   1451  CG1 VAL A  82      72.836  53.196  97.142  1.00  0.00           C
ATOM   1455  CG2 VAL A  82      72.006  54.496  99.102  1.00  0.00           C
ATOM   1459  C   VAL A  82      72.506  50.696  98.682  1.00  0.00           C
ATOM   1460  O   VAL A  82      73.436  50.156  99.282  1.00  0.00           O
ATOM   1461  N   GLN A  83      71.916  50.136  97.612  1.00  0.00           N
ATOM   1463  CA  GLN A  83      72.296  48.886  97.012  1.00  0.00           C
ATOM   1465  CB  GLN A  83      71.116  47.876  96.972  1.00  0.00           C
ATOM   1468  CG  GLN A  83      70.396  47.726  98.332  1.00  0.00           C
ATOM   1471  CD  GLN A  83      69.256  48.736  98.511  1.00  0.00           C
ATOM   1472  OE1 GLN A  83      68.296  48.816  97.742  1.00  0.00           O
ATOM   1473  NE2 GLN A  83      69.316  49.526  99.601  1.00  0.00           N
ATOM   1476  C   GLN A  83      72.726  49.176  95.591  1.00  0.00           C
ATOM   1477  O   GLN A  83      71.976  49.736  94.792  1.00  0.00           O
ATOM   1478  N   LEU A  84      73.956  48.766  95.252  1.00  0.00           N
ATOM   1480  CA  LEU A  84      74.476  48.916  93.912  1.00  0.00           C
ATOM   1482  CB  LEU A  84      75.706  49.866  93.871  1.00  0.00           C
ATOM   1485  CG  LEU A  84      76.106  50.276  92.431  1.00  0.00           C
ATOM   1487  CD1 LEU A  84      75.426  51.596  92.072  1.00  0.00           C
ATOM   1491  CD2 LEU A  84      77.626  50.346  92.242  1.00  0.00           C
ATOM   1495  C   LEU A  84      74.886  47.566  93.392  1.00  0.00           C
ATOM   1496  O   LEU A  84      75.606  46.816  94.062  1.00  0.00           O
ATOM   1497  N   VAL A  85      74.466  47.256  92.151  1.00  0.00           N
ATOM   1499  CA  VAL A  85      75.096  46.236  91.332  1.00  0.00           C
ATOM   1501  CB  VAL A  85      74.086  45.426  90.532  1.00  0.00           C
ATOM   1503  CG1 VAL A  85      74.806  44.286  89.791  1.00  0.00           C
ATOM   1507  CG2 VAL A  85      73.026  44.846  91.482  1.00  0.00           C
ATOM   1511  C   VAL A  85      76.066  46.956  90.411  1.00  0.00           C
ATOM   1512  O   VAL A  85      75.686  47.896  89.701  1.00  0.00           O
ATOM   1513  N   ASP A  86      77.356  46.546  90.392  1.00  0.00           N
ATOM   1515  CA  ASP A  86      78.326  47.106  89.472  1.00  0.00           C
ATOM   1517  CB  ASP A  86      79.766  47.056  90.071  1.00  0.00           C
ATOM   1520  CG  ASP A  86      80.396  45.676  90.131  1.00  0.00           C
ATOM   1521  OD1 ASP A  86      79.696  44.656  89.922  1.00  0.00           O
ATOM   1522  OD2 ASP A  86      81.626  45.636  90.401  1.00  0.00           O
ATOM   1523  C   ASP A  86      78.216  46.426  88.102  1.00  0.00           C
ATOM   1524  O   ASP A  86      77.396  45.546  87.872  1.00  0.00           O
ATOM   1525  N   ASN A  87      79.066  46.816  87.131  1.00  0.00           N
ATOM   1527  CA  ASN A  87      79.106  46.196  85.812  1.00  0.00           C
ATOM   1529  CB  ASN A  87      80.056  46.966  84.861  1.00  0.00           C
ATOM   1532  CG  ASN A  87      80.086  46.436  83.432  1.00  0.00           C
ATOM   1533  OD1 ASN A  87      81.156  46.396  82.822  1.00  0.00           O
ATOM   1534  ND2 ASN A  87      78.966  45.916  82.892  1.00  0.00           N
ATOM   1537  C   ASN A  87      79.406  44.706  85.852  1.00  0.00           C
ATOM   1538  O   ASN A  87      78.826  43.926  85.102  1.00  0.00           O
ATOM   1539  N   LYS A  88      80.256  44.256  86.791  1.00  0.00           N
ATOM   1541  CA  LYS A  88      80.626  42.856  86.952  1.00  0.00           C
ATOM   1543  CB  LYS A  88      81.796  42.746  87.971  1.00  0.00           C
ATOM   1546  CG  LYS A  88      83.096  43.426  87.532  1.00  0.00           C
ATOM   1549  CD  LYS A  88      83.606  42.876  86.192  1.00  0.00           C
ATOM   1552  CE  LYS A  88      84.996  43.376  85.842  1.00  0.00           C
ATOM   1555  NZ  LYS A  88      85.366  42.986  84.492  1.00  0.00           N
ATOM   1559  C   LYS A  88      79.476  41.976  87.442  1.00  0.00           C
ATOM   1560  O   LYS A  88      79.536  40.746  87.381  1.00  0.00           O
ATOM   1561  N   GLY A  89      78.396  42.616  87.932  1.00  0.00           N
ATOM   1563  CA  GLY A  89      77.196  41.956  88.412  1.00  0.00           C
ATOM   1566  C   GLY A  89      77.256  41.716  89.892  1.00  0.00           C
ATOM   1567  O   GLY A  89      76.436  40.976  90.442  1.00  0.00           O
ATOM   1568  N   GLN A  90      78.226  42.356  90.582  1.00  0.00           N
ATOM   1570  CA  GLN A  90      78.506  42.146  91.992  1.00  0.00           C
ATOM   1572  CB  GLN A  90      80.016  42.376  92.291  1.00  0.00           C
ATOM   1575  CG  GLN A  90      80.976  41.496  91.461  1.00  0.00           C
ATOM   1578  CD  GLN A  90      82.436  41.686  91.911  1.00  0.00           C
ATOM   1579  OE1 GLN A  90      83.166  42.576  91.502  1.00  0.00           O
ATOM   1580  NE2 GLN A  90      82.906  40.746  92.761  1.00  0.00           N
ATOM   1583  C   GLN A  90      77.706  43.126  92.812  1.00  0.00           C
ATOM   1584  O   GLN A  90      77.696  44.326  92.532  1.00  0.00           O
ATOM   1585  N   ARG A  91      76.966  42.666  93.852  1.00  0.00           N
ATOM   1587  CA  ARG A  91      76.096  43.586  94.572  1.00  0.00           C
ATOM   1589  CB  ARG A  91      74.646  43.086  94.701  1.00  0.00           C
ATOM   1592  CG  ARG A  91      74.416  41.876  95.631  1.00  0.00           C
ATOM   1595  CD  ARG A  91      72.926  41.576  95.812  1.00  0.00           C
ATOM   1598  NE  ARG A  91      72.356  42.786  96.502  1.00  0.00           N
ATOM   1600  CZ  ARG A  91      71.066  43.096  96.552  1.00  0.00           C
ATOM   1601  NH1 ARG A  91      70.126  42.366  96.021  1.00  0.00           N
ATOM   1604  NH2 ARG A  91      70.756  44.186  97.212  1.00  0.00           N
ATOM   1607  C   ARG A  91      76.616  43.996  95.942  1.00  0.00           C
ATOM   1608  O   ARG A  91      76.916  43.206  96.841  1.00  0.00           O
ATOM   1609  N   TYR A  92      76.686  45.316  96.131  1.00  0.00           N
ATOM   1611  CA  TYR A  92      77.186  45.936  97.332  1.00  0.00           C
ATOM   1613  CB  TYR A  92      78.326  46.936  97.001  1.00  0.00           C
ATOM   1616  CG  TYR A  92      79.456  46.166  96.392  1.00  0.00           C
ATOM   1617  CD1 TYR A  92      79.506  45.936  95.002  1.00  0.00           C
ATOM   1619  CE1 TYR A  92      80.536  45.156  94.461  1.00  0.00           C
ATOM   1621  CZ  TYR A  92      81.526  44.626  95.282  1.00  0.00           C
ATOM   1622  OH  TYR A  92      82.606  43.916  94.731  1.00  0.00           O
ATOM   1624  CD2 TYR A  92      80.456  45.626  97.212  1.00  0.00           C
ATOM   1626  CE2 TYR A  92      81.486  44.846  96.662  1.00  0.00           C
ATOM   1628  C   TYR A  92      76.046  46.646  98.012  1.00  0.00           C
ATOM   1629  O   TYR A  92      75.056  47.036  97.381  1.00  0.00           O
ATOM   1630  N   THR A  93      76.166  46.816  99.332  1.00  0.00           N
ATOM   1632  CA  THR A  93      75.286  47.646 100.132  1.00  0.00           C
ATOM   1634  CB  THR A  93      74.296  46.886 101.032  1.00  0.00           C
ATOM   1636  OG1 THR A  93      74.946  45.956 101.912  1.00  0.00           O
ATOM   1638  CG2 THR A  93      73.376  46.056 100.132  1.00  0.00           C
ATOM   1642  C   THR A  93      76.176  48.546 100.951  1.00  0.00           C
ATOM   1643  O   THR A  93      77.256  48.146 101.382  1.00  0.00           O
ATOM   1644  N   ALA A  94      75.776  49.816 101.121  1.00  0.00           N
ATOM   1646  CA  ALA A  94      76.506  50.796 101.881  1.00  0.00           C
ATOM   1648  CB  ALA A  94      77.656  51.456 101.112  1.00  0.00           C
ATOM   1652  C   ALA A  94      75.526  51.876 102.292  1.00  0.00           C
ATOM   1653  O   ALA A  94      74.346  51.786 101.972  1.00  0.00           O
ATOM   1654  N   ASP A  95      76.036  52.896 103.001  1.00  0.00           N
ATOM   1656  CA  ASP A  95      75.226  53.896 103.672  1.00  0.00           C
ATOM   1658  CB  ASP A  95      75.736  54.116 105.121  1.00  0.00           C
ATOM   1661  CG  ASP A  95      75.626  52.926 106.061  1.00  0.00           C
ATOM   1662  OD1 ASP A  95      74.986  51.896 105.781  1.00  0.00           O
ATOM   1663  OD2 ASP A  95      76.206  53.056 107.171  1.00  0.00           O
ATOM   1664  C   ASP A  95      75.206  55.286 103.001  1.00  0.00           C
ATOM   1665  O   ASP A  95      74.536  56.176 103.511  1.00  0.00           O
ATOM   1666  N   ASP A  96      75.876  55.536 101.861  1.00  0.00           N
ATOM   1668  CA  ASP A  96      75.646  56.766 101.121  1.00  0.00           C
ATOM   1670  CB  ASP A  96      76.486  57.966 101.732  1.00  0.00           C
ATOM   1673  CG  ASP A  96      76.606  59.276 100.951  1.00  0.00           C
ATOM   1674  OD1 ASP A  96      76.606  59.266  99.701  1.00  0.00           O
ATOM   1675  OD2 ASP A  96      76.836  60.316 101.622  1.00  0.00           O
ATOM   1676  C   ASP A  96      75.776  56.486  99.612  1.00  0.00           C
ATOM   1677  O   ASP A  96      76.696  55.816  99.142  1.00  0.00           O
ATOM   1678  N   ALA A  97      74.786  56.946  98.822  1.00  0.00           N
ATOM   1680  CA  ALA A  97      74.746  56.766  97.381  1.00  0.00           C
ATOM   1682  CB  ALA A  97      73.446  57.386  96.841  1.00  0.00           C
ATOM   1686  C   ALA A  97      75.906  57.386  96.611  1.00  0.00           C
ATOM   1687  O   ALA A  97      76.446  56.776  95.692  1.00  0.00           O
ATOM   1688  N   GLU A  98      76.306  58.616  96.981  1.00  0.00           N
ATOM   1690  CA  GLU A  98      77.416  59.316  96.382  1.00  0.00           C
ATOM   1692  CB  GLU A  98      77.436  60.806  96.782  1.00  0.00           C
ATOM   1695  CG  GLU A  98      76.326  61.596  96.051  1.00  0.00           C
ATOM   1698  CD  GLU A  98      76.346  63.086  96.352  1.00  0.00           C
ATOM   1699  OE1 GLU A  98      77.316  63.566  96.991  1.00  0.00           O
ATOM   1700  OE2 GLU A  98      75.386  63.776  95.902  1.00  0.00           O
ATOM   1701  C   GLU A  98      78.756  58.666  96.651  1.00  0.00           C
ATOM   1702  O   GLU A  98      79.576  58.536  95.731  1.00  0.00           O
ATOM   1703  N   GLU A  99      79.016  58.216  97.901  1.00  0.00           N
ATOM   1705  CA  GLU A  99      80.246  57.516  98.222  1.00  0.00           C
ATOM   1707  CB  GLU A  99      80.516  57.386  99.752  1.00  0.00           C
ATOM   1710  CG  GLU A  99      79.716  56.296 100.512  1.00  0.00           C
ATOM   1713  CD  GLU A  99      80.016  56.296 102.001  1.00  0.00           C
ATOM   1714  OE1 GLU A  99      80.956  56.996 102.451  1.00  0.00           O
ATOM   1715  OE2 GLU A  99      79.286  55.606 102.772  1.00  0.00           O
ATOM   1716  C   GLU A  99      80.346  56.166  97.532  1.00  0.00           C
ATOM   1717  O   GLU A  99      81.406  55.806  96.991  1.00  0.00           O
ATOM   1718  N   MET A 100      79.226  55.396  97.462  1.00  0.00           N
ATOM   1720  CA  MET A 100      79.156  54.176  96.681  1.00  0.00           C
ATOM   1722  CB  MET A 100      77.766  53.516  96.721  1.00  0.00           C
ATOM   1725  CG  MET A 100      77.516  52.786  98.041  1.00  0.00           C
ATOM   1728  SD  MET A 100      75.936  51.906  98.071  1.00  0.00           S
ATOM   1729  CE  MET A 100      76.546  50.286  97.551  1.00  0.00           C
ATOM   1733  C   MET A 100      79.506  54.326  95.221  1.00  0.00           C
ATOM   1734  O   MET A 100      80.416  53.656  94.731  1.00  0.00           O
ATOM   1735  N   ILE A 101      78.816  55.206  94.491  1.00  0.00           N
ATOM   1737  CA  ILE A 101      78.996  55.286  93.051  1.00  0.00           C
ATOM   1739  CB  ILE A 101      77.896  56.126  92.402  1.00  0.00           C
ATOM   1741  CG2 ILE A 101      78.046  57.636  92.722  1.00  0.00           C
ATOM   1745  CG1 ILE A 101      77.796  55.816  90.892  1.00  0.00           C
ATOM   1748  CD  ILE A 101      76.496  56.306  90.252  1.00  0.00           C
ATOM   1752  C   ILE A 101      80.416  55.676  92.641  1.00  0.00           C
ATOM   1753  O   ILE A 101      81.036  55.036  91.791  1.00  0.00           O
ATOM   1754  N   GLY A 102      81.026  56.666  93.342  1.00  0.00           N
ATOM   1756  CA  GLY A 102      82.416  57.046  93.142  1.00  0.00           C
ATOM   1759  C   GLY A 102      83.396  55.916  93.342  1.00  0.00           C
ATOM   1760  O   GLY A 102      84.206  55.606  92.472  1.00  0.00           O
ATOM   1761  N   LYS A 103      83.346  55.246  94.501  1.00  0.00           N
ATOM   1763  CA  LYS A 103      84.226  54.126  94.741  1.00  0.00           C
ATOM   1765  CB  LYS A 103      84.166  53.716  96.231  1.00  0.00           C
ATOM   1768  CG  LYS A 103      85.146  52.586  96.602  1.00  0.00           C
ATOM   1771  CD  LYS A 103      85.216  52.406  98.122  1.00  0.00           C
ATOM   1774  CE  LYS A 103      86.176  51.286  98.551  1.00  0.00           C
ATOM   1777  NZ  LYS A 103      86.136  51.096 100.011  1.00  0.00           N
ATOM   1781  C   LYS A 103      83.976  52.906  93.862  1.00  0.00           C
ATOM   1782  O   LYS A 103      84.896  52.296  93.312  1.00  0.00           O
ATOM   1783  N   LEU A 104      82.706  52.476  93.722  1.00  0.00           N
ATOM   1785  CA  LEU A 104      82.386  51.256  93.012  1.00  0.00           C
ATOM   1787  CB  LEU A 104      80.966  50.756  93.381  1.00  0.00           C
ATOM   1790  CG  LEU A 104      80.746  50.486  94.892  1.00  0.00           C
ATOM   1792  CD1 LEU A 104      79.316  50.036  95.172  1.00  0.00           C
ATOM   1796  CD2 LEU A 104      81.706  49.436  95.471  1.00  0.00           C
ATOM   1800  C   LEU A 104      82.606  51.316  91.511  1.00  0.00           C
ATOM   1801  O   LEU A 104      83.256  50.426  90.951  1.00  0.00           O
ATOM   1802  N   THR A 105      82.116  52.376  90.822  1.00  0.00           N
ATOM   1804  CA  THR A 105      82.186  52.446  89.352  1.00  0.00           C
ATOM   1806  CB  THR A 105      80.796  52.626  88.692  1.00  0.00           C
ATOM   1808  OG1 THR A 105      80.856  52.666  87.282  1.00  0.00           O
ATOM   1810  CG2 THR A 105      80.086  53.906  89.142  1.00  0.00           C
ATOM   1814  C   THR A 105      83.216  53.466  88.871  1.00  0.00           C
ATOM   1815  O   THR A 105      83.646  53.476  87.722  1.00  0.00           O
ATOM   1816  N   GLY A 106      83.736  54.336  89.761  1.00  0.00           N
ATOM   1818  CA  GLY A 106      84.766  55.306  89.371  1.00  0.00           C
ATOM   1821  C   GLY A 106      84.206  56.546  88.762  1.00  0.00           C
ATOM   1822  O   GLY A 106      84.926  57.416  88.272  1.00  0.00           O
ATOM   1823  N   MET A 107      82.866  56.686  88.821  1.00  0.00           N
ATOM   1825  CA  MET A 107      82.136  57.856  88.422  1.00  0.00           C
ATOM   1827  CB  MET A 107      81.006  57.486  87.422  1.00  0.00           C
ATOM   1830  CG  MET A 107      81.446  56.646  86.201  1.00  0.00           C
ATOM   1833  SD  MET A 107      80.156  56.526  84.922  1.00  0.00           S
ATOM   1834  CE  MET A 107      79.126  55.286  85.742  1.00  0.00           C
ATOM   1838  C   MET A 107      81.496  58.466  89.662  1.00  0.00           C
ATOM   1839  O   MET A 107      80.486  57.956  90.152  1.00  0.00           O
ATOM   1840  N   PRO A 108      81.976  59.586  90.182  1.00  0.00           N
ATOM   1841  CD  PRO A 108      83.416  59.856  90.211  1.00  0.00           C
ATOM   1844  CA  PRO A 108      81.286  60.246  91.282  1.00  0.00           C
ATOM   1846  CB  PRO A 108      82.396  61.056  91.992  1.00  0.00           C
ATOM   1849  CG  PRO A 108      83.686  60.316  91.642  1.00  0.00           C
ATOM   1852  C   PRO A 108      80.196  61.146  90.722  1.00  0.00           C
ATOM   1853  O   PRO A 108      80.436  62.306  90.381  1.00  0.00           O
ATOM   1854  N   ILE A 109      78.976  60.606  90.602  1.00  0.00           N
ATOM   1856  CA  ILE A 109      77.786  61.376  90.252  1.00  0.00           C
ATOM   1858  CB  ILE A 109      76.706  60.566  89.511  1.00  0.00           C
ATOM   1860  CG2 ILE A 109      75.386  61.356  89.422  1.00  0.00           C
ATOM   1864  CG1 ILE A 109      77.136  60.196  88.072  1.00  0.00           C
ATOM   1867  CD  ILE A 109      77.946  58.906  87.942  1.00  0.00           C
ATOM   1871  C   ILE A 109      77.236  61.956  91.552  1.00  0.00           C
ATOM   1872  O   ILE A 109      77.106  61.206  92.521  1.00  0.00           O
ATOM   1873  N   PRO A 110      76.896  63.246  91.642  1.00  0.00           N
ATOM   1874  CD  PRO A 110      77.476  64.276  90.782  1.00  0.00           C
ATOM   1877  CA  PRO A 110      76.216  63.846  92.792  1.00  0.00           C
ATOM   1879  CB  PRO A 110      76.226  65.356  92.492  1.00  0.00           C
ATOM   1882  CG  PRO A 110      77.466  65.536  91.642  1.00  0.00           C
ATOM   1885  C   PRO A 110      74.786  63.376  92.981  1.00  0.00           C
ATOM   1886  O   PRO A 110      73.866  64.176  92.881  1.00  0.00           O
ATOM   1887  N   LEU A 111      74.556  62.066  93.212  1.00  0.00           N
ATOM   1889  CA  LEU A 111      73.246  61.476  93.282  1.00  0.00           C
ATOM   1891  CB  LEU A 111      73.296  59.936  93.412  1.00  0.00           C
ATOM   1894  CG  LEU A 111      73.846  59.146  92.201  1.00  0.00           C
ATOM   1896  CD1 LEU A 111      73.886  57.656  92.542  1.00  0.00           C
ATOM   1900  CD2 LEU A 111      72.986  59.346  90.951  1.00  0.00           C
ATOM   1904  C   LEU A 111      72.336  62.066  94.361  1.00  0.00           C
ATOM   1905  O   LEU A 111      71.136  62.256  94.151  1.00  0.00           O
ATOM   1906  N   ASN A 112      72.886  62.416  95.532  1.00  0.00           N
ATOM   1908  CA  ASN A 112      72.166  63.036  96.642  1.00  0.00           C
ATOM   1910  CB  ASN A 112      73.066  63.206  97.912  1.00  0.00           C
ATOM   1913  CG  ASN A 112      73.636  61.856  98.392  1.00  0.00           C
ATOM   1914  OD1 ASN A 112      73.156  60.786  98.022  1.00  0.00           O
ATOM   1915  ND2 ASN A 112      74.656  61.906  99.282  1.00  0.00           N
ATOM   1918  C   ASN A 112      71.586  64.396  96.252  1.00  0.00           C
ATOM   1919  O   ASN A 112      70.416  64.706  96.522  1.00  0.00           O
ATOM   1920  N   SER A 113      72.366  65.236  95.552  1.00  0.00           N
ATOM   1922  CA  SER A 113      71.886  66.426  94.871  1.00  0.00           C
ATOM   1924  CB  SER A 113      73.036  67.376  94.422  1.00  0.00           C
ATOM   1927  OG  SER A 113      73.796  67.866  95.532  1.00  0.00           O
ATOM   1929  C   SER A 113      70.986  66.146  93.672  1.00  0.00           C
ATOM   1930  O   SER A 113      69.956  66.806  93.492  1.00  0.00           O
ATOM   1931  N   LEU A 114      71.356  65.156  92.831  1.00  0.00           N
ATOM   1933  CA  LEU A 114      70.766  64.866  91.531  1.00  0.00           C
ATOM   1935  CB  LEU A 114      71.446  63.666  90.812  1.00  0.00           C
ATOM   1938  CG  LEU A 114      70.926  63.376  89.382  1.00  0.00           C
ATOM   1940  CD1 LEU A 114      71.176  64.566  88.441  1.00  0.00           C
ATOM   1944  CD2 LEU A 114      71.556  62.096  88.821  1.00  0.00           C
ATOM   1948  C   LEU A 114      69.296  64.566  91.572  1.00  0.00           C
ATOM   1949  O   LEU A 114      68.536  65.106  90.782  1.00  0.00           O
ATOM   1950  N   ARG A 115      68.876  63.786  92.582  1.00  0.00           N
ATOM   1952  CA  ARG A 115      67.526  63.626  93.102  1.00  0.00           C
ATOM   1954  CB  ARG A 115      67.686  63.076  94.552  1.00  0.00           C
ATOM   1957  CG  ARG A 115      66.596  63.436  95.582  1.00  0.00           C
ATOM   1960  CD  ARG A 115      67.086  63.426  97.031  1.00  0.00           C
ATOM   1963  NE  ARG A 115      67.326  62.016  97.441  1.00  0.00           N
ATOM   1965  CZ  ARG A 115      68.356  61.606  98.162  1.00  0.00           C
ATOM   1966  NH1 ARG A 115      69.286  62.446  98.551  1.00  0.00           N
ATOM   1969  NH2 ARG A 115      68.456  60.356  98.532  1.00  0.00           N
ATOM   1972  C   ARG A 115      66.586  64.816  93.051  1.00  0.00           C
ATOM   1973  O   ARG A 115      65.416  64.696  92.732  1.00  0.00           O
ATOM   1974  N   GLN A 116      67.076  66.026  93.401  1.00  0.00           N
ATOM   1976  CA  GLN A 116      66.266  67.216  93.322  1.00  0.00           C
ATOM   1978  CB  GLN A 116      66.686  68.186  94.461  1.00  0.00           C
ATOM   1981  CG  GLN A 116      66.436  67.646  95.902  1.00  0.00           C
ATOM   1984  CD  GLN A 116      64.956  67.566  96.252  1.00  0.00           C
ATOM   1985  OE1 GLN A 116      64.126  68.316  95.741  1.00  0.00           O
ATOM   1986  NE2 GLN A 116      64.586  66.676  97.212  1.00  0.00           N
ATOM   1989  C   GLN A 116      66.436  67.866  91.962  1.00  0.00           C
ATOM   1990  O   GLN A 116      65.526  68.406  91.352  1.00  0.00           O
ATOM   1991  N   TRP A 117      67.656  67.796  91.412  1.00  0.00           N
ATOM   1993  CA  TRP A 117      68.036  68.396  90.152  1.00  0.00           C
ATOM   1995  CB  TRP A 117      69.586  68.376  90.021  1.00  0.00           C
ATOM   1998  CG  TRP A 117      70.326  69.136  91.082  1.00  0.00           C
ATOM   1999  CD1 TRP A 117      69.846  70.006  92.032  1.00  0.00           C
ATOM   2001  NE1 TRP A 117      70.896  70.566  92.732  1.00  0.00           N
ATOM   2003  CE2 TRP A 117      72.066  70.086  92.232  1.00  0.00           C
ATOM   2004  CD2 TRP A 117      71.756  69.156  91.212  1.00  0.00           C
ATOM   2005  CE3 TRP A 117      72.776  68.466  90.572  1.00  0.00           C
ATOM   2007  CZ3 TRP A 117      74.106  68.746  90.922  1.00  0.00           C
ATOM   2009  CZ2 TRP A 117      73.376  70.376  92.562  1.00  0.00           C
ATOM   2011  CH2 TRP A 117      74.396  69.696  91.892  1.00  0.00           C
ATOM   2013  C   TRP A 117      67.346  67.856  88.891  1.00  0.00           C
ATOM   2014  O   TRP A 117      66.946  68.636  88.021  1.00  0.00           O
ATOM   2015  N   ILE A 118      67.116  66.526  88.742  1.00  0.00           N
ATOM   2017  CA  ILE A 118      66.376  65.996  87.591  1.00  0.00           C
ATOM   2019  CB  ILE A 118      66.526  64.496  87.291  1.00  0.00           C
ATOM   2021  CG2 ILE A 118      68.016  64.116  87.242  1.00  0.00           C
ATOM   2025  CG1 ILE A 118      65.736  63.526  88.202  1.00  0.00           C
ATOM   2028  CD  ILE A 118      66.266  63.446  89.631  1.00  0.00           C
ATOM   2032  C   ILE A 118      64.906  66.326  87.711  1.00  0.00           C
ATOM   2033  O   ILE A 118      64.176  66.336  86.731  1.00  0.00           O
ATOM   2034  N   LEU A 119      64.446  66.686  88.912  1.00  0.00           N
ATOM   2036  CA  LEU A 119      63.086  67.096  89.142  1.00  0.00           C
ATOM   2038  CB  LEU A 119      62.686  66.936  90.621  1.00  0.00           C
ATOM   2041  CG  LEU A 119      62.406  65.536  91.192  1.00  0.00           C
ATOM   2043  CD1 LEU A 119      60.936  65.266  91.032  1.00  0.00           C
ATOM   2047  CD2 LEU A 119      63.176  64.386  90.572  1.00  0.00           C
ATOM   2051  C   LEU A 119      62.926  68.586  88.862  1.00  0.00           C
ATOM   2052  O   LEU A 119      61.826  69.126  88.982  1.00  0.00           O
ATOM   2053  N   GLY A 120      64.006  69.306  88.492  1.00  0.00           N
ATOM   2055  CA  GLY A 120      63.966  70.746  88.292  1.00  0.00           C
ATOM   2058  C   GLY A 120      63.876  71.536  89.581  1.00  0.00           C
ATOM   2059  O   GLY A 120      63.446  72.686  89.581  1.00  0.00           O
ATOM   2060  N   LEU A 121      64.316  70.956  90.712  1.00  0.00           N
ATOM   2062  CA  LEU A 121      64.346  71.636  91.992  1.00  0.00           C
ATOM   2064  CB  LEU A 121      63.736  70.836  93.181  1.00  0.00           C
ATOM   2067  CG  LEU A 121      62.196  70.736  93.251  1.00  0.00           C
ATOM   2069  CD1 LEU A 121      61.486  72.086  93.161  1.00  0.00           C
ATOM   2073  CD2 LEU A 121      61.686  69.736  92.221  1.00  0.00           C
ATOM   2077  C   LEU A 121      65.796  71.876  92.392  1.00  0.00           C
ATOM   2078  O   LEU A 121      66.596  70.946  92.381  1.00  0.00           O
ATOM   2079  N   PRO A 122      66.196  73.066  92.812  1.00  0.00           N
ATOM   2080  CD  PRO A 122      65.446  74.296  92.602  1.00  0.00           C
ATOM   2083  CA  PRO A 122      67.526  73.286  93.352  1.00  0.00           C
ATOM   2085  CB  PRO A 122      67.776  74.766  93.021  1.00  0.00           C
ATOM   2088  CG  PRO A 122      66.386  75.426  93.012  1.00  0.00           C
ATOM   2091  C   PRO A 122      67.486  73.006  94.852  1.00  0.00           C
ATOM   2092  O   PRO A 122      67.506  73.926  95.662  1.00  0.00           O
ATOM   2093  N   GLY A 123      67.416  71.706  95.221  1.00  0.00           N
ATOM   2095  CA  GLY A 123      67.356  71.146  96.581  1.00  0.00           C
ATOM   2098  C   GLY A 123      68.006  71.876  97.742  1.00  0.00           C
ATOM   2099  O   GLY A 123      67.386  72.696  98.402  1.00  0.00           O
ATOM   2100  N   ASP A 124      69.296  71.576  98.032  1.00  0.00           N
ATOM   2102  CA  ASP A 124      70.066  72.316  99.022  1.00  0.00           C
ATOM   2104  CB  ASP A 124      70.936  71.296  99.811  1.00  0.00           C
ATOM   2107  CG  ASP A 124      71.766  71.916 100.911  1.00  0.00           C
ATOM   2108  OD1 ASP A 124      71.196  72.596 101.812  1.00  0.00           O
ATOM   2109  OD2 ASP A 124      72.986  71.616 100.981  1.00  0.00           O
ATOM   2110  C   ASP A 124      70.906  73.376  98.312  1.00  0.00           C
ATOM   2111  O   ASP A 124      71.506  74.286  98.901  1.00  0.00           O
ATOM   2112  N   ALA A 125      70.906  73.376  96.972  1.00  0.00           N
ATOM   2114  CA  ALA A 125      71.606  74.376  96.191  1.00  0.00           C
ATOM   2116  CB  ALA A 125      71.786  73.896  94.752  1.00  0.00           C
ATOM   2120  C   ALA A 125      70.956  75.756  96.222  1.00  0.00           C
ATOM   2121  O   ALA A 125      69.836  75.986  95.762  1.00  0.00           O
ATOM   2122  N   THR A 126      71.646  76.756  96.772  1.00  0.00           N
ATOM   2124  CA  THR A 126      71.006  78.036  97.062  1.00  0.00           C
ATOM   2126  CB  THR A 126      71.516  78.636  98.362  1.00  0.00           C
ATOM   2128  OG1 THR A 126      72.896  79.036  98.312  1.00  0.00           O
ATOM   2130  CG2 THR A 126      71.356  77.646  99.521  1.00  0.00           C
ATOM   2134  C   THR A 126      71.296  79.086  96.032  1.00  0.00           C
ATOM   2135  O   THR A 126      70.936  80.246  96.191  1.00  0.00           O
ATOM   2136  N   ASP A 127      72.096  78.766  94.992  1.00  0.00           N
ATOM   2138  CA  ASP A 127      72.536  79.746  94.031  1.00  0.00           C
ATOM   2140  CB  ASP A 127      74.086  79.886  94.031  1.00  0.00           C
ATOM   2143  CG  ASP A 127      74.576  81.096  93.242  1.00  0.00           C
ATOM   2144  OD1 ASP A 127      73.806  82.076  93.072  1.00  0.00           O
ATOM   2145  OD2 ASP A 127      75.786  81.106  92.901  1.00  0.00           O
ATOM   2146  C   ASP A 127      72.016  79.216  92.722  1.00  0.00           C
ATOM   2147  O   ASP A 127      72.536  78.256  92.151  1.00  0.00           O
ATOM   2148  N   TYR A 128      70.946  79.806  92.212  1.00  0.00           N
ATOM   2150  CA  TYR A 128      70.316  79.286  91.041  1.00  0.00           C
ATOM   2152  CB  TYR A 128      69.376  78.066  91.312  1.00  0.00           C
ATOM   2155  CG  TYR A 128      68.296  78.386  92.302  1.00  0.00           C
ATOM   2156  CD1 TYR A 128      68.526  78.206  93.681  1.00  0.00           C
ATOM   2158  CE1 TYR A 128      67.576  78.616  94.612  1.00  0.00           C
ATOM   2160  CZ  TYR A 128      66.376  79.186  94.172  1.00  0.00           C
ATOM   2161  OH  TYR A 128      65.526  79.776  95.112  1.00  0.00           O
ATOM   2163  CD2 TYR A 128      67.056  78.876  91.871  1.00  0.00           C
ATOM   2165  CE2 TYR A 128      66.076  79.236  92.802  1.00  0.00           C
ATOM   2167  C   TYR A 128      69.586  80.446  90.421  1.00  0.00           C
ATOM   2168  O   TYR A 128      69.316  81.446  91.091  1.00  0.00           O
ATOM   2169  N   LYS A 129      69.276  80.306  89.131  1.00  0.00           N
ATOM   2171  CA  LYS A 129      68.516  81.286  88.412  1.00  0.00           C
ATOM   2173  CB  LYS A 129      69.416  82.116  87.451  1.00  0.00           C
ATOM   2176  CG  LYS A 129      70.136  81.256  86.402  1.00  0.00           C
ATOM   2179  CD  LYS A 129      70.996  82.046  85.392  1.00  0.00           C
ATOM   2182  CE  LYS A 129      72.496  82.096  85.731  1.00  0.00           C
ATOM   2185  NZ  LYS A 129      72.756  82.746  87.042  1.00  0.00           N
ATOM   2189  C   LYS A 129      67.486  80.526  87.621  1.00  0.00           C
ATOM   2190  O   LYS A 129      67.636  79.326  87.381  1.00  0.00           O
ATOM   2191  N   LEU A 130      66.406  81.196  87.212  1.00  0.00           N
ATOM   2193  CA  LEU A 130      65.316  80.546  86.511  1.00  0.00           C
ATOM   2195  CB  LEU A 130      63.956  80.756  87.212  1.00  0.00           C
ATOM   2198  CG  LEU A 130      63.916  80.446  88.722  1.00  0.00           C
ATOM   2200  CD1 LEU A 130      62.456  80.466  89.161  1.00  0.00           C
ATOM   2204  CD2 LEU A 130      64.526  79.086  89.091  1.00  0.00           C
ATOM   2208  C   LEU A 130      65.216  81.106  85.112  1.00  0.00           C
ATOM   2209  O   LEU A 130      65.646  82.236  84.861  1.00  0.00           O
ATOM   2210  N   ASP A 131      64.636  80.326  84.192  1.00  0.00           N
ATOM   2212  CA  ASP A 131      64.246  80.806  82.892  1.00  0.00           C
ATOM   2214  CB  ASP A 131      64.306  79.696  81.782  1.00  0.00           C
ATOM   2217  CG  ASP A 131      63.216  78.636  81.791  1.00  0.00           C
ATOM   2218  OD1 ASP A 131      62.206  78.756  82.532  1.00  0.00           O
ATOM   2219  OD2 ASP A 131      63.386  77.666  81.011  1.00  0.00           O
ATOM   2220  C   ASP A 131      62.876  81.446  82.962  1.00  0.00           C
ATOM   2221  O   ASP A 131      62.226  81.586  84.002  1.00  0.00           O
ATOM   2222  N   ASP A 132      62.426  81.856  81.782  1.00  0.00           N
ATOM   2224  CA  ASP A 132      61.226  82.586  81.482  1.00  0.00           C
ATOM   2226  CB  ASP A 132      61.366  83.046  80.051  1.00  0.00           C
ATOM   2229  CG  ASP A 132      62.546  83.976  80.112  1.00  0.00           C
ATOM   2230  OD1 ASP A 132      62.406  85.136  80.602  1.00  0.00           O
ATOM   2231  OD2 ASP A 132      63.626  83.496  79.721  1.00  0.00           O
ATOM   2232  C   ASP A 132      59.946  81.836  81.601  1.00  0.00           C
ATOM   2233  O   ASP A 132      58.866  82.416  81.742  1.00  0.00           O
ATOM   2234  N   GLN A 133      60.036  80.506  81.622  1.00  0.00           N
ATOM   2236  CA  GLN A 133      58.916  79.666  81.822  1.00  0.00           C
ATOM   2238  CB  GLN A 133      59.066  78.386  80.982  1.00  0.00           C
ATOM   2241  CG  GLN A 133      58.946  78.626  79.452  1.00  0.00           C
ATOM   2244  CD  GLN A 133      60.196  79.296  78.841  1.00  0.00           C
ATOM   2245  OE1 GLN A 133      61.316  79.026  79.242  1.00  0.00           O
ATOM   2246  NE2 GLN A 133      60.026  80.126  77.791  1.00  0.00           N
ATOM   2249  C   GLN A 133      58.756  79.386  83.301  1.00  0.00           C
ATOM   2250  O   GLN A 133      57.906  78.586  83.712  1.00  0.00           O
ATOM   2251  N   TYR A 134      59.576  80.076  84.131  1.00  0.00           N
ATOM   2253  CA  TYR A 134      59.676  79.966  85.572  1.00  0.00           C
ATOM   2255  CB  TYR A 134      58.376  80.276  86.371  1.00  0.00           C
ATOM   2258  CG  TYR A 134      57.866  81.666  86.082  1.00  0.00           C
ATOM   2259  CD1 TYR A 134      58.236  82.746  86.902  1.00  0.00           C
ATOM   2261  CE1 TYR A 134      57.696  84.026  86.682  1.00  0.00           C
ATOM   2263  CZ  TYR A 134      56.796  84.226  85.632  1.00  0.00           C
ATOM   2264  OH  TYR A 134      56.286  85.526  85.411  1.00  0.00           O
ATOM   2266  CD2 TYR A 134      56.936  81.876  85.051  1.00  0.00           C
ATOM   2268  CE2 TYR A 134      56.406  83.156  84.822  1.00  0.00           C
ATOM   2270  C   TYR A 134      60.266  78.636  85.951  1.00  0.00           C
ATOM   2271  O   TYR A 134      59.936  78.056  86.981  1.00  0.00           O
ATOM   2272  N   ARG A 135      61.146  78.096  85.091  1.00  0.00           N
ATOM   2274  CA  ARG A 135      61.746  76.796  85.252  1.00  0.00           C
ATOM   2276  CB  ARG A 135      61.606  75.956  83.982  1.00  0.00           C
ATOM   2279  CG  ARG A 135      60.146  75.846  83.532  1.00  0.00           C
ATOM   2282  CD  ARG A 135      60.036  74.956  82.312  1.00  0.00           C
ATOM   2285  NE  ARG A 135      58.596  74.956  81.941  1.00  0.00           N
ATOM   2287  CZ  ARG A 135      58.136  74.936  80.702  1.00  0.00           C
ATOM   2288  NH1 ARG A 135      58.956  75.046  79.682  1.00  0.00           N
ATOM   2291  NH2 ARG A 135      56.836  74.816  80.521  1.00  0.00           N
ATOM   2294  C   ARG A 135      63.206  76.956  85.562  1.00  0.00           C
ATOM   2295  O   ARG A 135      63.776  78.046  85.492  1.00  0.00           O
ATOM   2296  N   LEU A 136      63.866  75.886  86.002  1.00  0.00           N
ATOM   2298  CA  LEU A 136      65.196  76.016  86.531  1.00  0.00           C
ATOM   2300  CB  LEU A 136      65.456  74.856  87.501  1.00  0.00           C
ATOM   2303  CG  LEU A 136      66.836  74.856  88.161  1.00  0.00           C
ATOM   2305  CD1 LEU A 136      67.066  76.116  89.002  1.00  0.00           C
ATOM   2309  CD2 LEU A 136      66.966  73.596  89.011  1.00  0.00           C
ATOM   2313  C   LEU A 136      66.266  76.046  85.451  1.00  0.00           C
ATOM   2314  O   LEU A 136      66.466  75.076  84.742  1.00  0.00           O
ATOM   2315  N   SER A 137      66.986  77.176  85.331  1.00  0.00           N
ATOM   2317  CA  SER A 137      67.896  77.396  84.212  1.00  0.00           C
ATOM   2319  CB  SER A 137      67.816  78.896  83.801  1.00  0.00           C
ATOM   2322  OG  SER A 137      68.846  79.376  82.932  1.00  0.00           O
ATOM   2324  C   SER A 137      69.296  76.966  84.572  1.00  0.00           C
ATOM   2325  O   SER A 137      69.946  76.176  83.871  1.00  0.00           O
ATOM   2326  N   GLU A 138      69.796  77.406  85.731  1.00  0.00           N
ATOM   2328  CA  GLU A 138      71.136  77.056  86.152  1.00  0.00           C
ATOM   2330  CB  GLU A 138      72.176  78.136  85.761  1.00  0.00           C
ATOM   2333  CG  GLU A 138      72.796  77.986  84.361  1.00  0.00           C
ATOM   2336  CD  GLU A 138      73.806  79.096  84.122  1.00  0.00           C
ATOM   2337  OE1 GLU A 138      74.716  79.276  84.981  1.00  0.00           O
ATOM   2338  OE2 GLU A 138      73.756  79.776  83.062  1.00  0.00           O
ATOM   2339  C   GLU A 138      71.186  76.926  87.641  1.00  0.00           C
ATOM   2340  O   GLU A 138      70.556  77.686  88.362  1.00  0.00           O
ATOM   2341  N   ILE A 139      72.026  76.006  88.132  1.00  0.00           N
ATOM   2343  CA  ILE A 139      72.386  75.876  89.522  1.00  0.00           C
ATOM   2345  CB  ILE A 139      72.066  74.486  90.071  1.00  0.00           C
ATOM   2347  CG2 ILE A 139      72.536  74.366  91.542  1.00  0.00           C
ATOM   2351  CG1 ILE A 139      70.576  74.126  89.931  1.00  0.00           C
ATOM   2354  CD  ILE A 139      70.376  72.606  89.981  1.00  0.00           C
ATOM   2358  C   ILE A 139      73.876  76.076  89.602  1.00  0.00           C
ATOM   2359  O   ILE A 139      74.606  75.556  88.762  1.00  0.00           O
ATOM   2360  N   THR A 140      74.416  76.796  90.602  1.00  0.00           N
ATOM   2362  CA  THR A 140      75.806  76.586  91.002  1.00  0.00           C
ATOM   2364  CB  THR A 140      76.646  77.846  91.052  1.00  0.00           C
ATOM   2366  OG1 THR A 140      76.736  78.416  89.742  1.00  0.00           O
ATOM   2368  CG2 THR A 140      78.086  77.556  91.521  1.00  0.00           C
ATOM   2372  C   THR A 140      75.796  75.966  92.372  1.00  0.00           C
ATOM   2373  O   THR A 140      75.256  76.516  93.331  1.00  0.00           O
ATOM   2374  N   TYR A 141      76.376  74.756  92.512  1.00  0.00           N
ATOM   2376  CA  TYR A 141      76.446  74.096  93.801  1.00  0.00           C
ATOM   2378  CB  TYR A 141      75.606  72.796  93.801  1.00  0.00           C
ATOM   2381  CG  TYR A 141      75.596  72.116  95.151  1.00  0.00           C
ATOM   2382  CD1 TYR A 141      75.026  72.756  96.261  1.00  0.00           C
ATOM   2384  CE1 TYR A 141      75.016  72.136  97.521  1.00  0.00           C
ATOM   2386  CZ  TYR A 141      75.576  70.856  97.662  1.00  0.00           C
ATOM   2387  OH  TYR A 141      75.546  70.236  98.922  1.00  0.00           O
ATOM   2389  CD2 TYR A 141      76.126  70.826  95.302  1.00  0.00           C
ATOM   2391  CE2 TYR A 141      76.096  70.186  96.552  1.00  0.00           C
ATOM   2393  C   TYR A 141      77.886  73.836  94.162  1.00  0.00           C
ATOM   2394  O   TYR A 141      78.696  73.466  93.322  1.00  0.00           O
ATOM   2395  N   SER A 142      78.206  74.046  95.451  1.00  0.00           N
ATOM   2397  CA  SER A 142      79.526  73.906  96.002  1.00  0.00           C
ATOM   2399  CB  SER A 142      80.026  75.266  96.562  1.00  0.00           C
ATOM   2402  OG  SER A 142      80.266  76.206  95.512  1.00  0.00           O
ATOM   2404  C   SER A 142      79.486  72.906  97.142  1.00  0.00           C
ATOM   2405  O   SER A 142      78.876  73.196  98.181  1.00  0.00           O
ATOM   2406  N   GLN A 143      80.116  71.716  96.972  1.00  0.00           N
ATOM   2408  CA  GLN A 143      80.176  70.666  97.961  1.00  0.00           C
ATOM   2410  CB  GLN A 143      79.496  69.406  97.362  1.00  0.00           C
ATOM   2413  CG  GLN A 143      79.206  68.226  98.322  1.00  0.00           C
ATOM   2416  CD  GLN A 143      78.516  67.126  97.521  1.00  0.00           C
ATOM   2417  OE1 GLN A 143      78.666  67.066  96.291  1.00  0.00           O
ATOM   2418  NE2 GLN A 143      77.736  66.246  98.192  1.00  0.00           N
ATOM   2421  C   GLN A 143      81.636  70.316  98.241  1.00  0.00           C
ATOM   2422  O   GLN A 143      82.326  69.696  97.451  1.00  0.00           O
ATOM   2423  N   ASN A 144      82.166  70.706  99.412  1.00  0.00           N
ATOM   2425  CA  ASN A 144      83.536  70.486  99.832  1.00  0.00           C
ATOM   2427  CB  ASN A 144      83.736  69.016 100.261  1.00  0.00           C
ATOM   2430  CG  ASN A 144      82.726  68.696 101.341  1.00  0.00           C
ATOM   2431  OD1 ASN A 144      81.696  68.046 101.121  1.00  0.00           O
ATOM   2432  ND2 ASN A 144      82.996  69.186 102.572  1.00  0.00           N
ATOM   2435  C   ASN A 144      84.636  70.906  98.852  1.00  0.00           C
ATOM   2436  O   ASN A 144      85.636  70.216  98.701  1.00  0.00           O
ATOM   2437  N   GLY A 145      84.456  72.046  98.172  1.00  0.00           N
ATOM   2439  CA  GLY A 145      85.366  72.566  97.171  1.00  0.00           C
ATOM   2442  C   GLY A 145      85.146  72.066  95.762  1.00  0.00           C
ATOM   2443  O   GLY A 145      85.636  72.706  94.841  1.00  0.00           O
ATOM   2444  N   LYS A 146      84.366  70.996  95.512  1.00  0.00           N
ATOM   2446  CA  LYS A 146      83.996  70.636  94.142  1.00  0.00           C
ATOM   2448  CB  LYS A 146      83.716  69.096  93.992  1.00  0.00           C
ATOM   2451  CG  LYS A 146      82.286  68.596  94.312  1.00  0.00           C
ATOM   2454  CD  LYS A 146      82.116  67.056  94.302  1.00  0.00           C
ATOM   2457  CE  LYS A 146      82.906  66.286  95.361  1.00  0.00           C
ATOM   2460  NZ  LYS A 146      82.646  64.826  95.252  1.00  0.00           N
ATOM   2464  C   LYS A 146      82.816  71.526  93.771  1.00  0.00           C
ATOM   2465  O   LYS A 146      81.846  71.636  94.521  1.00  0.00           O
ATOM   2466  N   ASN A 147      82.906  72.286  92.652  1.00  0.00           N
ATOM   2468  CA  ASN A 147      81.846  73.196  92.242  1.00  0.00           C
ATOM   2470  CB  ASN A 147      82.256  74.706  92.092  1.00  0.00           C
ATOM   2473  CG  ASN A 147      83.126  75.036  90.881  1.00  0.00           C
ATOM   2474  OD1 ASN A 147      82.686  75.646  89.911  1.00  0.00           O
ATOM   2475  ND2 ASN A 147      84.436  74.716  90.992  1.00  0.00           N
ATOM   2478  C   ASN A 147      81.196  72.636  90.992  1.00  0.00           C
ATOM   2479  O   ASN A 147      81.756  72.526  89.911  1.00  0.00           O
ATOM   2480  N   TRP A 148      79.916  72.266  91.161  1.00  0.00           N
ATOM   2482  CA  TRP A 148      79.126  71.666  90.121  1.00  0.00           C
ATOM   2484  CB  TRP A 148      78.156  70.596  90.672  1.00  0.00           C
ATOM   2487  CG  TRP A 148      78.856  69.306  90.941  1.00  0.00           C
ATOM   2488  CD1 TRP A 148      79.266  68.816  92.151  1.00  0.00           C
ATOM   2490  NE1 TRP A 148      79.926  67.636  91.952  1.00  0.00           N
ATOM   2492  CE2 TRP A 148      79.966  67.336  90.621  1.00  0.00           C
ATOM   2493  CD2 TRP A 148      79.286  68.366  89.942  1.00  0.00           C
ATOM   2494  CE3 TRP A 148      79.146  68.306  88.552  1.00  0.00           C
ATOM   2496  CZ3 TRP A 148      79.656  67.186  87.881  1.00  0.00           C
ATOM   2498  CZ2 TRP A 148      80.466  66.226  89.962  1.00  0.00           C
ATOM   2500  CH2 TRP A 148      80.286  66.156  88.572  1.00  0.00           C
ATOM   2502  C   TRP A 148      78.346  72.736  89.431  1.00  0.00           C
ATOM   2503  O   TRP A 148      77.476  73.396  90.021  1.00  0.00           O
ATOM   2504  N   LYS A 149      78.616  72.916  88.142  1.00  0.00           N
ATOM   2506  CA  LYS A 149      77.766  73.706  87.302  1.00  0.00           C
ATOM   2508  CB  LYS A 149      78.596  74.376  86.161  1.00  0.00           C
ATOM   2511  CG  LYS A 149      77.826  75.196  85.112  1.00  0.00           C
ATOM   2514  CD  LYS A 149      77.426  76.616  85.562  1.00  0.00           C
ATOM   2517  CE  LYS A 149      76.116  76.636  86.352  1.00  0.00           C
ATOM   2520  NZ  LYS A 149      75.836  77.946  86.952  1.00  0.00           N
ATOM   2524  C   LYS A 149      76.686  72.816  86.742  1.00  0.00           C
ATOM   2525  O   LYS A 149      76.966  71.786  86.131  1.00  0.00           O
ATOM   2526  N   VAL A 150      75.406  73.166  86.962  1.00  0.00           N
ATOM   2528  CA  VAL A 150      74.296  72.536  86.251  1.00  0.00           C
ATOM   2530  CB  VAL A 150      73.196  71.996  87.151  1.00  0.00           C
ATOM   2532  CG1 VAL A 150      72.226  71.106  86.341  1.00  0.00           C
ATOM   2536  CG2 VAL A 150      73.816  71.196  88.312  1.00  0.00           C
ATOM   2540  C   VAL A 150      73.716  73.556  85.302  1.00  0.00           C
ATOM   2541  O   VAL A 150      73.396  74.676  85.712  1.00  0.00           O
ATOM   2542  N   VAL A 151      73.596  73.186  84.021  1.00  0.00           N
ATOM   2544  CA  VAL A 151      72.886  73.946  83.002  1.00  0.00           C
ATOM   2546  CB  VAL A 151      73.756  74.396  81.822  1.00  0.00           C
ATOM   2548  CG1 VAL A 151      74.736  75.486  82.271  1.00  0.00           C
ATOM   2552  CG2 VAL A 151      74.526  73.216  81.212  1.00  0.00           C
ATOM   2556  C   VAL A 151      71.736  73.096  82.492  1.00  0.00           C
ATOM   2557  O   VAL A 151      71.866  71.886  82.282  1.00  0.00           O
ATOM   2558  N   TYR A 152      70.566  73.706  82.282  1.00  0.00           N
ATOM   2560  CA  TYR A 152      69.386  73.036  81.782  1.00  0.00           C
ATOM   2562  CB  TYR A 152      68.136  73.256  82.672  1.00  0.00           C
ATOM   2565  CG  TYR A 152      68.316  72.556  83.982  1.00  0.00           C
ATOM   2566  CD1 TYR A 152      68.976  73.166  85.062  1.00  0.00           C
ATOM   2568  CE1 TYR A 152      69.086  72.516  86.292  1.00  0.00           C
ATOM   2570  CZ  TYR A 152      68.536  71.256  86.461  1.00  0.00           C
ATOM   2571  OH  TYR A 152      68.646  70.626  87.711  1.00  0.00           O
ATOM   2573  CD2 TYR A 152      67.746  71.286  84.171  1.00  0.00           C
ATOM   2575  CE2 TYR A 152      67.856  70.626  85.411  1.00  0.00           C
ATOM   2577  C   TYR A 152      69.116  73.556  80.401  1.00  0.00           C
ATOM   2578  O   TYR A 152      69.276  74.746  80.131  1.00  0.00           O
ATOM   2579  N   GLY A 153      68.776  72.636  79.462  1.00  0.00           N
ATOM   2581  CA  GLY A 153      68.436  72.976  78.082  1.00  0.00           C
ATOM   2584  C   GLY A 153      66.956  73.186  77.921  1.00  0.00           C
ATOM   2585  O   GLY A 153      66.306  73.856  78.712  1.00  0.00           O
ATOM   2586  N   GLY A 154      66.366  72.606  76.852  1.00  0.00           N
ATOM   2588  CA  GLY A 154      64.906  72.506  76.701  1.00  0.00           C
ATOM   2591  C   GLY A 154      64.216  71.696  77.772  1.00  0.00           C
ATOM   2592  O   GLY A 154      64.816  70.856  78.441  1.00  0.00           O
ATOM   2593  N   TYR A 155      62.896  71.906  77.931  1.00  0.00           N
ATOM   2595  CA  TYR A 155      62.076  71.206  78.912  1.00  0.00           C
ATOM   2597  CB  TYR A 155      61.396  72.236  79.861  1.00  0.00           C
ATOM   2600  CG  TYR A 155      62.266  72.446  81.072  1.00  0.00           C
ATOM   2601  CD1 TYR A 155      63.426  73.246  81.072  1.00  0.00           C
ATOM   2603  CE1 TYR A 155      64.206  73.366  82.242  1.00  0.00           C
ATOM   2605  CZ  TYR A 155      63.816  72.696  83.412  1.00  0.00           C
ATOM   2606  OH  TYR A 155      64.556  72.756  84.602  1.00  0.00           O
ATOM   2608  CD2 TYR A 155      61.886  71.816  82.261  1.00  0.00           C
ATOM   2610  CE2 TYR A 155      62.656  71.936  83.422  1.00  0.00           C
ATOM   2612  C   TYR A 155      61.056  70.256  78.272  1.00  0.00           C
ATOM   2613  O   TYR A 155      60.696  70.396  77.101  1.00  0.00           O
ATOM   2614  N   ASP A 156      60.576  69.236  79.021  1.00  0.00           N
ATOM   2616  CA  ASP A 156      59.486  68.356  78.602  1.00  0.00           C
ATOM   2618  CB  ASP A 156      59.616  66.886  79.151  1.00  0.00           C
ATOM   2621  CG  ASP A 156      58.516  65.966  78.631  1.00  0.00           C
ATOM   2622  OD1 ASP A 156      57.566  66.476  77.992  1.00  0.00           O
ATOM   2623  OD2 ASP A 156      58.566  64.726  78.852  1.00  0.00           O
ATOM   2624  C   ASP A 156      58.166  69.016  78.972  1.00  0.00           C
ATOM   2625  O   ASP A 156      57.636  68.856  80.071  1.00  0.00           O
ATOM   2626  N   THR A 157      57.636  69.796  78.021  1.00  0.00           N
ATOM   2628  CA  THR A 157      56.426  70.586  78.072  1.00  0.00           C
ATOM   2630  CB  THR A 157      56.426  71.576  76.922  1.00  0.00           C
ATOM   2632  OG1 THR A 157      57.026  71.016  75.751  1.00  0.00           O
ATOM   2634  CG2 THR A 157      57.386  72.706  77.302  1.00  0.00           C
ATOM   2638  C   THR A 157      55.136  69.806  78.012  1.00  0.00           C
ATOM   2639  O   THR A 157      54.086  70.356  78.342  1.00  0.00           O
ATOM   2640  N   LYS A 158      55.206  68.526  77.582  1.00  0.00           N
ATOM   2642  CA  LYS A 158      54.126  67.556  77.492  1.00  0.00           C
ATOM   2644  CB  LYS A 158      54.576  66.256  76.771  1.00  0.00           C
ATOM   2647  CG  LYS A 158      55.036  66.416  75.302  1.00  0.00           C
ATOM   2650  CD  LYS A 158      56.436  66.996  75.091  1.00  0.00           C
ATOM   2653  CE  LYS A 158      56.916  66.886  73.652  1.00  0.00           C
ATOM   2656  NZ  LYS A 158      57.346  65.516  73.371  1.00  0.00           N
ATOM   2660  C   LYS A 158      53.526  67.216  78.832  1.00  0.00           C
ATOM   2661  O   LYS A 158      52.306  67.176  79.031  1.00  0.00           O
ATOM   2662  N   THR A 159      54.406  66.996  79.822  1.00  0.00           N
ATOM   2664  CA  THR A 159      53.996  66.676  81.181  1.00  0.00           C
ATOM   2666  CB  THR A 159      54.986  65.756  81.892  1.00  0.00           C
ATOM   2668  OG1 THR A 159      54.576  65.456  83.222  1.00  0.00           O
ATOM   2670  CG2 THR A 159      56.386  66.396  81.962  1.00  0.00           C
ATOM   2674  C   THR A 159      53.666  67.946  81.962  1.00  0.00           C
ATOM   2675  O   THR A 159      54.196  69.016  81.692  1.00  0.00           O
ATOM   2676  N   GLN A 160      52.766  67.856  82.951  1.00  0.00           N
ATOM   2678  CA  GLN A 160      52.446  68.956  83.821  1.00  0.00           C
ATOM   2680  CB  GLN A 160      50.946  69.356  83.801  1.00  0.00           C
ATOM   2683  CG  GLN A 160      50.566  70.336  82.672  1.00  0.00           C
ATOM   2686  CD  GLN A 160      51.366  71.646  82.711  1.00  0.00           C
ATOM   2687  OE1 GLN A 160      51.546  72.326  83.722  1.00  0.00           O
ATOM   2688  NE2 GLN A 160      51.886  72.056  81.531  1.00  0.00           N
ATOM   2691  C   GLN A 160      52.846  68.616  85.242  1.00  0.00           C
ATOM   2692  O   GLN A 160      52.366  67.616  85.751  1.00  0.00           O
ATOM   2693  N   PRO A 161      53.666  69.396  85.922  1.00  0.00           N
ATOM   2694  CD  PRO A 161      53.836  69.206  87.352  1.00  0.00           C
ATOM   2697  CA  PRO A 161      54.576  70.426  85.411  1.00  0.00           C
ATOM   2699  CB  PRO A 161      55.316  70.936  86.651  1.00  0.00           C
ATOM   2702  CG  PRO A 161      54.386  70.546  87.781  1.00  0.00           C
ATOM   2705  C   PRO A 161      55.576  69.966  84.382  1.00  0.00           C
ATOM   2706  O   PRO A 161      55.966  68.806  84.382  1.00  0.00           O
ATOM   2707  N   ALA A 162      56.046  70.876  83.521  1.00  0.00           N
ATOM   2709  CA  ALA A 162      57.086  70.526  82.582  1.00  0.00           C
ATOM   2711  CB  ALA A 162      57.216  71.656  81.562  1.00  0.00           C
ATOM   2715  C   ALA A 162      58.446  70.236  83.222  1.00  0.00           C
ATOM   2716  O   ALA A 162      58.996  71.046  83.961  1.00  0.00           O
ATOM   2717  N   MET A 163      59.006  69.036  82.951  1.00  0.00           N
ATOM   2719  CA  MET A 163      60.186  68.526  83.642  1.00  0.00           C
ATOM   2721  CB  MET A 163      59.886  67.106  84.171  1.00  0.00           C
ATOM   2724  CG  MET A 163      58.616  67.046  85.051  1.00  0.00           C
ATOM   2727  SD  MET A 163      58.506  65.606  86.142  1.00  0.00           S
ATOM   2728  CE  MET A 163      59.796  66.036  87.341  1.00  0.00           C
ATOM   2732  C   MET A 163      61.426  68.556  82.761  1.00  0.00           C
ATOM   2733  O   MET A 163      61.266  68.596  81.542  1.00  0.00           O
ATOM   2734  N   PRO A 164      62.686  68.596  83.251  1.00  0.00           N
ATOM   2735  CD  PRO A 164      62.996  68.616  84.682  1.00  0.00           C
ATOM   2738  CA  PRO A 164      63.896  68.746  82.442  1.00  0.00           C
ATOM   2740  CB  PRO A 164      65.046  68.516  83.432  1.00  0.00           C
ATOM   2743  CG  PRO A 164      64.486  68.966  84.782  1.00  0.00           C
ATOM   2746  C   PRO A 164      63.986  67.786  81.271  1.00  0.00           C
ATOM   2747  O   PRO A 164      63.766  66.606  81.502  1.00  0.00           O
ATOM   2748  N   ALA A 165      64.316  68.236  80.042  1.00  0.00           N
ATOM   2750  CA  ALA A 165      64.446  67.326  78.922  1.00  0.00           C
ATOM   2752  CB  ALA A 165      63.636  67.806  77.711  1.00  0.00           C
ATOM   2756  C   ALA A 165      65.896  67.096  78.511  1.00  0.00           C
ATOM   2757  O   ALA A 165      66.216  66.076  77.892  1.00  0.00           O
ATOM   2758  N   ASN A 166      66.786  68.036  78.871  1.00  0.00           N
ATOM   2760  CA  ASN A 166      68.216  67.966  78.652  1.00  0.00           C
ATOM   2762  CB  ASN A 166      68.686  68.746  77.381  1.00  0.00           C
ATOM   2765  CG  ASN A 166      68.256  68.146  76.052  1.00  0.00           C
ATOM   2766  OD1 ASN A 166      68.076  66.956  75.822  1.00  0.00           O
ATOM   2767  ND2 ASN A 166      68.056  69.046  75.051  1.00  0.00           N
ATOM   2770  C   ASN A 166      68.916  68.666  79.812  1.00  0.00           C
ATOM   2771  O   ASN A 166      68.536  69.786  80.162  1.00  0.00           O
ATOM   2772  N   MET A 167      69.976  68.076  80.392  1.00  0.00           N
ATOM   2774  CA  MET A 167      70.756  68.716  81.432  1.00  0.00           C
ATOM   2776  CB  MET A 167      70.176  68.546  82.872  1.00  0.00           C
ATOM   2779  CG  MET A 167      69.726  67.116  83.242  1.00  0.00           C
ATOM   2782  SD  MET A 167      68.636  67.026  84.691  1.00  0.00           S
ATOM   2783  CE  MET A 167      69.866  67.446  85.962  1.00  0.00           C
ATOM   2787  C   MET A 167      72.216  68.316  81.352  1.00  0.00           C
ATOM   2788  O   MET A 167      72.566  67.246  80.871  1.00  0.00           O
ATOM   2789  N   GLU A 168      73.106  69.226  81.801  1.00  0.00           N
ATOM   2791  CA  GLU A 168      74.536  69.026  81.812  1.00  0.00           C
ATOM   2793  CB  GLU A 168      75.226  69.776  80.661  1.00  0.00           C
ATOM   2796  CG  GLU A 168      75.346  68.886  79.422  1.00  0.00           C
ATOM   2799  CD  GLU A 168      75.926  69.616  78.231  1.00  0.00           C
ATOM   2800  OE1 GLU A 168      75.136  70.236  77.462  1.00  0.00           O
ATOM   2801  OE2 GLU A 168      77.166  69.576  78.032  1.00  0.00           O
ATOM   2802  C   GLU A 168      75.136  69.436  83.132  1.00  0.00           C
ATOM   2803  O   GLU A 168      74.826  70.506  83.652  1.00  0.00           O
ATOM   2804  N   LEU A 169      75.996  68.576  83.712  1.00  0.00           N
ATOM   2806  CA  LEU A 169      76.566  68.756  85.021  1.00  0.00           C
ATOM   2808  CB  LEU A 169      76.066  67.706  86.052  1.00  0.00           C
ATOM   2811  CG  LEU A 169      74.536  67.696  86.292  1.00  0.00           C
ATOM   2813  CD1 LEU A 169      73.716  67.006  85.191  1.00  0.00           C
ATOM   2817  CD2 LEU A 169      74.196  66.996  87.612  1.00  0.00           C
ATOM   2821  C   LEU A 169      78.076  68.696  84.902  1.00  0.00           C
ATOM   2822  O   LEU A 169      78.626  67.696  84.422  1.00  0.00           O
ATOM   2823  N   THR A 170      78.786  69.776  85.281  1.00  0.00           N
ATOM   2825  CA  THR A 170      80.216  69.896  85.042  1.00  0.00           C
ATOM   2827  CB  THR A 170      80.566  70.796  83.841  1.00  0.00           C
ATOM   2829  OG1 THR A 170      80.646  72.196  84.081  1.00  0.00           O
ATOM   2831  CG2 THR A 170      79.536  70.616  82.701  1.00  0.00           C
ATOM   2835  C   THR A 170      80.976  70.346  86.292  1.00  0.00           C
ATOM   2836  O   THR A 170      80.606  71.316  86.941  1.00  0.00           O
ATOM   2837  N   ASP A 171      82.056  69.616  86.642  1.00  0.00           N
ATOM   2839  CA  ASP A 171      82.956  69.946  87.742  1.00  0.00           C
ATOM   2841  CB  ASP A 171      83.176  68.616  88.511  1.00  0.00           C
ATOM   2844  CG  ASP A 171      83.606  68.756  89.951  1.00  0.00           C
ATOM   2845  OD1 ASP A 171      83.646  69.886  90.512  1.00  0.00           O
ATOM   2846  OD2 ASP A 171      83.866  67.676  90.551  1.00  0.00           O
ATOM   2847  C   ASP A 171      84.286  70.496  87.182  1.00  0.00           C
ATOM   2848  O   ASP A 171      85.216  70.936  87.862  1.00  0.00           O
ATOM   2849  N   GLY A 172      84.396  70.496  85.831  1.00  0.00           N
ATOM   2851  CA  GLY A 172      85.526  71.016  85.071  1.00  0.00           C
ATOM   2854  C   GLY A 172      86.376  69.926  84.492  1.00  0.00           C
ATOM   2855  O   GLY A 172      86.996  70.096  83.451  1.00  0.00           O
ATOM   2856  N   GLY A 173      86.366  68.736  85.131  1.00  0.00           N
ATOM   2858  CA  GLY A 173      87.096  67.536  84.712  1.00  0.00           C
ATOM   2861  C   GLY A 173      86.226  66.316  84.642  1.00  0.00           C
ATOM   2862  O   GLY A 173      86.636  65.226  84.242  1.00  0.00           O
ATOM   2863  N   GLN A 174      84.956  66.476  85.051  1.00  0.00           N
ATOM   2865  CA  GLN A 174      83.886  65.526  84.812  1.00  0.00           C
ATOM   2867  CB  GLN A 174      83.256  64.876  86.082  1.00  0.00           C
ATOM   2870  CG  GLN A 174      84.286  64.056  86.882  1.00  0.00           C
ATOM   2873  CD  GLN A 174      83.786  63.286  88.102  1.00  0.00           C
ATOM   2874  OE1 GLN A 174      84.626  62.666  88.751  1.00  0.00           O
ATOM   2875  NE2 GLN A 174      82.476  63.316  88.422  1.00  0.00           N
ATOM   2878  C   GLN A 174      82.816  66.266  84.052  1.00  0.00           C
ATOM   2879  O   GLN A 174      82.546  67.446  84.301  1.00  0.00           O
ATOM   2880  N   ARG A 175      82.196  65.576  83.091  1.00  0.00           N
ATOM   2882  CA  ARG A 175      80.996  66.006  82.422  1.00  0.00           C
ATOM   2884  CB  ARG A 175      81.226  66.186  80.901  1.00  0.00           C
ATOM   2887  CG  ARG A 175      80.166  67.046  80.191  1.00  0.00           C
ATOM   2890  CD  ARG A 175      80.696  68.466  79.972  1.00  0.00           C
ATOM   2893  NE  ARG A 175      79.736  69.316  79.192  1.00  0.00           N
ATOM   2895  CZ  ARG A 175      80.036  70.576  78.902  1.00  0.00           C
ATOM   2896  NH1 ARG A 175      81.246  71.036  79.122  1.00  0.00           N
ATOM   2899  NH2 ARG A 175      79.126  71.336  78.342  1.00  0.00           N
ATOM   2902  C   ARG A 175      80.016  64.866  82.582  1.00  0.00           C
ATOM   2903  O   ARG A 175      80.366  63.706  82.352  1.00  0.00           O
ATOM   2904  N   ILE A 176      78.786  65.186  82.981  1.00  0.00           N
ATOM   2906  CA  ILE A 176      77.656  64.286  82.872  1.00  0.00           C
ATOM   2908  CB  ILE A 176      76.986  63.986  84.212  1.00  0.00           C
ATOM   2910  CG2 ILE A 176      75.656  63.236  83.992  1.00  0.00           C
ATOM   2914  CG1 ILE A 176      77.916  63.156  85.141  1.00  0.00           C
ATOM   2917  CD  ILE A 176      78.936  63.986  85.951  1.00  0.00           C
ATOM   2921  C   ILE A 176      76.666  64.936  81.922  1.00  0.00           C
ATOM   2922  O   ILE A 176      76.366  66.126  82.072  1.00  0.00           O
ATOM   2923  N   LYS A 177      76.176  64.176  80.932  1.00  0.00           N
ATOM   2925  CA  LYS A 177      75.146  64.616  80.012  1.00  0.00           C
ATOM   2927  CB  LYS A 177      75.596  64.656  78.521  1.00  0.00           C
ATOM   2930  CG  LYS A 177      76.626  65.756  78.242  1.00  0.00           C
ATOM   2933  CD  LYS A 177      77.236  65.676  76.841  1.00  0.00           C
ATOM   2936  CE  LYS A 177      78.416  66.636  76.611  1.00  0.00           C
ATOM   2939  NZ  LYS A 177      78.986  66.446  75.272  1.00  0.00           N
ATOM   2943  C   LYS A 177      73.946  63.716  80.112  1.00  0.00           C
ATOM   2944  O   LYS A 177      74.036  62.486  80.042  1.00  0.00           O
ATOM   2945  N   LEU A 178      72.766  64.306  80.281  1.00  0.00           N
ATOM   2947  CA  LEU A 178      71.536  63.576  80.462  1.00  0.00           C
ATOM   2949  CB  LEU A 178      71.116  63.756  81.941  1.00  0.00           C
ATOM   2952  CG  LEU A 178      70.176  62.686  82.521  1.00  0.00           C
ATOM   2954  CD1 LEU A 178      69.676  63.076  83.922  1.00  0.00           C
ATOM   2958  CD2 LEU A 178      68.976  62.486  81.612  1.00  0.00           C
ATOM   2962  C   LEU A 178      70.546  64.156  79.462  1.00  0.00           C
ATOM   2963  O   LEU A 178      70.266  65.356  79.462  1.00  0.00           O
ATOM   2964  N   LYS A 179      69.996  63.316  78.562  1.00  0.00           N
ATOM   2966  CA  LYS A 179      68.916  63.686  77.672  1.00  0.00           C
ATOM   2968  CB  LYS A 179      69.276  63.526  76.172  1.00  0.00           C
ATOM   2971  CG  LYS A 179      70.396  64.456  75.702  1.00  0.00           C
ATOM   2974  CD  LYS A 179      70.656  64.266  74.201  1.00  0.00           C
ATOM   2977  CE  LYS A 179      71.446  65.396  73.552  1.00  0.00           C
ATOM   2980  NZ  LYS A 179      70.636  66.616  73.561  1.00  0.00           N
ATOM   2984  C   LYS A 179      67.786  62.746  77.921  1.00  0.00           C
ATOM   2985  O   LYS A 179      68.016  61.546  77.982  1.00  0.00           O
ATOM   2986  N   MET A 180      66.556  63.236  78.062  1.00  0.00           N
ATOM   2988  CA  MET A 180      65.426  62.386  78.322  1.00  0.00           C
ATOM   2990  CB  MET A 180      64.826  62.526  79.742  1.00  0.00           C
ATOM   2993  CG  MET A 180      64.726  63.966  80.261  1.00  0.00           C
ATOM   2996  SD  MET A 180      66.226  64.706  81.002  1.00  0.00           S
ATOM   2997  CE  MET A 180      66.066  63.986  82.652  1.00  0.00           C
ATOM   3001  C   MET A 180      64.366  62.446  77.241  1.00  0.00           C
ATOM   3002  O   MET A 180      63.926  63.506  76.771  1.00  0.00           O
ATOM   3003  N   ASP A 181      63.946  61.256  76.791  1.00  0.00           N
ATOM   3005  CA  ASP A 181      62.906  61.106  75.801  1.00  0.00           C
ATOM   3007  CB  ASP A 181      62.686  59.606  75.492  1.00  0.00           C
ATOM   3010  CG  ASP A 181      63.876  58.966  74.832  1.00  0.00           C
ATOM   3011  OD1 ASP A 181      64.906  59.606  74.542  1.00  0.00           O
ATOM   3012  OD2 ASP A 181      63.766  57.746  74.582  1.00  0.00           O
ATOM   3013  C   ASP A 181      61.596  61.676  76.312  1.00  0.00           C
ATOM   3014  O   ASP A 181      60.926  62.476  75.672  1.00  0.00           O
ATOM   3015  N   ASN A 182      61.256  61.306  77.551  1.00  0.00           N
ATOM   3017  CA  ASN A 182      59.936  61.506  78.062  1.00  0.00           C
ATOM   3019  CB  ASN A 182      58.946  60.516  77.392  1.00  0.00           C
ATOM   3022  CG  ASN A 182      59.406  59.086  77.641  1.00  0.00           C
ATOM   3023  OD1 ASN A 182      59.336  58.596  78.771  1.00  0.00           O
ATOM   3024  ND2 ASN A 182      59.896  58.366  76.611  1.00  0.00           N
ATOM   3027  C   ASN A 182      59.906  61.396  79.572  1.00  0.00           C
ATOM   3028  O   ASN A 182      60.826  60.896  80.211  1.00  0.00           O
ATOM   3029  N   TRP A 183      58.806  61.906  80.152  1.00  0.00           N
ATOM   3031  CA  TRP A 183      58.466  61.766  81.552  1.00  0.00           C
ATOM   3033  CB  TRP A 183      58.506  63.136  82.252  1.00  0.00           C
ATOM   3036  CG  TRP A 183      59.876  63.676  82.451  1.00  0.00           C
ATOM   3037  CD1 TRP A 183      60.626  64.386  81.552  1.00  0.00           C
ATOM   3039  NE1 TRP A 183      61.766  64.826  82.172  1.00  0.00           N
ATOM   3041  CE2 TRP A 183      61.806  64.376  83.451  1.00  0.00           C
ATOM   3042  CD2 TRP A 183      60.636  63.626  83.672  1.00  0.00           C
ATOM   3043  CE3 TRP A 183      60.406  63.036  84.922  1.00  0.00           C
ATOM   3045  CZ3 TRP A 183      61.366  63.226  85.922  1.00  0.00           C
ATOM   3047  CZ2 TRP A 183      62.736  64.576  84.452  1.00  0.00           C
ATOM   3049  CH2 TRP A 183      62.496  63.986  85.691  1.00  0.00           C
ATOM   3051  C   TRP A 183      57.086  61.156  81.752  1.00  0.00           C
ATOM   3052  O   TRP A 183      56.106  61.546  81.091  1.00  0.00           O
ATOM   3053  N   ILE A 184      56.966  60.236  82.722  1.00  0.00           N
ATOM   3055  CA  ILE A 184      55.686  59.826  83.301  1.00  0.00           C
ATOM   3057  CB  ILE A 184      55.236  58.386  83.021  1.00  0.00           C
ATOM   3059  CG2 ILE A 184      56.266  57.386  83.562  1.00  0.00           C
ATOM   3063  CG1 ILE A 184      53.816  58.086  83.602  1.00  0.00           C
ATOM   3066  CD  ILE A 184      53.296  56.666  83.342  1.00  0.00           C
ATOM   3070  C   ILE A 184      55.706  60.126  84.782  1.00  0.00           C
ATOM   3071  O   ILE A 184      56.666  59.906  85.512  1.00  0.00           O
ATOM   3072  N   VAL A 185      54.606  60.716  85.261  1.00  0.00           N
ATOM   3074  CA  VAL A 185      54.486  61.296  86.572  1.00  0.00           C
ATOM   3076  CB  VAL A 185      54.526  62.806  86.451  1.00  0.00           C
ATOM   3078  CG1 VAL A 185      55.966  63.206  86.062  1.00  0.00           C
ATOM   3082  CG2 VAL A 185      53.486  63.326  85.432  1.00  0.00           C
ATOM   3086  C   VAL A 185      53.196  60.886  87.221  1.00  0.00           C
ATOM   3087  O   VAL A 185      52.266  60.446  86.531  1.00  0.00           O
ATOM   3088  N   LYS A 186      53.096  60.996  88.562  1.00  0.00           N
ATOM   3090  CA  LYS A 186      51.896  60.836  89.352  1.00  0.00           C
ATOM   3092  CB  LYS A 186      51.716  59.396  89.902  1.00  0.00           C
ATOM   3095  CG  LYS A 186      51.846  58.226  88.902  1.00  0.00           C
ATOM   3098  CD  LYS A 186      50.696  58.096  87.892  1.00  0.00           C
ATOM   3101  CE  LYS A 186      51.006  57.056  86.822  1.00  0.00           C
ATOM   3104  NZ  LYS A 186      49.856  56.946  85.912  1.00  0.00           N
ATOM   3108  C   LYS A 186      52.086  61.726  90.602  1.00  0.00           C
ATOM   3109  OT1 LYS A 186      53.266  61.866  91.021  1.00  0.00           O
ATOM   3110  OT2 LYS A 186      51.096  62.236  91.201  1.00  0.00           O
ATOM   3111  NH3 POPEB 187      74.776  72.016  75.632  1.00  0.00           N
ATOM   3115  C12 POPEB 187      73.566  72.686  76.222  1.00  0.00           C
ATOM   3118  C11 POPEB 187      72.776  73.476  75.182  1.00  0.00           C
ATOM   3121  P   POPEB 187      70.756  75.146  75.121  1.00  0.00           P
ATOM   3122  O13 POPEB 187      69.686  75.616  76.021  1.00  0.00           O
ATOM   3123  O14 POPEB 187      71.776  76.136  74.691  1.00  0.00           O
ATOM   3124  O11 POPEB 187      70.006  74.586  73.871  1.00  0.00           O
ATOM   3125  O12 POPEB 187      71.506  73.876  75.731  1.00  0.00           O
ATOM   3126  C1  POPEB 187      70.156  73.306  73.312  1.00  0.00           C
ATOM   3129  C2  POPEB 187      68.886  72.946  72.501  1.00  0.00           C
ATOM   3131  O21 POPEB 187      69.216  72.786  71.111  1.00  0.00           O
ATOM   3132  C21 POPEB 187      69.926  71.686  70.871  1.00  0.00           C
ATOM   3133  O22 POPEB 187      70.206  70.846  71.712  1.00  0.00           O
ATOM   3134  C22 POPEB 187      70.396  71.636  69.432  1.00  0.00           C
ATOM   3137  C3  POPEB 187      67.766  74.026  72.702  1.00  0.00           C
ATOM   3140  O31 POPEB 187      66.536  73.676  72.022  1.00  0.00           O
ATOM   3141  C31 POPEB 187      65.506  74.466  72.411  1.00  0.00           C
ATOM   3142  O32 POPEB 187      65.586  75.296  73.292  1.00  0.00           O
ATOM   3143  C32 POPEB 187      64.226  74.056  71.651  1.00  0.00           C
ATOM   3146  C23 POPEB 187      69.386  72.246  68.462  1.00  0.00           C
ATOM   3149  C24 POPEB 187      69.756  72.006  66.992  1.00  0.00           C
ATOM   3152  C25 POPEB 187      70.916  72.886  66.512  1.00  0.00           C
ATOM   3155  C26 POPEB 187      70.976  72.976  64.992  1.00  0.00           C
ATOM   3158  C27 POPEB 187      72.146  73.826  64.492  1.00  0.00           C
ATOM   3161  C28 POPEB 187      72.046  74.156  62.992  1.00  0.00           C
ATOM   3164  C29 POPEB 187      72.446  73.006  62.091  1.00  0.00           C
ATOM   3166 0C21 POPEB 187      71.756  72.526  61.041  1.00  0.00           C
ATOM   3168 1C21 POPEB 187      70.426  73.006  60.521  1.00  0.00           C
ATOM   3171 2C21 POPEB 187      70.436  73.516  59.062  1.00  0.00           C
ATOM   3174 3C21 POPEB 187      71.346  74.726  58.841  1.00  0.00           C
ATOM   3177 4C21 POPEB 187      71.326  75.236  57.392  1.00  0.00           C
ATOM   3180 5C21 POPEB 187      72.606  76.016  57.042  1.00  0.00           C
ATOM   3183 6C21 POPEB 187      72.666  76.506  55.592  1.00  0.00           C
ATOM   3186 7C21 POPEB 187      73.876  77.416  55.321  1.00  0.00           C
ATOM   3189 8C21 POPEB 187      75.136  76.686  54.881  1.00  0.00           C
ATOM   3193  C33 POPEB 187      64.296  74.216  70.102  1.00  0.00           C
ATOM   3196  C34 POPEB 187      63.036  73.746  69.352  1.00  0.00           C
ATOM   3199  C35 POPEB 187      62.956  74.316  67.922  1.00  0.00           C
ATOM   3202  C36 POPEB 187      61.966  73.596  66.972  1.00  0.00           C
ATOM   3205  C37 POPEB 187      60.636  74.326  66.742  1.00  0.00           C
ATOM   3208  C38 POPEB 187      59.696  73.656  65.701  1.00  0.00           C
ATOM   3211  C39 POPEB 187      60.176  73.766  64.242  1.00  0.00           C
ATOM   3214 0C31 POPEB 187      59.266  73.056  63.211  1.00  0.00           C
ATOM   3217 1C31 POPEB 187      59.956  72.916  61.842  1.00  0.00           C
ATOM   3220 2C31 POPEB 187      59.366  71.836  60.911  1.00  0.00           C
ATOM   3223 3C31 POPEB 187      57.966  72.126  60.371  1.00  0.00           C
ATOM   3226 4C31 POPEB 187      57.556  71.116  59.282  1.00  0.00           C
ATOM   3229 5C31 POPEB 187      56.256  71.506  58.572  1.00  0.00           C
ATOM   3232 6C31 POPEB 187      55.856  70.566  57.432  1.00  0.00           C
ATOM   3236  NH3 POPEC 188      96.796  83.766  33.292  1.00  0.00           N
ATOM   3240  C12 POPEC 188      96.446  84.096  31.862  1.00  0.00           C
ATOM   3243  C11 POPEC 188      95.606  85.376  31.782  1.00  0.00           C
ATOM   3246  P   POPEC 188      93.046  85.896  32.112  1.00  0.00           P
ATOM   3247  O13 POPEC 188      93.266  87.076  31.252  1.00  0.00           O
ATOM   3248  O14 POPEC 188      92.036  84.886  31.722  1.00  0.00           O
ATOM   3249  O11 POPEC 188      92.806  86.376  33.611  1.00  0.00           O
ATOM   3250  O12 POPEC 188      94.356  85.086  32.372  1.00  0.00           O
ATOM   3251  C1  POPEC 188      93.646  87.416  34.172  1.00  0.00           C
ATOM   3254  C2  POPEC 188      94.096  87.086  35.622  1.00  0.00           C
ATOM   3256  O21 POPEC 188      94.726  88.216  36.282  1.00  0.00           O
ATOM   3257  C21 POPEC 188      93.896  88.906  37.052  1.00  0.00           C
ATOM   3258  O22 POPEC 188      92.686  88.826  37.002  1.00  0.00           O
ATOM   3259  C22 POPEC 188      94.686  89.666  38.122  1.00  0.00           C
ATOM   3262  C3  POPEC 188      95.076  85.896  35.742  1.00  0.00           C
ATOM   3265  O31 POPEC 188      95.156  85.586  37.142  1.00  0.00           O
ATOM   3266  C31 POPEC 188      95.756  84.506  37.572  1.00  0.00           C
ATOM   3267  O32 POPEC 188      96.426  83.726  36.922  1.00  0.00           O
ATOM   3268  C32 POPEC 188      95.236  84.346  39.012  1.00  0.00           C
ATOM   3271  C23 POPEC 188      93.816  90.556  39.041  1.00  0.00           C
ATOM   3274  C24 POPEC 188      92.796  89.846  39.972  1.00  0.00           C
ATOM   3277  C25 POPEC 188      93.416  89.136  41.192  1.00  0.00           C
ATOM   3280  C26 POPEC 188      92.366  88.726  42.242  1.00  0.00           C
ATOM   3283  C27 POPEC 188      92.976  88.306  43.601  1.00  0.00           C
ATOM   3286  C28 POPEC 188      91.946  87.836  44.652  1.00  0.00           C
ATOM   3289  C29 POPEC 188      90.976  88.926  45.051  1.00  0.00           C
ATOM   3291 0C21 POPEC 188      90.596  89.246  46.301  1.00  0.00           C
ATOM   3293 1C21 POPEC 188      91.006  88.556  47.572  1.00  0.00           C
ATOM   3296 2C21 POPEC 188      89.946  88.756  48.682  1.00  0.00           C
ATOM   3299 3C21 POPEC 188      90.306  88.026  49.981  1.00  0.00           C
ATOM   3302 4C21 POPEC 188      89.286  88.276  51.102  1.00  0.00           C
ATOM   3305 5C21 POPEC 188      89.536  87.436  52.352  1.00  0.00           C
ATOM   3308 6C21 POPEC 188      88.276  87.326  53.232  1.00  0.00           C
ATOM   3311 7C21 POPEC 188      88.456  86.356  54.412  1.00  0.00           C
ATOM   3314 8C21 POPEC 188      87.136  85.976  55.072  1.00  0.00           C
ATOM   3318  C33 POPEC 188      95.846  83.236  39.861  1.00  0.00           C
ATOM   3321  C34 POPEC 188      95.336  83.326  41.312  1.00  0.00           C
ATOM   3324  C35 POPEC 188      95.836  84.546  42.091  1.00  0.00           C
ATOM   3327  C36 POPEC 188      95.316  84.536  43.541  1.00  0.00           C
ATOM   3330  C37 POPEC 188      96.006  85.566  44.432  1.00  0.00           C
ATOM   3333  C38 POPEC 188      95.376  85.636  45.832  1.00  0.00           C
ATOM   3336  C39 POPEC 188      96.076  86.596  46.802  1.00  0.00           C
ATOM   3339 0C31 POPEC 188      95.576  88.046  46.681  1.00  0.00           C
ATOM   3342 1C31 POPEC 188      96.436  89.056  47.472  1.00  0.00           C
ATOM   3345 2C31 POPEC 188      95.566  90.006  48.302  1.00  0.00           C
ATOM   3348 3C31 POPEC 188      96.366  91.086  49.062  1.00  0.00           C
ATOM   3351 4C31 POPEC 188      95.486  91.966  49.972  1.00  0.00           C
ATOM   3354 5C31 POPEC 188      94.726  91.176  51.041  1.00  0.00           C
ATOM   3357 6C31 POPEC 188      93.816  92.036  51.932  1.00  0.00           C
ATOM   3361  NH3 POPED 189     113.166  77.996  34.102  1.00  0.00           N
ATOM   3365  C12 POPED 189     112.406  77.276  33.021  1.00  0.00           C
ATOM   3368  C11 POPED 189     110.986  77.856  32.892  1.00  0.00           C
ATOM   3371  P   POPED 189     110.336  79.846  34.432  1.00  0.00           P
ATOM   3372  O13 POPED 189     111.696  80.376  34.701  1.00  0.00           O
ATOM   3373  O14 POPED 189     109.566  80.386  33.281  1.00  0.00           O
ATOM   3374  O11 POPED 189     109.526  79.886  35.771  1.00  0.00           O
ATOM   3375  O12 POPED 189     110.516  78.306  34.162  1.00  0.00           O
ATOM   3376  C1  POPED 189     108.516  80.856  35.981  1.00  0.00           C
ATOM   3379  C2  POPED 189     107.526  80.356  37.042  1.00  0.00           C
ATOM   3381  O21 POPED 189     106.756  81.496  37.442  1.00  0.00           O
ATOM   3382  C21 POPED 189     105.506  81.226  37.812  1.00  0.00           C
ATOM   3383  O22 POPED 189     104.996  80.116  37.852  1.00  0.00           O
ATOM   3384  C22 POPED 189     104.826  82.496  38.271  1.00  0.00           C
ATOM   3387  C3  POPED 189     108.296  79.766  38.262  1.00  0.00           C
ATOM   3390  O31 POPED 189     107.406  79.266  39.282  1.00  0.00           O
ATOM   3391  C31 POPED 189     107.246  77.936  39.282  1.00  0.00           C
ATOM   3392  O32 POPED 189     107.846  77.136  38.601  1.00  0.00           O
ATOM   3393  C32 POPED 189     106.146  77.626  40.302  1.00  0.00           C
ATOM   3396  C23 POPED 189     104.326  82.336  39.722  1.00  0.00           C
ATOM   3399  C24 POPED 189     103.836  83.656  40.312  1.00  0.00           C
ATOM   3402  C25 POPED 189     104.856  84.796  40.371  1.00  0.00           C
ATOM   3405  C26 POPED 189     105.996  84.546  41.352  1.00  0.00           C
ATOM   3408  C27 POPED 189     106.846  85.806  41.532  1.00  0.00           C
ATOM   3411  C28 POPED 189     108.076  85.566  42.421  1.00  0.00           C
ATOM   3414  C29 POPED 189     107.656  85.256  43.832  1.00  0.00           C
ATOM   3416 0C21 POPED 189     107.786  86.066  44.892  1.00  0.00           C
ATOM   3418 1C21 POPED 189     108.396  87.446  44.902  1.00  0.00           C
ATOM   3421 2C21 POPED 189     107.446  88.456  45.562  1.00  0.00           C
ATOM   3424 3C21 POPED 189     107.376  88.346  47.091  1.00  0.00           C
ATOM   3427 4C21 POPED 189     106.236  89.176  47.672  1.00  0.00           C
ATOM   3430 5C21 POPED 189     106.346  89.426  49.181  1.00  0.00           C
ATOM   3433 6C21 POPED 189     106.356  88.126  49.992  1.00  0.00           C
ATOM   3436 7C21 POPED 189     106.226  88.386  51.492  1.00  0.00           C
ATOM   3439 8C21 POPED 189     106.116  87.096  52.302  1.00  0.00           C
ATOM   3443  C33 POPED 189     106.156  76.166  40.812  1.00  0.00           C
ATOM   3446  C34 POPED 189     107.196  75.886  41.912  1.00  0.00           C
ATOM   3449  C35 POPED 189     106.826  74.586  42.642  1.00  0.00           C
ATOM   3452  C36 POPED 189     107.586  74.276  43.941  1.00  0.00           C
ATOM   3455  C37 POPED 189     108.876  73.466  43.762  1.00  0.00           C
ATOM   3458  C38 POPED 189     109.296  72.706  45.032  1.00  0.00           C
ATOM   3461  C39 POPED 189     109.466  73.586  46.282  1.00  0.00           C
ATOM   3464 0C31 POPED 189     110.026  72.786  47.472  1.00  0.00           C
ATOM   3467 1C31 POPED 189     110.006  73.566  48.801  1.00  0.00           C
ATOM   3470 2C31 POPED 189     110.576  72.776  49.992  1.00  0.00           C
ATOM   3473 3C31 POPED 189     112.026  72.326  49.771  1.00  0.00           C
ATOM   3476 4C31 POPED 189     112.656  71.636  50.992  1.00  0.00           C
ATOM   3479 5C31 POPED 189     113.856  70.766  50.581  1.00  0.00           C
ATOM   3482 6C31 POPED 189     114.776  70.396  51.751  1.00  0.00           C
ATOM   3486  NH3 POPEE 190      92.456  89.706  31.712  1.00  0.00           N
ATOM   3490  C12 POPEE 190      92.246  89.946  30.242  1.00  0.00           C
ATOM   3493  C11 POPEE 190      91.646  91.326  29.892  1.00  0.00           C
ATOM   3496  P   POPEE 190      93.716  92.916  29.541  1.00  0.00           P
ATOM   3497  O13 POPEE 190      94.776  91.916  29.722  1.00  0.00           O
ATOM   3498  O14 POPEE 190      93.306  93.326  28.182  1.00  0.00           O
ATOM   3499  O11 POPEE 190      93.996  94.246  30.312  1.00  0.00           O
ATOM   3500  O12 POPEE 190      92.456  92.416  30.342  1.00  0.00           O
ATOM   3501  C1  POPEE 190      95.186  94.586  31.021  1.00  0.00           C
ATOM   3504  C2  POPEE 190      94.886  95.416  32.312  1.00  0.00           C
ATOM   3506  O21 POPEE 190      94.696  94.506  33.422  1.00  0.00           O
ATOM   3507  C21 POPEE 190      95.046  94.986  34.602  1.00  0.00           C
ATOM   3508  O22 POPEE 190      95.696  95.996  34.812  1.00  0.00           O
ATOM   3509  C22 POPEE 190      94.336  94.156  35.662  1.00  0.00           C
ATOM   3512  C3  POPEE 190      93.606  96.306  32.161  1.00  0.00           C
ATOM   3515  O31 POPEE 190      93.116  96.786  33.442  1.00  0.00           O
ATOM   3516  C31 POPEE 190      91.796  96.856  33.562  1.00  0.00           C
ATOM   3517  O32 POPEE 190      90.986  96.846  32.652  1.00  0.00           O
ATOM   3518  C32 POPEE 190      91.426  96.976  35.032  1.00  0.00           C
ATOM   3521  C23 POPEE 190      94.566  94.586  37.122  1.00  0.00           C
ATOM   3524  C24 POPEE 190      93.316  94.366  37.992  1.00  0.00           C
ATOM   3527  C25 POPEE 190      93.616  94.576  39.482  1.00  0.00           C
ATOM   3530  C26 POPEE 190      92.476  94.186  40.422  1.00  0.00           C
ATOM   3533  C27 POPEE 190      92.956  94.116  41.881  1.00  0.00           C
ATOM   3536  C28 POPEE 190      91.926  93.496  42.852  1.00  0.00           C
ATOM   3539  C29 POPEE 190      92.616  92.976  44.102  1.00  0.00           C
ATOM   3541 0C21 POPEE 190      92.556  93.466  45.352  1.00  0.00           C
ATOM   3543 1C21 POPEE 190      91.726  94.646  45.802  1.00  0.00           C
ATOM   3546 2C21 POPEE 190      91.146  94.486  47.222  1.00  0.00           C
ATOM   3549 3C21 POPEE 190      92.026  95.076  48.341  1.00  0.00           C
ATOM   3552 4C21 POPEE 190      91.166  95.436  49.562  1.00  0.00           C
ATOM   3555 5C21 POPEE 190      91.926  96.026  50.752  1.00  0.00           C
ATOM   3558 6C21 POPEE 190      90.956  96.466  51.852  1.00  0.00           C
ATOM   3561 7C21 POPEE 190      91.636  96.736  53.201  1.00  0.00           C
ATOM   3564 8C21 POPEE 190      90.636  97.196  54.282  1.00  0.00           C
ATOM   3568  C33 POPEE 190      90.026  97.586  35.272  1.00  0.00           C
ATOM   3571  C34 POPEE 190      89.686  97.576  36.761  1.00  0.00           C
ATOM   3574  C35 POPEE 190      88.566  98.536  37.172  1.00  0.00           C
ATOM   3577  C36 POPEE 190      88.446  98.636  38.702  1.00  0.00           C
ATOM   3580  C37 POPEE 190      87.636  99.846  39.162  1.00  0.00           C
ATOM   3583  C38 POPEE 190      87.306  99.856  40.662  1.00  0.00           C
ATOM   3586  C39 POPEE 190      88.406 100.296  41.652  1.00  0.00           C
ATOM   3589 0C31 POPEE 190      89.506  99.266  41.912  1.00  0.00           C
ATOM   3592 1C31 POPEE 190      89.996  99.306  43.362  1.00  0.00           C
ATOM   3595 2C31 POPEE 190      91.046  98.246  43.702  1.00  0.00           C
ATOM   3598 3C31 POPEE 190      91.716  98.446  45.072  1.00  0.00           C
ATOM   3601 4C31 POPEE 190      90.846  98.156  46.312  1.00  0.00           C
ATOM   3604 5C31 POPEE 190      89.736  99.186  46.592  1.00  0.00           C
ATOM   3607 6C31 POPEE 190      89.496  99.446  48.081  1.00  0.00           C
ATOM   3611  NH3 POPEF 191       8.096   1.624  35.181  1.00  0.00           N
ATOM   3615  C12 POPEF 191       8.076   2.836  34.321  1.00  0.00           C
ATOM   3618  C11 POPEF 191       6.666   3.416  34.282  1.00  0.00           C
ATOM   3621  P   POPEF 191       5.486   5.686  33.972  1.00  0.00           P
ATOM   3622  O13 POPEF 191       6.016   7.046  33.712  1.00  0.00           O
ATOM   3623  O14 POPEF 191       4.454   5.166  33.052  1.00  0.00           O
ATOM   3624  O11 POPEF 191       5.016   5.516  35.482  1.00  0.00           O
ATOM   3625  O12 POPEF 191       6.746   4.756  33.832  1.00  0.00           O
ATOM   3626  C1  POPEF 191       3.934   6.326  35.961  1.00  0.00           C
ATOM   3629  C2  POPEF 191       3.004   5.596  36.972  1.00  0.00           C
ATOM   3631  O21 POPEF 191       3.724   5.246  38.182  1.00  0.00           O
ATOM   3632  C21 POPEF 191       3.194   5.756  39.292  1.00  0.00           C
ATOM   3633  O22 POPEF 191       2.154   6.386  39.362  1.00  0.00           O
ATOM   3634  C22 POPEF 191       4.064   5.376  40.501  1.00  0.00           C
ATOM   3637  C3  POPEF 191       2.354   4.316  36.382  1.00  0.00           C
ATOM   3640  O31 POPEF 191       1.074   4.116  37.002  1.00  0.00           O
ATOM   3641  C31 POPEF 191       0.724   2.936  37.472  1.00  0.00           C
ATOM   3642  O32 POPEF 191       1.364   1.904  37.392  1.00  0.00           O
ATOM   3643  C32 POPEF 191      -0.636   3.096  38.141  1.00  0.00           C
ATOM   3646  C23 POPEF 191       3.764   6.206  41.771  1.00  0.00           C
ATOM   3649  C24 POPEF 191       4.636   5.816  42.982  1.00  0.00           C
ATOM   3652  C25 POPEF 191       4.434   6.746  44.191  1.00  0.00           C
ATOM   3655  C26 POPEF 191       3.964   6.026  45.472  1.00  0.00           C
ATOM   3658  C27 POPEF 191       3.844   6.986  46.672  1.00  0.00           C
ATOM   3661  C28 POPEF 191       3.704   6.276  48.042  1.00  0.00           C
ATOM   3664  C29 POPEF 191       2.394   5.546  48.201  1.00  0.00           C
ATOM   3666 0C21 POPEF 191       1.564   5.586  49.261  1.00  0.00           C
ATOM   3668 1C21 POPEF 191       1.754   6.336  50.562  1.00  0.00           C
ATOM   3671 2C21 POPEF 191       1.364   5.496  51.802  1.00  0.00           C
ATOM   3674 3C21 POPEF 191       2.384   4.396  52.131  1.00  0.00           C
ATOM   3677 4C21 POPEF 191       1.914   3.366  53.182  1.00  0.00           C
ATOM   3680 5C21 POPEF 191       0.784   2.426  52.731  1.00  0.00           C
ATOM   3683 6C21 POPEF 191       1.164   1.484  51.582  1.00  0.00           C
ATOM   3686 7C21 POPEF 191      -0.026   0.684  51.041  1.00  0.00           C
ATOM   3689 8C21 POPEF 191       0.334  -0.156  49.812  1.00  0.00           C
ATOM   3693  C33 POPEF 191      -1.536   1.874  37.941  1.00  0.00           C
ATOM   3696  C34 POPEF 191      -2.976   2.196  38.362  1.00  0.00           C
ATOM   3699  C35 POPEF 191      -3.056   2.586  39.841  1.00  0.00           C
ATOM   3702  C36 POPEF 191      -4.476   2.486  40.402  1.00  0.00           C
ATOM   3705  C37 POPEF 191      -4.506   2.456  41.942  1.00  0.00           C
ATOM   3708  C38 POPEF 191      -5.856   1.994  42.522  1.00  0.00           C
ATOM   3711  C39 POPEF 191      -5.856   2.076  44.052  1.00  0.00           C
ATOM   3714 0C31 POPEF 191      -7.096   1.484  44.742  1.00  0.00           C
ATOM   3717 1C31 POPEF 191      -6.876   1.534  46.262  1.00  0.00           C
ATOM   3720 2C31 POPEF 191      -7.926   0.804  47.112  1.00  0.00           C
ATOM   3723 3C31 POPEF 191      -7.766   1.084  48.622  1.00  0.00           C
ATOM   3726 4C31 POPEF 191      -6.306   1.154  49.092  1.00  0.00           C
ATOM   3729 5C31 POPEF 191      -6.126   1.284  50.612  1.00  0.00           C
ATOM   3732 6C31 POPEF 191      -4.656   1.404  51.021  1.00  0.00           C
ATOM   3736  NH3 POPEG 192      34.176  60.196  35.312  1.00  0.00           N
ATOM   3740  C12 POPEG 192      33.436  58.936  35.641  1.00  0.00           C
ATOM   3743  C11 POPEG 192      34.406  57.786  35.932  1.00  0.00           C
ATOM   3746  P   POPEG 192      32.426  56.106  36.382  1.00  0.00           P
ATOM   3747  O13 POPEG 192      31.386  57.146  36.472  1.00  0.00           O
ATOM   3748  O14 POPEG 192      32.566  55.366  35.102  1.00  0.00           O
ATOM   3749  O11 POPEG 192      32.256  55.146  37.611  1.00  0.00           O
ATOM   3750  O12 POPEG 192      33.826  56.766  36.722  1.00  0.00           O
ATOM   3751  C1  POPEG 192      33.316  54.516  38.332  1.00  0.00           C
ATOM   3754  C2  POPEG 192      32.846  54.276  39.771  1.00  0.00           C
ATOM   3756  O21 POPEG 192      33.906  53.706  40.552  1.00  0.00           O
ATOM   3757  C21 POPEG 192      34.156  52.426  40.521  1.00  0.00           C
ATOM   3758  O22 POPEG 192      33.666  51.586  39.791  1.00  0.00           O
ATOM   3759  C22 POPEG 192      35.066  52.106  41.691  1.00  0.00           C
ATOM   3762  C3  POPEG 192      31.486  53.496  39.832  1.00  0.00           C
ATOM   3765  O31 POPEG 192      31.106  52.966  41.122  1.00  0.00           O
ATOM   3766  C31 POPEG 192      31.086  53.786  42.161  1.00  0.00           C
ATOM   3767  O32 POPEG 192      31.476  54.936  42.201  1.00  0.00           O
ATOM   3768  C32 POPEG 192      30.466  53.046  43.332  1.00  0.00           C
ATOM   3771  C23 POPEG 192      36.566  52.296  41.431  1.00  0.00           C
ATOM   3774  C24 POPEG 192      37.336  52.346  42.762  1.00  0.00           C
ATOM   3777  C25 POPEG 192      36.826  51.356  43.812  1.00  0.00           C
ATOM   3780  C26 POPEG 192      37.756  51.276  45.022  1.00  0.00           C
ATOM   3783  C27 POPEG 192      37.216  50.316  46.072  1.00  0.00           C
ATOM   3786  C28 POPEG 192      38.066  50.336  47.352  1.00  0.00           C
ATOM   3789  C29 POPEG 192      37.436  49.496  48.432  1.00  0.00           C
ATOM   3791 0C21 POPEG 192      37.496  49.736  49.752  1.00  0.00           C
ATOM   3793 1C21 POPEG 192      38.276  50.836  50.431  1.00  0.00           C
ATOM   3796 2C21 POPEG 192      39.126  50.286  51.602  1.00  0.00           C
ATOM   3799 3C21 POPEG 192      40.246  49.326  51.182  1.00  0.00           C
ATOM   3802 4C21 POPEG 192      41.466  50.006  50.511  1.00  0.00           C
ATOM   3805 5C21 POPEG 192      42.346  50.826  51.472  1.00  0.00           C
ATOM   3808 6C21 POPEG 192      43.056  49.956  52.521  1.00  0.00           C
ATOM   3811 7C21 POPEG 192      44.146  50.726  53.271  1.00  0.00           C
ATOM   3814 8C21 POPEG 192      44.906  49.856  54.271  1.00  0.00           C
ATOM   3818  C33 POPEG 192      30.366  53.926  44.582  1.00  0.00           C
ATOM   3821  C34 POPEG 192      29.756  53.186  45.781  1.00  0.00           C
ATOM   3824  C35 POPEG 192      29.526  54.156  46.932  1.00  0.00           C
ATOM   3827  C36 POPEG 192      28.826  53.576  48.162  1.00  0.00           C
ATOM   3830  C37 POPEG 192      28.926  54.596  49.302  1.00  0.00           C
ATOM   3833  C38 POPEG 192      28.086  54.276  50.552  1.00  0.00           C
ATOM   3836  C39 POPEG 192      26.766  55.066  50.612  1.00  0.00           C
ATOM   3839 0C31 POPEG 192      26.436  55.526  52.042  1.00  0.00           C
ATOM   3842 1C31 POPEG 192      25.246  56.486  52.112  1.00  0.00           C
ATOM   3845 2C31 POPEG 192      23.886  55.766  52.091  1.00  0.00           C
ATOM   3848 3C31 POPEG 192      22.696  56.686  51.782  1.00  0.00           C
ATOM   3851 4C31 POPEG 192      22.736  58.026  52.532  1.00  0.00           C
ATOM   3854 5C31 POPEG 192      21.466  58.856  52.322  1.00  0.00           C
ATOM   3857 6C31 POPEG 192      21.606  60.316  52.782  1.00  0.00           C
ATOM   3861  NH3 POPEH 193     120.926  27.956  35.902  1.00  0.00           N
ATOM   3865  C12 POPEH 193     120.546  28.686  34.642  1.00  0.00           C
ATOM   3868  C11 POPEH 193     121.666  28.636  33.582  1.00  0.00           C
ATOM   3871  P   POPEH 193     124.196  28.786  33.141  1.00  0.00           P
ATOM   3872  O13 POPEH 193     123.746  28.116  31.901  1.00  0.00           O
ATOM   3873  O14 POPEH 193     124.956  30.046  32.972  1.00  0.00           O
ATOM   3874  O11 POPEH 193     125.116  27.786  33.962  1.00  0.00           O
ATOM   3875  O12 POPEH 193     122.946  29.036  34.092  1.00  0.00           O
ATOM   3876  C1  POPEH 193     124.536  27.226  35.152  1.00  0.00           C
ATOM   3879  C2  POPEH 193     125.416  26.106  35.802  1.00  0.00           C
ATOM   3881  O21 POPEH 193     125.026  25.776  37.152  1.00  0.00           O
ATOM   3882  C21 POPEH 193     123.776  25.746  37.562  1.00  0.00           C
ATOM   3883  O22 POPEH 193     122.786  26.166  36.992  1.00  0.00           O
ATOM   3884  C22 POPEH 193     123.716  25.056  38.931  1.00  0.00           C
ATOM   3887  C3  POPEH 193     126.936  26.496  35.792  1.00  0.00           C
ATOM   3890  O31 POPEH 193     127.776  25.566  36.541  1.00  0.00           O
ATOM   3891  C31 POPEH 193     127.836  25.876  37.852  1.00  0.00           C
ATOM   3892  O32 POPEH 193     127.406  26.906  38.341  1.00  0.00           O
ATOM   3893  C32 POPEH 193     128.476  24.776  38.671  1.00  0.00           C
ATOM   3896  C23 POPEH 193     123.126  25.936  40.051  1.00  0.00           C
ATOM   3899  C24 POPEH 193     122.486  25.106  41.182  1.00  0.00           C
ATOM   3902  C25 POPEH 193     121.666  25.956  42.172  1.00  0.00           C
ATOM   3905  C26 POPEH 193     120.816  25.106  43.131  1.00  0.00           C
ATOM   3908  C27 POPEH 193     119.756  25.946  43.871  1.00  0.00           C
ATOM   3911  C28 POPEH 193     118.646  25.106  44.521  1.00  0.00           C
ATOM   3914  C29 POPEH 193     119.136  24.306  45.701  1.00  0.00           C
ATOM   3916 0C21 POPEH 193     118.746  24.426  46.982  1.00  0.00           C
ATOM   3918 1C21 POPEH 193     117.716  25.396  47.532  1.00  0.00           C
ATOM   3921 2C21 POPEH 193     118.166  26.146  48.801  1.00  0.00           C
ATOM   3924 3C21 POPEH 193     118.406  25.246  50.032  1.00  0.00           C
ATOM   3927 4C21 POPEH 193     118.756  26.056  51.291  1.00  0.00           C
ATOM   3930 5C21 POPEH 193     117.556  26.766  51.951  1.00  0.00           C
ATOM   3933 6C21 POPEH 193     116.776  25.866  52.912  1.00  0.00           C
ATOM   3936 7C21 POPEH 193     115.686  26.636  53.661  1.00  0.00           C
ATOM   3939 8C21 POPEH 193     114.886  25.776  54.642  1.00  0.00           C
ATOM   3943  C33 POPEH 193     127.836  24.746  40.092  1.00  0.00           C
ATOM   3946  C34 POPEH 193     128.486  23.696  41.002  1.00  0.00           C
ATOM   3949  C35 POPEH 193     127.776  23.546  42.351  1.00  0.00           C
ATOM   3952  C36 POPEH 193     127.846  22.096  42.832  1.00  0.00           C
ATOM   3955  C37 POPEH 193     127.446  21.926  44.292  1.00  0.00           C
ATOM   3958  C38 POPEH 193     127.386  20.446  44.672  1.00  0.00           C
ATOM   3961  C39 POPEH 193     127.056  20.236  46.152  1.00  0.00           C
ATOM   3964 0C31 POPEH 193     126.736  18.776  46.472  1.00  0.00           C
ATOM   3967 1C31 POPEH 193     125.916  18.666  47.762  1.00  0.00           C
ATOM   3970 2C31 POPEH 193     125.416  17.236  48.011  1.00  0.00           C
ATOM   3973 3C31 POPEH 193     124.276  17.206  49.022  1.00  0.00           C
ATOM   3976 4C31 POPEH 193     124.746  17.606  50.422  1.00  0.00           C
ATOM   3979 5C31 POPEH 193     123.596  17.736  51.411  1.00  0.00           C
ATOM   3982 6C31 POPEH 193     124.116  18.086  52.801  1.00  0.00           C
ATOM   3986  NH3 POPEI 194      71.826 102.786  32.662  1.00  0.00           N
ATOM   3990  C12 POPEI 194      70.806 101.796  32.211  1.00  0.00           C
ATOM   3993  C11 POPEI 194      70.976 100.426  32.852  1.00  0.00           C
ATOM   3996  P   POPEI 194      69.616  98.236  32.532  1.00  0.00           P
ATOM   3997  O13 POPEI 194      68.156  98.446  32.452  1.00  0.00           O
ATOM   3998  O14 POPEI 194      70.196  97.056  31.842  1.00  0.00           O
ATOM   3999  O11 POPEI 194      70.066  98.166  34.032  1.00  0.00           O
ATOM   4000  O12 POPEI 194      70.376  99.476  31.982  1.00  0.00           O
ATOM   4001  C1  POPEI 194      69.716  96.976  34.742  1.00  0.00           C
ATOM   4004  C2  POPEI 194      70.126  97.076  36.222  1.00  0.00           C
ATOM   4006  O21 POPEI 194      69.346  98.116  36.852  1.00  0.00           O
ATOM   4007  C21 POPEI 194      69.526  98.156  38.162  1.00  0.00           C
ATOM   4008  O22 POPEI 194      69.946  99.116  38.782  1.00  0.00           O
ATOM   4009  C22 POPEI 194      69.046  96.846  38.782  1.00  0.00           C
ATOM   4012  C3  POPEI 194      71.646  97.336  36.431  1.00  0.00           C
ATOM   4015  O31 POPEI 194      72.166  96.436  37.421  1.00  0.00           O
ATOM   4016  C31 POPEI 194      73.196  95.676  37.042  1.00  0.00           C
ATOM   4017  O32 POPEI 194      73.736  95.736  35.951  1.00  0.00           O
ATOM   4018  C32 POPEI 194      73.616  94.726  38.162  1.00  0.00           C
ATOM   4021  C23 POPEI 194      68.486  97.026  40.202  1.00  0.00           C
ATOM   4024  C24 POPEI 194      69.536  96.736  41.272  1.00  0.00           C
ATOM   4027  C25 POPEI 194      69.146  97.436  42.562  1.00  0.00           C
ATOM   4030  C26 POPEI 194      69.966  96.996  43.762  1.00  0.00           C
ATOM   4033  C27 POPEI 194      69.336  97.546  45.032  1.00  0.00           C
ATOM   4036  C28 POPEI 194      70.296  97.486  46.222  1.00  0.00           C
ATOM   4039  C29 POPEI 194      69.786  98.356  47.341  1.00  0.00           C
ATOM   4041 0C21 POPEI 194      69.286  97.896  48.502  1.00  0.00           C
ATOM   4043 1C21 POPEI 194      69.216  96.456  48.922  1.00  0.00           C
ATOM   4046 2C21 POPEI 194      69.136  96.366  50.451  1.00  0.00           C
ATOM   4049 3C21 POPEI 194      70.366  96.936  51.192  1.00  0.00           C
ATOM   4052 4C21 POPEI 194      69.986  97.276  52.642  1.00  0.00           C
ATOM   4055 5C21 POPEI 194      71.116  97.896  53.472  1.00  0.00           C
ATOM   4058 6C21 POPEI 194      70.606  98.136  54.902  1.00  0.00           C
ATOM   4061 7C21 POPEI 194      71.676  98.596  55.892  1.00  0.00           C
ATOM   4064 8C21 POPEI 194      71.146  98.596  57.322  1.00  0.00           C
ATOM   4068  C33 POPEI 194      72.746  94.786  39.451  1.00  0.00           C
ATOM   4071  C34 POPEI 194      73.076  93.626  40.392  1.00  0.00           C
ATOM   4074  C35 POPEI 194      73.656  94.036  41.751  1.00  0.00           C
ATOM   4077  C36 POPEI 194      72.596  93.996  42.861  1.00  0.00           C
ATOM   4080  C37 POPEI 194      73.166  94.156  44.271  1.00  0.00           C
ATOM   4083  C38 POPEI 194      72.126  93.766  45.342  1.00  0.00           C
ATOM   4086  C39 POPEI 194      72.626  93.826  46.802  1.00  0.00           C
ATOM   4089 0C31 POPEI 194      73.136  95.206  47.212  1.00  0.00           C
ATOM   4092 1C31 POPEI 194      73.776  95.266  48.602  1.00  0.00           C
ATOM   4095 2C31 POPEI 194      74.156  96.696  49.022  1.00  0.00           C
ATOM   4098 3C31 POPEI 194      75.146  97.386  48.062  1.00  0.00           C
ATOM   4101 4C31 POPEI 194      75.476  98.816  48.521  1.00  0.00           C
ATOM   4104 5C31 POPEI 194      76.626  99.456  47.731  1.00  0.00           C
ATOM   4107 6C31 POPEI 194      76.936 100.866  48.211  1.00  0.00           C
ATOM   4111  NH3 POPEJ 195     103.486 104.836  76.282  1.00  0.00           N
ATOM   4115  C12 POPEJ 195     104.396 105.756  77.022  1.00  0.00           C
ATOM   4118  C11 POPEJ 195     105.736 105.086  77.252  1.00  0.00           C
ATOM   4121  P   POPEJ 195     107.756 106.606  76.712  1.00  0.00           P
ATOM   4122  O13 POPEJ 195     108.486 107.726  77.332  1.00  0.00           O
ATOM   4123  O14 POPEJ 195     108.576 105.456  76.251  1.00  0.00           O
ATOM   4124  O11 POPEJ 195     106.866 107.156  75.521  1.00  0.00           O
ATOM   4125  O12 POPEJ 195     106.676 106.036  77.722  1.00  0.00           O
ATOM   4126  C1  POPEJ 195     106.356 108.496  75.521  1.00  0.00           C
ATOM   4129  C2  POPEJ 195     105.866 108.906  74.101  1.00  0.00           C
ATOM   4131  O21 POPEJ 195     106.796 108.646  73.052  1.00  0.00           O
ATOM   4132  C21 POPEJ 195     108.046 109.046  73.152  1.00  0.00           C
ATOM   4133  O22 POPEJ 195     108.556 109.646  74.081  1.00  0.00           O
ATOM   4134  C22 POPEJ 195     108.796 108.686  71.852  1.00  0.00           C
ATOM   4137  C3  POPEJ 195     105.316 110.356  73.961  1.00  0.00           C
ATOM   4140  O31 POPEJ 195     104.246 110.376  73.012  1.00  0.00           O
ATOM   4141  C31 POPEJ 195     104.316 110.846  71.762  1.00  0.00           C
ATOM   4142  O32 POPEJ 195     103.376 110.806  70.972  1.00  0.00           O
ATOM   4143  C32 POPEJ 195     105.666 111.446  71.362  1.00  0.00           C
ATOM   4146  C23 POPEJ 195     109.946 107.706  72.121  1.00  0.00           C
ATOM   4149  C24 POPEJ 195     110.536 106.976  70.912  1.00  0.00           C
ATOM   4152  C25 POPEJ 195     111.216 107.866  69.872  1.00  0.00           C
ATOM   4155  C26 POPEJ 195     111.856 107.036  68.752  1.00  0.00           C
ATOM   4158  C27 POPEJ 195     112.166 107.856  67.492  1.00  0.00           C
ATOM   4161  C28 POPEJ 195     112.956 107.076  66.431  1.00  0.00           C
ATOM   4164  C29 POPEJ 195     114.446 107.096  66.701  1.00  0.00           C
ATOM   4166 0C21 POPEJ 195     115.406 107.186  65.771  1.00  0.00           C
ATOM   4168 1C21 POPEJ 195     115.206 107.186  64.271  1.00  0.00           C
ATOM   4171 2C21 POPEJ 195     115.166 108.596  63.642  1.00  0.00           C
ATOM   4174 3C21 POPEJ 195     116.536 109.256  63.472  1.00  0.00           C
ATOM   4177 4C21 POPEJ 195     116.426 110.556  62.661  1.00  0.00           C
ATOM   4180 5C21 POPEJ 195     117.766 111.276  62.502  1.00  0.00           C
ATOM   4183 6C21 POPEJ 195     117.606 112.646  61.842  1.00  0.00           C
ATOM   4186 7C21 POPEJ 195     118.936 113.396  61.701  1.00  0.00           C
ATOM   4189 8C21 POPEJ 195     118.776 114.776  61.072  1.00  0.00           C
ATOM   4193  C33 POPEJ 195     105.726 111.786  69.852  1.00  0.00           C
ATOM   4196  C34 POPEJ 195     107.156 111.846  69.302  1.00  0.00           C
ATOM   4199  C35 POPEJ 195     107.816 110.466  69.172  1.00  0.00           C
ATOM   4202  C36 POPEJ 195     107.526 109.716  67.861  1.00  0.00           C
ATOM   4205  C37 POPEJ 195     107.976 108.246  67.892  1.00  0.00           C
ATOM   4208  C38 POPEJ 195     107.556 107.486  66.642  1.00  0.00           C
ATOM   4211  C39 POPEJ 195     107.836 105.986  66.631  1.00  0.00           C
ATOM   4214 0C31 POPEJ 195     107.376 105.356  65.312  1.00  0.00           C
ATOM   4217 1C31 POPEJ 195     107.806 103.896  65.142  1.00  0.00           C
ATOM   4220 2C31 POPEJ 195     107.426 103.316  63.771  1.00  0.00           C
ATOM   4223 3C31 POPEJ 195     107.916 101.876  63.582  1.00  0.00           C
ATOM   4226 4C31 POPEJ 195     107.606 101.326  62.192  1.00  0.00           C
ATOM   4229 5C31 POPEJ 195     108.206  99.926  61.961  1.00  0.00           C
ATOM   4232 6C31 POPEJ 195     107.776  99.276  60.651  1.00  0.00           C
ATOM   4236  NH3 POPEK 196      -1.036 106.546  37.562  1.00  0.00           N
ATOM   4240  C12 POPEK 196      -1.166 107.446  36.352  1.00  0.00           C
ATOM   4243  C11 POPEK 196      -2.516 108.206  36.282  1.00  0.00           C
ATOM   4246  P   POPEK 196      -1.876 110.676  35.641  1.00  0.00           P
ATOM   4247  O13 POPEK 196      -2.696 111.696  34.942  1.00  0.00           O
ATOM   4248  O14 POPEK 196      -0.426 110.706  35.361  1.00  0.00           O
ATOM   4249  O11 POPEK 196      -2.146 110.776  37.172  1.00  0.00           O
ATOM   4250  O12 POPEK 196      -2.466 109.256  35.291  1.00  0.00           O
ATOM   4251  C1  POPEK 196      -2.266 111.926  37.992  1.00  0.00           C
ATOM   4254  C2  POPEK 196      -0.906 112.316  38.632  1.00  0.00           C
ATOM   4256  O21 POPEK 196      -0.986 111.976  40.032  1.00  0.00           O
ATOM   4257  C21 POPEK 196       0.154 111.686  40.651  1.00  0.00           C
ATOM   4258  O22 POPEK 196       1.274 111.896  40.212  1.00  0.00           O
ATOM   4259  C22 POPEK 196      -0.146 111.166  42.062  1.00  0.00           C
ATOM   4262  C3  POPEK 196      -0.676 113.846  38.362  1.00  0.00           C
ATOM   4265  O31 POPEK 196       0.664 114.336  38.642  1.00  0.00           O
ATOM   4266  C31 POPEK 196       0.834 114.636  39.921  1.00  0.00           C
ATOM   4267  O32 POPEK 196      -0.036 114.606  40.771  1.00  0.00           O
ATOM   4268  C32 POPEK 196       2.294 114.956  40.212  1.00  0.00           C
ATOM   4271  C23 POPEK 196       0.684 111.846  43.172  1.00  0.00           C
ATOM   4274  C24 POPEK 196       0.064 111.596  44.552  1.00  0.00           C
ATOM   4277  C25 POPEK 196       0.734 112.356  45.711  1.00  0.00           C
ATOM   4280  C26 POPEK 196       2.084 111.796  46.152  1.00  0.00           C
ATOM   4283  C27 POPEK 196       2.434 112.206  47.602  1.00  0.00           C
ATOM   4286  C28 POPEK 196       3.824 111.706  48.042  1.00  0.00           C
ATOM   4289  C29 POPEK 196       4.144 112.126  49.451  1.00  0.00           C
ATOM   4291 0C21 POPEK 196       4.444 111.316  50.482  1.00  0.00           C
ATOM   4293 1C21 POPEK 196       4.576 109.816  50.412  1.00  0.00           C
ATOM   4296 2C21 POPEK 196       5.276 109.226  51.652  1.00  0.00           C
ATOM   4299 3C21 POPEK 196       4.414 109.226  52.922  1.00  0.00           C
ATOM   4302 4C21 POPEK 196       5.146 108.626  54.121  1.00  0.00           C
ATOM   4305 5C21 POPEK 196       4.274 108.466  55.371  1.00  0.00           C
ATOM   4308 6C21 POPEK 196       5.126 108.086  56.602  1.00  0.00           C
ATOM   4311 7C21 POPEK 196       4.304 107.606  57.801  1.00  0.00           C
ATOM   4314 8C21 POPEK 196       5.186 107.396  59.032  1.00  0.00           C
ATOM   4318  C33 POPEK 196       2.514 115.236  41.712  1.00  0.00           C
ATOM   4321  C34 POPEK 196       3.814 115.986  41.961  1.00  0.00           C
ATOM   4324  C35 POPEK 196       4.004 116.486  43.392  1.00  0.00           C
ATOM   4327  C36 POPEK 196       5.196 117.456  43.411  1.00  0.00           C
ATOM   4330  C37 POPEK 196       5.476 118.036  44.791  1.00  0.00           C
ATOM   4333  C38 POPEK 196       6.506 119.166  44.722  1.00  0.00           C
ATOM   4336  C39 POPEK 196       6.746 119.816  46.082  1.00  0.00           C
ATOM   4339 0C31 POPEK 196       7.626 121.056  45.972  1.00  0.00           C
ATOM   4342 1C31 POPEK 196       7.636 121.856  47.282  1.00  0.00           C
ATOM   4345 2C31 POPEK 196       8.586 123.066  47.222  1.00  0.00           C
ATOM   4348 3C31 POPEK 196       8.626 123.856  48.541  1.00  0.00           C
ATOM   4351 4C31 POPEK 196       9.256 123.056  49.682  1.00  0.00           C
ATOM   4354 5C31 POPEK 196       9.476 123.876  50.962  1.00  0.00           C
ATOM   4357 6C31 POPEK 196      10.476 123.216  51.901  1.00  0.00           C
ATOM   4361  NH3 POPEL 197     105.056 114.296  31.712  1.00  0.00           N
ATOM   4365  C12 POPEL 197     104.736 113.316  30.631  1.00  0.00           C
ATOM   4368  C11 POPEL 197     104.936 111.886  31.111  1.00  0.00           C
ATOM   4371  P   POPEL 197     103.246 110.556  29.592  1.00  0.00           P
ATOM   4372  O13 POPEL 197     102.616 111.706  28.881  1.00  0.00           O
ATOM   4373  O14 POPEL 197     103.386 109.256  28.912  1.00  0.00           O
ATOM   4374  O11 POPEL 197     102.526 110.356  30.992  1.00  0.00           O
ATOM   4375  O12 POPEL 197     104.696 110.996  30.041  1.00  0.00           O
ATOM   4376  C1  POPEL 197     102.796 109.166  31.751  1.00  0.00           C
ATOM   4379  C2  POPEL 197     101.996 109.196  33.092  1.00  0.00           C
ATOM   4381  O21 POPEL 197     102.886 108.886  34.172  1.00  0.00           O
ATOM   4382  C21 POPEL 197     102.456 109.346  35.342  1.00  0.00           C
ATOM   4383  O22 POPEL 197     101.736 110.316  35.521  1.00  0.00           O
ATOM   4384  C22 POPEL 197     102.966 108.406  36.431  1.00  0.00           C
ATOM   4387  C3  POPEL 197     100.746 108.246  33.081  1.00  0.00           C
ATOM   4390  O31 POPEL 197     100.656 107.416  34.251  1.00  0.00           O
ATOM   4391  C31 POPEL 197      99.566 106.656  34.302  1.00  0.00           C
ATOM   4392  O32 POPEL 197      98.676 106.646  33.451  1.00  0.00           O
ATOM   4393  C32 POPEL 197      99.606 105.756  35.532  1.00  0.00           C
ATOM   4396  C23 POPEL 197     102.846 109.016  37.842  1.00  0.00           C
ATOM   4399  C24 POPEL 197     103.576 108.176  38.892  1.00  0.00           C
ATOM   4402  C25 POPEL 197     103.986 108.986  40.132  1.00  0.00           C
ATOM   4405  C26 POPEL 197     102.786 109.516  40.922  1.00  0.00           C
ATOM   4408  C27 POPEL 197     103.216 110.526  41.992  1.00  0.00           C
ATOM   4411  C28 POPEL 197     102.046 111.116  42.821  1.00  0.00           C
ATOM   4414  C29 POPEL 197     101.156 111.976  41.972  1.00  0.00           C
ATOM   4416 0C21 POPEL 197     100.346 112.976  42.372  1.00  0.00           C
ATOM   4418 1C21 POPEL 197     100.156 113.516  43.762  1.00  0.00           C
ATOM   4421 2C21 POPEL 197     100.346 115.046  43.791  1.00  0.00           C
ATOM   4424 3C21 POPEL 197     101.776 115.486  43.442  1.00  0.00           C
ATOM   4427 4C21 POPEL 197     101.966 117.006  43.572  1.00  0.00           C
ATOM   4430 5C21 POPEL 197     103.376 117.496  43.192  1.00  0.00           C
ATOM   4433 6C21 POPEL 197     103.736 117.226  41.722  1.00  0.00           C
ATOM   4436 7C21 POPEL 197     105.076 117.826  41.291  1.00  0.00           C
ATOM   4439 8C21 POPEL 197     105.336 117.746  39.781  1.00  0.00           C
ATOM   4443  C33 POPEL 197      98.496 106.076  36.571  1.00  0.00           C
ATOM   4446  C34 POPEL 197      98.976 106.966  37.722  1.00  0.00           C
ATOM   4449  C35 POPEL 197      97.916 107.066  38.832  1.00  0.00           C
ATOM   4452  C36 POPEL 197      98.416 107.776  40.111  1.00  0.00           C
ATOM   4455  C37 POPEL 197      99.236 106.876  41.052  1.00  0.00           C
ATOM   4458  C38 POPEL 197      99.566 107.526  42.402  1.00  0.00           C
ATOM   4461  C39 POPEL 197     100.626 106.726  43.172  1.00  0.00           C
ATOM   4464 0C31 POPEL 197     100.906 107.216  44.602  1.00  0.00           C
ATOM   4467 1C31 POPEL 197      99.916 106.666  45.641  1.00  0.00           C
ATOM   4470 2C31 POPEL 197     100.386 106.826  47.102  1.00  0.00           C
ATOM   4473 3C31 POPEL 197      99.746 108.006  47.852  1.00  0.00           C
ATOM   4476 4C31 POPEL 197     100.246 109.386  47.402  1.00  0.00           C
ATOM   4479 5C31 POPEL 197      99.566 110.536  48.172  1.00  0.00           C
ATOM   4482 6C31 POPEL 197     100.066 111.926  47.772  1.00  0.00           C
ATOM   4486  NH3 POPEM 198      98.226  74.736  35.472  1.00  0.00           N
ATOM   4490  C12 POPEM 198      98.766  76.126  35.581  1.00  0.00           C
ATOM   4493  C11 POPEM 198      97.646  77.116  35.191  1.00  0.00           C
ATOM   4496  P   POPEM 198      96.136  77.146  37.312  1.00  0.00           P
ATOM   4497  O13 POPEM 198      96.926  78.356  37.652  1.00  0.00           O
ATOM   4498  O14 POPEM 198      94.686  77.236  37.582  1.00  0.00           O
ATOM   4499  O11 POPEM 198      96.806  75.896  38.021  1.00  0.00           O
ATOM   4500  O12 POPEM 198      96.366  76.816  35.781  1.00  0.00           O
ATOM   4501  C1  POPEM 198      97.556  76.096  39.232  1.00  0.00           C
ATOM   4504  C2  POPEM 198      96.856  75.386  40.402  1.00  0.00           C
ATOM   4506  O21 POPEM 198      97.626  75.646  41.592  1.00  0.00           O
ATOM   4507  C21 POPEM 198      97.166  76.416  42.611  1.00  0.00           C
ATOM   4508  O22 POPEM 198      97.916  76.896  43.442  1.00  0.00           O
ATOM   4509  C22 POPEM 198      95.656  76.626  42.652  1.00  0.00           C
ATOM   4512  C3  POPEM 198      96.766  73.866  40.082  1.00  0.00           C
ATOM   4515  O31 POPEM 198      96.846  72.986  41.222  1.00  0.00           O
ATOM   4516  C31 POPEM 198      95.716  72.726  41.862  1.00  0.00           C
ATOM   4517  O32 POPEM 198      94.656  73.306  41.712  1.00  0.00           O
ATOM   4518  C32 POPEM 198      95.976  71.516  42.782  1.00  0.00           C
ATOM   4521  C23 POPEM 198      95.126  76.816  44.102  1.00  0.00           C
ATOM   4524  C24 POPEM 198      94.996  75.456  44.802  1.00  0.00           C
ATOM   4527  C25 POPEM 198      94.346  75.526  46.192  1.00  0.00           C
ATOM   4530  C26 POPEM 198      95.296  76.046  47.271  1.00  0.00           C
ATOM   4533  C27 POPEM 198      94.816  75.716  48.692  1.00  0.00           C
ATOM   4536  C28 POPEM 198      95.836  76.116  49.762  1.00  0.00           C
ATOM   4539  C29 POPEM 198      95.466  75.646  51.152  1.00  0.00           C
ATOM   4541 0C21 POPEM 198      96.256  74.966  52.012  1.00  0.00           C
ATOM   4543 1C21 POPEM 198      97.676  74.516  51.771  1.00  0.00           C
ATOM   4546 2C21 POPEM 198      98.706  75.496  52.381  1.00  0.00           C
ATOM   4549 3C21 POPEM 198     100.146  75.146  51.992  1.00  0.00           C
ATOM   4552 4C21 POPEM 198     101.166  76.086  52.642  1.00  0.00           C
ATOM   4555 5C21 POPEM 198     102.626  75.836  52.212  1.00  0.00           C
ATOM   4558 6C21 POPEM 198     103.176  74.496  52.722  1.00  0.00           C
ATOM   4561 7C21 POPEM 198     104.706  74.416  52.661  1.00  0.00           C
ATOM   4564 8C21 POPEM 198     105.256  73.136  53.312  1.00  0.00           C
ATOM   4568  C33 POPEM 198      95.416  71.676  44.212  1.00  0.00           C
ATOM   4571  C34 POPEM 198      96.166  70.796  45.222  1.00  0.00           C
ATOM   4574  C35 POPEM 198      95.966  71.216  46.681  1.00  0.00           C
ATOM   4577  C36 POPEM 198      94.606  70.856  47.291  1.00  0.00           C
ATOM   4580  C37 POPEM 198      94.586  71.096  48.801  1.00  0.00           C
ATOM   4583  C38 POPEM 198      93.246  70.696  49.442  1.00  0.00           C
ATOM   4586  C39 POPEM 198      93.256  70.816  50.972  1.00  0.00           C
ATOM   4589 0C31 POPEM 198      92.926  72.236  51.452  1.00  0.00           C
ATOM   4592 1C31 POPEM 198      93.156  72.416  52.962  1.00  0.00           C
ATOM   4595 2C31 POPEM 198      92.226  73.466  53.582  1.00  0.00           C
ATOM   4598 3C31 POPEM 198      92.946  74.536  54.401  1.00  0.00           C
ATOM   4601 4C31 POPEM 198      91.986  75.626  54.861  1.00  0.00           C
ATOM   4604 5C31 POPEM 198      92.696  76.866  55.431  1.00  0.00           C
ATOM   4607 6C31 POPEM 198      91.716  77.956  55.872  1.00  0.00           C
ATOM   4611  NH3 POPEN 199      40.816  66.216  75.661  1.00  0.00           N
ATOM   4615  C12 POPEN 199      40.646  66.966  76.942  1.00  0.00           C
ATOM   4618  C11 POPEN 199      42.026  67.286  77.501  1.00  0.00           C
ATOM   4621  P   POPEN 199      43.926  68.956  77.092  1.00  0.00           P
ATOM   4622  O13 POPEN 199      44.286  68.486  78.451  1.00  0.00           O
ATOM   4623  O14 POPEN 199      44.996  68.926  76.061  1.00  0.00           O
ATOM   4624  O11 POPEN 199      43.326  70.416  77.241  1.00  0.00           O
ATOM   4625  O12 POPEN 199      42.706  68.106  76.562  1.00  0.00           O
ATOM   4626  C1  POPEN 199      42.096  70.816  76.611  1.00  0.00           C
ATOM   4629  C2  POPEN 199      42.386  71.326  75.182  1.00  0.00           C
ATOM   4631  O21 POPEN 199      43.446  72.306  75.312  1.00  0.00           O
ATOM   4632  C21 POPEN 199      44.426  72.126  74.442  1.00  0.00           C
ATOM   4633  O22 POPEN 199      44.506  71.226  73.622  1.00  0.00           O
ATOM   4634  C22 POPEN 199      45.396  73.306  74.582  1.00  0.00           C
ATOM   4637  C3  POPEN 199      41.176  71.976  74.461  1.00  0.00           C
ATOM   4640  O31 POPEN 199      41.596  72.596  73.211  1.00  0.00           O
ATOM   4641  C31 POPEN 199      41.646  71.726  72.191  1.00  0.00           C
ATOM   4642  O32 POPEN 199      41.216  70.586  72.241  1.00  0.00           O
ATOM   4643  C32 POPEN 199      42.326  72.336  70.962  1.00  0.00           C
ATOM   4646  C23 POPEN 199      45.956  73.796  73.231  1.00  0.00           C
ATOM   4649  C24 POPEN 199      46.966  74.956  73.381  1.00  0.00           C
ATOM   4652  C25 POPEN 199      46.396  76.376  73.272  1.00  0.00           C
ATOM   4655  C26 POPEN 199      45.786  76.646  71.891  1.00  0.00           C
ATOM   4658  C27 POPEN 199      46.136  78.016  71.301  1.00  0.00           C
ATOM   4661  C28 POPEN 199      45.536  78.286  69.902  1.00  0.00           C
ATOM   4664  C29 POPEN 199      44.036  78.466  69.911  1.00  0.00           C
ATOM   4666 0C21 POPEN 199      43.326  79.166  69.001  1.00  0.00           C
ATOM   4668 1C21 POPEN 199      43.866  79.906  67.812  1.00  0.00           C
ATOM   4671 2C21 POPEN 199      43.636  79.176  66.472  1.00  0.00           C
ATOM   4674 3C21 POPEN 199      44.426  77.866  66.341  1.00  0.00           C
ATOM   4677 4C21 POPEN 199      44.356  77.236  64.942  1.00  0.00           C
ATOM   4680 5C21 POPEN 199      42.996  76.576  64.622  1.00  0.00           C
ATOM   4683 6C21 POPEN 199      42.996  75.906  63.242  1.00  0.00           C
ATOM   4686 7C21 POPEN 199      41.696  75.126  62.972  1.00  0.00           C
ATOM   4689 8C21 POPEN 199      41.716  74.406  61.611  1.00  0.00           C
ATOM   4693  C33 POPEN 199      43.376  71.356  70.381  1.00  0.00           C
ATOM   4696  C34 POPEN 199      44.256  71.956  69.271  1.00  0.00           C
ATOM   4699  C35 POPEN 199      43.686  71.886  67.852  1.00  0.00           C
ATOM   4702  C36 POPEN 199      44.806  71.876  66.802  1.00  0.00           C
ATOM   4705  C37 POPEN 199      44.316  71.916  65.342  1.00  0.00           C
ATOM   4708  C38 POPEN 199      45.446  72.116  64.312  1.00  0.00           C
ATOM   4711  C39 POPEN 199      46.186  73.446  64.502  1.00  0.00           C
ATOM   4714 0C31 POPEN 199      46.916  73.946  63.242  1.00  0.00           C
ATOM   4717 1C31 POPEN 199      47.666  75.256  63.521  1.00  0.00           C
ATOM   4720 2C31 POPEN 199      48.406  75.866  62.322  1.00  0.00           C
ATOM   4723 3C31 POPEN 199      47.486  76.446  61.231  1.00  0.00           C
ATOM   4726 4C31 POPEN 199      48.246  77.396  60.301  1.00  0.00           C
ATOM   4729 5C31 POPEN 199      47.356  78.096  59.271  1.00  0.00           C
ATOM   4732 6C31 POPEN 199      48.096  79.196  58.512  1.00  0.00           C
ATOM   4736  NH3 POPEO 200      77.376 106.236  73.371  1.00  0.00           N
ATOM   4740  C12 POPEO 200      75.986 106.226  73.961  1.00  0.00           C
ATOM   4743  C11 POPEO 200      74.936 106.866  73.012  1.00  0.00           C
ATOM   4746  P   POPEO 200      76.246 109.056  72.361  1.00  0.00           P
ATOM   4747  O13 POPEO 200      75.956 110.366  71.762  1.00  0.00           O
ATOM   4748  O14 POPEO 200      77.256 109.026  73.441  1.00  0.00           O
ATOM   4749  O11 POPEO 200      76.726 108.046  71.251  1.00  0.00           O
ATOM   4750  O12 POPEO 200      74.986 108.296  72.892  1.00  0.00           O
ATOM   4751  C1  POPEO 200      77.636 108.466  70.242  1.00  0.00           C
ATOM   4754  C2  POPEO 200      76.916 108.806  68.911  1.00  0.00           C
ATOM   4756  O21 POPEO 200      77.326 107.796  67.962  1.00  0.00           O
ATOM   4757  C21 POPEO 200      76.526 106.776  67.782  1.00  0.00           C
ATOM   4758  O22 POPEO 200      75.346 106.716  68.071  1.00  0.00           O
ATOM   4759  C22 POPEO 200      77.356 105.696  67.062  1.00  0.00           C
ATOM   4762  C3  POPEO 200      77.326 110.226  68.411  1.00  0.00           C
ATOM   4765  O31 POPEO 200      77.116 110.386  66.992  1.00  0.00           O
ATOM   4766  C31 POPEO 200      78.076 111.016  66.322  1.00  0.00           C
ATOM   4767  O32 POPEO 200      79.006 111.626  66.802  1.00  0.00           O
ATOM   4768  C32 POPEO 200      77.806 110.836  64.832  1.00  0.00           C
ATOM   4771  C23 POPEO 200      77.916 106.136  65.682  1.00  0.00           C
ATOM   4774  C24 POPEO 200      77.646 105.146  64.552  1.00  0.00           C
ATOM   4777  C25 POPEO 200      78.176 105.626  63.192  1.00  0.00           C
ATOM   4780  C26 POPEO 200      78.106 104.536  62.112  1.00  0.00           C
ATOM   4783  C27 POPEO 200      76.716 104.326  61.481  1.00  0.00           C
ATOM   4786  C28 POPEO 200      76.736 103.206  60.422  1.00  0.00           C
ATOM   4789  C29 POPEO 200      75.586 103.216  59.442  1.00  0.00           C
ATOM   4791 0C21 POPEO 200      74.336 102.766  59.652  1.00  0.00           C
ATOM   4793 1C21 POPEO 200      73.796 102.186  60.932  1.00  0.00           C
ATOM   4796 2C21 POPEO 200      73.066 100.836  60.762  1.00  0.00           C
ATOM   4799 3C21 POPEO 200      74.006  99.686  60.361  1.00  0.00           C
ATOM   4802 4C21 POPEO 200      73.426  98.296  60.662  1.00  0.00           C
ATOM   4805 5C21 POPEO 200      73.226  98.016  62.161  1.00  0.00           C
ATOM   4808 6C21 POPEO 200      71.746  97.996  62.591  1.00  0.00           C
ATOM   4811 7C21 POPEO 200      71.566  97.486  64.022  1.00  0.00           C
ATOM   4814 8C21 POPEO 200      70.096  97.246  64.372  1.00  0.00           C
ATOM   4818  C33 POPEO 200      79.036 110.536  63.952  1.00  0.00           C
ATOM   4821  C34 POPEO 200      78.546 110.426  62.502  1.00  0.00           C
ATOM   4824  C35 POPEO 200      79.606 110.016  61.481  1.00  0.00           C
ATOM   4827  C36 POPEO 200      79.946 108.516  61.472  1.00  0.00           C
ATOM   4830  C37 POPEO 200      80.676 108.176  60.172  1.00  0.00           C
ATOM   4833  C38 POPEO 200      80.986 106.696  59.981  1.00  0.00           C
ATOM   4836  C39 POPEO 200      81.926 106.516  58.782  1.00  0.00           C
ATOM   4839 0C31 POPEO 200      82.056 105.066  58.332  1.00  0.00           C
ATOM   4842 1C31 POPEO 200      83.086 104.946  57.201  1.00  0.00           C
ATOM   4845 2C31 POPEO 200      83.266 103.516  56.672  1.00  0.00           C
ATOM   4848 3C31 POPEO 200      83.326 102.446  57.762  1.00  0.00           C
ATOM   4851 4C31 POPEO 200      83.706 101.086  57.172  1.00  0.00           C
ATOM   4854 5C31 POPEO 200      83.356  99.896  58.062  1.00  0.00           C
ATOM   4857 6C31 POPEO 200      83.626  98.566  57.352  1.00  0.00           C
ATOM   4861  NH3 POPEP 201      90.756  85.056  35.172  1.00  0.00           N
ATOM   4865  C12 POPEP 201      89.686  85.566  34.242  1.00  0.00           C
ATOM   4868  C11 POPEP 201      89.496  87.086  34.352  1.00  0.00           C
ATOM   4871  P   POPEP 201      88.716  89.166  33.092  1.00  0.00           P
ATOM   4872  O13 POPEP 201      90.106  89.686  33.052  1.00  0.00           O
ATOM   4873  O14 POPEP 201      87.826  89.646  32.021  1.00  0.00           O
ATOM   4874  O11 POPEP 201      88.026  89.556  34.461  1.00  0.00           O
ATOM   4875  O12 POPEP 201      88.786  87.576  33.201  1.00  0.00           O
ATOM   4876  C1  POPEP 201      88.416  90.676  35.262  1.00  0.00           C
ATOM   4879  C2  POPEP 201      88.416  90.256  36.751  1.00  0.00           C
ATOM   4881  O21 POPEP 201      87.906  91.246  37.681  1.00  0.00           O
ATOM   4882  C21 POPEP 201      88.306  92.506  37.652  1.00  0.00           C
ATOM   4883  O22 POPEP 201      88.956  93.046  36.782  1.00  0.00           O
ATOM   4884  C22 POPEP 201      87.806  93.186  38.931  1.00  0.00           C
ATOM   4887  C3  POPEP 201      89.776  89.646  37.201  1.00  0.00           C
ATOM   4890  O31 POPEP 201      89.606  88.776  38.332  1.00  0.00           O
ATOM   4891  C31 POPEP 201      89.926  87.496  38.242  1.00  0.00           C
ATOM   4892  O32 POPEP 201      90.336  86.906  37.262  1.00  0.00           O
ATOM   4893  C32 POPEP 201      89.656  86.836  39.612  1.00  0.00           C
ATOM   4896  C23 POPEP 201      88.666  94.366  39.432  1.00  0.00           C
ATOM   4899  C24 POPEP 201      88.046  95.116  40.622  1.00  0.00           C
ATOM   4902  C25 POPEP 201      88.056  94.346  41.961  1.00  0.00           C
ATOM   4905  C26 POPEP 201      87.796  95.266  43.162  1.00  0.00           C
ATOM   4908  C27 POPEP 201      87.776  94.506  44.502  1.00  0.00           C
ATOM   4911  C28 POPEP 201      87.746  95.446  45.732  1.00  0.00           C
ATOM   4914  C29 POPEP 201      86.396  96.076  45.992  1.00  0.00           C
ATOM   4916 0C21 POPEP 201      85.866  96.326  47.201  1.00  0.00           C
ATOM   4918 1C21 POPEP 201      86.516  96.056  48.541  1.00  0.00           C
ATOM   4921 2C21 POPEP 201      85.896  94.826  49.232  1.00  0.00           C
ATOM   4924 3C21 POPEP 201      86.686  94.386  50.482  1.00  0.00           C
ATOM   4927 4C21 POPEP 201      86.066  93.136  51.131  1.00  0.00           C
ATOM   4930 5C21 POPEP 201      86.696  92.796  52.492  1.00  0.00           C
ATOM   4933 6C21 POPEP 201      86.166  91.476  53.081  1.00  0.00           C
ATOM   4936 7C21 POPEP 201      86.846  91.106  54.401  1.00  0.00           C
ATOM   4939 8C21 POPEP 201      85.956  90.316  55.361  1.00  0.00           C
ATOM   4943  C33 POPEP 201      88.356  85.996  39.652  1.00  0.00           C
ATOM   4946  C34 POPEP 201      88.286  85.046  40.862  1.00  0.00           C
ATOM   4949  C35 POPEP 201      88.446  85.716  42.231  1.00  0.00           C
ATOM   4952  C36 POPEP 201      88.216  84.726  43.381  1.00  0.00           C
ATOM   4955  C37 POPEP 201      88.346  85.356  44.781  1.00  0.00           C
ATOM   4958  C38 POPEP 201      88.296  84.286  45.881  1.00  0.00           C
ATOM   4961  C39 POPEP 201      88.226  84.826  47.322  1.00  0.00           C
ATOM   4964 0C31 POPEP 201      88.296  83.666  48.322  1.00  0.00           C
ATOM   4967 1C31 POPEP 201      88.256  84.036  49.812  1.00  0.00           C
ATOM   4970 2C31 POPEP 201      88.476  82.776  50.651  1.00  0.00           C
ATOM   4973 3C31 POPEP 201      88.366  82.966  52.172  1.00  0.00           C
ATOM   4976 4C31 POPEP 201      88.786  81.686  52.912  1.00  0.00           C
ATOM   4979 5C31 POPEP 201      88.336  81.636  54.372  1.00  0.00           C
ATOM   4982 6C31 POPEP 201      88.766  80.356  55.082  1.00  0.00           C
ATOM   4986  NH3 POPEQ 202     118.906  98.346  75.191  1.00  0.00           N
ATOM   4990  C12 POPEQ 202     117.896  97.246  75.462  1.00  0.00           C
ATOM   4993  C11 POPEQ 202     116.536  97.726  76.002  1.00  0.00           C
ATOM   4996  P   POPEQ 202     114.126  96.646  76.212  1.00  0.00           P
ATOM   4997  O13 POPEQ 202     113.696  96.046  77.481  1.00  0.00           O
ATOM   4998  O14 POPEQ 202     113.626  98.016  75.991  1.00  0.00           O
ATOM   4999  O11 POPEQ 202     113.506  95.726  75.082  1.00  0.00           O
ATOM   5000  O12 POPEQ 202     115.676  96.586  76.032  1.00  0.00           O
ATOM   5001  C1  POPEQ 202     114.026  94.386  74.992  1.00  0.00           C
ATOM   5004  C2  POPEQ 202     112.956  93.376  74.492  1.00  0.00           C
ATOM   5006  O21 POPEQ 202     112.246  93.916  73.362  1.00  0.00           O
ATOM   5007  C21 POPEQ 202     112.926  93.806  72.232  1.00  0.00           C
ATOM   5008  O22 POPEQ 202     114.046  93.346  72.112  1.00  0.00           O
ATOM   5009  C22 POPEQ 202     112.066  94.316  71.091  1.00  0.00           C
ATOM   5012  C3  POPEQ 202     111.916  92.986  75.582  1.00  0.00           C
ATOM   5015  O31 POPEQ 202     110.906  92.156  74.981  1.00  0.00           O
ATOM   5016  C31 POPEQ 202     109.636  92.496  75.141  1.00  0.00           C
ATOM   5017  O32 POPEQ 202     109.206  93.266  75.991  1.00  0.00           O
ATOM   5018  C32 POPEQ 202     108.826  91.996  73.941  1.00  0.00           C
ATOM   5021  C23 POPEQ 202     112.336  93.506  69.812  1.00  0.00           C
ATOM   5024  C24 POPEQ 202     111.366  93.876  68.692  1.00  0.00           C
ATOM   5027  C25 POPEQ 202     111.726  93.206  67.372  1.00  0.00           C
ATOM   5030  C26 POPEQ 202     111.076  93.916  66.172  1.00  0.00           C
ATOM   5033  C27 POPEQ 202     111.626  93.386  64.841  1.00  0.00           C
ATOM   5036  C28 POPEQ 202     111.476  94.386  63.692  1.00  0.00           C
ATOM   5039  C29 POPEQ 202     112.236  93.906  62.481  1.00  0.00           C
ATOM   5041 0C21 POPEQ 202     111.836  94.036  61.212  1.00  0.00           C
ATOM   5043 1C21 POPEQ 202     110.556  94.686  60.762  1.00  0.00           C
ATOM   5046 2C21 POPEQ 202     110.296  94.486  59.261  1.00  0.00           C
ATOM   5049 3C21 POPEQ 202     109.936  93.046  58.902  1.00  0.00           C
ATOM   5052 4C21 POPEQ 202     109.906  92.786  57.392  1.00  0.00           C
ATOM   5055 5C21 POPEQ 202     109.536  91.326  57.082  1.00  0.00           C
ATOM   5058 6C21 POPEQ 202     109.536  91.016  55.581  1.00  0.00           C
ATOM   5061 7C21 POPEQ 202     109.026  89.596  55.301  1.00  0.00           C
ATOM   5064 8C21 POPEQ 202     109.106  89.216  53.832  1.00  0.00           C
ATOM   5068  C33 POPEQ 202     108.036  93.136  73.251  1.00  0.00           C
ATOM   5071  C34 POPEQ 202     108.126  93.126  71.712  1.00  0.00           C
ATOM   5074  C35 POPEQ 202     107.346  91.996  71.041  1.00  0.00           C
ATOM   5077  C36 POPEQ 202     107.416  92.056  69.502  1.00  0.00           C
ATOM   5080  C37 POPEQ 202     106.876  90.786  68.832  1.00  0.00           C
ATOM   5083  C38 POPEQ 202     107.166  90.706  67.322  1.00  0.00           C
ATOM   5086  C39 POPEQ 202     106.946  89.306  66.732  1.00  0.00           C
ATOM   5089 0C31 POPEQ 202     105.556  89.056  66.142  1.00  0.00           C
ATOM   5092 1C31 POPEQ 202     105.586  88.616  64.661  1.00  0.00           C
ATOM   5095 2C31 POPEQ 202     104.196  88.256  64.131  1.00  0.00           C
ATOM   5098 3C31 POPEQ 202     104.136  88.006  62.621  1.00  0.00           C
ATOM   5101 4C31 POPEQ 202     104.596  86.586  62.242  1.00  0.00           C
ATOM   5104 5C31 POPEQ 202     104.276  86.236  60.781  1.00  0.00           C
ATOM   5107 6C31 POPEQ 202     104.486  84.756  60.462  1.00  0.00           C
ATOM   5111  NH3 POPER 203      53.396 107.056  73.362  1.00  0.00           N
ATOM   5115  C12 POPER 203      52.666 107.846  72.322  1.00  0.00           C
ATOM   5118  C11 POPER 203      51.246 107.286  72.212  1.00  0.00           C
ATOM   5121  P   POPER 203      49.406 108.666  73.591  1.00  0.00           P
ATOM   5122  O13 POPER 203      48.356 108.146  74.492  1.00  0.00           O
ATOM   5123  O14 POPER 203      50.046 109.956  73.961  1.00  0.00           O
ATOM   5124  O11 POPER 203      48.726 108.896  72.191  1.00  0.00           O
ATOM   5125  O12 POPER 203      50.516 107.546  73.412  1.00  0.00           O
ATOM   5126  C1  POPER 203      49.256 109.776  71.222  1.00  0.00           C
ATOM   5129  C2  POPER 203      48.526 109.476  69.911  1.00  0.00           C
ATOM   5131  O21 POPER 203      49.286 109.976  68.801  1.00  0.00           O
ATOM   5132  C21 POPER 203      50.076 109.066  68.242  1.00  0.00           C
ATOM   5133  O22 POPER 203      50.246 107.926  68.611  1.00  0.00           O
ATOM   5134  C22 POPER 203      50.786 109.706  67.052  1.00  0.00           C
ATOM   5137  C3  POPER 203      47.146 110.136  69.922  1.00  0.00           C
ATOM   5140  O31 POPER 203      46.536 110.006  68.622  1.00  0.00           O
ATOM   5141  C31 POPER 203      45.936 111.116  68.211  1.00  0.00           C
ATOM   5142  O32 POPER 203      44.736 111.306  68.312  1.00  0.00           O
ATOM   5143  C32 POPER 203      46.906 112.106  67.621  1.00  0.00           C
ATOM   5146  C23 POPER 203      50.236 109.246  65.682  1.00  0.00           C
ATOM   5149  C24 POPER 203      50.746 107.856  65.291  1.00  0.00           C
ATOM   5152  C25 POPER 203      50.286 107.476  63.871  1.00  0.00           C
ATOM   5155  C26 POPER 203      50.846 106.136  63.362  1.00  0.00           C
ATOM   5158  C27 POPER 203      50.306 105.726  61.982  1.00  0.00           C
ATOM   5161  C28 POPER 203      50.486 106.756  60.841  1.00  0.00           C
ATOM   5164  C29 POPER 203      51.906 106.946  60.342  1.00  0.00           C
ATOM   5166 0C21 POPER 203      52.346 106.826  59.082  1.00  0.00           C
ATOM   5168 1C21 POPER 203      51.536 106.426  57.861  1.00  0.00           C
ATOM   5171 2C21 POPER 203      51.286 107.576  56.872  1.00  0.00           C
ATOM   5174 3C21 POPER 203      50.446 108.736  57.422  1.00  0.00           C
ATOM   5177 4C21 POPER 203      49.946 109.646  56.291  1.00  0.00           C
ATOM   5180 5C21 POPER 203      49.296 110.966  56.742  1.00  0.00           C
ATOM   5183 6C21 POPER 203      48.936 111.846  55.532  1.00  0.00           C
ATOM   5186 7C21 POPER 203      48.366 113.216  55.881  1.00  0.00           C
ATOM   5189 8C21 POPER 203      48.096 114.056  54.622  1.00  0.00           C
ATOM   5193  C33 POPER 203      47.186 111.856  66.131  1.00  0.00           C
ATOM   5196  C34 POPER 203      48.266 112.826  65.692  1.00  0.00           C
ATOM   5199  C35 POPER 203      48.616 112.766  64.201  1.00  0.00           C
ATOM   5202  C36 POPER 203      49.756 113.736  63.922  1.00  0.00           C
ATOM   5205  C37 POPER 203      50.126 113.836  62.442  1.00  0.00           C
ATOM   5208  C38 POPER 203      51.126 114.976  62.192  1.00  0.00           C
ATOM   5211  C39 POPER 203      51.206 115.356  60.722  1.00  0.00           C
ATOM   5214 0C31 POPER 203      51.746 114.246  59.812  1.00  0.00           C
ATOM   5217 1C31 POPER 203      51.726 114.676  58.341  1.00  0.00           C
ATOM   5220 2C31 POPER 203      52.616 113.816  57.451  1.00  0.00           C
ATOM   5223 3C31 POPER 203      52.796 114.436  56.062  1.00  0.00           C
ATOM   5226 4C31 POPER 203      53.896 113.736  55.262  1.00  0.00           C
ATOM   5229 5C31 POPER 203      54.126 114.366  53.882  1.00  0.00           C
ATOM   5232 6C31 POPER 203      55.456 113.966  53.242  1.00  0.00           C
ATOM   5236  NH3 POPES 204      16.706  18.846  32.931  1.00  0.00           N
ATOM   5240  C12 POPES 204      16.006  17.576  32.532  1.00  0.00           C
ATOM   5243  C11 POPES 204      14.546  17.576  32.992  1.00  0.00           C
ATOM   5246  P   POPES 204      14.636  18.486  35.482  1.00  0.00           P
ATOM   5247  O13 POPES 204      16.036  18.956  35.532  1.00  0.00           O
ATOM   5248  O14 POPES 204      13.556  19.486  35.342  1.00  0.00           O
ATOM   5249  O11 POPES 204      14.376  17.606  36.742  1.00  0.00           O
ATOM   5250  O12 POPES 204      14.466  17.366  34.391  1.00  0.00           O
ATOM   5251  C1  POPES 204      13.216  17.846  37.522  1.00  0.00           C
ATOM   5254  C2  POPES 204      13.356  16.996  38.801  1.00  0.00           C
ATOM   5256  O21 POPES 204      12.496  17.536  39.812  1.00  0.00           O
ATOM   5257  C21 POPES 204      11.236  17.276  39.552  1.00  0.00           C
ATOM   5258  O22 POPES 204      10.816  16.606  38.622  1.00  0.00           O
ATOM   5259  C22 POPES 204      10.386  17.846  40.662  1.00  0.00           C
ATOM   5262  C3  POPES 204      14.816  17.096  39.282  1.00  0.00           C
ATOM   5265  O31 POPES 204      14.976  16.546  40.602  1.00  0.00           O
ATOM   5266  C31 POPES 204      16.166  16.866  41.091  1.00  0.00           C
ATOM   5267  O32 POPES 204      17.056  17.416  40.472  1.00  0.00           O
ATOM   5268  C32 POPES 204      16.186  16.436  42.551  1.00  0.00           C
ATOM   5271  C23 POPES 204      10.226  16.786  41.761  1.00  0.00           C
ATOM   5274  C24 POPES 204       9.456  17.316  42.972  1.00  0.00           C
ATOM   5277  C25 POPES 204       9.136  16.186  43.952  1.00  0.00           C
ATOM   5280  C26 POPES 204       8.276  16.656  45.132  1.00  0.00           C
ATOM   5283  C27 POPES 204       8.046  15.526  46.142  1.00  0.00           C
ATOM   5286  C28 POPES 204       6.996  15.876  47.212  1.00  0.00           C
ATOM   5289  C29 POPES 204       7.456  17.036  48.062  1.00  0.00           C
ATOM   5291 0C21 POPES 204       7.566  17.056  49.391  1.00  0.00           C
ATOM   5293 1C21 POPES 204       7.206  15.926  50.332  1.00  0.00           C
ATOM   5296 2C21 POPES 204       8.406  15.006  50.612  1.00  0.00           C
ATOM   5299 3C21 POPES 204       8.066  13.916  51.642  1.00  0.00           C
ATOM   5302 4C21 POPES 204       9.276  13.466  52.472  1.00  0.00           C
ATOM   5305 5C21 POPES 204      10.296  12.656  51.662  1.00  0.00           C
ATOM   5308 6C21 POPES 204      11.506  12.266  52.521  1.00  0.00           C
ATOM   5311 7C21 POPES 204      12.506  11.396  51.761  1.00  0.00           C
ATOM   5314 8C21 POPES 204      13.756  11.106  52.572  1.00  0.00           C
ATOM   5318  C33 POPES 204      17.556  15.886  43.001  1.00  0.00           C
ATOM   5321  C34 POPES 204      17.416  14.626  43.861  1.00  0.00           C
ATOM   5324  C35 POPES 204      16.626  14.806  45.162  1.00  0.00           C
ATOM   5327  C36 POPES 204      17.536  15.236  46.322  1.00  0.00           C
ATOM   5330  C37 POPES 204      16.816  16.106  47.341  1.00  0.00           C
ATOM   5333  C38 POPES 204      17.736  16.556  48.481  1.00  0.00           C
ATOM   5336  C39 POPES 204      17.246  17.836  49.142  1.00  0.00           C
ATOM   5339 0C31 POPES 204      16.086  17.586  50.111  1.00  0.00           C
ATOM   5342 1C31 POPES 204      15.376  18.886  50.521  1.00  0.00           C
ATOM   5345 2C31 POPES 204      15.256  19.056  52.031  1.00  0.00           C
ATOM   5348 3C31 POPES 204      14.456  20.316  52.372  1.00  0.00           C
ATOM   5351 4C31 POPES 204      14.246  20.566  53.861  1.00  0.00           C
ATOM   5354 5C31 POPES 204      13.526  21.896  54.092  1.00  0.00           C
ATOM   5357 6C31 POPES 204      13.386  22.296  55.552  1.00  0.00           C
ATOM   5361  NH3 POPET 205      44.976  17.166  75.722  1.00  0.00           N
ATOM   5365  C12 POPET 205      44.086  18.346  75.421  1.00  0.00           C
ATOM   5368  C11 POPET 205      44.336  19.516  76.382  1.00  0.00           C
ATOM   5371  P   POPET 205      43.486  21.736  75.252  1.00  0.00           P
ATOM   5372  O13 POPET 205      42.216  22.486  75.261  1.00  0.00           O
ATOM   5373  O14 POPET 205      44.726  22.476  75.582  1.00  0.00           O
ATOM   5374  O11 POPET 205      43.636  21.046  73.832  1.00  0.00           O
ATOM   5375  O12 POPET 205      43.316  20.496  76.222  1.00  0.00           O
ATOM   5376  C1  POPET 205      44.616  21.436  72.872  1.00  0.00           C
ATOM   5379  C2  POPET 205      43.996  22.206  71.662  1.00  0.00           C
ATOM   5381  O21 POPET 205      45.096  22.796  70.962  1.00  0.00           O
ATOM   5382  C21 POPET 205      44.946  22.966  69.661  1.00  0.00           C
ATOM   5383  O22 POPET 205      44.056  22.506  68.962  1.00  0.00           O
ATOM   5384  C22 POPET 205      46.036  23.916  69.191  1.00  0.00           C
ATOM   5387  C3  POPET 205      42.996  23.316  72.121  1.00  0.00           C
ATOM   5390  O31 POPET 205      42.296  23.926  71.021  1.00  0.00           O
ATOM   5391  C31 POPET 205      42.776  25.016  70.471  1.00  0.00           C
ATOM   5392  O32 POPET 205      43.716  25.696  70.862  1.00  0.00           O
ATOM   5393  C32 POPET 205      41.986  25.216  69.172  1.00  0.00           C
ATOM   5396  C23 POPET 205      46.466  23.626  67.751  1.00  0.00           C
ATOM   5399  C24 POPET 205      47.656  24.516  67.361  1.00  0.00           C
ATOM   5402  C25 POPET 205      48.306  24.096  66.041  1.00  0.00           C
ATOM   5405  C26 POPET 205      47.466  24.536  64.832  1.00  0.00           C
ATOM   5408  C27 POPET 205      48.236  24.416  63.502  1.00  0.00           C
ATOM   5411  C28 POPET 205      47.556  25.106  62.302  1.00  0.00           C
ATOM   5414  C29 POPET 205      46.216  24.526  61.932  1.00  0.00           C
ATOM   5416 0C21 POPET 205      45.926  23.776  60.852  1.00  0.00           C
ATOM   5418 1C21 POPET 205      46.886  23.326  59.771  1.00  0.00           C
ATOM   5421 2C21 POPET 205      46.486  23.856  58.372  1.00  0.00           C
ATOM   5424 3C21 POPET 205      45.336  23.066  57.742  1.00  0.00           C
ATOM   5427 4C21 POPET 205      44.896  23.576  56.361  1.00  0.00           C
ATOM   5430 5C21 POPET 205      44.276  22.466  55.501  1.00  0.00           C
ATOM   5433 6C21 POPET 205      43.936  22.896  54.062  1.00  0.00           C
ATOM   5436 7C21 POPET 205      43.946  21.706  53.092  1.00  0.00           C
ATOM   5439 8C21 POPET 205      43.466  22.046  51.681  1.00  0.00           C
ATOM   5443  C33 POPET 205      42.796  25.996  68.131  1.00  0.00           C
ATOM   5446  C34 POPET 205      42.046  26.166  66.802  1.00  0.00           C
ATOM   5449  C35 POPET 205      42.896  26.956  65.802  1.00  0.00           C
ATOM   5452  C36 POPET 205      42.186  27.226  64.482  1.00  0.00           C
ATOM   5455  C37 POPET 205      42.626  28.556  63.861  1.00  0.00           C
ATOM   5458  C38 POPET 205      42.366  28.636  62.352  1.00  0.00           C
ATOM   5461  C39 POPET 205      43.316  27.736  61.551  1.00  0.00           C
ATOM   5464 0C31 POPET 205      43.326  28.076  60.062  1.00  0.00           C
ATOM   5467 1C31 POPET 205      44.406  27.316  59.282  1.00  0.00           C
ATOM   5470 2C31 POPET 205      44.716  27.996  57.941  1.00  0.00           C
ATOM   5473 3C31 POPET 205      45.816  27.296  57.152  1.00  0.00           C
ATOM   5476 4C31 POPET 205      46.226  28.086  55.902  1.00  0.00           C
ATOM   5479 5C31 POPET 205      47.336  27.386  55.111  1.00  0.00           C
ATOM   5482 6C31 POPET 205      47.906  28.266  53.992  1.00  0.00           C
ATOM   5486  NH3 POPEU 206     125.966 124.266  34.271  1.00  0.00           N
ATOM   5490  C12 POPEU 206     125.536 122.896  34.722  1.00  0.00           C
ATOM   5493  C11 POPEU 206     126.436 121.786  34.152  1.00  0.00           C
ATOM   5496  P   POPEU 206     128.906 122.706  34.142  1.00  0.00           P
ATOM   5497  O13 POPEU 206     130.116 121.916  33.871  1.00  0.00           O
ATOM   5498  O14 POPEU 206     128.356 123.506  33.021  1.00  0.00           O
ATOM   5499  O11 POPEU 206     129.106 123.726  35.312  1.00  0.00           O
ATOM   5500  O12 POPEU 206     127.756 121.806  34.711  1.00  0.00           O
ATOM   5501  C1  POPEU 206     130.326 123.796  36.031  1.00  0.00           C
ATOM   5504  C2  POPEU 206     130.006 124.306  37.442  1.00  0.00           C
ATOM   5506  O21 POPEU 206     130.896 125.366  37.832  1.00  0.00           O
ATOM   5507  C21 POPEU 206     131.846 125.116  38.712  1.00  0.00           C
ATOM   5508  O22 POPEU 206     132.446 124.056  38.842  1.00  0.00           O
ATOM   5509  C22 POPEU 206     132.046 126.376  39.531  1.00  0.00           C
ATOM   5512  C3  POPEU 206     129.736 123.176  38.481  1.00  0.00           C
ATOM   5515  O31 POPEU 206     129.306 123.796  39.701  1.00  0.00           O
ATOM   5516  C31 POPEU 206     128.746 123.006  40.592  1.00  0.00           C
ATOM   5517  O32 POPEU 206     128.786 121.786  40.612  1.00  0.00           O
ATOM   5518  C32 POPEU 206     128.016 123.896  41.571  1.00  0.00           C
ATOM   5521  C23 POPEU 206     130.866 126.676  40.492  1.00  0.00           C
ATOM   5524  C24 POPEU 206     130.526 128.166  40.562  1.00  0.00           C
ATOM   5527  C25 POPEU 206     129.426 128.546  41.571  1.00  0.00           C
ATOM   5530  C26 POPEU 206     129.856 128.436  43.042  1.00  0.00           C
ATOM   5533  C27 POPEU 206     129.516 129.686  43.892  1.00  0.00           C
ATOM   5536  C28 POPEU 206     129.646 129.446  45.412  1.00  0.00           C
ATOM   5539  C29 POPEU 206     129.676 130.736  46.192  1.00  0.00           C
ATOM   5541 0C21 POPEU 206     128.646 131.328  46.821  1.00  0.00           C
ATOM   5543 1C21 POPEU 206     127.226 130.816  46.831  1.00  0.00           C
ATOM   5546 2C21 POPEU 206     126.266 131.578  47.772  1.00  0.00           C
ATOM   5549 3C21 POPEU 206     125.826 132.958  47.242  1.00  0.00           C
ATOM   5552 4C21 POPEU 206     126.566 134.168  47.832  1.00  0.00           C
ATOM   5555 5C21 POPEU 206     126.446 134.278  49.352  1.00  0.00           C
ATOM   5558 6C21 POPEU 206     126.726 135.698  49.872  1.00  0.00           C
ATOM   5561 7C21 POPEU 206     126.496 135.808  51.392  1.00  0.00           C
ATOM   5564 8C21 POPEU 206     126.806 137.188  51.972  1.00  0.00           C
ATOM   5568  C33 POPEU 206     127.276 123.116  42.672  1.00  0.00           C
ATOM   5571  C34 POPEU 206     126.826 124.096  43.752  1.00  0.00           C
ATOM   5574  C35 POPEU 206     126.066 123.486  44.921  1.00  0.00           C
ATOM   5577  C36 POPEU 206     126.916 122.556  45.802  1.00  0.00           C
ATOM   5580  C37 POPEU 206     126.046 121.496  46.472  1.00  0.00           C
ATOM   5583  C38 POPEU 206     126.816 120.646  47.481  1.00  0.00           C
ATOM   5586  C39 POPEU 206     126.986 121.326  48.841  1.00  0.00           C
ATOM   5589 0C31 POPEU 206     127.406 120.336  49.932  1.00  0.00           C
ATOM   5592 1C31 POPEU 206     127.466 120.976  51.322  1.00  0.00           C
ATOM   5595 2C31 POPEU 206     127.586 119.916  52.432  1.00  0.00           C
ATOM   5598 3C31 POPEU 206     127.736 120.486  53.852  1.00  0.00           C
ATOM   5601 4C31 POPEU 206     126.576 121.396  54.292  1.00  0.00           C
ATOM   5604 5C31 POPEU 206     126.726 121.826  55.762  1.00  0.00           C
ATOM   5607 6C31 POPEU 206     125.696 122.866  56.201  1.00  0.00           C
ATOM   5611  NH3 POPEV 207      14.306  64.526  72.971  1.00  0.00           N
ATOM   5615  C12 POPEV 207      13.476  64.666  74.221  1.00  0.00           C
ATOM   5618  C11 POPEV 207      14.306  65.316  75.342  1.00  0.00           C
ATOM   5621  P   POPEV 207      12.696  67.206  76.212  1.00  0.00           P
ATOM   5622  O13 POPEV 207      11.306  66.986  75.772  1.00  0.00           O
ATOM   5623  O14 POPEV 207      12.896  67.946  77.481  1.00  0.00           O
ATOM   5624  O11 POPEV 207      13.506  67.886  75.021  1.00  0.00           O
ATOM   5625  O12 POPEV 207      13.446  65.816  76.352  1.00  0.00           O
ATOM   5626  C1  POPEV 207      13.686  69.306  74.951  1.00  0.00           C
ATOM   5629  C2  POPEV 207      13.476  69.866  73.511  1.00  0.00           C
ATOM   5631  O21 POPEV 207      13.176  71.256  73.672  1.00  0.00           O
ATOM   5632  C21 POPEV 207      12.866  72.036  72.632  1.00  0.00           C
ATOM   5633  O22 POPEV 207      11.926  72.816  72.632  1.00  0.00           O
ATOM   5634  C22 POPEV 207      13.896  71.976  71.492  1.00  0.00           C
ATOM   5637  C3  POPEV 207      12.396  69.016  72.722  1.00  0.00           C
ATOM   5640  O31 POPEV 207      11.596  69.736  71.742  1.00  0.00           O
ATOM   5641  C31 POPEV 207      10.346  70.036  72.182  1.00  0.00           C
ATOM   5642  O32 POPEV 207       9.936  69.766  73.301  1.00  0.00           O
ATOM   5643  C32 POPEV 207       9.556  70.776  71.091  1.00  0.00           C
ATOM   5646  C23 POPEV 207      13.386  72.796  70.282  1.00  0.00           C
ATOM   5649  C24 POPEV 207      14.436  73.226  69.251  1.00  0.00           C
ATOM   5652  C25 POPEV 207      13.866  74.256  68.262  1.00  0.00           C
ATOM   5655  C26 POPEV 207      14.826  74.606  67.112  1.00  0.00           C
ATOM   5658  C27 POPEV 207      14.626  76.046  66.631  1.00  0.00           C
ATOM   5661  C28 POPEV 207      15.626  76.496  65.552  1.00  0.00           C
ATOM   5664  C29 POPEV 207      15.436  77.966  65.262  1.00  0.00           C
ATOM   5666 0C21 POPEV 207      16.336  78.776  64.682  1.00  0.00           C
ATOM   5668 1C21 POPEV 207      17.676  78.346  64.131  1.00  0.00           C
ATOM   5671 2C21 POPEV 207      18.036  79.126  62.852  1.00  0.00           C
ATOM   5674 3C21 POPEV 207      17.076  78.866  61.681  1.00  0.00           C
ATOM   5677 4C21 POPEV 207      17.486  79.596  60.392  1.00  0.00           C
ATOM   5680 5C21 POPEV 207      17.666  81.126  60.521  1.00  0.00           C
ATOM   5683 6C21 POPEV 207      16.436  81.846  61.082  1.00  0.00           C
ATOM   5686 7C21 POPEV 207      16.706  83.326  61.392  1.00  0.00           C
ATOM   5689 8C21 POPEV 207      15.556  84.006  62.131  1.00  0.00           C
ATOM   5693  C33 POPEV 207       8.066  70.336  70.991  1.00  0.00           C
ATOM   5696  C34 POPEV 207       7.146  71.296  70.212  1.00  0.00           C
ATOM   5699  C35 POPEV 207       7.016  71.006  68.701  1.00  0.00           C
ATOM   5702  C36 POPEV 207       8.346  71.076  67.951  1.00  0.00           C
ATOM   5705  C37 POPEV 207       8.246  71.206  66.431  1.00  0.00           C
ATOM   5708  C38 POPEV 207       9.616  71.576  65.852  1.00  0.00           C
ATOM   5711  C39 POPEV 207       9.576  72.086  64.412  1.00  0.00           C
ATOM   5714 0C31 POPEV 207      10.506  73.296  64.232  1.00  0.00           C
ATOM   5717 1C31 POPEV 207      10.666  73.716  62.772  1.00  0.00           C
ATOM   5720 2C31 POPEV 207      11.406  75.056  62.652  1.00  0.00           C
ATOM   5723 3C31 POPEV 207      11.936  75.366  61.242  1.00  0.00           C
ATOM   5726 4C31 POPEV 207      13.056  74.396  60.812  1.00  0.00           C
ATOM   5729 5C31 POPEV 207      13.826  74.886  59.582  1.00  0.00           C
ATOM   5732 6C31 POPEV 207      15.096  74.076  59.302  1.00  0.00           C
ATOM   5736  NH3 POPEW 208      31.926  56.016  79.301  1.00  0.00           N
ATOM   5740  C12 POPEW 208      30.466  56.416  79.301  1.00  0.00           C
ATOM   5743  C11 POPEW 208      29.546  55.216  79.631  1.00  0.00           C
ATOM   5746  P   POPEW 208      27.246  56.506  79.332  1.00  0.00           P
ATOM   5747  O13 POPEW 208      25.866  56.016  79.062  1.00  0.00           O
ATOM   5748  O14 POPEW 208      27.506  57.016  80.681  1.00  0.00           O
ATOM   5749  O11 POPEW 208      27.686  57.556  78.212  1.00  0.00           O
ATOM   5750  O12 POPEW 208      28.236  55.306  79.052  1.00  0.00           O
ATOM   5751  C1  POPEW 208      27.186  57.366  76.872  1.00  0.00           C
ATOM   5754  C2  POPEW 208      27.776  56.116  76.161  1.00  0.00           C
ATOM   5756  O21 POPEW 208      28.406  56.456  74.922  1.00  0.00           O
ATOM   5757  C21 POPEW 208      27.626  56.586  73.862  1.00  0.00           C
ATOM   5758  O22 POPEW 208      26.446  56.886  73.871  1.00  0.00           O
ATOM   5759  C22 POPEW 208      28.456  56.316  72.621  1.00  0.00           C
ATOM   5762  C3  POPEW 208      26.726  54.966  76.041  1.00  0.00           C
ATOM   5765  O31 POPEW 208      27.256  53.916  75.211  1.00  0.00           O
ATOM   5766  C31 POPEW 208      27.456  52.746  75.792  1.00  0.00           C
ATOM   5767  O32 POPEW 208      27.036  52.406  76.891  1.00  0.00           O
ATOM   5768  C32 POPEW 208      28.316  51.896  74.892  1.00  0.00           C
ATOM   5771  C23 POPEW 208      27.626  56.226  71.312  1.00  0.00           C
ATOM   5774  C24 POPEW 208      28.536  56.146  70.072  1.00  0.00           C
ATOM   5777  C25 POPEW 208      27.856  56.476  68.731  1.00  0.00           C
ATOM   5780  C26 POPEW 208      26.956  55.386  68.162  1.00  0.00           C
ATOM   5783  C27 POPEW 208      26.166  55.906  66.942  1.00  0.00           C
ATOM   5786  C28 POPEW 208      25.096  54.936  66.402  1.00  0.00           C
ATOM   5789  C29 POPEW 208      24.116  55.596  65.472  1.00  0.00           C
ATOM   5791 0C21 POPEW 208      24.286  55.856  64.162  1.00  0.00           C
ATOM   5793 1C21 POPEW 208      25.516  55.526  63.362  1.00  0.00           C
ATOM   5796 2C21 POPEW 208      26.066  56.756  62.611  1.00  0.00           C
ATOM   5799 3C21 POPEW 208      27.406  56.436  61.932  1.00  0.00           C
ATOM   5802 4C21 POPEW 208      27.896  57.556  60.992  1.00  0.00           C
ATOM   5805 5C21 POPEW 208      28.406  58.786  61.742  1.00  0.00           C
ATOM   5808 6C21 POPEW 208      29.046  59.836  60.832  1.00  0.00           C
ATOM   5811 7C21 POPEW 208      29.666  60.986  61.652  1.00  0.00           C
ATOM   5814 8C21 POPEW 208      30.236  62.116  60.792  1.00  0.00           C
ATOM   5818  C33 POPEW 208      29.746  52.476  74.752  1.00  0.00           C
ATOM   5821  C34 POPEW 208      30.556  51.706  73.712  1.00  0.00           C
ATOM   5824  C35 POPEW 208      31.516  52.576  72.892  1.00  0.00           C
ATOM   5827  C36 POPEW 208      31.956  51.926  71.562  1.00  0.00           C
ATOM   5830  C37 POPEW 208      32.036  52.926  70.401  1.00  0.00           C
ATOM   5833  C38 POPEW 208      32.336  52.296  69.041  1.00  0.00           C
ATOM   5836  C39 POPEW 208      31.126  51.686  68.312  1.00  0.00           C
ATOM   5839 0C31 POPEW 208      30.116  52.726  67.801  1.00  0.00           C
ATOM   5842 1C31 POPEW 208      29.076  52.116  66.852  1.00  0.00           C
ATOM   5845 2C31 POPEW 208      28.816  52.926  65.571  1.00  0.00           C
ATOM   5848 3C31 POPEW 208      29.886  52.676  64.502  1.00  0.00           C
ATOM   5851 4C31 POPEW 208      29.396  52.926  63.071  1.00  0.00           C
ATOM   5854 5C31 POPEW 208      30.386  52.416  62.021  1.00  0.00           C
ATOM   5857 6C31 POPEW 208      29.946  52.666  60.581  1.00  0.00           C
ATOM   5861  NH3 POPEX 209     110.686  96.786  76.492  1.00  0.00           N
ATOM   5865  C12 POPEX 209     110.406  97.156  77.931  1.00  0.00           C
ATOM   5868  C11 POPEX 209     109.506  98.406  77.992  1.00  0.00           C
ATOM   5871  P   POPEX 209     110.296 100.936  77.791  1.00  0.00           P
ATOM   5872  O13 POPEX 209     109.156 101.316  78.672  1.00  0.00           O
ATOM   5873  O14 POPEX 209     111.676 101.116  78.272  1.00  0.00           O
ATOM   5874  O11 POPEX 209     110.156 101.786  76.461  1.00  0.00           O
ATOM   5875  O12 POPEX 209     110.126  99.456  77.271  1.00  0.00           O
ATOM   5876  C1  POPEX 209     109.616 101.216  75.252  1.00  0.00           C
ATOM   5879  C2  POPEX 209     110.706 101.036  74.171  1.00  0.00           C
ATOM   5881  O21 POPEX 209     110.166 100.386  73.021  1.00  0.00           O
ATOM   5882  C21 POPEX 209     110.056  99.086  73.012  1.00  0.00           C
ATOM   5883  O22 POPEX 209     110.186  98.336  73.972  1.00  0.00           O
ATOM   5884  C22 POPEX 209     109.966  98.706  71.552  1.00  0.00           C
ATOM   5887  C3  POPEX 209     112.096 100.496  74.662  1.00  0.00           C
ATOM   5890  O31 POPEX 209     113.156 101.066  73.871  1.00  0.00           O
ATOM   5891  C31 POPEX 209     114.236 100.316  73.572  1.00  0.00           C
ATOM   5892  O32 POPEX 209     115.386 100.696  73.672  1.00  0.00           O
ATOM   5893  C32 POPEX 209     113.876  99.006  72.872  1.00  0.00           C
ATOM   5896  C23 POPEX 209     109.616  97.226  71.321  1.00  0.00           C
ATOM   5899  C24 POPEX 209     109.906  96.806  69.881  1.00  0.00           C
ATOM   5902  C25 POPEX 209     109.106  97.586  68.822  1.00  0.00           C
ATOM   5905  C26 POPEX 209     109.266  96.936  67.432  1.00  0.00           C
ATOM   5908  C27 POPEX 209     108.306  97.496  66.371  1.00  0.00           C
ATOM   5911  C28 POPEX 209     108.066  96.506  65.222  1.00  0.00           C
ATOM   5914  C29 POPEX 209     107.106  95.416  65.631  1.00  0.00           C
ATOM   5916 0C21 POPEX 209     106.646  94.416  64.861  1.00  0.00           C
ATOM   5918 1C21 POPEX 209     107.036  94.136  63.432  1.00  0.00           C
ATOM   5921 2C21 POPEX 209     106.376  95.066  62.402  1.00  0.00           C
ATOM   5924 3C21 POPEX 209     106.476  94.506  60.972  1.00  0.00           C
ATOM   5927 4C21 POPEX 209     105.786  95.396  59.932  1.00  0.00           C
ATOM   5930 5C21 POPEX 209     106.056  94.946  58.481  1.00  0.00           C
ATOM   5933 6C21 POPEX 209     105.526  93.546  58.151  1.00  0.00           C
ATOM   5936 7C21 POPEX 209     105.726  93.176  56.672  1.00  0.00           C
ATOM   5939 8C21 POPEX 209     105.446  91.716  56.352  1.00  0.00           C
ATOM   5943  C33 POPEX 209     114.516  99.006  71.472  1.00  0.00           C
ATOM   5946  C34 POPEX 209     114.146  97.776  70.641  1.00  0.00           C
ATOM   5949  C35 POPEX 209     114.196  98.056  69.131  1.00  0.00           C
ATOM   5952  C36 POPEX 209     115.326  97.306  68.411  1.00  0.00           C
ATOM   5955  C37 POPEX 209     115.086  97.246  66.891  1.00  0.00           C
ATOM   5958  C38 POPEX 209     115.696  95.966  66.291  1.00  0.00           C
ATOM   5961  C39 POPEX 209     115.516  95.836  64.782  1.00  0.00           C
ATOM   5964 0C31 POPEX 209     116.326  94.646  64.251  1.00  0.00           C
ATOM   5967 1C31 POPEX 209     116.396  94.586  62.722  1.00  0.00           C
ATOM   5970 2C31 POPEX 209     117.396  93.526  62.242  1.00  0.00           C
ATOM   5973 3C31 POPEX 209     117.956  93.846  60.852  1.00  0.00           C
ATOM   5976 4C31 POPEX 209     118.766  92.676  60.272  1.00  0.00           C
ATOM   5979 5C31 POPEX 209     119.576  93.066  59.032  1.00  0.00           C
ATOM   5982 6C31 POPEX 209     120.146  91.846  58.302  1.00  0.00           C
ATOM   5986  NH3 POPEY 210      20.786  22.836  33.122  1.00  0.00           N
ATOM   5990  C12 POPEY 210      20.696  21.836  32.021  1.00  0.00           C
ATOM   5993  C11 POPEY 210      19.566  20.866  32.332  1.00  0.00           C
ATOM   5996  P   POPEY 210      20.396  18.506  32.972  1.00  0.00           P
ATOM   5997  O13 POPEY 210      19.136  17.726  32.902  1.00  0.00           O
ATOM   5998  O14 POPEY 210      21.266  18.496  31.792  1.00  0.00           O
ATOM   5999  O11 POPEY 210      21.246  17.976  34.212  1.00  0.00           O
ATOM   6000  O12 POPEY 210      19.976  19.976  33.381  1.00  0.00           O
ATOM   6001  C1  POPEY 210      22.266  18.836  34.762  1.00  0.00           C
ATOM   6004  C2  POPEY 210      21.956  19.296  36.222  1.00  0.00           C
ATOM   6006  O21 POPEY 210      22.506  18.466  37.262  1.00  0.00           O
ATOM   6007  C21 POPEY 210      23.816  18.556  37.452  1.00  0.00           C
ATOM   6008  O22 POPEY 210      24.636  18.846  36.592  1.00  0.00           O
ATOM   6009  C22 POPEY 210      24.156  18.446  38.931  1.00  0.00           C
ATOM   6012  C3  POPEY 210      20.436  19.486  36.462  1.00  0.00           C
ATOM   6015  O31 POPEY 210      20.146  19.816  37.842  1.00  0.00           O
ATOM   6016  C31 POPEY 210      19.906  18.756  38.622  1.00  0.00           C
ATOM   6017  O32 POPEY 210      19.766  17.606  38.232  1.00  0.00           O
ATOM   6018  C32 POPEY 210      19.866  19.206  40.082  1.00  0.00           C
ATOM   6021  C23 POPEY 210      24.666  19.796  39.461  1.00  0.00           C
ATOM   6024  C24 POPEY 210      23.556  20.846  39.612  1.00  0.00           C
ATOM   6027  C25 POPEY 210      23.006  20.956  41.041  1.00  0.00           C
ATOM   6030  C26 POPEY 210      23.966  21.646  42.012  1.00  0.00           C
ATOM   6033  C27 POPEY 210      23.526  21.476  43.472  1.00  0.00           C
ATOM   6036  C28 POPEY 210      24.506  22.126  44.442  1.00  0.00           C
ATOM   6039  C29 POPEY 210      24.156  21.866  45.892  1.00  0.00           C
ATOM   6041 0C21 POPEY 210      23.466  22.696  46.691  1.00  0.00           C
ATOM   6043 1C21 POPEY 210      22.876  24.026  46.262  1.00  0.00           C
ATOM   6046 2C21 POPEY 210      21.476  24.316  46.831  1.00  0.00           C
ATOM   6049 3C21 POPEY 210      20.906  25.606  46.231  1.00  0.00           C
ATOM   6052 4C21 POPEY 210      19.446  25.916  46.551  1.00  0.00           C
ATOM   6055 5C21 POPEY 210      19.146  26.186  48.032  1.00  0.00           C
ATOM   6058 6C21 POPEY 210      17.776  26.856  48.192  1.00  0.00           C
ATOM   6061 7C21 POPEY 210      17.366  27.076  49.642  1.00  0.00           C
ATOM   6064 8C21 POPEY 210      15.996  27.746  49.771  1.00  0.00           C
ATOM   6068  C33 POPEY 210      20.416  18.106  41.012  1.00  0.00           C
ATOM   6071  C34 POPEY 210      20.226  18.426  42.502  1.00  0.00           C
ATOM   6074  C35 POPEY 210      20.896  17.396  43.411  1.00  0.00           C
ATOM   6077  C36 POPEY 210      22.246  17.886  43.922  1.00  0.00           C
ATOM   6080  C37 POPEY 210      22.826  17.106  45.111  1.00  0.00           C
ATOM   6083  C38 POPEY 210      23.906  17.946  45.822  1.00  0.00           C
ATOM   6086  C39 POPEY 210      24.446  17.326  47.112  1.00  0.00           C
ATOM   6089 0C31 POPEY 210      25.356  18.316  47.861  1.00  0.00           C
ATOM   6092 1C31 POPEY 210      25.826  17.786  49.212  1.00  0.00           C
ATOM   6095 2C31 POPEY 210      26.326  18.876  50.172  1.00  0.00           C
ATOM   6098 3C31 POPEY 210      25.176  19.726  50.711  1.00  0.00           C
ATOM   6101 4C31 POPEY 210      25.586  20.666  51.862  1.00  0.00           C
ATOM   6104 5C31 POPEY 210      24.366  21.366  52.472  1.00  0.00           C
ATOM   6107 6C31 POPEY 210      24.736  22.436  53.481  1.00  0.00           C
ATOM   6111  NH3 POPEZ 211      62.046   4.396  30.732  1.00  0.00           N
ATOM   6115  C12 POPEZ 211      60.866   5.336  30.631  1.00  0.00           C
ATOM   6118  C11 POPEZ 211      60.356   5.846  31.992  1.00  0.00           C
ATOM   6121  P   POPEZ 211      57.746   5.596  31.982  1.00  0.00           P
ATOM   6122  O13 POPEZ 211      57.796   6.766  31.091  1.00  0.00           O
ATOM   6123  O14 POPEZ 211      56.936   4.456  31.512  1.00  0.00           O
ATOM   6124  O11 POPEZ 211      57.086   6.096  33.332  1.00  0.00           O
ATOM   6125  O12 POPEZ 211      59.196   5.116  32.411  1.00  0.00           O
ATOM   6126  C1  POPEZ 211      57.236   5.366  34.552  1.00  0.00           C
ATOM   6129  C2  POPEZ 211      58.016   6.216  35.592  1.00  0.00           C
ATOM   6131  O21 POPEZ 211      58.096   5.506  36.831  1.00  0.00           O
ATOM   6132  C21 POPEZ 211      56.996   5.376  37.572  1.00  0.00           C
ATOM   6133  O22 POPEZ 211      55.866   5.686  37.242  1.00  0.00           O
ATOM   6134  C22 POPEZ 211      57.476   4.746  38.871  1.00  0.00           C
ATOM   6137  C3  POPEZ 211      57.466   7.676  35.722  1.00  0.00           C
ATOM   6140  O31 POPEZ 211      58.386   8.586  36.332  1.00  0.00           O
ATOM   6141  C31 POPEZ 211      58.216   8.836  37.621  1.00  0.00           C
ATOM   6142  O32 POPEZ 211      57.466   8.236  38.372  1.00  0.00           O
ATOM   6143  C32 POPEZ 211      59.046  10.056  38.001  1.00  0.00           C
ATOM   6146  C23 POPEZ 211      56.486   4.736  40.051  1.00  0.00           C
ATOM   6149  C24 POPEZ 211      57.036   3.886  41.222  1.00  0.00           C
ATOM   6152  C25 POPEZ 211      56.096   3.896  42.421  1.00  0.00           C
ATOM   6155  C26 POPEZ 211      56.796   3.716  43.782  1.00  0.00           C
ATOM   6158  C27 POPEZ 211      56.946   2.266  44.242  1.00  0.00           C
ATOM   6161  C28 POPEZ 211      57.866   2.166  45.472  1.00  0.00           C
ATOM   6164  C29 POPEZ 211      58.026   0.764  45.972  1.00  0.00           C
ATOM   6166 0C21 POPEZ 211      57.766   0.304  47.212  1.00  0.00           C
ATOM   6168 1C21 POPEZ 211      57.216   1.084  48.392  1.00  0.00           C
ATOM   6171 2C21 POPEZ 211      56.146   0.304  49.152  1.00  0.00           C
ATOM   6174 3C21 POPEZ 211      56.706  -0.886  49.951  1.00  0.00           C
ATOM   6177 4C21 POPEZ 211      55.626  -1.916  50.342  1.00  0.00           C
ATOM   6180 5C21 POPEZ 211      54.466  -1.316  51.142  1.00  0.00           C
ATOM   6183 6C21 POPEZ 211      54.866  -0.816  52.532  1.00  0.00           C
ATOM   6186 7C21 POPEZ 211      53.736  -0.106  53.281  1.00  0.00           C
ATOM   6189 8C21 POPEZ 211      54.226   0.554  54.572  1.00  0.00           C
ATOM   6193  C33 POPEZ 211      58.496  10.796  39.232  1.00  0.00           C
ATOM   6196  C34 POPEZ 211      59.286  12.076  39.542  1.00  0.00           C
ATOM   6199  C35 POPEZ 211      59.326  12.426  41.031  1.00  0.00           C
ATOM   6202  C36 POPEZ 211      60.276  11.506  41.802  1.00  0.00           C
ATOM   6205  C37 POPEZ 211      60.246  11.696  43.322  1.00  0.00           C
ATOM   6208  C38 POPEZ 211      61.406  10.916  43.962  1.00  0.00           C
ATOM   6211  C39 POPEZ 211      61.486  11.016  45.492  1.00  0.00           C
ATOM   6214 0C31 POPEZ 211      62.696  10.226  46.002  1.00  0.00           C
ATOM   6217 1C31 POPEZ 211      63.126  10.586  47.432  1.00  0.00           C
ATOM   6220 2C31 POPEZ 211      64.516  10.016  47.722  1.00  0.00           C
ATOM   6223 3C31 POPEZ 211      65.076  10.326  49.111  1.00  0.00           C
ATOM   6226 4C31 POPEZ 211      65.436  11.806  49.342  1.00  0.00           C
ATOM   6229 5C31 POPEZ 211      66.156  11.976  50.682  1.00  0.00           C
ATOM   6232 6C31 POPEZ 211      66.576  13.406  51.002  1.00  0.00           C
ATOM   6236  NH3 POPEa 212      28.406  89.236  76.651  1.00  0.00           N
ATOM   6240  C12 POPEa 212      28.746  87.806  76.292  1.00  0.00           C
ATOM   6243  C11 POPEa 212      30.096  87.386  76.891  1.00  0.00           C
ATOM   6246  P   POPEa 212      31.336  85.106  77.072  1.00  0.00           P
ATOM   6247  O13 POPEa 212      32.446  85.716  77.812  1.00  0.00           O
ATOM   6248  O14 POPEa 212      30.926  83.756  77.512  1.00  0.00           O
ATOM   6249  O11 POPEa 212      31.526  85.186  75.512  1.00  0.00           O
ATOM   6250  O12 POPEa 212      30.066  86.016  77.291  1.00  0.00           O
ATOM   6251  C1  POPEa 212      32.786  85.536  74.931  1.00  0.00           C
ATOM   6254  C2  POPEa 212      33.296  84.326  74.111  1.00  0.00           C
ATOM   6256  O21 POPEa 212      34.716  84.266  74.111  1.00  0.00           O
ATOM   6257  C21 POPEa 212      35.546  85.306  73.972  1.00  0.00           C
ATOM   6258  O22 POPEa 212      36.656  85.356  74.492  1.00  0.00           O
ATOM   6259  C22 POPEa 212      35.136  86.406  72.992  1.00  0.00           C
ATOM   6262  C3  POPEa 212      32.626  84.216  72.702  1.00  0.00           C
ATOM   6265  O31 POPEa 212      32.706  82.936  72.031  1.00  0.00           O
ATOM   6266  C31 POPEa 212      33.866  82.686  71.452  1.00  0.00           C
ATOM   6267  O32 POPEa 212      34.926  83.216  71.692  1.00  0.00           O
ATOM   6268  C32 POPEa 212      33.666  81.666  70.342  1.00  0.00           C
ATOM   6271  C23 POPEa 212      35.876  86.256  71.642  1.00  0.00           C
ATOM   6274  C24 POPEa 212      35.116  86.806  70.431  1.00  0.00           C
ATOM   6277  C25 POPEa 212      34.696  88.266  70.562  1.00  0.00           C
ATOM   6280  C26 POPEa 212      34.496  88.876  69.172  1.00  0.00           C
ATOM   6283  C27 POPEa 212      33.856  90.266  69.191  1.00  0.00           C
ATOM   6286  C28 POPEa 212      33.846  90.896  67.782  1.00  0.00           C
ATOM   6289  C29 POPEa 212      32.936  92.096  67.742  1.00  0.00           C
ATOM   6291 0C21 POPEa 212      33.116  93.226  67.031  1.00  0.00           C
ATOM   6293 1C21 POPEa 212      34.266  93.566  66.111  1.00  0.00           C
ATOM   6296 2C21 POPEa 212      33.916  93.386  64.631  1.00  0.00           C
ATOM   6299 3C21 POPEa 212      33.946  91.926  64.152  1.00  0.00           C
ATOM   6302 4C21 POPEa 212      33.656  91.816  62.652  1.00  0.00           C
ATOM   6305 5C21 POPEa 212      34.856  92.216  61.782  1.00  0.00           C
ATOM   6308 6C21 POPEa 212      34.476  92.376  60.312  1.00  0.00           C
ATOM   6311 7C21 POPEa 212      35.666  92.126  59.372  1.00  0.00           C
ATOM   6314 8C21 POPEa 212      35.346  92.356  57.892  1.00  0.00           C
ATOM   6318  C33 POPEa 212      34.976  81.476  69.562  1.00  0.00           C
ATOM   6321  C34 POPEa 212      34.806  80.636  68.302  1.00  0.00           C
ATOM   6324  C35 POPEa 212      34.206  81.376  67.102  1.00  0.00           C
ATOM   6327  C36 POPEa 212      34.896  81.036  65.762  1.00  0.00           C
ATOM   6330  C37 POPEa 212      34.096  81.536  64.552  1.00  0.00           C
ATOM   6333  C38 POPEa 212      34.836  81.376  63.211  1.00  0.00           C
ATOM   6336  C39 POPEa 212      35.796  82.536  62.922  1.00  0.00           C
ATOM   6339 0C31 POPEa 212      36.656  82.296  61.681  1.00  0.00           C
ATOM   6342 1C31 POPEa 212      37.636  83.456  61.411  1.00  0.00           C
ATOM   6345 2C31 POPEa 212      38.776  83.096  60.451  1.00  0.00           C
ATOM   6348 3C31 POPEa 212      38.306  82.506  59.111  1.00  0.00           C
ATOM   6351 4C31 POPEa 212      39.466  82.376  58.112  1.00  0.00           C
ATOM   6354 5C31 POPEa 212      39.026  81.746  56.782  1.00  0.00           C
ATOM   6357 6C31 POPEa 212      40.156  81.686  55.742  1.00  0.00           C
ATOM   6361  NH3 POPEb 213      28.056  45.476  81.492  1.00  0.00           N
ATOM   6365  C12 POPEb 213      28.166  46.636  82.451  1.00  0.00           C
ATOM   6368  C11 POPEb 213      29.606  47.176  82.542  1.00  0.00           C
ATOM   6371  P   POPEb 213      31.446  45.346  82.011  1.00  0.00           P
ATOM   6372  O13 POPEb 213      32.266  44.396  82.812  1.00  0.00           O
ATOM   6373  O14 POPEb 213      30.556  44.766  80.992  1.00  0.00           O
ATOM   6374  O11 POPEb 213      32.336  46.456  81.321  1.00  0.00           O
ATOM   6375  O12 POPEb 213      30.516  46.176  83.002  1.00  0.00           O
ATOM   6376  C1  POPEb 213      33.656  46.096  80.881  1.00  0.00           C
ATOM   6379  C2  POPEb 213      34.036  46.596  79.462  1.00  0.00           C
ATOM   6381  O21 POPEb 213      32.926  46.486  78.541  1.00  0.00           O
ATOM   6382  C21 POPEb 213      32.516  45.296  78.142  1.00  0.00           C
ATOM   6383  O22 POPEb 213      33.056  44.226  78.381  1.00  0.00           O
ATOM   6384  C22 POPEb 213      31.276  45.476  77.261  1.00  0.00           C
ATOM   6387  C3  POPEb 213      35.356  45.886  79.021  1.00  0.00           C
ATOM   6390  O31 POPEb 213      35.796  46.146  77.672  1.00  0.00           O
ATOM   6391  C31 POPEb 213      36.626  47.176  77.551  1.00  0.00           C
ATOM   6392  O32 POPEb 213      36.936  47.936  78.462  1.00  0.00           O
ATOM   6393  C32 POPEb 213      37.096  47.336  76.122  1.00  0.00           C
ATOM   6396  C23 POPEb 213      31.506  44.796  75.902  1.00  0.00           C
ATOM   6399  C24 POPEb 213      30.406  45.036  74.861  1.00  0.00           C
ATOM   6402  C25 POPEb 213      30.726  44.196  73.622  1.00  0.00           C
ATOM   6405  C26 POPEb 213      29.776  44.346  72.431  1.00  0.00           C
ATOM   6408  C27 POPEb 213      30.056  43.326  71.301  1.00  0.00           C
ATOM   6411  C28 POPEb 213      31.566  43.126  71.002  1.00  0.00           C
ATOM   6414  C29 POPEb 213      31.996  42.096  69.981  1.00  0.00           C
ATOM   6416 0C21 POPEb 213      31.556  41.866  68.731  1.00  0.00           C
ATOM   6418 1C21 POPEb 213      30.496  42.586  67.941  1.00  0.00           C
ATOM   6421 2C21 POPEb 213      30.906  42.746  66.462  1.00  0.00           C
ATOM   6424 3C21 POPEb 213      32.056  43.756  66.252  1.00  0.00           C
ATOM   6427 4C21 POPEb 213      32.486  43.876  64.782  1.00  0.00           C
ATOM   6430 5C21 POPEb 213      33.646  44.876  64.591  1.00  0.00           C
ATOM   6433 6C21 POPEb 213      34.036  45.096  63.122  1.00  0.00           C
ATOM   6436 7C21 POPEb 213      35.206  46.076  62.951  1.00  0.00           C
ATOM   6439 8C21 POPEb 213      35.616  46.326  61.492  1.00  0.00           C
ATOM   6443  C33 POPEb 213      36.576  48.676  75.552  1.00  0.00           C
ATOM   6446  C34 POPEb 213      35.106  48.586  75.141  1.00  0.00           C
ATOM   6449  C35 POPEb 213      34.896  47.776  73.852  1.00  0.00           C
ATOM   6452  C36 POPEb 213      33.846  48.366  72.921  1.00  0.00           C
ATOM   6455  C37 POPEb 213      33.976  47.866  71.472  1.00  0.00           C
ATOM   6458  C38 POPEb 213      32.706  48.246  70.711  1.00  0.00           C
ATOM   6461  C39 POPEb 213      32.536  47.776  69.271  1.00  0.00           C
ATOM   6464 0C31 POPEb 213      33.456  48.436  68.232  1.00  0.00           C
ATOM   6467 1C31 POPEb 213      32.786  48.376  66.852  1.00  0.00           C
ATOM   6470 2C31 POPEb 213      33.596  48.996  65.722  1.00  0.00           C
ATOM   6473 3C31 POPEb 213      32.846  48.886  64.381  1.00  0.00           C
ATOM   6476 4C31 POPEb 213      33.506  49.666  63.252  1.00  0.00           C
ATOM   6479 5C31 POPEb 213      33.016  49.206  61.872  1.00  0.00           C
ATOM   6482 6C31 POPEb 213      33.686  49.936  60.711  1.00  0.00           C
ATOM   6486  NH3 POPEc 214      80.826 124.086  31.571  1.00  0.00           N
ATOM   6490  C12 POPEc 214      79.846 122.976  31.282  1.00  0.00           C
ATOM   6493  C11 POPEc 214      80.386 121.626  31.782  1.00  0.00           C
ATOM   6496  P   POPEc 214      79.916 119.166  30.972  1.00  0.00           P
ATOM   6497  O13 POPEc 214      78.796 118.186  30.942  1.00  0.00           O
ATOM   6498  O14 POPEc 214      80.716 119.356  29.742  1.00  0.00           O
ATOM   6499  O11 POPEc 214      80.946 118.686  32.082  1.00  0.00           O
ATOM   6500  O12 POPEc 214      79.446 120.586  31.501  1.00  0.00           O
ATOM   6501  C1  POPEc 214      81.696 117.496  31.792  1.00  0.00           C
ATOM   6504  C2  POPEc 214      81.816 116.606  33.042  1.00  0.00           C
ATOM   6506  O21 POPEc 214      82.836 115.646  32.772  1.00  0.00           O
ATOM   6507  C21 POPEc 214      83.596 115.176  33.752  1.00  0.00           C
ATOM   6508  O22 POPEc 214      84.186 114.096  33.652  1.00  0.00           O
ATOM   6509  C22 POPEc 214      83.766 116.146  34.921  1.00  0.00           C
ATOM   6512  C3  POPEc 214      80.536 115.836  33.422  1.00  0.00           C
ATOM   6515  O31 POPEc 214      80.696 115.196  34.711  1.00  0.00           O
ATOM   6516  C31 POPEc 214      79.516 114.836  35.232  1.00  0.00           C
ATOM   6517  O32 POPEc 214      78.446 115.126  34.711  1.00  0.00           O
ATOM   6518  C32 POPEc 214      79.666 114.086  36.552  1.00  0.00           C
ATOM   6521  C23 POPEc 214      84.956 115.876  35.862  1.00  0.00           C
ATOM   6524  C24 POPEc 214      85.216 117.096  36.771  1.00  0.00           C
ATOM   6527  C25 POPEc 214      84.376 117.106  38.052  1.00  0.00           C
ATOM   6530  C26 POPEc 214      85.096 116.386  39.191  1.00  0.00           C
ATOM   6533  C27 POPEc 214      84.376 116.486  40.532  1.00  0.00           C
ATOM   6536  C28 POPEc 214      85.306 116.126  41.712  1.00  0.00           C
ATOM   6539  C29 POPEc 214      84.666 116.426  43.042  1.00  0.00           C
ATOM   6541 0C21 POPEc 214      85.116 117.306  43.962  1.00  0.00           C
ATOM   6543 1C21 POPEc 214      86.356 118.156  43.812  1.00  0.00           C
ATOM   6546 2C21 POPEc 214      86.386 119.356  44.781  1.00  0.00           C
ATOM   6549 3C21 POPEc 214      87.706 120.156  44.682  1.00  0.00           C
ATOM   6552 4C21 POPEc 214      87.686 121.446  45.521  1.00  0.00           C
ATOM   6555 5C21 POPEc 214      89.086 122.026  45.802  1.00  0.00           C
ATOM   6558 6C21 POPEc 214      89.966 122.206  44.562  1.00  0.00           C
ATOM   6561 7C21 POPEc 214      91.336 122.816  44.911  1.00  0.00           C
ATOM   6564 8C21 POPEc 214      92.406 122.546  43.842  1.00  0.00           C
ATOM   6568  C33 POPEc 214      81.106 113.876  37.091  1.00  0.00           C
ATOM   6571  C34 POPEc 214      81.066 113.236  38.502  1.00  0.00           C
ATOM   6574  C35 POPEc 214      82.446 112.916  39.082  1.00  0.00           C
ATOM   6577  C36 POPEc 214      82.376 112.326  40.511  1.00  0.00           C
ATOM   6580  C37 POPEc 214      83.746 111.846  41.002  1.00  0.00           C
ATOM   6583  C38 POPEc 214      83.856 111.586  42.522  1.00  0.00           C
ATOM   6586  C39 POPEc 214      84.746 112.616  43.242  1.00  0.00           C
ATOM   6589 0C31 POPEc 214      85.466 112.056  44.492  1.00  0.00           C
ATOM   6592 1C31 POPEc 214      86.286 113.146  45.191  1.00  0.00           C
ATOM   6595 2C31 POPEc 214      87.056 112.656  46.431  1.00  0.00           C
ATOM   6598 3C31 POPEc 214      87.606 113.816  47.271  1.00  0.00           C
ATOM   6601 4C31 POPEc 214      87.266 113.706  48.771  1.00  0.00           C
ATOM   6604 5C31 POPEc 214      87.606 114.986  49.542  1.00  0.00           C
ATOM   6607 6C31 POPEc 214      87.406 114.856  51.052  1.00  0.00           C
ATOM   6611  NH3 POPEd 215     125.676  44.996  35.501  1.00  0.00           N
ATOM   6615  C12 POPEd 215     127.086  44.526  35.352  1.00  0.00           C
ATOM   6618  C11 POPEd 215     127.896  45.596  34.642  1.00  0.00           C
ATOM   6621  P   POPEd 215     130.086  45.606  36.041  1.00  0.00           P
ATOM   6622  O13 POPEd 215     131.466  45.946  35.612  1.00  0.00           O
ATOM   6623  O14 POPEd 215     129.986  44.486  36.992  1.00  0.00           O
ATOM   6624  O11 POPEd 215     129.326  46.876  36.611  1.00  0.00           O
ATOM   6625  O12 POPEd 215     129.286  45.276  34.731  1.00  0.00           O
ATOM   6626  C1  POPEd 215     129.876  47.836  37.502  1.00  0.00           C
ATOM   6629  C2  POPEd 215     129.916  47.336  38.992  1.00  0.00           C
ATOM   6631  O21 POPEd 215     128.926  48.016  39.791  1.00  0.00           O
ATOM   6632  C21 POPEd 215     127.846  47.306  40.102  1.00  0.00           C
ATOM   6633  O22 POPEd 215     127.566  46.206  39.661  1.00  0.00           O
ATOM   6634  C22 POPEd 215     126.926  48.146  41.021  1.00  0.00           C
ATOM   6637  C3  POPEd 215     131.306  47.656  39.602  1.00  0.00           C
ATOM   6640  O31 POPEd 215     131.596  46.766  40.682  1.00  0.00           O
ATOM   6641  C31 POPEd 215     131.566  47.076  42.002  1.00  0.00           C
ATOM   6642  O32 POPEd 215     131.966  46.296  42.842  1.00  0.00           O
ATOM   6643  C32 POPEd 215     131.056  48.486  42.361  1.00  0.00           C
ATOM   6646  C23 POPEd 215     127.376  48.376  42.502  1.00  0.00           C
ATOM   6649  C24 POPEd 215     126.276  49.046  43.352  1.00  0.00           C
ATOM   6652  C25 POPEd 215     126.336  48.896  44.872  1.00  0.00           C
ATOM   6655  C26 POPEd 215     127.666  49.246  45.532  1.00  0.00           C
ATOM   6658  C27 POPEd 215     127.936  48.366  46.771  1.00  0.00           C
ATOM   6661  C28 POPEd 215     127.366  48.926  48.081  1.00  0.00           C
ATOM   6664  C29 POPEd 215     125.876  48.716  48.211  1.00  0.00           C
ATOM   6666 0C21 POPEd 215     125.216  48.096  49.212  1.00  0.00           C
ATOM   6668 1C21 POPEd 215     125.796  47.506  50.472  1.00  0.00           C
ATOM   6671 2C21 POPEd 215     125.216  48.216  51.701  1.00  0.00           C
ATOM   6674 3C21 POPEd 215     125.806  47.716  53.032  1.00  0.00           C
ATOM   6677 4C21 POPEd 215     126.796  48.716  53.672  1.00  0.00           C
ATOM   6680 5C21 POPEd 215     126.136  49.986  54.232  1.00  0.00           C
ATOM   6683 6C21 POPEd 215     127.176  51.046  54.572  1.00  0.00           C
ATOM   6686 7C21 POPEd 215     126.576  52.366  55.091  1.00  0.00           C
ATOM   6689 8C21 POPEd 215     127.616  53.486  55.111  1.00  0.00           C
ATOM   6693  C33 POPEd 215     131.216  48.766  43.882  1.00  0.00           C
ATOM   6696  C34 POPEd 215     131.116  50.256  44.261  1.00  0.00           C
ATOM   6699  C35 POPEd 215     131.776  50.586  45.622  1.00  0.00           C
ATOM   6702  C36 POPEd 215     131.146  49.876  46.831  1.00  0.00           C
ATOM   6705  C37 POPEd 215     131.896  50.146  48.141  1.00  0.00           C
ATOM   6708  C38 POPEd 215     131.166  49.626  49.391  1.00  0.00           C
ATOM   6711  C39 POPEd 215     131.966  49.906  50.682  1.00  0.00           C
ATOM   6714 0C31 POPEd 215     131.236  49.536  51.972  1.00  0.00           C
ATOM   6717 1C31 POPEd 215     132.126  49.756  53.211  1.00  0.00           C
ATOM   6720 2C31 POPEd 215     131.336  49.846  54.531  1.00  0.00           C
ATOM   6723 3C31 POPEd 215     130.506  48.596  54.881  1.00  0.00           C
ATOM   6726 4C31 POPEd 215     131.376  47.366  55.212  1.00  0.00           C
ATOM   6729 5C31 POPEd 215     130.566  46.256  55.902  1.00  0.00           C
ATOM   6732 6C31 POPEd 215     131.436  45.256  56.662  1.00  0.00           C
ATOM   6736  NH3 POPEe 216     110.256  43.206  38.982  1.00  0.00           N
ATOM   6740  C12 POPEe 216     108.926  43.236  39.682  1.00  0.00           C
ATOM   6743  C11 POPEe 216     108.046  42.056  39.251  1.00  0.00           C
ATOM   6746  P   POPEe 216     107.976  39.466  39.071  1.00  0.00           P
ATOM   6747  O13 POPEe 216     106.736  39.796  38.322  1.00  0.00           O
ATOM   6748  O14 POPEe 216     108.996  38.736  38.292  1.00  0.00           O
ATOM   6749  O11 POPEe 216     107.556  38.666  40.361  1.00  0.00           O
ATOM   6750  O12 POPEe 216     108.636  40.816  39.612  1.00  0.00           O
ATOM   6751  C1  POPEe 216     107.646  39.016  41.732  1.00  0.00           C
ATOM   6754  C2  POPEe 216     106.246  39.096  42.432  1.00  0.00           C
ATOM   6756  O21 POPEe 216     106.266  38.576  43.772  1.00  0.00           O
ATOM   6757  C21 POPEe 216     106.976  39.246  44.672  1.00  0.00           C
ATOM   6758  O22 POPEe 216     107.626  40.256  44.451  1.00  0.00           O
ATOM   6759  C22 POPEe 216     106.886  38.516  46.012  1.00  0.00           C
ATOM   6762  C3  POPEe 216     105.216  38.246  41.621  1.00  0.00           C
ATOM   6765  O31 POPEe 216     103.886  38.216  42.182  1.00  0.00           O
ATOM   6766  C31 POPEe 216     103.626  37.256  43.081  1.00  0.00           C
ATOM   6767  O32 POPEe 216     104.456  36.546  43.622  1.00  0.00           O
ATOM   6768  C32 POPEe 216     102.116  37.136  43.222  1.00  0.00           C
ATOM   6771  C23 POPEe 216     108.176  38.606  46.852  1.00  0.00           C
ATOM   6774  C24 POPEe 216     108.326  37.426  47.821  1.00  0.00           C
ATOM   6777  C25 POPEe 216     108.876  37.806  49.201  1.00  0.00           C
ATOM   6780  C26 POPEe 216     107.876  38.616  50.041  1.00  0.00           C
ATOM   6783  C27 POPEe 216     108.276  38.696  51.522  1.00  0.00           C
ATOM   6786  C28 POPEe 216     107.466  39.746  52.291  1.00  0.00           C
ATOM   6789  C29 POPEe 216     107.746  39.716  53.782  1.00  0.00           C
ATOM   6791 0C21 POPEe 216     108.316  40.696  54.502  1.00  0.00           C
ATOM   6793 1C21 POPEe 216     108.796  42.026  53.972  1.00  0.00           C
ATOM   6796 2C21 POPEe 216     107.666  43.016  53.661  1.00  0.00           C
ATOM   6799 3C21 POPEe 216     106.896  43.486  54.902  1.00  0.00           C
ATOM   6802 4C21 POPEe 216     105.756  44.446  54.531  1.00  0.00           C
ATOM   6805 5C21 POPEe 216     104.956  44.946  55.732  1.00  0.00           C
ATOM   6808 6C21 POPEe 216     103.846  45.926  55.332  1.00  0.00           C
ATOM   6811 7C21 POPEe 216     102.936  46.286  56.512  1.00  0.00           C
ATOM   6814 8C21 POPEe 216     101.776  47.206  56.102  1.00  0.00           C
ATOM   6818  C33 POPEe 216     101.666  36.136  44.321  1.00  0.00           C
ATOM   6821  C34 POPEe 216     101.696  36.706  45.742  1.00  0.00           C
ATOM   6824  C35 POPEe 216     101.366  35.666  46.821  1.00  0.00           C
ATOM   6827  C36 POPEe 216     102.616  34.866  47.212  1.00  0.00           C
ATOM   6830  C37 POPEe 216     102.326  33.696  48.151  1.00  0.00           C
ATOM   6833  C38 POPEe 216     103.586  32.846  48.332  1.00  0.00           C
ATOM   6836  C39 POPEe 216     103.436  31.606  49.212  1.00  0.00           C
ATOM   6839 0C31 POPEe 216     103.356  31.916  50.711  1.00  0.00           C
ATOM   6842 1C31 POPEe 216     103.586  30.656  51.562  1.00  0.00           C
ATOM   6845 2C31 POPEe 216     103.806  30.946  53.052  1.00  0.00           C
ATOM   6848 3C31 POPEe 216     102.546  31.316  53.841  1.00  0.00           C
ATOM   6851 4C31 POPEe 216     102.876  31.426  55.332  1.00  0.00           C
ATOM   6854 5C31 POPEe 216     101.756  31.996  56.201  1.00  0.00           C
ATOM   6857 6C31 POPEe 216     102.166  32.066  57.672  1.00  0.00           C
ATOM   6861  NH3 POPEf 217      56.096 120.936  32.642  1.00  0.00           N
ATOM   6865  C12 POPEf 217      55.546 122.316  32.351  1.00  0.00           C
ATOM   6868  C11 POPEf 217      56.476 123.106  31.412  1.00  0.00           C
ATOM   6871  P   POPEf 217      55.186 125.326  30.992  1.00  0.00           P
ATOM   6872  O13 POPEf 217      55.606 126.206  29.882  1.00  0.00           O
ATOM   6873  O14 POPEf 217      54.096 124.376  30.701  1.00  0.00           O
ATOM   6874  O11 POPEf 217      54.766 126.276  32.152  1.00  0.00           O
ATOM   6875  O12 POPEf 217      56.386 124.516  31.602  1.00  0.00           O
ATOM   6876  C1  POPEf 217      54.316 125.786  33.411  1.00  0.00           C
ATOM   6879  C2  POPEf 217      55.426 125.886  34.472  1.00  0.00           C
ATOM   6881  O21 POPEf 217      54.986 125.146  35.622  1.00  0.00           O
ATOM   6882  C21 POPEf 217      55.916 124.496  36.272  1.00  0.00           C
ATOM   6883  O22 POPEf 217      57.036 124.216  35.852  1.00  0.00           O
ATOM   6884  C22 POPEf 217      55.406 124.216  37.681  1.00  0.00           C
ATOM   6887  C3  POPEf 217      55.686 127.366  34.882  1.00  0.00           C
ATOM   6890  O31 POPEf 217      56.736 127.496  35.872  1.00  0.00           O
ATOM   6891  C31 POPEf 217      56.396 127.906  37.091  1.00  0.00           C
ATOM   6892  O32 POPEf 217      55.286 128.226  37.462  1.00  0.00           O
ATOM   6893  C32 POPEf 217      57.646 127.916  37.972  1.00  0.00           C
ATOM   6896  C23 POPEf 217      56.536 123.746  38.622  1.00  0.00           C
ATOM   6899  C24 POPEf 217      56.016 123.256  39.981  1.00  0.00           C
ATOM   6902  C25 POPEf 217      56.256 124.236  41.132  1.00  0.00           C
ATOM   6905  C26 POPEf 217      55.936 123.606  42.502  1.00  0.00           C
ATOM   6908  C27 POPEf 217      56.406 124.456  43.692  1.00  0.00           C
ATOM   6911  C28 POPEf 217      55.506 124.326  44.952  1.00  0.00           C
ATOM   6914  C29 POPEf 217      55.436 122.926  45.511  1.00  0.00           C
ATOM   6916 0C21 POPEf 217      55.226 122.576  46.792  1.00  0.00           C
ATOM   6918 1C21 POPEf 217      54.986 123.506  47.951  1.00  0.00           C
ATOM   6921 2C21 POPEf 217      54.176 122.936  49.131  1.00  0.00           C
ATOM   6924 3C21 POPEf 217      54.946 121.886  49.962  1.00  0.00           C
ATOM   6927 4C21 POPEf 217      54.626 121.946  51.462  1.00  0.00           C
ATOM   6930 5C21 POPEf 217      53.186 121.526  51.812  1.00  0.00           C
ATOM   6933 6C21 POPEf 217      52.926 121.576  53.332  1.00  0.00           C
ATOM   6936 7C21 POPEf 217      51.456 121.316  53.692  1.00  0.00           C
ATOM   6939 8C21 POPEf 217      51.206 121.396  55.202  1.00  0.00           C
ATOM   6943  C33 POPEf 217      57.356 127.866  39.492  1.00  0.00           C
ATOM   6946  C34 POPEf 217      58.646 127.936  40.321  1.00  0.00           C
ATOM   6949  C35 POPEf 217      59.186 129.356  40.542  1.00  0.00           C
ATOM   6952  C36 POPEf 217      60.716 129.376  40.662  1.00  0.00           C
ATOM   6955  C37 POPEf 217      61.286 130.486  41.562  1.00  0.00           C
ATOM   6958  C38 POPEf 217      61.136 130.206  43.062  1.00  0.00           C
ATOM   6961  C39 POPEf 217      62.116 129.146  43.562  1.00  0.00           C
ATOM   6964 0C31 POPEf 217      61.936 128.916  45.062  1.00  0.00           C
ATOM   6967 1C31 POPEf 217      63.066 128.056  45.662  1.00  0.00           C
ATOM   6970 2C31 POPEf 217      63.196 128.246  47.182  1.00  0.00           C
ATOM   6973 3C31 POPEf 217      61.906 127.876  47.931  1.00  0.00           C
ATOM   6976 4C31 POPEf 217      61.966 128.126  49.442  1.00  0.00           C
ATOM   6979 5C31 POPEf 217      60.556 128.096  50.051  1.00  0.00           C
ATOM   6982 6C31 POPEf 217      60.566 128.166  51.582  1.00  0.00           C
ATOM   6986  NH3 POPEg 218      88.526  -2.036  77.112  1.00  0.00           N
ATOM   6990  C12 POPEg 218      88.636  -0.556  77.201  1.00  0.00           C
ATOM   6993  C11 POPEg 218      89.826  -0.096  76.352  1.00  0.00           C
ATOM   6996  P   POPEg 218      92.076  -0.426  77.612  1.00  0.00           P
ATOM   6997  O13 POPEg 218      91.386  -0.026  78.852  1.00  0.00           O
ATOM   6998  O14 POPEg 218      93.186  -1.406  77.711  1.00  0.00           O
ATOM   6999  O11 POPEg 218      92.576   0.834  76.802  1.00  0.00           O
ATOM   7000  O12 POPEg 218      90.986  -0.926  76.581  1.00  0.00           O
ATOM   7001  C1  POPEg 218      93.276   0.684  75.552  1.00  0.00           C
ATOM   7004  C2  POPEg 218      92.396   0.694  74.251  1.00  0.00           C
ATOM   7006  O21 POPEg 218      93.306   0.714  73.141  1.00  0.00           O
ATOM   7007  C21 POPEg 218      93.576  -0.416  72.521  1.00  0.00           C
ATOM   7008  O22 POPEg 218      92.996  -1.476  72.652  1.00  0.00           O
ATOM   7009  C22 POPEg 218      94.846  -0.176  71.701  1.00  0.00           C
ATOM   7012  C3  POPEg 218      91.496   1.954  74.101  1.00  0.00           C
ATOM   7015  O31 POPEg 218      90.786   1.944  72.831  1.00  0.00           O
ATOM   7016  C31 POPEg 218      90.426   3.146  72.392  1.00  0.00           C
ATOM   7017  O32 POPEg 218      90.456   4.176  73.052  1.00  0.00           O
ATOM   7018  C32 POPEg 218      89.956   3.056  70.932  1.00  0.00           C
ATOM   7021  C23 POPEg 218      94.596   0.204  70.222  1.00  0.00           C
ATOM   7024  C24 POPEg 218      95.406   1.444  69.832  1.00  0.00           C
ATOM   7027  C25 POPEg 218      95.296   1.794  68.352  1.00  0.00           C
ATOM   7030  C26 POPEg 218      96.316   2.856  67.912  1.00  0.00           C
ATOM   7033  C27 POPEg 218      96.556   2.886  66.402  1.00  0.00           C
ATOM   7036  C28 POPEg 218      97.196   4.196  65.902  1.00  0.00           C
ATOM   7039  C29 POPEg 218      98.416   4.566  66.701  1.00  0.00           C
ATOM   7041 0C21 POPEg 218      99.686   4.616  66.282  1.00  0.00           C
ATOM   7043 1C21 POPEg 218     100.206   4.376  64.881  1.00  0.00           C
ATOM   7046 2C21 POPEg 218     100.986   3.056  64.822  1.00  0.00           C
ATOM   7049 3C21 POPEg 218     101.696   2.846  63.481  1.00  0.00           C
ATOM   7052 4C21 POPEg 218     102.246   1.424  63.392  1.00  0.00           C
ATOM   7055 5C21 POPEg 218     103.116   1.134  62.161  1.00  0.00           C
ATOM   7058 6C21 POPEg 218     102.346   1.144  60.841  1.00  0.00           C
ATOM   7061 7C21 POPEg 218     103.186   0.534  59.712  1.00  0.00           C
ATOM   7064 8C21 POPEg 218     102.496   0.584  58.352  1.00  0.00           C
ATOM   7068  C33 POPEg 218      90.896   3.836  69.972  1.00  0.00           C
ATOM   7071  C34 POPEg 218      90.186   4.436  68.752  1.00  0.00           C
ATOM   7074  C35 POPEg 218      89.756   3.436  67.672  1.00  0.00           C
ATOM   7077  C36 POPEg 218      88.676   4.016  66.742  1.00  0.00           C
ATOM   7080  C37 POPEg 218      88.236   3.026  65.651  1.00  0.00           C
ATOM   7083  C38 POPEg 218      86.926   3.446  64.962  1.00  0.00           C
ATOM   7086  C39 POPEg 218      86.126   2.266  64.372  1.00  0.00           C
ATOM   7089 0C31 POPEg 218      86.556   1.804  62.972  1.00  0.00           C
ATOM   7092 1C31 POPEg 218      87.826   0.934  62.922  1.00  0.00           C
ATOM   7095 2C31 POPEg 218      88.026   0.264  61.551  1.00  0.00           C
ATOM   7098 3C31 POPEg 218      88.446   1.244  60.441  1.00  0.00           C
ATOM   7101 4C31 POPEg 218      87.746   0.994  59.102  1.00  0.00           C
ATOM   7104 5C31 POPEg 218      88.136   2.036  58.042  1.00  0.00           C
ATOM   7107 6C31 POPEg 218      87.346   1.914  56.732  1.00  0.00           C
ATOM   7111  NH3 POPEh 219     115.246  70.866  74.162  1.00  0.00           N
ATOM   7115  C12 POPEh 219     114.466  71.076  72.881  1.00  0.00           C
ATOM   7118  C11 POPEh 219     112.956  71.216  73.181  1.00  0.00           C
ATOM   7121  P   POPEh 219     110.596  70.796  72.201  1.00  0.00           P
ATOM   7122  O13 POPEh 219     110.076  69.796  73.161  1.00  0.00           O
ATOM   7123  O14 POPEh 219     110.286  72.226  72.451  1.00  0.00           O
ATOM   7124  O11 POPEh 219     110.136  70.376  70.751  1.00  0.00           O
ATOM   7125  O12 POPEh 219     112.176  70.676  72.101  1.00  0.00           O
ATOM   7126  C1  POPEh 219     110.906  70.656  69.572  1.00  0.00           C
ATOM   7129  C2  POPEh 219     110.506  71.996  68.892  1.00  0.00           C
ATOM   7131  O21 POPEh 219     110.826  71.886  67.492  1.00  0.00           O
ATOM   7132  C21 POPEh 219     109.916  72.436  66.672  1.00  0.00           C
ATOM   7133  O22 POPEh 219     108.966  73.116  67.021  1.00  0.00           O
ATOM   7134  C22 POPEh 219     110.166  72.006  65.222  1.00  0.00           C
ATOM   7137  C3  POPEh 219     111.176  73.216  69.612  1.00  0.00           C
ATOM   7140  O31 POPEh 219     111.356  74.396  68.812  1.00  0.00           O
ATOM   7141  C31 POPEh 219     112.576  74.916  68.631  1.00  0.00           C
ATOM   7142  O32 POPEh 219     112.796  76.106  68.552  1.00  0.00           O
ATOM   7143  C32 POPEh 219     113.676  73.856  68.442  1.00  0.00           C
ATOM   7146  C23 POPEh 219     108.906  72.226  64.342  1.00  0.00           C
ATOM   7149  C24 POPEh 219     109.026  71.606  62.941  1.00  0.00           C
ATOM   7152  C25 POPEh 219     108.496  70.166  62.842  1.00  0.00           C
ATOM   7155  C26 POPEh 219     106.976  70.096  62.602  1.00  0.00           C
ATOM   7158  C27 POPEh 219     106.456  68.646  62.492  1.00  0.00           C
ATOM   7161  C28 POPEh 219     104.936  68.556  62.222  1.00  0.00           C
ATOM   7164  C29 POPEh 219     104.346  67.216  62.562  1.00  0.00           C
ATOM   7166 0C21 POPEh 219     104.516  66.636  63.762  1.00  0.00           C
ATOM   7168 1C21 POPEh 219     104.086  65.256  64.172  1.00  0.00           C
ATOM   7171 2C21 POPEh 219     105.136  64.196  63.782  1.00  0.00           C
ATOM   7174 3C21 POPEh 219     106.586  64.636  64.062  1.00  0.00           C
ATOM   7177 4C21 POPEh 219     107.636  63.556  63.782  1.00  0.00           C
ATOM   7180 5C21 POPEh 219     107.646  62.396  64.791  1.00  0.00           C
ATOM   7183 6C21 POPEh 219     107.986  62.806  66.231  1.00  0.00           C
ATOM   7186 7C21 POPEh 219     109.436  63.266  66.402  1.00  0.00           C
ATOM   7189 8C21 POPEh 219     109.836  63.596  67.842  1.00  0.00           C
ATOM   7193  C33 POPEh 219     114.476  74.166  67.172  1.00  0.00           C
ATOM   7196  C34 POPEh 219     113.596  74.026  65.922  1.00  0.00           C
ATOM   7199  C35 POPEh 219     114.316  74.406  64.631  1.00  0.00           C
ATOM   7202  C36 POPEh 219     115.386  73.396  64.212  1.00  0.00           C
ATOM   7205  C37 POPEh 219     115.916  73.726  62.812  1.00  0.00           C
ATOM   7208  C38 POPEh 219     117.006  72.776  62.322  1.00  0.00           C
ATOM   7211  C39 POPEh 219     117.496  73.126  60.911  1.00  0.00           C
ATOM   7214 0C31 POPEh 219     118.016  74.566  60.781  1.00  0.00           C
ATOM   7217 1C31 POPEh 219     118.506  74.936  59.372  1.00  0.00           C
ATOM   7220 2C31 POPEh 219     118.796  76.436  59.251  1.00  0.00           C
ATOM   7223 3C31 POPEh 219     117.736  77.216  58.462  1.00  0.00           C
ATOM   7226 4C31 POPEh 219     117.736  76.866  56.972  1.00  0.00           C
ATOM   7229 5C31 POPEh 219     116.836  77.786  56.142  1.00  0.00           C
ATOM   7232 6C31 POPEh 219     116.646  77.276  54.712  1.00  0.00           C
ATOM   7236  NH3 POPEi 220      72.756  96.106  32.291  1.00  0.00           N
ATOM   7240  C12 POPEi 220      73.356  97.266  33.052  1.00  0.00           C
ATOM   7243  C11 POPEi 220      74.086  98.316  32.192  1.00  0.00           C
ATOM   7246  P   POPEi 220      74.956 100.626  33.332  1.00  0.00           P
ATOM   7247  O13 POPEi 220      76.386 100.996  33.271  1.00  0.00           O
ATOM   7248  O14 POPEi 220      74.036 101.366  32.421  1.00  0.00           O
ATOM   7249  O11 POPEi 220      74.356 100.746  34.791  1.00  0.00           O
ATOM   7250  O12 POPEi 220      74.906  99.076  33.062  1.00  0.00           O
ATOM   7251  C1  POPEi 220      75.176 100.866  35.951  1.00  0.00           C
ATOM   7254  C2  POPEi 220      74.526 101.826  36.982  1.00  0.00           C
ATOM   7256  O21 POPEi 220      75.476 101.986  38.042  1.00  0.00           O
ATOM   7257  C21 POPEi 220      75.596 103.216  38.502  1.00  0.00           C
ATOM   7258  O22 POPEi 220      75.036 104.206  38.081  1.00  0.00           O
ATOM   7259  C22 POPEi 220      76.436 103.176  39.771  1.00  0.00           C
ATOM   7262  C3  POPEi 220      73.186 101.286  37.572  1.00  0.00           C
ATOM   7265  O31 POPEi 220      72.476 102.306  38.322  1.00  0.00           O
ATOM   7266  C31 POPEi 220      72.576 102.286  39.642  1.00  0.00           C
ATOM   7267  O32 POPEi 220      73.126 101.436  40.312  1.00  0.00           O
ATOM   7268  C32 POPEi 220      71.896 103.526  40.232  1.00  0.00           C
ATOM   7271  C23 POPEi 220      77.616 104.156  39.701  1.00  0.00           C
ATOM   7274  C24 POPEi 220      78.426 104.196  41.012  1.00  0.00           C
ATOM   7277  C25 POPEi 220      77.596 104.616  42.231  1.00  0.00           C
ATOM   7280  C26 POPEi 220      77.186 103.436  43.131  1.00  0.00           C
ATOM   7283  C27 POPEi 220      75.996 103.826  44.032  1.00  0.00           C
ATOM   7286  C28 POPEi 220      76.016 103.156  45.422  1.00  0.00           C
ATOM   7289  C29 POPEi 220      74.776 103.546  46.182  1.00  0.00           C
ATOM   7291 0C21 POPEi 220      74.666 104.386  47.242  1.00  0.00           C
ATOM   7293 1C21 POPEi 220      75.766 105.136  47.941  1.00  0.00           C
ATOM   7296 2C21 POPEi 220      75.856 104.776  49.442  1.00  0.00           C
ATOM   7299 3C21 POPEi 220      74.676 105.276  50.301  1.00  0.00           C
ATOM   7302 4C21 POPEi 220      74.736 104.696  51.722  1.00  0.00           C
ATOM   7305 5C21 POPEi 220      73.416 104.756  52.502  1.00  0.00           C
ATOM   7308 6C21 POPEi 220      73.546 104.026  53.852  1.00  0.00           C
ATOM   7311 7C21 POPEi 220      72.276 104.106  54.701  1.00  0.00           C
ATOM   7314 8C21 POPEi 220      72.366 103.226  55.951  1.00  0.00           C
ATOM   7318  C33 POPEi 220      72.816 104.196  41.282  1.00  0.00           C
ATOM   7321  C34 POPEi 220      72.166 105.386  42.012  1.00  0.00           C
ATOM   7324  C35 POPEi 220      73.126 105.986  43.052  1.00  0.00           C
ATOM   7327  C36 POPEi 220      72.596 107.236  43.752  1.00  0.00           C
ATOM   7330  C37 POPEi 220      73.626 107.776  44.752  1.00  0.00           C
ATOM   7333  C38 POPEi 220      73.126 108.966  45.581  1.00  0.00           C
ATOM   7336  C39 POPEi 220      73.856 109.046  46.932  1.00  0.00           C
ATOM   7339 0C31 POPEi 220      73.106 109.856  48.011  1.00  0.00           C
ATOM   7342 1C31 POPEi 220      73.726 109.616  49.391  1.00  0.00           C
ATOM   7345 2C31 POPEi 220      72.916 110.196  50.552  1.00  0.00           C
ATOM   7348 3C31 POPEi 220      73.686 110.196  51.881  1.00  0.00           C
ATOM   7351 4C31 POPEi 220      74.366 108.866  52.252  1.00  0.00           C
ATOM   7354 5C31 POPEi 220      75.036 108.926  53.622  1.00  0.00           C
ATOM   7357 6C31 POPEi 220      75.596 107.576  54.082  1.00  0.00           C
ATOM   7361  NH3 POPEj 221      21.696 102.156  31.111  1.00  0.00           N
ATOM   7365  C12 POPEj 221      20.466 101.436  30.631  1.00  0.00           C
ATOM   7368  C11 POPEj 221      19.226 101.726  31.512  1.00  0.00           C
ATOM   7371  P   POPEj 221      19.376 104.346  31.831  1.00  0.00           P
ATOM   7372  O13 POPEj 221      18.426 105.406  32.231  1.00  0.00           O
ATOM   7373  O14 POPEj 221      20.436 104.716  30.881  1.00  0.00           O
ATOM   7374  O11 POPEj 221      20.116 103.886  33.131  1.00  0.00           O
ATOM   7375  O12 POPEj 221      18.676 103.036  31.322  1.00  0.00           O
ATOM   7376  C1  POPEj 221      19.406 103.626  34.342  1.00  0.00           C
ATOM   7379  C2  POPEj 221      20.366 102.886  35.282  1.00  0.00           C
ATOM   7381  O21 POPEj 221      19.686 102.146  36.291  1.00  0.00           O
ATOM   7382  C21 POPEj 221      19.076 102.766  37.281  1.00  0.00           C
ATOM   7383  O22 POPEj 221      18.826 103.966  37.341  1.00  0.00           O
ATOM   7384  C22 POPEj 221      18.776 101.716  38.362  1.00  0.00           C
ATOM   7387  C3  POPEj 221      21.506 103.796  35.812  1.00  0.00           C
ATOM   7390  O31 POPEj 221      22.736 103.056  36.031  1.00  0.00           O
ATOM   7391  C31 POPEj 221      22.796 102.436  37.201  1.00  0.00           C
ATOM   7392  O32 POPEj 221      21.916 102.396  38.032  1.00  0.00           O
ATOM   7393  C32 POPEj 221      24.166 101.796  37.361  1.00  0.00           C
ATOM   7396  C23 POPEj 221      18.826 102.316  39.781  1.00  0.00           C
ATOM   7399  C24 POPEj 221      19.496 101.406  40.822  1.00  0.00           C
ATOM   7402  C25 POPEj 221      19.736 102.176  42.131  1.00  0.00           C
ATOM   7405  C26 POPEj 221      20.316 101.336  43.281  1.00  0.00           C
ATOM   7408  C27 POPEj 221      20.136 102.056  44.622  1.00  0.00           C
ATOM   7411  C28 POPEj 221      20.906 101.396  45.771  1.00  0.00           C
ATOM   7414  C29 POPEj 221      20.576 102.036  47.102  1.00  0.00           C
ATOM   7416 0C21 POPEj 221      20.156 101.416  48.222  1.00  0.00           C
ATOM   7418 1C21 POPEj 221      19.946  99.936  48.422  1.00  0.00           C
ATOM   7421 2C21 POPEj 221      20.896  99.336  49.482  1.00  0.00           C
ATOM   7424 3C21 POPEj 221      20.486  99.646  50.932  1.00  0.00           C
ATOM   7427 4C21 POPEj 221      21.536  99.156  51.942  1.00  0.00           C
ATOM   7430 5C21 POPEj 221      21.046  99.176  53.392  1.00  0.00           C
ATOM   7433 6C21 POPEj 221      22.116  98.726  54.391  1.00  0.00           C
ATOM   7436 7C21 POPEj 221      21.606  98.606  55.832  1.00  0.00           C
ATOM   7439 8C21 POPEj 221      22.616  97.896  56.761  1.00  0.00           C
ATOM   7443  C33 POPEj 221      24.146 100.686  38.442  1.00  0.00           C
ATOM   7446  C34 POPEj 221      25.556 100.196  38.801  1.00  0.00           C
ATOM   7449  C35 POPEj 221      26.556 101.296  39.172  1.00  0.00           C
ATOM   7452  C36 POPEj 221      26.166 102.116  40.412  1.00  0.00           C
ATOM   7455  C37 POPEj 221      27.046 103.356  40.571  1.00  0.00           C
ATOM   7458  C38 POPEj 221      26.856 104.116  41.891  1.00  0.00           C
ATOM   7461  C39 POPEj 221      27.246 103.286  43.131  1.00  0.00           C
ATOM   7464 0C31 POPEj 221      26.136 103.286  44.181  1.00  0.00           C
ATOM   7467 1C31 POPEj 221      26.256 102.126  45.181  1.00  0.00           C
ATOM   7470 2C31 POPEj 221      25.066 102.056  46.142  1.00  0.00           C
ATOM   7473 3C31 POPEj 221      25.186 102.976  47.352  1.00  0.00           C
ATOM   7476 4C31 POPEj 221      23.936 102.926  48.232  1.00  0.00           C
ATOM   7479 5C31 POPEj 221      24.096 103.666  49.562  1.00  0.00           C
ATOM   7482 6C31 POPEj 221      22.856 103.566  50.451  1.00  0.00           C
ATOM   7486  NH3 POPEk 222      97.426  84.326  75.871  1.00  0.00           N
ATOM   7490  C12 POPEk 222      96.266  84.366  76.832  1.00  0.00           C
ATOM   7493  C11 POPEk 222      96.086  85.756  77.481  1.00  0.00           C
ATOM   7496  P   POPEk 222      93.586  86.446  77.042  1.00  0.00           P
ATOM   7497  O13 POPEk 222      93.246  85.076  77.501  1.00  0.00           O
ATOM   7498  O14 POPEk 222      93.146  87.606  77.831  1.00  0.00           O
ATOM   7499  O11 POPEk 222      93.136  86.746  75.541  1.00  0.00           O
ATOM   7500  O12 POPEk 222      95.146  86.576  76.791  1.00  0.00           O
ATOM   7501  C1  POPEk 222      92.236  85.886  74.832  1.00  0.00           C
ATOM   7504  C2  POPEk 222      91.486  86.616  73.672  1.00  0.00           C
ATOM   7506  O21 POPEk 222      92.356  86.756  72.521  1.00  0.00           O
ATOM   7507  C21 POPEk 222      92.086  85.916  71.511  1.00  0.00           C
ATOM   7508  O22 POPEk 222      91.136  85.166  71.432  1.00  0.00           O
ATOM   7509  C22 POPEk 222      93.096  86.116  70.381  1.00  0.00           C
ATOM   7512  C3  POPEk 222      90.936  88.006  74.122  1.00  0.00           C
ATOM   7515  O31 POPEk 222      89.736  88.366  73.402  1.00  0.00           O
ATOM   7516  C31 POPEk 222      89.836  89.266  72.442  1.00  0.00           C
ATOM   7517  O32 POPEk 222      90.806  89.976  72.241  1.00  0.00           O
ATOM   7518  C32 POPEk 222      88.546  89.356  71.601  1.00  0.00           C
ATOM   7521  C23 POPEk 222      92.396  86.286  69.022  1.00  0.00           C
ATOM   7524  C24 POPEk 222      93.396  86.376  67.871  1.00  0.00           C
ATOM   7527  C25 POPEk 222      92.716  86.506  66.512  1.00  0.00           C
ATOM   7530  C26 POPEk 222      93.726  86.756  65.392  1.00  0.00           C
ATOM   7533  C27 POPEk 222      93.056  86.876  64.022  1.00  0.00           C
ATOM   7536  C28 POPEk 222      94.036  87.286  62.902  1.00  0.00           C
ATOM   7539  C29 POPEk 222      94.366  88.756  62.972  1.00  0.00           C
ATOM   7541 0C21 POPEk 222      94.506  89.566  61.922  1.00  0.00           C
ATOM   7543 1C21 POPEk 222      94.466  89.126  60.482  1.00  0.00           C
ATOM   7546 2C21 POPEk 222      95.366  90.006  59.602  1.00  0.00           C
ATOM   7549 3C21 POPEk 222      95.356  89.486  58.162  1.00  0.00           C
ATOM   7552 4C21 POPEk 222      96.236  90.296  57.192  1.00  0.00           C
ATOM   7555 5C21 POPEk 222      95.606  91.646  56.821  1.00  0.00           C
ATOM   7558 6C21 POPEk 222      96.356  92.336  55.682  1.00  0.00           C
ATOM   7561 7C21 POPEk 222      95.646  93.596  55.172  1.00  0.00           C
ATOM   7564 8C21 POPEk 222      96.266  94.206  53.911  1.00  0.00           C
ATOM   7568  C33 POPEk 222      88.526  88.406  70.372  1.00  0.00           C
ATOM   7571  C34 POPEk 222      87.646  88.976  69.232  1.00  0.00           C
ATOM   7574  C35 POPEk 222      87.306  87.996  68.092  1.00  0.00           C
ATOM   7577  C36 POPEk 222      88.466  87.636  67.152  1.00  0.00           C
ATOM   7580  C37 POPEk 222      87.986  87.036  65.822  1.00  0.00           C
ATOM   7583  C38 POPEk 222      89.106  86.756  64.802  1.00  0.00           C
ATOM   7586  C39 POPEk 222      88.806  87.326  63.402  1.00  0.00           C
ATOM   7589 0C31 POPEk 222      89.686  86.726  62.291  1.00  0.00           C
ATOM   7592 1C31 POPEk 222      89.526  87.426  60.932  1.00  0.00           C
ATOM   7595 2C31 POPEk 222      90.596  86.986  59.922  1.00  0.00           C
ATOM   7598 3C31 POPEk 222      90.526  87.736  58.582  1.00  0.00           C
ATOM   7601 4C31 POPEk 222      91.746  87.466  57.691  1.00  0.00           C
ATOM   7604 5C31 POPEk 222      91.726  88.286  56.392  1.00  0.00           C
ATOM   7607 6C31 POPEk 222      92.956  88.066  55.501  1.00  0.00           C
ATOM   7611  NH3 POPEl 223      60.646  37.856  31.571  1.00  0.00           N
ATOM   7615  C12 POPEl 223      59.446  37.116  31.041  1.00  0.00           C
ATOM   7618  C11 POPEl 223      58.676  36.446  32.201  1.00  0.00           C
ATOM   7621  P   POPEl 223      57.556  34.356  31.132  1.00  0.00           P
ATOM   7622  O13 POPEl 223      56.206  33.936  30.692  1.00  0.00           O
ATOM   7623  O14 POPEl 223      58.666  34.286  30.172  1.00  0.00           O
ATOM   7624  O11 POPEl 223      57.946  33.486  32.402  1.00  0.00           O
ATOM   7625  O12 POPEl 223      57.486  35.806  31.751  1.00  0.00           O
ATOM   7626  C1  POPEl 223      56.986  33.116  33.402  1.00  0.00           C
ATOM   7629  C2  POPEl 223      57.056  34.076  34.612  1.00  0.00           C
ATOM   7631  O21 POPEl 223      57.026  33.416  35.902  1.00  0.00           O
ATOM   7632  C21 POPEl 223      58.116  32.706  36.161  1.00  0.00           C
ATOM   7633  O22 POPEl 223      59.036  32.506  35.402  1.00  0.00           O
ATOM   7634  C22 POPEl 223      58.126  32.276  37.632  1.00  0.00           C
ATOM   7637  C3  POPEl 223      55.936  35.136  34.572  1.00  0.00           C
ATOM   7640  O31 POPEl 223      56.416  36.336  35.202  1.00  0.00           O
ATOM   7641  C31 POPEl 223      55.486  37.186  35.592  1.00  0.00           C
ATOM   7642  O32 POPEl 223      54.286  36.956  35.692  1.00  0.00           O
ATOM   7643  C32 POPEl 223      56.196  38.506  35.892  1.00  0.00           C
ATOM   7646  C23 POPEl 223      59.586  31.956  38.062  1.00  0.00           C
ATOM   7649  C24 POPEl 223      59.896  32.116  39.552  1.00  0.00           C
ATOM   7652  C25 POPEl 223      61.416  32.056  39.822  1.00  0.00           C
ATOM   7655  C26 POPEl 223      61.876  32.886  41.031  1.00  0.00           C
ATOM   7658  C27 POPEl 223      63.366  32.686  41.342  1.00  0.00           C
ATOM   7661  C28 POPEl 223      63.956  33.736  42.312  1.00  0.00           C
ATOM   7664  C29 POPEl 223      63.286  33.706  43.661  1.00  0.00           C
ATOM   7666 0C21 POPEl 223      63.846  33.416  44.851  1.00  0.00           C
ATOM   7668 1C21 POPEl 223      65.296  33.086  45.121  1.00  0.00           C
ATOM   7671 2C21 POPEl 223      65.826  33.756  46.411  1.00  0.00           C
ATOM   7674 3C21 POPEl 223      65.126  33.326  47.722  1.00  0.00           C
ATOM   7677 4C21 POPEl 223      65.876  33.856  48.952  1.00  0.00           C
ATOM   7680 5C21 POPEl 223      65.296  33.386  50.301  1.00  0.00           C
ATOM   7683 6C21 POPEl 223      66.036  34.036  51.481  1.00  0.00           C
ATOM   7686 7C21 POPEl 223      65.536  33.596  52.852  1.00  0.00           C
ATOM   7689 8C21 POPEl 223      66.376  34.146  54.012  1.00  0.00           C
ATOM   7693  C33 POPEl 223      55.596  39.196  37.122  1.00  0.00           C
ATOM   7696  C34 POPEl 223      55.826  38.466  38.442  1.00  0.00           C
ATOM   7699  C35 POPEl 223      55.136  39.186  39.602  1.00  0.00           C
ATOM   7702  C36 POPEl 223      55.436  38.576  40.972  1.00  0.00           C
ATOM   7705  C37 POPEl 223      54.696  39.346  42.072  1.00  0.00           C
ATOM   7708  C38 POPEl 223      54.566  38.626  43.411  1.00  0.00           C
ATOM   7711  C39 POPEl 223      55.876  38.516  44.201  1.00  0.00           C
ATOM   7714 0C31 POPEl 223      55.596  38.656  45.701  1.00  0.00           C
ATOM   7717 1C31 POPEl 223      56.796  38.356  46.611  1.00  0.00           C
ATOM   7720 2C31 POPEl 223      56.396  38.576  48.081  1.00  0.00           C
ATOM   7723 3C31 POPEl 223      57.466  38.156  49.102  1.00  0.00           C
ATOM   7726 4C31 POPEl 223      58.576  39.196  49.282  1.00  0.00           C
ATOM   7729 5C31 POPEl 223      59.386  38.956  50.571  1.00  0.00           C
ATOM   7732 6C31 POPEl 223      60.476  40.006  50.812  1.00  0.00           C
ATOM   7736  NH3 POPEm 224     120.356  86.736  75.532  1.00  0.00           N
ATOM   7740  C12 POPEm 224     121.686  87.166  76.082  1.00  0.00           C
ATOM   7743  C11 POPEm 224     121.776  88.696  76.142  1.00  0.00           C
ATOM   7746  P   POPEm 224     123.096  90.576  77.442  1.00  0.00           P
ATOM   7747  O13 POPEm 224     121.796  90.936  78.072  1.00  0.00           O
ATOM   7748  O14 POPEm 224     124.306  90.546  78.301  1.00  0.00           O
ATOM   7749  O11 POPEm 224     123.416  91.546  76.242  1.00  0.00           O
ATOM   7750  O12 POPEm 224     122.966  89.116  76.802  1.00  0.00           O
ATOM   7751  C1  POPEm 224     122.846  91.626  74.951  1.00  0.00           C
ATOM   7754  C2  POPEm 224     121.446  92.316  75.001  1.00  0.00           C
ATOM   7756  O21 POPEm 224     120.466  91.856  74.062  1.00  0.00           O
ATOM   7757  C21 POPEm 224     120.796  91.106  73.052  1.00  0.00           C
ATOM   7758  O22 POPEm 224     121.116  89.926  73.071  1.00  0.00           O
ATOM   7759  C22 POPEm 224     120.706  91.906  71.751  1.00  0.00           C
ATOM   7762  C3  POPEm 224     121.566  93.866  74.861  1.00  0.00           C
ATOM   7765  O31 POPEm 224     121.426  94.276  73.482  1.00  0.00           O
ATOM   7766  C31 POPEm 224     120.796  95.416  73.272  1.00  0.00           C
ATOM   7767  O32 POPEm 224     120.456  96.226  74.122  1.00  0.00           O
ATOM   7768  C32 POPEm 224     120.426  95.546  71.782  1.00  0.00           C
ATOM   7771  C23 POPEm 224     120.856  91.006  70.501  1.00  0.00           C
ATOM   7774  C24 POPEm 224     120.086  91.596  69.312  1.00  0.00           C
ATOM   7777  C25 POPEm 224     120.106  90.706  68.071  1.00  0.00           C
ATOM   7780  C26 POPEm 224     121.306  90.946  67.142  1.00  0.00           C
ATOM   7783  C27 POPEm 224     121.236  90.026  65.911  1.00  0.00           C
ATOM   7786  C28 POPEm 224     121.956  90.586  64.661  1.00  0.00           C
ATOM   7789  C29 POPEm 224     121.026  90.756  63.481  1.00  0.00           C
ATOM   7791 0C21 POPEm 224     120.586  89.766  62.691  1.00  0.00           C
ATOM   7793 1C21 POPEm 224     120.936  88.306  62.842  1.00  0.00           C
ATOM   7796 2C21 POPEm 224     121.626  87.716  61.592  1.00  0.00           C
ATOM   7799 3C21 POPEm 224     120.686  87.536  60.392  1.00  0.00           C
ATOM   7802 4C21 POPEm 224     121.296  86.686  59.271  1.00  0.00           C
ATOM   7805 5C21 POPEm 224     122.416  87.396  58.512  1.00  0.00           C
ATOM   7808 6C21 POPEm 224     123.026  86.516  57.411  1.00  0.00           C
ATOM   7811 7C21 POPEm 224     123.936  87.306  56.472  1.00  0.00           C
ATOM   7814 8C21 POPEm 224     124.726  86.416  55.511  1.00  0.00           C
ATOM   7818  C33 POPEm 224     121.026  96.796  71.111  1.00  0.00           C
ATOM   7821  C34 POPEm 224     120.426  97.096  69.722  1.00  0.00           C
ATOM   7824  C35 POPEm 224     120.746  96.056  68.631  1.00  0.00           C
ATOM   7827  C36 POPEm 224     120.246  96.506  67.252  1.00  0.00           C
ATOM   7830  C37 POPEm 224     120.236  95.366  66.212  1.00  0.00           C
ATOM   7833  C38 POPEm 224     120.696  95.806  64.812  1.00  0.00           C
ATOM   7836  C39 POPEm 224     119.846  96.916  64.181  1.00  0.00           C
ATOM   7839 0C31 POPEm 224     120.406  97.386  62.842  1.00  0.00           C
ATOM   7842 1C31 POPEm 224     119.806  98.726  62.381  1.00  0.00           C
ATOM   7845 2C31 POPEm 224     120.276  99.126  60.981  1.00  0.00           C
ATOM   7848 3C31 POPEm 224     119.646 100.446  60.501  1.00  0.00           C
ATOM   7851 4C31 POPEm 224     118.146 100.326  60.231  1.00  0.00           C
ATOM   7854 5C31 POPEm 224     117.526 101.626  59.712  1.00  0.00           C
ATOM   7857 6C31 POPEm 224     116.056 101.466  59.331  1.00  0.00           C
ATOM   7861  NH3 POPEn 225      98.626  69.306  37.772  1.00  0.00           N
ATOM   7865  C12 POPEn 225      98.766  70.726  37.262  1.00  0.00           C
ATOM   7868  C11 POPEn 225     100.086  70.996  36.501  1.00  0.00           C
ATOM   7871  P   POPEn 225     101.316  73.006  35.361  1.00  0.00           P
ATOM   7872  O13 POPEn 225     102.386  71.996  35.181  1.00  0.00           O
ATOM   7873  O14 POPEn 225     100.866  73.846  34.222  1.00  0.00           O
ATOM   7874  O11 POPEn 225     101.586  73.956  36.571  1.00  0.00           O
ATOM   7875  O12 POPEn 225     100.006  72.286  35.881  1.00  0.00           O
ATOM   7876  C1  POPEn 225     102.806  74.026  37.302  1.00  0.00           C
ATOM   7879  C2  POPEn 225     102.506  73.976  38.822  1.00  0.00           C
ATOM   7881  O21 POPEn 225     102.106  72.616  39.102  1.00  0.00           O
ATOM   7882  C21 POPEn 225     102.566  71.896  40.121  1.00  0.00           C
ATOM   7883  O22 POPEn 225     102.636  70.676  40.102  1.00  0.00           O
ATOM   7884  C22 POPEn 225     102.946  72.696  41.371  1.00  0.00           C
ATOM   7887  C3  POPEn 225     101.376  75.006  39.121  1.00  0.00           C
ATOM   7890  O31 POPEn 225     101.276  75.316  40.532  1.00  0.00           O
ATOM   7891  C31 POPEn 225     100.876  76.546  40.832  1.00  0.00           C
ATOM   7892  O32 POPEn 225     100.366  77.336  40.072  1.00  0.00           O
ATOM   7893  C32 POPEn 225     101.206  76.796  42.302  1.00  0.00           C
ATOM   7896  C23 POPEn 225     102.986  71.786  42.632  1.00  0.00           C
ATOM   7899  C24 POPEn 225     103.616  72.476  43.852  1.00  0.00           C
ATOM   7902  C25 POPEn 225     104.236  71.486  44.851  1.00  0.00           C
ATOM   7905  C26 POPEn 225     104.566  72.146  46.201  1.00  0.00           C
ATOM   7908  C27 POPEn 225     105.646  71.376  46.992  1.00  0.00           C
ATOM   7911  C28 POPEn 225     105.376  71.286  48.512  1.00  0.00           C
ATOM   7914  C29 POPEn 225     104.366  70.216  48.812  1.00  0.00           C
ATOM   7916 0C21 POPEn 225     104.196  69.466  49.922  1.00  0.00           C
ATOM   7918 1C21 POPEn 225     104.946  69.446  51.242  1.00  0.00           C
ATOM   7921 2C21 POPEn 225     106.476  69.676  51.222  1.00  0.00           C
ATOM   7924 3C21 POPEn 225     107.156  69.166  52.492  1.00  0.00           C
ATOM   7927 4C21 POPEn 225     108.686  69.156  52.361  1.00  0.00           C
ATOM   7930 5C21 POPEn 225     109.396  68.386  53.481  1.00  0.00           C
ATOM   7933 6C21 POPEn 225     110.896  68.206  53.192  1.00  0.00           C
ATOM   7936 7C21 POPEn 225     111.616  67.346  54.242  1.00  0.00           C
ATOM   7939 8C21 POPEn 225     113.096  67.146  53.931  1.00  0.00           C
ATOM   7943  C33 POPEn 225     102.476  77.656  42.481  1.00  0.00           C
ATOM   7946  C34 POPEn 225     102.586  78.226  43.902  1.00  0.00           C
ATOM   7949  C35 POPEn 225     104.026  78.586  44.292  1.00  0.00           C
ATOM   7952  C36 POPEn 225     104.766  77.386  44.911  1.00  0.00           C
ATOM   7955  C37 POPEn 225     104.796  77.436  46.441  1.00  0.00           C
ATOM   7958  C38 POPEn 225     105.486  76.216  47.072  1.00  0.00           C
ATOM   7961  C39 POPEn 225     105.426  76.186  48.611  1.00  0.00           C
ATOM   7964 0C31 POPEn 225     105.976  77.456  49.271  1.00  0.00           C
ATOM   7967 1C31 POPEn 225     106.226  77.296  50.781  1.00  0.00           C
ATOM   7970 2C31 POPEn 225     106.726  78.586  51.452  1.00  0.00           C
ATOM   7973 3C31 POPEn 225     108.106  79.026  50.942  1.00  0.00           C
ATOM   7976 4C31 POPEn 225     108.666  80.256  51.652  1.00  0.00           C
ATOM   7979 5C31 POPEn 225     110.106  80.536  51.212  1.00  0.00           C
ATOM   7982 6C31 POPEn 225     110.756  81.696  51.961  1.00  0.00           C
ATOM   7986  NH3 POPEo 226     106.876  52.206  36.301  1.00  0.00           N
ATOM   7990  C12 POPEo 226     106.956  53.036  37.551  1.00  0.00           C
ATOM   7993  C11 POPEo 226     106.956  54.546  37.231  1.00  0.00           C
ATOM   7996  P   POPEo 226     106.486  56.476  38.992  1.00  0.00           P
ATOM   7997  O13 POPEo 226     107.046  56.796  40.312  1.00  0.00           O
ATOM   7998  O14 POPEo 226     106.436  57.576  38.001  1.00  0.00           O
ATOM   7999  O11 POPEo 226     105.046  55.866  39.162  1.00  0.00           O
ATOM   8000  O12 POPEo 226     107.306  55.266  38.402  1.00  0.00           O
ATOM   8001  C1  POPEo 226     104.186  56.276  40.242  1.00  0.00           C
ATOM   8004  C2  POPEo 226     103.176  55.146  40.571  1.00  0.00           C
ATOM   8006  O21 POPEo 226     102.596  55.386  41.881  1.00  0.00           O
ATOM   8007  C21 POPEo 226     101.376  54.846  42.021  1.00  0.00           C
ATOM   8008  O22 POPEo 226     100.516  54.826  41.161  1.00  0.00           O
ATOM   8009  C22 POPEo 226     101.296  54.136  43.362  1.00  0.00           C
ATOM   8012  C3  POPEo 226     103.876  53.736  40.511  1.00  0.00           C
ATOM   8015  O31 POPEo 226     103.796  52.936  41.701  1.00  0.00           O
ATOM   8016  C31 POPEo 226     104.646  52.986  42.732  1.00  0.00           C
ATOM   8017  O32 POPEo 226     104.616  52.156  43.632  1.00  0.00           O
ATOM   8018  C32 POPEo 226     105.506  54.246  42.782  1.00  0.00           C
ATOM   8021  C23 POPEo 226     100.826  55.006  44.542  1.00  0.00           C
ATOM   8024  C24 POPEo 226     100.886  54.216  45.862  1.00  0.00           C
ATOM   8027  C25 POPEo 226     102.316  54.006  46.392  1.00  0.00           C
ATOM   8030  C26 POPEo 226     102.416  52.956  47.512  1.00  0.00           C
ATOM   8033  C27 POPEo 226     102.786  53.526  48.892  1.00  0.00           C
ATOM   8036  C28 POPEo 226     101.746  53.236  49.992  1.00  0.00           C
ATOM   8039  C29 POPEo 226     100.466  54.006  49.812  1.00  0.00           C
ATOM   8041 0C21 POPEo 226      99.256  53.676  50.312  1.00  0.00           C
ATOM   8043 1C21 POPEo 226      98.966  52.486  51.182  1.00  0.00           C
ATOM   8046 2C21 POPEo 226      97.856  52.726  52.212  1.00  0.00           C
ATOM   8049 3C21 POPEo 226      97.606  51.486  53.092  1.00  0.00           C
ATOM   8052 4C21 POPEo 226      96.396  51.626  54.032  1.00  0.00           C
ATOM   8055 5C21 POPEo 226      96.006  50.296  54.701  1.00  0.00           C
ATOM   8058 6C21 POPEo 226      97.036  49.786  55.732  1.00  0.00           C
ATOM   8061 7C21 POPEo 226      96.766  48.336  56.152  1.00  0.00           C
ATOM   8064 8C21 POPEo 226      97.816  47.786  57.122  1.00  0.00           C
ATOM   8068  C33 POPEo 226     106.316  54.286  44.102  1.00  0.00           C
ATOM   8071  C34 POPEo 226     106.706  55.696  44.562  1.00  0.00           C
ATOM   8074  C35 POPEo 226     106.726  55.806  46.102  1.00  0.00           C
ATOM   8077  C36 POPEo 226     107.586  54.726  46.782  1.00  0.00           C
ATOM   8080  C37 POPEo 226     107.426  54.656  48.312  1.00  0.00           C
ATOM   8083  C38 POPEo 226     107.896  55.926  49.032  1.00  0.00           C
ATOM   8086  C39 POPEo 226     106.746  56.806  49.542  1.00  0.00           C
ATOM   8089 0C31 POPEo 226     106.336  56.446  50.972  1.00  0.00           C
ATOM   8092 1C31 POPEo 226     105.176  57.296  51.501  1.00  0.00           C
ATOM   8095 2C31 POPEo 226     104.806  56.976  52.951  1.00  0.00           C
ATOM   8098 3C31 POPEo 226     105.956  57.206  53.941  1.00  0.00           C
ATOM   8101 4C31 POPEo 226     105.576  56.936  55.402  1.00  0.00           C
ATOM   8104 5C31 POPEo 226     106.756  57.146  56.352  1.00  0.00           C
ATOM   8107 6C31 POPEo 226     106.466  56.756  57.812  1.00  0.00           C
ATOM   8111  NH3 POPEp 227     119.486  86.756  34.201  1.00  0.00           N
ATOM   8115  C12 POPEp 227     118.736  86.476  32.922  1.00  0.00           C
ATOM   8118  C11 POPEp 227     118.966  85.006  32.551  1.00  0.00           C
ATOM   8121  P   POPEp 227     118.496  83.096  30.892  1.00  0.00           P
ATOM   8122  O13 POPEp 227     117.256  82.326  30.742  1.00  0.00           O
ATOM   8123  O14 POPEp 227     119.296  83.306  29.672  1.00  0.00           O
ATOM   8124  O11 POPEp 227     119.466  82.506  31.972  1.00  0.00           O
ATOM   8125  O12 POPEp 227     118.126  84.546  31.482  1.00  0.00           O
ATOM   8126  C1  POPEp 227     119.186  81.556  32.992  1.00  0.00           C
ATOM   8129  C2  POPEp 227     120.476  81.266  33.822  1.00  0.00           C
ATOM   8131  O21 POPEp 227     120.196  80.706  35.132  1.00  0.00           O
ATOM   8132  C21 POPEp 227     119.946  81.476  36.171  1.00  0.00           C
ATOM   8133  O22 POPEp 227     119.846  82.686  36.171  1.00  0.00           O
ATOM   8134  C22 POPEp 227     119.736  80.636  37.432  1.00  0.00           C
ATOM   8137  C3  POPEp 227     121.356  82.546  33.822  1.00  0.00           C
ATOM   8140  O31 POPEp 227     122.446  82.516  34.771  1.00  0.00           O
ATOM   8141  C31 POPEp 227     122.876  83.756  35.032  1.00  0.00           C
ATOM   8142  O32 POPEp 227     122.366  84.786  34.591  1.00  0.00           O
ATOM   8143  C32 POPEp 227     124.056  83.716  35.992  1.00  0.00           C
ATOM   8146  C23 POPEp 227     118.376  80.926  38.112  1.00  0.00           C
ATOM   8149  C24 POPEp 227     118.336  80.676  39.631  1.00  0.00           C
ATOM   8152  C25 POPEp 227     119.206  81.656  40.451  1.00  0.00           C
ATOM   8155  C26 POPEp 227     118.806  81.676  41.932  1.00  0.00           C
ATOM   8158  C27 POPEp 227     119.756  82.496  42.832  1.00  0.00           C
ATOM   8161  C28 POPEp 227     119.156  82.666  44.242  1.00  0.00           C
ATOM   8164  C29 POPEp 227     120.046  83.366  45.232  1.00  0.00           C
ATOM   8166 0C21 POPEp 227     119.716  84.416  46.012  1.00  0.00           C
ATOM   8168 1C21 POPEp 227     118.386  85.146  46.031  1.00  0.00           C
ATOM   8171 2C21 POPEp 227     118.526  86.616  45.581  1.00  0.00           C
ATOM   8174 3C21 POPEp 227     117.226  87.146  44.952  1.00  0.00           C
ATOM   8177 4C21 POPEp 227     117.196  88.666  44.781  1.00  0.00           C
ATOM   8180 5C21 POPEp 227     116.976  89.376  46.122  1.00  0.00           C
ATOM   8183 6C21 POPEp 227     116.646  90.856  45.972  1.00  0.00           C
ATOM   8186 7C21 POPEp 227     116.576  91.576  47.312  1.00  0.00           C
ATOM   8189 8C21 POPEp 227     116.436  93.086  47.152  1.00  0.00           C
ATOM   8193  C33 POPEp 227     123.526  83.816  37.432  1.00  0.00           C
ATOM   8196  C34 POPEp 227     124.616  84.096  38.472  1.00  0.00           C
ATOM   8199  C35 POPEp 227     124.006  83.956  39.861  1.00  0.00           C
ATOM   8202  C36 POPEp 227     124.926  84.296  41.031  1.00  0.00           C
ATOM   8205  C37 POPEp 227     124.196  83.956  42.332  1.00  0.00           C
ATOM   8208  C38 POPEp 227     124.936  84.356  43.611  1.00  0.00           C
ATOM   8211  C39 POPEp 227     124.086  84.016  44.841  1.00  0.00           C
ATOM   8214 0C31 POPEp 227     124.806  84.366  46.152  1.00  0.00           C
ATOM   8217 1C31 POPEp 227     124.056  83.816  47.372  1.00  0.00           C
ATOM   8220 2C31 POPEp 227     124.856  83.986  48.672  1.00  0.00           C
ATOM   8223 3C31 POPEp 227     124.346  85.126  49.582  1.00  0.00           C
ATOM   8226 4C31 POPEp 227     122.976  84.816  50.181  1.00  0.00           C
ATOM   8229 5C31 POPEp 227     122.726  85.496  51.532  1.00  0.00           C
ATOM   8232 6C31 POPEp 227     121.556  84.866  52.302  1.00  0.00           C
ATOM   8236  NH3 POPEq 228      80.996  10.446  34.802  1.00  0.00           N
ATOM   8240  C12 POPEq 228      80.686  11.556  33.842  1.00  0.00           C
ATOM   8243  C11 POPEq 228      79.406  12.336  34.201  1.00  0.00           C
ATOM   8246  P   POPEq 228      78.226  14.406  33.052  1.00  0.00           P
ATOM   8247  O13 POPEq 228      79.106  15.486  33.591  1.00  0.00           O
ATOM   8248  O14 POPEq 228      77.686  14.766  31.722  1.00  0.00           O
ATOM   8249  O11 POPEq 228      76.986  14.186  33.992  1.00  0.00           O
ATOM   8250  O12 POPEq 228      79.016  13.056  33.042  1.00  0.00           O
ATOM   8251  C1  POPEq 228      76.946  14.356  35.402  1.00  0.00           C
ATOM   8254  C2  POPEq 228      75.716  13.626  36.012  1.00  0.00           C
ATOM   8256  O21 POPEq 228      75.566  12.396  35.272  1.00  0.00           O
ATOM   8257  C21 POPEq 228      74.466  11.686  35.371  1.00  0.00           C
ATOM   8258  O22 POPEq 228      73.776  11.286  34.451  1.00  0.00           O
ATOM   8259  C22 POPEq 228      74.326  11.116  36.782  1.00  0.00           C
ATOM   8262  C3  POPEq 228      74.426  14.516  36.041  1.00  0.00           C
ATOM   8265  O31 POPEq 228      73.406  14.056  36.961  1.00  0.00           O
ATOM   8266  C31 POPEq 228      73.226  14.846  38.042  1.00  0.00           C
ATOM   8267  O32 POPEq 228      74.126  15.486  38.562  1.00  0.00           O
ATOM   8268  C32 POPEq 228      71.736  14.866  38.451  1.00  0.00           C
ATOM   8271  C23 POPEq 228      74.476   9.586  36.672  1.00  0.00           C
ATOM   8274  C24 POPEq 228      74.656   8.896  38.021  1.00  0.00           C
ATOM   8277  C25 POPEq 228      74.736   7.376  37.902  1.00  0.00           C
ATOM   8280  C26 POPEq 228      75.076   6.706  39.232  1.00  0.00           C
ATOM   8283  C27 POPEq 228      75.386   5.206  39.062  1.00  0.00           C
ATOM   8286  C28 POPEq 228      75.966   4.546  40.332  1.00  0.00           C
ATOM   8289  C29 POPEq 228      75.016   4.566  41.501  1.00  0.00           C
ATOM   8291 0C21 POPEq 228      74.206   3.566  41.912  1.00  0.00           C
ATOM   8293 1C21 POPEq 228      74.076   2.196  41.301  1.00  0.00           C
ATOM   8296 2C21 POPEq 228      73.756   1.104  42.332  1.00  0.00           C
ATOM   8299 3C21 POPEq 228      72.286   1.134  42.782  1.00  0.00           C
ATOM   8302 4C21 POPEq 228      71.916   0.014  43.762  1.00  0.00           C
ATOM   8305 5C21 POPEq 228      71.936   0.434  45.232  1.00  0.00           C
ATOM   8308 6C21 POPEq 228      71.316  -0.626  46.142  1.00  0.00           C
ATOM   8311 7C21 POPEq 228      70.986  -0.116  47.551  1.00  0.00           C
ATOM   8314 8C21 POPEq 228      70.246  -1.156  48.402  1.00  0.00           C
ATOM   8318  C33 POPEq 228      71.396  14.546  39.932  1.00  0.00           C
ATOM   8321  C34 POPEq 228      70.046  15.156  40.361  1.00  0.00           C
ATOM   8324  C35 POPEq 228      69.676  14.886  41.831  1.00  0.00           C
ATOM   8327  C36 POPEq 228      70.666  15.526  42.832  1.00  0.00           C
ATOM   8330  C37 POPEq 228      71.576  14.526  43.552  1.00  0.00           C
ATOM   8333  C38 POPEq 228      70.996  13.966  44.861  1.00  0.00           C
ATOM   8336  C39 POPEq 228      71.176  14.866  46.082  1.00  0.00           C
ATOM   8339 0C31 POPEq 228      70.586  14.236  47.361  1.00  0.00           C
ATOM   8342 1C31 POPEq 228      71.186  14.846  48.631  1.00  0.00           C
ATOM   8345 2C31 POPEq 228      70.546  14.326  49.932  1.00  0.00           C
ATOM   8348 3C31 POPEq 228      71.176  14.976  51.161  1.00  0.00           C
ATOM   8351 4C31 POPEq 228      70.656  14.416  52.502  1.00  0.00           C
ATOM   8354 5C31 POPEq 228      71.156  15.266  53.682  1.00  0.00           C
ATOM   8357 6C31 POPEq 228      70.686  14.776  55.062  1.00  0.00           C
ATOM   8361  NH3 POPEr 229      93.096  64.996  34.502  1.00  0.00           N
ATOM   8365  C12 POPEr 229      92.346  64.186  35.521  1.00  0.00           C
ATOM   8368  C11 POPEr 229      91.126  64.956  36.082  1.00  0.00           C
ATOM   8371  P   POPEr 229      88.906  66.116  35.291  1.00  0.00           P
ATOM   8372  O13 POPEr 229      89.186  67.306  34.461  1.00  0.00           O
ATOM   8373  O14 POPEr 229      87.646  65.386  35.032  1.00  0.00           O
ATOM   8374  O11 POPEr 229      89.006  66.506  36.821  1.00  0.00           O
ATOM   8375  O12 POPEr 229      90.116  65.106  35.072  1.00  0.00           O
ATOM   8376  C1  POPEr 229      88.186  65.896  37.812  1.00  0.00           C
ATOM   8379  C2  POPEr 229      87.996  66.886  38.992  1.00  0.00           C
ATOM   8381  O21 POPEr 229      86.946  66.396  39.861  1.00  0.00           O
ATOM   8382  C21 POPEr 229      87.376  65.666  40.892  1.00  0.00           C
ATOM   8383  O22 POPEr 229      88.536  65.356  41.111  1.00  0.00           O
ATOM   8384  C22 POPEr 229      86.216  65.306  41.821  1.00  0.00           C
ATOM   8387  C3  POPEr 229      87.626  68.306  38.481  1.00  0.00           C
ATOM   8390  O31 POPEr 229      87.536  69.216  39.602  1.00  0.00           O
ATOM   8391  C31 POPEr 229      86.366  69.746  39.872  1.00  0.00           C
ATOM   8392  O32 POPEr 229      85.396  69.806  39.142  1.00  0.00           O
ATOM   8393  C32 POPEr 229      86.386  70.216  41.332  1.00  0.00           C
ATOM   8396  C23 POPEr 229      86.666  65.526  43.292  1.00  0.00           C
ATOM   8399  C24 POPEr 229      85.676  65.066  44.362  1.00  0.00           C
ATOM   8402  C25 POPEr 229      86.256  65.346  45.762  1.00  0.00           C
ATOM   8405  C26 POPEr 229      85.336  64.896  46.891  1.00  0.00           C
ATOM   8408  C27 POPEr 229      86.076  64.696  48.222  1.00  0.00           C
ATOM   8411  C28 POPEr 229      86.626  65.996  48.841  1.00  0.00           C
ATOM   8414  C29 POPEr 229      85.536  66.986  49.142  1.00  0.00           C
ATOM   8416 0C21 POPEr 229      84.766  66.996  50.242  1.00  0.00           C
ATOM   8418 1C21 POPEr 229      84.826  66.026  51.392  1.00  0.00           C
ATOM   8421 2C21 POPEr 229      85.456  66.696  52.632  1.00  0.00           C
ATOM   8424 3C21 POPEr 229      85.606  65.746  53.832  1.00  0.00           C
ATOM   8427 4C21 POPEr 229      86.486  66.316  54.951  1.00  0.00           C
ATOM   8430 5C21 POPEr 229      87.966  66.366  54.562  1.00  0.00           C
ATOM   8433 6C21 POPEr 229      88.886  66.856  55.692  1.00  0.00           C
ATOM   8436 7C21 POPEr 229      90.366  66.706  55.312  1.00  0.00           C
ATOM   8439 8C21 POPEr 229      91.316  67.486  56.222  1.00  0.00           C
ATOM   8443  C33 POPEr 229      85.326  69.446  42.161  1.00  0.00           C
ATOM   8446  C34 POPEr 229      85.736  69.226  43.622  1.00  0.00           C
ATOM   8449  C35 POPEr 229      85.526  70.436  44.552  1.00  0.00           C
ATOM   8452  C36 POPEr 229      86.376  70.306  45.832  1.00  0.00           C
ATOM   8455  C37 POPEr 229      86.066  71.356  46.901  1.00  0.00           C
ATOM   8458  C38 POPEr 229      84.766  71.086  47.681  1.00  0.00           C
ATOM   8461  C39 POPEr 229      85.006  70.996  49.201  1.00  0.00           C
ATOM   8464 0C31 POPEr 229      83.726  70.756  50.002  1.00  0.00           C
ATOM   8467 1C31 POPEr 229      83.996  70.716  51.512  1.00  0.00           C
ATOM   8470 2C31 POPEr 229      82.716  70.706  52.352  1.00  0.00           C
ATOM   8473 3C31 POPEr 229      82.946  71.306  53.752  1.00  0.00           C
ATOM   8476 4C31 POPEr 229      81.636  71.416  54.552  1.00  0.00           C
ATOM   8479 5C31 POPEr 229      81.786  72.276  55.812  1.00  0.00           C
ATOM   8482 6C31 POPEr 229      80.486  72.366  56.621  1.00  0.00           C
ATOM   8486  NH3 POPEs 230      20.716  95.296  75.982  1.00  0.00           N
ATOM   8490  C12 POPEs 230      22.186  94.926  76.002  1.00  0.00           C
ATOM   8493  C11 POPEs 230      22.406  93.416  75.722  1.00  0.00           C
ATOM   8496  P   POPEs 230      21.126  91.286  76.762  1.00  0.00           P
ATOM   8497  O13 POPEs 230      21.166  90.676  78.111  1.00  0.00           O
ATOM   8498  O14 POPEs 230      19.806  91.686  76.222  1.00  0.00           O
ATOM   8499  O11 POPEs 230      21.886  90.326  75.772  1.00  0.00           O
ATOM   8500  O12 POPEs 230      21.996  92.616  76.821  1.00  0.00           O
ATOM   8501  C1  POPEs 230      21.736  90.486  74.361  1.00  0.00           C
ATOM   8504  C2  POPEs 230      21.706  89.126  73.602  1.00  0.00           C
ATOM   8506  O21 POPEs 230      21.026  89.296  72.341  1.00  0.00           O
ATOM   8507  C21 POPEs 230      21.506  90.246  71.572  1.00  0.00           C
ATOM   8508  O22 POPEs 230      22.596  90.786  71.671  1.00  0.00           O
ATOM   8509  C22 POPEs 230      20.426  90.686  70.582  1.00  0.00           C
ATOM   8512  C3  POPEs 230      20.986  88.006  74.422  1.00  0.00           C
ATOM   8515  O31 POPEs 230      20.546  86.896  73.591  1.00  0.00           O
ATOM   8516  C31 POPEs 230      19.226  86.786  73.381  1.00  0.00           C
ATOM   8517  O32 POPEs 230      18.346  87.316  74.031  1.00  0.00           O
ATOM   8518  C32 POPEs 230      18.966  86.026  72.082  1.00  0.00           C
ATOM   8521  C23 POPEs 230      20.736  92.076  69.992  1.00  0.00           C
ATOM   8524  C24 POPEs 230      19.486  92.786  69.442  1.00  0.00           C
ATOM   8527  C25 POPEs 230      18.766  92.046  68.312  1.00  0.00           C
ATOM   8530  C26 POPEs 230      19.516  92.116  66.982  1.00  0.00           C
ATOM   8533  C27 POPEs 230      20.076  90.766  66.492  1.00  0.00           C
ATOM   8536  C28 POPEs 230      20.516  90.796  65.012  1.00  0.00           C
ATOM   8539  C29 POPEs 230      21.736  91.646  64.802  1.00  0.00           C
ATOM   8541 0C21 POPEs 230      22.686  91.486  63.861  1.00  0.00           C
ATOM   8543 1C21 POPEs 230      22.746  90.416  62.791  1.00  0.00           C
ATOM   8546 2C21 POPEs 230      23.836  89.356  63.052  1.00  0.00           C
ATOM   8549 3C21 POPEs 230      25.236  89.916  63.362  1.00  0.00           C
ATOM   8552 4C21 POPEs 230      25.466  90.056  64.881  1.00  0.00           C
ATOM   8555 5C21 POPEs 230      26.556  91.056  65.251  1.00  0.00           C
ATOM   8558 6C21 POPEs 230      26.576  91.306  66.761  1.00  0.00           C
ATOM   8561 7C21 POPEs 230      27.366  92.566  67.142  1.00  0.00           C
ATOM   8564 8C21 POPEs 230      27.336  92.836  68.642  1.00  0.00           C
ATOM   8568  C33 POPEs 230      18.606  87.046  70.972  1.00  0.00           C
ATOM   8571  C34 POPEs 230      18.326  86.456  69.582  1.00  0.00           C
ATOM   8574  C35 POPEs 230      17.806  87.556  68.631  1.00  0.00           C
ATOM   8577  C36 POPEs 230      17.496  87.096  67.192  1.00  0.00           C
ATOM   8580  C37 POPEs 230      16.746  88.186  66.402  1.00  0.00           C
ATOM   8583  C38 POPEs 230      16.586  87.876  64.902  1.00  0.00           C
ATOM   8586  C39 POPEs 230      17.746  88.406  64.051  1.00  0.00           C
ATOM   8589 0C31 POPEs 230      17.576  88.136  62.551  1.00  0.00           C
ATOM   8592 1C31 POPEs 230      18.786  88.586  61.732  1.00  0.00           C
ATOM   8595 2C31 POPEs 230      18.586  88.396  60.222  1.00  0.00           C
ATOM   8598 3C31 POPEs 230      19.886  88.496  59.412  1.00  0.00           C
ATOM   8601 4C31 POPEs 230      19.656  88.266  57.912  1.00  0.00           C
ATOM   8604 5C31 POPEs 230      20.906  88.496  57.062  1.00  0.00           C
ATOM   8607 6C31 POPEs 230      20.606  88.546  55.562  1.00  0.00           C
ATOM   8611  NH3 POPEt 231      24.666   5.556  35.032  1.00  0.00           N
ATOM   8615  C12 POPEt 231      25.366   6.756  35.602  1.00  0.00           C
ATOM   8618  C11 POPEt 231      25.016   8.026  34.822  1.00  0.00           C
ATOM   8621  P   POPEt 231      25.686  10.496  35.402  1.00  0.00           P
ATOM   8622  O13 POPEt 231      26.936  11.246  35.692  1.00  0.00           O
ATOM   8623  O14 POPEt 231      24.856  11.016  34.302  1.00  0.00           O
ATOM   8624  O11 POPEt 231      24.796  10.426  36.712  1.00  0.00           O
ATOM   8625  O12 POPEt 231      26.016   8.996  35.062  1.00  0.00           O
ATOM   8626  C1  POPEt 231      24.986  11.256  37.861  1.00  0.00           C
ATOM   8629  C2  POPEt 231      24.496  10.566  39.181  1.00  0.00           C
ATOM   8631  O21 POPEt 231      25.626  10.236  40.032  1.00  0.00           O
ATOM   8632  C21 POPEt 231      25.306  10.126  41.332  1.00  0.00           C
ATOM   8633  O22 POPEt 231      24.296  10.586  41.842  1.00  0.00           O
ATOM   8634  C22 POPEt 231      26.326   9.286  42.122  1.00  0.00           C
ATOM   8637  C3  POPEt 231      23.626   9.296  38.882  1.00  0.00           C
ATOM   8640  O31 POPEt 231      23.396   8.476  40.032  1.00  0.00           O
ATOM   8641  C31 POPEt 231      22.306   8.686  40.752  1.00  0.00           C
ATOM   8642  O32 POPEt 231      21.366   9.396  40.441  1.00  0.00           O
ATOM   8643  C32 POPEt 231      22.436   7.876  42.031  1.00  0.00           C
ATOM   8646  C23 POPEt 231      26.536   9.716  43.601  1.00  0.00           C
ATOM   8649  C24 POPEt 231      27.466   8.776  44.391  1.00  0.00           C
ATOM   8652  C25 POPEt 231      26.816   7.486  44.952  1.00  0.00           C
ATOM   8655  C26 POPEt 231      27.136   7.206  46.422  1.00  0.00           C
ATOM   8658  C27 POPEt 231      26.476   5.906  46.922  1.00  0.00           C
ATOM   8661  C28 POPEt 231      26.736   5.586  48.402  1.00  0.00           C
ATOM   8664  C29 POPEt 231      25.946   6.466  49.342  1.00  0.00           C
ATOM   8666 0C21 POPEt 231      25.246   6.086  50.422  1.00  0.00           C
ATOM   8668 1C21 POPEt 231      25.106   4.686  50.981  1.00  0.00           C
ATOM   8671 2C21 POPEt 231      26.116   4.416  52.112  1.00  0.00           C
ATOM   8674 3C21 POPEt 231      25.816   3.076  52.801  1.00  0.00           C
ATOM   8677 4C21 POPEt 231      26.966   2.556  53.672  1.00  0.00           C
ATOM   8680 5C21 POPEt 231      26.786   1.084  54.082  1.00  0.00           C
ATOM   8683 6C21 POPEt 231      25.616   0.844  55.041  1.00  0.00           C
ATOM   8686 7C21 POPEt 231      25.326  -0.646  55.251  1.00  0.00           C
ATOM   8689 8C21 POPEt 231      24.326  -0.926  56.371  1.00  0.00           C
ATOM   8693  C33 POPEt 231      21.466   8.296  43.162  1.00  0.00           C
ATOM   8696  C34 POPEt 231      21.746   7.516  44.451  1.00  0.00           C
ATOM   8699  C35 POPEt 231      23.036   7.936  45.172  1.00  0.00           C
ATOM   8702  C36 POPEt 231      22.846   9.086  46.172  1.00  0.00           C
ATOM   8705  C37 POPEt 231      23.976   9.146  47.222  1.00  0.00           C
ATOM   8708  C38 POPEt 231      23.786  10.316  48.182  1.00  0.00           C
ATOM   8711  C39 POPEt 231      24.486  10.196  49.531  1.00  0.00           C
ATOM   8714 0C31 POPEt 231      23.616   9.486  50.581  1.00  0.00           C
ATOM   8717 1C31 POPEt 231      24.156   9.696  52.002  1.00  0.00           C
ATOM   8720 2C31 POPEt 231      23.126   9.386  53.092  1.00  0.00           C
ATOM   8723 3C31 POPEt 231      23.366  10.216  54.362  1.00  0.00           C
ATOM   8726 4C31 POPEt 231      24.686   9.876  55.091  1.00  0.00           C
ATOM   8729 5C31 POPEt 231      24.986  10.886  56.201  1.00  0.00           C
ATOM   8732 6C31 POPEt 231      26.236  10.566  57.021  1.00  0.00           C
ATOM   8736  NH3 POPEu 232      85.056  89.636  34.682  1.00  0.00           N
ATOM   8740  C12 POPEu 232      84.656  90.996  35.181  1.00  0.00           C
ATOM   8743  C11 POPEu 232      83.116  91.126  35.282  1.00  0.00           C
ATOM   8746  P   POPEu 232      81.876  89.876  33.292  1.00  0.00           P
ATOM   8747  O13 POPEu 232      81.996  90.116  31.831  1.00  0.00           O
ATOM   8748  O14 POPEu 232      82.646  88.716  33.791  1.00  0.00           O
ATOM   8749  O11 POPEu 232      80.366  89.726  33.712  1.00  0.00           O
ATOM   8750  O12 POPEu 232      82.446  91.166  34.022  1.00  0.00           O
ATOM   8751  C1  POPEu 232      79.746  90.356  34.832  1.00  0.00           C
ATOM   8754  C2  POPEu 232      79.716  89.476  36.122  1.00  0.00           C
ATOM   8756  O21 POPEu 232      80.766  89.796  37.052  1.00  0.00           O
ATOM   8757  C21 POPEu 232      80.626  90.976  37.621  1.00  0.00           C
ATOM   8758  O22 POPEu 232      79.706  91.756  37.462  1.00  0.00           O
ATOM   8759  C22 POPEu 232      81.856  91.256  38.472  1.00  0.00           C
ATOM   8762  C3  POPEu 232      79.796  87.956  35.812  1.00  0.00           C
ATOM   8765  O31 POPEu 232      79.366  87.166  36.942  1.00  0.00           O
ATOM   8766  C31 POPEu 232      80.306  86.826  37.812  1.00  0.00           C
ATOM   8767  O32 POPEu 232      81.486  87.106  37.762  1.00  0.00           O
ATOM   8768  C32 POPEu 232      79.656  85.956  38.871  1.00  0.00           C
ATOM   8771  C23 POPEu 232      81.826  92.646  39.131  1.00  0.00           C
ATOM   8774  C24 POPEu 232      83.146  92.886  39.851  1.00  0.00           C
ATOM   8777  C25 POPEu 232      83.066  93.866  41.021  1.00  0.00           C
ATOM   8780  C26 POPEu 232      82.566  93.196  42.312  1.00  0.00           C
ATOM   8783  C27 POPEu 232      82.826  94.046  43.562  1.00  0.00           C
ATOM   8786  C28 POPEu 232      82.376  93.316  44.851  1.00  0.00           C
ATOM   8789  C29 POPEu 232      83.046  93.876  46.082  1.00  0.00           C
ATOM   8791 0C21 POPEu 232      82.506  94.036  47.291  1.00  0.00           C
ATOM   8793 1C21 POPEu 232      81.106  93.666  47.722  1.00  0.00           C
ATOM   8796 2C21 POPEu 232      81.036  93.366  49.232  1.00  0.00           C
ATOM   8799 3C21 POPEu 232      79.616  93.496  49.822  1.00  0.00           C
ATOM   8802 4C21 POPEu 232      79.566  93.026  51.291  1.00  0.00           C
ATOM   8805 5C21 POPEu 232      78.346  93.496  52.091  1.00  0.00           C
ATOM   8808 6C21 POPEu 232      76.986  93.146  51.462  1.00  0.00           C
ATOM   8811 7C21 POPEu 232      75.846  93.216  52.481  1.00  0.00           C
ATOM   8814 8C21 POPEu 232      74.466  92.856  51.912  1.00  0.00           C
ATOM   8818  C33 POPEu 232      79.756  86.586  40.272  1.00  0.00           C
ATOM   8821  C34 POPEu 232      78.906  85.776  41.252  1.00  0.00           C
ATOM   8824  C35 POPEu 232      78.906  86.306  42.691  1.00  0.00           C
ATOM   8827  C36 POPEu 232      78.036  85.386  43.552  1.00  0.00           C
ATOM   8830  C37 POPEu 232      78.156  85.646  45.062  1.00  0.00           C
ATOM   8833  C38 POPEu 232      77.536  84.486  45.841  1.00  0.00           C
ATOM   8836  C39 POPEu 232      77.456  84.736  47.352  1.00  0.00           C
ATOM   8839 0C31 POPEu 232      78.816  84.616  48.071  1.00  0.00           C
ATOM   8842 1C31 POPEu 232      78.646  84.786  49.582  1.00  0.00           C
ATOM   8845 2C31 POPEu 232      79.916  84.506  50.402  1.00  0.00           C
ATOM   8848 3C31 POPEu 232      81.096  85.416  50.062  1.00  0.00           C
ATOM   8851 4C31 POPEu 232      82.226  85.316  51.102  1.00  0.00           C
ATOM   8854 5C31 POPEu 232      83.486  86.086  50.701  1.00  0.00           C
ATOM   8857 6C31 POPEu 232      84.706  85.716  51.551  1.00  0.00           C
ATOM   8861  NH3 POPEv 233     109.666 109.966  76.712  1.00  0.00           N
ATOM   8865  C12 POPEv 233     109.506 111.446  76.791  1.00  0.00           C
ATOM   8868  C11 POPEv 233     110.386 112.036  77.892  1.00  0.00           C
ATOM   8871  P   POPEv 233     111.436 114.336  78.451  1.00  0.00           P
ATOM   8872  O13 POPEv 233     110.996 115.726  78.251  1.00  0.00           O
ATOM   8873  O14 POPEv 233     111.726 113.866  79.822  1.00  0.00           O
ATOM   8874  O11 POPEv 233     112.616 113.986  77.462  1.00  0.00           O
ATOM   8875  O12 POPEv 233     110.276 113.456  77.851  1.00  0.00           O
ATOM   8876  C1  POPEv 233     113.536 115.026  77.101  1.00  0.00           C
ATOM   8879  C2  POPEv 233     114.646 114.506  76.152  1.00  0.00           C
ATOM   8881  O21 POPEv 233     114.656 115.266  74.902  1.00  0.00           O
ATOM   8882  C21 POPEv 233     115.736 116.036  74.671  1.00  0.00           C
ATOM   8883  O22 POPEv 233     116.636 116.236  75.462  1.00  0.00           O
ATOM   8884  C22 POPEv 233     115.656 116.626  73.262  1.00  0.00           C
ATOM   8887  C3  POPEv 233     114.416 112.976  75.881  1.00  0.00           C
ATOM   8890  O31 POPEv 233     115.316 112.436  74.911  1.00  0.00           O
ATOM   8891  C31 POPEv 233     115.156 112.816  73.642  1.00  0.00           C
ATOM   8892  O32 POPEv 233     116.086 113.166  72.931  1.00  0.00           O
ATOM   8893  C32 POPEv 233     113.736 112.716  73.091  1.00  0.00           C
ATOM   8896  C23 POPEv 233     117.046 116.886  72.632  1.00  0.00           C
ATOM   8899  C24 POPEv 233     116.956 117.566  71.251  1.00  0.00           C
ATOM   8902  C25 POPEv 233     118.306 118.146  70.762  1.00  0.00           C
ATOM   8905  C26 POPEv 233     118.946 117.386  69.591  1.00  0.00           C
ATOM   8908  C27 POPEv 233     120.276 118.046  69.191  1.00  0.00           C
ATOM   8911  C28 POPEv 233     120.906 117.486  67.892  1.00  0.00           C
ATOM   8914  C29 POPEv 233     122.276 118.086  67.691  1.00  0.00           C
ATOM   8916 0C21 POPEv 233     122.786 118.646  66.582  1.00  0.00           C
ATOM   8918 1C21 POPEv 233     122.156 118.736  65.212  1.00  0.00           C
ATOM   8921 2C21 POPEv 233     122.746 117.686  64.242  1.00  0.00           C
ATOM   8924 3C21 POPEv 233     124.106 118.066  63.622  1.00  0.00           C
ATOM   8927 4C21 POPEv 233     124.746 116.876  62.892  1.00  0.00           C
ATOM   8930 5C21 POPEv 233     126.016 117.196  62.072  1.00  0.00           C
ATOM   8933 6C21 POPEv 233     125.776 118.186  60.922  1.00  0.00           C
ATOM   8936 7C21 POPEv 233     127.026 118.376  60.041  1.00  0.00           C
ATOM   8939 8C21 POPEv 233     126.866 119.466  58.981  1.00  0.00           C
ATOM   8943  C33 POPEv 233     113.326 111.246  72.791  1.00  0.00           C
ATOM   8946  C34 POPEv 233     112.266 111.146  71.681  1.00  0.00           C
ATOM   8949  C35 POPEv 233     112.796 111.576  70.291  1.00  0.00           C
ATOM   8952  C36 POPEv 233     111.786 111.386  69.152  1.00  0.00           C
ATOM   8955  C37 POPEv 233     112.376 111.666  67.762  1.00  0.00           C
ATOM   8958  C38 POPEv 233     111.406 111.266  66.642  1.00  0.00           C
ATOM   8961  C39 POPEv 233     112.136 110.886  65.342  1.00  0.00           C
ATOM   8964 0C31 POPEv 233     111.186 110.516  64.191  1.00  0.00           C
ATOM   8967 1C31 POPEv 233     111.946 109.876  63.021  1.00  0.00           C
ATOM   8970 2C31 POPEv 233     111.046 109.396  61.872  1.00  0.00           C
ATOM   8973 3C31 POPEv 233     110.006 108.386  62.341  1.00  0.00           C
ATOM   8976 4C31 POPEv 233     109.356 107.566  61.222  1.00  0.00           C
ATOM   8979 5C31 POPEv 233     108.266 106.646  61.792  1.00  0.00           C
ATOM   8982 6C31 POPEv 233     107.516 105.816  60.762  1.00  0.00           C
ATOM   8986  NH3 POPEw 234      -3.056 123.536  73.412  1.00  0.00           N
ATOM   8990  C12 POPEw 234      -2.906 122.186  72.781  1.00  0.00           C
ATOM   8993  C11 POPEw 234      -1.636 121.456  73.272  1.00  0.00           C
ATOM   8996  P   POPEw 234       0.514 122.146  74.572  1.00  0.00           P
ATOM   8997  O13 POPEw 234      -0.216 121.956  75.832  1.00  0.00           O
ATOM   8998  O14 POPEw 234       1.474 121.096  74.171  1.00  0.00           O
ATOM   8999  O11 POPEw 234       1.234 123.556  74.642  1.00  0.00           O
ATOM   9000  O12 POPEw 234      -0.536 122.356  73.412  1.00  0.00           O
ATOM   9001  C1  POPEw 234       1.104 124.576  73.642  1.00  0.00           C
ATOM   9004  C2  POPEw 234       2.294 124.636  72.621  1.00  0.00           C
ATOM   9006  O21 POPEw 234       1.814 125.106  71.341  1.00  0.00           O
ATOM   9007  C21 POPEw 234       1.804 126.416  71.172  1.00  0.00           C
ATOM   9008  O22 POPEw 234       2.054 127.246  72.031  1.00  0.00           O
ATOM   9009  C22 POPEw 234       1.274 126.726  69.762  1.00  0.00           C
ATOM   9012  C3  POPEw 234       2.984 123.246  72.442  1.00  0.00           C
ATOM   9015  O31 POPEw 234       4.224 123.276  71.701  1.00  0.00           O
ATOM   9016  C31 POPEw 234       4.134 123.136  70.381  1.00  0.00           C
ATOM   9017  O32 POPEw 234       3.104 122.976  69.752  1.00  0.00           O
ATOM   9018  C32 POPEw 234       5.546 123.086  69.802  1.00  0.00           C
ATOM   9021  C23 POPEw 234       2.234 126.406  68.582  1.00  0.00           C
ATOM   9024  C24 POPEw 234       1.514 126.626  67.242  1.00  0.00           C
ATOM   9027  C25 POPEw 234       2.444 126.856  66.041  1.00  0.00           C
ATOM   9030  C26 POPEw 234       1.744 127.576  64.881  1.00  0.00           C
ATOM   9033  C27 POPEw 234       2.724 128.026  63.801  1.00  0.00           C
ATOM   9036  C28 POPEw 234       2.154 129.066  62.812  1.00  0.00           C
ATOM   9039  C29 POPEw 234       1.074 128.526  61.912  1.00  0.00           C
ATOM   9041 0C21 POPEw 234       1.274 127.796  60.802  1.00  0.00           C
ATOM   9043 1C21 POPEw 234       2.614 127.336  60.262  1.00  0.00           C
ATOM   9046 2C21 POPEw 234       3.034 128.066  58.972  1.00  0.00           C
ATOM   9049 3C21 POPEw 234       2.034 127.916  57.812  1.00  0.00           C
ATOM   9052 4C21 POPEw 234       2.444 128.496  56.441  1.00  0.00           C
ATOM   9055 5C21 POPEw 234       3.104 129.886  56.462  1.00  0.00           C
ATOM   9058 6C21 POPEw 234       4.636 129.836  56.562  1.00  0.00           C
ATOM   9061 7C21 POPEw 234       5.316 131.198  56.472  1.00  0.00           C
ATOM   9064 8C21 POPEw 234       6.836 131.096  56.592  1.00  0.00           C
ATOM   9068  C33 POPEw 234       5.626 123.266  68.271  1.00  0.00           C
ATOM   9071  C34 POPEw 234       7.026 122.896  67.772  1.00  0.00           C
ATOM   9074  C35 POPEw 234       7.246 123.086  66.262  1.00  0.00           C
ATOM   9077  C36 POPEw 234       7.196 124.546  65.802  1.00  0.00           C
ATOM   9080  C37 POPEw 234       8.386 124.926  64.911  1.00  0.00           C
ATOM   9083  C38 POPEw 234       8.136 126.076  63.931  1.00  0.00           C
ATOM   9086  C39 POPEw 234       9.326 126.336  62.982  1.00  0.00           C
ATOM   9089 0C31 POPEw 234      10.536 127.046  63.622  1.00  0.00           C
ATOM   9092 1C31 POPEw 234      11.696 127.186  62.621  1.00  0.00           C
ATOM   9095 2C31 POPEw 234      12.896 127.986  63.162  1.00  0.00           C
ATOM   9098 3C31 POPEw 234      13.996 128.196  62.091  1.00  0.00           C
ATOM   9101 4C31 POPEw 234      13.946 129.566  61.382  1.00  0.00           C
ATOM   9104 5C31 POPEw 234      12.686 129.796  60.542  1.00  0.00           C
ATOM   9107 6C31 POPEw 234      12.766 131.076  59.692  1.00  0.00           C
ATOM   9111  NH3 POPEx 235       6.166  24.516  80.742  1.00  0.00           N
ATOM   9115  C12 POPEx 235       6.026  25.596  81.791  1.00  0.00           C
ATOM   9118  C11 POPEx 235       7.116  26.696  81.731  1.00  0.00           C
ATOM   9121  P   POPEx 235       9.316  25.446  81.011  1.00  0.00           P
ATOM   9122  O13 POPEx 235      10.686  26.006  80.951  1.00  0.00           O
ATOM   9123  O14 POPEx 235       9.076  24.026  81.352  1.00  0.00           O
ATOM   9124  O11 POPEx 235       8.596  25.686  79.631  1.00  0.00           O
ATOM   9125  O12 POPEx 235       8.426  26.236  82.042  1.00  0.00           O
ATOM   9126  C1  POPEx 235       9.096  25.036  78.451  1.00  0.00           C
ATOM   9129  C2  POPEx 235       7.936  24.896  77.451  1.00  0.00           C
ATOM   9131  O21 POPEx 235       8.326  24.246  76.212  1.00  0.00           O
ATOM   9132  C21 POPEx 235       8.646  25.046  75.211  1.00  0.00           C
ATOM   9133  O22 POPEx 235       9.266  26.106  75.302  1.00  0.00           O
ATOM   9134  C22 POPEx 235       7.966  24.556  73.932  1.00  0.00           C
ATOM   9137  C3  POPEx 235       7.196  26.246  77.261  1.00  0.00           C
ATOM   9140  O31 POPEx 235       6.166  26.026  76.292  1.00  0.00           O
ATOM   9141  C31 POPEx 235       5.336  26.986  75.912  1.00  0.00           C
ATOM   9142  O32 POPEx 235       4.274  26.776  75.342  1.00  0.00           O
ATOM   9143  C32 POPEx 235       5.886  28.396  76.131  1.00  0.00           C
ATOM   9146  C23 POPEx 235       8.546  25.226  72.672  1.00  0.00           C
ATOM   9149  C24 POPEx 235       7.566  25.286  71.492  1.00  0.00           C
ATOM   9152  C25 POPEx 235       8.036  26.356  70.492  1.00  0.00           C
ATOM   9155  C26 POPEx 235       7.096  26.706  69.331  1.00  0.00           C
ATOM   9158  C27 POPEx 235       7.286  25.836  68.081  1.00  0.00           C
ATOM   9161  C28 POPEx 235       6.906  26.616  66.802  1.00  0.00           C
ATOM   9164  C29 POPEx 235       6.726  25.746  65.581  1.00  0.00           C
ATOM   9166 0C21 POPEx 235       7.696  25.096  64.911  1.00  0.00           C
ATOM   9168 1C21 POPEx 235       9.166  25.116  65.231  1.00  0.00           C
ATOM   9171 2C21 POPEx 235      10.036  24.536  64.102  1.00  0.00           C
ATOM   9174 3C21 POPEx 235      10.046  25.366  62.801  1.00  0.00           C
ATOM   9177 4C21 POPEx 235      10.906  24.736  61.691  1.00  0.00           C
ATOM   9180 5C21 POPEx 235      10.166  23.666  60.881  1.00  0.00           C
ATOM   9183 6C21 POPEx 235       9.346  24.246  59.712  1.00  0.00           C
ATOM   9186 7C21 POPEx 235       8.826  23.166  58.762  1.00  0.00           C
ATOM   9189 8C21 POPEx 235       8.036  23.716  57.572  1.00  0.00           C
ATOM   9193  C33 POPEx 235       7.016  28.786  75.132  1.00  0.00           C
ATOM   9196  C34 POPEx 235       6.756  30.156  74.512  1.00  0.00           C
ATOM   9199  C35 POPEx 235       7.626  30.576  73.312  1.00  0.00           C
ATOM   9202  C36 POPEx 235       9.106  30.236  73.472  1.00  0.00           C
ATOM   9205  C37 POPEx 235       9.986  31.196  72.672  1.00  0.00           C
ATOM   9208  C38 POPEx 235      11.476  30.896  72.831  1.00  0.00           C
ATOM   9211  C39 POPEx 235      12.366  32.056  72.361  1.00  0.00           C
ATOM   9214 0C31 POPEx 235      12.116  32.506  70.921  1.00  0.00           C
ATOM   9217 1C31 POPEx 235      13.296  33.356  70.421  1.00  0.00           C
ATOM   9220 2C31 POPEx 235      12.996  34.116  69.121  1.00  0.00           C
ATOM   9223 3C31 POPEx 235      12.726  33.186  67.941  1.00  0.00           C
ATOM   9226 4C31 POPEx 235      12.416  33.976  66.662  1.00  0.00           C
ATOM   9229 5C31 POPEx 235      12.006  33.066  65.501  1.00  0.00           C
ATOM   9232 6C31 POPEx 235      11.656  33.846  64.242  1.00  0.00           C
ATOM   9236  NH3 POPEy 236     125.306  71.486  76.212  1.00  0.00           N
ATOM   9240  C12 POPEy 236     125.846  72.026  77.501  1.00  0.00           C
ATOM   9243  C11 POPEy 236     124.936  73.126  78.041  1.00  0.00           C
ATOM   9246  P   POPEy 236     126.126  75.216  79.042  1.00  0.00           P
ATOM   9247  O13 POPEy 236     125.026  76.046  78.552  1.00  0.00           O
ATOM   9248  O14 POPEy 236     126.706  75.496  80.381  1.00  0.00           O
ATOM   9249  O11 POPEy 236     127.266  75.026  77.951  1.00  0.00           O
ATOM   9250  O12 POPEy 236     125.596  73.746  79.142  1.00  0.00           O
ATOM   9251  C1  POPEy 236     127.116  75.676  76.671  1.00  0.00           C
ATOM   9254  C2  POPEy 236     128.256  75.266  75.702  1.00  0.00           C
ATOM   9256  O21 POPEy 236     128.166  75.866  74.411  1.00  0.00           O
ATOM   9257  C21 POPEy 236     128.346  77.126  74.142  1.00  0.00           C
ATOM   9258  O22 POPEy 236     128.176  78.086  74.872  1.00  0.00           O
ATOM   9259  C22 POPEy 236     128.696  77.116  72.641  1.00  0.00           C
ATOM   9262  C3  POPEy 236     128.316  73.736  75.392  1.00  0.00           C
ATOM   9265  O31 POPEy 236     127.126  73.206  74.722  1.00  0.00           O
ATOM   9266  C31 POPEy 236     127.136  73.276  73.371  1.00  0.00           C
ATOM   9267  O32 POPEy 236     128.016  73.776  72.691  1.00  0.00           O
ATOM   9268  C32 POPEy 236     125.886  72.636  72.781  1.00  0.00           C
ATOM   9271  C23 POPEy 236     128.716  78.466  71.891  1.00  0.00           C
ATOM   9274  C24 POPEy 236     128.006  78.416  70.532  1.00  0.00           C
ATOM   9277  C25 POPEy 236     128.166  77.086  69.762  1.00  0.00           C
ATOM   9280  C26 POPEy 236     127.946  77.226  68.252  1.00  0.00           C
ATOM   9283  C27 POPEy 236     129.256  77.496  67.521  1.00  0.00           C
ATOM   9286  C28 POPEy 236     129.046  77.836  66.041  1.00  0.00           C
ATOM   9289  C29 POPEy 236     128.546  79.246  65.862  1.00  0.00           C
ATOM   9291 0C21 POPEy 236     128.776  80.016  64.782  1.00  0.00           C
ATOM   9293 1C21 POPEy 236     129.506  79.566  63.541  1.00  0.00           C
ATOM   9296 2C21 POPEy 236     128.786  79.986  62.252  1.00  0.00           C
ATOM   9299 3C21 POPEy 236     129.486  79.396  61.021  1.00  0.00           C
ATOM   9302 4C21 POPEy 236     128.546  79.136  59.841  1.00  0.00           C
ATOM   9305 5C21 POPEy 236     129.236  78.276  58.782  1.00  0.00           C
ATOM   9308 6C21 POPEy 236     128.346  77.946  57.591  1.00  0.00           C
ATOM   9311 7C21 POPEy 236     128.916  76.766  56.792  1.00  0.00           C
ATOM   9314 8C21 POPEy 236     128.096  76.356  55.571  1.00  0.00           C
ATOM   9318  C33 POPEy 236     126.156  72.166  71.321  1.00  0.00           C
ATOM   9321  C34 POPEy 236     125.106  71.166  70.832  1.00  0.00           C
ATOM   9324  C35 POPEy 236     125.026  71.036  69.302  1.00  0.00           C
ATOM   9327  C36 POPEy 236     126.176  70.316  68.611  1.00  0.00           C
ATOM   9330  C37 POPEy 236     125.996  70.296  67.082  1.00  0.00           C
ATOM   9333  C38 POPEy 236     127.136  69.576  66.361  1.00  0.00           C
ATOM   9336  C39 POPEy 236     127.086  69.656  64.822  1.00  0.00           C
ATOM   9339 0C31 POPEy 236     128.286  68.906  64.222  1.00  0.00           C
ATOM   9342 1C31 POPEy 236     128.496  69.046  62.702  1.00  0.00           C
ATOM   9345 2C31 POPEy 236     128.296  67.726  61.942  1.00  0.00           C
ATOM   9348 3C31 POPEy 236     129.066  67.666  60.612  1.00  0.00           C
ATOM   9351 4C31 POPEy 236     128.766  66.386  59.822  1.00  0.00           C
ATOM   9354 5C31 POPEy 236     129.436  66.356  58.442  1.00  0.00           C
ATOM   9357 6C31 POPEy 236     129.286  65.006  57.731  1.00  0.00           C
ATOM   9361  NH3 POPEz 237     117.306  25.076  77.501  1.00  0.00           N
ATOM   9365  C12 POPEz 237     116.146  24.146  77.551  1.00  0.00           C
ATOM   9368  C11 POPEz 237     116.106  23.226  76.332  1.00  0.00           C
ATOM   9371  P   POPEz 237     115.376  20.696  76.522  1.00  0.00           P
ATOM   9372  O13 POPEz 237     115.996  20.266  77.802  1.00  0.00           O
ATOM   9373  O14 POPEz 237     114.116  20.016  76.192  1.00  0.00           O
ATOM   9374  O11 POPEz 237     116.426  20.466  75.372  1.00  0.00           O
ATOM   9375  O12 POPEz 237     115.096  22.256  76.562  1.00  0.00           O
ATOM   9376  C1  POPEz 237     115.996  20.606  74.022  1.00  0.00           C
ATOM   9379  C2  POPEz 237     117.076  20.006  73.091  1.00  0.00           C
ATOM   9381  O21 POPEz 237     116.526  20.046  71.762  1.00  0.00           O
ATOM   9382  C21 POPEz 237     117.456  20.166  70.822  1.00  0.00           C
ATOM   9383  O22 POPEz 237     118.646  20.286  71.041  1.00  0.00           O
ATOM   9384  C22 POPEz 237     116.826  20.106  69.432  1.00  0.00           C
ATOM   9387  C3  POPEz 237     117.456  18.556  73.521  1.00  0.00           C
ATOM   9390  O31 POPEz 237     118.536  17.996  72.732  1.00  0.00           O
ATOM   9391  C31 POPEz 237     119.776  18.066  73.251  1.00  0.00           C
ATOM   9392  O32 POPEz 237     120.056  18.446  74.372  1.00  0.00           O
ATOM   9393  C32 POPEz 237     120.776  17.506  72.232  1.00  0.00           C
ATOM   9396  C23 POPEz 237     117.766  20.606  68.312  1.00  0.00           C
ATOM   9399  C24 POPEz 237     117.246  20.246  66.922  1.00  0.00           C
ATOM   9402  C25 POPEz 237     117.966  20.986  65.792  1.00  0.00           C
ATOM   9405  C26 POPEz 237     119.466  20.696  65.701  1.00  0.00           C
ATOM   9408  C27 POPEz 237     120.166  21.626  64.701  1.00  0.00           C
ATOM   9411  C28 POPEz 237     121.016  20.886  63.652  1.00  0.00           C
ATOM   9414  C29 POPEz 237     122.246  20.216  64.222  1.00  0.00           C
ATOM   9416 0C21 POPEz 237     123.476  20.266  63.692  1.00  0.00           C
ATOM   9418 1C21 POPEz 237     123.866  21.006  62.442  1.00  0.00           C
ATOM   9421 2C21 POPEz 237     125.386  21.156  62.312  1.00  0.00           C
ATOM   9424 3C21 POPEz 237     125.796  21.856  61.002  1.00  0.00           C
ATOM   9427 4C21 POPEz 237     127.316  21.876  60.822  1.00  0.00           C
ATOM   9430 5C21 POPEz 237     127.746  22.746  59.631  1.00  0.00           C
ATOM   9433 6C21 POPEz 237     129.266  22.786  59.472  1.00  0.00           C
ATOM   9436 7C21 POPEz 237     129.716  23.756  58.372  1.00  0.00           C
ATOM   9439 8C21 POPEz 237     131.216  24.026  58.442  1.00  0.00           C
ATOM   9443  C33 POPEz 237     121.596  18.596  71.492  1.00  0.00           C
ATOM   9446  C34 POPEz 237     122.126  18.086  70.142  1.00  0.00           C
ATOM   9449  C35 POPEz 237     123.056  19.056  69.401  1.00  0.00           C
ATOM   9452  C36 POPEz 237     122.436  20.406  68.981  1.00  0.00           C
ATOM   9455  C37 POPEz 237     123.316  21.166  67.972  1.00  0.00           C
ATOM   9458  C38 POPEz 237     122.956  22.656  67.852  1.00  0.00           C
ATOM   9461  C39 POPEz 237     124.016  23.496  67.102  1.00  0.00           C
ATOM   9464 0C31 POPEz 237     123.806  23.566  65.581  1.00  0.00           C
ATOM   9467 1C31 POPEz 237     124.496  24.776  64.922  1.00  0.00           C
ATOM   9470 2C31 POPEz 237     124.226  24.846  63.402  1.00  0.00           C
ATOM   9473 3C31 POPEz 237     124.366  26.256  62.801  1.00  0.00           C
ATOM   9476 4C31 POPEz 237     124.096  26.256  61.291  1.00  0.00           C
ATOM   9479 5C31 POPEz 237     124.066  27.656  60.662  1.00  0.00           C
ATOM   9482 6C31 POPEz 237     124.046  27.636  59.131  1.00  0.00           C
ATOM   9486  NH3 POPE0 238      76.486  70.906  32.732  1.00  0.00           N
ATOM   9490  C12 POPE0 238      75.726  70.666  31.452  1.00  0.00           C
ATOM   9493  C11 POPE0 238      74.216  70.686  31.701  1.00  0.00           C
ATOM   9496  P   POPE0 238      72.616  72.696  31.231  1.00  0.00           P
ATOM   9497  O13 POPE0 238      73.056  72.886  29.832  1.00  0.00           O
ATOM   9498  O14 POPE0 238      71.416  71.866  31.441  1.00  0.00           O
ATOM   9499  O11 POPE0 238      72.386  74.086  31.901  1.00  0.00           O
ATOM   9500  O12 POPE0 238      73.806  72.016  32.031  1.00  0.00           O
ATOM   9501  C1  POPE0 238      73.076  74.556  33.042  1.00  0.00           C
ATOM   9504  C2  POPE0 238      72.156  74.616  34.282  1.00  0.00           C
ATOM   9506  O21 POPE0 238      72.966  74.536  35.441  1.00  0.00           O
ATOM   9507  C21 POPE0 238      73.536  73.406  35.781  1.00  0.00           C
ATOM   9508  O22 POPE0 238      73.316  72.296  35.321  1.00  0.00           O
ATOM   9509  C22 POPE0 238      74.606  73.726  36.802  1.00  0.00           C
ATOM   9512  C3  POPE0 238      70.966  73.606  34.282  1.00  0.00           C
ATOM   9515  O31 POPE0 238      70.346  73.556  35.592  1.00  0.00           O
ATOM   9516  C31 POPE0 238      69.336  72.716  35.672  1.00  0.00           C
ATOM   9517  O32 POPE0 238      68.886  72.066  34.742  1.00  0.00           O
ATOM   9518  C32 POPE0 238      68.896  72.566  37.131  1.00  0.00           C
ATOM   9521  C23 POPE0 238      74.306  73.046  38.141  1.00  0.00           C
ATOM   9524  C24 POPE0 238      75.166  73.626  39.261  1.00  0.00           C
ATOM   9527  C25 POPE0 238      74.986  72.866  40.562  1.00  0.00           C
ATOM   9530  C26 POPE0 238      75.636  73.586  41.742  1.00  0.00           C
ATOM   9533  C27 POPE0 238      75.566  72.746  43.021  1.00  0.00           C
ATOM   9536  C28 POPE0 238      75.796  73.606  44.282  1.00  0.00           C
ATOM   9539  C29 POPE0 238      74.496  74.256  44.652  1.00  0.00           C
ATOM   9541 0C21 POPE0 238      73.626  73.756  45.562  1.00  0.00           C
ATOM   9543 1C21 POPE0 238      73.846  72.516  46.382  1.00  0.00           C
ATOM   9546 2C21 POPE0 238      74.606  72.826  47.691  1.00  0.00           C
ATOM   9549 3C21 POPE0 238      73.956  73.946  48.521  1.00  0.00           C
ATOM   9552 4C21 POPE0 238      74.576  74.096  49.911  1.00  0.00           C
ATOM   9555 5C21 POPE0 238      73.786  73.336  50.981  1.00  0.00           C
ATOM   9558 6C21 POPE0 238      74.346  73.446  52.402  1.00  0.00           C
ATOM   9561 7C21 POPE0 238      73.316  72.976  53.432  1.00  0.00           C
ATOM   9564 8C21 POPE0 238      73.816  72.986  54.881  1.00  0.00           C
ATOM   9568  C33 POPE0 238      68.356  73.846  37.821  1.00  0.00           C
ATOM   9571  C34 POPE0 238      69.456  74.636  38.572  1.00  0.00           C
ATOM   9574  C35 POPE0 238      69.046  76.056  39.001  1.00  0.00           C
ATOM   9577  C36 POPE0 238      68.866  76.286  40.511  1.00  0.00           C
ATOM   9580  C37 POPE0 238      67.396  76.366  40.961  1.00  0.00           C
ATOM   9583  C38 POPE0 238      67.176  76.646  42.462  1.00  0.00           C
ATOM   9586  C39 POPE0 238      67.246  78.126  42.871  1.00  0.00           C
ATOM   9589 0C31 POPE0 238      67.246  78.356  44.401  1.00  0.00           C
ATOM   9592 1C31 POPE0 238      65.896  78.136  45.111  1.00  0.00           C
ATOM   9595 2C31 POPE0 238      65.956  78.386  46.631  1.00  0.00           C
ATOM   9598 3C31 POPE0 238      65.886  79.866  47.031  1.00  0.00           C
ATOM   9601 4C31 POPE0 238      65.906  80.076  48.552  1.00  0.00           C
ATOM   9604 5C31 POPE0 238      65.396  81.466  48.981  1.00  0.00           C
ATOM   9607 6C31 POPE0 238      65.376  81.666  50.501  1.00  0.00           C
ATOM   9611  NH3 POPE1 239      12.506  45.436  35.272  1.00  0.00           N
ATOM   9615  C12 POPE1 239      11.886  46.356  34.242  1.00  0.00           C
ATOM   9618  C11 POPE1 239      11.336  47.666  34.872  1.00  0.00           C
ATOM   9621  P   POPE1 239      13.526  48.976  35.542  1.00  0.00           P
ATOM   9622  O13 POPE1 239      14.356  47.786  35.291  1.00  0.00           O
ATOM   9623  O14 POPE1 239      14.196  50.266  35.251  1.00  0.00           O
ATOM   9624  O11 POPE1 239      13.036  48.976  37.031  1.00  0.00           O
ATOM   9625  O12 POPE1 239      12.176  48.826  34.711  1.00  0.00           O
ATOM   9626  C1  POPE1 239      12.166  49.996  37.522  1.00  0.00           C
ATOM   9629  C2  POPE1 239      12.496  50.326  38.992  1.00  0.00           C
ATOM   9631  O21 POPE1 239      11.336  50.856  39.642  1.00  0.00           O
ATOM   9632  C21 POPE1 239      11.136  52.136  39.802  1.00  0.00           C
ATOM   9633  O22 POPE1 239      11.686  53.046  39.222  1.00  0.00           O
ATOM   9634  C22 POPE1 239      10.076  52.326  40.892  1.00  0.00           C
ATOM   9637  C3  POPE1 239      13.826  51.126  39.191  1.00  0.00           C
ATOM   9640  O31 POPE1 239      13.926  51.756  40.492  1.00  0.00           O
ATOM   9641  C31 POPE1 239      14.036  50.906  41.512  1.00  0.00           C
ATOM   9642  O32 POPE1 239      14.316  49.726  41.412  1.00  0.00           O
ATOM   9643  C32 POPE1 239      13.806  51.626  42.842  1.00  0.00           C
ATOM   9646  C23 POPE1 239       9.916  53.786  41.371  1.00  0.00           C
ATOM   9649  C24 POPE1 239      10.146  53.936  42.881  1.00  0.00           C
ATOM   9652  C25 POPE1 239       9.286  55.016  43.541  1.00  0.00           C
ATOM   9655  C26 POPE1 239       9.896  55.486  44.872  1.00  0.00           C
ATOM   9658  C27 POPE1 239       8.836  55.856  45.922  1.00  0.00           C
ATOM   9661  C28 POPE1 239       9.456  56.266  47.271  1.00  0.00           C
ATOM   9664  C29 POPE1 239       8.406  56.376  48.352  1.00  0.00           C
ATOM   9666 0C21 POPE1 239       8.386  55.736  49.542  1.00  0.00           C
ATOM   9668 1C21 POPE1 239       9.406  54.766  50.082  1.00  0.00           C
ATOM   9671 2C21 POPE1 239      10.276  55.356  51.212  1.00  0.00           C
ATOM   9674 3C21 POPE1 239       9.466  55.906  52.402  1.00  0.00           C
ATOM   9677 4C21 POPE1 239      10.356  56.156  53.622  1.00  0.00           C
ATOM   9680 5C21 POPE1 239       9.626  56.916  54.731  1.00  0.00           C
ATOM   9683 6C21 POPE1 239      10.506  57.186  55.951  1.00  0.00           C
ATOM   9686 7C21 POPE1 239       9.796  58.016  57.021  1.00  0.00           C
ATOM   9689 8C21 POPE1 239      10.686  58.356  58.222  1.00  0.00           C
ATOM   9693  C33 POPE1 239      13.076  50.746  43.892  1.00  0.00           C
ATOM   9696  C34 POPE1 239      13.226  51.266  45.332  1.00  0.00           C
ATOM   9699  C35 POPE1 239      12.586  50.326  46.371  1.00  0.00           C
ATOM   9702  C36 POPE1 239      13.336  50.356  47.722  1.00  0.00           C
ATOM   9705  C37 POPE1 239      12.816  49.326  48.731  1.00  0.00           C
ATOM   9708  C38 POPE1 239      13.756  49.186  49.951  1.00  0.00           C
ATOM   9711  C39 POPE1 239      13.396  48.036  50.902  1.00  0.00           C
ATOM   9714 0C31 POPE1 239      12.016  48.186  51.562  1.00  0.00           C
ATOM   9717 1C31 POPE1 239      11.746  47.036  52.541  1.00  0.00           C
ATOM   9720 2C31 POPE1 239      10.346  47.076  53.162  1.00  0.00           C
ATOM   9723 3C31 POPE1 239       9.986  45.726  53.801  1.00  0.00           C
ATOM   9726 4C31 POPE1 239       9.486  45.816  55.242  1.00  0.00           C
ATOM   9729 5C31 POPE1 239       9.206  44.416  55.812  1.00  0.00           C
ATOM   9732 6C31 POPE1 239       8.756  44.426  57.271  1.00  0.00           C
ATOM   9736  NH3 POPE2 240      89.776  65.286  75.902  1.00  0.00           N
ATOM   9740  C12 POPE2 240      89.086  64.246  76.742  1.00  0.00           C
ATOM   9743  C11 POPE2 240      87.666  64.686  77.171  1.00  0.00           C
ATOM   9746  P   POPE2 240      86.556  66.566  75.731  1.00  0.00           P
ATOM   9747  O13 POPE2 240      85.926  67.166  76.942  1.00  0.00           O
ATOM   9748  O14 POPE2 240      87.766  67.216  75.202  1.00  0.00           O
ATOM   9749  O11 POPE2 240      85.476  66.426  74.582  1.00  0.00           O
ATOM   9750  O12 POPE2 240      86.856  65.056  76.052  1.00  0.00           O
ATOM   9751  C1  POPE2 240      84.786  67.536  73.992  1.00  0.00           C
ATOM   9754  C2  POPE2 240      84.946  67.516  72.431  1.00  0.00           C
ATOM   9756  O21 POPE2 240      83.856  68.166  71.762  1.00  0.00           O
ATOM   9757  C21 POPE2 240      82.676  67.556  71.662  1.00  0.00           C
ATOM   9758  O22 POPE2 240      82.336  66.566  72.282  1.00  0.00           O
ATOM   9759  C22 POPE2 240      81.816  68.266  70.611  1.00  0.00           C
ATOM   9762  C3  POPE2 240      85.226  66.066  71.931  1.00  0.00           C
ATOM   9765  O31 POPE2 240      85.216  65.896  70.482  1.00  0.00           O
ATOM   9766  C31 POPE2 240      84.796  64.696  70.082  1.00  0.00           C
ATOM   9767  O32 POPE2 240      84.166  63.906  70.772  1.00  0.00           O
ATOM   9768  C32 POPE2 240      85.246  64.366  68.652  1.00  0.00           C
ATOM   9771  C23 POPE2 240      80.296  68.356  70.902  1.00  0.00           C
ATOM   9774  C24 POPE2 240      79.536  69.126  69.802  1.00  0.00           C
ATOM   9777  C25 POPE2 240      79.636  68.546  68.372  1.00  0.00           C
ATOM   9780  C26 POPE2 240      79.036  67.136  68.232  1.00  0.00           C
ATOM   9783  C27 POPE2 240      79.216  66.546  66.831  1.00  0.00           C
ATOM   9786  C28 POPE2 240      78.666  65.106  66.732  1.00  0.00           C
ATOM   9789  C29 POPE2 240      79.236  64.376  65.542  1.00  0.00           C
ATOM   9791 0C21 POPE2 240      78.616  64.056  64.391  1.00  0.00           C
ATOM   9793 1C21 POPE2 240      77.176  64.336  64.041  1.00  0.00           C
ATOM   9796 2C21 POPE2 240      76.516  63.086  63.442  1.00  0.00           C
ATOM   9799 3C21 POPE2 240      76.416  61.886  64.401  1.00  0.00           C
ATOM   9802 4C21 POPE2 240      75.656  60.716  63.752  1.00  0.00           C
ATOM   9805 5C21 POPE2 240      75.986  59.336  64.331  1.00  0.00           C
ATOM   9808 6C21 POPE2 240      75.336  59.036  65.692  1.00  0.00           C
ATOM   9811 7C21 POPE2 240      75.626  57.596  66.142  1.00  0.00           C
ATOM   9814 8C21 POPE2 240      74.626  57.066  67.152  1.00  0.00           C
ATOM   9818  C33 POPE2 240      85.426  62.816  68.512  1.00  0.00           C
ATOM   9821  C34 POPE2 240      86.396  62.316  67.432  1.00  0.00           C
ATOM   9824  C35 POPE2 240      86.756  60.826  67.672  1.00  0.00           C
ATOM   9827  C36 POPE2 240      87.856  60.266  66.751  1.00  0.00           C
ATOM   9830  C37 POPE2 240      88.086  58.766  66.992  1.00  0.00           C
ATOM   9833  C38 POPE2 240      89.106  58.076  66.062  1.00  0.00           C
ATOM   9836  C39 POPE2 240      88.706  57.926  64.591  1.00  0.00           C
ATOM   9839 0C31 POPE2 240      87.346  57.236  64.381  1.00  0.00           C
ATOM   9842 1C31 POPE2 240      87.086  56.856  62.912  1.00  0.00           C
ATOM   9845 2C31 POPE2 240      85.696  56.226  62.742  1.00  0.00           C
ATOM   9848 3C31 POPE2 240      85.546  55.436  61.441  1.00  0.00           C
ATOM   9851 4C31 POPE2 240      84.226  54.646  61.422  1.00  0.00           C
ATOM   9854 5C31 POPE2 240      84.086  53.736  60.202  1.00  0.00           C
ATOM   9857 6C31 POPE2 240      82.856  52.826  60.262  1.00  0.00           C
ATOM   9861  NH3 POPE3 241      23.786  54.596  79.841  1.00  0.00           N
ATOM   9865  C12 POPE3 241      24.366  53.566  80.772  1.00  0.00           C
ATOM   9868  C11 POPE3 241      23.766  52.156  80.512  1.00  0.00           C
ATOM   9871  P   POPE3 241      23.136  50.446  78.652  1.00  0.00           P
ATOM   9872  O13 POPE3 241      23.316  49.286  79.572  1.00  0.00           O
ATOM   9873  O14 POPE3 241      21.746  50.866  78.432  1.00  0.00           O
ATOM   9874  O11 POPE3 241      23.736  50.106  77.241  1.00  0.00           O
ATOM   9875  O12 POPE3 241      23.966  51.736  79.151  1.00  0.00           O
ATOM   9876  C1  POPE3 241      23.746  51.136  76.251  1.00  0.00           C
ATOM   9879  C2  POPE3 241      24.596  50.706  75.032  1.00  0.00           C
ATOM   9881  O21 POPE3 241      23.676  50.436  73.952  1.00  0.00           O
ATOM   9882  C21 POPE3 241      23.776  51.236  72.901  1.00  0.00           C
ATOM   9883  O22 POPE3 241      24.656  52.036  72.682  1.00  0.00           O
ATOM   9884  C22 POPE3 241      22.516  51.076  72.062  1.00  0.00           C
ATOM   9887  C3  POPE3 241      25.466  49.466  75.361  1.00  0.00           C
ATOM   9890  O31 POPE3 241      26.516  49.286  74.382  1.00  0.00           O
ATOM   9891  C31 POPE3 241      26.246  48.426  73.412  1.00  0.00           C
ATOM   9892  O32 POPE3 241      25.216  47.776  73.292  1.00  0.00           O
ATOM   9893  C32 POPE3 241      27.396  48.356  72.442  1.00  0.00           C
ATOM   9896  C23 POPE3 241      22.716  51.556  70.611  1.00  0.00           C
ATOM   9899  C24 POPE3 241      23.616  50.616  69.802  1.00  0.00           C
ATOM   9902  C25 POPE3 241      23.296  50.656  68.312  1.00  0.00           C
ATOM   9905  C26 POPE3 241      24.236  49.796  67.451  1.00  0.00           C
ATOM   9908  C27 POPE3 241      23.766  49.686  66.002  1.00  0.00           C
ATOM   9911  C28 POPE3 241      24.916  49.636  64.981  1.00  0.00           C
ATOM   9914  C29 POPE3 241      25.386  51.006  64.562  1.00  0.00           C
ATOM   9916 0C21 POPE3 241      25.756  51.356  63.322  1.00  0.00           C
ATOM   9918 1C21 POPE3 241      25.876  50.446  62.122  1.00  0.00           C
ATOM   9921 2C21 POPE3 241      24.716  50.586  61.111  1.00  0.00           C
ATOM   9924 3C21 POPE3 241      24.966  49.766  59.832  1.00  0.00           C
ATOM   9927 4C21 POPE3 241      25.786  50.526  58.782  1.00  0.00           C
ATOM   9930 5C21 POPE3 241      26.086  49.666  57.541  1.00  0.00           C
ATOM   9933 6C21 POPE3 241      26.996  50.366  56.522  1.00  0.00           C
ATOM   9936 7C21 POPE3 241      27.196  49.536  55.242  1.00  0.00           C
ATOM   9939 8C21 POPE3 241      28.106  50.226  54.212  1.00  0.00           C
ATOM   9943  C33 POPE3 241      27.016  47.716  71.091  1.00  0.00           C
ATOM   9946  C34 POPE3 241      28.196  47.676  70.121  1.00  0.00           C
ATOM   9949  C35 POPE3 241      27.766  47.286  68.712  1.00  0.00           C
ATOM   9952  C36 POPE3 241      28.596  48.026  67.652  1.00  0.00           C
ATOM   9955  C37 POPE3 241      28.196  47.616  66.231  1.00  0.00           C
ATOM   9958  C38 POPE3 241      28.626  48.676  65.212  1.00  0.00           C
ATOM   9961  C39 POPE3 241      28.386  48.226  63.762  1.00  0.00           C
ATOM   9964 0C31 POPE3 241      29.346  47.106  63.352  1.00  0.00           C
ATOM   9967 1C31 POPE3 241      29.316  46.856  61.842  1.00  0.00           C
ATOM   9970 2C31 POPE3 241      30.556  46.086  61.371  1.00  0.00           C
ATOM   9973 3C31 POPE3 241      30.556  45.786  59.872  1.00  0.00           C
ATOM   9976 4C31 POPE3 241      30.656  47.026  58.972  1.00  0.00           C
ATOM   9979 5C31 POPE3 241      30.506  46.666  57.492  1.00  0.00           C
ATOM   9982 6C31 POPE3 241      30.646  47.876  56.562  1.00  0.00           C
ATOM   9986  NH3 POPE4 242     103.156  67.126  74.062  1.00  0.00           N
ATOM   9990  C12 POPE4 242     102.406  66.236  75.012  1.00  0.00           C
ATOM   9993  C11 POPE4 242     100.876  66.306  74.902  1.00  0.00           C
ATOM   9996  P   POPE4 242      99.696  67.806  76.662  1.00  0.00           P
ATOM   9997  O13 POPE4 242      99.306  67.736  78.091  1.00  0.00           O
ATOM   9998  O14 POPE4 242     100.696  68.836  76.282  1.00  0.00           O
ATOM   9999  O11 POPE4 242      98.366  67.856  75.772  1.00  0.00           O
ATOM  10000  O12 POPE4 242     100.306  66.416  76.222  1.00  0.00           O
ATOM  10001  C1  POPE4 242      98.086  68.666  74.631  1.00  0.00           C
ATOM  10004  C2  POPE4 242      97.196  67.916  73.591  1.00  0.00           C
ATOM  10006  O21 POPE4 242      97.176  68.636  72.341  1.00  0.00           O
ATOM  10007  C21 POPE4 242      96.066  69.056  71.762  1.00  0.00           C
ATOM  10008  O22 POPE4 242      94.966  69.176  72.261  1.00  0.00           O
ATOM  10009  C22 POPE4 242      96.356  69.386  70.302  1.00  0.00           C
ATOM  10012  C3  POPE4 242      95.846  67.396  74.181  1.00  0.00           C
ATOM  10015  O31 POPE4 242      95.396  66.246  73.441  1.00  0.00           O
ATOM  10016  C31 POPE4 242      94.206  65.766  73.782  1.00  0.00           C
ATOM  10017  O32 POPE4 242      93.376  66.326  74.472  1.00  0.00           O
ATOM  10018  C32 POPE4 242      94.066  64.376  73.222  1.00  0.00           C
ATOM  10021  C23 POPE4 242      95.416  68.626  69.342  1.00  0.00           C
ATOM  10024  C24 POPE4 242      96.186  67.946  68.201  1.00  0.00           C
ATOM  10027  C25 POPE4 242      95.296  67.556  67.021  1.00  0.00           C
ATOM  10030  C26 POPE4 242      96.106  67.036  65.822  1.00  0.00           C
ATOM  10033  C27 POPE4 242      95.206  66.726  64.612  1.00  0.00           C
ATOM  10036  C28 POPE4 242      95.846  66.976  63.242  1.00  0.00           C
ATOM  10039  C29 POPE4 242      95.846  68.446  62.892  1.00  0.00           C
ATOM  10041 0C21 POPE4 242      95.216  69.046  61.852  1.00  0.00           C
ATOM  10043 1C21 POPE4 242      94.366  68.396  60.792  1.00  0.00           C
ATOM  10046 2C21 POPE4 242      95.016  68.376  59.391  1.00  0.00           C
ATOM  10049 3C21 POPE4 242      96.286  67.506  59.321  1.00  0.00           C
ATOM  10052 4C21 POPE4 242      96.276  66.466  58.192  1.00  0.00           C
ATOM  10055 5C21 POPE4 242      96.566  67.046  56.802  1.00  0.00           C
ATOM  10058 6C21 POPE4 242      98.076  67.216  56.541  1.00  0.00           C
ATOM  10061 7C21 POPE4 242      98.396  67.746  55.142  1.00  0.00           C
ATOM  10064 8C21 POPE4 242      99.896  67.746  54.841  1.00  0.00           C
ATOM  10068  C33 POPE4 242      93.336  64.286  71.872  1.00  0.00           C
ATOM  10071  C34 POPE4 242      93.376  62.816  71.432  1.00  0.00           C
ATOM  10074  C35 POPE4 242      92.556  62.416  70.202  1.00  0.00           C
ATOM  10077  C36 POPE4 242      93.316  62.526  68.871  1.00  0.00           C
ATOM  10080  C37 POPE4 242      92.586  61.756  67.762  1.00  0.00           C
ATOM  10083  C38 POPE4 242      93.506  61.436  66.582  1.00  0.00           C
ATOM  10086  C39 POPE4 242      92.806  60.616  65.492  1.00  0.00           C
ATOM  10089 0C31 POPE4 242      93.796  59.866  64.591  1.00  0.00           C
ATOM  10092 1C31 POPE4 242      93.116  58.846  63.661  1.00  0.00           C
ATOM  10095 2C31 POPE4 242      92.176  59.476  62.621  1.00  0.00           C
ATOM  10098 3C31 POPE4 242      91.616  58.446  61.642  1.00  0.00           C
ATOM  10101 4C31 POPE4 242      90.576  59.046  60.692  1.00  0.00           C
ATOM  10104 5C31 POPE4 242      89.936  57.966  59.802  1.00  0.00           C
ATOM  10107 6C31 POPE4 242      88.756  58.476  58.981  1.00  0.00           C
ATOM  10111  NH3 POPE5 243      30.726  81.546  78.832  1.00  0.00           N
ATOM  10115  C12 POPE5 243      31.606  80.546  78.181  1.00  0.00           C
ATOM  10118  C11 POPE5 243      31.506  79.196  78.881  1.00  0.00           C
ATOM  10121  P   POPE5 243      32.506  76.826  78.401  1.00  0.00           P
ATOM  10122  O13 POPE5 243      32.676  76.716  79.872  1.00  0.00           O
ATOM  10123  O14 POPE5 243      31.666  75.846  77.682  1.00  0.00           O
ATOM  10124  O11 POPE5 243      33.936  76.686  77.702  1.00  0.00           O
ATOM  10125  O12 POPE5 243      32.086  78.276  78.001  1.00  0.00           O
ATOM  10126  C1  POPE5 243      34.286  77.476  76.562  1.00  0.00           C
ATOM  10129  C2  POPE5 243      33.436  77.196  75.281  1.00  0.00           C
ATOM  10131  O21 POPE5 243      34.256  76.646  74.232  1.00  0.00           O
ATOM  10132  C21 POPE5 243      34.856  77.456  73.392  1.00  0.00           C
ATOM  10133  O22 POPE5 243      35.146  78.626  73.602  1.00  0.00           O
ATOM  10134  C22 POPE5 243      35.106  76.676  72.101  1.00  0.00           C
ATOM  10137  C3  POPE5 243      32.476  78.356  74.861  1.00  0.00           C
ATOM  10140  O31 POPE5 243      31.306  77.806  74.232  1.00  0.00           O
ATOM  10141  C31 POPE5 243      31.316  77.796  72.912  1.00  0.00           C
ATOM  10142  O32 POPE5 243      32.186  78.256  72.201  1.00  0.00           O
ATOM  10143  C32 POPE5 243      30.136  76.916  72.442  1.00  0.00           C
ATOM  10146  C23 POPE5 243      35.816  77.546  71.041  1.00  0.00           C
ATOM  10149  C24 POPE5 243      35.636  77.046  69.602  1.00  0.00           C
ATOM  10152  C25 POPE5 243      34.176  77.046  69.121  1.00  0.00           C
ATOM  10155  C26 POPE5 243      34.066  77.216  67.591  1.00  0.00           C
ATOM  10158  C27 POPE5 243      32.606  77.266  67.112  1.00  0.00           C
ATOM  10161  C28 POPE5 243      32.446  77.796  65.672  1.00  0.00           C
ATOM  10164  C29 POPE5 243      33.166  76.976  64.631  1.00  0.00           C
ATOM  10166 0C21 POPE5 243      32.646  76.386  63.541  1.00  0.00           C
ATOM  10168 1C21 POPE5 243      31.196  76.386  63.102  1.00  0.00           C
ATOM  10171 2C21 POPE5 243      30.646  74.956  62.941  1.00  0.00           C
ATOM  10174 3C21 POPE5 243      29.106  74.926  62.852  1.00  0.00           C
ATOM  10177 4C21 POPE5 243      28.556  73.566  62.411  1.00  0.00           C
ATOM  10180 5C21 POPE5 243      27.066  73.386  62.751  1.00  0.00           C
ATOM  10183 6C21 POPE5 243      26.486  72.096  62.161  1.00  0.00           C
ATOM  10186 7C21 POPE5 243      25.016  71.876  62.532  1.00  0.00           C
ATOM  10189 8C21 POPE5 243      24.386  70.656  61.842  1.00  0.00           C
ATOM  10193  C33 POPE5 243      29.956  76.906  70.892  1.00  0.00           C
ATOM  10196  C34 POPE5 243      29.136  75.706  70.342  1.00  0.00           C
ATOM  10199  C35 POPE5 243      29.436  75.366  68.871  1.00  0.00           C
ATOM  10202  C36 POPE5 243      29.896  73.916  68.642  1.00  0.00           C
ATOM  10205  C37 POPE5 243      30.086  73.586  67.152  1.00  0.00           C
ATOM  10208  C38 POPE5 243      30.516  72.136  66.872  1.00  0.00           C
ATOM  10211  C39 POPE5 243      30.376  71.796  65.371  1.00  0.00           C
ATOM  10214 0C31 POPE5 243      30.586  70.306  65.041  1.00  0.00           C
ATOM  10217 1C31 POPE5 243      30.396  70.036  63.532  1.00  0.00           C
ATOM  10220 2C31 POPE5 243      30.536  68.556  63.151  1.00  0.00           C
ATOM  10223 3C31 POPE5 243      30.336  68.276  61.652  1.00  0.00           C
ATOM  10226 4C31 POPE5 243      28.956  68.696  61.142  1.00  0.00           C
ATOM  10229 5C31 POPE5 243      28.596  68.106  59.782  1.00  0.00           C
ATOM  10232 6C31 POPE5 243      27.196  68.526  59.302  1.00  0.00           C
ATOM  10236  NH3 POPE6 244      40.156  21.116  34.461  1.00  0.00           N
ATOM  10240  C12 POPE6 244      40.326  20.686  33.032  1.00  0.00           C
ATOM  10243  C11 POPE6 244      40.706  19.186  32.941  1.00  0.00           C
ATOM  10246  P   POPE6 244      38.336  18.056  32.712  1.00  0.00           P
ATOM  10247  O13 POPE6 244      37.406  19.076  32.192  1.00  0.00           O
ATOM  10248  O14 POPE6 244      38.056  16.616  32.491  1.00  0.00           O
ATOM  10249  O11 POPE6 244      38.456  18.276  34.261  1.00  0.00           O
ATOM  10250  O12 POPE6 244      39.776  18.406  32.201  1.00  0.00           O
ATOM  10251  C1  POPE6 244      37.246  18.116  35.022  1.00  0.00           C
ATOM  10254  C2  POPE6 244      37.436  18.856  36.352  1.00  0.00           C
ATOM  10256  O21 POPE6 244      37.766  20.216  36.002  1.00  0.00           O
ATOM  10257  C21 POPE6 244      37.686  21.156  36.942  1.00  0.00           C
ATOM  10258  O22 POPE6 244      38.626  21.916  37.172  1.00  0.00           O
ATOM  10259  C22 POPE6 244      36.266  21.276  37.512  1.00  0.00           C
ATOM  10262  C3  POPE6 244      38.566  18.176  37.172  1.00  0.00           C
ATOM  10265  O31 POPE6 244      39.216  19.036  38.112  1.00  0.00           O
ATOM  10266  C31 POPE6 244      38.686  19.066  39.312  1.00  0.00           C
ATOM  10267  O32 POPE6 244      37.676  18.476  39.672  1.00  0.00           O
ATOM  10268  C32 POPE6 244      39.486  20.006  40.191  1.00  0.00           C
ATOM  10271  C23 POPE6 244      36.176  21.586  39.022  1.00  0.00           C
ATOM  10274  C24 POPE6 244      34.726  21.936  39.362  1.00  0.00           C
ATOM  10277  C25 POPE6 244      34.406  22.136  40.841  1.00  0.00           C
ATOM  10280  C26 POPE6 244      34.536  20.856  41.662  1.00  0.00           C
ATOM  10283  C27 POPE6 244      33.796  20.956  43.001  1.00  0.00           C
ATOM  10286  C28 POPE6 244      34.366  20.016  44.082  1.00  0.00           C
ATOM  10289  C29 POPE6 244      35.676  20.566  44.602  1.00  0.00           C
ATOM  10291 0C21 POPE6 244      35.846  21.146  45.802  1.00  0.00           C
ATOM  10293 1C21 POPE6 244      34.786  21.266  46.862  1.00  0.00           C
ATOM  10296 2C21 POPE6 244      35.396  21.526  48.252  1.00  0.00           C
ATOM  10299 3C21 POPE6 244      35.746  23.006  48.502  1.00  0.00           C
ATOM  10302 4C21 POPE6 244      34.646  23.706  49.312  1.00  0.00           C
ATOM  10305 5C21 POPE6 244      34.966  25.166  49.672  1.00  0.00           C
ATOM  10308 6C21 POPE6 244      34.656  26.136  48.521  1.00  0.00           C
ATOM  10311 7C21 POPE6 244      34.766  27.606  48.962  1.00  0.00           C
ATOM  10314 8C21 POPE6 244      34.276  28.556  47.881  1.00  0.00           C
ATOM  10318  C33 POPE6 244      40.446  19.266  41.142  1.00  0.00           C
ATOM  10321  C34 POPE6 244      40.956  20.206  42.242  1.00  0.00           C
ATOM  10324  C35 POPE6 244      41.016  19.566  43.632  1.00  0.00           C
ATOM  10327  C36 POPE6 244      39.626  19.266  44.212  1.00  0.00           C
ATOM  10330  C37 POPE6 244      39.666  18.126  45.242  1.00  0.00           C
ATOM  10333  C38 POPE6 244      38.266  17.616  45.602  1.00  0.00           C
ATOM  10336  C39 POPE6 244      38.286  16.336  46.441  1.00  0.00           C
ATOM  10339 0C31 POPE6 244      39.056  16.476  47.762  1.00  0.00           C
ATOM  10342 1C31 POPE6 244      38.496  15.576  48.861  1.00  0.00           C
ATOM  10345 2C31 POPE6 244      37.226  16.126  49.512  1.00  0.00           C
ATOM  10348 3C31 POPE6 244      37.516  17.216  50.552  1.00  0.00           C
ATOM  10351 4C31 POPE6 244      36.246  17.856  51.131  1.00  0.00           C
ATOM  10354 5C31 POPE6 244      36.576  19.036  52.042  1.00  0.00           C
ATOM  10357 6C31 POPE6 244      35.376  19.946  52.302  1.00  0.00           C
ATOM  10361  NH3 POPE7 245      18.086 107.696  73.572  1.00  0.00           N
ATOM  10365  C12 POPE7 245      16.726 108.026  73.032  1.00  0.00           C
ATOM  10368  C11 POPE7 245      15.736 108.296  74.162  1.00  0.00           C
ATOM  10371  P   POPE7 245      14.096 106.316  74.761  1.00  0.00           P
ATOM  10372  O13 POPE7 245      14.306 105.066  75.521  1.00  0.00           O
ATOM  10373  O14 POPE7 245      13.046 107.246  75.232  1.00  0.00           O
ATOM  10374  O11 POPE7 245      13.936 105.986  73.211  1.00  0.00           O
ATOM  10375  O12 POPE7 245      15.486 107.056  74.832  1.00  0.00           O
ATOM  10376  C1  POPE7 245      14.456 104.756  72.652  1.00  0.00           C
ATOM  10379  C2  POPE7 245      13.946 104.516  71.201  1.00  0.00           C
ATOM  10381  O21 POPE7 245      14.826 103.676  70.421  1.00  0.00           O
ATOM  10382  C21 POPE7 245      14.416 102.406  70.302  1.00  0.00           C
ATOM  10383  O22 POPE7 245      13.706 101.816  71.091  1.00  0.00           O
ATOM  10384  C22 POPE7 245      14.946 101.776  69.022  1.00  0.00           C
ATOM  10387  C3  POPE7 245      13.806 105.896  70.482  1.00  0.00           C
ATOM  10390  O31 POPE7 245      13.796 105.836  69.041  1.00  0.00           O
ATOM  10391  C31 POPE7 245      12.786 105.226  68.462  1.00  0.00           C
ATOM  10392  O32 POPE7 245      11.896 104.606  69.012  1.00  0.00           O
ATOM  10393  C32 POPE7 245      12.896 105.426  66.951  1.00  0.00           C
ATOM  10396  C23 POPE7 245      16.486 101.856  68.892  1.00  0.00           C
ATOM  10399  C24 POPE7 245      16.966 101.926  67.432  1.00  0.00           C
ATOM  10402  C25 POPE7 245      16.446 103.156  66.681  1.00  0.00           C
ATOM  10405  C26 POPE7 245      17.266 103.436  65.412  1.00  0.00           C
ATOM  10408  C27 POPE7 245      16.716 104.616  64.612  1.00  0.00           C
ATOM  10411  C28 POPE7 245      17.616 104.986  63.411  1.00  0.00           C
ATOM  10414  C29 POPE7 245      17.566 103.996  62.271  1.00  0.00           C
ATOM  10416 0C21 POPE7 245      17.336 104.286  60.972  1.00  0.00           C
ATOM  10418 1C21 POPE7 245      17.106 105.666  60.412  1.00  0.00           C
ATOM  10421 2C21 POPE7 245      17.486 105.816  58.931  1.00  0.00           C
ATOM  10424 3C21 POPE7 245      17.656 107.286  58.532  1.00  0.00           C
ATOM  10427 4C21 POPE7 245      17.836 107.526  57.021  1.00  0.00           C
ATOM  10430 5C21 POPE7 245      16.676 107.016  56.152  1.00  0.00           C
ATOM  10433 6C21 POPE7 245      15.276 107.446  56.631  1.00  0.00           C
ATOM  10436 7C21 POPE7 245      14.166 106.866  55.752  1.00  0.00           C
ATOM  10439 8C21 POPE7 245      12.756 107.126  56.301  1.00  0.00           C
ATOM  10443  C33 POPE7 245      11.516 105.366  66.242  1.00  0.00           C
ATOM  10446  C34 POPE7 245      11.436 106.336  65.041  1.00  0.00           C
ATOM  10449  C35 POPE7 245      12.456 106.026  63.941  1.00  0.00           C
ATOM  10452  C36 POPE7 245      12.576 107.116  62.892  1.00  0.00           C
ATOM  10455  C37 POPE7 245      13.836 106.916  62.021  1.00  0.00           C
ATOM  10458  C38 POPE7 245      14.386 108.216  61.441  1.00  0.00           C
ATOM  10461  C39 POPE7 245      13.456 108.866  60.422  1.00  0.00           C
ATOM  10464 0C31 POPE7 245      13.996 110.176  59.841  1.00  0.00           C
ATOM  10467 1C31 POPE7 245      12.926 110.866  58.992  1.00  0.00           C
ATOM  10470 2C31 POPE7 245      13.336 112.226  58.432  1.00  0.00           C
ATOM  10473 3C31 POPE7 245      12.236 112.826  57.532  1.00  0.00           C
ATOM  10476 4C31 POPE7 245      10.986 113.276  58.302  1.00  0.00           C
ATOM  10479 5C31 POPE7 245       9.726 113.296  57.422  1.00  0.00           C
ATOM  10482 6C31 POPE7 245       8.486 113.786  58.172  1.00  0.00           C
ATOM  10486  NH3 POPE8 246     112.536  68.236  34.981  1.00  0.00           N
ATOM  10490  C12 POPE8 246     112.286  69.306  33.941  1.00  0.00           C
ATOM  10493  C11 POPE8 246     113.226  70.496  34.131  1.00  0.00           C
ATOM  10496  P   POPE8 246     113.486  72.926  33.201  1.00  0.00           P
ATOM  10497  O13 POPE8 246     114.766  73.066  32.472  1.00  0.00           O
ATOM  10498  O14 POPE8 246     112.396  73.836  32.812  1.00  0.00           O
ATOM  10499  O11 POPE8 246     113.716  73.116  34.742  1.00  0.00           O
ATOM  10500  O12 POPE8 246     112.966  71.436  33.092  1.00  0.00           O
ATOM  10501  C1  POPE8 246     114.966  73.436  35.342  1.00  0.00           C
ATOM  10504  C2  POPE8 246     114.986  74.946  35.711  1.00  0.00           C
ATOM  10506  O21 POPE8 246     116.146  75.306  36.472  1.00  0.00           O
ATOM  10507  C21 POPE8 246     116.296  74.796  37.681  1.00  0.00           C
ATOM  10508  O22 POPE8 246     115.546  74.006  38.232  1.00  0.00           O
ATOM  10509  C22 POPE8 246     117.556  75.366  38.341  1.00  0.00           C
ATOM  10512  C3  POPE8 246     113.636  75.406  36.361  1.00  0.00           C
ATOM  10515  O31 POPE8 246     113.556  76.846  36.602  1.00  0.00           O
ATOM  10516  C31 POPE8 246     113.616  77.196  37.902  1.00  0.00           C
ATOM  10517  O32 POPE8 246     113.796  76.436  38.832  1.00  0.00           O
ATOM  10518  C32 POPE8 246     113.446  78.696  38.092  1.00  0.00           C
ATOM  10521  C23 POPE8 246     117.776  74.746  39.731  1.00  0.00           C
ATOM  10524  C24 POPE8 246     118.976  75.356  40.472  1.00  0.00           C
ATOM  10527  C25 POPE8 246     119.096  74.836  41.901  1.00  0.00           C
ATOM  10530  C26 POPE8 246     118.086  75.486  42.842  1.00  0.00           C
ATOM  10533  C27 POPE8 246     118.266  75.036  44.292  1.00  0.00           C
ATOM  10536  C28 POPE8 246     117.586  75.946  45.321  1.00  0.00           C
ATOM  10539  C29 POPE8 246     116.086  75.976  45.162  1.00  0.00           C
ATOM  10541 0C21 POPE8 246     115.196  75.266  45.881  1.00  0.00           C
ATOM  10543 1C21 POPE8 246     115.496  74.296  46.992  1.00  0.00           C
ATOM  10546 2C21 POPE8 246     115.526  72.836  46.501  1.00  0.00           C
ATOM  10549 3C21 POPE8 246     114.136  72.246  46.282  1.00  0.00           C
ATOM  10552 4C21 POPE8 246     114.226  70.876  45.592  1.00  0.00           C
ATOM  10555 5C21 POPE8 246     112.936  70.046  45.701  1.00  0.00           C
ATOM  10558 6C21 POPE8 246     112.846  69.246  47.002  1.00  0.00           C
ATOM  10561 7C21 POPE8 246     111.646  68.286  47.031  1.00  0.00           C
ATOM  10564 8C21 POPE8 246     111.586  67.406  48.281  1.00  0.00           C
ATOM  10568  C33 POPE8 246     113.676  79.076  39.582  1.00  0.00           C
ATOM  10571  C34 POPE8 246     113.536  80.586  39.872  1.00  0.00           C
ATOM  10574  C35 POPE8 246     113.446  80.916  41.371  1.00  0.00           C
ATOM  10577  C36 POPE8 246     114.716  80.626  42.182  1.00  0.00           C
ATOM  10580  C37 POPE8 246     114.596  81.076  43.652  1.00  0.00           C
ATOM  10583  C38 POPE8 246     115.836  80.726  44.482  1.00  0.00           C
ATOM  10586  C39 POPE8 246     115.556  80.526  45.981  1.00  0.00           C
ATOM  10589 0C31 POPE8 246     116.666  79.706  46.662  1.00  0.00           C
ATOM  10592 1C31 POPE8 246     116.326  79.266  48.092  1.00  0.00           C
ATOM  10595 2C31 POPE8 246     117.116  78.026  48.532  1.00  0.00           C
ATOM  10598 3C31 POPE8 246     116.726  77.486  49.911  1.00  0.00           C
ATOM  10601 4C31 POPE8 246     116.506  75.976  49.911  1.00  0.00           C
ATOM  10604 5C31 POPE8 246     116.086  75.406  51.271  1.00  0.00           C
ATOM  10607 6C31 POPE8 246     114.836  74.536  51.192  1.00  0.00           C
ATOM  10611  NH3 POPE9 247     130.406 103.406  77.942  1.00  0.00           N
ATOM  10615  C12 POPE9 247     129.116 102.826  78.451  1.00  0.00           C
ATOM  10618  C11 POPE9 247     127.976 103.806  78.191  1.00  0.00           C
ATOM  10621  P   POPE9 247     125.506 104.216  78.771  1.00  0.00           P
ATOM  10622  O13 POPE9 247     124.996 104.166  80.162  1.00  0.00           O
ATOM  10623  O14 POPE9 247     125.936 105.546  78.322  1.00  0.00           O
ATOM  10624  O11 POPE9 247     124.416 103.766  77.722  1.00  0.00           O
ATOM  10625  O12 POPE9 247     126.716 103.226  78.562  1.00  0.00           O
ATOM  10626  C1  POPE9 247     124.826 103.756  76.352  1.00  0.00           C
ATOM  10629  C2  POPE9 247     123.616 103.636  75.401  1.00  0.00           C
ATOM  10631  O21 POPE9 247     124.106 103.906  74.062  1.00  0.00           O
ATOM  10632  C21 POPE9 247     123.496 103.146  73.172  1.00  0.00           C
ATOM  10633  O22 POPE9 247     122.806 102.176  73.402  1.00  0.00           O
ATOM  10634  C22 POPE9 247     123.826 103.586  71.762  1.00  0.00           C
ATOM  10637  C3  POPE9 247     122.466 104.636  75.711  1.00  0.00           C
ATOM  10640  O31 POPE9 247     121.286 104.366  74.911  1.00  0.00           O
ATOM  10641  C31 POPE9 247     120.676 105.406  74.361  1.00  0.00           C
ATOM  10642  O32 POPE9 247     121.096 106.556  74.352  1.00  0.00           O
ATOM  10643  C32 POPE9 247     119.306 105.016  73.782  1.00  0.00           C
ATOM  10646  C23 POPE9 247     122.836 104.626  71.201  1.00  0.00           C
ATOM  10649  C24 POPE9 247     123.156 104.986  69.752  1.00  0.00           C
ATOM  10652  C25 POPE9 247     122.196 106.016  69.142  1.00  0.00           C
ATOM  10655  C26 POPE9 247     120.966 105.426  68.442  1.00  0.00           C
ATOM  10658  C27 POPE9 247     120.436 106.426  67.402  1.00  0.00           C
ATOM  10661  C28 POPE9 247     119.216 105.936  66.602  1.00  0.00           C
ATOM  10664  C29 POPE9 247     119.026 106.866  65.431  1.00  0.00           C
ATOM  10666 0C21 POPE9 247     119.216 106.606  64.131  1.00  0.00           C
ATOM  10668 1C21 POPE9 247     119.596 105.296  63.481  1.00  0.00           C
ATOM  10671 2C21 POPE9 247     118.536 104.836  62.462  1.00  0.00           C
ATOM  10674 3C21 POPE9 247     118.436 105.776  61.252  1.00  0.00           C
ATOM  10677 4C21 POPE9 247     117.246 105.506  60.312  1.00  0.00           C
ATOM  10680 5C21 POPE9 247     116.806 106.806  59.622  1.00  0.00           C
ATOM  10683 6C21 POPE9 247     115.516 106.676  58.812  1.00  0.00           C
ATOM  10686 7C21 POPE9 247     114.746 108.006  58.742  1.00  0.00           C
ATOM  10689 8C21 POPE9 247     113.456 107.926  57.931  1.00  0.00           C
ATOM  10693  C33 POPE9 247     119.306 104.216  72.442  1.00  0.00           C
ATOM  10696  C34 POPE9 247     119.586 102.716  72.632  1.00  0.00           C
ATOM  10699  C35 POPE9 247     119.976 101.926  71.371  1.00  0.00           C
ATOM  10702  C36 POPE9 247     118.866 101.706  70.331  1.00  0.00           C
ATOM  10705  C37 POPE9 247     119.386 100.816  69.191  1.00  0.00           C
ATOM  10708  C38 POPE9 247     118.346 100.376  68.162  1.00  0.00           C
ATOM  10711  C39 POPE9 247     118.126 101.426  67.062  1.00  0.00           C
ATOM  10714 0C31 POPE9 247     117.056 101.006  66.052  1.00  0.00           C
ATOM  10717 1C31 POPE9 247     116.656 102.126  65.072  1.00  0.00           C
ATOM  10720 2C31 POPE9 247     115.656 101.606  64.022  1.00  0.00           C
ATOM  10723 3C31 POPE9 247     115.006 102.696  63.151  1.00  0.00           C
ATOM  10726 4C31 POPE9 247     113.836 103.446  63.822  1.00  0.00           C
ATOM  10729 5C31 POPE9 247     113.066 104.306  62.801  1.00  0.00           C
ATOM  10732 6C31 POPE9 247     111.816 104.976  63.362  1.00  0.00           C
ATOM  10736  NH3 POPE  248      12.606  27.316  79.682  1.00  0.00           N
ATOM  10740  C12 POPE  248      13.306  26.056  79.252  1.00  0.00           C
ATOM  10743  C11 POPE  248      13.866  25.346  80.481  1.00  0.00           C
ATOM  10746  P   POPE  248      13.946  22.776  79.922  1.00  0.00           P
ATOM  10747  O13 POPE  248      14.996  21.736  79.841  1.00  0.00           O
ATOM  10748  O14 POPE  248      12.906  22.516  80.941  1.00  0.00           O
ATOM  10749  O11 POPE  248      13.276  22.906  78.502  1.00  0.00           O
ATOM  10750  O12 POPE  248      14.596  24.196  80.112  1.00  0.00           O
ATOM  10751  C1  POPE  248      14.116  23.036  77.341  1.00  0.00           C
ATOM  10754  C2  POPE  248      13.726  21.956  76.301  1.00  0.00           C
ATOM  10756  O21 POPE  248      14.736  21.776  75.291  1.00  0.00           O
ATOM  10757  C21 POPE  248      15.036  22.776  74.481  1.00  0.00           C
ATOM  10758  O22 POPE  248      14.616  23.916  74.551  1.00  0.00           O
ATOM  10759  C22 POPE  248      15.986  22.296  73.381  1.00  0.00           C
ATOM  10762  C3  POPE  248      12.326  22.216  75.692  1.00  0.00           C
ATOM  10765  O31 POPE  248      11.996  21.166  74.761  1.00  0.00           O
ATOM  10766  C31 POPE  248      10.896  21.406  74.062  1.00  0.00           C
ATOM  10767  O32 POPE  248      10.236  22.436  74.122  1.00  0.00           O
ATOM  10768  C32 POPE  248      10.606  20.196  73.172  1.00  0.00           C
ATOM  10771  C23 POPE  248      15.536  20.996  72.662  1.00  0.00           C
ATOM  10774  C24 POPE  248      16.606  20.416  71.721  1.00  0.00           C
ATOM  10777  C25 POPE  248      16.686  21.086  70.342  1.00  0.00           C
ATOM  10780  C26 POPE  248      17.696  20.406  69.401  1.00  0.00           C
ATOM  10783  C27 POPE  248      17.566  20.906  67.951  1.00  0.00           C
ATOM  10786  C28 POPE  248      18.806  20.646  67.062  1.00  0.00           C
ATOM  10789  C29 POPE  248      19.166  19.186  66.891  1.00  0.00           C
ATOM  10791 0C21 POPE  248      18.746  18.366  65.911  1.00  0.00           C
ATOM  10793 1C21 POPE  248      17.766  18.686  64.812  1.00  0.00           C
ATOM  10796 2C21 POPE  248      16.666  17.616  64.712  1.00  0.00           C
ATOM  10799 3C21 POPE  248      15.776  17.786  63.472  1.00  0.00           C
ATOM  10802 4C21 POPE  248      14.666  16.736  63.381  1.00  0.00           C
ATOM  10805 5C21 POPE  248      14.086  16.566  61.972  1.00  0.00           C
ATOM  10808 6C21 POPE  248      15.006  15.786  61.021  1.00  0.00           C
ATOM  10811 7C21 POPE  248      14.316  15.396  59.712  1.00  0.00           C
ATOM  10814 8C21 POPE  248      15.146  14.456  58.832  1.00  0.00           C
ATOM  10818  C33 POPE  248       9.606  20.506  72.042  1.00  0.00           C
ATOM  10821  C34 POPE  248      10.226  21.286  70.871  1.00  0.00           C
ATOM  10824  C35 POPE  248      10.726  20.386  69.731  1.00  0.00           C
ATOM  10827  C36 POPE  248      11.046  21.176  68.451  1.00  0.00           C
ATOM  10830  C37 POPE  248      11.176  20.266  67.222  1.00  0.00           C
ATOM  10833  C38 POPE  248      11.276  21.026  65.892  1.00  0.00           C
ATOM  10836  C39 POPE  248      10.586  20.276  64.742  1.00  0.00           C
ATOM  10839 0C31 POPE  248       9.066  20.466  64.742  1.00  0.00           C
ATOM  10842 1C31 POPE  248       8.336  19.426  63.892  1.00  0.00           C
ATOM  10845 2C31 POPE  248       6.806  19.616  63.882  1.00  0.00           C
ATOM  10848 3C31 POPE  248       6.306  20.636  62.842  1.00  0.00           C
ATOM  10851 4C31 POPE  248       6.386  20.116  61.392  1.00  0.00           C
ATOM  10854 5C31 POPE  248       5.726  21.066  60.392  1.00  0.00           C
ATOM  10857 6C31 POPE  248       5.846  20.596  58.931  1.00  0.00           C
ATOM  10861  NH3 POPE  249      58.366 100.926  33.402  1.00  0.00           N
ATOM  10865  C12 POPE  249      57.006 100.606  33.982  1.00  0.00           C
ATOM  10868  C11 POPE  249      56.146  99.806  32.992  1.00  0.00           C
ATOM  10871  P   POPE  249      53.646  99.676  33.782  1.00  0.00           P
ATOM  10872  O13 POPE  249      53.676 101.146  33.952  1.00  0.00           O
ATOM  10873  O14 POPE  249      52.956  99.196  32.572  1.00  0.00           O
ATOM  10874  O11 POPE  249      53.076  98.986  35.082  1.00  0.00           O
ATOM  10875  O12 POPE  249      55.126  99.136  33.722  1.00  0.00           O
ATOM  10876  C1  POPE  249      51.666  98.856  35.282  1.00  0.00           C
ATOM  10879  C2  POPE  249      51.166  99.866  36.352  1.00  0.00           C
ATOM  10881  O21 POPE  249      50.176  99.256  37.211  1.00  0.00           O
ATOM  10882  C21 POPE  249      49.116  98.746  36.602  1.00  0.00           C
ATOM  10883  O22 POPE  249      48.776  98.956  35.451  1.00  0.00           O
ATOM  10884  C22 POPE  249      48.516  97.676  37.522  1.00  0.00           C
ATOM  10887  C3  POPE  249      50.706 101.236  35.762  1.00  0.00           C
ATOM  10890  O31 POPE  249      51.106 102.336  36.592  1.00  0.00           O
ATOM  10891  C31 POPE  249      50.296 102.746  37.551  1.00  0.00           C
ATOM  10892  O32 POPE  249      49.196 102.276  37.812  1.00  0.00           O
ATOM  10893  C32 POPE  249      51.026 103.886  38.271  1.00  0.00           C
ATOM  10896  C23 POPE  249      46.966  97.586  37.582  1.00  0.00           C
ATOM  10899  C24 POPE  249      46.396  97.976  38.952  1.00  0.00           C
ATOM  10902  C25 POPE  249      45.216  97.076  39.412  1.00  0.00           C
ATOM  10905  C26 POPE  249      45.716  95.826  40.162  1.00  0.00           C
ATOM  10908  C27 POPE  249      44.656  95.076  40.981  1.00  0.00           C
ATOM  10911  C28 POPE  249      45.316  94.066  41.942  1.00  0.00           C
ATOM  10914  C29 POPE  249      44.416  92.906  42.322  1.00  0.00           C
ATOM  10916 0C21 POPE  249      44.006  92.546  43.552  1.00  0.00           C
ATOM  10918 1C21 POPE  249      44.316  93.206  44.872  1.00  0.00           C
ATOM  10921 2C21 POPE  249      43.126  94.046  45.361  1.00  0.00           C
ATOM  10924 3C21 POPE  249      43.176  94.366  46.862  1.00  0.00           C
ATOM  10927 4C21 POPE  249      41.886  95.056  47.332  1.00  0.00           C
ATOM  10930 5C21 POPE  249      41.756  95.196  48.852  1.00  0.00           C
ATOM  10933 6C21 POPE  249      40.286  95.356  49.282  1.00  0.00           C
ATOM  10936 7C21 POPE  249      40.076  96.426  50.352  1.00  0.00           C
ATOM  10939 8C21 POPE  249      38.596  96.686  50.651  1.00  0.00           C
ATOM  10943  C33 POPE  249      51.116 103.756  39.802  1.00  0.00           C
ATOM  10946  C34 POPE  249      49.756 103.926  40.482  1.00  0.00           C
ATOM  10949  C35 POPE  249      49.846 104.346  41.951  1.00  0.00           C
ATOM  10952  C36 POPE  249      50.786 103.456  42.782  1.00  0.00           C
ATOM  10955  C37 POPE  249      50.676 103.766  44.282  1.00  0.00           C
ATOM  10958  C38 POPE  249      51.456 102.766  45.132  1.00  0.00           C
ATOM  10961  C39 POPE  249      51.216 102.926  46.631  1.00  0.00           C
ATOM  10964 0C31 POPE  249      51.816 104.206  47.212  1.00  0.00           C
ATOM  10967 1C31 POPE  249      51.876 104.166  48.742  1.00  0.00           C
ATOM  10970 2C31 POPE  249      52.336 105.496  49.352  1.00  0.00           C
ATOM  10973 3C31 POPE  249      52.586 105.426  50.872  1.00  0.00           C
ATOM  10976 4C31 POPE  249      51.456 104.776  51.672  1.00  0.00           C
ATOM  10979 5C31 POPE  249      51.596 104.996  53.182  1.00  0.00           C
ATOM  10982 6C31 POPE  249      50.516 104.266  54.001  1.00  0.00           C
ATOM  10986  NH3 POPE  250      55.796  74.576  32.042  1.00  0.00           N
ATOM  10990  C12 POPE  250      55.406  73.146  32.341  1.00  0.00           C
ATOM  10993  C11 POPE  250      56.196  72.086  31.541  1.00  0.00           C
ATOM  10996  P   POPE  250      56.326  69.476  32.052  1.00  0.00           P
ATOM  10997  O13 POPE  250      55.406  68.326  32.062  1.00  0.00           O
ATOM  10998  O14 POPE  250      57.526  69.356  31.212  1.00  0.00           O
ATOM  10999  O11 POPE  250      56.836  69.796  33.531  1.00  0.00           O
ATOM  11000  O12 POPE  250      55.566  70.806  31.672  1.00  0.00           O
ATOM  11001  C1  POPE  250      56.816  68.746  34.521  1.00  0.00           C
ATOM  11004  C2  POPE  250      56.996  69.266  35.981  1.00  0.00           C
ATOM  11006  O21 POPE  250      56.806  68.166  36.901  1.00  0.00           O
ATOM  11007  C21 POPE  250      57.866  67.386  37.102  1.00  0.00           C
ATOM  11008  O22 POPE  250      58.926  67.466  36.501  1.00  0.00           O
ATOM  11009  C22 POPE  250      57.546  66.396  38.222  1.00  0.00           C
ATOM  11012  C3  POPE  250      55.956  70.386  36.312  1.00  0.00           C
ATOM  11015  O31 POPE  250      56.126  71.226  37.481  1.00  0.00           O
ATOM  11016  C31 POPE  250      56.706  70.836  38.601  1.00  0.00           C
ATOM  11017  O32 POPE  250      57.566  69.996  38.741  1.00  0.00           O
ATOM  11018  C32 POPE  250      56.126  71.696  39.742  1.00  0.00           C
ATOM  11021  C23 POPE  250      58.326  65.066  38.172  1.00  0.00           C
ATOM  11024  C24 POPE  250      57.616  63.976  39.001  1.00  0.00           C
ATOM  11027  C25 POPE  250      58.486  62.766  39.372  1.00  0.00           C
ATOM  11030  C26 POPE  250      58.156  62.166  40.752  1.00  0.00           C
ATOM  11033  C27 POPE  250      58.726  62.986  41.922  1.00  0.00           C
ATOM  11036  C28 POPE  250      58.616  62.306  43.312  1.00  0.00           C
ATOM  11039  C29 POPE  250      57.186  62.066  43.762  1.00  0.00           C
ATOM  11041 0C21 POPE  250      56.726  62.066  45.022  1.00  0.00           C
ATOM  11043 1C21 POPE  250      57.506  62.296  46.291  1.00  0.00           C
ATOM  11046 2C21 POPE  250      56.586  62.516  47.512  1.00  0.00           C
ATOM  11049 3C21 POPE  250      55.786  63.816  47.462  1.00  0.00           C
ATOM  11052 4C21 POPE  250      54.686  63.926  48.532  1.00  0.00           C
ATOM  11055 5C21 POPE  250      53.976  65.286  48.422  1.00  0.00           C
ATOM  11058 6C21 POPE  250      52.866  65.576  49.442  1.00  0.00           C
ATOM  11061 7C21 POPE  250      52.516  67.066  49.391  1.00  0.00           C
ATOM  11064 8C21 POPE  250      51.446  67.486  50.392  1.00  0.00           C
ATOM  11068  C33 POPE  250      56.726  71.366  41.132  1.00  0.00           C
ATOM  11071  C34 POPE  250      55.986  72.066  42.281  1.00  0.00           C
ATOM  11074  C35 POPE  250      54.736  71.326  42.782  1.00  0.00           C
ATOM  11077  C36 POPE  250      55.066  70.096  43.642  1.00  0.00           C
ATOM  11080  C37 POPE  250      54.346  70.076  44.991  1.00  0.00           C
ATOM  11083  C38 POPE  250      54.786  71.186  45.961  1.00  0.00           C
ATOM  11086  C39 POPE  250      54.166  71.006  47.361  1.00  0.00           C
ATOM  11089 0C31 POPE  250      54.666  72.046  48.372  1.00  0.00           C
ATOM  11092 1C31 POPE  250      54.216  71.716  49.802  1.00  0.00           C
ATOM  11095 2C31 POPE  250      55.026  72.456  50.872  1.00  0.00           C
ATOM  11098 3C31 POPE  250      54.816  71.896  52.291  1.00  0.00           C
ATOM  11101 4C31 POPE  250      53.356  71.926  52.751  1.00  0.00           C
ATOM  11104 5C31 POPE  250      53.166  71.466  54.201  1.00  0.00           C
ATOM  11107 6C31 POPE  250      51.716  71.596  54.682  1.00  0.00           C
ATOM  11111  NH3 POPE  251      57.096   2.386  75.972  1.00  0.00           N
ATOM  11115  C12 POPE  251      58.526   2.796  76.161  1.00  0.00           C
ATOM  11118  C11 POPE  251      59.266   2.686  74.822  1.00  0.00           C
ATOM  11121  P   POPE  251      61.656   3.276  75.702  1.00  0.00           P
ATOM  11122  O13 POPE  251      61.386   4.036  76.942  1.00  0.00           O
ATOM  11123  O14 POPE  251      61.936   1.834  75.871  1.00  0.00           O
ATOM  11124  O11 POPE  251      62.786   3.976  74.852  1.00  0.00           O
ATOM  11125  O12 POPE  251      60.426   3.496  74.761  1.00  0.00           O
ATOM  11126  C1  POPE  251      63.366   3.326  73.701  1.00  0.00           C
ATOM  11129  C2  POPE  251      63.796   4.326  72.562  1.00  0.00           C
ATOM  11131  O21 POPE  251      62.646   4.816  71.832  1.00  0.00           O
ATOM  11132  C21 POPE  251      62.276   4.126  70.751  1.00  0.00           C
ATOM  11133  O22 POPE  251      62.416   2.936  70.571  1.00  0.00           O
ATOM  11134  C22 POPE  251      61.806   5.136  69.701  1.00  0.00           C
ATOM  11137  C3  POPE  251      64.946   3.736  71.642  1.00  0.00           C
ATOM  11140  O31 POPE  251      65.156   4.496  70.412  1.00  0.00           O
ATOM  11141  C31 POPE  251      65.676   3.786  69.391  1.00  0.00           C
ATOM  11142  O32 POPE  251      65.996   2.616  69.442  1.00  0.00           O
ATOM  11143  C32 POPE  251      65.806   4.696  68.162  1.00  0.00           C
ATOM  11146  C23 POPE  251      61.866   4.616  68.242  1.00  0.00           C
ATOM  11149  C24 POPE  251      61.886   5.766  67.222  1.00  0.00           C
ATOM  11152  C25 POPE  251      61.716   5.346  65.752  1.00  0.00           C
ATOM  11155  C26 POPE  251      62.746   5.976  64.782  1.00  0.00           C
ATOM  11158  C27 POPE  251      62.356   5.896  63.302  1.00  0.00           C
ATOM  11161  C28 POPE  251      63.546   6.016  62.322  1.00  0.00           C
ATOM  11164  C29 POPE  251      64.346   7.296  62.392  1.00  0.00           C
ATOM  11166 0C21 POPE  251      64.806   8.036  61.361  1.00  0.00           C
ATOM  11168 1C21 POPE  251      64.616   7.776  59.881  1.00  0.00           C
ATOM  11171 2C21 POPE  251      64.076   9.026  59.162  1.00  0.00           C
ATOM  11174 3C21 POPE  251      63.746   8.756  57.691  1.00  0.00           C
ATOM  11177 4C21 POPE  251      63.086   9.976  57.021  1.00  0.00           C
ATOM  11180 5C21 POPE  251      63.046   9.896  55.492  1.00  0.00           C
ATOM  11183 6C21 POPE  251      62.166   8.766  54.942  1.00  0.00           C
ATOM  11186 7C21 POPE  251      62.136   8.756  53.402  1.00  0.00           C
ATOM  11189 8C21 POPE  251      61.456   7.536  52.801  1.00  0.00           C
ATOM  11193  C33 POPE  251      67.286   5.056  67.902  1.00  0.00           C
ATOM  11196  C34 POPE  251      67.686   5.756  66.582  1.00  0.00           C
ATOM  11199  C35 POPE  251      67.236   5.026  65.312  1.00  0.00           C
ATOM  11202  C36 POPE  251      67.756   5.676  64.022  1.00  0.00           C
ATOM  11205  C37 POPE  251      67.526   4.766  62.801  1.00  0.00           C
ATOM  11208  C38 POPE  251      68.466   5.026  61.621  1.00  0.00           C
ATOM  11211  C39 POPE  251      68.136   6.276  60.792  1.00  0.00           C
ATOM  11214 0C31 POPE  251      69.146   6.526  59.652  1.00  0.00           C
ATOM  11217 1C31 POPE  251      69.086   5.456  58.552  1.00  0.00           C
ATOM  11220 2C31 POPE  251      70.316   5.406  57.632  1.00  0.00           C
ATOM  11223 3C31 POPE  251      70.406   6.586  56.652  1.00  0.00           C
ATOM  11226 4C31 POPE  251      71.436   6.356  55.532  1.00  0.00           C
ATOM  11229 5C31 POPE  251      72.866   6.126  56.032  1.00  0.00           C
ATOM  11232 6C31 POPE  251      73.926   6.316  54.932  1.00  0.00           C
ATOM  11236  NH3 POPE  252       1.404 112.676  77.812  1.00  0.00           N
ATOM  11240  C12 POPE  252       1.614 111.386  77.072  1.00  0.00           C
ATOM  11243  C11 POPE  252       2.874 111.386  76.201  1.00  0.00           C
ATOM  11246  P   POPE  252       4.706 109.866  75.281  1.00  0.00           P
ATOM  11247  O13 POPE  252       5.586 111.006  75.582  1.00  0.00           O
ATOM  11248  O14 POPE  252       5.266 108.516  75.492  1.00  0.00           O
ATOM  11249  O11 POPE  252       4.144 109.956  73.812  1.00  0.00           O
ATOM  11250  O12 POPE  252       3.344 110.036  76.091  1.00  0.00           O
ATOM  11251  C1  POPE  252       4.886 109.356  72.742  1.00  0.00           C
ATOM  11254  C2  POPE  252       4.074 109.426  71.432  1.00  0.00           C
ATOM  11256  O21 POPE  252       4.986 109.076  70.381  1.00  0.00           O
ATOM  11257  C21 POPE  252       4.444 108.836  69.201  1.00  0.00           C
ATOM  11258  O22 POPE  252       4.576 109.536  68.222  1.00  0.00           O
ATOM  11259  C22 POPE  252       3.664 107.506  69.232  1.00  0.00           C
ATOM  11262  C3  POPE  252       3.484 110.856  71.242  1.00  0.00           C
ATOM  11265  O31 POPE  252       2.694 111.056  70.041  1.00  0.00           O
ATOM  11266  C31 POPE  252       1.424 110.646  70.152  1.00  0.00           C
ATOM  11267  O32 POPE  252       0.954 110.086  71.131  1.00  0.00           O
ATOM  11268  C32 POPE  252       0.644 111.026  68.892  1.00  0.00           C
ATOM  11271  C23 POPE  252       3.564 106.766  67.871  1.00  0.00           C
ATOM  11274  C24 POPE  252       2.844 105.416  68.001  1.00  0.00           C
ATOM  11277  C25 POPE  252       2.294 104.836  66.681  1.00  0.00           C
ATOM  11280  C26 POPE  252       3.374 104.476  65.662  1.00  0.00           C
ATOM  11283  C27 POPE  252       2.844 103.586  64.512  1.00  0.00           C
ATOM  11286  C28 POPE  252       3.964 103.176  63.541  1.00  0.00           C
ATOM  11289  C29 POPE  252       3.464 102.506  62.282  1.00  0.00           C
ATOM  11291 0C21 POPE  252       3.664 101.236  61.881  1.00  0.00           C
ATOM  11293 1C21 POPE  252       4.404 100.136  62.602  1.00  0.00           C
ATOM  11296 2C21 POPE  252       3.534  98.866  62.791  1.00  0.00           C
ATOM  11299 3C21 POPE  252       3.174  98.146  61.481  1.00  0.00           C
ATOM  11302 4C21 POPE  252       2.314  96.886  61.691  1.00  0.00           C
ATOM  11305 5C21 POPE  252       1.814  96.286  60.371  1.00  0.00           C
ATOM  11308 6C21 POPE  252       0.354  95.786  60.422  1.00  0.00           C
ATOM  11311 7C21 POPE  252      -0.246  95.536  59.032  1.00  0.00           C
ATOM  11314 8C21 POPE  252      -1.686  95.026  59.062  1.00  0.00           C
ATOM  11318  C33 POPE  252       1.264 110.566  67.551  1.00  0.00           C
ATOM  11321  C34 POPE  252       0.794 109.196  67.052  1.00  0.00           C
ATOM  11324  C35 POPE  252      -0.596 109.186  66.382  1.00  0.00           C
ATOM  11327  C36 POPE  252      -0.586 109.926  65.041  1.00  0.00           C
ATOM  11330  C37 POPE  252      -1.836 109.766  64.162  1.00  0.00           C
ATOM  11333  C38 POPE  252      -1.766 110.526  62.832  1.00  0.00           C
ATOM  11336  C39 POPE  252      -0.716 109.956  61.852  1.00  0.00           C
ATOM  11339 0C31 POPE  252      -1.216 109.936  60.402  1.00  0.00           C
ATOM  11342 1C31 POPE  252      -0.266 109.196  59.432  1.00  0.00           C
ATOM  11345 2C31 POPE  252      -0.886 109.036  58.032  1.00  0.00           C
ATOM  11348 3C31 POPE  252      -0.026 108.226  57.052  1.00  0.00           C
ATOM  11351 4C31 POPE  252       0.054 106.726  57.361  1.00  0.00           C
ATOM  11354 5C31 POPE  252      -1.236 105.966  57.012  1.00  0.00           C
ATOM  11357 6C31 POPE  252      -1.286 104.556  57.602  1.00  0.00           C
ATOM  11361  NH3 POPE  253      16.836  49.866  35.191  1.00  0.00           N
ATOM  11365  C12 POPE  253      17.696  50.706  36.091  1.00  0.00           C
ATOM  11368  C11 POPE  253      17.756  52.186  35.662  1.00  0.00           C
ATOM  11371  P   POPE  253      20.196  53.056  35.872  1.00  0.00           P
ATOM  11372  O13 POPE  253      20.656  51.726  35.392  1.00  0.00           O
ATOM  11373  O14 POPE  253      20.276  54.176  34.902  1.00  0.00           O
ATOM  11374  O11 POPE  253      21.066  53.466  37.122  1.00  0.00           O
ATOM  11375  O12 POPE  253      18.716  52.906  36.441  1.00  0.00           O
ATOM  11376  C1  POPE  253      21.416  52.596  38.192  1.00  0.00           C
ATOM  11379  C2  POPE  253      21.726  53.406  39.492  1.00  0.00           C
ATOM  11381  O21 POPE  253      20.606  53.356  40.402  1.00  0.00           O
ATOM  11382  C21 POPE  253      20.456  52.256  41.101  1.00  0.00           C
ATOM  11383  O22 POPE  253      21.156  51.256  41.021  1.00  0.00           O
ATOM  11384  C22 POPE  253      19.256  52.436  42.021  1.00  0.00           C
ATOM  11387  C3  POPE  253      22.076  54.896  39.212  1.00  0.00           C
ATOM  11390  O31 POPE  253      22.356  55.606  40.431  1.00  0.00           O
ATOM  11391  C31 POPE  253      21.406  56.136  41.222  1.00  0.00           C
ATOM  11392  O32 POPE  253      21.626  56.456  42.382  1.00  0.00           O
ATOM  11393  C32 POPE  253      20.036  56.356  40.562  1.00  0.00           C
ATOM  11396  C23 POPE  253      19.246  51.456  43.211  1.00  0.00           C
ATOM  11399  C24 POPE  253      17.846  51.256  43.791  1.00  0.00           C
ATOM  11402  C25 POPE  253      17.486  52.196  44.952  1.00  0.00           C
ATOM  11405  C26 POPE  253      18.196  51.836  46.262  1.00  0.00           C
ATOM  11408  C27 POPE  253      17.306  51.986  47.502  1.00  0.00           C
ATOM  11411  C28 POPE  253      18.046  51.776  48.841  1.00  0.00           C
ATOM  11414  C29 POPE  253      18.326  50.326  49.172  1.00  0.00           C
ATOM  11416 0C21 POPE  253      18.326  49.776  50.402  1.00  0.00           C
ATOM  11418 1C21 POPE  253      18.086  50.496  51.701  1.00  0.00           C
ATOM  11421 2C21 POPE  253      19.396  50.936  52.372  1.00  0.00           C
ATOM  11424 3C21 POPE  253      19.156  52.026  53.432  1.00  0.00           C
ATOM  11427 4C21 POPE  253      20.456  52.646  53.992  1.00  0.00           C
ATOM  11430 5C21 POPE  253      20.796  52.176  55.412  1.00  0.00           C
ATOM  11433 6C21 POPE  253      21.196  50.696  55.501  1.00  0.00           C
ATOM  11436 7C21 POPE  253      21.386  50.236  56.942  1.00  0.00           C
ATOM  11439 8C21 POPE  253      21.846  48.776  57.062  1.00  0.00           C
ATOM  11443  C33 POPE  253      18.976  56.806  41.592  1.00  0.00           C
ATOM  11446  C34 POPE  253      17.546  56.576  41.091  1.00  0.00           C
ATOM  11449  C35 POPE  253      16.446  57.126  42.012  1.00  0.00           C
ATOM  11452  C36 POPE  253      16.146  56.206  43.211  1.00  0.00           C
ATOM  11455  C37 POPE  253      15.106  56.796  44.172  1.00  0.00           C
ATOM  11458  C38 POPE  253      14.646  55.786  45.232  1.00  0.00           C
ATOM  11461  C39 POPE  253      14.286  56.406  46.602  1.00  0.00           C
ATOM  11464 0C31 POPE  253      13.166  57.456  46.541  1.00  0.00           C
ATOM  11467 1C31 POPE  253      12.856  58.066  47.922  1.00  0.00           C
ATOM  11470 2C31 POPE  253      12.066  59.376  47.821  1.00  0.00           C
ATOM  11473 3C31 POPE  253      11.216  59.706  49.062  1.00  0.00           C
ATOM  11476 4C31 POPE  253      12.016  59.926  50.361  1.00  0.00           C
ATOM  11479 5C31 POPE  253      11.106  60.226  51.562  1.00  0.00           C
ATOM  11482 6C31 POPE  253      11.846  60.516  52.861  1.00  0.00           C
ATOM  11486  NH3 POPE  254     110.126  85.916  76.461  1.00  0.00           N
ATOM  11490  C12 POPE  254     109.256  85.086  77.341  1.00  0.00           C
ATOM  11493  C11 POPE  254     107.816  85.286  76.911  1.00  0.00           C
ATOM  11496  P   POPE  254     106.216  84.966  74.942  1.00  0.00           P
ATOM  11497  O13 POPE  254     106.006  83.806  74.062  1.00  0.00           O
ATOM  11498  O14 POPE  254     105.296  85.036  76.091  1.00  0.00           O
ATOM  11499  O11 POPE  254     106.136  86.296  74.101  1.00  0.00           O
ATOM  11500  O12 POPE  254     107.696  85.016  75.501  1.00  0.00           O
ATOM  11501  C1  POPE  254     105.306  86.386  72.931  1.00  0.00           C
ATOM  11504  C2  POPE  254     104.246  87.486  73.152  1.00  0.00           C
ATOM  11506  O21 POPE  254     103.406  87.596  71.992  1.00  0.00           O
ATOM  11507  C21 POPE  254     103.836  88.296  70.962  1.00  0.00           C
ATOM  11508  O22 POPE  254     104.976  88.676  70.762  1.00  0.00           O
ATOM  11509  C22 POPE  254     102.646  88.616  70.051  1.00  0.00           C
ATOM  11512  C3  POPE  254     104.876  88.826  73.642  1.00  0.00           C
ATOM  11515  O31 POPE  254     103.986  89.916  73.381  1.00  0.00           O
ATOM  11516  C31 POPE  254     104.276  91.096  73.871  1.00  0.00           C
ATOM  11517  O32 POPE  254     105.196  91.396  74.601  1.00  0.00           O
ATOM  11518  C32 POPE  254     103.286  92.036  73.211  1.00  0.00           C
ATOM  11521  C23 POPE  254     103.076  88.626  68.572  1.00  0.00           C
ATOM  11524  C24 POPE  254     101.936  88.996  67.621  1.00  0.00           C
ATOM  11527  C25 POPE  254     101.706  90.516  67.541  1.00  0.00           C
ATOM  11530  C26 POPE  254     100.556  90.866  66.602  1.00  0.00           C
ATOM  11533  C27 POPE  254     100.356  92.366  66.361  1.00  0.00           C
ATOM  11536  C28 POPE  254      99.336  92.636  65.242  1.00  0.00           C
ATOM  11539  C29 POPE  254      97.946  92.136  65.562  1.00  0.00           C
ATOM  11541 0C21 POPE  254      97.036  91.736  64.661  1.00  0.00           C
ATOM  11543 1C21 POPE  254      97.196  91.786  63.162  1.00  0.00           C
ATOM  11546 2C21 POPE  254      96.366  92.966  62.632  1.00  0.00           C
ATOM  11549 3C21 POPE  254      96.656  93.306  61.161  1.00  0.00           C
ATOM  11552 4C21 POPE  254      95.756  94.476  60.711  1.00  0.00           C
ATOM  11555 5C21 POPE  254      96.146  95.076  59.352  1.00  0.00           C
ATOM  11558 6C21 POPE  254      97.416  95.946  59.442  1.00  0.00           C
ATOM  11561 7C21 POPE  254      97.656  96.766  58.172  1.00  0.00           C
ATOM  11564 8C21 POPE  254      98.986  97.536  58.222  1.00  0.00           C
ATOM  11568  C33 POPE  254     103.526  93.516  73.521  1.00  0.00           C
ATOM  11571  C34 POPE  254     102.646  94.346  72.582  1.00  0.00           C
ATOM  11574  C35 POPE  254     103.356  94.676  71.262  1.00  0.00           C
ATOM  11577  C36 POPE  254     102.346  94.956  70.152  1.00  0.00           C
ATOM  11580  C37 POPE  254     102.916  95.816  69.022  1.00  0.00           C
ATOM  11583  C38 POPE  254     101.796  96.396  68.151  1.00  0.00           C
ATOM  11586  C39 POPE  254     102.286  97.566  67.302  1.00  0.00           C
ATOM  11589 0C31 POPE  254     103.146  97.116  66.122  1.00  0.00           C
ATOM  11592 1C31 POPE  254     103.606  98.316  65.291  1.00  0.00           C
ATOM  11595 2C31 POPE  254     104.436  97.906  64.071  1.00  0.00           C
ATOM  11598 3C31 POPE  254     104.756  99.066  63.122  1.00  0.00           C
ATOM  11601 4C31 POPE  254     103.496  99.766  62.602  1.00  0.00           C
ATOM  11604 5C31 POPE  254     103.766 100.746  61.452  1.00  0.00           C
ATOM  11607 6C31 POPE  254     102.506 101.036  60.622  1.00  0.00           C
ATOM  11611  NH3 POPE  255     118.226  78.116  76.082  1.00  0.00           N
ATOM  11615  C12 POPE  255     118.346  78.526  77.532  1.00  0.00           C
ATOM  11618  C11 POPE  255     118.506  80.046  77.641  1.00  0.00           C
ATOM  11621  P   POPE  255     120.116  80.526  79.642  1.00  0.00           P
ATOM  11622  O13 POPE  255     120.626  81.896  79.441  1.00  0.00           O
ATOM  11623  O14 POPE  255     120.026  80.056  81.041  1.00  0.00           O
ATOM  11624  O11 POPE  255     120.946  79.516  78.762  1.00  0.00           O
ATOM  11625  O12 POPE  255     118.666  80.446  79.002  1.00  0.00           O
ATOM  11626  C1  POPE  255     122.256  79.096  79.122  1.00  0.00           C
ATOM  11629  C2  POPE  255     122.966  78.486  77.881  1.00  0.00           C
ATOM  11631  O21 POPE  255     123.476  79.536  77.031  1.00  0.00           O
ATOM  11632  C21 POPE  255     122.816  79.946  75.982  1.00  0.00           C
ATOM  11633  O22 POPE  255     121.686  79.646  75.622  1.00  0.00           O
ATOM  11634  C22 POPE  255     123.676  80.966  75.232  1.00  0.00           C
ATOM  11637  C3  POPE  255     122.046  77.376  77.241  1.00  0.00           C
ATOM  11640  O31 POPE  255     122.556  76.846  76.002  1.00  0.00           O
ATOM  11641  C31 POPE  255     121.656  76.586  75.062  1.00  0.00           C
ATOM  11642  O32 POPE  255     120.446  76.776  75.132  1.00  0.00           O
ATOM  11643  C32 POPE  255     122.396  75.946  73.882  1.00  0.00           C
ATOM  11646  C23 POPE  255     125.006  80.376  74.701  1.00  0.00           C
ATOM  11649  C24 POPE  255     125.456  80.996  73.371  1.00  0.00           C
ATOM  11652  C25 POPE  255     124.566  80.616  72.171  1.00  0.00           C
ATOM  11655  C26 POPE  255     125.076  81.206  70.862  1.00  0.00           C
ATOM  11658  C27 POPE  255     124.316  80.696  69.631  1.00  0.00           C
ATOM  11661  C28 POPE  255     124.676  81.496  68.372  1.00  0.00           C
ATOM  11664  C29 POPE  255     123.846  81.126  67.172  1.00  0.00           C
ATOM  11666 0C21 POPE  255     123.336  81.966  66.252  1.00  0.00           C
ATOM  11668 1C21 POPE  255     123.476  83.476  66.222  1.00  0.00           C
ATOM  11671 2C21 POPE  255     122.156  84.196  65.902  1.00  0.00           C
ATOM  11674 3C21 POPE  255     121.716  84.086  64.442  1.00  0.00           C
ATOM  11677 4C21 POPE  255     120.526  84.996  64.102  1.00  0.00           C
ATOM  11680 5C21 POPE  255     119.156  84.426  64.521  1.00  0.00           C
ATOM  11683 6C21 POPE  255     118.026  85.446  64.312  1.00  0.00           C
ATOM  11686 7C21 POPE  255     116.656  84.916  64.762  1.00  0.00           C
ATOM  11689 8C21 POPE  255     115.496  85.846  64.381  1.00  0.00           C
ATOM  11693  C33 POPE  255     121.476  75.576  72.702  1.00  0.00           C
ATOM  11696  C34 POPE  255     122.226  74.936  71.511  1.00  0.00           C
ATOM  11699  C35 POPE  255     123.246  75.896  70.871  1.00  0.00           C
ATOM  11702  C36 POPE  255     123.916  75.466  69.552  1.00  0.00           C
ATOM  11705  C37 POPE  255     124.176  76.636  68.591  1.00  0.00           C
ATOM  11708  C38 POPE  255     124.196  76.226  67.112  1.00  0.00           C
ATOM  11711  C39 POPE  255     124.156  77.456  66.182  1.00  0.00           C
ATOM  11714 0C31 POPE  255     124.976  77.296  64.902  1.00  0.00           C
ATOM  11717 1C31 POPE  255     124.306  76.486  63.791  1.00  0.00           C
ATOM  11720 2C31 POPE  255     125.336  75.796  62.881  1.00  0.00           C
ATOM  11723 3C31 POPE  255     126.486  76.706  62.411  1.00  0.00           C
ATOM  11726 4C31 POPE  255     127.686  75.956  61.812  1.00  0.00           C
ATOM  11729 5C31 POPE  255     128.376  75.036  62.832  1.00  0.00           C
ATOM  11732 6C31 POPE  255     129.686  74.436  62.322  1.00  0.00           C
ATOM  11736  NH3 POPE  256      84.196  66.256  34.111  1.00  0.00           N
ATOM  11740  C12 POPE  256      83.336  66.236  32.881  1.00  0.00           C
ATOM  11743  C11 POPE  256      83.526  64.936  32.062  1.00  0.00           C
ATOM  11746  P   POPE  256      83.136  62.476  32.951  1.00  0.00           P
ATOM  11747  O13 POPE  256      83.296  61.666  31.732  1.00  0.00           O
ATOM  11748  O14 POPE  256      83.516  61.796  34.212  1.00  0.00           O
ATOM  11749  O11 POPE  256      81.626  62.956  33.112  1.00  0.00           O
ATOM  11750  O12 POPE  256      83.956  63.826  32.861  1.00  0.00           O
ATOM  11751  C1  POPE  256      81.196  63.716  34.251  1.00  0.00           C
ATOM  11754  C2  POPE  256      80.116  62.986  35.111  1.00  0.00           C
ATOM  11756  O21 POPE  256      80.036  63.726  36.342  1.00  0.00           O
ATOM  11757  C21 POPE  256      78.836  63.906  36.852  1.00  0.00           C
ATOM  11758  O22 POPE  256      77.786  63.526  36.352  1.00  0.00           O
ATOM  11759  C22 POPE  256      78.936  64.766  38.122  1.00  0.00           C
ATOM  11762  C3  POPE  256      80.546  61.506  35.361  1.00  0.00           C
ATOM  11765  O31 POPE  256      79.616  60.656  36.072  1.00  0.00           O
ATOM  11766  C31 POPE  256      79.746  60.636  37.402  1.00  0.00           C
ATOM  11767  O32 POPE  256      80.126  61.566  38.081  1.00  0.00           O
ATOM  11768  C32 POPE  256      79.486  59.216  37.912  1.00  0.00           C
ATOM  11771  C23 POPE  256      77.546  65.266  38.611  1.00  0.00           C
ATOM  11774  C24 POPE  256      77.576  66.076  39.921  1.00  0.00           C
ATOM  11777  C25 POPE  256      76.256  66.816  40.191  1.00  0.00           C
ATOM  11780  C26 POPE  256      75.036  65.946  40.521  1.00  0.00           C
ATOM  11783  C27 POPE  256      73.726  66.766  40.552  1.00  0.00           C
ATOM  11786  C28 POPE  256      72.436  65.936  40.462  1.00  0.00           C
ATOM  11789  C29 POPE  256      71.186  66.716  40.771  1.00  0.00           C
ATOM  11791 0C21 POPE  256      70.756  67.046  42.002  1.00  0.00           C
ATOM  11793 1C21 POPE  256      71.476  66.736  43.292  1.00  0.00           C
ATOM  11796 2C21 POPE  256      71.616  67.936  44.242  1.00  0.00           C
ATOM  11799 3C21 POPE  256      70.296  68.316  44.932  1.00  0.00           C
ATOM  11802 4C21 POPE  256      70.466  69.376  46.021  1.00  0.00           C
ATOM  11805 5C21 POPE  256      71.066  68.836  47.322  1.00  0.00           C
ATOM  11808 6C21 POPE  256      71.496  69.956  48.281  1.00  0.00           C
ATOM  11811 7C21 POPE  256      70.776  69.896  49.631  1.00  0.00           C
ATOM  11814 8C21 POPE  256      71.346  70.896  50.631  1.00  0.00           C
ATOM  11818  C33 POPE  256      80.016  58.996  39.362  1.00  0.00           C
ATOM  11821  C34 POPE  256      80.746  57.666  39.612  1.00  0.00           C
ATOM  11824  C35 POPE  256      81.466  57.696  40.972  1.00  0.00           C
ATOM  11827  C36 POPE  256      80.646  57.116  42.131  1.00  0.00           C
ATOM  11830  C37 POPE  256      81.386  57.276  43.461  1.00  0.00           C
ATOM  11833  C38 POPE  256      80.746  56.516  44.631  1.00  0.00           C
ATOM  11836  C39 POPE  256      81.756  55.736  45.492  1.00  0.00           C
ATOM  11839 0C31 POPE  256      82.946  56.586  45.972  1.00  0.00           C
ATOM  11842 1C31 POPE  256      83.686  55.996  47.172  1.00  0.00           C
ATOM  11845 2C31 POPE  256      84.836  56.906  47.632  1.00  0.00           C
ATOM  11848 3C31 POPE  256      85.346  56.666  49.062  1.00  0.00           C
ATOM  11851 4C31 POPE  256      84.336  57.146  50.111  1.00  0.00           C
ATOM  11854 5C31 POPE  256      84.946  57.276  51.512  1.00  0.00           C
ATOM  11857 6C31 POPE  256      83.976  57.876  52.521  1.00  0.00           C
ATOM  11861  NH3 POPE  257      41.116  36.006  35.291  1.00  0.00           N
ATOM  11865  C12 POPE  257      41.306  34.526  35.022  1.00  0.00           C
ATOM  11868  C11 POPE  257      40.216  33.996  34.052  1.00  0.00           C
ATOM  11871  P   POPE  257      41.106  32.056  32.562  1.00  0.00           P
ATOM  11872  O13 POPE  257      40.156  31.906  31.431  1.00  0.00           O
ATOM  11873  O14 POPE  257      42.316  32.906  32.481  1.00  0.00           O
ATOM  11874  O11 POPE  257      41.456  30.576  33.021  1.00  0.00           O
ATOM  11875  O12 POPE  257      40.286  32.576  33.822  1.00  0.00           O
ATOM  11876  C1  POPE  257      42.826  30.236  33.341  1.00  0.00           C
ATOM  11879  C2  POPE  257      43.016  28.726  33.712  1.00  0.00           C
ATOM  11881  O21 POPE  257      41.906  28.266  34.521  1.00  0.00           O
ATOM  11882  C21 POPE  257      41.956  28.586  35.812  1.00  0.00           C
ATOM  11883  O22 POPE  257      42.846  29.186  36.382  1.00  0.00           O
ATOM  11884  C22 POPE  257      40.726  28.086  36.541  1.00  0.00           C
ATOM  11887  C3  POPE  257      44.456  28.406  34.271  1.00  0.00           C
ATOM  11890  O31 POPE  257      44.476  27.176  35.032  1.00  0.00           O
ATOM  11891  C31 POPE  257      45.186  27.186  36.171  1.00  0.00           C
ATOM  11892  O32 POPE  257      45.936  28.076  36.532  1.00  0.00           O
ATOM  11893  C32 POPE  257      44.796  25.926  36.972  1.00  0.00           C
ATOM  11896  C23 POPE  257      41.056  26.936  37.512  1.00  0.00           C
ATOM  11899  C24 POPE  257      39.986  26.786  38.601  1.00  0.00           C
ATOM  11902  C25 POPE  257      40.206  25.556  39.492  1.00  0.00           C
ATOM  11905  C26 POPE  257      39.186  25.476  40.651  1.00  0.00           C
ATOM  11908  C27 POPE  257      39.046  24.036  41.161  1.00  0.00           C
ATOM  11911  C28 POPE  257      37.866  23.806  42.122  1.00  0.00           C
ATOM  11914  C29 POPE  257      38.226  23.976  43.582  1.00  0.00           C
ATOM  11916 0C21 POPE  257      37.576  24.736  44.482  1.00  0.00           C
ATOM  11918 1C21 POPE  257      36.376  25.616  44.261  1.00  0.00           C
ATOM  11921 2C21 POPE  257      35.066  24.876  44.572  1.00  0.00           C
ATOM  11924 3C21 POPE  257      33.876  25.816  44.832  1.00  0.00           C
ATOM  11927 4C21 POPE  257      32.696  25.556  43.902  1.00  0.00           C
ATOM  11930 5C21 POPE  257      32.886  26.216  42.532  1.00  0.00           C
ATOM  11933 6C21 POPE  257      31.906  25.676  41.492  1.00  0.00           C
ATOM  11936 7C21 POPE  257      31.956  26.476  40.181  1.00  0.00           C
ATOM  11939 8C21 POPE  257      31.006  25.956  39.111  1.00  0.00           C
ATOM  11943  C33 POPE  257      45.336  25.826  38.422  1.00  0.00           C
ATOM  11946  C34 POPE  257      44.516  24.806  39.242  1.00  0.00           C
ATOM  11949  C35 POPE  257      45.166  24.426  40.581  1.00  0.00           C
ATOM  11952  C36 POPE  257      44.296  23.466  41.402  1.00  0.00           C
ATOM  11955  C37 POPE  257      44.996  22.906  42.642  1.00  0.00           C
ATOM  11958  C38 POPE  257      44.246  21.756  43.332  1.00  0.00           C
ATOM  11961  C39 POPE  257      45.056  21.126  44.472  1.00  0.00           C
ATOM  11964 0C31 POPE  257      45.236  22.036  45.701  1.00  0.00           C
ATOM  11967 1C31 POPE  257      46.366  21.536  46.592  1.00  0.00           C
ATOM  11970 2C31 POPE  257      46.566  22.386  47.861  1.00  0.00           C
ATOM  11973 3C31 POPE  257      47.716  21.856  48.712  1.00  0.00           C
ATOM  11976 4C31 POPE  257      47.346  20.606  49.542  1.00  0.00           C
ATOM  11979 5C31 POPE  257      48.566  19.906  50.142  1.00  0.00           C
ATOM  11982 6C31 POPE  257      48.196  18.736  51.052  1.00  0.00           C
ATOM  11986  NH3 POPE  258       3.704  10.476  34.121  1.00  0.00           N
ATOM  11990  C12 POPE  258       4.976  11.246  34.352  1.00  0.00           C
ATOM  11993  C11 POPE  258       6.016  10.426  35.132  1.00  0.00           C
ATOM  11996  P   POPE  258       7.726  12.416  35.361  1.00  0.00           P
ATOM  11997  O13 POPE  258       7.316  13.336  34.282  1.00  0.00           O
ATOM  11998  O14 POPE  258       9.146  12.456  35.762  1.00  0.00           O
ATOM  11999  O11 POPE  258       6.796  12.656  36.611  1.00  0.00           O
ATOM  12000  O12 POPE  258       7.346  10.926  34.952  1.00  0.00           O
ATOM  12001  C1  POPE  258       7.146  13.676  37.562  1.00  0.00           C
ATOM  12004  C2  POPE  258       8.096  13.136  38.671  1.00  0.00           C
ATOM  12006  O21 POPE  258       7.336  13.016  39.902  1.00  0.00           O
ATOM  12007  C21 POPE  258       7.766  12.096  40.742  1.00  0.00           C
ATOM  12008  O22 POPE  258       8.716  11.356  40.592  1.00  0.00           O
ATOM  12009  C22 POPE  258       6.826  12.056  41.942  1.00  0.00           C
ATOM  12012  C3  POPE  258       9.316  14.086  38.832  1.00  0.00           C
ATOM  12015  O31 POPE  258      10.226  13.656  39.861  1.00  0.00           O
ATOM  12016  C31 POPE  258      11.106  12.726  39.521  1.00  0.00           C
ATOM  12017  O32 POPE  258      11.296  12.266  38.402  1.00  0.00           O
ATOM  12018  C32 POPE  258      11.796  12.246  40.792  1.00  0.00           C
ATOM  12021  C23 POPE  258       7.486  11.406  43.182  1.00  0.00           C
ATOM  12024  C24 POPE  258       6.676  11.616  44.482  1.00  0.00           C
ATOM  12027  C25 POPE  258       6.566  10.356  45.352  1.00  0.00           C
ATOM  12030  C26 POPE  258       7.886   9.966  46.031  1.00  0.00           C
ATOM  12033  C27 POPE  258       7.726   8.786  47.002  1.00  0.00           C
ATOM  12036  C28 POPE  258       9.016   8.506  47.782  1.00  0.00           C
ATOM  12039  C29 POPE  258       8.836   7.436  48.832  1.00  0.00           C
ATOM  12041 0C21 POPE  258       8.886   7.606  50.161  1.00  0.00           C
ATOM  12043 1C21 POPE  258       9.096   8.906  50.902  1.00  0.00           C
[truncated: 1,756,656 more chars]
