# Supplementary material for: Characterizing Membrane Association and Periplasmic Transfer of Bacterial Lipoproteins through Molecular Dynamics Simulations
Source: Structure. 2020 Apr 7;28(4):475–487.e3. doi: 10.1016/j.str.2020.01.012 (PMC7139219; doi:10.1016/j.str.2020.01.012)
Supplement: Data S2. Final Coordinates from Simulations (A–L), Related to Figure 3 [file mmc4.zip › A-L/LOLB-2-atomistic.pdb]

TITLE     Protein
REMARK    THIS IS A SIMULATION BOX
CRYST1  128.980  128.980  133.021  90.00  90.00  90.00 P 1           1
MODEL        1
ATOM      1  N   CYSTA   1      72.250  57.940  73.212  1.00  0.00           N
ATOM      3  CA  CYSTA   1      71.380  58.280  72.111  1.00  0.00           C
ATOM      5  C   CYSTA   1      70.070  58.970  72.581  1.00  0.00           C
ATOM      6  O   CYSTA   1      69.260  59.320  71.731  1.00  0.00           O
ATOM      7  CB  CYSTA   1      71.170  57.190  70.980  1.00  0.00           C
ATOM     10  SG  CYSTA   1      72.060  55.540  70.910  1.00  0.00           S
ATOM     11  C1  CYSTA   1      73.390  55.370  72.160  1.00  0.00           C
ATOM     14  CA1 CYSTA   1      73.250  58.720  73.662  1.00  0.00           C
ATOM     15  OA1 CYSTA   1      73.460  58.640  74.861  1.00  0.00           O
ATOM     16  CA2 CYSTA   1      74.080  59.580  72.762  1.00  0.00           C
ATOM     19  C11 CYSTA   1      74.240  54.050  72.230  1.00  0.00           C
ATOM     21  O11 CYSTA   1      74.620  53.540  70.940  1.00  0.00           O
ATOM     22  CX1 CYSTA   1      75.710  54.120  70.451  1.00  0.00           C
ATOM     23  OX1 CYSTA   1      76.130  55.210  70.790  1.00  0.00           O
ATOM     24  CX2 CYSTA   1      76.490  53.140  69.571  1.00  0.00           C
ATOM     27  C12 CYSTA   1      73.610  52.890  73.061  1.00  0.00           C
ATOM     30  O12 CYSTA   1      72.240  52.590  72.730  1.00  0.00           O
ATOM     31  CD1 CYSTA   1      71.890  51.450  72.152  1.00  0.00           C
ATOM     32  OD1 CYSTA   1      70.890  50.800  72.440  1.00  0.00           O
ATOM     33  CD2 CYSTA   1      72.700  51.090  70.922  1.00  0.00           C
ATOM     36  CA3 CYSTA   1      73.470  60.970  72.510  1.00  0.00           C
ATOM     39  CA4 CYSTA   1      74.200  61.860  71.480  1.00  0.00           C
ATOM     42  CA5 CYSTA   1      73.410  63.130  71.111  1.00  0.00           C
ATOM     45  CA6 CYSTA   1      72.390  62.950  69.982  1.00  0.00           C
ATOM     48  CA7 CYSTA   1      71.650  64.260  69.602  1.00  0.00           C
ATOM     51  CA8 CYSTA   1      72.190  64.980  68.352  1.00  0.00           C
ATOM     54  CA9 CYSTA   1      73.680  65.380  68.410  1.00  0.00           C
ATOM     57 0CA1 CYSTA   1      74.660  64.280  67.972  1.00  0.00           C
ATOM     60 1CA1 CYSTA   1      75.640  64.760  66.892  1.00  0.00           C
ATOM     63 2CA1 CYSTA   1      76.520  63.610  66.372  1.00  0.00           C
ATOM     66 3CA1 CYSTA   1      77.520  64.060  65.301  1.00  0.00           C
ATOM     69 4CA1 CYSTA   1      78.740  64.770  65.902  1.00  0.00           C
ATOM     72 5CA1 CYSTA   1      79.740  65.250  64.852  1.00  0.00           C
ATOM     75 6CA1 CYSTA   1      81.050  65.760  65.451  1.00  0.00           C
ATOM     79  CD3 CYSTA   1      71.730  50.350  69.962  1.00  0.00           C
ATOM     82  CD4 CYSTA   1      72.320  50.010  68.591  1.00  0.00           C
ATOM     85  CD5 CYSTA   1      71.260  49.720  67.521  1.00  0.00           C
ATOM     88  CD6 CYSTA   1      70.420  50.950  67.180  1.00  0.00           C
ATOM     91  CD7 CYSTA   1      69.810  50.880  65.771  1.00  0.00           C
ATOM     94  CD8 CYSTA   1      69.230  52.230  65.312  1.00  0.00           C
ATOM     97  CD9 CYSTA   1      68.920  52.290  63.812  1.00  0.00           C
ATOM    100 0CD1 CYSTA   1      70.160  52.030  62.942  1.00  0.00           C
ATOM    103 1CD1 CYSTA   1      69.870  52.180  61.442  1.00  0.00           C
ATOM    106 2CD1 CYSTA   1      71.040  51.690  60.601  1.00  0.00           C
ATOM    109 3CD1 CYSTA   1      70.800  51.870  59.090  1.00  0.00           C
ATOM    112 4CD1 CYSTA   1      71.960  51.320  58.251  1.00  0.00           C
ATOM    115 5CD1 CYSTA   1      71.660  51.320  56.741  1.00  0.00           C
ATOM    118 6CD1 CYSTA   1      72.770  50.640  55.941  1.00  0.00           C
ATOM    122  CX3 CYSTA   1      75.800  52.690  68.261  1.00  0.00           C
ATOM    125  CX4 CYSTA   1      76.850  52.130  67.291  1.00  0.00           C
ATOM    128  CX5 CYSTA   1      76.280  51.450  66.021  1.00  0.00           C
ATOM    131  CX6 CYSTA   1      77.400  51.010  65.071  1.00  0.00           C
ATOM    134  CX7 CYSTA   1      77.100  49.740  64.262  1.00  0.00           C
ATOM    137  CX8 CYSTA   1      78.240  49.430  63.272  1.00  0.00           C
ATOM    140  CX9 CYSTA   1      78.170  48.040  62.710  1.00  0.00           C
ATOM    142 0CX1 CYSTA   1      78.380  47.640  61.442  1.00  0.00           C
ATOM    144 1CX1 CYSTA   1      78.720  48.480  60.231  1.00  0.00           C
ATOM    147 2CX1 CYSTA   1      77.730  48.270  59.062  1.00  0.00           C
ATOM    150 3CX1 CYSTA   1      77.490  46.790  58.692  1.00  0.00           C
ATOM    153 4CX1 CYSTA   1      76.590  46.560  57.471  1.00  0.00           C
ATOM    156 5CX1 CYSTA   1      77.340  46.560  56.132  1.00  0.00           C
ATOM    159 6CX1 CYSTA   1      76.450  46.140  54.960  1.00  0.00           C
ATOM    162 7CX1 CYSTA   1      77.230  45.960  53.651  1.00  0.00           C
ATOM    165 8CX1 CYSTA   1      76.370  45.470  52.492  1.00  0.00           C
ATOM    169  N   SER A   2      69.830  59.380  73.872  1.00  0.00           N
ATOM    171  CA  SER A   2      70.070  58.780  75.192  1.00  0.00           C
ATOM    173  CB  SER A   2      70.050  59.860  76.331  1.00  0.00           C
ATOM    176  OG  SER A   2      69.840  59.320  77.641  1.00  0.00           O
ATOM    178  C   SER A   2      69.190  57.550  75.441  1.00  0.00           C
ATOM    179  O   SER A   2      67.970  57.550  75.230  1.00  0.00           O
ATOM    180  N   VAL A   3      69.810  56.410  75.790  1.00  0.00           N
ATOM    182  CA  VAL A   3      69.300  55.110  75.351  1.00  0.00           C
ATOM    184  CB  VAL A   3      69.820  54.750  73.951  1.00  0.00           C
ATOM    186  CG1 VAL A   3      69.500  53.350  73.430  1.00  0.00           C
ATOM    190  CG2 VAL A   3      69.120  55.630  72.921  1.00  0.00           C
ATOM    194  C   VAL A   3      69.620  54.000  76.321  1.00  0.00           C
ATOM    195  O   VAL A   3      70.570  54.090  77.111  1.00  0.00           O
ATOM    196  N   THR A   4      68.840  52.900  76.232  1.00  0.00           N
ATOM    198  CA  THR A   4      69.240  51.490  76.302  1.00  0.00           C
ATOM    200  CB  THR A   4      68.660  50.580  75.181  1.00  0.00           C
ATOM    202  OG1 THR A   4      67.430  50.000  75.561  1.00  0.00           O
ATOM    204  CG2 THR A   4      69.540  49.410  74.730  1.00  0.00           C
ATOM    208  C   THR A   4      70.710  51.220  76.542  1.00  0.00           C
ATOM    209  O   THR A   4      71.600  51.400  75.712  1.00  0.00           O
ATOM    210  N   THR A   5      70.950  50.750  77.762  1.00  0.00           N
ATOM    212  CA  THR A   5      72.090  50.000  78.191  1.00  0.00           C
ATOM    214  CB  THR A   5      72.810  50.790  79.281  1.00  0.00           C
ATOM    216  OG1 THR A   5      74.000  50.170  79.742  1.00  0.00           O
ATOM    218  CG2 THR A   5      71.910  51.060  80.491  1.00  0.00           C
ATOM    222  C   THR A   5      71.610  48.590  78.581  1.00  0.00           C
ATOM    223  O   THR A   5      72.050  48.000  79.571  1.00  0.00           O
ATOM    224  N   PRO A   6      70.600  48.030  77.861  1.00  0.00           N
ATOM    225  CD  PRO A   6      69.200  48.350  78.212  1.00  0.00           C
ATOM    228  CA  PRO A   6      70.660  46.590  77.641  1.00  0.00           C
ATOM    230  CB  PRO A   6      69.210  46.110  77.631  1.00  0.00           C
ATOM    233  CG  PRO A   6      68.570  47.040  78.632  1.00  0.00           C
ATOM    236  C   PRO A   6      71.360  46.100  76.372  1.00  0.00           C
ATOM    237  O   PRO A   6      71.130  46.640  75.292  1.00  0.00           O
ATOM    238  N   LYS A   7      72.150  45.000  76.422  1.00  0.00           N
ATOM    240  CA  LYS A   7      72.550  44.330  77.652  1.00  0.00           C
ATOM    242  CB  LYS A   7      72.470  42.770  77.652  1.00  0.00           C
ATOM    245  CG  LYS A   7      71.830  42.260  78.961  1.00  0.00           C
ATOM    248  CD  LYS A   7      71.000  40.970  78.852  1.00  0.00           C
ATOM    251  CE  LYS A   7      69.630  41.130  79.562  1.00  0.00           C
ATOM    254  NZ  LYS A   7      68.910  39.860  79.781  1.00  0.00           N
ATOM    258  C   LYS A   7      73.810  44.960  78.180  1.00  0.00           C
ATOM    259  O   LYS A   7      73.910  46.170  78.290  1.00  0.00           O
ATOM    260  N   GLY A   8      74.800  44.160  78.601  1.00  0.00           N
ATOM    262  CA  GLY A   8      75.930  44.670  79.351  1.00  0.00           C
ATOM    265  C   GLY A   8      76.110  43.900  80.621  1.00  0.00           C
ATOM    266  O   GLY A   8      76.720  42.830  80.551  1.00  0.00           O
ATOM    267  N   PRO A   9      75.640  44.280  81.801  1.00  0.00           N
ATOM    268  CD  PRO A   9      74.850  45.480  82.081  1.00  0.00           C
ATOM    271  CA  PRO A   9      76.140  43.680  83.031  1.00  0.00           C
ATOM    273  CB  PRO A   9      76.060  44.850  84.041  1.00  0.00           C
ATOM    276  CG  PRO A   9      75.630  46.090  83.232  1.00  0.00           C
ATOM    279  C   PRO A   9      75.270  42.510  83.461  1.00  0.00           C
ATOM    280  O   PRO A   9      74.190  42.310  82.901  1.00  0.00           O
ATOM    281  N   GLY A  10      75.670  41.740  84.492  1.00  0.00           N
ATOM    283  CA  GLY A  10      74.760  40.820  85.181  1.00  0.00           C
ATOM    286  C   GLY A  10      73.850  41.520  86.142  1.00  0.00           C
ATOM    287  O   GLY A  10      72.760  41.070  86.460  1.00  0.00           O
ATOM    288  N   LYS A  11      74.220  42.720  86.581  1.00  0.00           N
ATOM    290  CA  LYS A  11      73.330  43.640  87.271  1.00  0.00           C
ATOM    292  CB  LYS A  11      74.100  44.390  88.372  1.00  0.00           C
ATOM    295  CG  LYS A  11      73.960  43.800  89.790  1.00  0.00           C
ATOM    298  CD  LYS A  11      74.300  42.310  90.021  1.00  0.00           C
ATOM    301  CE  LYS A  11      73.260  41.270  89.571  1.00  0.00           C
ATOM    304  NZ  LYS A  11      72.970  40.310  90.641  1.00  0.00           N
ATOM    308  C   LYS A  11      72.550  44.520  86.291  1.00  0.00           C
ATOM    309  O   LYS A  11      72.200  45.670  86.551  1.00  0.00           O
ATOM    310  N   SER A  12      72.230  43.960  85.111  1.00  0.00           N
ATOM    312  CA  SER A  12      71.250  44.540  84.202  1.00  0.00           C
ATOM    314  CB  SER A  12      71.220  43.930  82.761  1.00  0.00           C
ATOM    317  OG  SER A  12      70.400  42.770  82.611  1.00  0.00           O
ATOM    319  C   SER A  12      69.830  44.540  84.790  1.00  0.00           C
ATOM    320  O   SER A  12      69.460  43.620  85.522  1.00  0.00           O
ATOM    321  N   PRO A  13      69.010  45.530  84.482  1.00  0.00           N
ATOM    322  CD  PRO A  13      69.460  46.780  83.890  1.00  0.00           C
ATOM    325  CA  PRO A  13      67.600  45.580  84.860  1.00  0.00           C
ATOM    327  CB  PRO A  13      67.250  47.050  84.611  1.00  0.00           C
ATOM    330  CG  PRO A  13      68.180  47.460  83.491  1.00  0.00           C
ATOM    333  C   PRO A  13      66.720  44.680  84.030  1.00  0.00           C
ATOM    334  O   PRO A  13      65.660  45.110  83.582  1.00  0.00           O
ATOM    335  N   ASP A  14      67.100  43.410  83.861  1.00  0.00           N
ATOM    337  CA  ASP A  14      66.210  42.440  83.261  1.00  0.00           C
ATOM    339  CB  ASP A  14      66.510  42.200  81.760  1.00  0.00           C
ATOM    342  CG  ASP A  14      65.230  41.830  81.050  1.00  0.00           C
ATOM    343  OD1 ASP A  14      64.120  42.270  81.431  1.00  0.00           O
ATOM    344  OD2 ASP A  14      65.360  41.180  79.982  1.00  0.00           O
ATOM    345  C   ASP A  14      66.280  41.190  84.090  1.00  0.00           C
ATOM    346  O   ASP A  14      66.770  40.120  83.712  1.00  0.00           O
ATOM    347  N   SER A  15      65.770  41.320  85.321  1.00  0.00           N
ATOM    349  CA  SER A  15      65.750  40.270  86.291  1.00  0.00           C
ATOM    351  CB  SER A  15      66.960  40.360  87.271  1.00  0.00           C
ATOM    354  OG  SER A  15      66.930  41.520  88.121  1.00  0.00           O
ATOM    356  C   SER A  15      64.440  40.460  87.040  1.00  0.00           C
ATOM    357  O   SER A  15      63.990  41.610  87.160  1.00  0.00           O
ATOM    358  N   PRO A  16      63.800  39.410  87.561  1.00  0.00           N
ATOM    359  CD  PRO A  16      64.070  38.020  87.180  1.00  0.00           C
ATOM    362  CA  PRO A  16      62.800  39.490  88.610  1.00  0.00           C
ATOM    364  CB  PRO A  16      62.730  38.070  89.181  1.00  0.00           C
ATOM    367  CG  PRO A  16      63.060  37.200  87.981  1.00  0.00           C
ATOM    370  C   PRO A  16      63.130  40.460  89.701  1.00  0.00           C
ATOM    371  O   PRO A  16      62.290  41.230  90.121  1.00  0.00           O
ATOM    372  N   GLN A  17      64.370  40.440  90.181  1.00  0.00           N
ATOM    374  CA  GLN A  17      64.850  41.280  91.241  1.00  0.00           C
ATOM    376  CB  GLN A  17      66.240  40.730  91.611  1.00  0.00           C
ATOM    379  CG  GLN A  17      66.230  39.240  92.081  1.00  0.00           C
ATOM    382  CD  GLN A  17      67.120  38.270  91.282  1.00  0.00           C
ATOM    383  OE1 GLN A  17      67.370  38.450  90.090  1.00  0.00           O
ATOM    384  NE2 GLN A  17      67.590  37.190  91.941  1.00  0.00           N
ATOM    387  C   GLN A  17      64.810  42.810  91.002  1.00  0.00           C
ATOM    388  O   GLN A  17      64.300  43.550  91.842  1.00  0.00           O
ATOM    389  N   TRP A  18      65.250  43.350  89.832  1.00  0.00           N
ATOM    391  CA  TRP A  18      64.980  44.750  89.521  1.00  0.00           C
ATOM    393  CB  TRP A  18      65.710  45.240  88.232  1.00  0.00           C
ATOM    396  CG  TRP A  18      65.330  46.610  87.742  1.00  0.00           C
ATOM    397  CD1 TRP A  18      64.700  46.910  86.562  1.00  0.00           C
ATOM    399  NE1 TRP A  18      64.550  48.270  86.441  1.00  0.00           N
ATOM    401  CE2 TRP A  18      65.000  48.880  87.570  1.00  0.00           C
ATOM    402  CD2 TRP A  18      65.470  47.870  88.430  1.00  0.00           C
ATOM    403  CE3 TRP A  18      65.940  48.220  89.692  1.00  0.00           C
ATOM    405  CZ3 TRP A  18      66.000  49.570  90.051  1.00  0.00           C
ATOM    407  CZ2 TRP A  18      65.010  50.220  87.931  1.00  0.00           C
ATOM    409  CH2 TRP A  18      65.530  50.550  89.191  1.00  0.00           C
ATOM    411  C   TRP A  18      63.500  45.080  89.412  1.00  0.00           C
ATOM    412  O   TRP A  18      63.020  46.080  89.951  1.00  0.00           O
ATOM    413  N   ARG A  19      62.760  44.190  88.722  1.00  0.00           N
ATOM    415  CA  ARG A  19      61.340  44.300  88.480  1.00  0.00           C
ATOM    417  CB  ARG A  19      60.800  43.120  87.631  1.00  0.00           C
ATOM    420  CG  ARG A  19      61.220  43.140  86.161  1.00  0.00           C
ATOM    423  CD  ARG A  19      60.920  41.800  85.452  1.00  0.00           C
ATOM    426  NE  ARG A  19      61.000  42.080  83.992  1.00  0.00           N
ATOM    428  CZ  ARG A  19      61.450  41.260  83.051  1.00  0.00           C
ATOM    429  NH1 ARG A  19      62.110  40.160  83.321  1.00  0.00           N
ATOM    432  NH2 ARG A  19      61.270  41.580  81.791  1.00  0.00           N
ATOM    435  C   ARG A  19      60.560  44.340  89.771  1.00  0.00           C
ATOM    436  O   ARG A  19      59.660  45.150  89.940  1.00  0.00           O
ATOM    437  N   GLN A  20      60.930  43.460  90.732  1.00  0.00           N
ATOM    439  CA  GLN A  20      60.420  43.430  92.071  1.00  0.00           C
ATOM    441  CB  GLN A  20      60.930  42.220  92.882  1.00  0.00           C
ATOM    444  CG  GLN A  20      60.020  41.920  94.090  1.00  0.00           C
ATOM    447  CD  GLN A  20      58.620  41.580  93.561  1.00  0.00           C
ATOM    448  OE1 GLN A  20      58.490  40.620  92.801  1.00  0.00           O
ATOM    449  NE2 GLN A  20      57.580  42.370  93.881  1.00  0.00           N
ATOM    452  C   GLN A  20      60.750  44.670  92.831  1.00  0.00           C
ATOM    453  O   GLN A  20      59.860  45.250  93.421  1.00  0.00           O
ATOM    454  N   HIS A  21      62.000  45.180  92.780  1.00  0.00           N
ATOM    456  CA  HIS A  21      62.310  46.440  93.430  1.00  0.00           C
ATOM    458  CB  HIS A  21      63.820  46.820  93.340  1.00  0.00           C
ATOM    461  ND1 HIS A  21      63.780  48.210  95.411  1.00  0.00           N
ATOM    462  CG  HIS A  21      64.130  48.100  94.081  1.00  0.00           C
ATOM    463  CE1 HIS A  21      64.040  49.460  95.742  1.00  0.00           C
ATOM    465  NE2 HIS A  21      64.560  50.150  94.701  1.00  0.00           N
ATOM    467  CD2 HIS A  21      64.640  49.270  93.642  1.00  0.00           C
ATOM    469  C   HIS A  21      61.470  47.590  92.882  1.00  0.00           C
ATOM    470  O   HIS A  21      60.910  48.340  93.671  1.00  0.00           O
ATOM    471  N   GLN A  22      61.300  47.670  91.530  1.00  0.00           N
ATOM    473  CA  GLN A  22      60.400  48.590  90.840  1.00  0.00           C
ATOM    475  CB  GLN A  22      60.420  48.460  89.291  1.00  0.00           C
ATOM    478  CG  GLN A  22      61.630  49.100  88.582  1.00  0.00           C
ATOM    481  CD  GLN A  22      61.360  49.330  87.090  1.00  0.00           C
ATOM    482  OE1 GLN A  22      60.580  48.620  86.460  1.00  0.00           O
ATOM    483  NE2 GLN A  22      61.960  50.410  86.541  1.00  0.00           N
ATOM    486  C   GLN A  22      58.950  48.450  91.222  1.00  0.00           C
ATOM    487  O   GLN A  22      58.260  49.430  91.501  1.00  0.00           O
ATOM    488  N   GLN A  23      58.440  47.220  91.231  1.00  0.00           N
ATOM    490  CA  GLN A  23      57.100  46.940  91.671  1.00  0.00           C
ATOM    492  CB  GLN A  23      56.780  45.440  91.492  1.00  0.00           C
ATOM    495  CG  GLN A  23      56.240  45.090  90.081  1.00  0.00           C
ATOM    498  CD  GLN A  23      55.650  43.680  89.930  1.00  0.00           C
ATOM    499  OE1 GLN A  23      55.460  43.180  88.820  1.00  0.00           O
ATOM    500  NE2 GLN A  23      55.330  43.020  91.072  1.00  0.00           N
ATOM    503  C   GLN A  23      56.880  47.360  93.101  1.00  0.00           C
ATOM    504  O   GLN A  23      55.950  48.090  93.421  1.00  0.00           O
ATOM    505  N   ASP A  24      57.810  46.970  93.992  1.00  0.00           N
ATOM    507  CA  ASP A  24      57.770  47.280  95.391  1.00  0.00           C
ATOM    509  CB  ASP A  24      58.890  46.510  96.141  1.00  0.00           C
ATOM    512  CG  ASP A  24      58.760  44.990  96.241  1.00  0.00           C
ATOM    513  OD1 ASP A  24      57.810  44.370  95.711  1.00  0.00           O
ATOM    514  OD2 ASP A  24      59.640  44.410  96.940  1.00  0.00           O
ATOM    515  C   ASP A  24      57.830  48.790  95.662  1.00  0.00           C
ATOM    516  O   ASP A  24      56.960  49.330  96.341  1.00  0.00           O
ATOM    517  N   VAL A  25      58.750  49.570  95.041  1.00  0.00           N
ATOM    519  CA  VAL A  25      58.810  51.020  95.230  1.00  0.00           C
ATOM    521  CB  VAL A  25      60.070  51.740  94.762  1.00  0.00           C
ATOM    523  CG1 VAL A  25      61.230  51.460  95.732  1.00  0.00           C
ATOM    527  CG2 VAL A  25      60.380  51.380  93.312  1.00  0.00           C
ATOM    531  C   VAL A  25      57.650  51.750  94.581  1.00  0.00           C
ATOM    532  O   VAL A  25      57.320  52.870  94.972  1.00  0.00           O
ATOM    533  N   ARG A  26      57.000  51.130  93.582  1.00  0.00           N
ATOM    535  CA  ARG A  26      55.790  51.680  93.010  1.00  0.00           C
ATOM    537  CB  ARG A  26      55.630  51.220  91.551  1.00  0.00           C
ATOM    540  CG  ARG A  26      56.710  51.830  90.641  1.00  0.00           C
ATOM    543  CD  ARG A  26      56.620  51.290  89.211  1.00  0.00           C
ATOM    546  NE  ARG A  26      57.960  51.290  88.540  1.00  0.00           N
ATOM    548  CZ  ARG A  26      58.500  52.340  87.941  1.00  0.00           C
ATOM    549  NH1 ARG A  26      58.000  53.530  88.081  1.00  0.00           N
ATOM    552  NH2 ARG A  26      59.500  52.180  87.090  1.00  0.00           N
ATOM    555  C   ARG A  26      54.540  51.370  93.791  1.00  0.00           C
ATOM    556  O   ARG A  26      53.530  52.040  93.601  1.00  0.00           O
ATOM    557  N   ASN A  27      54.570  50.380  94.711  1.00  0.00           N
ATOM    559  CA  ASN A  27      53.430  49.980  95.531  1.00  0.00           C
ATOM    561  CB  ASN A  27      53.680  48.590  96.161  1.00  0.00           C
ATOM    564  CG  ASN A  27      53.620  47.560  95.070  1.00  0.00           C
ATOM    565  OD1 ASN A  27      53.000  47.720  94.021  1.00  0.00           O
ATOM    566  ND2 ASN A  27      54.330  46.420  95.271  1.00  0.00           N
ATOM    569  C   ASN A  27      53.160  50.890  96.701  1.00  0.00           C
ATOM    570  O   ASN A  27      52.040  51.000  97.211  1.00  0.00           O
ATOM    571  N   LEU A  28      54.210  51.600  97.141  1.00  0.00           N
ATOM    573  CA  LEU A  28      54.130  52.650  98.122  1.00  0.00           C
ATOM    575  CB  LEU A  28      55.510  53.260  98.440  1.00  0.00           C
ATOM    578  CG  LEU A  28      56.500  52.420  99.281  1.00  0.00           C
ATOM    580  CD1 LEU A  28      56.990  51.210  98.521  1.00  0.00           C
ATOM    584  CD2 LEU A  28      57.750  53.210  99.652  1.00  0.00           C
ATOM    588  C   LEU A  28      53.210  53.760  97.640  1.00  0.00           C
ATOM    589  O   LEU A  28      53.190  54.170  96.481  1.00  0.00           O
ATOM    590  N   ASN A  29      52.420  54.290  98.580  1.00  0.00           N
ATOM    592  CA  ASN A  29      51.500  55.370  98.340  1.00  0.00           C
ATOM    594  CB  ASN A  29      50.120  55.030  98.960  1.00  0.00           C
ATOM    597  CG  ASN A  29      50.230  54.500 100.391  1.00  0.00           C
ATOM    598  OD1 ASN A  29      50.250  55.280 101.341  1.00  0.00           O
ATOM    599  ND2 ASN A  29      50.200  53.160 100.581  1.00  0.00           N
ATOM    602  C   ASN A  29      52.090  56.660  98.911  1.00  0.00           C
ATOM    603  O   ASN A  29      51.730  57.760  98.492  1.00  0.00           O
ATOM    604  N   GLN A  30      53.050  56.540  99.841  1.00  0.00           N
ATOM    606  CA  GLN A  30      53.610  57.660 100.541  1.00  0.00           C
ATOM    608  CB  GLN A  30      52.930  57.990 101.891  1.00  0.00           C
ATOM    611  CG  GLN A  30      51.430  58.370 101.810  1.00  0.00           C
ATOM    614  CD  GLN A  30      50.770  58.580 103.181  1.00  0.00           C
ATOM    615  OE1 GLN A  30      49.560  58.760 103.281  1.00  0.00           O
ATOM    616  NE2 GLN A  30      51.590  58.610 104.261  1.00  0.00           N
ATOM    619  C   GLN A  30      55.040  57.390 100.882  1.00  0.00           C
ATOM    620  O   GLN A  30      55.470  56.270 101.180  1.00  0.00           O
ATOM    621  N   TYR A  31      55.820  58.470 100.882  1.00  0.00           N
ATOM    623  CA  TYR A  31      57.250  58.420 101.091  1.00  0.00           C
ATOM    625  CB  TYR A  31      58.040  58.440  99.751  1.00  0.00           C
ATOM    628  CG  TYR A  31      57.420  57.560  98.691  1.00  0.00           C
ATOM    629  CD1 TYR A  31      56.350  58.020  97.880  1.00  0.00           C
ATOM    631  CE1 TYR A  31      55.830  57.220  96.861  1.00  0.00           C
ATOM    633  CZ  TYR A  31      56.380  55.970  96.611  1.00  0.00           C
ATOM    634  OH  TYR A  31      55.960  55.180  95.510  1.00  0.00           O
ATOM    636  CD2 TYR A  31      57.940  56.290  98.440  1.00  0.00           C
ATOM    638  CE2 TYR A  31      57.430  55.500  97.400  1.00  0.00           C
ATOM    640  C   TYR A  31      57.580  59.680 101.861  1.00  0.00           C
ATOM    641  O   TYR A  31      56.990  60.730 101.621  1.00  0.00           O
ATOM    642  N   GLN A  32      58.520  59.630 102.821  1.00  0.00           N
ATOM    644  CA  GLN A  32      58.960  60.850 103.461  1.00  0.00           C
ATOM    646  CB  GLN A  32      58.000  61.250 104.602  1.00  0.00           C
ATOM    649  CG  GLN A  32      58.260  62.590 105.301  1.00  0.00           C
ATOM    652  CD  GLN A  32      57.620  62.580 106.682  1.00  0.00           C
ATOM    653  OE1 GLN A  32      58.310  62.370 107.691  1.00  0.00           O
ATOM    654  NE2 GLN A  32      56.300  62.840 106.761  1.00  0.00           N
ATOM    657  C   GLN A  32      60.370  60.670 103.990  1.00  0.00           C
ATOM    658  O   GLN A  32      60.760  59.580 104.410  1.00  0.00           O
ATOM    659  N   THR A  33      61.160  61.760 103.930  1.00  0.00           N
ATOM    661  CA  THR A  33      62.600  61.700 103.971  1.00  0.00           C
ATOM    663  CB  THR A  33      63.240  61.640 102.581  1.00  0.00           C
ATOM    665  OG1 THR A  33      62.560  60.710 101.770  1.00  0.00           O
ATOM    667  CG2 THR A  33      64.690  61.210 102.671  1.00  0.00           C
ATOM    671  C   THR A  33      63.070  62.980 104.620  1.00  0.00           C
ATOM    672  O   THR A  33      62.470  64.040 104.450  1.00  0.00           O
ATOM    673  N   ARG A  34      64.170  62.940 105.391  1.00  0.00           N
ATOM    675  CA  ARG A  34      64.740  64.150 105.940  1.00  0.00           C
ATOM    677  CB  ARG A  34      64.460  64.370 107.451  1.00  0.00           C
ATOM    680  CG  ARG A  34      63.060  63.910 107.901  1.00  0.00           C
ATOM    683  CD  ARG A  34      62.800  64.030 109.410  1.00  0.00           C
ATOM    686  NE  ARG A  34      62.890  65.480 109.801  1.00  0.00           N
ATOM    688  CZ  ARG A  34      61.830  66.280 109.941  1.00  0.00           C
ATOM    689  NH1 ARG A  34      60.620  65.790 109.930  1.00  0.00           N
ATOM    692  NH2 ARG A  34      61.920  67.580 110.131  1.00  0.00           N
ATOM    695  C   ARG A  34      66.220  63.980 105.800  1.00  0.00           C
ATOM    696  O   ARG A  34      66.710  62.850 105.700  1.00  0.00           O
ATOM    697  N   GLY A  35      66.980  65.080 105.821  1.00  0.00           N
ATOM    699  CA  GLY A  35      68.410  64.970 105.681  1.00  0.00           C
ATOM    702  C   GLY A  35      69.070  66.290 105.461  1.00  0.00           C
ATOM    703  O   GLY A  35      68.470  67.350 105.590  1.00  0.00           O
ATOM    704  N   ALA A  36      70.360  66.250 105.100  1.00  0.00           N
ATOM    706  CA  ALA A  36      71.110  67.410 104.690  1.00  0.00           C
ATOM    708  CB  ALA A  36      72.590  67.240 105.040  1.00  0.00           C
ATOM    712  C   ALA A  36      70.980  67.650 103.190  1.00  0.00           C
ATOM    713  O   ALA A  36      71.050  66.710 102.391  1.00  0.00           O
ATOM    714  N   PHE A  37      70.790  68.930 102.771  1.00  0.00           N
ATOM    716  CA  PHE A  37      70.840  69.320 101.381  1.00  0.00           C
ATOM    718  CB  PHE A  37      69.450  69.840 100.902  1.00  0.00           C
ATOM    721  CG  PHE A  37      69.450  70.380  99.501  1.00  0.00           C
ATOM    722  CD1 PHE A  37      69.080  69.570  98.421  1.00  0.00           C
ATOM    724  CE1 PHE A  37      69.090  70.070  97.111  1.00  0.00           C
ATOM    726  CZ  PHE A  37      69.500  71.390  96.872  1.00  0.00           C
ATOM    728  CD2 PHE A  37      69.800  71.720  99.251  1.00  0.00           C
ATOM    730  CE2 PHE A  37      69.840  72.220  97.951  1.00  0.00           C
ATOM    732  C   PHE A  37      71.950  70.340 101.161  1.00  0.00           C
ATOM    733  O   PHE A  37      72.210  71.220 101.980  1.00  0.00           O
ATOM    734  N   ALA A  38      72.590  70.250  99.981  1.00  0.00           N
ATOM    736  CA  ALA A  38      73.520  71.240  99.512  1.00  0.00           C
ATOM    738  CB  ALA A  38      74.940  70.760  99.790  1.00  0.00           C
ATOM    742  C   ALA A  38      73.320  71.480  98.020  1.00  0.00           C
ATOM    743  O   ALA A  38      73.190  70.550  97.231  1.00  0.00           O
ATOM    744  N   TYR A  39      73.310  72.770  97.621  1.00  0.00           N
ATOM    746  CA  TYR A  39      73.350  73.220  96.241  1.00  0.00           C
ATOM    748  CB  TYR A  39      72.100  74.080  95.861  1.00  0.00           C
ATOM    751  CG  TYR A  39      72.180  74.810  94.540  1.00  0.00           C
ATOM    752  CD1 TYR A  39      71.560  74.280  93.402  1.00  0.00           C
ATOM    754  CE1 TYR A  39      71.670  74.930  92.160  1.00  0.00           C
ATOM    756  CZ  TYR A  39      72.370  76.140  92.071  1.00  0.00           C
ATOM    757  OH  TYR A  39      72.590  76.730  90.802  1.00  0.00           O
ATOM    759  CD2 TYR A  39      72.800  76.070  94.451  1.00  0.00           C
ATOM    761  CE2 TYR A  39      72.890  76.730  93.221  1.00  0.00           C
ATOM    763  C   TYR A  39      74.610  74.040  96.061  1.00  0.00           C
ATOM    764  O   TYR A  39      74.820  75.040  96.761  1.00  0.00           O
ATOM    765  N   ILE A  40      75.480  73.660  95.111  1.00  0.00           N
ATOM    767  CA  ILE A  40      76.720  74.360  94.860  1.00  0.00           C
ATOM    769  CB  ILE A  40      77.950  73.570  95.291  1.00  0.00           C
ATOM    771  CG2 ILE A  40      79.260  74.300  94.892  1.00  0.00           C
ATOM    775  CG1 ILE A  40      77.870  73.320  96.822  1.00  0.00           C
ATOM    778  CD  ILE A  40      79.030  72.540  97.430  1.00  0.00           C
ATOM    782  C   ILE A  40      76.760  74.740  93.402  1.00  0.00           C
ATOM    783  O   ILE A  40      76.590  73.940  92.491  1.00  0.00           O
ATOM    784  N   SER A  41      77.000  76.030  93.162  1.00  0.00           N
ATOM    786  CA  SER A  41      77.130  76.600  91.842  1.00  0.00           C
ATOM    788  CB  SER A  41      75.740  77.040  91.301  1.00  0.00           C
ATOM    791  OG  SER A  41      75.720  77.950  90.191  1.00  0.00           O
ATOM    793  C   SER A  41      78.070  77.740  92.062  1.00  0.00           C
ATOM    794  O   SER A  41      78.260  78.170  93.201  1.00  0.00           O
ATOM    795  N   ASP A  42      78.700  78.280  91.002  1.00  0.00           N
ATOM    797  CA  ASP A  42      79.560  79.440  91.072  1.00  0.00           C
ATOM    799  CB  ASP A  42      79.950  79.830  89.622  1.00  0.00           C
ATOM    802  CG  ASP A  42      80.920  78.790  89.151  1.00  0.00           C
ATOM    803  OD1 ASP A  42      81.820  78.450  89.981  1.00  0.00           O
ATOM    804  OD2 ASP A  42      80.810  78.270  88.022  1.00  0.00           O
ATOM    805  C   ASP A  42      78.850  80.590  91.751  1.00  0.00           C
ATOM    806  O   ASP A  42      79.300  81.130  92.751  1.00  0.00           O
ATOM    807  N   GLN A  43      77.630  80.790  91.260  1.00  0.00           N
ATOM    809  CA  GLN A  43      76.660  81.790  91.611  1.00  0.00           C
ATOM    811  CB  GLN A  43      75.460  81.490  90.691  1.00  0.00           C
ATOM    814  CG  GLN A  43      74.280  82.470  90.861  1.00  0.00           C
ATOM    817  CD  GLN A  43      72.970  82.080  90.181  1.00  0.00           C
ATOM    818  OE1 GLN A  43      72.030  82.860  90.061  1.00  0.00           O
ATOM    819  NE2 GLN A  43      72.840  80.790  89.800  1.00  0.00           N
ATOM    822  C   GLN A  43      76.220  81.840  93.092  1.00  0.00           C
ATOM    823  O   GLN A  43      76.160  82.910  93.680  1.00  0.00           O
ATOM    824  N   GLN A  44      75.940  80.690  93.722  1.00  0.00           N
ATOM    826  CA  GLN A  44      75.430  80.640  95.081  1.00  0.00           C
ATOM    828  CB  GLN A  44      73.890  80.730  95.172  1.00  0.00           C
ATOM    831  CG  GLN A  44      73.270  80.790  96.592  1.00  0.00           C
ATOM    834  CD  GLN A  44      71.750  80.660  96.571  1.00  0.00           C
ATOM    835  OE1 GLN A  44      71.040  81.620  96.872  1.00  0.00           O
ATOM    836  NE2 GLN A  44      71.230  79.450  96.271  1.00  0.00           N
ATOM    839  C   GLN A  44      75.760  79.290  95.672  1.00  0.00           C
ATOM    840  O   GLN A  44      75.700  78.270  94.991  1.00  0.00           O
ATOM    841  N   LYS A  45      76.040  79.250  96.971  1.00  0.00           N
ATOM    843  CA  LYS A  45      76.090  78.010  97.721  1.00  0.00           C
ATOM    845  CB  LYS A  45      77.470  77.750  98.352  1.00  0.00           C
ATOM    848  CG  LYS A  45      78.600  77.320  97.391  1.00  0.00           C
ATOM    851  CD  LYS A  45      79.040  78.390  96.381  1.00  0.00           C
ATOM    854  CE  LYS A  45      80.270  78.080  95.522  1.00  0.00           C
ATOM    857  NZ  LYS A  45      80.540  79.230  94.632  1.00  0.00           N
ATOM    861  C   LYS A  45      75.000  78.030  98.781  1.00  0.00           C
ATOM    862  O   LYS A  45      74.900  78.960  99.580  1.00  0.00           O
ATOM    863  N   VAL A  46      74.130  77.000  98.790  1.00  0.00           N
ATOM    865  CA  VAL A  46      73.020  76.890  99.720  1.00  0.00           C
ATOM    867  CB  VAL A  46      71.630  76.920  99.042  1.00  0.00           C
ATOM    869  CG1 VAL A  46      70.830  75.600  99.151  1.00  0.00           C
ATOM    873  CG2 VAL A  46      70.810  78.070  99.660  1.00  0.00           C
ATOM    877  C   VAL A  46      73.220  75.660 100.560  1.00  0.00           C
ATOM    878  O   VAL A  46      73.540  74.580 100.061  1.00  0.00           O
ATOM    879  N   TYR A  47      73.050  75.800 101.880  1.00  0.00           N
ATOM    881  CA  TYR A  47      73.110  74.700 102.801  1.00  0.00           C
ATOM    883  CB  TYR A  47      74.390  74.650 103.650  1.00  0.00           C
ATOM    886  CG  TYR A  47      75.590  74.490 102.771  1.00  0.00           C
ATOM    887  CD1 TYR A  47      76.200  75.630 102.220  1.00  0.00           C
ATOM    889  CE1 TYR A  47      77.360  75.500 101.471  1.00  0.00           C
ATOM    891  CZ  TYR A  47      77.970  74.250 101.320  1.00  0.00           C
ATOM    892  OH  TYR A  47      79.150  74.140 100.572  1.00  0.00           O
ATOM    894  CD2 TYR A  47      76.160  73.230 102.561  1.00  0.00           C
ATOM    896  CE2 TYR A  47      77.370  73.110 101.872  1.00  0.00           C
ATOM    898  C   TYR A  47      71.960  74.840 103.750  1.00  0.00           C
ATOM    899  O   TYR A  47      71.790  75.870 104.401  1.00  0.00           O
ATOM    900  N   ALA A  48      71.130  73.790 103.850  1.00  0.00           N
ATOM    902  CA  ALA A  48      69.920  73.850 104.632  1.00  0.00           C
ATOM    904  CB  ALA A  48      68.800  74.560 103.850  1.00  0.00           C
ATOM    908  C   ALA A  48      69.540  72.420 104.960  1.00  0.00           C
ATOM    909  O   ALA A  48      70.000  71.480 104.310  1.00  0.00           O
ATOM    910  N   ARG A  49      68.720  72.210 106.001  1.00  0.00           N
ATOM    912  CA  ARG A  49      68.100  70.910 106.250  1.00  0.00           C
ATOM    914  CB  ARG A  49      67.580  70.870 107.710  1.00  0.00           C
ATOM    917  CG  ARG A  49      66.890  69.560 108.172  1.00  0.00           C
ATOM    920  CD  ARG A  49      67.840  68.410 108.501  1.00  0.00           C
ATOM    923  NE  ARG A  49      67.050  67.150 108.680  1.00  0.00           N
ATOM    925  CZ  ARG A  49      67.650  65.990 108.941  1.00  0.00           C
ATOM    926  NH1 ARG A  49      68.950  65.800 108.761  1.00  0.00           N
ATOM    929  NH2 ARG A  49      67.010  64.990 109.492  1.00  0.00           N
ATOM    932  C   ARG A  49      66.940  70.720 105.301  1.00  0.00           C
ATOM    933  O   ARG A  49      66.140  71.650 105.121  1.00  0.00           O
ATOM    934  N   PHE A  50      66.750  69.530 104.690  1.00  0.00           N
ATOM    936  CA  PHE A  50      65.570  69.350 103.860  1.00  0.00           C
ATOM    938  CB  PHE A  50      65.900  68.910 102.400  1.00  0.00           C
ATOM    941  CG  PHE A  50      66.160  67.440 102.311  1.00  0.00           C
ATOM    942  CD1 PHE A  50      67.450  66.960 102.521  1.00  0.00           C
ATOM    944  CE1 PHE A  50      67.670  65.590 102.600  1.00  0.00           C
ATOM    946  CZ  PHE A  50      66.610  64.690 102.491  1.00  0.00           C
ATOM    948  CD2 PHE A  50      65.100  66.540 102.120  1.00  0.00           C
ATOM    950  CE2 PHE A  50      65.310  65.160 102.251  1.00  0.00           C
ATOM    952  C   PHE A  50      64.580  68.410 104.540  1.00  0.00           C
ATOM    953  O   PHE A  50      64.910  67.550 105.371  1.00  0.00           O
ATOM    954  N   PHE A  51      63.330  68.570 104.111  1.00  0.00           N
ATOM    956  CA  PHE A  51      62.250  67.660 104.340  1.00  0.00           C
ATOM    958  CB  PHE A  51      61.310  68.300 105.380  1.00  0.00           C
ATOM    961  CG  PHE A  51      60.080  67.470 105.611  1.00  0.00           C
ATOM    962  CD1 PHE A  51      60.180  66.350 106.441  1.00  0.00           C
ATOM    964  CE1 PHE A  51      59.060  65.580 106.721  1.00  0.00           C
ATOM    966  CZ  PHE A  51      57.810  65.930 106.171  1.00  0.00           C
ATOM    968  CD2 PHE A  51      58.840  67.800 105.040  1.00  0.00           C
ATOM    970  CE2 PHE A  51      57.710  67.040 105.321  1.00  0.00           C
ATOM    972  C   PHE A  51      61.590  67.430 103.011  1.00  0.00           C
ATOM    973  O   PHE A  51      61.190  68.380 102.341  1.00  0.00           O
ATOM    974  N   TRP A  52      61.480  66.150 102.581  1.00  0.00           N
ATOM    976  CA  TRP A  52      60.810  65.770 101.360  1.00  0.00           C
ATOM    978  CB  TRP A  52      61.740  65.040 100.350  1.00  0.00           C
ATOM    981  CG  TRP A  52      61.170  64.720  98.990  1.00  0.00           C
ATOM    982  CD1 TRP A  52      60.570  63.540  98.621  1.00  0.00           C
ATOM    984  NE1 TRP A  52      60.280  63.550  97.281  1.00  0.00           N
ATOM    986  CE2 TRP A  52      60.670  64.730  96.751  1.00  0.00           C
ATOM    987  CD2 TRP A  52      61.240  65.500  97.780  1.00  0.00           C
ATOM    988  CE3 TRP A  52      61.750  66.760  97.491  1.00  0.00           C
ATOM    990  CZ3 TRP A  52      61.700  67.230  96.171  1.00  0.00           C
ATOM    992  CZ2 TRP A  52      60.600  65.190  95.441  1.00  0.00           C
ATOM    994  CH2 TRP A  52      61.130  66.450  95.161  1.00  0.00           C
ATOM    996  C   TRP A  52      59.670  64.870 101.770  1.00  0.00           C
ATOM    997  O   TRP A  52      59.820  63.970 102.600  1.00  0.00           O
ATOM    998  N   GLN A  53      58.490  65.110 101.201  1.00  0.00           N
ATOM   1000  CA  GLN A  53      57.300  64.320 101.411  1.00  0.00           C
ATOM   1002  CB  GLN A  53      56.250  65.100 102.251  1.00  0.00           C
ATOM   1005  CG  GLN A  53      55.020  64.260 102.661  1.00  0.00           C
ATOM   1008  CD  GLN A  53      54.030  65.040 103.521  1.00  0.00           C
ATOM   1009  OE1 GLN A  53      54.150  65.190 104.742  1.00  0.00           O
ATOM   1010  NE2 GLN A  53      52.960  65.530 102.861  1.00  0.00           N
ATOM   1013  C   GLN A  53      56.750  64.020 100.031  1.00  0.00           C
ATOM   1014  O   GLN A  53      56.680  64.920  99.191  1.00  0.00           O
ATOM   1015  N   GLN A  54      56.320  62.770  99.771  1.00  0.00           N
ATOM   1017  CA  GLN A  54      55.660  62.400  98.540  1.00  0.00           C
ATOM   1019  CB  GLN A  54      56.550  61.610  97.561  1.00  0.00           C
ATOM   1022  CG  GLN A  54      56.990  62.520  96.421  1.00  0.00           C
ATOM   1025  CD  GLN A  54      57.760  61.860  95.291  1.00  0.00           C
ATOM   1026  OE1 GLN A  54      58.840  62.360  94.962  1.00  0.00           O
ATOM   1027  NE2 GLN A  54      57.210  60.810  94.660  1.00  0.00           N
ATOM   1030  C   GLN A  54      54.370  61.650  98.761  1.00  0.00           C
ATOM   1031  O   GLN A  54      54.250  60.820  99.660  1.00  0.00           O
ATOM   1032  N   THR A  55      53.390  61.910  97.880  1.00  0.00           N
ATOM   1034  CA  THR A  55      52.170  61.130  97.771  1.00  0.00           C
ATOM   1036  CB  THR A  55      50.890  61.900  98.081  1.00  0.00           C
ATOM   1038  OG1 THR A  55      50.840  62.380  99.422  1.00  0.00           O
ATOM   1040  CG2 THR A  55      49.640  61.040  97.901  1.00  0.00           C
ATOM   1044  C   THR A  55      52.100  60.620  96.341  1.00  0.00           C
ATOM   1045  O   THR A  55      51.940  61.380  95.382  1.00  0.00           O
ATOM   1046  N   GLY A  56      52.200  59.290  96.161  1.00  0.00           N
ATOM   1048  CA  GLY A  56      52.420  58.640  94.870  1.00  0.00           C
ATOM   1051  C   GLY A  56      53.580  59.170  94.062  1.00  0.00           C
ATOM   1052  O   GLY A  56      54.620  59.550  94.601  1.00  0.00           O
ATOM   1053  N   GLN A  57      53.430  59.190  92.721  1.00  0.00           N
ATOM   1055  CA  GLN A  57      54.490  59.650  91.851  1.00  0.00           C
ATOM   1057  CB  GLN A  57      54.460  58.820  90.551  1.00  0.00           C
ATOM   1060  CG  GLN A  57      54.640  57.320  90.812  1.00  0.00           C
ATOM   1063  CD  GLN A  57      55.740  56.980  91.842  1.00  0.00           C
ATOM   1064  OE1 GLN A  57      55.530  56.140  92.721  1.00  0.00           O
ATOM   1065  NE2 GLN A  57      56.950  57.560  91.681  1.00  0.00           N
ATOM   1068  C   GLN A  57      54.430  61.080  91.431  1.00  0.00           C
ATOM   1069  O   GLN A  57      55.420  61.620  90.951  1.00  0.00           O
ATOM   1070  N   ASP A  58      53.300  61.770  91.551  1.00  0.00           N
ATOM   1072  CA  ASP A  58      53.190  63.030  90.840  1.00  0.00           C
ATOM   1074  CB  ASP A  58      51.820  63.120  90.131  1.00  0.00           C
ATOM   1077  CG  ASP A  58      51.790  62.410  88.791  1.00  0.00           C
ATOM   1078  OD1 ASP A  58      52.780  61.740  88.410  1.00  0.00           O
ATOM   1079  OD2 ASP A  58      50.730  62.560  88.121  1.00  0.00           O
ATOM   1080  C   ASP A  58      53.360  64.220  91.772  1.00  0.00           C
ATOM   1081  O   ASP A  58      53.780  65.300  91.352  1.00  0.00           O
ATOM   1082  N   ARG A  59      53.060  64.050  93.071  1.00  0.00           N
ATOM   1084  CA  ARG A  59      52.960  65.190  93.980  1.00  0.00           C
ATOM   1086  CB  ARG A  59      51.510  65.530  94.412  1.00  0.00           C
ATOM   1089  CG  ARG A  59      50.750  64.420  95.172  1.00  0.00           C
ATOM   1092  CD  ARG A  59      49.900  63.510  94.272  1.00  0.00           C
ATOM   1095  NE  ARG A  59      48.770  64.390  93.852  1.00  0.00           N
ATOM   1097  CZ  ARG A  59      48.100  64.310  92.701  1.00  0.00           C
ATOM   1098  NH1 ARG A  59      48.270  63.340  91.831  1.00  0.00           N
ATOM   1101  NH2 ARG A  59      47.200  65.240  92.462  1.00  0.00           N
ATOM   1104  C   ARG A  59      53.830  65.080  95.210  1.00  0.00           C
ATOM   1105  O   ARG A  59      53.940  64.040  95.861  1.00  0.00           O
ATOM   1106  N   TYR A  60      54.490  66.190  95.571  1.00  0.00           N
ATOM   1108  CA  TYR A  60      55.490  66.230  96.600  1.00  0.00           C
ATOM   1110  CB  TYR A  60      56.930  65.890  96.121  1.00  0.00           C
ATOM   1113  CG  TYR A  60      57.370  66.720  94.981  1.00  0.00           C
ATOM   1114  CD1 TYR A  60      58.180  67.850  95.161  1.00  0.00           C
ATOM   1116  CE1 TYR A  60      58.590  68.590  94.062  1.00  0.00           C
ATOM   1118  CZ  TYR A  60      58.140  68.250  92.791  1.00  0.00           C
ATOM   1119  OH  TYR A  60      58.430  69.140  91.741  1.00  0.00           O
ATOM   1121  CD2 TYR A  60      57.020  66.310  93.680  1.00  0.00           C
ATOM   1123  CE2 TYR A  60      57.380  67.090  92.590  1.00  0.00           C
ATOM   1125  C   TYR A  60      55.450  67.570  97.281  1.00  0.00           C
ATOM   1126  O   TYR A  60      54.790  68.510  96.822  1.00  0.00           O
ATOM   1127  N   ARG A  61      56.160  67.650  98.410  1.00  0.00           N
ATOM   1129  CA  ARG A  61      56.610  68.890  98.960  1.00  0.00           C
ATOM   1131  CB  ARG A  61      55.850  69.240 100.261  1.00  0.00           C
ATOM   1134  CG  ARG A  61      56.250  70.590 100.882  1.00  0.00           C
ATOM   1137  CD  ARG A  61      56.830  70.520 102.290  1.00  0.00           C
ATOM   1140  NE  ARG A  61      55.700  70.100 103.181  1.00  0.00           N
ATOM   1142  CZ  ARG A  61      55.650  70.410 104.471  1.00  0.00           C
ATOM   1143  NH1 ARG A  61      56.530  71.250 104.981  1.00  0.00           N
ATOM   1146  NH2 ARG A  61      54.700  69.920 105.240  1.00  0.00           N
ATOM   1149  C   ARG A  61      58.100  68.790  99.232  1.00  0.00           C
ATOM   1150  O   ARG A  61      58.590  67.800  99.771  1.00  0.00           O
ATOM   1151  N   LEU A  62      58.850  69.860  98.890  1.00  0.00           N
ATOM   1153  CA  LEU A  62      60.190  70.080  99.391  1.00  0.00           C
ATOM   1155  CB  LEU A  62      61.200  70.390  98.262  1.00  0.00           C
ATOM   1158  CG  LEU A  62      62.640  70.750  98.691  1.00  0.00           C
ATOM   1160  CD1 LEU A  62      63.370  69.600  99.380  1.00  0.00           C
ATOM   1164  CD2 LEU A  62      63.440  71.230  97.470  1.00  0.00           C
ATOM   1168  C   LEU A  62      60.140  71.270 100.342  1.00  0.00           C
ATOM   1169  O   LEU A  62      59.590  72.320 100.031  1.00  0.00           O
ATOM   1170  N   LEU A  63      60.720  71.130 101.530  1.00  0.00           N
ATOM   1172  CA  LEU A  63      60.900  72.230 102.451  1.00  0.00           C
ATOM   1174  CB  LEU A  63      60.060  71.990 103.731  1.00  0.00           C
ATOM   1177  CG  LEU A  63      60.330  72.890 104.951  1.00  0.00           C
ATOM   1179  CD1 LEU A  63      59.730  74.280 104.801  1.00  0.00           C
ATOM   1183  CD2 LEU A  63      59.760  72.240 106.220  1.00  0.00           C
ATOM   1187  C   LEU A  63      62.360  72.310 102.821  1.00  0.00           C
ATOM   1188  O   LEU A  63      62.970  71.300 103.190  1.00  0.00           O
ATOM   1189  N   LEU A  64      62.950  73.510 102.792  1.00  0.00           N
ATOM   1191  CA  LEU A  64      64.300  73.770 103.262  1.00  0.00           C
ATOM   1193  CB  LEU A  64      65.170  74.440 102.180  1.00  0.00           C
ATOM   1196  CG  LEU A  64      65.240  73.650 100.870  1.00  0.00           C
ATOM   1198  CD1 LEU A  64      66.110  74.410  99.851  1.00  0.00           C
ATOM   1202  CD2 LEU A  64      65.740  72.220 101.110  1.00  0.00           C
ATOM   1206  C   LEU A  64      64.260  74.640 104.480  1.00  0.00           C
ATOM   1207  O   LEU A  64      63.570  75.660 104.531  1.00  0.00           O
ATOM   1208  N   THR A  65      65.020  74.260 105.520  1.00  0.00           N
ATOM   1210  CA  THR A  65      65.080  75.020 106.761  1.00  0.00           C
ATOM   1212  CB  THR A  65      64.380  74.390 107.982  1.00  0.00           C
ATOM   1214  OG1 THR A  65      64.880  73.110 108.340  1.00  0.00           O
ATOM   1216  CG2 THR A  65      62.890  74.210 107.640  1.00  0.00           C
ATOM   1220  C   THR A  65      66.510  75.400 107.040  1.00  0.00           C
ATOM   1221  O   THR A  65      67.440  74.590 107.031  1.00  0.00           O
ATOM   1222  N   ASN A  66      66.730  76.710 107.260  1.00  0.00           N
ATOM   1224  CA  ASN A  66      67.960  77.300 107.731  1.00  0.00           C
ATOM   1226  CB  ASN A  66      67.810  78.830 107.801  1.00  0.00           C
ATOM   1229  CG  ASN A  66      67.950  79.360 106.381  1.00  0.00           C
ATOM   1230  OD1 ASN A  66      68.930  79.000 105.721  1.00  0.00           O
ATOM   1231  ND2 ASN A  66      67.000  80.200 105.930  1.00  0.00           N
ATOM   1234  C   ASN A  66      68.310  76.780 109.100  1.00  0.00           C
ATOM   1235  O   ASN A  66      67.390  76.380 109.820  1.00  0.00           O
ATOM   1236  N   PRO A  67      69.530  76.770 109.580  1.00  0.00           N
ATOM   1237  CD  PRO A  67      70.700  77.360 108.941  1.00  0.00           C
ATOM   1240  CA  PRO A  67      69.820  76.270 110.921  1.00  0.00           C
ATOM   1242  CB  PRO A  67      71.340  76.260 110.921  1.00  0.00           C
ATOM   1245  CG  PRO A  67      71.660  77.520 110.110  1.00  0.00           C
ATOM   1248  C   PRO A  67      69.320  77.190 112.031  1.00  0.00           C
ATOM   1249  O   PRO A  67      69.520  76.870 113.190  1.00  0.00           O
ATOM   1250  N   LEU A  68      68.600  78.280 111.701  1.00  0.00           N
ATOM   1252  CA  LEU A  68      67.860  79.110 112.631  1.00  0.00           C
ATOM   1254  CB  LEU A  68      67.690  80.560 112.102  1.00  0.00           C
ATOM   1257  CG  LEU A  68      68.740  81.110 111.121  1.00  0.00           C
ATOM   1259  CD1 LEU A  68      68.100  82.100 110.140  1.00  0.00           C
ATOM   1263  CD2 LEU A  68      69.860  81.770 111.910  1.00  0.00           C
ATOM   1267  C   LEU A  68      66.440  78.580 112.771  1.00  0.00           C
ATOM   1268  O   LEU A  68      65.660  79.040 113.601  1.00  0.00           O
ATOM   1269  N   GLY A  69      66.030  77.610 111.931  1.00  0.00           N
ATOM   1271  CA  GLY A  69      64.660  77.140 111.901  1.00  0.00           C
ATOM   1274  C   GLY A  69      63.780  78.040 111.091  1.00  0.00           C
ATOM   1275  O   GLY A  69      62.560  77.990 111.231  1.00  0.00           O
ATOM   1276  N   SER A  70      64.370  78.850 110.201  1.00  0.00           N
ATOM   1278  CA  SER A  70      63.630  79.720 109.300  1.00  0.00           C
ATOM   1280  CB  SER A  70      64.270  81.100 109.042  1.00  0.00           C
ATOM   1283  OG  SER A  70      64.610  81.760 110.261  1.00  0.00           O
ATOM   1285  C   SER A  70      63.570  79.020 107.982  1.00  0.00           C
ATOM   1286  O   SER A  70      64.550  78.410 107.540  1.00  0.00           O
ATOM   1287  N   THR A  71      62.410  79.070 107.320  1.00  0.00           N
ATOM   1289  CA  THR A  71      62.200  78.480 106.010  1.00  0.00           C
ATOM   1291  CB  THR A  71      60.740  78.410 105.660  1.00  0.00           C
ATOM   1293  OG1 THR A  71      60.070  77.760 106.732  1.00  0.00           O
ATOM   1295  CG2 THR A  71      60.530  77.570 104.401  1.00  0.00           C
ATOM   1299  C   THR A  71      62.980  79.180 104.921  1.00  0.00           C
ATOM   1300  O   THR A  71      62.780  80.350 104.620  1.00  0.00           O
ATOM   1301  N   GLU A  72      63.910  78.470 104.270  1.00  0.00           N
ATOM   1303  CA  GLU A  72      64.680  79.010 103.160  1.00  0.00           C
ATOM   1305  CB  GLU A  72      66.030  78.230 103.072  1.00  0.00           C
ATOM   1308  CG  GLU A  72      67.000  78.730 101.971  1.00  0.00           C
ATOM   1311  CD  GLU A  72      67.440  80.180 102.152  1.00  0.00           C
ATOM   1312  OE1 GLU A  72      67.450  80.670 103.312  1.00  0.00           O
ATOM   1313  OE2 GLU A  72      67.810  80.810 101.110  1.00  0.00           O
ATOM   1314  C   GLU A  72      63.900  78.860 101.872  1.00  0.00           C
ATOM   1315  O   GLU A  72      63.890  79.740 101.001  1.00  0.00           O
ATOM   1316  N   LEU A  73      63.190  77.720 101.732  1.00  0.00           N
ATOM   1318  CA  LEU A  73      62.390  77.440 100.560  1.00  0.00           C
ATOM   1320  CB  LEU A  73      63.230  76.690  99.501  1.00  0.00           C
ATOM   1323  CG  LEU A  73      62.620  76.590  98.090  1.00  0.00           C
ATOM   1325  CD1 LEU A  73      62.600  77.970  97.430  1.00  0.00           C
ATOM   1329  CD2 LEU A  73      63.410  75.600  97.220  1.00  0.00           C
ATOM   1333  C   LEU A  73      61.230  76.550 100.981  1.00  0.00           C
ATOM   1334  O   LEU A  73      61.400  75.630 101.781  1.00  0.00           O
ATOM   1335  N   GLU A  74      60.030  76.780 100.410  1.00  0.00           N
ATOM   1337  CA  GLU A  74      58.910  75.870 100.550  1.00  0.00           C
ATOM   1339  CB  GLU A  74      57.820  76.400 101.511  1.00  0.00           C
ATOM   1342  CG  GLU A  74      57.280  75.300 102.460  1.00  0.00           C
ATOM   1345  CD  GLU A  74      56.190  74.370 101.922  1.00  0.00           C
ATOM   1346  OE1 GLU A  74      55.770  74.550 100.762  1.00  0.00           O
ATOM   1347  OE2 GLU A  74      55.760  73.480 102.710  1.00  0.00           O
ATOM   1348  C   GLU A  74      58.330  75.670  99.182  1.00  0.00           C
ATOM   1349  O   GLU A  74      58.010  76.640  98.492  1.00  0.00           O
ATOM   1350  N   LEU A  75      58.210  74.420  98.741  1.00  0.00           N
ATOM   1352  CA  LEU A  75      57.710  74.060  97.441  1.00  0.00           C
ATOM   1354  CB  LEU A  75      58.910  73.490  96.621  1.00  0.00           C
ATOM   1357  CG  LEU A  75      58.680  73.030  95.172  1.00  0.00           C
ATOM   1359  CD1 LEU A  75      58.070  71.640  95.070  1.00  0.00           C
ATOM   1363  CD2 LEU A  75      57.850  73.980  94.311  1.00  0.00           C
ATOM   1367  C   LEU A  75      56.620  73.010  97.591  1.00  0.00           C
ATOM   1368  O   LEU A  75      56.900  71.870  97.982  1.00  0.00           O
ATOM   1369  N   ASN A  76      55.370  73.320  97.211  1.00  0.00           N
ATOM   1371  CA  ASN A  76      54.340  72.320  97.020  1.00  0.00           C
ATOM   1373  CB  ASN A  76      52.980  72.760  97.631  1.00  0.00           C
ATOM   1376  CG  ASN A  76      52.850  72.660  99.141  1.00  0.00           C
ATOM   1377  OD1 ASN A  76      52.340  73.570  99.811  1.00  0.00           O
ATOM   1378  ND2 ASN A  76      53.210  71.480  99.701  1.00  0.00           N
ATOM   1381  C   ASN A  76      54.110  72.130  95.522  1.00  0.00           C
ATOM   1382  O   ASN A  76      53.830  73.090  94.800  1.00  0.00           O
ATOM   1383  N   ALA A  77      54.220  70.890  95.010  1.00  0.00           N
ATOM   1385  CA  ALA A  77      54.010  70.640  93.601  1.00  0.00           C
ATOM   1387  CB  ALA A  77      55.340  70.300  92.921  1.00  0.00           C
ATOM   1391  C   ALA A  77      53.030  69.520  93.312  1.00  0.00           C
ATOM   1392  O   ALA A  77      53.180  68.390  93.771  1.00  0.00           O
ATOM   1393  N   GLN A  78      52.000  69.800  92.491  1.00  0.00           N
ATOM   1395  CA  GLN A  78      51.060  68.850  91.931  1.00  0.00           C
ATOM   1397  CB  GLN A  78      49.590  69.230  92.322  1.00  0.00           C
ATOM   1400  CG  GLN A  78      49.330  69.410  93.840  1.00  0.00           C
ATOM   1403  CD  GLN A  78      49.590  70.840  94.342  1.00  0.00           C
ATOM   1404  OE1 GLN A  78      48.980  71.810  93.881  1.00  0.00           O
ATOM   1405  NE2 GLN A  78      50.510  71.000  95.321  1.00  0.00           N
ATOM   1408  C   GLN A  78      51.230  68.990  90.421  1.00  0.00           C
ATOM   1409  O   GLN A  78      51.600  70.090  90.021  1.00  0.00           O
ATOM   1410  N   PRO A  79      51.020  68.000  89.552  1.00  0.00           N
ATOM   1411  CD  PRO A  79      50.410  66.730  89.930  1.00  0.00           C
ATOM   1414  CA  PRO A  79      51.110  68.090  88.081  1.00  0.00           C
ATOM   1416  CB  PRO A  79      49.880  67.310  87.652  1.00  0.00           C
ATOM   1419  CG  PRO A  79      49.960  66.100  88.601  1.00  0.00           C
ATOM   1422  C   PRO A  79      51.290  69.410  87.351  1.00  0.00           C
ATOM   1423  O   PRO A  79      52.430  69.710  87.001  1.00  0.00           O
ATOM   1424  N   GLY A  80      50.220  70.210  87.141  1.00  0.00           N
ATOM   1426  CA  GLY A  80      50.270  71.510  86.471  1.00  0.00           C
ATOM   1429  C   GLY A  80      49.970  72.650  87.411  1.00  0.00           C
ATOM   1430  O   GLY A  80      49.450  73.680  87.011  1.00  0.00           O
ATOM   1431  N   ASN A  81      50.240  72.480  88.712  1.00  0.00           N
ATOM   1433  CA  ASN A  81      50.160  73.590  89.632  1.00  0.00           C
ATOM   1435  CB  ASN A  81      48.750  73.720  90.251  1.00  0.00           C
ATOM   1438  CG  ASN A  81      48.500  74.890  91.201  1.00  0.00           C
ATOM   1439  OD1 ASN A  81      49.330  75.750  91.501  1.00  0.00           O
ATOM   1440  ND2 ASN A  81      47.260  74.900  91.741  1.00  0.00           N
ATOM   1443  C   ASN A  81      51.200  73.420  90.691  1.00  0.00           C
ATOM   1444  O   ASN A  81      51.240  72.460  91.460  1.00  0.00           O
ATOM   1445  N   VAL A  82      52.080  74.420  90.761  1.00  0.00           N
ATOM   1447  CA  VAL A  82      53.160  74.420  91.691  1.00  0.00           C
ATOM   1449  CB  VAL A  82      54.470  74.160  90.980  1.00  0.00           C
ATOM   1451  CG1 VAL A  82      55.600  74.080  92.021  1.00  0.00           C
ATOM   1455  CG2 VAL A  82      54.390  72.830  90.191  1.00  0.00           C
ATOM   1459  C   VAL A  82      53.120  75.740  92.430  1.00  0.00           C
ATOM   1460  O   VAL A  82      52.820  76.800  91.881  1.00  0.00           O
ATOM   1461  N   GLN A  83      53.360  75.670  93.750  1.00  0.00           N
ATOM   1463  CA  GLN A  83      53.390  76.790  94.652  1.00  0.00           C
ATOM   1465  CB  GLN A  83      52.390  76.640  95.840  1.00  0.00           C
ATOM   1468  CG  GLN A  83      50.950  76.300  95.421  1.00  0.00           C
ATOM   1471  CD  GLN A  83      50.740  74.820  95.081  1.00  0.00           C
ATOM   1472  OE1 GLN A  83      50.870  73.940  95.930  1.00  0.00           O
ATOM   1473  NE2 GLN A  83      50.300  74.500  93.852  1.00  0.00           N
ATOM   1476  C   GLN A  83      54.770  76.850  95.242  1.00  0.00           C
ATOM   1477  O   GLN A  83      55.320  75.840  95.662  1.00  0.00           O
ATOM   1478  N   LEU A  84      55.370  78.050  95.312  1.00  0.00           N
ATOM   1480  CA  LEU A  84      56.670  78.190  95.930  1.00  0.00           C
ATOM   1482  CB  LEU A  84      57.810  78.360  94.892  1.00  0.00           C
ATOM   1485  CG  LEU A  84      59.220  78.260  95.501  1.00  0.00           C
ATOM   1487  CD1 LEU A  84      59.730  76.820  95.431  1.00  0.00           C
ATOM   1491  CD2 LEU A  84      60.200  79.230  94.841  1.00  0.00           C
ATOM   1495  C   LEU A  84      56.640  79.400  96.810  1.00  0.00           C
ATOM   1496  O   LEU A  84      56.190  80.470  96.402  1.00  0.00           O
ATOM   1497  N   VAL A  85      57.120  79.260  98.060  1.00  0.00           N
ATOM   1499  CA  VAL A  85      57.500  80.360  98.921  1.00  0.00           C
ATOM   1501  CB  VAL A  85      57.050  80.140 100.361  1.00  0.00           C
ATOM   1503  CG1 VAL A  85      57.370  81.400 101.201  1.00  0.00           C
ATOM   1507  CG2 VAL A  85      55.540  79.840 100.401  1.00  0.00           C
ATOM   1511  C   VAL A  85      59.020  80.450  98.902  1.00  0.00           C
ATOM   1512  O   VAL A  85      59.710  79.450  99.151  1.00  0.00           O
ATOM   1513  N   ASP A  86      59.580  81.640  98.601  1.00  0.00           N
ATOM   1515  CA  ASP A  86      61.010  81.860  98.492  1.00  0.00           C
ATOM   1517  CB  ASP A  86      61.290  82.900  97.360  1.00  0.00           C
ATOM   1520  CG  ASP A  86      60.960  84.350  97.671  1.00  0.00           C
ATOM   1521  OD1 ASP A  86      60.260  84.630  98.671  1.00  0.00           O
ATOM   1522  OD2 ASP A  86      61.380  85.210  96.851  1.00  0.00           O
ATOM   1523  C   ASP A  86      61.660  82.230  99.820  1.00  0.00           C
ATOM   1524  O   ASP A  86      61.040  82.150 100.882  1.00  0.00           O
ATOM   1525  N   ASN A  87      62.950  82.630  99.830  1.00  0.00           N
ATOM   1527  CA  ASN A  87      63.630  83.030 101.051  1.00  0.00           C
ATOM   1529  CB  ASN A  87      65.180  83.050 100.840  1.00  0.00           C
ATOM   1532  CG  ASN A  87      66.000  83.490 102.062  1.00  0.00           C
ATOM   1533  OD1 ASN A  87      66.910  84.310 101.922  1.00  0.00           O
ATOM   1534  ND2 ASN A  87      65.640  83.000 103.270  1.00  0.00           N
ATOM   1537  C   ASN A  87      63.150  84.390 101.561  1.00  0.00           C
ATOM   1538  O   ASN A  87      63.390  84.780 102.701  1.00  0.00           O
ATOM   1539  N   LYS A  88      62.450  85.180 100.742  1.00  0.00           N
ATOM   1541  CA  LYS A  88      61.860  86.400 101.241  1.00  0.00           C
ATOM   1543  CB  LYS A  88      61.620  87.380 100.081  1.00  0.00           C
ATOM   1546  CG  LYS A  88      62.920  87.790  99.380  1.00  0.00           C
ATOM   1549  CD  LYS A  88      64.010  88.280 100.342  1.00  0.00           C
ATOM   1552  CE  LYS A  88      65.140  88.980  99.590  1.00  0.00           C
ATOM   1555  NZ  LYS A  88      66.030  89.640 100.550  1.00  0.00           N
ATOM   1559  C   LYS A  88      60.570  86.150 101.980  1.00  0.00           C
ATOM   1560  O   LYS A  88      60.150  86.960 102.792  1.00  0.00           O
ATOM   1561  N   GLY A  89      59.930  84.990 101.751  1.00  0.00           N
ATOM   1563  CA  GLY A  89      58.640  84.680 102.341  1.00  0.00           C
ATOM   1566  C   GLY A  89      57.550  85.040 101.390  1.00  0.00           C
ATOM   1567  O   GLY A  89      56.360  85.060 101.721  1.00  0.00           O
ATOM   1568  N   GLN A  90      57.920  85.330 100.131  1.00  0.00           N
ATOM   1570  CA  GLN A  90      57.030  85.710  99.071  1.00  0.00           C
ATOM   1572  CB  GLN A  90      57.710  86.660  98.041  1.00  0.00           C
ATOM   1575  CG  GLN A  90      58.190  87.990  98.650  1.00  0.00           C
ATOM   1578  CD  GLN A  90      58.700  88.960  97.581  1.00  0.00           C
ATOM   1579  OE1 GLN A  90      59.600  88.700  96.791  1.00  0.00           O
ATOM   1580  NE2 GLN A  90      58.080  90.160  97.521  1.00  0.00           N
ATOM   1583  C   GLN A  90      56.540  84.460  98.382  1.00  0.00           C
ATOM   1584  O   GLN A  90      57.320  83.590  98.001  1.00  0.00           O
ATOM   1585  N   ARG A  91      55.210  84.300  98.212  1.00  0.00           N
ATOM   1587  CA  ARG A  91      54.690  83.090  97.610  1.00  0.00           C
ATOM   1589  CB  ARG A  91      53.540  82.440  98.410  1.00  0.00           C
ATOM   1592  CG  ARG A  91      52.150  83.060  98.212  1.00  0.00           C
ATOM   1595  CD  ARG A  91      51.050  82.260  98.890  1.00  0.00           C
ATOM   1598  NE  ARG A  91      50.910  81.010  98.081  1.00  0.00           N
ATOM   1600  CZ  ARG A  91      50.080  80.040  98.440  1.00  0.00           C
ATOM   1601  NH1 ARG A  91      49.260  80.250  99.440  1.00  0.00           N
ATOM   1604  NH2 ARG A  91      50.110  78.870  97.861  1.00  0.00           N
ATOM   1607  C   ARG A  91      54.230  83.350  96.191  1.00  0.00           C
ATOM   1608  O   ARG A  91      53.600  84.350  95.872  1.00  0.00           O
ATOM   1609  N   TYR A  92      54.540  82.390  95.312  1.00  0.00           N
ATOM   1611  CA  TYR A  92      54.260  82.390  93.911  1.00  0.00           C
ATOM   1613  CB  TYR A  92      55.570  82.460  93.071  1.00  0.00           C
ATOM   1616  CG  TYR A  92      56.240  83.780  93.351  1.00  0.00           C
ATOM   1617  CD1 TYR A  92      57.120  83.940  94.431  1.00  0.00           C
ATOM   1619  CE1 TYR A  92      57.590  85.220  94.771  1.00  0.00           C
ATOM   1621  CZ  TYR A  92      57.170  86.340  94.041  1.00  0.00           C
ATOM   1622  OH  TYR A  92      57.510  87.620  94.511  1.00  0.00           O
ATOM   1624  CD2 TYR A  92      55.940  84.890  92.541  1.00  0.00           C
ATOM   1626  CE2 TYR A  92      56.390  86.170  92.901  1.00  0.00           C
ATOM   1628  C   TYR A  92      53.540  81.100  93.582  1.00  0.00           C
ATOM   1629  O   TYR A  92      53.630  80.100  94.291  1.00  0.00           O
ATOM   1630  N   THR A  93      52.780  81.100  92.481  1.00  0.00           N
ATOM   1632  CA  THR A  93      52.160  79.900  91.961  1.00  0.00           C
ATOM   1634  CB  THR A  93      50.650  79.750  92.222  1.00  0.00           C
ATOM   1636  OG1 THR A  93      49.860  80.790  91.651  1.00  0.00           O
ATOM   1638  CG2 THR A  93      50.400  79.770  93.731  1.00  0.00           C
ATOM   1642  C   THR A  93      52.420  79.970  90.491  1.00  0.00           C
ATOM   1643  O   THR A  93      52.440  81.060  89.940  1.00  0.00           O
ATOM   1644  N   ALA A  94      52.680  78.820  89.841  1.00  0.00           N
ATOM   1646  CA  ALA A  94      52.920  78.740  88.421  1.00  0.00           C
ATOM   1648  CB  ALA A  94      54.340  79.170  87.991  1.00  0.00           C
ATOM   1652  C   ALA A  94      52.650  77.310  88.001  1.00  0.00           C
ATOM   1653  O   ALA A  94      52.310  76.460  88.831  1.00  0.00           O
ATOM   1654  N   ASP A  95      52.750  77.000  86.702  1.00  0.00           N
ATOM   1656  CA  ASP A  95      52.430  75.690  86.190  1.00  0.00           C
ATOM   1658  CB  ASP A  95      51.890  75.910  84.762  1.00  0.00           C
ATOM   1661  CG  ASP A  95      50.640  76.800  84.741  1.00  0.00           C
ATOM   1662  OD1 ASP A  95      49.670  76.610  85.531  1.00  0.00           O
ATOM   1663  OD2 ASP A  95      50.610  77.690  83.861  1.00  0.00           O
ATOM   1664  C   ASP A  95      53.580  74.650  86.212  1.00  0.00           C
ATOM   1665  O   ASP A  95      53.310  73.450  86.311  1.00  0.00           O
ATOM   1666  N   ASP A  96      54.890  75.020  86.152  1.00  0.00           N
ATOM   1668  CA  ASP A  96      55.970  74.020  86.082  1.00  0.00           C
ATOM   1670  CB  ASP A  96      56.530  73.860  84.622  1.00  0.00           C
ATOM   1673  CG  ASP A  96      57.640  72.830  84.422  1.00  0.00           C
ATOM   1674  OD1 ASP A  96      58.750  72.980  85.021  1.00  0.00           O
ATOM   1675  OD2 ASP A  96      57.430  71.880  83.620  1.00  0.00           O
ATOM   1676  C   ASP A  96      57.030  74.220  87.180  1.00  0.00           C
ATOM   1677  O   ASP A  96      57.600  75.300  87.360  1.00  0.00           O
ATOM   1678  N   ALA A  97      57.290  73.150  87.971  1.00  0.00           N
ATOM   1680  CA  ALA A  97      58.190  73.130  89.120  1.00  0.00           C
ATOM   1682  CB  ALA A  97      58.150  71.740  89.800  1.00  0.00           C
ATOM   1686  C   ALA A  97      59.640  73.460  88.820  1.00  0.00           C
ATOM   1687  O   ALA A  97      60.260  74.240  89.540  1.00  0.00           O
ATOM   1688  N   GLU A  98      60.210  72.870  87.742  1.00  0.00           N
ATOM   1690  CA  GLU A  98      61.570  73.120  87.300  1.00  0.00           C
ATOM   1692  CB  GLU A  98      61.960  72.170  86.131  1.00  0.00           C
ATOM   1695  CG  GLU A  98      62.240  70.730  86.590  1.00  0.00           C
ATOM   1698  CD  GLU A  98      62.780  69.820  85.491  1.00  0.00           C
ATOM   1699  OE1 GLU A  98      63.250  70.340  84.441  1.00  0.00           O
ATOM   1700  OE2 GLU A  98      62.800  68.590  85.721  1.00  0.00           O
ATOM   1701  C   GLU A  98      61.810  74.560  86.900  1.00  0.00           C
ATOM   1702  O   GLU A  98      62.790  75.190  87.300  1.00  0.00           O
ATOM   1703  N   GLU A  99      60.890  75.150  86.101  1.00  0.00           N
ATOM   1705  CA  GLU A  99      61.020  76.540  85.701  1.00  0.00           C
ATOM   1707  CB  GLU A  99      60.090  76.940  84.521  1.00  0.00           C
ATOM   1710  CG  GLU A  99      58.620  77.270  84.860  1.00  0.00           C
ATOM   1713  CD  GLU A  99      57.850  77.960  83.731  1.00  0.00           C
ATOM   1714  OE1 GLU A  99      58.400  78.070  82.602  1.00  0.00           O
ATOM   1715  OE2 GLU A  99      56.730  78.460  83.992  1.00  0.00           O
ATOM   1716  C   GLU A  99      60.790  77.500  86.861  1.00  0.00           C
ATOM   1717  O   GLU A  99      61.430  78.550  86.951  1.00  0.00           O
ATOM   1718  N   MET A 100      59.850  77.170  87.791  1.00  0.00           N
ATOM   1720  CA  MET A 100      59.700  77.910  89.021  1.00  0.00           C
ATOM   1722  CB  MET A 100      58.560  77.360  89.911  1.00  0.00           C
ATOM   1725  CG  MET A 100      57.180  77.820  89.471  1.00  0.00           C
ATOM   1728  SD  MET A 100      55.890  77.370  90.662  1.00  0.00           S
ATOM   1729  CE  MET A 100      55.900  78.910  91.611  1.00  0.00           C
ATOM   1733  C   MET A 100      60.940  77.930  89.851  1.00  0.00           C
ATOM   1734  O   MET A 100      61.440  79.000  90.152  1.00  0.00           O
ATOM   1735  N   ILE A 101      61.500  76.770  90.210  1.00  0.00           N
ATOM   1737  CA  ILE A 101      62.650  76.740  91.101  1.00  0.00           C
ATOM   1739  CB  ILE A 101      62.940  75.340  91.620  1.00  0.00           C
ATOM   1741  CG2 ILE A 101      63.540  74.430  90.522  1.00  0.00           C
ATOM   1745  CG1 ILE A 101      63.810  75.420  92.891  1.00  0.00           C
ATOM   1748  CD  ILE A 101      63.850  74.120  93.690  1.00  0.00           C
ATOM   1752  C   ILE A 101      63.850  77.470  90.501  1.00  0.00           C
ATOM   1753  O   ILE A 101      64.480  78.300  91.161  1.00  0.00           O
ATOM   1754  N   GLY A 102      64.110  77.260  89.191  1.00  0.00           N
ATOM   1756  CA  GLY A 102      65.130  77.990  88.461  1.00  0.00           C
ATOM   1759  C   GLY A 102      64.940  79.490  88.461  1.00  0.00           C
ATOM   1760  O   GLY A 102      65.800  80.220  88.941  1.00  0.00           O
ATOM   1761  N   LYS A 103      63.800  80.000  87.952  1.00  0.00           N
ATOM   1763  CA  LYS A 103      63.510  81.430  87.921  1.00  0.00           C
ATOM   1765  CB  LYS A 103      62.230  81.790  87.122  1.00  0.00           C
ATOM   1768  CG  LYS A 103      61.940  83.310  87.081  1.00  0.00           C
ATOM   1771  CD  LYS A 103      60.790  83.690  86.142  1.00  0.00           C
ATOM   1774  CE  LYS A 103      60.610  85.210  85.980  1.00  0.00           C
ATOM   1777  NZ  LYS A 103      59.550  85.510  84.991  1.00  0.00           N
ATOM   1781  C   LYS A 103      63.430  82.080  89.281  1.00  0.00           C
ATOM   1782  O   LYS A 103      63.870  83.210  89.471  1.00  0.00           O
ATOM   1783  N   LEU A 104      62.880  81.370  90.271  1.00  0.00           N
ATOM   1785  CA  LEU A 104      62.640  81.920  91.581  1.00  0.00           C
ATOM   1787  CB  LEU A 104      61.390  81.250  92.201  1.00  0.00           C
ATOM   1790  CG  LEU A 104      60.070  81.510  91.422  1.00  0.00           C
ATOM   1792  CD1 LEU A 104      58.890  80.830  92.101  1.00  0.00           C
ATOM   1796  CD2 LEU A 104      59.750  83.010  91.271  1.00  0.00           C
ATOM   1800  C   LEU A 104      63.860  81.860  92.491  1.00  0.00           C
ATOM   1801  O   LEU A 104      64.240  82.870  93.081  1.00  0.00           O
ATOM   1802  N   THR A 105      64.560  80.720  92.672  1.00  0.00           N
ATOM   1804  CA  THR A 105      65.600  80.660  93.712  1.00  0.00           C
ATOM   1806  CB  THR A 105      65.310  79.580  94.762  1.00  0.00           C
ATOM   1808  OG1 THR A 105      66.220  79.660  95.831  1.00  0.00           O
ATOM   1810  CG2 THR A 105      65.370  78.180  94.151  1.00  0.00           C
ATOM   1814  C   THR A 105      67.010  80.610  93.141  1.00  0.00           C
ATOM   1815  O   THR A 105      68.020  80.620  93.852  1.00  0.00           O
ATOM   1816  N   GLY A 106      67.170  80.580  91.801  1.00  0.00           N
ATOM   1818  CA  GLY A 106      68.500  80.660  91.171  1.00  0.00           C
ATOM   1821  C   GLY A 106      69.230  79.360  91.212  1.00  0.00           C
ATOM   1822  O   GLY A 106      70.410  79.230  90.882  1.00  0.00           O
ATOM   1823  N   MET A 107      68.480  78.330  91.600  1.00  0.00           N
ATOM   1825  CA  MET A 107      68.870  76.960  91.661  1.00  0.00           C
ATOM   1827  CB  MET A 107      68.710  76.410  93.101  1.00  0.00           C
ATOM   1830  CG  MET A 107      69.380  77.280  94.191  1.00  0.00           C
ATOM   1833  SD  MET A 107      69.520  76.450  95.802  1.00  0.00           S
ATOM   1834  CE  MET A 107      67.880  76.810  96.471  1.00  0.00           C
ATOM   1838  C   MET A 107      67.930  76.220  90.732  1.00  0.00           C
ATOM   1839  O   MET A 107      66.760  76.020  91.050  1.00  0.00           O
ATOM   1840  N   PRO A 108      68.380  75.780  89.581  1.00  0.00           N
ATOM   1841  CD  PRO A 108      69.320  76.580  88.801  1.00  0.00           C
ATOM   1844  CA  PRO A 108      67.550  74.940  88.722  1.00  0.00           C
ATOM   1846  CB  PRO A 108      68.090  75.220  87.300  1.00  0.00           C
ATOM   1849  CG  PRO A 108      68.700  76.610  87.430  1.00  0.00           C
ATOM   1852  C   PRO A 108      67.740  73.490  89.100  1.00  0.00           C
ATOM   1853  O   PRO A 108      68.670  72.850  88.620  1.00  0.00           O
ATOM   1854  N   ILE A 109      66.860  72.980  89.981  1.00  0.00           N
ATOM   1856  CA  ILE A 109      66.800  71.570  90.331  1.00  0.00           C
ATOM   1858  CB  ILE A 109      66.470  71.270  91.801  1.00  0.00           C
ATOM   1860  CG2 ILE A 109      66.330  69.740  92.052  1.00  0.00           C
ATOM   1864  CG1 ILE A 109      67.570  71.780  92.771  1.00  0.00           C
ATOM   1867  CD  ILE A 109      67.500  73.260  93.111  1.00  0.00           C
ATOM   1871  C   ILE A 109      65.840  70.860  89.381  1.00  0.00           C
ATOM   1872  O   ILE A 109      64.710  71.330  89.251  1.00  0.00           O
ATOM   1873  N   PRO A 110      66.190  69.750  88.690  1.00  0.00           N
ATOM   1874  CD  PRO A 110      67.560  69.390  88.421  1.00  0.00           C
ATOM   1877  CA  PRO A 110      65.290  68.890  87.931  1.00  0.00           C
ATOM   1879  CB  PRO A 110      66.210  67.820  87.290  1.00  0.00           C
ATOM   1882  CG  PRO A 110      67.530  68.540  87.171  1.00  0.00           C
ATOM   1885  C   PRO A 110      64.260  68.210  88.791  1.00  0.00           C
ATOM   1886  O   PRO A 110      64.240  66.980  88.861  1.00  0.00           O
ATOM   1887  N   LEU A 111      63.390  68.960  89.471  1.00  0.00           N
ATOM   1889  CA  LEU A 111      62.380  68.440  90.350  1.00  0.00           C
ATOM   1891  CB  LEU A 111      61.580  69.560  91.050  1.00  0.00           C
ATOM   1894  CG  LEU A 111      62.360  70.450  92.052  1.00  0.00           C
ATOM   1896  CD1 LEU A 111      61.420  71.530  92.590  1.00  0.00           C
ATOM   1900  CD2 LEU A 111      62.930  69.630  93.221  1.00  0.00           C
ATOM   1904  C   LEU A 111      61.450  67.440  89.671  1.00  0.00           C
ATOM   1905  O   LEU A 111      61.080  66.440  90.280  1.00  0.00           O
ATOM   1906  N   ASN A 112      61.130  67.630  88.361  1.00  0.00           N
ATOM   1908  CA  ASN A 112      60.340  66.680  87.590  1.00  0.00           C
ATOM   1910  CB  ASN A 112      60.020  67.190  86.161  1.00  0.00           C
ATOM   1913  CG  ASN A 112      59.390  68.580  86.131  1.00  0.00           C
ATOM   1914  OD1 ASN A 112      58.980  69.170  87.141  1.00  0.00           O
ATOM   1915  ND2 ASN A 112      59.270  69.150  84.911  1.00  0.00           N
ATOM   1918  C   ASN A 112      60.980  65.310  87.532  1.00  0.00           C
ATOM   1919  O   ASN A 112      60.360  64.310  87.901  1.00  0.00           O
ATOM   1920  N   SER A 113      62.280  65.250  87.192  1.00  0.00           N
ATOM   1922  CA  SER A 113      63.070  64.040  87.271  1.00  0.00           C
ATOM   1924  CB  SER A 113      64.440  64.160  86.571  1.00  0.00           C
ATOM   1927  OG  SER A 113      64.300  64.570  85.210  1.00  0.00           O
ATOM   1929  C   SER A 113      63.290  63.550  88.690  1.00  0.00           C
ATOM   1930  O   SER A 113      63.190  62.360  88.980  1.00  0.00           O
ATOM   1931  N   LEU A 114      63.590  64.470  89.641  1.00  0.00           N
ATOM   1933  CA  LEU A 114      64.000  64.190  91.012  1.00  0.00           C
ATOM   1935  CB  LEU A 114      64.250  65.480  91.831  1.00  0.00           C
ATOM   1938  CG  LEU A 114      64.800  65.240  93.251  1.00  0.00           C
ATOM   1940  CD1 LEU A 114      66.200  64.600  93.211  1.00  0.00           C
ATOM   1944  CD2 LEU A 114      64.840  66.520  94.081  1.00  0.00           C
ATOM   1948  C   LEU A 114      63.000  63.340  91.781  1.00  0.00           C
ATOM   1949  O   LEU A 114      63.390  62.380  92.421  1.00  0.00           O
ATOM   1950  N   ARG A 115      61.700  63.660  91.611  1.00  0.00           N
ATOM   1952  CA  ARG A 115      60.530  62.870  91.971  1.00  0.00           C
ATOM   1954  CB  ARG A 115      59.330  63.460  91.171  1.00  0.00           C
ATOM   1957  CG  ARG A 115      58.230  62.490  90.691  1.00  0.00           C
ATOM   1960  CD  ARG A 115      57.570  62.870  89.371  1.00  0.00           C
ATOM   1963  NE  ARG A 115      56.650  64.010  89.652  1.00  0.00           N
ATOM   1965  CZ  ARG A 115      56.310  64.930  88.771  1.00  0.00           C
ATOM   1966  NH1 ARG A 115      56.930  65.100  87.621  1.00  0.00           N
ATOM   1969  NH2 ARG A 115      55.330  65.750  89.071  1.00  0.00           N
ATOM   1972  C   ARG A 115      60.590  61.360  91.781  1.00  0.00           C
ATOM   1973  O   ARG A 115      59.960  60.590  92.500  1.00  0.00           O
ATOM   1974  N   GLN A 116      61.320  60.900  90.751  1.00  0.00           N
ATOM   1976  CA  GLN A 116      61.500  59.490  90.491  1.00  0.00           C
ATOM   1978  CB  GLN A 116      61.450  59.300  88.951  1.00  0.00           C
ATOM   1981  CG  GLN A 116      60.060  59.650  88.331  1.00  0.00           C
ATOM   1984  CD  GLN A 116      59.000  58.680  88.820  1.00  0.00           C
ATOM   1985  OE1 GLN A 116      59.280  57.550  89.221  1.00  0.00           O
ATOM   1986  NE2 GLN A 116      57.710  59.050  88.712  1.00  0.00           N
ATOM   1989  C   GLN A 116      62.850  59.050  91.040  1.00  0.00           C
ATOM   1990  O   GLN A 116      63.010  57.970  91.600  1.00  0.00           O
ATOM   1991  N   TRP A 117      63.860  59.920  90.921  1.00  0.00           N
ATOM   1993  CA  TRP A 117      65.220  59.670  91.320  1.00  0.00           C
ATOM   1995  CB  TRP A 117      66.130  60.780  90.732  1.00  0.00           C
ATOM   1998  CG  TRP A 117      66.160  60.860  89.231  1.00  0.00           C
ATOM   1999  CD1 TRP A 117      65.620  59.990  88.312  1.00  0.00           C
ATOM   2001  NE1 TRP A 117      65.940  60.400  87.031  1.00  0.00           N
ATOM   2003  CE2 TRP A 117      66.710  61.510  87.111  1.00  0.00           C
ATOM   2004  CD2 TRP A 117      66.840  61.870  88.480  1.00  0.00           C
ATOM   2005  CE3 TRP A 117      67.520  63.030  88.820  1.00  0.00           C
ATOM   2007  CZ3 TRP A 117      68.080  63.810  87.801  1.00  0.00           C
ATOM   2009  CZ2 TRP A 117      67.300  62.260  86.110  1.00  0.00           C
ATOM   2011  CH2 TRP A 117      67.990  63.420  86.471  1.00  0.00           C
ATOM   2013  C   TRP A 117      65.450  59.460  92.831  1.00  0.00           C
ATOM   2014  O   TRP A 117      66.230  58.590  93.221  1.00  0.00           O
ATOM   2015  N   ILE A 118      64.750  60.210  93.722  1.00  0.00           N
ATOM   2017  CA  ILE A 118      64.870  60.010  95.161  1.00  0.00           C
ATOM   2019  CB  ILE A 118      64.410  61.180  96.072  1.00  0.00           C
ATOM   2021  CG2 ILE A 118      65.050  62.490  95.601  1.00  0.00           C
ATOM   2025  CG1 ILE A 118      62.890  61.340  96.290  1.00  0.00           C
ATOM   2028  CD  ILE A 118      62.130  61.850  95.081  1.00  0.00           C
ATOM   2032  C   ILE A 118      64.180  58.740  95.611  1.00  0.00           C
ATOM   2033  O   ILE A 118      64.470  58.160  96.641  1.00  0.00           O
ATOM   2034  N   LEU A 119      63.270  58.210  94.790  1.00  0.00           N
ATOM   2036  CA  LEU A 119      62.630  56.950  95.070  1.00  0.00           C
ATOM   2038  CB  LEU A 119      61.340  56.810  94.231  1.00  0.00           C
ATOM   2041  CG  LEU A 119      60.120  57.670  94.581  1.00  0.00           C
ATOM   2043  CD1 LEU A 119      59.270  56.900  95.571  1.00  0.00           C
ATOM   2047  CD2 LEU A 119      60.380  59.040  95.181  1.00  0.00           C
ATOM   2051  C   LEU A 119      63.540  55.770  94.722  1.00  0.00           C
ATOM   2052  O   LEU A 119      63.310  54.630  95.121  1.00  0.00           O
ATOM   2053  N   GLY A 120      64.610  56.020  93.931  1.00  0.00           N
ATOM   2055  CA  GLY A 120      65.450  54.990  93.351  1.00  0.00           C
ATOM   2058  C   GLY A 120      64.940  54.480  92.031  1.00  0.00           C
ATOM   2059  O   GLY A 120      65.300  53.380  91.611  1.00  0.00           O
ATOM   2060  N   LEU A 121      64.110  55.270  91.320  1.00  0.00           N
ATOM   2062  CA  LEU A 121      63.570  54.890  90.021  1.00  0.00           C
ATOM   2064  CB  LEU A 121      62.030  55.050  89.841  1.00  0.00           C
ATOM   2067  CG  LEU A 121      61.150  54.030  90.571  1.00  0.00           C
ATOM   2069  CD1 LEU A 121      61.480  52.580  90.201  1.00  0.00           C
ATOM   2073  CD2 LEU A 121      61.220  54.270  92.062  1.00  0.00           C
ATOM   2077  C   LEU A 121      64.170  55.770  88.941  1.00  0.00           C
ATOM   2078  O   LEU A 121      64.200  57.000  89.071  1.00  0.00           O
ATOM   2079  N   PRO A 122      64.610  55.250  87.812  1.00  0.00           N
ATOM   2080  CD  PRO A 122      64.930  53.840  87.640  1.00  0.00           C
ATOM   2083  CA  PRO A 122      65.020  56.070  86.691  1.00  0.00           C
ATOM   2085  CB  PRO A 122      66.060  55.190  85.991  1.00  0.00           C
ATOM   2088  CG  PRO A 122      65.670  53.740  86.311  1.00  0.00           C
ATOM   2091  C   PRO A 122      63.790  56.380  85.831  1.00  0.00           C
ATOM   2092  O   PRO A 122      63.540  55.710  84.841  1.00  0.00           O
ATOM   2093  N   GLY A 123      62.990  57.380  86.250  1.00  0.00           N
ATOM   2095  CA  GLY A 123      61.750  57.880  85.631  1.00  0.00           C
ATOM   2098  C   GLY A 123      61.540  57.830  84.132  1.00  0.00           C
ATOM   2099  O   GLY A 123      60.980  56.880  83.601  1.00  0.00           O
ATOM   2100  N   ASP A 124      61.960  58.890  83.410  1.00  0.00           N
ATOM   2102  CA  ASP A 124      61.930  59.020  81.951  1.00  0.00           C
ATOM   2104  CB  ASP A 124      61.350  60.430  81.562  1.00  0.00           C
ATOM   2107  CG  ASP A 124      61.190  60.710  80.070  1.00  0.00           C
ATOM   2108  OD1 ASP A 124      60.880  59.770  79.290  1.00  0.00           O
ATOM   2109  OD2 ASP A 124      61.220  61.910  79.690  1.00  0.00           O
ATOM   2110  C   ASP A 124      63.370  58.850  81.471  1.00  0.00           C
ATOM   2111  O   ASP A 124      63.750  59.090  80.331  1.00  0.00           O
ATOM   2112  N   ALA A 125      64.260  58.420  82.392  1.00  0.00           N
ATOM   2114  CA  ALA A 125      65.660  58.290  82.122  1.00  0.00           C
ATOM   2116  CB  ALA A 125      66.530  58.660  83.331  1.00  0.00           C
ATOM   2120  C   ALA A 125      65.950  56.880  81.641  1.00  0.00           C
ATOM   2121  O   ALA A 125      65.780  55.890  82.332  1.00  0.00           O
ATOM   2122  N   THR A 126      66.400  56.790  80.391  1.00  0.00           N
ATOM   2124  CA  THR A 126      66.640  55.550  79.680  1.00  0.00           C
ATOM   2126  CB  THR A 126      66.510  55.790  78.180  1.00  0.00           C
ATOM   2128  OG1 THR A 126      67.190  56.990  77.812  1.00  0.00           O
ATOM   2130  CG2 THR A 126      65.020  56.030  77.882  1.00  0.00           C
ATOM   2134  C   THR A 126      68.000  54.940  79.940  1.00  0.00           C
ATOM   2135  O   THR A 126      68.140  53.720  79.921  1.00  0.00           O
ATOM   2136  N   ASP A 127      69.030  55.750  80.251  1.00  0.00           N
ATOM   2138  CA  ASP A 127      70.340  55.230  80.571  1.00  0.00           C
ATOM   2140  CB  ASP A 127      71.450  56.060  79.861  1.00  0.00           C
ATOM   2143  CG  ASP A 127      72.860  55.510  80.032  1.00  0.00           C
ATOM   2144  OD1 ASP A 127      73.090  54.510  80.761  1.00  0.00           O
ATOM   2145  OD2 ASP A 127      73.780  56.110  79.422  1.00  0.00           O
ATOM   2146  C   ASP A 127      70.520  55.170  82.081  1.00  0.00           C
ATOM   2147  O   ASP A 127      70.550  56.170  82.801  1.00  0.00           O
ATOM   2148  N   TYR A 128      70.640  53.940  82.621  1.00  0.00           N
ATOM   2150  CA  TYR A 128      70.850  53.750  84.030  1.00  0.00           C
ATOM   2152  CB  TYR A 128      69.530  53.900  84.832  1.00  0.00           C
ATOM   2155  CG  TYR A 128      68.490  52.910  84.381  1.00  0.00           C
ATOM   2156  CD1 TYR A 128      67.560  53.230  83.382  1.00  0.00           C
ATOM   2158  CE1 TYR A 128      66.610  52.290  82.952  1.00  0.00           C
ATOM   2160  CZ  TYR A 128      66.600  51.010  83.531  1.00  0.00           C
ATOM   2161  OH  TYR A 128      65.730  50.030  83.022  1.00  0.00           O
ATOM   2163  CD2 TYR A 128      68.410  51.660  85.000  1.00  0.00           C
ATOM   2165  CE2 TYR A 128      67.460  50.720  84.590  1.00  0.00           C
ATOM   2167  C   TYR A 128      71.550  52.420  84.281  1.00  0.00           C
ATOM   2168  O   TYR A 128      71.550  51.500  83.461  1.00  0.00           O
ATOM   2169  N   LYS A 129      72.190  52.270  85.452  1.00  0.00           N
ATOM   2171  CA  LYS A 129      72.810  51.010  85.812  1.00  0.00           C
ATOM   2173  CB  LYS A 129      74.350  51.030  85.592  1.00  0.00           C
ATOM   2176  CG  LYS A 129      75.070  52.100  86.411  1.00  0.00           C
ATOM   2179  CD  LYS A 129      76.600  52.100  86.222  1.00  0.00           C
ATOM   2182  CE  LYS A 129      77.140  53.220  85.321  1.00  0.00           C
ATOM   2185  NZ  LYS A 129      76.830  53.080  83.881  1.00  0.00           N
ATOM   2189  C   LYS A 129      72.510  50.710  87.252  1.00  0.00           C
ATOM   2190  O   LYS A 129      72.150  51.620  88.001  1.00  0.00           O
ATOM   2191  N   LEU A 130      72.640  49.440  87.681  1.00  0.00           N
ATOM   2193  CA  LEU A 130      72.210  49.000  89.001  1.00  0.00           C
ATOM   2195  CB  LEU A 130      71.060  47.960  88.922  1.00  0.00           C
ATOM   2198  CG  LEU A 130      69.890  48.260  87.952  1.00  0.00           C
ATOM   2200  CD1 LEU A 130      68.820  47.210  88.251  1.00  0.00           C
ATOM   2204  CD2 LEU A 130      69.250  49.650  88.081  1.00  0.00           C
ATOM   2208  C   LEU A 130      73.370  48.360  89.762  1.00  0.00           C
ATOM   2209  O   LEU A 130      74.280  47.810  89.151  1.00  0.00           O
ATOM   2210  N   ASP A 131      73.370  48.420  91.110  1.00  0.00           N
ATOM   2212  CA  ASP A 131      74.400  47.850  91.951  1.00  0.00           C
ATOM   2214  CB  ASP A 131      74.610  48.660  93.271  1.00  0.00           C
ATOM   2217  CG  ASP A 131      73.490  48.530  94.311  1.00  0.00           C
ATOM   2218  OD1 ASP A 131      72.550  47.700  94.132  1.00  0.00           O
ATOM   2219  OD2 ASP A 131      73.550  49.290  95.312  1.00  0.00           O
ATOM   2220  C   ASP A 131      74.160  46.370  92.241  1.00  0.00           C
ATOM   2221  O   ASP A 131      73.140  45.780  91.871  1.00  0.00           O
ATOM   2222  N   ASP A 132      75.110  45.730  92.952  1.00  0.00           N
ATOM   2224  CA  ASP A 132      75.120  44.350  93.391  1.00  0.00           C
ATOM   2226  CB  ASP A 132      76.480  44.000  94.081  1.00  0.00           C
ATOM   2229  CG  ASP A 132      77.770  44.250  93.281  1.00  0.00           C
ATOM   2230  OD1 ASP A 132      77.830  45.120  92.370  1.00  0.00           O
ATOM   2231  OD2 ASP A 132      78.790  43.640  93.690  1.00  0.00           O
ATOM   2232  C   ASP A 132      73.930  43.960  94.311  1.00  0.00           C
ATOM   2233  O   ASP A 132      73.740  42.800  94.671  1.00  0.00           O
ATOM   2234  N   GLN A 133      73.050  44.920  94.680  1.00  0.00           N
ATOM   2236  CA  GLN A 133      71.830  44.700  95.421  1.00  0.00           C
ATOM   2238  CB  GLN A 133      71.770  45.700  96.611  1.00  0.00           C
ATOM   2241  CG  GLN A 133      72.800  45.420  97.750  1.00  0.00           C
ATOM   2244  CD  GLN A 133      74.270  45.720  97.400  1.00  0.00           C
ATOM   2245  OE1 GLN A 133      74.640  46.830  97.071  1.00  0.00           O
ATOM   2246  NE2 GLN A 133      75.160  44.710  97.561  1.00  0.00           N
ATOM   2249  C   GLN A 133      70.570  44.800  94.562  1.00  0.00           C
ATOM   2250  O   GLN A 133      69.470  44.520  95.051  1.00  0.00           O
ATOM   2251  N   TYR A 134      70.700  45.150  93.261  1.00  0.00           N
ATOM   2253  CA  TYR A 134      69.640  45.350  92.262  1.00  0.00           C
ATOM   2255  CB  TYR A 134      68.480  44.300  92.171  1.00  0.00           C
ATOM   2258  CG  TYR A 134      68.970  42.930  91.801  1.00  0.00           C
ATOM   2259  CD1 TYR A 134      69.190  42.590  90.461  1.00  0.00           C
ATOM   2261  CE1 TYR A 134      69.610  41.300  90.121  1.00  0.00           C
ATOM   2263  CZ  TYR A 134      69.800  40.340  91.120  1.00  0.00           C
ATOM   2264  OH  TYR A 134      70.350  39.090  90.790  1.00  0.00           O
ATOM   2266  CD2 TYR A 134      69.140  41.960  92.801  1.00  0.00           C
ATOM   2268  CE2 TYR A 134      69.540  40.660  92.462  1.00  0.00           C
ATOM   2270  C   TYR A 134      69.020  46.720  92.392  1.00  0.00           C
ATOM   2271  O   TYR A 134      67.910  46.970  91.931  1.00  0.00           O
ATOM   2272  N   ARG A 135      69.730  47.650  93.031  1.00  0.00           N
ATOM   2274  CA  ARG A 135      69.260  48.990  93.281  1.00  0.00           C
ATOM   2276  CB  ARG A 135      69.670  49.430  94.692  1.00  0.00           C
ATOM   2279  CG  ARG A 135      69.190  48.460  95.771  1.00  0.00           C
ATOM   2282  CD  ARG A 135      69.690  48.960  97.111  1.00  0.00           C
ATOM   2285  NE  ARG A 135      69.050  48.100  98.160  1.00  0.00           N
ATOM   2287  CZ  ARG A 135      69.660  47.670  99.251  1.00  0.00           C
ATOM   2288  NH1 ARG A 135      70.900  48.010  99.562  1.00  0.00           N
ATOM   2291  NH2 ARG A 135      69.020  46.860 100.070  1.00  0.00           N
ATOM   2294  C   ARG A 135      69.880  49.920  92.281  1.00  0.00           C
ATOM   2295  O   ARG A 135      70.840  49.580  91.600  1.00  0.00           O
ATOM   2296  N   LEU A 136      69.360  51.140  92.132  1.00  0.00           N
ATOM   2298  CA  LEU A 136      69.840  52.070  91.142  1.00  0.00           C
ATOM   2300  CB  LEU A 136      68.740  53.130  90.972  1.00  0.00           C
ATOM   2303  CG  LEU A 136      69.020  54.180  89.892  1.00  0.00           C
ATOM   2305  CD1 LEU A 136      69.120  53.540  88.512  1.00  0.00           C
ATOM   2309  CD2 LEU A 136      67.900  55.220  89.921  1.00  0.00           C
ATOM   2313  C   LEU A 136      71.180  52.750  91.460  1.00  0.00           C
ATOM   2314  O   LEU A 136      71.320  53.450  92.451  1.00  0.00           O
ATOM   2315  N   SER A 137      72.220  52.570  90.611  1.00  0.00           N
ATOM   2317  CA  SER A 137      73.580  52.980  90.980  1.00  0.00           C
ATOM   2319  CB  SER A 137      74.620  51.850  90.662  1.00  0.00           C
ATOM   2322  OG  SER A 137      75.980  52.230  90.921  1.00  0.00           O
ATOM   2324  C   SER A 137      74.020  54.280  90.312  1.00  0.00           C
ATOM   2325  O   SER A 137      74.660  55.140  90.910  1.00  0.00           O
ATOM   2326  N   GLU A 138      73.620  54.480  89.051  1.00  0.00           N
ATOM   2328  CA  GLU A 138      73.930  55.670  88.302  1.00  0.00           C
ATOM   2330  CB  GLU A 138      75.260  55.580  87.481  1.00  0.00           C
ATOM   2333  CG  GLU A 138      76.610  56.080  88.061  1.00  0.00           C
ATOM   2336  CD  GLU A 138      77.740  56.010  87.011  1.00  0.00           C
ATOM   2337  OE1 GLU A 138      77.670  56.750  85.991  1.00  0.00           O
ATOM   2338  OE2 GLU A 138      78.690  55.190  87.101  1.00  0.00           O
ATOM   2339  C   GLU A 138      72.790  55.850  87.311  1.00  0.00           C
ATOM   2340  O   GLU A 138      72.230  54.870  86.801  1.00  0.00           O
ATOM   2341  N   ILE A 139      72.450  57.110  86.982  1.00  0.00           N
ATOM   2343  CA  ILE A 139      71.560  57.500  85.882  1.00  0.00           C
ATOM   2345  CB  ILE A 139      70.310  58.260  86.331  1.00  0.00           C
ATOM   2347  CG2 ILE A 139      69.480  58.740  85.111  1.00  0.00           C
ATOM   2351  CG1 ILE A 139      69.440  57.440  87.290  1.00  0.00           C
ATOM   2354  CD  ILE A 139      68.520  58.350  88.101  1.00  0.00           C
ATOM   2358  C   ILE A 139      72.350  58.440  85.010  1.00  0.00           C
ATOM   2359  O   ILE A 139      73.040  59.320  85.531  1.00  0.00           O
ATOM   2360  N   THR A 140      72.250  58.330  83.671  1.00  0.00           N
ATOM   2362  CA  THR A 140      72.610  59.460  82.821  1.00  0.00           C
ATOM   2364  CB  THR A 140      73.640  59.200  81.721  1.00  0.00           C
ATOM   2366  OG1 THR A 140      74.880  58.780  82.271  1.00  0.00           O
ATOM   2368  CG2 THR A 140      73.950  60.510  80.972  1.00  0.00           C
ATOM   2372  C   THR A 140      71.340  59.930  82.160  1.00  0.00           C
ATOM   2373  O   THR A 140      70.630  59.170  81.511  1.00  0.00           O
ATOM   2374  N   TYR A 141      70.990  61.210  82.370  1.00  0.00           N
ATOM   2376  CA  TYR A 141      69.810  61.810  81.772  1.00  0.00           C
ATOM   2378  CB  TYR A 141      68.770  62.200  82.861  1.00  0.00           C
ATOM   2381  CG  TYR A 141      67.470  62.730  82.300  1.00  0.00           C
ATOM   2382  CD1 TYR A 141      66.670  61.890  81.511  1.00  0.00           C
ATOM   2384  CE1 TYR A 141      65.480  62.350  80.942  1.00  0.00           C
ATOM   2386  CZ  TYR A 141      65.040  63.660  81.180  1.00  0.00           C
ATOM   2387  OH  TYR A 141      63.880  64.120  80.510  1.00  0.00           O
ATOM   2389  CD2 TYR A 141      67.000  64.040  82.570  1.00  0.00           C
ATOM   2391  CE2 TYR A 141      65.790  64.490  82.031  1.00  0.00           C
ATOM   2393  C   TYR A 141      70.260  63.030  81.012  1.00  0.00           C
ATOM   2394  O   TYR A 141      71.050  63.830  81.511  1.00  0.00           O
ATOM   2395  N   SER A 142      69.740  63.220  79.791  1.00  0.00           N
ATOM   2397  CA  SER A 142      69.990  64.390  78.971  1.00  0.00           C
ATOM   2399  CB  SER A 142      70.350  64.020  77.501  1.00  0.00           C
ATOM   2402  OG  SER A 142      71.520  63.190  77.440  1.00  0.00           O
ATOM   2404  C   SER A 142      68.680  65.150  78.942  1.00  0.00           C
ATOM   2405  O   SER A 142      67.630  64.540  78.791  1.00  0.00           O
ATOM   2406  N   GLN A 143      68.690  66.480  79.132  1.00  0.00           N
ATOM   2408  CA  GLN A 143      67.510  67.300  78.971  1.00  0.00           C
ATOM   2410  CB  GLN A 143      66.890  67.600  80.361  1.00  0.00           C
ATOM   2413  CG  GLN A 143      65.500  68.280  80.370  1.00  0.00           C
ATOM   2416  CD  GLN A 143      65.070  68.590  81.811  1.00  0.00           C
ATOM   2417  OE1 GLN A 143      65.860  68.500  82.751  1.00  0.00           O
ATOM   2418  NE2 GLN A 143      63.790  68.980  81.982  1.00  0.00           N
ATOM   2421  C   GLN A 143      67.900  68.580  78.242  1.00  0.00           C
ATOM   2422  O   GLN A 143      68.500  69.490  78.791  1.00  0.00           O
ATOM   2423  N   ASN A 144      67.590  68.690  76.930  1.00  0.00           N
ATOM   2425  CA  ASN A 144      68.000  69.810  76.072  1.00  0.00           C
ATOM   2427  CB  ASN A 144      67.120  71.070  76.251  1.00  0.00           C
ATOM   2430  CG  ASN A 144      65.650  70.690  76.162  1.00  0.00           C
ATOM   2431  OD1 ASN A 144      65.040  70.470  77.201  1.00  0.00           O
ATOM   2432  ND2 ASN A 144      65.060  70.680  74.940  1.00  0.00           N
ATOM   2435  C   ASN A 144      69.470  70.240  76.162  1.00  0.00           C
ATOM   2436  O   ASN A 144      69.790  71.420  76.302  1.00  0.00           O
ATOM   2437  N   GLY A 145      70.390  69.250  76.132  1.00  0.00           N
ATOM   2439  CA  GLY A 145      71.830  69.490  76.162  1.00  0.00           C
ATOM   2442  C   GLY A 145      72.380  69.590  77.561  1.00  0.00           C
ATOM   2443  O   GLY A 145      73.590  69.580  77.762  1.00  0.00           O
ATOM   2444  N   LYS A 146      71.520  69.670  78.591  1.00  0.00           N
ATOM   2446  CA  LYS A 146      72.000  69.590  79.962  1.00  0.00           C
ATOM   2448  CB  LYS A 146      71.130  70.450  80.930  1.00  0.00           C
ATOM   2451  CG  LYS A 146      69.950  69.730  81.600  1.00  0.00           C
ATOM   2454  CD  LYS A 146      69.010  70.590  82.451  1.00  0.00           C
ATOM   2457  CE  LYS A 146      68.210  71.700  81.741  1.00  0.00           C
ATOM   2460  NZ  LYS A 146      67.360  72.370  82.751  1.00  0.00           N
ATOM   2464  C   LYS A 146      72.020  68.110  80.280  1.00  0.00           C
ATOM   2465  O   LYS A 146      71.010  67.410  80.201  1.00  0.00           O
ATOM   2466  N   ASN A 147      73.210  67.560  80.571  1.00  0.00           N
ATOM   2468  CA  ASN A 147      73.330  66.150  80.851  1.00  0.00           C
ATOM   2470  CB  ASN A 147      74.370  65.360  80.000  1.00  0.00           C
ATOM   2473  CG  ASN A 147      75.810  65.810  80.181  1.00  0.00           C
ATOM   2474  OD1 ASN A 147      76.660  65.070  80.672  1.00  0.00           O
ATOM   2475  ND2 ASN A 147      76.110  67.070  79.800  1.00  0.00           N
ATOM   2478  C   ASN A 147      73.600  66.040  82.322  1.00  0.00           C
ATOM   2479  O   ASN A 147      74.650  66.410  82.840  1.00  0.00           O
ATOM   2480  N   TRP A 148      72.590  65.520  83.031  1.00  0.00           N
ATOM   2482  CA  TRP A 148      72.620  65.290  84.441  1.00  0.00           C
ATOM   2484  CB  TRP A 148      71.220  65.440  85.070  1.00  0.00           C
ATOM   2487  CG  TRP A 148      70.830  66.870  85.242  1.00  0.00           C
ATOM   2488  CD1 TRP A 148      69.930  67.580  84.511  1.00  0.00           C
ATOM   2490  NE1 TRP A 148      69.870  68.860  85.010  1.00  0.00           N
ATOM   2492  CE2 TRP A 148      70.710  68.990  86.072  1.00  0.00           C
ATOM   2493  CD2 TRP A 148      71.360  67.750  86.241  1.00  0.00           C
ATOM   2494  CE3 TRP A 148      72.290  67.600  87.271  1.00  0.00           C
ATOM   2496  CZ3 TRP A 148      72.530  68.680  88.111  1.00  0.00           C
ATOM   2498  CZ2 TRP A 148      70.880  70.040  86.961  1.00  0.00           C
ATOM   2500  CH2 TRP A 148      71.830  69.870  87.971  1.00  0.00           C
ATOM   2502  C   TRP A 148      73.150  63.920  84.711  1.00  0.00           C
ATOM   2503  O   TRP A 148      72.580  62.900  84.321  1.00  0.00           O
ATOM   2504  N   LYS A 149      74.280  63.890  85.421  1.00  0.00           N
ATOM   2506  CA  LYS A 149      74.830  62.690  85.991  1.00  0.00           C
ATOM   2508  CB  LYS A 149      76.380  62.750  85.961  1.00  0.00           C
ATOM   2511  CG  LYS A 149      77.170  61.640  86.671  1.00  0.00           C
ATOM   2514  CD  LYS A 149      77.310  60.350  85.851  1.00  0.00           C
ATOM   2517  CE  LYS A 149      76.050  59.480  85.861  1.00  0.00           C
ATOM   2520  NZ  LYS A 149      76.100  58.450  84.822  1.00  0.00           N
ATOM   2524  C   LYS A 149      74.320  62.540  87.411  1.00  0.00           C
ATOM   2525  O   LYS A 149      74.520  63.420  88.242  1.00  0.00           O
ATOM   2526  N   VAL A 150      73.650  61.420  87.710  1.00  0.00           N
ATOM   2528  CA  VAL A 150      73.220  61.090  89.062  1.00  0.00           C
ATOM   2530  CB  VAL A 150      71.740  60.720  89.181  1.00  0.00           C
ATOM   2532  CG1 VAL A 150      71.340  60.590  90.672  1.00  0.00           C
ATOM   2536  CG2 VAL A 150      70.890  61.780  88.480  1.00  0.00           C
ATOM   2540  C   VAL A 150      74.020  59.880  89.482  1.00  0.00           C
ATOM   2541  O   VAL A 150      74.070  58.900  88.741  1.00  0.00           O
ATOM   2542  N   VAL A 151      74.630  59.940  90.672  1.00  0.00           N
ATOM   2544  CA  VAL A 151      75.320  58.830  91.320  1.00  0.00           C
ATOM   2546  CB  VAL A 151      76.820  59.070  91.530  1.00  0.00           C
ATOM   2548  CG1 VAL A 151      77.540  59.110  90.181  1.00  0.00           C
ATOM   2552  CG2 VAL A 151      77.070  60.390  92.281  1.00  0.00           C
ATOM   2556  C   VAL A 151      74.680  58.550  92.661  1.00  0.00           C
ATOM   2557  O   VAL A 151      74.290  59.450  93.410  1.00  0.00           O
ATOM   2558  N   TYR A 152      74.560  57.270  93.022  1.00  0.00           N
ATOM   2560  CA  TYR A 152      73.960  56.850  94.260  1.00  0.00           C
ATOM   2562  CB  TYR A 152      72.810  55.850  94.041  1.00  0.00           C
ATOM   2565  CG  TYR A 152      71.660  56.550  93.361  1.00  0.00           C
ATOM   2566  CD1 TYR A 152      71.570  56.630  91.971  1.00  0.00           C
ATOM   2568  CE1 TYR A 152      70.470  57.250  91.361  1.00  0.00           C
ATOM   2570  CZ  TYR A 152      69.440  57.770  92.152  1.00  0.00           C
ATOM   2571  OH  TYR A 152      68.320  58.340  91.541  1.00  0.00           O
ATOM   2573  CD2 TYR A 152      70.640  57.100  94.141  1.00  0.00           C
ATOM   2575  CE2 TYR A 152      69.520  57.690  93.550  1.00  0.00           C
ATOM   2577  C   TYR A 152      75.020  56.270  95.161  1.00  0.00           C
ATOM   2578  O   TYR A 152      75.860  55.470  94.771  1.00  0.00           O
ATOM   2579  N   GLY A 153      75.020  56.730  96.430  1.00  0.00           N
ATOM   2581  CA  GLY A 153      75.860  56.180  97.481  1.00  0.00           C
ATOM   2584  C   GLY A 153      75.210  54.980  98.090  1.00  0.00           C
ATOM   2585  O   GLY A 153      74.520  54.210  97.430  1.00  0.00           O
ATOM   2586  N   GLY A 154      75.430  54.760  99.401  1.00  0.00           N
ATOM   2588  CA  GLY A 154      74.710  53.710 100.100  1.00  0.00           C
ATOM   2591  C   GLY A 154      73.220  53.950 100.161  1.00  0.00           C
ATOM   2592  O   GLY A 154      72.690  55.020  99.841  1.00  0.00           O
ATOM   2593  N   TYR A 155      72.490  52.930 100.611  1.00  0.00           N
ATOM   2595  CA  TYR A 155      71.050  52.880 100.590  1.00  0.00           C
ATOM   2597  CB  TYR A 155      70.560  51.720  99.690  1.00  0.00           C
ATOM   2600  CG  TYR A 155      70.290  52.250  98.300  1.00  0.00           C
ATOM   2601  CD1 TYR A 155      71.310  52.480  97.351  1.00  0.00           C
ATOM   2603  CE1 TYR A 155      70.980  52.960  96.072  1.00  0.00           C
ATOM   2605  CZ  TYR A 155      69.650  53.230  95.742  1.00  0.00           C
ATOM   2606  OH  TYR A 155      69.270  53.770  94.501  1.00  0.00           O
ATOM   2608  CD2 TYR A 155      68.960  52.480  97.932  1.00  0.00           C
ATOM   2610  CE2 TYR A 155      68.640  52.970  96.660  1.00  0.00           C
ATOM   2612  C   TYR A 155      70.520  52.770 102.001  1.00  0.00           C
ATOM   2613  O   TYR A 155      71.210  52.320 102.910  1.00  0.00           O
ATOM   2614  N   ASP A 156      69.270  53.190 102.231  1.00  0.00           N
ATOM   2616  CA  ASP A 156      68.640  52.980 103.510  1.00  0.00           C
ATOM   2618  CB  ASP A 156      67.580  54.070 103.860  1.00  0.00           C
ATOM   2621  CG  ASP A 156      67.050  53.850 105.261  1.00  0.00           C
ATOM   2622  OD1 ASP A 156      67.700  53.060 105.992  1.00  0.00           O
ATOM   2623  OD2 ASP A 156      66.050  54.500 105.651  1.00  0.00           O
ATOM   2624  C   ASP A 156      68.070  51.580 103.580  1.00  0.00           C
ATOM   2625  O   ASP A 156      66.960  51.320 103.130  1.00  0.00           O
ATOM   2626  N   THR A 157      68.790  50.620 104.211  1.00  0.00           N
ATOM   2628  CA  THR A 157      68.410  49.220 104.201  1.00  0.00           C
ATOM   2630  CB  THR A 157      69.600  48.260 104.340  1.00  0.00           C
ATOM   2632  OG1 THR A 157      70.300  48.460 105.550  1.00  0.00           O
ATOM   2634  CG2 THR A 157      70.600  48.500 103.190  1.00  0.00           C
ATOM   2638  C   THR A 157      67.490  48.930 105.361  1.00  0.00           C
ATOM   2639  O   THR A 157      67.080  47.790 105.572  1.00  0.00           O
ATOM   2640  N   LYS A 158      67.160  49.960 106.161  1.00  0.00           N
ATOM   2642  CA  LYS A 158      66.340  49.830 107.330  1.00  0.00           C
ATOM   2644  CB  LYS A 158      66.530  51.020 108.321  1.00  0.00           C
ATOM   2647  CG  LYS A 158      67.860  51.100 109.111  1.00  0.00           C
ATOM   2650  CD  LYS A 158      69.100  51.510 108.300  1.00  0.00           C
ATOM   2653  CE  LYS A 158      70.390  51.680 109.111  1.00  0.00           C
ATOM   2656  NZ  LYS A 158      70.400  52.930 109.911  1.00  0.00           N
ATOM   2660  C   LYS A 158      64.880  49.750 106.931  1.00  0.00           C
ATOM   2661  O   LYS A 158      64.060  49.280 107.710  1.00  0.00           O
ATOM   2662  N   THR A 159      64.560  50.260 105.730  1.00  0.00           N
ATOM   2664  CA  THR A 159      63.210  50.380 105.201  1.00  0.00           C
ATOM   2666  CB  THR A 159      62.810  51.810 104.781  1.00  0.00           C
ATOM   2668  OG1 THR A 159      61.470  51.870 104.331  1.00  0.00           O
ATOM   2670  CG2 THR A 159      63.710  52.370 103.661  1.00  0.00           C
ATOM   2674  C   THR A 159      63.110  49.400 104.051  1.00  0.00           C
ATOM   2675  O   THR A 159      64.110  49.000 103.461  1.00  0.00           O
ATOM   2676  N   GLN A 160      61.870  48.960 103.761  1.00  0.00           N
ATOM   2678  CA  GLN A 160      61.560  47.970 102.761  1.00  0.00           C
ATOM   2680  CB  GLN A 160      61.000  46.630 103.330  1.00  0.00           C
ATOM   2683  CG  GLN A 160      62.080  45.570 103.650  1.00  0.00           C
ATOM   2686  CD  GLN A 160      62.940  45.280 102.430  1.00  0.00           C
ATOM   2687  OE1 GLN A 160      62.530  44.630 101.471  1.00  0.00           O
ATOM   2688  NE2 GLN A 160      64.220  45.730 102.481  1.00  0.00           N
ATOM   2691  C   GLN A 160      60.560  48.550 101.791  1.00  0.00           C
ATOM   2692  O   GLN A 160      59.460  48.910 102.211  1.00  0.00           O
ATOM   2693  N   PRO A 161      60.870  48.620 100.501  1.00  0.00           N
ATOM   2694  CD  PRO A 161      59.910  49.130  99.550  1.00  0.00           C
ATOM   2697  CA  PRO A 161      62.200  48.510  99.891  1.00  0.00           C
ATOM   2699  CB  PRO A 161      61.970  48.790  98.402  1.00  0.00           C
ATOM   2702  CG  PRO A 161      60.480  48.600  98.251  1.00  0.00           C
ATOM   2705  C   PRO A 161      63.200  49.470 100.461  1.00  0.00           C
ATOM   2706  O   PRO A 161      62.820  50.520 100.951  1.00  0.00           O
ATOM   2707  N   ALA A 162      64.500  49.130 100.401  1.00  0.00           N
ATOM   2709  CA  ALA A 162      65.520  50.070 100.762  1.00  0.00           C
ATOM   2711  CB  ALA A 162      66.900  49.380 100.781  1.00  0.00           C
ATOM   2715  C   ALA A 162      65.540  51.270  99.830  1.00  0.00           C
ATOM   2716  O   ALA A 162      65.390  51.140  98.621  1.00  0.00           O
ATOM   2717  N   MET A 163      65.700  52.480 100.361  1.00  0.00           N
ATOM   2719  CA  MET A 163      65.510  53.690  99.571  1.00  0.00           C
ATOM   2721  CB  MET A 163      64.310  54.500 100.061  1.00  0.00           C
ATOM   2724  CG  MET A 163      63.020  53.680  99.911  1.00  0.00           C
ATOM   2727  SD  MET A 163      61.490  54.630  99.960  1.00  0.00           S
ATOM   2728  CE  MET A 163      61.660  55.330  98.300  1.00  0.00           C
ATOM   2732  C   MET A 163      66.790  54.490  99.590  1.00  0.00           C
ATOM   2733  O   MET A 163      67.530  54.330 100.550  1.00  0.00           O
ATOM   2734  N   PRO A 164      67.180  55.250  98.570  1.00  0.00           N
ATOM   2735  CD  PRO A 164      66.330  55.630  97.430  1.00  0.00           C
ATOM   2738  CA  PRO A 164      68.500  55.880  98.510  1.00  0.00           C
ATOM   2740  CB  PRO A 164      68.490  56.740  97.242  1.00  0.00           C
ATOM   2743  CG  PRO A 164      67.250  56.330  96.430  1.00  0.00           C
ATOM   2746  C   PRO A 164      68.880  56.670  99.742  1.00  0.00           C
ATOM   2747  O   PRO A 164      68.050  57.410 100.250  1.00  0.00           O
ATOM   2748  N   ALA A 165      70.110  56.510 100.271  1.00  0.00           N
ATOM   2750  CA  ALA A 165      70.480  57.220 101.481  1.00  0.00           C
ATOM   2752  CB  ALA A 165      71.150  56.300 102.511  1.00  0.00           C
ATOM   2756  C   ALA A 165      71.400  58.390 101.180  1.00  0.00           C
ATOM   2757  O   ALA A 165      71.480  59.350 101.950  1.00  0.00           O
ATOM   2758  N   ASN A 166      72.080  58.330 100.021  1.00  0.00           N
ATOM   2760  CA  ASN A 166      72.990  59.360  99.562  1.00  0.00           C
ATOM   2762  CB  ASN A 166      74.460  58.980  99.891  1.00  0.00           C
ATOM   2765  CG  ASN A 166      74.790  59.150 101.360  1.00  0.00           C
ATOM   2766  OD1 ASN A 166      74.200  59.920 102.111  1.00  0.00           O
ATOM   2767  ND2 ASN A 166      75.820  58.430 101.840  1.00  0.00           N
ATOM   2770  C   ASN A 166      72.880  59.470  98.060  1.00  0.00           C
ATOM   2771  O   ASN A 166      72.940  58.470  97.330  1.00  0.00           O
ATOM   2772  N   MET A 167      72.790  60.700  97.531  1.00  0.00           N
ATOM   2774  CA  MET A 167      72.820  60.900  96.101  1.00  0.00           C
ATOM   2776  CB  MET A 167      71.460  60.680  95.391  1.00  0.00           C
ATOM   2779  CG  MET A 167      70.280  61.430  96.021  1.00  0.00           C
ATOM   2782  SD  MET A 167      68.670  60.880  95.401  1.00  0.00           S
ATOM   2783  CE  MET A 167      68.700  61.490  93.701  1.00  0.00           C
ATOM   2787  C   MET A 167      73.410  62.240  95.751  1.00  0.00           C
ATOM   2788  O   MET A 167      73.400  63.200  96.521  1.00  0.00           O
ATOM   2789  N   GLU A 168      74.000  62.280  94.552  1.00  0.00           N
ATOM   2791  CA  GLU A 168      74.740  63.390  94.030  1.00  0.00           C
ATOM   2793  CB  GLU A 168      76.250  63.130  94.202  1.00  0.00           C
ATOM   2796  CG  GLU A 168      76.850  63.790  95.452  1.00  0.00           C
ATOM   2799  CD  GLU A 168      78.370  63.800  95.391  1.00  0.00           C
ATOM   2800  OE1 GLU A 168      78.980  62.790  94.981  1.00  0.00           O
ATOM   2801  OE2 GLU A 168      78.950  64.880  95.650  1.00  0.00           O
ATOM   2802  C   GLU A 168      74.360  63.570  92.581  1.00  0.00           C
ATOM   2803  O   GLU A 168      74.400  62.610  91.821  1.00  0.00           O
ATOM   2804  N   LEU A 169      73.930  64.790  92.201  1.00  0.00           N
ATOM   2806  CA  LEU A 169      73.470  65.120  90.872  1.00  0.00           C
ATOM   2808  CB  LEU A 169      71.990  65.590  90.861  1.00  0.00           C
ATOM   2811  CG  LEU A 169      70.930  64.640  91.480  1.00  0.00           C
ATOM   2813  CD1 LEU A 169      70.980  64.530  93.010  1.00  0.00           C
ATOM   2817  CD2 LEU A 169      69.520  65.110  91.091  1.00  0.00           C
ATOM   2821  C   LEU A 169      74.340  66.230  90.280  1.00  0.00           C
ATOM   2822  O   LEU A 169      74.450  67.310  90.861  1.00  0.00           O
ATOM   2823  N   THR A 170      75.000  65.980  89.132  1.00  0.00           N
ATOM   2825  CA  THR A 170      76.000  66.890  88.572  1.00  0.00           C
ATOM   2827  CB  THR A 170      77.460  66.390  88.690  1.00  0.00           C
ATOM   2829  OG1 THR A 170      77.830  65.230  87.952  1.00  0.00           O
ATOM   2831  CG2 THR A 170      77.700  65.970  90.131  1.00  0.00           C
ATOM   2835  C   THR A 170      75.670  67.250  87.141  1.00  0.00           C
ATOM   2836  O   THR A 170      75.470  66.380  86.301  1.00  0.00           O
ATOM   2837  N   ASP A 171      75.600  68.570  86.821  1.00  0.00           N
ATOM   2839  CA  ASP A 171      75.480  69.070  85.461  1.00  0.00           C
ATOM   2841  CB  ASP A 171      74.450  70.240  85.501  1.00  0.00           C
ATOM   2844  CG  ASP A 171      73.890  70.600  84.151  1.00  0.00           C
ATOM   2845  OD1 ASP A 171      74.050  69.830  83.181  1.00  0.00           O
ATOM   2846  OD2 ASP A 171      73.190  71.650  84.062  1.00  0.00           O
ATOM   2847  C   ASP A 171      76.850  69.570  84.962  1.00  0.00           C
ATOM   2848  O   ASP A 171      77.090  69.840  83.782  1.00  0.00           O
ATOM   2849  N   GLY A 172      77.820  69.640  85.891  1.00  0.00           N
ATOM   2851  CA  GLY A 172      79.230  69.930  85.621  1.00  0.00           C
ATOM   2854  C   GLY A 172      79.630  71.220  86.271  1.00  0.00           C
ATOM   2855  O   GLY A 172      80.750  71.350  86.772  1.00  0.00           O
ATOM   2856  N   GLY A 173      78.680  72.160  86.390  1.00  0.00           N
ATOM   2858  CA  GLY A 173      78.780  73.480  87.031  1.00  0.00           C
ATOM   2861  C   GLY A 173      77.680  73.720  88.041  1.00  0.00           C
ATOM   2862  O   GLY A 173      77.580  74.750  88.701  1.00  0.00           O
ATOM   2863  N   GLN A 174      76.790  72.720  88.181  1.00  0.00           N
ATOM   2865  CA  GLN A 174      75.880  72.600  89.291  1.00  0.00           C
ATOM   2867  CB  GLN A 174      74.390  72.730  88.871  1.00  0.00           C
ATOM   2870  CG  GLN A 174      74.050  74.140  88.312  1.00  0.00           C
ATOM   2873  CD  GLN A 174      72.550  74.460  88.191  1.00  0.00           C
ATOM   2874  OE1 GLN A 174      72.230  75.470  87.561  1.00  0.00           O
ATOM   2875  NE2 GLN A 174      71.660  73.600  88.750  1.00  0.00           N
ATOM   2878  C   GLN A 174      76.080  71.260  89.962  1.00  0.00           C
ATOM   2879  O   GLN A 174      76.160  70.220  89.291  1.00  0.00           O
ATOM   2880  N   ARG A 175      76.180  71.260  91.301  1.00  0.00           N
ATOM   2882  CA  ARG A 175      76.330  70.080  92.111  1.00  0.00           C
ATOM   2884  CB  ARG A 175      77.700  70.090  92.821  1.00  0.00           C
ATOM   2887  CG  ARG A 175      78.110  68.760  93.461  1.00  0.00           C
ATOM   2890  CD  ARG A 175      79.150  68.020  92.611  1.00  0.00           C
ATOM   2893  NE  ARG A 175      79.310  66.610  93.121  1.00  0.00           N
ATOM   2895  CZ  ARG A 175      80.180  65.740  92.631  1.00  0.00           C
ATOM   2896  NH1 ARG A 175      81.110  66.150  91.791  1.00  0.00           N
ATOM   2899  NH2 ARG A 175      80.160  64.470  92.971  1.00  0.00           N
ATOM   2902  C   ARG A 175      75.280  70.070  93.211  1.00  0.00           C
ATOM   2903  O   ARG A 175      75.170  70.990  94.011  1.00  0.00           O
ATOM   2904  N   ILE A 176      74.470  68.990  93.281  1.00  0.00           N
ATOM   2906  CA  ILE A 176      73.460  68.850  94.311  1.00  0.00           C
ATOM   2908  CB  ILE A 176      72.030  68.730  93.782  1.00  0.00           C
ATOM   2910  CG2 ILE A 176      71.050  68.330  94.921  1.00  0.00           C
ATOM   2914  CG1 ILE A 176      71.570  70.060  93.131  1.00  0.00           C
ATOM   2917  CD  ILE A 176      72.160  70.340  91.751  1.00  0.00           C
ATOM   2921  C   ILE A 176      73.860  67.660  95.140  1.00  0.00           C
ATOM   2922  O   ILE A 176      74.130  66.580  94.611  1.00  0.00           O
ATOM   2923  N   LYS A 177      73.950  67.850  96.460  1.00  0.00           N
ATOM   2925  CA  LYS A 177      74.290  66.790  97.360  1.00  0.00           C
ATOM   2927  CB  LYS A 177      75.570  67.050  98.181  1.00  0.00           C
ATOM   2930  CG  LYS A 177      76.780  67.330  97.281  1.00  0.00           C
ATOM   2933  CD  LYS A 177      78.010  67.820  98.050  1.00  0.00           C
ATOM   2936  CE  LYS A 177      79.190  67.920  97.090  1.00  0.00           C
ATOM   2939  NZ  LYS A 177      80.440  68.290  97.771  1.00  0.00           N
ATOM   2943  C   LYS A 177      73.150  66.610  98.312  1.00  0.00           C
ATOM   2944  O   LYS A 177      72.640  67.550  98.921  1.00  0.00           O
ATOM   2945  N   LEU A 178      72.700  65.370  98.430  1.00  0.00           N
ATOM   2947  CA  LEU A 178      71.550  65.020  99.201  1.00  0.00           C
ATOM   2949  CB  LEU A 178      70.430  64.610  98.200  1.00  0.00           C
ATOM   2952  CG  LEU A 178      68.990  64.710  98.710  1.00  0.00           C
ATOM   2954  CD1 LEU A 178      68.020  64.050  97.710  1.00  0.00           C
ATOM   2958  CD2 LEU A 178      68.870  64.050 100.070  1.00  0.00           C
ATOM   2962  C   LEU A 178      72.050  63.880 100.081  1.00  0.00           C
ATOM   2963  O   LEU A 178      72.590  62.880  99.590  1.00  0.00           O
ATOM   2964  N   LYS A 179      71.910  64.010 101.402  1.00  0.00           N
ATOM   2966  CA  LYS A 179      72.110  62.910 102.311  1.00  0.00           C
ATOM   2968  CB  LYS A 179      73.260  63.150 103.300  1.00  0.00           C
ATOM   2971  CG  LYS A 179      74.630  63.190 102.631  1.00  0.00           C
ATOM   2974  CD  LYS A 179      75.720  63.420 103.691  1.00  0.00           C
ATOM   2977  CE  LYS A 179      77.130  63.060 103.230  1.00  0.00           C
ATOM   2980  NZ  LYS A 179      77.260  61.610 103.072  1.00  0.00           N
ATOM   2984  C   LYS A 179      70.880  62.790 103.130  1.00  0.00           C
ATOM   2985  O   LYS A 179      70.400  63.820 103.610  1.00  0.00           O
ATOM   2986  N   MET A 180      70.350  61.590 103.370  1.00  0.00           N
ATOM   2988  CA  MET A 180      69.190  61.400 104.191  1.00  0.00           C
ATOM   2990  CB  MET A 180      67.940  60.880 103.440  1.00  0.00           C
ATOM   2993  CG  MET A 180      68.200  59.880 102.311  1.00  0.00           C
ATOM   2996  SD  MET A 180      68.750  60.550 100.700  1.00  0.00           S
ATOM   2997  CE  MET A 180      67.160  61.180 100.121  1.00  0.00           C
ATOM   3001  C   MET A 180      69.510  60.670 105.471  1.00  0.00           C
ATOM   3002  O   MET A 180      70.410  59.830 105.581  1.00  0.00           O
ATOM   3003  N   ASP A 181      68.780  61.060 106.530  1.00  0.00           N
ATOM   3005  CA  ASP A 181      68.860  60.440 107.811  1.00  0.00           C
ATOM   3007  CB  ASP A 181      68.340  61.400 108.911  1.00  0.00           C
ATOM   3010  CG  ASP A 181      69.150  62.660 109.182  1.00  0.00           C
ATOM   3011  OD1 ASP A 181      69.850  63.230 108.312  1.00  0.00           O
ATOM   3012  OD2 ASP A 181      68.860  63.250 110.261  1.00  0.00           O
ATOM   3013  C   ASP A 181      67.990  59.180 107.821  1.00  0.00           C
ATOM   3014  O   ASP A 181      68.340  58.150 108.391  1.00  0.00           O
ATOM   3015  N   ASN A 182      66.800  59.250 107.201  1.00  0.00           N
ATOM   3017  CA  ASN A 182      65.830  58.190 107.330  1.00  0.00           C
ATOM   3019  CB  ASN A 182      65.220  58.120 108.750  1.00  0.00           C
ATOM   3022  CG  ASN A 182      64.700  59.460 109.270  1.00  0.00           C
ATOM   3023  OD1 ASN A 182      63.830  60.140 108.720  1.00  0.00           O
ATOM   3024  ND2 ASN A 182      65.260  59.890 110.432  1.00  0.00           N
ATOM   3027  C   ASN A 182      64.740  58.300 106.301  1.00  0.00           C
ATOM   3028  O   ASN A 182      64.550  59.340 105.681  1.00  0.00           O
ATOM   3029  N   TRP A 183      64.030  57.170 106.110  1.00  0.00           N
ATOM   3031  CA  TRP A 183      62.860  57.040 105.280  1.00  0.00           C
ATOM   3033  CB  TRP A 183      63.140  56.120 104.081  1.00  0.00           C
ATOM   3036  CG  TRP A 183      63.990  56.760 103.041  1.00  0.00           C
ATOM   3037  CD1 TRP A 183      65.350  56.770 102.982  1.00  0.00           C
ATOM   3039  NE1 TRP A 183      65.740  57.340 101.791  1.00  0.00           N
ATOM   3041  CE2 TRP A 183      64.640  57.740 101.101  1.00  0.00           C
ATOM   3042  CD2 TRP A 183      63.500  57.390 101.861  1.00  0.00           C
ATOM   3043  CE3 TRP A 183      62.230  57.660 101.360  1.00  0.00           C
ATOM   3045  CZ3 TRP A 183      62.120  58.260 100.100  1.00  0.00           C
ATOM   3047  CZ2 TRP A 183      64.520  58.330  99.860  1.00  0.00           C
ATOM   3049  CH2 TRP A 183      63.240  58.600  99.372  1.00  0.00           C
ATOM   3051  C   TRP A 183      61.730  56.390 106.031  1.00  0.00           C
ATOM   3052  O   TRP A 183      61.910  55.370 106.691  1.00  0.00           O
ATOM   3053  N   ILE A 184      60.520  56.950 105.910  1.00  0.00           N
ATOM   3055  CA  ILE A 184      59.300  56.350 106.390  1.00  0.00           C
ATOM   3057  CB  ILE A 184      58.560  57.100 107.511  1.00  0.00           C
ATOM   3059  CG2 ILE A 184      58.390  58.580 107.120  1.00  0.00           C
ATOM   3063  CG1 ILE A 184      57.180  56.450 107.821  1.00  0.00           C
ATOM   3066  CD  ILE A 184      56.390  57.160 108.902  1.00  0.00           C
ATOM   3070  C   ILE A 184      58.430  56.200 105.180  1.00  0.00           C
ATOM   3071  O   ILE A 184      58.340  57.090 104.331  1.00  0.00           O
ATOM   3072  N   VAL A 185      57.830  55.010 105.021  1.00  0.00           N
ATOM   3074  CA  VAL A 185      57.110  54.680 103.820  1.00  0.00           C
ATOM   3076  CB  VAL A 185      57.890  53.730 102.951  1.00  0.00           C
ATOM   3078  CG1 VAL A 185      59.140  54.460 102.430  1.00  0.00           C
ATOM   3082  CG2 VAL A 185      58.270  52.410 103.650  1.00  0.00           C
ATOM   3086  C   VAL A 185      55.790  54.060 104.191  1.00  0.00           C
ATOM   3087  O   VAL A 185      55.590  53.650 105.331  1.00  0.00           O
ATOM   3088  N   LYS A 186      54.840  54.040 103.242  1.00  0.00           N
ATOM   3090  CA  LYS A 186      53.530  53.450 103.421  1.00  0.00           C
ATOM   3092  CB  LYS A 186      52.440  54.490 103.781  1.00  0.00           C
ATOM   3095  CG  LYS A 186      52.740  55.370 105.011  1.00  0.00           C
ATOM   3098  CD  LYS A 186      52.680  54.590 106.320  1.00  0.00           C
ATOM   3101  CE  LYS A 186      52.890  55.480 107.531  1.00  0.00           C
ATOM   3104  NZ  LYS A 186      53.000  54.640 108.731  1.00  0.00           N
ATOM   3108  C   LYS A 186      53.060  52.850 102.080  1.00  0.00           C
ATOM   3109  OT1 LYS A 186      53.340  53.470 101.021  1.00  0.00           O
ATOM   3110  OT2 LYS A 186      52.320  51.830 102.132  1.00  0.00           O
ATOM   3111  NH3 POPEB 187      42.710  68.070  73.951  1.00  0.00           N
ATOM   3115  C12 POPEB 187      43.570  69.270  73.701  1.00  0.00           C
ATOM   3118  C11 POPEB 187      45.020  69.080  74.182  1.00  0.00           C
ATOM   3121  P   POPEB 187      45.720  71.430  73.271  1.00  0.00           P
ATOM   3122  O13 POPEB 187      44.800  71.920  74.301  1.00  0.00           O
ATOM   3123  O14 POPEB 187      47.010  72.140  73.160  1.00  0.00           O
ATOM   3124  O11 POPEB 187      45.030  71.490  71.851  1.00  0.00           O
ATOM   3125  O12 POPEB 187      45.950  69.880  73.440  1.00  0.00           O
ATOM   3126  C1  POPEB 187      45.780  70.990  70.721  1.00  0.00           C
ATOM   3129  C2  POPEB 187      46.250  72.160  69.831  1.00  0.00           C
ATOM   3131  O21 POPEB 187      45.230  72.600  68.911  1.00  0.00           O
ATOM   3132  C21 POPEB 187      44.840  71.730  68.010  1.00  0.00           C
ATOM   3133  O22 POPEB 187      45.410  70.700  67.692  1.00  0.00           O
ATOM   3134  C22 POPEB 187      43.570  72.230  67.361  1.00  0.00           C
ATOM   3137  C3  POPEB 187      47.670  71.950  69.191  1.00  0.00           C
ATOM   3140  O31 POPEB 187      48.240  73.190  68.741  1.00  0.00           O
ATOM   3141  C31 POPEB 187      48.230  73.640  67.482  1.00  0.00           C
ATOM   3142  O32 POPEB 187      48.590  74.780  67.190  1.00  0.00           O
ATOM   3143  C32 POPEB 187      47.730  72.670  66.431  1.00  0.00           C
ATOM   3146  C23 POPEB 187      43.180  71.370  66.141  1.00  0.00           C
ATOM   3149  C24 POPEB 187      42.110  72.080  65.321  1.00  0.00           C
ATOM   3152  C25 POPEB 187      42.230  71.850  63.820  1.00  0.00           C
ATOM   3155  C26 POPEB 187      41.360  72.860  63.082  1.00  0.00           C
ATOM   3158  C27 POPEB 187      40.910  72.380  61.701  1.00  0.00           C
ATOM   3161  C28 POPEB 187      39.700  73.180  61.192  1.00  0.00           C
ATOM   3164  C29 POPEB 187      39.030  72.450  60.062  1.00  0.00           C
ATOM   3166 0C21 POPEB 187      38.690  72.960  58.872  1.00  0.00           C
ATOM   3168 1C21 POPEB 187      38.870  74.370  58.391  1.00  0.00           C
ATOM   3171 2C21 POPEB 187      40.140  74.520  57.531  1.00  0.00           C
ATOM   3174 3C21 POPEB 187      40.210  73.580  56.320  1.00  0.00           C
ATOM   3177 4C21 POPEB 187      41.280  73.980  55.290  1.00  0.00           C
ATOM   3180 5C21 POPEB 187      42.710  73.950  55.861  1.00  0.00           C
ATOM   3183 6C21 POPEB 187      43.790  74.310  54.831  1.00  0.00           C
ATOM   3186 7C21 POPEB 187      45.200  74.010  55.360  1.00  0.00           C
ATOM   3189 8C21 POPEB 187      46.320  74.360  54.381  1.00  0.00           C
ATOM   3193  C33 POPEB 187      48.120  73.090  65.001  1.00  0.00           C
ATOM   3196  C34 POPEB 187      47.670  72.020  64.012  1.00  0.00           C
ATOM   3199  C35 POPEB 187      47.930  72.430  62.562  1.00  0.00           C
ATOM   3202  C36 POPEB 187      47.750  71.250  61.611  1.00  0.00           C
ATOM   3205  C37 POPEB 187      47.840  71.670  60.140  1.00  0.00           C
ATOM   3208  C38 POPEB 187      47.850  70.460  59.211  1.00  0.00           C
ATOM   3211  C39 POPEB 187      47.670  70.860  57.741  1.00  0.00           C
ATOM   3214 0C31 POPEB 187      47.920  69.680  56.811  1.00  0.00           C
ATOM   3217 1C31 POPEB 187      47.640  69.990  55.340  1.00  0.00           C
ATOM   3220 2C31 POPEB 187      48.070  68.860  54.391  1.00  0.00           C
ATOM   3223 3C31 POPEB 187      47.520  67.470  54.761  1.00  0.00           C
ATOM   3226 4C31 POPEB 187      45.980  67.370  54.742  1.00  0.00           C
ATOM   3229 5C31 POPEB 187      45.430  66.350  55.751  1.00  0.00           C
ATOM   3232 6C31 POPEB 187      43.900  66.290  55.751  1.00  0.00           C
ATOM   3236  NH3 POPEC 188      38.280  91.460  30.741  1.00  0.00           N
ATOM   3240  C12 POPEC 188      38.740  92.890  30.912  1.00  0.00           C
ATOM   3243  C11 POPEC 188      40.170  93.000  31.460  1.00  0.00           C
ATOM   3246  P   POPEC 188      40.530  95.620  31.481  1.00  0.00           P
ATOM   3247  O13 POPEC 188      42.000  95.790  31.382  1.00  0.00           O
ATOM   3248  O14 POPEC 188      39.700  95.640  30.252  1.00  0.00           O
ATOM   3249  O11 POPEC 188      40.000  96.690  32.531  1.00  0.00           O
ATOM   3250  O12 POPEC 188      40.320  94.220  32.181  1.00  0.00           O
ATOM   3251  C1  POPEC 188      40.330  96.700  33.921  1.00  0.00           C
ATOM   3254  C2  POPEC 188      39.110  96.270  34.771  1.00  0.00           C
ATOM   3256  O21 POPEC 188      39.460  96.180  36.172  1.00  0.00           O
ATOM   3257  C21 POPEC 188      39.410  97.310  36.840  1.00  0.00           C
ATOM   3258  O22 POPEC 188      39.300  98.430  36.382  1.00  0.00           O
ATOM   3259  C22 POPEC 188      39.400  96.950  38.341  1.00  0.00           C
ATOM   3262  C3  POPEC 188      38.640  94.860  34.340  1.00  0.00           C
ATOM   3265  O31 POPEC 188      37.580  94.390  35.181  1.00  0.00           O
ATOM   3266  C31 POPEC 188      37.820  93.440  36.041  1.00  0.00           C
ATOM   3267  O32 POPEC 188      38.860  92.830  36.211  1.00  0.00           O
ATOM   3268  C32 POPEC 188      36.520  93.230  36.791  1.00  0.00           C
ATOM   3271  C23 POPEC 188      38.920  98.130  39.211  1.00  0.00           C
ATOM   3274  C24 POPEC 188      38.420  97.710  40.601  1.00  0.00           C
ATOM   3277  C25 POPEC 188      39.480  96.980  41.442  1.00  0.00           C
ATOM   3280  C26 POPEC 188      38.980  96.650  42.860  1.00  0.00           C
ATOM   3283  C27 POPEC 188      40.140  96.390  43.830  1.00  0.00           C
ATOM   3286  C28 POPEC 188      39.710  95.750  45.170  1.00  0.00           C
ATOM   3289  C29 POPEC 188      38.840  96.650  46.031  1.00  0.00           C
ATOM   3291 0C21 POPEC 188      39.060  97.010  47.312  1.00  0.00           C
ATOM   3293 1C21 POPEC 188      40.240  96.640  48.181  1.00  0.00           C
ATOM   3296 2C21 POPEC 188      40.790  97.880  48.911  1.00  0.00           C
ATOM   3299 3C21 POPEC 188      42.140  97.610  49.602  1.00  0.00           C
ATOM   3302 4C21 POPEC 188      42.760  98.880  50.192  1.00  0.00           C
ATOM   3305 5C21 POPEC 188      44.160  98.670  50.781  1.00  0.00           C
ATOM   3308 6C21 POPEC 188      45.280  98.830  49.732  1.00  0.00           C
ATOM   3311 7C21 POPEC 188      46.680  98.690  50.340  1.00  0.00           C
ATOM   3314 8C21 POPEC 188      47.810  98.700  49.311  1.00  0.00           C
ATOM   3318  C33 POPEC 188      36.490  94.120  38.041  1.00  0.00           C
ATOM   3321  C34 POPEC 188      35.090  94.170  38.620  1.00  0.00           C
ATOM   3324  C35 POPEC 188      34.840  95.400  39.491  1.00  0.00           C
ATOM   3327  C36 POPEC 188      35.020  95.180  41.000  1.00  0.00           C
ATOM   3330  C37 POPEC 188      33.980  94.220  41.590  1.00  0.00           C
ATOM   3333  C38 POPEC 188      34.160  93.970  43.101  1.00  0.00           C
ATOM   3336  C39 POPEC 188      34.120  95.230  43.970  1.00  0.00           C
ATOM   3339 0C31 POPEC 188      32.790  95.990  43.891  1.00  0.00           C
ATOM   3342 1C31 POPEC 188      32.860  97.340  44.621  1.00  0.00           C
ATOM   3345 2C31 POPEC 188      31.560  97.710  45.351  1.00  0.00           C
ATOM   3348 3C31 POPEC 188      31.630  99.140  45.891  1.00  0.00           C
ATOM   3351 4C31 POPEC 188      30.380  99.560  46.680  1.00  0.00           C
ATOM   3354 5C31 POPEC 188      30.350 101.070  46.940  1.00  0.00           C
ATOM   3357 6C31 POPEC 188      29.220 101.520  47.851  1.00  0.00           C
ATOM   3361  NH3 POPED 189      23.310 128.870  26.781  1.00  0.00           N
ATOM   3365  C12 POPED 189      22.570 127.990  27.741  1.00  0.00           C
ATOM   3368  C11 POPED 189      22.110 126.710  27.021  1.00  0.00           C
ATOM   3371  P   POPED 189      20.020 125.810  25.741  1.00  0.00           P
ATOM   3372  O13 POPED 189      19.890 125.710  24.271  1.00  0.00           O
ATOM   3373  O14 POPED 189      20.400 124.580  26.501  1.00  0.00           O
ATOM   3374  O11 POPED 189      18.680 126.370  26.382  1.00  0.00           O
ATOM   3375  O12 POPED 189      21.020 126.980  26.131  1.00  0.00           O
ATOM   3376  C1  POPED 189      18.660 127.050  27.640  1.00  0.00           C
ATOM   3379  C2  POPED 189      18.200 126.130  28.812  1.00  0.00           C
ATOM   3381  O21 POPED 189      17.150 126.760  29.571  1.00  0.00           O
ATOM   3382  C21 POPED 189      17.490 127.630  30.512  1.00  0.00           C
ATOM   3383  O22 POPED 189      18.560 128.210  30.601  1.00  0.00           O
ATOM   3384  C22 POPED 189      16.310 127.760  31.502  1.00  0.00           C
ATOM   3387  C3  POPED 189      19.390 125.600  29.691  1.00  0.00           C
ATOM   3390  O31 POPED 189      19.000 125.340  31.061  1.00  0.00           O
ATOM   3391  C31 POPED 189      18.450 124.170  31.291  1.00  0.00           C
ATOM   3392  O32 POPED 189      18.340 123.260  30.491  1.00  0.00           O
ATOM   3393  C32 POPED 189      18.030 124.080  32.762  1.00  0.00           C
ATOM   3396  C23 POPED 189      16.490 128.880  32.552  1.00  0.00           C
ATOM   3399  C24 POPED 189      17.500 128.540  33.651  1.00  0.00           C
ATOM   3402  C25 POPED 189      16.900 127.860  34.891  1.00  0.00           C
ATOM   3405  C26 POPED 189      18.030 127.450  35.842  1.00  0.00           C
ATOM   3408  C27 POPED 189      17.580 126.870  37.181  1.00  0.00           C
ATOM   3411  C28 POPED 189      18.760 126.590  38.142  1.00  0.00           C
ATOM   3414  C29 POPED 189      19.150 127.780  38.991  1.00  0.00           C
ATOM   3416 0C21 POPED 189      18.670 128.060  40.220  1.00  0.00           C
ATOM   3418 1C21 POPED 189      17.640 127.260  40.982  1.00  0.00           C
ATOM   3421 2C21 POPED 189      17.930 127.040  42.481  1.00  0.00           C
ATOM   3424 3C21 POPED 189      16.850 126.150  43.111  1.00  0.00           C
ATOM   3427 4C21 POPED 189      16.980 125.960  44.631  1.00  0.00           C
ATOM   3430 5C21 POPED 189      15.900 125.000  45.182  1.00  0.00           C
ATOM   3433 6C21 POPED 189      15.400 125.320  46.601  1.00  0.00           C
ATOM   3436 7C21 POPED 189      14.720 124.100  47.250  1.00  0.00           C
ATOM   3439 8C21 POPED 189      14.100 124.340  48.632  1.00  0.00           C
ATOM   3443  C33 POPED 189      16.730 123.280  33.012  1.00  0.00           C
ATOM   3446  C34 POPED 189      16.540 123.030  34.511  1.00  0.00           C
ATOM   3449  C35 POPED 189      15.190 122.390  34.891  1.00  0.00           C
ATOM   3452  C36 POPED 189      15.060 120.940  34.410  1.00  0.00           C
ATOM   3455  C37 POPED 189      13.740 120.270  34.841  1.00  0.00           C
ATOM   3458  C38 POPED 189      13.910 119.190  35.922  1.00  0.00           C
ATOM   3461  C39 POPED 189      14.440 119.740  37.251  1.00  0.00           C
ATOM   3464 0C31 POPED 189      14.400 118.680  38.361  1.00  0.00           C
ATOM   3467 1C31 POPED 189      15.230 119.090  39.591  1.00  0.00           C
ATOM   3470 2C31 POPED 189      15.170 118.060  40.731  1.00  0.00           C
ATOM   3473 3C31 POPED 189      13.940 118.240  41.632  1.00  0.00           C
ATOM   3476 4C31 POPED 189      14.180 119.310  42.701  1.00  0.00           C
ATOM   3479 5C31 POPED 189      12.930 119.610  43.531  1.00  0.00           C
ATOM   3482 6C31 POPED 189      13.130 120.770  44.510  1.00  0.00           C
ATOM   3486  NH3 POPEE 190       7.790  66.310  29.891  1.00  0.00           N
ATOM   3490  C12 POPEE 190       7.310  65.710  31.182  1.00  0.00           C
ATOM   3493  C11 POPEE 190       5.810  65.350  31.141  1.00  0.00           C
ATOM   3496  P   POPEE 190       4.830  67.850  30.842  1.00  0.00           P
ATOM   3497  O13 POPEE 190       3.380  68.190  30.772  1.00  0.00           O
ATOM   3498  O14 POPEE 190       5.660  67.960  29.611  1.00  0.00           O
ATOM   3499  O11 POPEE 190       5.540  68.700  31.972  1.00  0.00           O
ATOM   3500  O12 POPEE 190       4.960  66.430  31.481  1.00  0.00           O
ATOM   3501  C1  POPEE 190       4.810  69.100  33.152  1.00  0.00           C
ATOM   3504  C2  POPEE 190       4.420  67.890  34.062  1.00  0.00           C
ATOM   3506  O21 POPEE 190       3.520  68.210  35.132  1.00  0.00           O
ATOM   3507  C21 POPEE 190       3.910  69.010  36.102  1.00  0.00           C
ATOM   3508  O22 POPEE 190       4.800  69.830  36.062  1.00  0.00           O
ATOM   3509  C22 POPEE 190       3.070  68.700  37.340  1.00  0.00           C
ATOM   3512  C3  POPEE 190       5.610  67.000  34.561  1.00  0.00           C
ATOM   3515  O31 POPEE 190       6.580  67.710  35.351  1.00  0.00           O
ATOM   3516  C31 POPEE 190       7.860  67.410  35.140  1.00  0.00           C
ATOM   3517  O32 POPEE 190       8.270  66.560  34.371  1.00  0.00           O
ATOM   3518  C32 POPEE 190       8.770  68.220  36.081  1.00  0.00           C
ATOM   3521  C23 POPEE 190       3.980  68.290  38.521  1.00  0.00           C
ATOM   3524  C24 POPEE 190       3.230  67.640  39.691  1.00  0.00           C
ATOM   3527  C25 POPEE 190       2.550  68.610  40.660  1.00  0.00           C
ATOM   3530  C26 POPEE 190       2.100  67.900  41.940  1.00  0.00           C
ATOM   3533  C27 POPEE 190       1.340  68.820  42.902  1.00  0.00           C
ATOM   3536  C28 POPEE 190       0.890  68.100  44.192  1.00  0.00           C
ATOM   3539  C29 POPEE 190      -0.140  68.880  44.960  1.00  0.00           C
ATOM   3541 0C21 POPEE 190      -0.570  68.590  46.201  1.00  0.00           C
ATOM   3543 1C21 POPEE 190      -0.090  67.440  47.041  1.00  0.00           C
ATOM   3546 2C21 POPEE 190       1.060  67.850  47.991  1.00  0.00           C
ATOM   3549 3C21 POPEE 190       0.580  68.570  49.262  1.00  0.00           C
ATOM   3552 4C21 POPEE 190       1.750  69.080  50.111  1.00  0.00           C
ATOM   3555 5C21 POPEE 190       1.460  69.120  51.621  1.00  0.00           C
ATOM   3558 6C21 POPEE 190       1.610  67.740  52.291  1.00  0.00           C
ATOM   3561 7C21 POPEE 190       1.590  67.830  53.820  1.00  0.00           C
ATOM   3564 8C21 POPEE 190       2.040  66.530  54.491  1.00  0.00           C
ATOM   3568  C33 POPEE 190       8.050  69.270  36.962  1.00  0.00           C
ATOM   3571  C34 POPEE 190       8.970  69.920  38.001  1.00  0.00           C
ATOM   3574  C35 POPEE 190       8.160  70.600  39.111  1.00  0.00           C
ATOM   3577  C36 POPEE 190       8.710  71.960  39.541  1.00  0.00           C
ATOM   3580  C37 POPEE 190       7.850  72.670  40.590  1.00  0.00           C
ATOM   3583  C38 POPEE 190       8.350  74.080  40.982  1.00  0.00           C
ATOM   3586  C39 POPEE 190       8.250  75.150  39.870  1.00  0.00           C
ATOM   3589 0C31 POPEE 190       6.800  75.560  39.551  1.00  0.00           C
ATOM   3592 1C31 POPEE 190       6.700  76.570  38.402  1.00  0.00           C
ATOM   3595 2C31 POPEE 190       5.250  77.000  38.142  1.00  0.00           C
ATOM   3598 3C31 POPEE 190       4.770  78.110  39.082  1.00  0.00           C
ATOM   3601 4C31 POPEE 190       3.270  78.410  38.961  1.00  0.00           C
ATOM   3604 5C31 POPEE 190       2.840  79.630  39.781  1.00  0.00           C
ATOM   3607 6C31 POPEE 190       1.360  80.000  39.621  1.00  0.00           C
ATOM   3611  NH3 POPEF 191     107.690  65.460  34.812  1.00  0.00           N
ATOM   3615  C12 POPEF 191     106.950  66.750  35.041  1.00  0.00           C
ATOM   3618  C11 POPEF 191     105.450  66.470  35.171  1.00  0.00           C
ATOM   3621  P   POPEF 191     103.180  67.580  35.771  1.00  0.00           P
ATOM   3622  O13 POPEF 191     102.500  68.630  34.992  1.00  0.00           O
ATOM   3623  O14 POPEF 191     102.670  66.210  35.642  1.00  0.00           O
ATOM   3624  O11 POPEF 191     103.020  68.000  37.271  1.00  0.00           O
ATOM   3625  O12 POPEF 191     104.760  67.670  35.521  1.00  0.00           O
ATOM   3626  C1  POPEF 191     104.120  68.230  38.121  1.00  0.00           C
ATOM   3629  C2  POPEF 191     103.650  68.210  39.581  1.00  0.00           C
ATOM   3631  O21 POPEF 191     104.680  68.860  40.332  1.00  0.00           O
ATOM   3632  C21 POPEF 191     104.270  69.650  41.320  1.00  0.00           C
ATOM   3633  O22 POPEF 191     103.120  69.810  41.671  1.00  0.00           O
ATOM   3634  C22 POPEF 191     105.510  70.330  41.902  1.00  0.00           C
ATOM   3637  C3  POPEF 191     103.460  66.730  40.021  1.00  0.00           C
ATOM   3640  O31 POPEF 191     102.580  66.520  41.140  1.00  0.00           O
ATOM   3641  C31 POPEF 191     103.160  66.670  42.331  1.00  0.00           C
ATOM   3642  O32 POPEF 191     104.300  67.070  42.500  1.00  0.00           O
ATOM   3643  C32 POPEF 191     102.270  66.160  43.451  1.00  0.00           C
ATOM   3646  C23 POPEF 191     105.170  71.550  42.771  1.00  0.00           C
ATOM   3649  C24 POPEF 191     104.560  71.170  44.121  1.00  0.00           C
ATOM   3652  C25 POPEF 191     105.140  72.020  45.262  1.00  0.00           C
ATOM   3655  C26 POPEF 191     104.220  72.030  46.481  1.00  0.00           C
ATOM   3658  C27 POPEF 191     104.980  72.100  47.822  1.00  0.00           C
ATOM   3661  C28 POPEF 191     105.100  70.730  48.521  1.00  0.00           C
ATOM   3664  C29 POPEF 191     106.130  69.790  47.930  1.00  0.00           C
ATOM   3666 0C21 POPEF 191     106.910  68.950  48.632  1.00  0.00           C
ATOM   3668 1C21 POPEF 191     106.940  68.800  50.141  1.00  0.00           C
ATOM   3671 2C21 POPEF 191     108.380  68.860  50.690  1.00  0.00           C
ATOM   3674 3C21 POPEF 191     109.170  67.580  50.421  1.00  0.00           C
ATOM   3677 4C21 POPEF 191     110.610  67.650  50.922  1.00  0.00           C
ATOM   3680 5C21 POPEF 191     111.540  68.350  49.911  1.00  0.00           C
ATOM   3683 6C21 POPEF 191     112.890  68.670  50.550  1.00  0.00           C
ATOM   3686 7C21 POPEF 191     113.690  69.750  49.820  1.00  0.00           C
ATOM   3689 8C21 POPEF 191     114.720  70.380  50.751  1.00  0.00           C
ATOM   3693  C33 POPEF 191     102.930  66.330  44.852  1.00  0.00           C
ATOM   3696  C34 POPEF 191     102.170  67.310  45.751  1.00  0.00           C
ATOM   3699  C35 POPEF 191     103.010  67.870  46.910  1.00  0.00           C
ATOM   3702  C36 POPEF 191     103.550  66.860  47.930  1.00  0.00           C
ATOM   3705  C37 POPEF 191     102.480  65.990  48.611  1.00  0.00           C
ATOM   3708  C38 POPEF 191     102.990  65.280  49.882  1.00  0.00           C
ATOM   3711  C39 POPEF 191     103.150  66.240  51.070  1.00  0.00           C
ATOM   3714 0C31 POPEF 191     103.750  65.610  52.331  1.00  0.00           C
ATOM   3717 1C31 POPEF 191     103.640  66.590  53.511  1.00  0.00           C
ATOM   3720 2C31 POPEF 191     104.160  66.090  54.861  1.00  0.00           C
ATOM   3723 3C31 POPEF 191     105.640  65.710  54.890  1.00  0.00           C
ATOM   3726 4C31 POPEF 191     106.610  66.800  54.440  1.00  0.00           C
ATOM   3729 5C31 POPEF 191     108.070  66.400  54.701  1.00  0.00           C
ATOM   3732 6C31 POPEF 191     109.070  67.530  54.481  1.00  0.00           C
ATOM   3736  NH3 POPEG 192      69.610  27.410  31.000  1.00  0.00           N
ATOM   3740  C12 POPEG 192      70.230  28.770  30.871  1.00  0.00           C
ATOM   3743  C11 POPEG 192      69.800  29.700  32.021  1.00  0.00           C
ATOM   3746  P   POPEG 192      70.610  32.190  31.651  1.00  0.00           P
ATOM   3747  O13 POPEG 192      71.830  32.990  31.920  1.00  0.00           O
ATOM   3748  O14 POPEG 192      70.240  31.980  30.231  1.00  0.00           O
ATOM   3749  O11 POPEG 192      69.370  32.810  32.401  1.00  0.00           O
ATOM   3750  O12 POPEG 192      70.780  30.720  32.261  1.00  0.00           O
ATOM   3751  C1  POPEG 192      68.760  32.320  33.591  1.00  0.00           C
ATOM   3754  C2  POPEG 192      69.130  33.220  34.791  1.00  0.00           C
ATOM   3756  O21 POPEG 192      68.870  32.580  36.052  1.00  0.00           O
ATOM   3757  C21 POPEG 192      69.550  31.500  36.361  1.00  0.00           C
ATOM   3758  O22 POPEG 192      70.500  31.030  35.761  1.00  0.00           O
ATOM   3759  C22 POPEG 192      68.920  30.930  37.651  1.00  0.00           C
ATOM   3762  C3  POPEG 192      68.280  34.520  34.732  1.00  0.00           C
ATOM   3765  O31 POPEG 192      68.580  35.400  35.831  1.00  0.00           O
ATOM   3766  C31 POPEG 192      69.690  36.100  35.681  1.00  0.00           C
ATOM   3767  O32 POPEG 192      70.440  36.030  34.722  1.00  0.00           O
ATOM   3768  C32 POPEG 192      69.830  37.100  36.851  1.00  0.00           C
ATOM   3771  C23 POPEG 192      69.100  31.840  38.901  1.00  0.00           C
ATOM   3774  C24 POPEG 192      67.960  31.670  39.922  1.00  0.00           C
ATOM   3777  C25 POPEG 192      68.100  32.550  41.181  1.00  0.00           C
ATOM   3780  C26 POPEG 192      69.120  32.030  42.201  1.00  0.00           C
ATOM   3783  C27 POPEG 192      68.990  32.750  43.552  1.00  0.00           C
ATOM   3786  C28 POPEG 192      69.800  32.130  44.711  1.00  0.00           C
ATOM   3789  C29 POPEG 192      69.350  30.740  45.062  1.00  0.00           C
ATOM   3791 0C21 POPEG 192      69.720  30.060  46.172  1.00  0.00           C
ATOM   3793 1C21 POPEG 192      70.690  30.560  47.221  1.00  0.00           C
ATOM   3796 2C21 POPEG 192      71.880  29.600  47.382  1.00  0.00           C
ATOM   3799 3C21 POPEG 192      72.650  29.350  46.070  1.00  0.00           C
ATOM   3802 4C21 POPEG 192      73.920  28.510  46.280  1.00  0.00           C
ATOM   3805 5C21 POPEG 192      73.630  27.050  46.632  1.00  0.00           C
ATOM   3808 6C21 POPEG 192      74.530  26.540  47.771  1.00  0.00           C
ATOM   3811 7C21 POPEG 192      74.110  25.140  48.241  1.00  0.00           C
ATOM   3814 8C21 POPEG 192      74.990  24.610  49.361  1.00  0.00           C
ATOM   3818  C33 POPEG 192      68.710  37.140  37.921  1.00  0.00           C
ATOM   3821  C34 POPEG 192      69.090  36.500  39.271  1.00  0.00           C
ATOM   3824  C35 POPEG 192      67.980  36.670  40.332  1.00  0.00           C
ATOM   3827  C36 POPEG 192      68.470  36.620  41.791  1.00  0.00           C
ATOM   3830  C37 POPEG 192      67.390  37.070  42.801  1.00  0.00           C
ATOM   3833  C38 POPEG 192      67.870  36.980  44.251  1.00  0.00           C
ATOM   3836  C39 POPEG 192      66.920  37.630  45.271  1.00  0.00           C
ATOM   3839 0C31 POPEG 192      67.430  37.480  46.711  1.00  0.00           C
ATOM   3842 1C31 POPEG 192      66.660  38.340  47.720  1.00  0.00           C
ATOM   3845 2C31 POPEG 192      67.100  38.130  49.180  1.00  0.00           C
ATOM   3848 3C31 POPEG 192      66.780  36.750  49.771  1.00  0.00           C
ATOM   3851 4C31 POPEG 192      65.310  36.370  49.602  1.00  0.00           C
ATOM   3854 5C31 POPEG 192      64.890  35.130  50.391  1.00  0.00           C
ATOM   3857 6C31 POPEG 192      63.600  34.500  49.852  1.00  0.00           C
ATOM   3861  NH3 POPEH 193      78.860  29.140  32.242  1.00  0.00           N
ATOM   3865  C12 POPEH 193      77.890  28.000  32.162  1.00  0.00           C
ATOM   3868  C11 POPEH 193      78.200  27.020  31.000  1.00  0.00           C
ATOM   3871  P   POPEH 193      75.790  26.920  29.891  1.00  0.00           P
ATOM   3872  O13 POPEH 193      75.720  26.410  28.482  1.00  0.00           O
ATOM   3873  O14 POPEH 193      75.740  28.390  30.062  1.00  0.00           O
ATOM   3874  O11 POPEH 193      74.590  26.280  30.701  1.00  0.00           O
ATOM   3875  O12 POPEH 193      77.050  26.280  30.621  1.00  0.00           O
ATOM   3876  C1  POPEH 193      74.490  24.850  30.881  1.00  0.00           C
ATOM   3879  C2  POPEH 193      74.390  24.400  32.370  1.00  0.00           C
ATOM   3881  O21 POPEH 193      73.410  25.190  33.082  1.00  0.00           O
ATOM   3882  C21 POPEH 193      72.790  24.560  34.082  1.00  0.00           C
ATOM   3883  O22 POPEH 193      72.990  23.410  34.431  1.00  0.00           O
ATOM   3884  C22 POPEH 193      71.770  25.490  34.761  1.00  0.00           C
ATOM   3887  C3  POPEH 193      75.790  24.500  33.041  1.00  0.00           C
ATOM   3890  O31 POPEH 193      75.770  23.990  34.381  1.00  0.00           O
ATOM   3891  C31 POPEH 193      76.090  22.710  34.550  1.00  0.00           C
ATOM   3892  O32 POPEH 193      76.530  21.970  33.701  1.00  0.00           O
ATOM   3893  C32 POPEH 193      75.840  22.360  36.031  1.00  0.00           C
ATOM   3896  C23 POPEH 193      70.440  24.750  35.090  1.00  0.00           C
ATOM   3899  C24 POPEH 193      69.440  25.500  35.992  1.00  0.00           C
ATOM   3902  C25 POPEH 193      69.980  26.020  37.340  1.00  0.00           C
ATOM   3905  C26 POPEH 193      68.900  26.000  38.431  1.00  0.00           C
ATOM   3908  C27 POPEH 193      69.290  26.680  39.761  1.00  0.00           C
ATOM   3911  C28 POPEH 193      68.220  26.430  40.852  1.00  0.00           C
ATOM   3914  C29 POPEH 193      68.150  27.510  41.910  1.00  0.00           C
ATOM   3916 0C21 POPEH 193      67.870  27.340  43.211  1.00  0.00           C
ATOM   3918 1C21 POPEH 193      67.610  26.050  43.951  1.00  0.00           C
ATOM   3921 2C21 POPEH 193      68.340  26.060  45.312  1.00  0.00           C
ATOM   3924 3C21 POPEH 193      68.190  24.750  46.111  1.00  0.00           C
ATOM   3927 4C21 POPEH 193      69.060  24.810  47.370  1.00  0.00           C
ATOM   3930 5C21 POPEH 193      69.080  23.530  48.222  1.00  0.00           C
ATOM   3933 6C21 POPEH 193      70.070  23.690  49.391  1.00  0.00           C
ATOM   3936 7C21 POPEH 193      70.140  22.490  50.332  1.00  0.00           C
ATOM   3939 8C21 POPEH 193      71.100  22.740  51.501  1.00  0.00           C
ATOM   3943  C33 POPEH 193      76.360  20.970  36.512  1.00  0.00           C
ATOM   3946  C34 POPEH 193      76.180  20.810  38.031  1.00  0.00           C
ATOM   3949  C35 POPEH 193      76.880  19.580  38.632  1.00  0.00           C
ATOM   3952  C36 POPEH 193      76.900  19.570  40.182  1.00  0.00           C
ATOM   3955  C37 POPEH 193      77.840  18.490  40.751  1.00  0.00           C
ATOM   3958  C38 POPEH 193      78.010  18.540  42.281  1.00  0.00           C
ATOM   3961  C39 POPEH 193      76.670  18.440  43.012  1.00  0.00           C
ATOM   3964 0C31 POPEH 193      76.780  18.040  44.491  1.00  0.00           C
ATOM   3967 1C31 POPEH 193      75.400  17.670  45.070  1.00  0.00           C
ATOM   3970 2C31 POPEH 193      75.190  18.160  46.512  1.00  0.00           C
ATOM   3973 3C31 POPEH 193      74.860  19.650  46.610  1.00  0.00           C
ATOM   3976 4C31 POPEH 193      73.410  19.990  46.210  1.00  0.00           C
ATOM   3979 5C31 POPEH 193      73.140  21.500  46.172  1.00  0.00           C
ATOM   3982 6C31 POPEH 193      71.690  21.840  45.821  1.00  0.00           C
ATOM   3986  NH3 POPEI 194      97.180  53.840  36.201  1.00  0.00           N
ATOM   3990  C12 POPEI 194      96.060  52.960  36.652  1.00  0.00           C
ATOM   3993  C11 POPEI 194      94.920  53.800  37.242  1.00  0.00           C
ATOM   3996  P   POPEI 194      93.140  55.550  36.351  1.00  0.00           P
ATOM   3997  O13 POPEI 194      93.800  56.850  36.102  1.00  0.00           O
ATOM   3998  O14 POPEI 194      91.870  55.240  35.652  1.00  0.00           O
ATOM   3999  O11 POPEI 194      92.830  55.530  37.902  1.00  0.00           O
ATOM   4000  O12 POPEI 194      94.190  54.390  36.172  1.00  0.00           O
ATOM   4001  C1  POPEI 194      92.180  56.710  38.422  1.00  0.00           C
ATOM   4004  C2  POPEI 194      90.990  56.320  39.321  1.00  0.00           C
ATOM   4006  O21 POPEI 194      90.830  57.340  40.322  1.00  0.00           O
ATOM   4007  C21 POPEI 194      90.330  58.480  39.901  1.00  0.00           C
ATOM   4008  O22 POPEI 194      89.880  58.710  38.791  1.00  0.00           O
ATOM   4009  C22 POPEI 194      90.400  59.510  41.041  1.00  0.00           C
ATOM   4012  C3  POPEI 194      91.270  54.970  40.041  1.00  0.00           C
ATOM   4015  O31 POPEI 194      90.600  54.880  41.312  1.00  0.00           O
ATOM   4016  C31 POPEI 194      90.850  53.740  41.910  1.00  0.00           C
ATOM   4017  O32 POPEI 194      91.310  52.740  41.382  1.00  0.00           O
ATOM   4018  C32 POPEI 194      90.530  53.860  43.391  1.00  0.00           C
ATOM   4021  C23 POPEI 194      91.120  59.010  42.312  1.00  0.00           C
ATOM   4024  C24 POPEI 194      91.320  60.100  43.371  1.00  0.00           C
ATOM   4027  C25 POPEI 194      90.310  60.050  44.531  1.00  0.00           C
ATOM   4030  C26 POPEI 194      90.590  61.110  45.620  1.00  0.00           C
ATOM   4033  C27 POPEI 194      89.390  61.280  46.562  1.00  0.00           C
ATOM   4036  C28 POPEI 194      89.550  62.270  47.731  1.00  0.00           C
ATOM   4039  C29 POPEI 194      88.300  62.260  48.590  1.00  0.00           C
ATOM   4041 0C21 POPEI 194      87.620  63.330  49.071  1.00  0.00           C
ATOM   4043 1C21 POPEI 194      87.990  64.790  48.942  1.00  0.00           C
ATOM   4046 2C21 POPEI 194      87.570  65.610  50.181  1.00  0.00           C
ATOM   4049 3C21 POPEI 194      86.040  65.830  50.271  1.00  0.00           C
ATOM   4052 4C21 POPEI 194      85.460  65.580  51.680  1.00  0.00           C
ATOM   4055 5C21 POPEI 194      85.940  66.600  52.731  1.00  0.00           C
ATOM   4058 6C21 POPEI 194      85.240  66.390  54.082  1.00  0.00           C
ATOM   4061 7C21 POPEI 194      85.630  67.440  55.132  1.00  0.00           C
ATOM   4064 8C21 POPEI 194      84.950  67.220  56.481  1.00  0.00           C
ATOM   4068  C33 POPEI 194      91.030  52.620  44.142  1.00  0.00           C
ATOM   4071  C34 POPEI 194      91.270  52.890  45.620  1.00  0.00           C
ATOM   4074  C35 POPEI 194      91.990  51.700  46.260  1.00  0.00           C
ATOM   4077  C36 POPEI 194      92.510  52.000  47.670  1.00  0.00           C
ATOM   4080  C37 POPEI 194      92.830  50.710  48.412  1.00  0.00           C
ATOM   4083  C38 POPEI 194      93.590  50.910  49.721  1.00  0.00           C
ATOM   4086  C39 POPEI 194      93.320  49.780  50.711  1.00  0.00           C
ATOM   4089 0C31 POPEI 194      94.390  49.640  51.791  1.00  0.00           C
ATOM   4092 1C31 POPEI 194      93.860  48.900  53.021  1.00  0.00           C
ATOM   4095 2C31 POPEI 194      94.870  48.710  54.160  1.00  0.00           C
ATOM   4098 3C31 POPEI 194      95.650  49.990  54.510  1.00  0.00           C
ATOM   4101 4C31 POPEI 194      96.230  49.980  55.931  1.00  0.00           C
ATOM   4104 5C31 POPEI 194      96.880  51.330  56.281  1.00  0.00           C
ATOM   4107 6C31 POPEI 194      97.430  51.380  57.710  1.00  0.00           C
ATOM   4111  NH3 POPEJ 195     118.000  83.970  74.111  1.00  0.00           N
ATOM   4115  C12 POPEJ 195     118.040  85.170  75.010  1.00  0.00           C
ATOM   4118  C11 POPEJ 195     119.450  85.340  75.621  1.00  0.00           C
ATOM   4121  P   POPEJ 195     121.680  86.360  74.611  1.00  0.00           P
ATOM   4122  O13 POPEJ 195     122.030  87.620  73.922  1.00  0.00           O
ATOM   4123  O14 POPEJ 195     122.470  86.060  75.812  1.00  0.00           O
ATOM   4124  O11 POPEJ 195     121.840  85.150  73.601  1.00  0.00           O
ATOM   4125  O12 POPEJ 195     120.130  86.380  74.940  1.00  0.00           O
ATOM   4126  C1  POPEJ 195     123.110  84.560  73.290  1.00  0.00           C
ATOM   4129  C2  POPEJ 195     123.500  84.770  71.790  1.00  0.00           C
ATOM   4131  O21 POPEJ 195     124.840  84.320  71.480  1.00  0.00           O
ATOM   4132  C21 POPEJ 195     125.120  83.020  71.590  1.00  0.00           C
ATOM   4133  O22 POPEJ 195     124.380  82.150  72.011  1.00  0.00           O
ATOM   4134  C22 POPEJ 195     126.510  82.770  71.021  1.00  0.00           C
ATOM   4137  C3  POPEJ 195     123.390  86.290  71.461  1.00  0.00           C
ATOM   4140  O31 POPEJ 195     124.120  86.670  70.281  1.00  0.00           O
ATOM   4141  C31 POPEJ 195     123.470  86.510  69.152  1.00  0.00           C
ATOM   4142  O32 POPEJ 195     122.360  86.050  69.001  1.00  0.00           O
ATOM   4143  C32 POPEJ 195     124.360  87.080  68.051  1.00  0.00           C
ATOM   4146  C23 POPEJ 195     126.490  82.600  69.480  1.00  0.00           C
ATOM   4149  C24 POPEJ 195     127.900  82.380  68.911  1.00  0.00           C
ATOM   4152  C25 POPEJ 195     127.900  82.480  67.382  1.00  0.00           C
ATOM   4155  C26 POPEJ 195     129.200  82.000  66.722  1.00  0.00           C
ATOM   4158  C27 POPEJ 195     129.120  82.200  65.201  1.00  0.00           C
ATOM   4161  C28 POPEJ 195     130.050  81.290  64.371  1.00  0.00           C
ATOM   4164  C29 POPEJ 195     129.900  81.690  62.921  1.00  0.00           C
ATOM   4166 0C21 POPEJ 195     129.770  80.900  61.840  1.00  0.00           C
ATOM   4168 1C21 POPEJ 195     129.840  79.400  61.791  1.00  0.00           C
ATOM   4171 2C21 POPEJ 195     130.580  78.910  60.521  1.00  0.00           C
ATOM   4174 3C21 POPEJ 195     132.040  79.370  60.442  1.00  0.00           C
ATOM   4177 4C21 POPEJ 195     132.760  78.840  59.192  1.00  0.00           C
ATOM   4180 5C21 POPEJ 195     134.180  79.380  59.062  1.00  0.00           C
ATOM   4183 6C21 POPEJ 195     134.870  78.950  57.762  1.00  0.00           C
ATOM   4186 7C21 POPEJ 195     136.390  79.140  57.812  1.00  0.00           C
ATOM   4189 8C21 POPEJ 195     137.100  78.830  56.491  1.00  0.00           C
ATOM   4193  C33 POPEJ 195     123.990  86.610  66.641  1.00  0.00           C
ATOM   4196  C34 POPEJ 195     124.470  87.600  65.582  1.00  0.00           C
ATOM   4199  C35 POPEJ 195     123.590  87.510  64.340  1.00  0.00           C
ATOM   4202  C36 POPEJ 195     123.830  88.630  63.321  1.00  0.00           C
ATOM   4205  C37 POPEJ 195     122.530  88.930  62.582  1.00  0.00           C
ATOM   4208  C38 POPEJ 195     122.680  89.950  61.451  1.00  0.00           C
ATOM   4211  C39 POPEJ 195     121.370  90.140  60.681  1.00  0.00           C
ATOM   4214 0C31 POPEJ 195     120.250  90.770  61.530  1.00  0.00           C
ATOM   4217 1C31 POPEJ 195     119.000  91.060  60.691  1.00  0.00           C
ATOM   4220 2C31 POPEJ 195     117.980  91.950  61.421  1.00  0.00           C
ATOM   4223 3C31 POPEJ 195     116.810  92.340  60.501  1.00  0.00           C
ATOM   4226 4C31 POPEJ 195     115.850  93.360  61.140  1.00  0.00           C
ATOM   4229 5C31 POPEJ 195     114.730  93.760  60.181  1.00  0.00           C
ATOM   4232 6C31 POPEJ 195     113.720  94.740  60.791  1.00  0.00           C
ATOM   4236  NH3 POPEK 196      43.980  59.870  30.122  1.00  0.00           N
ATOM   4240  C12 POPEK 196      43.720  58.980  28.921  1.00  0.00           C
ATOM   4243  C11 POPEK 196      44.440  57.600  29.002  1.00  0.00           C
ATOM   4246  P   POPEK 196      43.550  55.230  28.022  1.00  0.00           P
ATOM   4247  O13 POPEK 196      43.120  54.890  29.392  1.00  0.00           O
ATOM   4248  O14 POPEK 196      42.490  55.080  26.991  1.00  0.00           O
ATOM   4249  O11 POPEK 196      44.820  54.400  27.632  1.00  0.00           O
ATOM   4250  O12 POPEK 196      43.970  56.760  27.952  1.00  0.00           O
ATOM   4251  C1  POPEK 196      46.080  54.510  28.291  1.00  0.00           C
ATOM   4254  C2  POPEK 196      46.090  53.720  29.631  1.00  0.00           C
ATOM   4256  O21 POPEK 196      45.980  54.680  30.712  1.00  0.00           O
ATOM   4257  C21 POPEK 196      45.250  54.290  31.741  1.00  0.00           C
ATOM   4258  O22 POPEK 196      44.860  53.150  31.951  1.00  0.00           O
ATOM   4259  C22 POPEK 196      44.950  55.500  32.660  1.00  0.00           C
ATOM   4262  C3  POPEK 196      47.370  52.850  29.792  1.00  0.00           C
ATOM   4265  O31 POPEK 196      47.150  51.880  30.821  1.00  0.00           O
ATOM   4266  C31 POPEK 196      48.120  51.040  31.121  1.00  0.00           C
ATOM   4267  O32 POPEK 196      49.110  50.820  30.431  1.00  0.00           O
ATOM   4268  C32 POPEK 196      47.900  50.590  32.562  1.00  0.00           C
ATOM   4271  C23 POPEK 196      43.610  55.390  33.472  1.00  0.00           C
ATOM   4274  C24 POPEK 196      43.750  55.370  35.010  1.00  0.00           C
ATOM   4277  C25 POPEK 196      43.630  56.740  35.691  1.00  0.00           C
ATOM   4280  C26 POPEK 196      43.730  56.670  37.232  1.00  0.00           C
ATOM   4283  C27 POPEK 196      42.420  56.680  38.041  1.00  0.00           C
ATOM   4286  C28 POPEK 196      42.560  56.400  39.561  1.00  0.00           C
ATOM   4289  C29 POPEK 196      43.360  57.450  40.301  1.00  0.00           C
ATOM   4291 0C21 POPEK 196      42.930  58.240  41.312  1.00  0.00           C
ATOM   4293 1C21 POPEK 196      41.550  58.290  41.902  1.00  0.00           C
ATOM   4296 2C21 POPEK 196      41.170  59.670  42.492  1.00  0.00           C
ATOM   4299 3C21 POPEK 196      41.970  60.090  43.731  1.00  0.00           C
ATOM   4302 4C21 POPEK 196      41.150  61.010  44.662  1.00  0.00           C
ATOM   4305 5C21 POPEK 196      41.800  61.280  46.021  1.00  0.00           C
ATOM   4308 6C21 POPEK 196      43.060  62.150  45.941  1.00  0.00           C
ATOM   4311 7C21 POPEK 196      43.590  62.580  47.312  1.00  0.00           C
ATOM   4314 8C21 POPEK 196      44.890  63.390  47.242  1.00  0.00           C
ATOM   4318  C33 POPEK 196      47.790  51.820  33.492  1.00  0.00           C
ATOM   4321  C34 POPEK 196      48.050  51.540  34.971  1.00  0.00           C
ATOM   4324  C35 POPEK 196      46.830  51.030  35.761  1.00  0.00           C
ATOM   4327  C36 POPEK 196      46.640  51.850  37.041  1.00  0.00           C
ATOM   4330  C37 POPEK 196      45.780  51.190  38.121  1.00  0.00           C
ATOM   4333  C38 POPEK 196      45.740  52.050  39.392  1.00  0.00           C
ATOM   4336  C39 POPEK 196      44.890  51.450  40.521  1.00  0.00           C
ATOM   4339 0C31 POPEK 196      45.400  50.070  40.961  1.00  0.00           C
ATOM   4342 1C31 POPEK 196      44.890  49.640  42.340  1.00  0.00           C
ATOM   4345 2C31 POPEK 196      45.710  50.230  43.492  1.00  0.00           C
ATOM   4348 3C31 POPEK 196      45.460  49.520  44.831  1.00  0.00           C
ATOM   4351 4C31 POPEK 196      44.050  49.720  45.402  1.00  0.00           C
ATOM   4354 5C31 POPEK 196      43.690  48.650  46.432  1.00  0.00           C
ATOM   4357 6C31 POPEK 196      42.260  48.760  46.961  1.00  0.00           C
ATOM   4361  NH3 POPEL 197      88.930  17.240  32.791  1.00  0.00           N
ATOM   4365  C12 POPEL 197      90.140  17.360  31.902  1.00  0.00           C
ATOM   4368  C11 POPEL 197      90.300  16.190  30.912  1.00  0.00           C
ATOM   4371  P   POPEL 197      91.810  14.200  31.741  1.00  0.00           P
ATOM   4372  O13 POPEL 197      90.510  13.670  32.211  1.00  0.00           O
ATOM   4373  O14 POPEL 197      92.650  13.310  30.902  1.00  0.00           O
ATOM   4374  O11 POPEL 197      92.640  14.650  32.991  1.00  0.00           O
ATOM   4375  O12 POPEL 197      91.590  15.570  31.011  1.00  0.00           O
ATOM   4376  C1  POPEL 197      92.060  15.300  34.111  1.00  0.00           C
ATOM   4379  C2  POPEL 197      91.760  14.300  35.262  1.00  0.00           C
ATOM   4381  O21 POPEL 197      91.630  14.990  36.512  1.00  0.00           O
ATOM   4382  C21 POPEL 197      90.580  15.790  36.591  1.00  0.00           C
ATOM   4383  O22 POPEL 197      89.720  15.910  35.730  1.00  0.00           O
ATOM   4384  C22 POPEL 197      90.680  16.620  37.882  1.00  0.00           C
ATOM   4387  C3  POPEL 197      92.880  13.230  35.340  1.00  0.00           C
ATOM   4390  O31 POPEL 197      92.580  12.200  36.291  1.00  0.00           O
ATOM   4391  C31 POPEL 197      93.090  12.200  37.531  1.00  0.00           C
ATOM   4392  O32 POPEL 197      92.910  11.290  38.320  1.00  0.00           O
ATOM   4393  C32 POPEL 197      93.970  13.390  37.921  1.00  0.00           C
ATOM   4396  C23 POPEL 197      90.220  15.880  39.161  1.00  0.00           C
ATOM   4399  C24 POPEL 197      90.390  16.730  40.410  1.00  0.00           C
ATOM   4402  C25 POPEL 197      89.950  16.050  41.711  1.00  0.00           C
ATOM   4405  C26 POPEL 197      90.170  17.030  42.860  1.00  0.00           C
ATOM   4408  C27 POPEL 197      89.800  16.510  44.251  1.00  0.00           C
ATOM   4411  C28 POPEL 197      90.140  17.610  45.271  1.00  0.00           C
ATOM   4414  C29 POPEL 197      89.600  17.360  46.652  1.00  0.00           C
ATOM   4416 0C21 POPEL 197      90.270  17.470  47.801  1.00  0.00           C
ATOM   4418 1C21 POPEL 197      91.720  17.840  47.980  1.00  0.00           C
ATOM   4421 2C21 POPEL 197      92.440  16.910  48.981  1.00  0.00           C
ATOM   4424 3C21 POPEL 197      91.750  16.870  50.351  1.00  0.00           C
ATOM   4427 4C21 POPEL 197      92.470  16.090  51.451  1.00  0.00           C
ATOM   4430 5C21 POPEL 197      91.590  15.950  52.701  1.00  0.00           C
ATOM   4433 6C21 POPEL 197      90.950  17.290  53.111  1.00  0.00           C
ATOM   4436 7C21 POPEL 197      90.300  17.300  54.491  1.00  0.00           C
ATOM   4439 8C21 POPEL 197      89.700  18.670  54.820  1.00  0.00           C
ATOM   4443  C33 POPEL 197      94.270  13.400  39.441  1.00  0.00           C
ATOM   4446  C34 POPEL 197      94.920  14.700  39.901  1.00  0.00           C
ATOM   4449  C35 POPEL 197      95.030  14.820  41.420  1.00  0.00           C
ATOM   4452  C36 POPEL 197      95.590  16.180  41.861  1.00  0.00           C
ATOM   4455  C37 POPEL 197      95.660  16.360  43.381  1.00  0.00           C
ATOM   4458  C38 POPEL 197      96.240  17.730  43.771  1.00  0.00           C
ATOM   4461  C39 POPEL 197      96.580  17.900  45.252  1.00  0.00           C
ATOM   4464 0C31 POPEL 197      97.730  16.990  45.681  1.00  0.00           C
ATOM   4467 1C31 POPEL 197      98.540  17.510  46.881  1.00  0.00           C
ATOM   4470 2C31 POPEL 197      99.430  16.400  47.460  1.00  0.00           C
ATOM   4473 3C31 POPEL 197     100.410  16.860  48.541  1.00  0.00           C
ATOM   4476 4C31 POPEL 197     101.270  15.680  49.021  1.00  0.00           C
ATOM   4479 5C31 POPEL 197     102.300  16.040  50.091  1.00  0.00           C
ATOM   4482 6C31 POPEL 197     103.110  14.830  50.561  1.00  0.00           C
ATOM   4486  NH3 POPEM 198      55.060  91.570  29.982  1.00  0.00           N
ATOM   4490  C12 POPEM 198      55.480  90.210  29.522  1.00  0.00           C
ATOM   4493  C11 POPEM 198      54.440  89.150  29.932  1.00  0.00           C
ATOM   4496  P   POPEM 198      52.390  88.960  28.261  1.00  0.00           P
ATOM   4497  O13 POPEM 198      51.550  90.020  27.671  1.00  0.00           O
ATOM   4498  O14 POPEM 198      53.400  88.330  27.361  1.00  0.00           O
ATOM   4499  O11 POPEM 198      51.420  87.850  28.820  1.00  0.00           O
ATOM   4500  O12 POPEM 198      53.130  89.530  29.532  1.00  0.00           O
ATOM   4501  C1  POPEM 198      51.880  86.700  29.550  1.00  0.00           C
ATOM   4504  C2  POPEM 198      51.930  86.950  31.081  1.00  0.00           C
ATOM   4506  O21 POPEM 198      51.750  85.690  31.762  1.00  0.00           O
ATOM   4507  C21 POPEM 198      52.210  85.660  33.001  1.00  0.00           C
ATOM   4508  O22 POPEM 198      52.940  86.510  33.500  1.00  0.00           O
ATOM   4509  C22 POPEM 198      51.880  84.310  33.641  1.00  0.00           C
ATOM   4512  C3  POPEM 198      50.820  87.960  31.471  1.00  0.00           C
ATOM   4515  O31 POPEM 198      50.610  88.040  32.892  1.00  0.00           O
ATOM   4516  C31 POPEM 198      49.730  88.950  33.241  1.00  0.00           C
ATOM   4517  O32 POPEM 198      49.240  89.790  32.492  1.00  0.00           O
ATOM   4518  C32 POPEM 198      49.440  88.870  34.732  1.00  0.00           C
ATOM   4521  C23 POPEM 198      51.460  84.410  35.122  1.00  0.00           C
ATOM   4524  C24 POPEM 198      52.000  83.260  35.982  1.00  0.00           C
ATOM   4527  C25 POPEM 198      51.640  83.490  37.451  1.00  0.00           C
ATOM   4530  C26 POPEM 198      52.050  82.370  38.422  1.00  0.00           C
ATOM   4533  C27 POPEM 198      51.730  82.780  39.870  1.00  0.00           C
ATOM   4536  C28 POPEM 198      51.950  81.670  40.912  1.00  0.00           C
ATOM   4539  C29 POPEM 198      50.660  81.060  41.371  1.00  0.00           C
ATOM   4541 0C21 POPEM 198      50.040  81.230  42.541  1.00  0.00           C
ATOM   4543 1C21 POPEM 198      50.460  82.030  43.750  1.00  0.00           C
ATOM   4546 2C21 POPEM 198      49.610  83.290  44.072  1.00  0.00           C
ATOM   4549 3C21 POPEM 198      48.110  83.030  44.300  1.00  0.00           C
ATOM   4552 4C21 POPEM 198      47.420  84.180  45.051  1.00  0.00           C
ATOM   4555 5C21 POPEM 198      45.880  84.150  44.960  1.00  0.00           C
ATOM   4558 6C21 POPEM 198      45.250  85.340  45.701  1.00  0.00           C
ATOM   4561 7C21 POPEM 198      43.720  85.320  45.660  1.00  0.00           C
ATOM   4564 8C21 POPEM 198      43.080  86.450  46.481  1.00  0.00           C
ATOM   4568  C33 POPEM 198      48.160  88.070  35.081  1.00  0.00           C
ATOM   4571  C34 POPEM 198      47.920  88.050  36.591  1.00  0.00           C
ATOM   4574  C35 POPEM 198      48.800  87.000  37.261  1.00  0.00           C
ATOM   4577  C36 POPEM 198      49.130  87.280  38.721  1.00  0.00           C
ATOM   4580  C37 POPEM 198      49.900  86.090  39.301  1.00  0.00           C
ATOM   4583  C38 POPEM 198      50.760  86.430  40.521  1.00  0.00           C
ATOM   4586  C39 POPEM 198      49.950  86.830  41.751  1.00  0.00           C
ATOM   4589 0C31 POPEM 198      50.890  87.020  42.951  1.00  0.00           C
ATOM   4592 1C31 POPEM 198      50.160  87.310  44.271  1.00  0.00           C
ATOM   4595 2C31 POPEM 198      51.160  87.330  45.430  1.00  0.00           C
ATOM   4598 3C31 POPEM 198      50.590  87.850  46.762  1.00  0.00           C
ATOM   4601 4C31 POPEM 198      49.600  86.890  47.431  1.00  0.00           C
ATOM   4604 5C31 POPEM 198      49.240  87.370  48.841  1.00  0.00           C
ATOM   4607 6C31 POPEM 198      48.160  86.530  49.531  1.00  0.00           C
ATOM   4611  NH3 POPEN 199      55.290 106.670  72.961  1.00  0.00           N
ATOM   4615  C12 POPEN 199      54.960 108.060  73.451  1.00  0.00           C
ATOM   4618  C11 POPEN 199      56.200 108.960  73.620  1.00  0.00           C
ATOM   4621  P   POPEN 199      58.380 107.570  74.492  1.00  0.00           P
ATOM   4622  O13 POPEN 199      58.980 107.430  75.831  1.00  0.00           O
ATOM   4623  O14 POPEN 199      57.930 106.340  73.771  1.00  0.00           O
ATOM   4624  O11 POPEN 199      59.400 108.350  73.581  1.00  0.00           O
ATOM   4625  O12 POPEN 199      57.110 108.510  74.620  1.00  0.00           O
ATOM   4626  C1  POPEN 199      59.250 108.610  72.190  1.00  0.00           C
ATOM   4629  C2  POPEN 199      60.230 107.800  71.291  1.00  0.00           C
ATOM   4631  O21 POPEN 199      59.640 107.530  70.001  1.00  0.00           O
ATOM   4632  C21 POPEN 199      58.640 106.670  69.940  1.00  0.00           C
ATOM   4633  O22 POPEN 199      58.070 106.150  70.882  1.00  0.00           O
ATOM   4634  C22 POPEN 199      58.190 106.570  68.502  1.00  0.00           C
ATOM   4637  C3  POPEN 199      60.900 106.550  71.900  1.00  0.00           C
ATOM   4640  O31 POPEN 199      61.960 106.160  71.002  1.00  0.00           O
ATOM   4641  C31 POPEN 199      62.040 104.890  70.660  1.00  0.00           C
ATOM   4642  O32 POPEN 199      61.320 104.010  71.120  1.00  0.00           O
ATOM   4643  C32 POPEN 199      63.250 104.690  69.730  1.00  0.00           C
ATOM   4646  C23 POPEN 199      57.290 105.340  68.230  1.00  0.00           C
ATOM   4649  C24 POPEN 199      57.420 104.960  66.762  1.00  0.00           C
ATOM   4652  C25 POPEN 199      57.020 103.540  66.361  1.00  0.00           C
ATOM   4655  C26 POPEN 199      56.780 103.530  64.840  1.00  0.00           C
ATOM   4658  C27 POPEN 199      56.460 102.150  64.251  1.00  0.00           C
ATOM   4661  C28 POPEN 199      56.380 102.140  62.701  1.00  0.00           C
ATOM   4664  C29 POPEN 199      55.520 103.230  62.111  1.00  0.00           C
ATOM   4666 0C21 POPEN 199      54.540 103.100  61.201  1.00  0.00           C
ATOM   4668 1C21 POPEN 199      54.060 101.830  60.561  1.00  0.00           C
ATOM   4671 2C21 POPEN 199      53.790 101.950  59.041  1.00  0.00           C
ATOM   4674 3C21 POPEN 199      52.370 102.440  58.711  1.00  0.00           C
ATOM   4677 4C21 POPEN 199      52.020 102.270  57.222  1.00  0.00           C
ATOM   4680 5C21 POPEN 199      51.070 103.370  56.722  1.00  0.00           C
ATOM   4683 6C21 POPEN 199      50.640 103.220  55.251  1.00  0.00           C
ATOM   4686 7C21 POPEN 199      49.860 104.440  54.761  1.00  0.00           C
ATOM   4689 8C21 POPEN 199      49.350 104.290  53.321  1.00  0.00           C
ATOM   4693  C33 POPEN 199      62.940 104.700  68.221  1.00  0.00           C
ATOM   4696  C34 POPEN 199      62.340 106.020  67.692  1.00  0.00           C
ATOM   4699  C35 POPEN 199      63.340 106.950  66.951  1.00  0.00           C
ATOM   4702  C36 POPEN 199      63.770 106.360  65.601  1.00  0.00           C
ATOM   4705  C37 POPEN 199      64.660 107.200  64.680  1.00  0.00           C
ATOM   4708  C38 POPEN 199      65.580 106.320  63.820  1.00  0.00           C
ATOM   4711  C39 POPEN 199      64.900 105.280  62.902  1.00  0.00           C
ATOM   4714 0C31 POPEN 199      65.950 104.310  62.320  1.00  0.00           C
ATOM   4717 1C31 POPEN 199      65.360 103.100  61.582  1.00  0.00           C
ATOM   4720 2C31 POPEN 199      66.280 101.860  61.590  1.00  0.00           C
ATOM   4723 3C31 POPEN 199      67.660 102.110  60.982  1.00  0.00           C
ATOM   4726 4C31 POPEN 199      67.700 101.880  59.472  1.00  0.00           C
ATOM   4729 5C31 POPEN 199      69.100 102.110  58.890  1.00  0.00           C
ATOM   4732 6C31 POPEN 199      69.160 101.850  57.401  1.00  0.00           C
ATOM   4736  NH3 POPEO 200      75.740 119.660  76.811  1.00  0.00           N
ATOM   4740  C12 POPEO 200      74.570 118.700  76.811  1.00  0.00           C
ATOM   4743  C11 POPEO 200      73.210 119.410  76.941  1.00  0.00           C
ATOM   4746  P   POPEO 200      70.660 118.870  77.021  1.00  0.00           P
ATOM   4747  O13 POPEO 200      69.810 117.980  76.190  1.00  0.00           O
ATOM   4748  O14 POPEO 200      70.390 118.910  78.480  1.00  0.00           O
ATOM   4749  O11 POPEO 200      70.740 120.330  76.442  1.00  0.00           O
ATOM   4750  O12 POPEO 200      72.170 118.430  76.871  1.00  0.00           O
ATOM   4751  C1  POPEO 200      69.600 120.980  75.910  1.00  0.00           C
ATOM   4754  C2  POPEO 200      69.450 120.640  74.410  1.00  0.00           C
ATOM   4756  O21 POPEO 200      70.220 121.530  73.581  1.00  0.00           O
ATOM   4757  C21 POPEO 200      69.780 122.760  73.402  1.00  0.00           C
ATOM   4758  O22 POPEO 200      68.790 123.270  73.902  1.00  0.00           O
ATOM   4759  C22 POPEO 200      70.760 123.440  72.431  1.00  0.00           C
ATOM   4762  C3  POPEO 200      67.970 120.450  73.971  1.00  0.00           C
ATOM   4765  O31 POPEO 200      68.000 119.830  72.672  1.00  0.00           O
ATOM   4766  C31 POPEO 200      66.920 119.160  72.351  1.00  0.00           C
ATOM   4767  O32 POPEO 200      65.860 119.150  72.951  1.00  0.00           O
ATOM   4768  C32 POPEO 200      67.170 118.390  71.050  1.00  0.00           C
ATOM   4771  C23 POPEO 200      70.550 124.970  72.281  1.00  0.00           C
ATOM   4774  C24 POPEO 200      69.770 125.370  71.021  1.00  0.00           C
ATOM   4777  C25 POPEO 200      70.650 125.470  69.761  1.00  0.00           C
ATOM   4780  C26 POPEO 200      69.880 126.050  68.562  1.00  0.00           C
ATOM   4783  C27 POPEO 200      70.790 126.650  67.462  1.00  0.00           C
ATOM   4786  C28 POPEO 200      70.460 126.170  66.031  1.00  0.00           C
ATOM   4789  C29 POPEO 200      70.810 127.160  64.941  1.00  0.00           C
ATOM   4791 0C21 POPEO 200      71.550 126.950  63.832  1.00  0.00           C
ATOM   4793 1C21 POPEO 200      72.260 125.690  63.402  1.00  0.00           C
ATOM   4796 2C21 POPEO 200      71.850 125.210  61.991  1.00  0.00           C
ATOM   4799 3C21 POPEO 200      72.730 124.050  61.521  1.00  0.00           C
ATOM   4802 4C21 POPEO 200      72.470 123.630  60.062  1.00  0.00           C
ATOM   4805 5C21 POPEO 200      73.250 122.360  59.690  1.00  0.00           C
ATOM   4808 6C21 POPEO 200      73.170 122.010  58.201  1.00  0.00           C
ATOM   4811 7C21 POPEO 200      73.920 120.720  57.850  1.00  0.00           C
ATOM   4814 8C21 POPEO 200      74.050 120.480  56.341  1.00  0.00           C
ATOM   4818  C33 POPEO 200      68.540 118.680  70.391  1.00  0.00           C
ATOM   4821  C34 POPEO 200      68.720 118.030  69.012  1.00  0.00           C
ATOM   4824  C35 POPEO 200      67.730 118.550  67.972  1.00  0.00           C
ATOM   4827  C36 POPEO 200      68.070 118.080  66.551  1.00  0.00           C
ATOM   4830  C37 POPEO 200      67.180 118.710  65.461  1.00  0.00           C
ATOM   4833  C38 POPEO 200      67.550 118.220  64.051  1.00  0.00           C
ATOM   4836  C39 POPEO 200      66.380 117.560  63.300  1.00  0.00           C
ATOM   4839 0C31 POPEO 200      65.540 118.550  62.492  1.00  0.00           C
ATOM   4842 1C31 POPEO 200      64.400 117.830  61.741  1.00  0.00           C
ATOM   4845 2C31 POPEO 200      64.020 118.470  60.402  1.00  0.00           C
ATOM   4848 3C31 POPEO 200      65.080 118.280  59.311  1.00  0.00           C
ATOM   4851 4C31 POPEO 200      64.670 118.900  57.972  1.00  0.00           C
ATOM   4854 5C31 POPEO 200      65.810 118.900  56.941  1.00  0.00           C
ATOM   4857 6C31 POPEO 200      65.440 119.590  55.620  1.00  0.00           C
ATOM   4861  NH3 POPEP 201      70.960  71.740  31.390  1.00  0.00           N
ATOM   4865  C12 POPEP 201      72.440  71.850  31.112  1.00  0.00           C
ATOM   4868  C11 POPEP 201      73.270  71.330  32.291  1.00  0.00           C
ATOM   4871  P   POPEP 201      75.550  70.270  32.851  1.00  0.00           P
ATOM   4872  O13 POPEP 201      74.960  68.910  32.882  1.00  0.00           O
ATOM   4873  O14 POPEP 201      76.950  70.420  32.431  1.00  0.00           O
ATOM   4874  O11 POPEP 201      75.320  70.960  34.241  1.00  0.00           O
ATOM   4875  O12 POPEP 201      74.640  71.160  31.910  1.00  0.00           O
ATOM   4876  C1  POPEP 201      76.170  72.040  34.611  1.00  0.00           C
ATOM   4879  C2  POPEP 201      76.390  71.960  36.111  1.00  0.00           C
ATOM   4881  O21 POPEP 201      77.270  73.030  36.471  1.00  0.00           O
ATOM   4882  C21 POPEP 201      76.730  74.050  37.102  1.00  0.00           C
ATOM   4883  O22 POPEP 201      75.570  74.160  37.431  1.00  0.00           O
ATOM   4884  C22 POPEP 201      77.820  75.090  37.331  1.00  0.00           C
ATOM   4887  C3  POPEP 201      77.050  70.610  36.491  1.00  0.00           C
ATOM   4890  O31 POPEP 201      77.070  70.440  37.921  1.00  0.00           O
ATOM   4891  C31 POPEP 201      75.880  70.170  38.431  1.00  0.00           C
ATOM   4892  O32 POPEP 201      74.910  69.760  37.821  1.00  0.00           O
ATOM   4893  C32 POPEP 201      75.920  70.420  39.922  1.00  0.00           C
ATOM   4896  C23 POPEP 201      77.860  75.640  38.771  1.00  0.00           C
ATOM   4899  C24 POPEP 201      76.850  76.760  39.050  1.00  0.00           C
ATOM   4902  C25 POPEP 201      75.720  76.370  40.021  1.00  0.00           C
ATOM   4905  C26 POPEP 201      76.190  76.210  41.470  1.00  0.00           C
ATOM   4908  C27 POPEP 201      75.040  76.280  42.481  1.00  0.00           C
ATOM   4911  C28 POPEP 201      75.510  76.240  43.951  1.00  0.00           C
ATOM   4914  C29 POPEP 201      76.180  77.510  44.391  1.00  0.00           C
ATOM   4916 0C21 POPEP 201      76.010  78.140  45.571  1.00  0.00           C
ATOM   4918 1C21 POPEP 201      75.130  77.720  46.722  1.00  0.00           C
ATOM   4921 2C21 POPEP 201      75.880  77.730  48.082  1.00  0.00           C
ATOM   4924 3C21 POPEP 201      76.460  79.110  48.441  1.00  0.00           C
ATOM   4927 4C21 POPEP 201      76.830  79.260  49.931  1.00  0.00           C
ATOM   4930 5C21 POPEP 201      77.270  80.700  50.251  1.00  0.00           C
ATOM   4933 6C21 POPEP 201      77.230  81.060  51.741  1.00  0.00           C
ATOM   4936 7C21 POPEP 201      78.290  80.360  52.600  1.00  0.00           C
ATOM   4939 8C21 POPEP 201      78.390  80.950  54.012  1.00  0.00           C
ATOM   4943  C33 POPEP 201      76.080  71.920  40.252  1.00  0.00           C
ATOM   4946  C34 POPEP 201      76.500  72.110  41.701  1.00  0.00           C
ATOM   4949  C35 POPEP 201      75.350  72.250  42.701  1.00  0.00           C
ATOM   4952  C36 POPEP 201      75.920  72.440  44.110  1.00  0.00           C
ATOM   4955  C37 POPEP 201      74.900  72.760  45.192  1.00  0.00           C
ATOM   4958  C38 POPEP 201      75.620  73.240  46.461  1.00  0.00           C
ATOM   4961  C39 POPEP 201      74.890  72.880  47.762  1.00  0.00           C
ATOM   4964 0C31 POPEP 201      74.010  74.000  48.331  1.00  0.00           C
ATOM   4967 1C31 POPEP 201      73.180  73.440  49.501  1.00  0.00           C
ATOM   4970 2C31 POPEP 201      72.240  74.450  50.161  1.00  0.00           C
ATOM   4973 3C31 POPEP 201      72.960  75.630  50.821  1.00  0.00           C
ATOM   4976 4C31 POPEP 201      72.100  76.270  51.921  1.00  0.00           C
ATOM   4979 5C31 POPEP 201      72.870  77.220  52.840  1.00  0.00           C
ATOM   4982 6C31 POPEP 201      72.020  77.690  54.021  1.00  0.00           C
ATOM   4986  NH3 POPEQ 202      64.130   9.980  73.321  1.00  0.00           N
ATOM   4990  C12 POPEQ 202      65.110   9.760  74.422  1.00  0.00           C
ATOM   4993  C11 POPEQ 202      66.060   8.610  74.031  1.00  0.00           C
ATOM   4996  P   POPEQ 202      64.280   6.640  74.422  1.00  0.00           P
ATOM   4997  O13 POPEQ 202      63.790   6.460  75.812  1.00  0.00           O
ATOM   4998  O14 POPEQ 202      63.430   7.430  73.502  1.00  0.00           O
ATOM   4999  O11 POPEQ 202      64.560   5.260  73.721  1.00  0.00           O
ATOM   5000  O12 POPEQ 202      65.670   7.350  74.562  1.00  0.00           O
ATOM   5001  C1  POPEQ 202      65.640   5.140  72.781  1.00  0.00           C
ATOM   5004  C2  POPEQ 202      65.200   4.930  71.302  1.00  0.00           C
ATOM   5006  O21 POPEQ 202      66.310   5.340  70.491  1.00  0.00           O
ATOM   5007  C21 POPEQ 202      66.750   4.470  69.611  1.00  0.00           C
ATOM   5008  O22 POPEQ 202      66.310   3.360  69.400  1.00  0.00           O
ATOM   5009  C22 POPEQ 202      67.980   5.090  68.911  1.00  0.00           C
ATOM   5012  C3  POPEQ 202      63.940   5.730  70.840  1.00  0.00           C
ATOM   5015  O31 POPEQ 202      63.610   5.400  69.462  1.00  0.00           O
ATOM   5016  C31 POPEQ 202      63.740   6.340  68.541  1.00  0.00           C
ATOM   5017  O32 POPEQ 202      64.000   7.510  68.741  1.00  0.00           O
ATOM   5018  C32 POPEQ 202      63.550   5.730  67.141  1.00  0.00           C
ATOM   5021  C23 POPEQ 202      68.790   4.110  68.031  1.00  0.00           C
ATOM   5024  C24 POPEQ 202      70.190   4.660  67.701  1.00  0.00           C
ATOM   5027  C25 POPEQ 202      70.920   3.820  66.632  1.00  0.00           C
ATOM   5030  C26 POPEQ 202      70.470   4.170  65.211  1.00  0.00           C
ATOM   5033  C27 POPEQ 202      71.040   3.250  64.132  1.00  0.00           C
ATOM   5036  C28 POPEQ 202      70.790   3.780  62.701  1.00  0.00           C
ATOM   5039  C29 POPEQ 202      71.650   3.020  61.730  1.00  0.00           C
ATOM   5041 0C21 POPEQ 202      71.320   2.570  60.512  1.00  0.00           C
ATOM   5043 1C21 POPEQ 202      70.040   2.820  59.771  1.00  0.00           C
ATOM   5046 2C21 POPEQ 202      70.260   2.680  58.251  1.00  0.00           C
ATOM   5049 3C21 POPEQ 202      71.290   3.660  57.632  1.00  0.00           C
ATOM   5052 4C21 POPEQ 202      71.820   3.140  56.291  1.00  0.00           C
ATOM   5055 5C21 POPEQ 202      72.930   4.020  55.681  1.00  0.00           C
ATOM   5058 6C21 POPEQ 202      73.840   3.240  54.732  1.00  0.00           C
ATOM   5061 7C21 POPEQ 202      74.790   4.150  53.931  1.00  0.00           C
ATOM   5064 8C21 POPEQ 202      76.030   3.420  53.401  1.00  0.00           C
ATOM   5068  C33 POPEQ 202      64.820   5.830  66.251  1.00  0.00           C
ATOM   5071  C34 POPEQ 202      65.260   4.460  65.691  1.00  0.00           C
ATOM   5074  C35 POPEQ 202      64.580   4.060  64.371  1.00  0.00           C
ATOM   5077  C36 POPEQ 202      65.250   4.630  63.111  1.00  0.00           C
ATOM   5080  C37 POPEQ 202      65.420   3.590  61.991  1.00  0.00           C
ATOM   5083  C38 POPEQ 202      66.250   4.110  60.800  1.00  0.00           C
ATOM   5086  C39 POPEQ 202      66.570   3.030  59.750  1.00  0.00           C
ATOM   5089 0C31 POPEQ 202      65.350   2.540  58.960  1.00  0.00           C
ATOM   5092 1C31 POPEQ 202      65.700   1.470  57.902  1.00  0.00           C
ATOM   5095 2C31 POPEQ 202      64.530   1.150  56.951  1.00  0.00           C
ATOM   5098 3C31 POPEQ 202      63.200   0.770  57.652  1.00  0.00           C
ATOM   5101 4C31 POPEQ 202      63.330  -0.370  58.672  1.00  0.00           C
ATOM   5104 5C31 POPEQ 202      61.980  -0.770  59.281  1.00  0.00           C
ATOM   5107 6C31 POPEQ 202      62.130  -1.670  60.521  1.00  0.00           C
ATOM   5111  NH3 POPER 203      24.490  85.910  72.312  1.00  0.00           N
ATOM   5115  C12 POPER 203      25.570  86.440  73.221  1.00  0.00           C
ATOM   5118  C11 POPER 203      26.790  85.480  73.340  1.00  0.00           C
ATOM   5121  P   POPER 203      28.960  86.890  73.061  1.00  0.00           P
ATOM   5122  O13 POPER 203      28.320  88.200  73.282  1.00  0.00           O
ATOM   5123  O14 POPER 203      29.650  86.280  74.222  1.00  0.00           O
ATOM   5124  O11 POPER 203      30.040  87.020  71.910  1.00  0.00           O
ATOM   5125  O12 POPER 203      27.860  85.860  72.462  1.00  0.00           O
ATOM   5126  C1  POPER 203      29.830  87.910  70.821  1.00  0.00           C
ATOM   5129  C2  POPER 203      28.990  87.240  69.701  1.00  0.00           C
ATOM   5131  O21 POPER 203      29.580  87.500  68.422  1.00  0.00           O
ATOM   5132  C21 POPER 203      29.360  88.650  67.801  1.00  0.00           C
ATOM   5133  O22 POPER 203      28.660  89.570  68.191  1.00  0.00           O
ATOM   5134  C22 POPER 203      30.200  88.640  66.531  1.00  0.00           C
ATOM   5137  C3  POPER 203      27.470  87.570  69.841  1.00  0.00           C
ATOM   5140  O31 POPER 203      26.750  87.420  68.601  1.00  0.00           O
ATOM   5141  C31 POPER 203      25.450  87.270  68.721  1.00  0.00           C
ATOM   5142  O32 POPER 203      24.850  87.040  69.761  1.00  0.00           O
ATOM   5143  C32 POPER 203      24.800  87.590  67.352  1.00  0.00           C
ATOM   5146  C23 POPER 203      30.300  89.970  65.751  1.00  0.00           C
ATOM   5149  C24 POPER 203      31.570  89.980  64.872  1.00  0.00           C
ATOM   5152  C25 POPER 203      31.640  88.850  63.820  1.00  0.00           C
ATOM   5155  C26 POPER 203      31.000  89.170  62.461  1.00  0.00           C
ATOM   5158  C27 POPER 203      31.340  88.080  61.421  1.00  0.00           C
ATOM   5161  C28 POPER 203      30.300  87.910  60.291  1.00  0.00           C
ATOM   5164  C29 POPER 203      30.130  89.130  59.410  1.00  0.00           C
ATOM   5166 0C21 POPER 203      30.130  89.160  58.061  1.00  0.00           C
ATOM   5168 1C21 POPER 203      30.280  87.980  57.131  1.00  0.00           C
ATOM   5171 2C21 POPER 203      31.680  87.870  56.512  1.00  0.00           C
ATOM   5174 3C21 POPER 203      31.980  88.900  55.402  1.00  0.00           C
ATOM   5177 4C21 POPER 203      33.230  88.520  54.602  1.00  0.00           C
ATOM   5180 5C21 POPER 203      33.680  89.600  53.611  1.00  0.00           C
ATOM   5183 6C21 POPER 203      34.810  89.140  52.670  1.00  0.00           C
ATOM   5186 7C21 POPER 203      35.280  90.270  51.751  1.00  0.00           C
ATOM   5189 8C21 POPER 203      36.330  89.890  50.701  1.00  0.00           C
ATOM   5193  C33 POPER 203      25.820  87.910  66.221  1.00  0.00           C
ATOM   5196  C34 POPER 203      25.160  88.370  64.910  1.00  0.00           C
ATOM   5199  C35 POPER 203      26.170  88.430  63.762  1.00  0.00           C
ATOM   5202  C36 POPER 203      25.550  88.750  62.390  1.00  0.00           C
ATOM   5205  C37 POPER 203      26.630  88.930  61.312  1.00  0.00           C
ATOM   5208  C38 POPER 203      26.100  89.250  59.901  1.00  0.00           C
ATOM   5211  C39 POPER 203      25.200  88.140  59.340  1.00  0.00           C
ATOM   5214 0C31 POPER 203      24.920  88.270  57.840  1.00  0.00           C
ATOM   5217 1C31 POPER 203      23.950  87.170  57.401  1.00  0.00           C
ATOM   5220 2C31 POPER 203      23.530  87.190  55.931  1.00  0.00           C
ATOM   5223 3C31 POPER 203      22.630  85.990  55.631  1.00  0.00           C
ATOM   5226 4C31 POPER 203      21.660  86.190  54.461  1.00  0.00           C
ATOM   5229 5C31 POPER 203      20.740  84.980  54.281  1.00  0.00           C
ATOM   5232 6C31 POPER 203      19.790  85.070  53.082  1.00  0.00           C
ATOM   5236  NH3 POPES 204      38.150   7.840  27.041  1.00  0.00           N
ATOM   5240  C12 POPES 204      38.880   6.550  27.291  1.00  0.00           C
ATOM   5243  C11 POPES 204      39.460   6.570  28.701  1.00  0.00           C
ATOM   5246  P   POPES 204      41.200   4.590  28.631  1.00  0.00           P
ATOM   5247  O13 POPES 204      41.470   3.410  29.480  1.00  0.00           O
ATOM   5248  O14 POPES 204      41.050   4.350  27.181  1.00  0.00           O
ATOM   5249  O11 POPES 204      42.270   5.740  28.901  1.00  0.00           O
ATOM   5250  O12 POPES 204      39.870   5.270  29.132  1.00  0.00           O
ATOM   5251  C1  POPES 204      42.310   6.480  30.132  1.00  0.00           C
ATOM   5254  C2  POPES 204      43.170   5.820  31.250  1.00  0.00           C
ATOM   5256  O21 POPES 204      42.510   5.940  32.531  1.00  0.00           O
ATOM   5257  C21 POPES 204      42.330   7.160  33.012  1.00  0.00           C
ATOM   5258  O22 POPES 204      42.640   8.210  32.482  1.00  0.00           O
ATOM   5259  C22 POPES 204      41.670   7.030  34.402  1.00  0.00           C
ATOM   5262  C3  POPES 204      44.650   6.340  31.281  1.00  0.00           C
ATOM   5265  O31 POPES 204      45.260   6.300  32.590  1.00  0.00           O
ATOM   5266  C31 POPES 204      45.240   5.150  33.291  1.00  0.00           C
ATOM   5267  O32 POPES 204      45.000   5.090  34.480  1.00  0.00           O
ATOM   5268  C32 POPES 204      45.790   3.990  32.440  1.00  0.00           C
ATOM   5271  C23 POPES 204      41.250   8.380  35.031  1.00  0.00           C
ATOM   5274  C24 POPES 204      40.310   8.210  36.221  1.00  0.00           C
ATOM   5277  C25 POPES 204      41.010   7.670  37.482  1.00  0.00           C
ATOM   5280  C26 POPES 204      40.040   7.250  38.602  1.00  0.00           C
ATOM   5283  C27 POPES 204      40.800   6.520  39.722  1.00  0.00           C
ATOM   5286  C28 POPES 204      39.920   5.570  40.550  1.00  0.00           C
ATOM   5289  C29 POPES 204      40.700   5.060  41.730  1.00  0.00           C
ATOM   5291 0C21 POPES 204      40.600   5.550  42.980  1.00  0.00           C
ATOM   5293 1C21 POPES 204      39.670   6.690  43.321  1.00  0.00           C
ATOM   5296 2C21 POPES 204      39.890   7.340  44.701  1.00  0.00           C
ATOM   5299 3C21 POPES 204      38.950   8.540  44.861  1.00  0.00           C
ATOM   5302 4C21 POPES 204      38.670   8.960  46.312  1.00  0.00           C
ATOM   5305 5C21 POPES 204      39.920   9.160  47.181  1.00  0.00           C
ATOM   5308 6C21 POPES 204      39.560   9.470  48.640  1.00  0.00           C
ATOM   5311 7C21 POPES 204      40.700   9.100  49.611  1.00  0.00           C
ATOM   5314 8C21 POPES 204      40.420   9.440  51.070  1.00  0.00           C
ATOM   5318  C33 POPES 204      45.850   2.630  33.171  1.00  0.00           C
ATOM   5321  C34 POPES 204      44.570   1.780  32.991  1.00  0.00           C
ATOM   5324  C35 POPES 204      43.430   2.090  33.971  1.00  0.00           C
ATOM   5327  C36 POPES 204      43.790   1.750  35.421  1.00  0.00           C
ATOM   5330  C37 POPES 204      42.630   1.800  36.421  1.00  0.00           C
ATOM   5333  C38 POPES 204      43.020   1.250  37.812  1.00  0.00           C
ATOM   5336  C39 POPES 204      43.850   2.240  38.651  1.00  0.00           C
ATOM   5339 0C31 POPES 204      43.230   2.590  40.010  1.00  0.00           C
ATOM   5342 1C31 POPES 204      43.630   1.640  41.151  1.00  0.00           C
ATOM   5345 2C31 POPES 204      43.210   2.220  42.510  1.00  0.00           C
ATOM   5348 3C31 POPES 204      43.450   1.310  43.710  1.00  0.00           C
ATOM   5351 4C31 POPES 204      43.040   2.000  45.021  1.00  0.00           C
ATOM   5354 5C31 POPES 204      43.120   1.080  46.242  1.00  0.00           C
ATOM   5357 6C31 POPES 204      42.410   1.640  47.471  1.00  0.00           C
ATOM   5361  NH3 POPET 205      75.200  26.760  73.760  1.00  0.00           N
ATOM   5365  C12 POPET 205      74.170  25.660  73.802  1.00  0.00           C
ATOM   5368  C11 POPET 205      73.930  25.110  75.221  1.00  0.00           C
ATOM   5371  P   POPET 205      71.870  23.490  74.931  1.00  0.00           P
ATOM   5372  O13 POPET 205      71.250  23.230  76.251  1.00  0.00           O
ATOM   5373  O14 POPET 205      71.280  24.540  74.071  1.00  0.00           O
ATOM   5374  O11 POPET 205      71.970  22.120  74.111  1.00  0.00           O
ATOM   5375  O12 POPET 205      73.390  23.800  75.161  1.00  0.00           O
ATOM   5376  C1  POPET 205      71.610  22.150  72.721  1.00  0.00           C
ATOM   5379  C2  POPET 205      72.280  20.990  71.930  1.00  0.00           C
ATOM   5381  O21 POPET 205      72.400  21.350  70.540  1.00  0.00           O
ATOM   5382  C21 POPET 205      73.480  22.080  70.292  1.00  0.00           C
ATOM   5383  O22 POPET 205      74.300  22.420  71.111  1.00  0.00           O
ATOM   5384  C22 POPET 205      73.530  22.400  68.791  1.00  0.00           C
ATOM   5387  C3  POPET 205      71.480  19.680  72.050  1.00  0.00           C
ATOM   5390  O31 POPET 205      72.260  18.560  71.590  1.00  0.00           O
ATOM   5391  C31 POPET 205      71.920  17.850  70.521  1.00  0.00           C
ATOM   5392  O32 POPET 205      71.890  16.630  70.501  1.00  0.00           O
ATOM   5393  C32 POPET 205      71.660  18.690  69.271  1.00  0.00           C
ATOM   5396  C23 POPET 205      74.850  23.100  68.382  1.00  0.00           C
ATOM   5399  C24 POPET 205      74.670  24.050  67.180  1.00  0.00           C
ATOM   5402  C25 POPET 205      74.270  23.370  65.870  1.00  0.00           C
ATOM   5405  C26 POPET 205      73.450  24.320  64.982  1.00  0.00           C
ATOM   5408  C27 POPET 205      73.380  23.880  63.511  1.00  0.00           C
ATOM   5411  C28 POPET 205      72.390  24.740  62.701  1.00  0.00           C
ATOM   5414  C29 POPET 205      72.440  24.450  61.221  1.00  0.00           C
ATOM   5416 0C21 POPET 205      72.080  25.300  60.251  1.00  0.00           C
ATOM   5418 1C21 POPET 205      71.500  26.670  60.491  1.00  0.00           C
ATOM   5421 2C21 POPET 205      71.070  27.410  59.201  1.00  0.00           C
ATOM   5424 3C21 POPET 205      72.250  28.040  58.440  1.00  0.00           C
ATOM   5427 4C21 POPET 205      71.840  28.910  57.242  1.00  0.00           C
ATOM   5430 5C21 POPET 205      71.220  28.120  56.070  1.00  0.00           C
ATOM   5433 6C21 POPET 205      72.100  28.110  54.812  1.00  0.00           C
ATOM   5436 7C21 POPET 205      71.440  27.360  53.640  1.00  0.00           C
ATOM   5439 8C21 POPET 205      72.080  27.670  52.281  1.00  0.00           C
ATOM   5443  C33 POPET 205      71.270  17.810  68.051  1.00  0.00           C
ATOM   5446  C34 POPET 205      71.750  18.350  66.701  1.00  0.00           C
ATOM   5449  C35 POPET 205      73.280  18.300  66.571  1.00  0.00           C
ATOM   5452  C36 POPET 205      73.780  18.370  65.122  1.00  0.00           C
ATOM   5455  C37 POPET 205      74.790  17.250  64.812  1.00  0.00           C
ATOM   5458  C38 POPET 205      75.590  17.450  63.511  1.00  0.00           C
ATOM   5461  C39 POPET 205      74.770  17.950  62.312  1.00  0.00           C
ATOM   5464 0C31 POPET 205      75.610  18.140  61.041  1.00  0.00           C
ATOM   5467 1C31 POPET 205      74.840  18.940  59.982  1.00  0.00           C
ATOM   5470 2C31 POPET 205      75.620  19.140  58.661  1.00  0.00           C
ATOM   5473 3C31 POPET 205      74.910  18.530  57.431  1.00  0.00           C
ATOM   5476 4C31 POPET 205      73.520  19.130  57.152  1.00  0.00           C
ATOM   5479 5C31 POPET 205      72.620  18.170  56.361  1.00  0.00           C
ATOM   5482 6C31 POPET 205      71.160  18.630  56.271  1.00  0.00           C
ATOM   5486  NH3 POPEU 206      23.530 123.180  25.521  1.00  0.00           N
ATOM   5490  C12 POPEU 206      24.490 123.730  26.541  1.00  0.00           C
ATOM   5493  C11 POPEU 206      25.670 124.470  25.892  1.00  0.00           C
ATOM   5496  P   POPEU 206      26.510 126.590  27.181  1.00  0.00           P
ATOM   5497  O13 POPEU 206      27.800 127.160  26.751  1.00  0.00           O
ATOM   5498  O14 POPEU 206      25.280 127.210  26.631  1.00  0.00           O
ATOM   5499  O11 POPEU 206      26.420 126.660  28.750  1.00  0.00           O
ATOM   5500  O12 POPEU 206      26.500 125.040  26.910  1.00  0.00           O
ATOM   5501  C1  POPEU 206      27.390 126.040  29.592  1.00  0.00           C
ATOM   5504  C2  POPEU 206      26.900 126.120  31.061  1.00  0.00           C
ATOM   5506  O21 POPEU 206      27.900 125.550  31.931  1.00  0.00           O
ATOM   5507  C21 POPEU 206      27.880 125.930  33.191  1.00  0.00           C
ATOM   5508  O22 POPEU 206      27.320 126.910  33.641  1.00  0.00           O
ATOM   5509  C22 POPEU 206      28.700 124.960  34.031  1.00  0.00           C
ATOM   5512  C3  POPEU 206      25.560 125.360  31.191  1.00  0.00           C
ATOM   5515  O31 POPEU 206      24.960 125.520  32.500  1.00  0.00           O
ATOM   5516  C31 POPEU 206      24.010 124.620  32.731  1.00  0.00           C
ATOM   5517  O32 POPEU 206      23.810 123.630  32.061  1.00  0.00           O
ATOM   5518  C32 POPEU 206      23.220 125.010  33.971  1.00  0.00           C
ATOM   5521  C23 POPEU 206      29.100 125.560  35.402  1.00  0.00           C
ATOM   5524  C24 POPEU 206      29.860 124.530  36.250  1.00  0.00           C
ATOM   5527  C25 POPEU 206      30.260 125.060  37.632  1.00  0.00           C
ATOM   5530  C26 POPEU 206      29.130 124.960  38.672  1.00  0.00           C
ATOM   5533  C27 POPEU 206      29.610 125.330  40.091  1.00  0.00           C
ATOM   5536  C28 POPEU 206      28.700 124.810  41.221  1.00  0.00           C
ATOM   5539  C29 POPEU 206      27.350 125.470  41.221  1.00  0.00           C
ATOM   5541 0C21 POPEU 206      26.550 125.650  42.291  1.00  0.00           C
ATOM   5543 1C21 POPEU 206      26.810 125.170  43.701  1.00  0.00           C
ATOM   5546 2C21 POPEU 206      25.510 125.110  44.541  1.00  0.00           C
ATOM   5549 3C21 POPEU 206      24.880 126.470  44.852  1.00  0.00           C
ATOM   5552 4C21 POPEU 206      23.500 126.320  45.521  1.00  0.00           C
ATOM   5555 5C21 POPEU 206      22.960 127.650  46.062  1.00  0.00           C
ATOM   5558 6C21 POPEU 206      21.680 127.470  46.902  1.00  0.00           C
ATOM   5561 7C21 POPEU 206      21.300 128.760  47.650  1.00  0.00           C
ATOM   5564 8C21 POPEU 206      20.050 128.610  48.531  1.00  0.00           C
ATOM   5568  C33 POPEU 206      21.710 125.070  33.651  1.00  0.00           C
ATOM   5571  C34 POPEU 206      20.830 124.960  34.901  1.00  0.00           C
ATOM   5574  C35 POPEU 206      20.750 123.540  35.481  1.00  0.00           C
ATOM   5577  C36 POPEU 206      19.690 123.440  36.591  1.00  0.00           C
ATOM   5580  C37 POPEU 206      19.350 121.990  36.941  1.00  0.00           C
ATOM   5583  C38 POPEU 206      18.360 121.890  38.101  1.00  0.00           C
ATOM   5586  C39 POPEU 206      19.010 122.270  39.431  1.00  0.00           C
ATOM   5589 0C31 POPEU 206      18.220 121.790  40.652  1.00  0.00           C
ATOM   5592 1C31 POPEU 206      18.690 122.480  41.940  1.00  0.00           C
ATOM   5595 2C31 POPEU 206      17.830 122.130  43.152  1.00  0.00           C
ATOM   5598 3C31 POPEU 206      17.990 120.660  43.581  1.00  0.00           C
ATOM   5601 4C31 POPEU 206      17.250 120.370  44.890  1.00  0.00           C
ATOM   5604 5C31 POPEU 206      17.560 118.970  45.421  1.00  0.00           C
ATOM   5607 6C31 POPEU 206      16.850 118.680  46.741  1.00  0.00           C
ATOM   5611  NH3 POPEV 207      49.180  96.970  71.391  1.00  0.00           N
ATOM   5615  C12 POPEV 207      50.400  96.700  72.211  1.00  0.00           C
ATOM   5618  C11 POPEV 207      51.150  95.480  71.671  1.00  0.00           C
ATOM   5621  P   POPEV 207      53.780  95.790  71.451  1.00  0.00           P
ATOM   5622  O13 POPEV 207      54.470  96.860  72.211  1.00  0.00           O
ATOM   5623  O14 POPEV 207      54.530  94.540  71.232  1.00  0.00           O
ATOM   5624  O11 POPEV 207      53.290  96.390  70.081  1.00  0.00           O
ATOM   5625  O12 POPEV 207      52.460  95.420  72.230  1.00  0.00           O
ATOM   5626  C1  POPEV 207      53.130  97.800  69.882  1.00  0.00           C
ATOM   5629  C2  POPEV 207      54.240  98.420  68.980  1.00  0.00           C
ATOM   5631  O21 POPEV 207      53.740  99.030  67.762  1.00  0.00           O
ATOM   5632  C21 POPEV 207      53.100  98.280  66.871  1.00  0.00           C
ATOM   5633  O22 POPEV 207      52.710  97.140  67.011  1.00  0.00           O
ATOM   5634  C22 POPEV 207      52.860  99.140  65.610  1.00  0.00           C
ATOM   5637  C3  POPEV 207      55.370  97.410  68.690  1.00  0.00           C
ATOM   5640  O31 POPEV 207      56.160  97.810  67.561  1.00  0.00           O
ATOM   5641  C31 POPEV 207      57.150  98.620  67.832  1.00  0.00           C
ATOM   5642  O32 POPEV 207      57.500  98.980  68.951  1.00  0.00           O
ATOM   5643  C32 POPEV 207      57.800  99.050  66.521  1.00  0.00           C
ATOM   5646  C23 POPEV 207      52.800  98.340  64.281  1.00  0.00           C
ATOM   5649  C24 POPEV 207      52.640  99.240  63.041  1.00  0.00           C
ATOM   5652  C25 POPEV 207      53.080  98.590  61.711  1.00  0.00           C
ATOM   5655  C26 POPEV 207      52.220  97.410  61.262  1.00  0.00           C
ATOM   5658  C27 POPEV 207      52.440  96.970  59.802  1.00  0.00           C
ATOM   5661  C28 POPEV 207      53.880  96.560  59.451  1.00  0.00           C
ATOM   5664  C29 POPEV 207      54.550  97.530  58.500  1.00  0.00           C
ATOM   5666 0C21 POPEV 207      54.450  97.510  57.162  1.00  0.00           C
ATOM   5668 1C21 POPEV 207      53.620  96.550  56.341  1.00  0.00           C
ATOM   5671 2C21 POPEV 207      54.450  95.510  55.561  1.00  0.00           C
ATOM   5674 3C21 POPEV 207      55.400  96.090  54.501  1.00  0.00           C
ATOM   5677 4C21 POPEV 207      56.050  94.960  53.692  1.00  0.00           C
ATOM   5680 5C21 POPEV 207      57.200  95.400  52.771  1.00  0.00           C
ATOM   5683 6C21 POPEV 207      57.940  94.180  52.201  1.00  0.00           C
ATOM   5686 7C21 POPEV 207      58.950  94.530  51.102  1.00  0.00           C
ATOM   5689 8C21 POPEV 207      59.760  93.310  50.641  1.00  0.00           C
ATOM   5693  C33 POPEV 207      58.540  97.890  65.821  1.00  0.00           C
ATOM   5696  C34 POPEV 207      58.870  98.210  64.360  1.00  0.00           C
ATOM   5699  C35 POPEV 207      59.640  97.100  63.632  1.00  0.00           C
ATOM   5702  C36 POPEV 207      60.580  97.680  62.562  1.00  0.00           C
ATOM   5705  C37 POPEV 207      61.470  96.670  61.832  1.00  0.00           C
ATOM   5708  C38 POPEV 207      62.830  97.280  61.451  1.00  0.00           C
ATOM   5711  C39 POPEV 207      62.790  98.550  60.582  1.00  0.00           C
ATOM   5714 0C31 POPEV 207      62.990  98.280  59.090  1.00  0.00           C
ATOM   5717 1C31 POPEV 207      63.080  99.590  58.300  1.00  0.00           C
ATOM   5720 2C31 POPEV 207      63.260  99.340  56.801  1.00  0.00           C
ATOM   5723 3C31 POPEV 207      64.710  99.130  56.361  1.00  0.00           C
ATOM   5726 4C31 POPEV 207      65.360 100.360  55.722  1.00  0.00           C
ATOM   5729 5C31 POPEV 207      66.540  99.980  54.820  1.00  0.00           C
ATOM   5732 6C31 POPEV 207      67.210 101.170  54.132  1.00  0.00           C
ATOM   5736  NH3 POPEW 208     124.130   9.960  70.501  1.00  0.00           N
ATOM   5740  C12 POPEW 208     123.560  10.800  71.601  1.00  0.00           C
ATOM   5743  C11 POPEW 208     122.820  12.020  71.062  1.00  0.00           C
ATOM   5746  P   POPEW 208     121.530  14.110  71.831  1.00  0.00           P
ATOM   5747  O13 POPEW 208     120.110  13.830  72.180  1.00  0.00           O
ATOM   5748  O14 POPEW 208     122.120  15.360  72.382  1.00  0.00           O
ATOM   5749  O11 POPEW 208     121.720  14.310  70.281  1.00  0.00           O
ATOM   5750  O12 POPEW 208     122.450  12.870  72.141  1.00  0.00           O
ATOM   5751  C1  POPEW 208     120.730  14.070  69.290  1.00  0.00           C
ATOM   5754  C2  POPEW 208     121.240  14.640  67.932  1.00  0.00           C
ATOM   5756  O21 POPEW 208     120.300  14.440  66.860  1.00  0.00           O
ATOM   5757  C21 POPEW 208     120.180  13.200  66.411  1.00  0.00           C
ATOM   5758  O22 POPEW 208     120.580  12.190  66.972  1.00  0.00           O
ATOM   5759  C22 POPEW 208     119.410  13.170  65.081  1.00  0.00           C
ATOM   5762  C3  POPEW 208     122.680  14.200  67.532  1.00  0.00           C
ATOM   5765  O31 POPEW 208     122.990  14.820  66.271  1.00  0.00           O
ATOM   5766  C31 POPEW 208     123.540  14.050  65.332  1.00  0.00           C
ATOM   5767  O32 POPEW 208     123.840  12.880  65.451  1.00  0.00           O
ATOM   5768  C32 POPEW 208     123.620  14.840  64.021  1.00  0.00           C
ATOM   5771  C23 POPEW 208     120.020  12.130  64.111  1.00  0.00           C
ATOM   5774  C24 POPEW 208     119.050  11.580  63.051  1.00  0.00           C
ATOM   5777  C25 POPEW 208     119.740  10.460  62.250  1.00  0.00           C
ATOM   5780  C26 POPEW 208     118.870   9.680  61.262  1.00  0.00           C
ATOM   5783  C27 POPEW 208     119.710   8.600  60.541  1.00  0.00           C
ATOM   5786  C28 POPEW 208     118.940   7.740  59.522  1.00  0.00           C
ATOM   5789  C29 POPEW 208     118.130   6.670  60.201  1.00  0.00           C
ATOM   5791 0C21 POPEW 208     118.160   5.350  59.931  1.00  0.00           C
ATOM   5793 1C21 POPEW 208     118.950   4.680  58.832  1.00  0.00           C
ATOM   5796 2C21 POPEW 208     120.430   4.400  59.160  1.00  0.00           C
ATOM   5799 3C21 POPEW 208     120.650   3.250  60.161  1.00  0.00           C
ATOM   5802 4C21 POPEW 208     122.140   3.080  60.472  1.00  0.00           C
ATOM   5805 5C21 POPEW 208     122.480   1.860  61.341  1.00  0.00           C
ATOM   5808 6C21 POPEW 208     123.870   2.010  61.962  1.00  0.00           C
ATOM   5811 7C21 POPEW 208     124.150   1.030  63.111  1.00  0.00           C
ATOM   5814 8C21 POPEW 208     125.430   1.380  63.872  1.00  0.00           C
ATOM   5818  C33 POPEW 208     123.380  13.980  62.751  1.00  0.00           C
ATOM   5821  C34 POPEW 208     122.530  14.720  61.711  1.00  0.00           C
ATOM   5824  C35 POPEW 208     123.240  15.950  61.140  1.00  0.00           C
ATOM   5827  C36 POPEW 208     122.400  16.660  60.070  1.00  0.00           C
ATOM   5830  C37 POPEW 208     123.140  17.830  59.431  1.00  0.00           C
ATOM   5833  C38 POPEW 208     122.320  18.500  58.331  1.00  0.00           C
ATOM   5836  C39 POPEW 208     123.050  19.670  57.671  1.00  0.00           C
ATOM   5839 0C31 POPEW 208     124.310  19.240  56.910  1.00  0.00           C
ATOM   5842 1C31 POPEW 208     124.920  20.360  56.062  1.00  0.00           C
ATOM   5845 2C31 POPEW 208     124.070  20.700  54.820  1.00  0.00           C
ATOM   5848 3C31 POPEW 208     124.590  21.920  54.031  1.00  0.00           C
ATOM   5851 4C31 POPEW 208     124.550  23.230  54.831  1.00  0.00           C
ATOM   5854 5C31 POPEW 208     125.280  24.390  54.141  1.00  0.00           C
ATOM   5857 6C31 POPEW 208     125.370  25.640  55.030  1.00  0.00           C
ATOM   5861  NH3 POPEX 209      52.130  23.270  72.882  1.00  0.00           N
ATOM   5865  C12 POPEX 209      51.580  24.550  72.312  1.00  0.00           C
ATOM   5868  C11 POPEX 209      50.050  24.580  72.281  1.00  0.00           C
ATOM   5871  P   POPEX 209      48.270  26.510  71.962  1.00  0.00           P
ATOM   5872  O13 POPEX 209      47.400  26.510  73.160  1.00  0.00           O
ATOM   5873  O14 POPEX 209      48.510  27.820  71.331  1.00  0.00           O
ATOM   5874  O11 POPEX 209      47.670  25.480  70.902  1.00  0.00           O
ATOM   5875  O12 POPEX 209      49.680  25.950  72.322  1.00  0.00           O
ATOM   5876  C1  POPEX 209      47.990  25.630  69.511  1.00  0.00           C
ATOM   5879  C2  POPEX 209      47.320  24.570  68.581  1.00  0.00           C
ATOM   5881  O21 POPEX 209      47.400  25.070  67.232  1.00  0.00           O
ATOM   5882  C21 POPEX 209      48.500  24.730  66.582  1.00  0.00           C
ATOM   5883  O22 POPEX 209      49.450  24.120  67.061  1.00  0.00           O
ATOM   5884  C22 POPEX 209      48.390  25.200  65.132  1.00  0.00           C
ATOM   5887  C3  POPEX 209      45.830  24.280  68.942  1.00  0.00           C
ATOM   5890  O31 POPEX 209      45.070  23.950  67.762  1.00  0.00           O
ATOM   5891  C31 POPEX 209      44.130  23.030  67.792  1.00  0.00           C
ATOM   5892  O32 POPEX 209      43.780  22.390  68.760  1.00  0.00           O
ATOM   5893  C32 POPEX 209      43.500  22.950  66.372  1.00  0.00           C
ATOM   5896  C23 POPEX 209      48.000  24.020  64.222  1.00  0.00           C
ATOM   5899  C24 POPEX 209      46.520  23.620  64.392  1.00  0.00           C
ATOM   5902  C25 POPEX 209      45.620  24.200  63.291  1.00  0.00           C
ATOM   5905  C26 POPEX 209      45.750  23.400  61.980  1.00  0.00           C
ATOM   5908  C27 POPEX 209      45.250  24.160  60.751  1.00  0.00           C
ATOM   5911  C28 POPEX 209      45.440  23.350  59.462  1.00  0.00           C
ATOM   5914  C29 POPEX 209      44.290  22.400  59.201  1.00  0.00           C
ATOM   5916 0C21 POPEX 209      43.720  22.180  58.012  1.00  0.00           C
ATOM   5918 1C21 POPEX 209      44.140  22.830  56.711  1.00  0.00           C
ATOM   5921 2C21 POPEX 209      43.100  22.710  55.582  1.00  0.00           C
ATOM   5924 3C21 POPEX 209      41.780  23.430  55.891  1.00  0.00           C
ATOM   5927 4C21 POPEX 209      40.830  23.510  54.691  1.00  0.00           C
ATOM   5930 5C21 POPEX 209      40.300  22.140  54.230  1.00  0.00           C
ATOM   5933 6C21 POPEX 209      39.200  22.280  53.171  1.00  0.00           C
ATOM   5936 7C21 POPEX 209      38.640  20.930  52.711  1.00  0.00           C
ATOM   5939 8C21 POPEX 209      37.470  21.050  51.730  1.00  0.00           C
ATOM   5943  C33 POPEX 209      42.320  21.980  66.102  1.00  0.00           C
ATOM   5946  C34 POPEX 209      41.440  22.570  64.971  1.00  0.00           C
ATOM   5949  C35 POPEX 209      40.730  21.560  64.071  1.00  0.00           C
ATOM   5952  C36 POPEX 209      39.710  20.690  64.812  1.00  0.00           C
ATOM   5955  C37 POPEX 209      39.170  19.590  63.890  1.00  0.00           C
ATOM   5958  C38 POPEX 209      38.280  18.580  64.631  1.00  0.00           C
ATOM   5961  C39 POPEX 209      38.220  17.220  63.911  1.00  0.00           C
ATOM   5964 0C31 POPEX 209      39.550  16.470  63.991  1.00  0.00           C
ATOM   5967 1C31 POPEX 209      39.410  14.960  63.781  1.00  0.00           C
ATOM   5970 2C31 POPEX 209      40.710  14.280  64.201  1.00  0.00           C
ATOM   5973 3C31 POPEX 209      41.010  12.960  63.492  1.00  0.00           C
ATOM   5976 4C31 POPEX 209      42.250  12.340  64.132  1.00  0.00           C
ATOM   5979 5C31 POPEX 209      42.610  10.960  63.591  1.00  0.00           C
ATOM   5982 6C31 POPEX 209      43.910  10.420  64.201  1.00  0.00           C
ATOM   5986  NH3 POPEY 210     108.820  41.540  32.840  1.00  0.00           N
ATOM   5990  C12 POPEY 210     107.730  40.760  32.152  1.00  0.00           C
ATOM   5993  C11 POPEY 210     106.650  40.260  33.152  1.00  0.00           C
ATOM   5996  P   POPEY 210     106.230  41.950  35.090  1.00  0.00           P
ATOM   5997  O13 POPEY 210     106.720  43.030  34.211  1.00  0.00           O
ATOM   5998  O14 POPEY 210     104.760  41.940  35.181  1.00  0.00           O
ATOM   5999  O11 POPEY 210     106.890  42.060  36.521  1.00  0.00           O
ATOM   6000  O12 POPEY 210     106.860  40.640  34.511  1.00  0.00           O
ATOM   6001  C1  POPEY 210     108.310  41.960  36.621  1.00  0.00           C
ATOM   6004  C2  POPEY 210     108.840  41.510  38.031  1.00  0.00           C
ATOM   6006  O21 POPEY 210     108.080  42.140  39.082  1.00  0.00           O
ATOM   6007  C21 POPEY 210     108.110  41.510  40.252  1.00  0.00           C
ATOM   6008  O22 POPEY 210     108.710  40.470  40.480  1.00  0.00           O
ATOM   6009  C22 POPEY 210     107.330  42.290  41.312  1.00  0.00           C
ATOM   6012  C3  POPEY 210     110.340  41.920  38.082  1.00  0.00           C
ATOM   6015  O31 POPEY 210     111.140  41.210  39.050  1.00  0.00           O
ATOM   6016  C31 POPEY 210     111.340  41.860  40.182  1.00  0.00           C
ATOM   6017  O32 POPEY 210     110.800  42.900  40.531  1.00  0.00           O
ATOM   6018  C32 POPEY 210     112.410  41.110  40.982  1.00  0.00           C
ATOM   6021  C23 POPEY 210     108.110  42.370  42.650  1.00  0.00           C
ATOM   6024  C24 POPEY 210     107.640  43.480  43.620  1.00  0.00           C
ATOM   6027  C25 POPEY 210     106.310  43.230  44.351  1.00  0.00           C
ATOM   6030  C26 POPEY 210     106.370  41.990  45.252  1.00  0.00           C
ATOM   6033  C27 POPEY 210     105.030  41.690  45.951  1.00  0.00           C
ATOM   6036  C28 POPEY 210     105.070  40.320  46.642  1.00  0.00           C
ATOM   6039  C29 POPEY 210     103.710  39.700  46.800  1.00  0.00           C
ATOM   6041 0C21 POPEY 210     102.990  39.620  47.942  1.00  0.00           C
ATOM   6043 1C21 POPEY 210     103.370  40.180  49.291  1.00  0.00           C
ATOM   6046 2C21 POPEY 210     103.780  39.110  50.321  1.00  0.00           C
ATOM   6049 3C21 POPEY 210     103.870  39.690  51.741  1.00  0.00           C
ATOM   6052 4C21 POPEY 210     104.060  38.650  52.860  1.00  0.00           C
ATOM   6055 5C21 POPEY 210     102.920  37.640  52.991  1.00  0.00           C
ATOM   6058 6C21 POPEY 210     102.930  36.930  54.361  1.00  0.00           C
ATOM   6061 7C21 POPEY 210     102.020  35.700  54.431  1.00  0.00           C
ATOM   6064 8C21 POPEY 210     101.810  35.140  55.842  1.00  0.00           C
ATOM   6068  C33 POPEY 210     112.850  41.940  42.201  1.00  0.00           C
ATOM   6071  C34 POPEY 210     113.870  41.250  43.111  1.00  0.00           C
ATOM   6074  C35 POPEY 210     114.300  42.250  44.201  1.00  0.00           C
ATOM   6077  C36 POPEY 210     114.820  41.630  45.491  1.00  0.00           C
ATOM   6080  C37 POPEY 210     114.210  42.370  46.680  1.00  0.00           C
ATOM   6083  C38 POPEY 210     114.650  41.870  48.061  1.00  0.00           C
ATOM   6086  C39 POPEY 210     113.720  42.420  49.152  1.00  0.00           C
ATOM   6089 0C31 POPEY 210     114.020  41.850  50.541  1.00  0.00           C
ATOM   6092 1C31 POPEY 210     115.370  42.310  51.122  1.00  0.00           C
ATOM   6095 2C31 POPEY 210     115.670  41.760  52.521  1.00  0.00           C
ATOM   6098 3C31 POPEY 210     114.570  42.030  53.562  1.00  0.00           C
ATOM   6101 4C31 POPEY 210     114.080  43.480  53.611  1.00  0.00           C
ATOM   6104 5C31 POPEY 210     112.960  43.680  54.631  1.00  0.00           C
ATOM   6107 6C31 POPEY 210     111.890  44.660  54.171  1.00  0.00           C
ATOM   6111  NH3 POPEZ 211      25.950 115.980  25.181  1.00  0.00           N
ATOM   6115  C12 POPEZ 211      25.320 115.120  24.121  1.00  0.00           C
ATOM   6118  C11 POPEZ 211      24.480 114.000  24.751  1.00  0.00           C
ATOM   6121  P   POPEZ 211      22.300 112.710  24.191  1.00  0.00           P
ATOM   6122  O13 POPEZ 211      21.190 113.680  24.142  1.00  0.00           O
ATOM   6123  O14 POPEZ 211      22.140 111.460  23.431  1.00  0.00           O
ATOM   6124  O11 POPEZ 211      22.580 112.330  25.711  1.00  0.00           O
ATOM   6125  O12 POPEZ 211      23.640 113.430  23.741  1.00  0.00           O
ATOM   6126  C1  POPEZ 211      21.550 111.660  26.460  1.00  0.00           C
ATOM   6129  C2  POPEZ 211      22.130 110.950  27.721  1.00  0.00           C
ATOM   6131  O21 POPEZ 211      21.050 110.810  28.661  1.00  0.00           O
ATOM   6132  C21 POPEZ 211      20.960 109.660  29.301  1.00  0.00           C
ATOM   6133  O22 POPEZ 211      21.480 108.600  29.002  1.00  0.00           O
ATOM   6134  C22 POPEZ 211      20.150 109.950  30.561  1.00  0.00           C
ATOM   6137  C3  POPEZ 211      23.280 111.810  28.371  1.00  0.00           C
ATOM   6140  O31 POPEZ 211      23.290 111.860  29.821  1.00  0.00           O
ATOM   6141  C31 POPEZ 211      23.900 110.860  30.452  1.00  0.00           C
ATOM   6142  O32 POPEZ 211      24.320 109.850  29.922  1.00  0.00           O
ATOM   6143  C32 POPEZ 211      23.990 111.160  31.941  1.00  0.00           C
ATOM   6146  C23 POPEZ 211      20.430 109.050  31.781  1.00  0.00           C
ATOM   6149  C24 POPEZ 211      19.890 109.720  33.051  1.00  0.00           C
ATOM   6152  C25 POPEZ 211      19.990 108.850  34.301  1.00  0.00           C
ATOM   6155  C26 POPEZ 211      19.660 109.590  35.601  1.00  0.00           C
ATOM   6158  C27 POPEZ 211      19.520 108.630  36.801  1.00  0.00           C
ATOM   6161  C28 POPEZ 211      19.400 109.340  38.160  1.00  0.00           C
ATOM   6164  C29 POPEZ 211      18.940 108.370  39.231  1.00  0.00           C
ATOM   6166 0C21 POPEZ 211      18.920 108.610  40.550  1.00  0.00           C
ATOM   6168 1C21 POPEZ 211      19.350 109.890  41.210  1.00  0.00           C
ATOM   6171 2C21 POPEZ 211      20.190 109.660  42.481  1.00  0.00           C
ATOM   6174 3C21 POPEZ 211      20.650 111.010  43.061  1.00  0.00           C
ATOM   6177 4C21 POPEZ 211      21.520 110.900  44.321  1.00  0.00           C
ATOM   6180 5C21 POPEZ 211      20.790 110.460  45.601  1.00  0.00           C
ATOM   6183 6C21 POPEZ 211      19.590 111.350  45.982  1.00  0.00           C
ATOM   6186 7C21 POPEZ 211      19.180 111.160  47.451  1.00  0.00           C
ATOM   6189 8C21 POPEZ 211      17.820 111.770  47.812  1.00  0.00           C
ATOM   6193  C33 POPEZ 211      24.340 109.880  32.731  1.00  0.00           C
ATOM   6196  C34 POPEZ 211      24.470 110.100  34.241  1.00  0.00           C
ATOM   6199  C35 POPEZ 211      23.190 110.560  34.940  1.00  0.00           C
ATOM   6202  C36 POPEZ 211      23.460 111.780  35.820  1.00  0.00           C
ATOM   6205  C37 POPEZ 211      22.400 112.040  36.902  1.00  0.00           C
ATOM   6208  C38 POPEZ 211      22.890 113.150  37.841  1.00  0.00           C
ATOM   6211  C39 POPEZ 211      22.330 113.080  39.262  1.00  0.00           C
ATOM   6214 0C31 POPEZ 211      23.190 113.960  40.170  1.00  0.00           C
ATOM   6217 1C31 POPEZ 211      22.750 114.020  41.642  1.00  0.00           C
ATOM   6220 2C31 POPEZ 211      23.670 114.920  42.460  1.00  0.00           C
ATOM   6223 3C31 POPEZ 211      23.240 115.070  43.920  1.00  0.00           C
ATOM   6226 4C31 POPEZ 211      22.700 116.470  44.230  1.00  0.00           C
ATOM   6229 5C31 POPEZ 211      22.180 116.590  45.660  1.00  0.00           C
ATOM   6232 6C31 POPEZ 211      21.950 118.040  46.102  1.00  0.00           C
ATOM   6236  NH3 POPEa 212      93.380  37.230  73.961  1.00  0.00           N
ATOM   6240  C12 POPEa 212      94.870  37.440  73.782  1.00  0.00           C
ATOM   6243  C11 POPEa 212      95.440  38.730  74.430  1.00  0.00           C
ATOM   6246  P   POPEa 212      93.500  40.510  74.532  1.00  0.00           P
ATOM   6247  O13 POPEa 212      92.520  39.710  73.782  1.00  0.00           O
ATOM   6248  O14 POPEa 212      92.990  41.400  75.601  1.00  0.00           O
ATOM   6249  O11 POPEa 212      94.420  41.290  73.492  1.00  0.00           O
ATOM   6250  O12 POPEa 212      94.520  39.490  75.221  1.00  0.00           O
ATOM   6251  C1  POPEa 212      93.800  42.060  72.431  1.00  0.00           C
ATOM   6254  C2  POPEa 212      94.030  41.460  71.011  1.00  0.00           C
ATOM   6256  O21 POPEa 212      93.180  42.140  70.061  1.00  0.00           O
ATOM   6257  C21 POPEa 212      93.730  43.170  69.430  1.00  0.00           C
ATOM   6258  O22 POPEa 212      94.870  43.590  69.611  1.00  0.00           O
ATOM   6259  C22 POPEa 212      92.730  43.730  68.410  1.00  0.00           C
ATOM   6262  C3  POPEa 212      93.670  39.950  70.930  1.00  0.00           C
ATOM   6265  O31 POPEa 212      94.320  39.320  69.812  1.00  0.00           O
ATOM   6266  C31 POPEa 212      93.780  39.320  68.601  1.00  0.00           C
ATOM   6267  O32 POPEa 212      94.430  39.370  67.571  1.00  0.00           O
ATOM   6268  C32 POPEa 212      92.260  39.160  68.611  1.00  0.00           C
ATOM   6271  C23 POPEa 212      93.230  44.990  67.681  1.00  0.00           C
ATOM   6274  C24 POPEa 212      92.350  45.410  66.480  1.00  0.00           C
ATOM   6277  C25 POPEa 212      90.870  45.610  66.832  1.00  0.00           C
ATOM   6280  C26 POPEa 212      90.040  46.240  65.701  1.00  0.00           C
ATOM   6283  C27 POPEa 212      88.630  46.590  66.181  1.00  0.00           C
ATOM   6286  C28 POPEa 212      87.620  46.910  65.062  1.00  0.00           C
ATOM   6289  C29 POPEa 212      86.240  47.040  65.652  1.00  0.00           C
ATOM   6291 0C21 POPEa 212      85.450  48.120  65.701  1.00  0.00           C
ATOM   6293 1C21 POPEa 212      85.720  49.490  65.132  1.00  0.00           C
ATOM   6296 2C21 POPEa 212      84.710  49.820  64.021  1.00  0.00           C
ATOM   6299 3C21 POPEa 212      84.880  51.230  63.431  1.00  0.00           C
ATOM   6302 4C21 POPEa 212      83.930  51.470  62.242  1.00  0.00           C
ATOM   6305 5C21 POPEa 212      83.920  52.930  61.751  1.00  0.00           C
ATOM   6308 6C21 POPEa 212      83.240  53.900  62.731  1.00  0.00           C
ATOM   6311 7C21 POPEa 212      83.190  55.340  62.190  1.00  0.00           C
ATOM   6314 8C21 POPEa 212      82.390  56.310  63.071  1.00  0.00           C
ATOM   6318  C33 POPEa 212      91.740  38.580  67.281  1.00  0.00           C
ATOM   6321  C34 POPEa 212      90.220  38.480  67.251  1.00  0.00           C
ATOM   6324  C35 POPEa 212      89.710  38.070  65.861  1.00  0.00           C
ATOM   6327  C36 POPEa 212      90.290  36.750  65.332  1.00  0.00           C
ATOM   6330  C37 POPEa 212      89.730  36.410  63.942  1.00  0.00           C
ATOM   6333  C38 POPEa 212      90.120  35.000  63.472  1.00  0.00           C
ATOM   6336  C39 POPEa 212      89.480  34.590  62.141  1.00  0.00           C
ATOM   6339 0C31 POPEa 212      87.980  34.320  62.291  1.00  0.00           C
ATOM   6342 1C31 POPEa 212      87.330  33.770  61.021  1.00  0.00           C
ATOM   6345 2C31 POPEa 212      85.880  33.350  61.281  1.00  0.00           C
ATOM   6348 3C31 POPEa 212      85.170  32.760  60.062  1.00  0.00           C
ATOM   6351 4C31 POPEa 212      85.610  31.330  59.732  1.00  0.00           C
ATOM   6354 5C31 POPEa 212      84.710  30.700  58.672  1.00  0.00           C
ATOM   6357 6C31 POPEa 212      85.130  29.290  58.251  1.00  0.00           C
ATOM   6361  NH3 POPEb 213      72.770  11.360  76.620  1.00  0.00           N
ATOM   6365  C12 POPEb 213      72.810   9.890  76.331  1.00  0.00           C
ATOM   6368  C11 POPEb 213      72.230   9.100  77.501  1.00  0.00           C
ATOM   6371  P   POPEb 213      70.400   7.550  76.501  1.00  0.00           P
ATOM   6372  O13 POPEb 213      70.010   6.150  76.781  1.00  0.00           O
ATOM   6373  O14 POPEb 213      69.500   8.590  77.032  1.00  0.00           O
ATOM   6374  O11 POPEb 213      70.600   7.730  74.921  1.00  0.00           O
ATOM   6375  O12 POPEb 213      71.860   7.790  77.081  1.00  0.00           O
ATOM   6376  C1  POPEb 213      70.860   6.490  74.241  1.00  0.00           C
ATOM   6379  C2  POPEb 213      70.890   6.600  72.692  1.00  0.00           C
ATOM   6381  O21 POPEb 213      70.580   5.370  71.992  1.00  0.00           O
ATOM   6382  C21 POPEb 213      70.910   4.180  72.471  1.00  0.00           C
ATOM   6383  O22 POPEb 213      71.400   3.900  73.541  1.00  0.00           O
ATOM   6384  C22 POPEb 213      70.550   3.080  71.451  1.00  0.00           C
ATOM   6387  C3  POPEb 213      72.200   7.230  72.132  1.00  0.00           C
ATOM   6390  O31 POPEb 213      72.210   7.180  70.680  1.00  0.00           O
ATOM   6391  C31 POPEb 213      73.190   7.820  70.061  1.00  0.00           C
ATOM   6392  O32 POPEb 213      74.130   8.390  70.581  1.00  0.00           O
ATOM   6393  C32 POPEb 213      72.810   7.870  68.572  1.00  0.00           C
ATOM   6396  C23 POPEb 213      71.790   2.550  70.691  1.00  0.00           C
ATOM   6399  C24 POPEb 213      71.490   1.260  69.912  1.00  0.00           C
ATOM   6402  C25 POPEb 213      72.310   1.070  68.620  1.00  0.00           C
ATOM   6405  C26 POPEb 213      73.600   0.240  68.751  1.00  0.00           C
ATOM   6408  C27 POPEb 213      74.150  -0.130  67.361  1.00  0.00           C
ATOM   6411  C28 POPEb 213      74.740  -1.560  67.232  1.00  0.00           C
ATOM   6414  C29 POPEb 213      74.720  -1.970  65.782  1.00  0.00           C
ATOM   6416 0C21 POPEb 213      75.640  -2.620  65.062  1.00  0.00           C
ATOM   6418 1C21 POPEb 213      76.930  -3.230  65.531  1.00  0.00           C
ATOM   6421 2C21 POPEb 213      77.350  -4.360  64.571  1.00  0.00           C
ATOM   6424 3C21 POPEb 213      76.320  -5.510  64.472  1.00  0.00           C
ATOM   6427 4C21 POPEb 213      76.830  -6.720  63.692  1.00  0.00           C
ATOM   6430 5C21 POPEb 213      75.680  -7.590  63.160  1.00  0.00           C
ATOM   6433 6C21 POPEb 213      76.150  -8.910  62.541  1.00  0.00           C
ATOM   6436 7C21 POPEb 213      75.000  -9.630  61.811  1.00  0.00           C
ATOM   6439 8C21 POPEb 213      75.400 -10.980  61.221  1.00  0.00           C
ATOM   6443  C33 POPEb 213      73.950   7.730  67.552  1.00  0.00           C
ATOM   6446  C34 POPEb 213      73.360   7.300  66.201  1.00  0.00           C
ATOM   6449  C35 POPEb 213      74.420   7.040  65.122  1.00  0.00           C
ATOM   6452  C36 POPEb 213      73.840   6.250  63.942  1.00  0.00           C
ATOM   6455  C37 POPEb 213      74.840   6.110  62.791  1.00  0.00           C
ATOM   6458  C38 POPEb 213      74.290   5.270  61.632  1.00  0.00           C
ATOM   6461  C39 POPEb 213      74.980   5.540  60.280  1.00  0.00           C
ATOM   6464 0C31 POPEb 213      76.500   5.350  60.312  1.00  0.00           C
ATOM   6467 1C31 POPEb 213      77.170   5.770  58.991  1.00  0.00           C
ATOM   6470 2C31 POPEb 213      78.280   4.810  58.552  1.00  0.00           C
ATOM   6473 3C31 POPEb 213      77.760   3.680  57.640  1.00  0.00           C
ATOM   6476 4C31 POPEb 213      78.780   2.550  57.482  1.00  0.00           C
ATOM   6479 5C31 POPEb 213      78.300   1.430  56.541  1.00  0.00           C
ATOM   6482 6C31 POPEb 213      79.410   0.460  56.140  1.00  0.00           C
ATOM   6486  NH3 POPEc 214      12.890  60.070  27.710  1.00  0.00           N
ATOM   6490  C12 POPEc 214      11.890  60.960  27.021  1.00  0.00           C
ATOM   6493  C11 POPEc 214      11.510  62.200  27.871  1.00  0.00           C
ATOM   6496  P   POPEc 214       9.420  63.860  27.781  1.00  0.00           P
ATOM   6497  O13 POPEc 214       9.860  64.960  28.672  1.00  0.00           O
ATOM   6498  O14 POPEc 214       8.380  64.170  26.761  1.00  0.00           O
ATOM   6499  O11 POPEc 214       8.840  62.780  28.732  1.00  0.00           O
ATOM   6500  O12 POPEc 214      10.660  63.100  27.151  1.00  0.00           O
ATOM   6501  C1  POPEc 214       7.490  62.580  29.081  1.00  0.00           C
ATOM   6504  C2  POPEc 214       7.350  61.160  29.671  1.00  0.00           C
ATOM   6506  O21 POPEc 214       6.670  61.260  30.951  1.00  0.00           O
ATOM   6507  C21 POPEc 214       6.150  60.090  31.331  1.00  0.00           C
ATOM   6508  O22 POPEc 214       6.200  59.050  30.712  1.00  0.00           O
ATOM   6509  C22 POPEc 214       5.470  60.200  32.692  1.00  0.00           C
ATOM   6512  C3  POPEc 214       8.780  60.530  29.802  1.00  0.00           C
ATOM   6515  O31 POPEc 214       8.800  59.350  30.601  1.00  0.00           O
ATOM   6516  C31 POPEc 214       9.870  58.590  30.501  1.00  0.00           C
ATOM   6517  O32 POPEc 214      10.760  58.710  29.681  1.00  0.00           O
ATOM   6518  C32 POPEc 214       9.770  57.560  31.642  1.00  0.00           C
ATOM   6521  C23 POPEc 214       5.050  58.780  33.131  1.00  0.00           C
ATOM   6524  C24 POPEc 214       4.580  58.620  34.581  1.00  0.00           C
ATOM   6527  C25 POPEc 214       3.380  59.450  35.021  1.00  0.00           C
ATOM   6530  C26 POPEc 214       2.760  58.850  36.302  1.00  0.00           C
ATOM   6533  C27 POPEc 214       2.050  59.900  37.161  1.00  0.00           C
ATOM   6536  C28 POPEc 214       1.410  59.310  38.431  1.00  0.00           C
ATOM   6539  C29 POPEc 214       0.850  60.430  39.281  1.00  0.00           C
ATOM   6541 0C21 POPEc 214       1.060  60.650  40.590  1.00  0.00           C
ATOM   6543 1C21 POPEc 214       1.860  59.790  41.531  1.00  0.00           C
ATOM   6546 2C21 POPEc 214       1.150  59.530  42.860  1.00  0.00           C
ATOM   6549 3C21 POPEc 214       1.060  60.780  43.760  1.00  0.00           C
ATOM   6552 4C21 POPEc 214       0.050  60.580  44.890  1.00  0.00           C
ATOM   6555 5C21 POPEc 214       0.130  61.680  45.961  1.00  0.00           C
ATOM   6558 6C21 POPEc 214      -1.080  61.630  46.910  1.00  0.00           C
ATOM   6561 7C21 POPEc 214      -0.730  62.030  48.342  1.00  0.00           C
ATOM   6564 8C21 POPEc 214      -1.920  61.820  49.291  1.00  0.00           C
ATOM   6568  C33 POPEc 214      10.100  58.130  33.051  1.00  0.00           C
ATOM   6571  C34 POPEc 214       9.120  59.200  33.571  1.00  0.00           C
ATOM   6574  C35 POPEc 214       9.670  59.980  34.781  1.00  0.00           C
ATOM   6577  C36 POPEc 214       8.630  60.950  35.351  1.00  0.00           C
ATOM   6580  C37 POPEc 214       9.160  61.730  36.562  1.00  0.00           C
ATOM   6583  C38 POPEc 214       8.060  62.350  37.422  1.00  0.00           C
ATOM   6586  C39 POPEc 214       7.220  61.320  38.201  1.00  0.00           C
ATOM   6589 0C31 POPEc 214       8.070  60.390  39.071  1.00  0.00           C
ATOM   6592 1C31 POPEc 214       7.230  59.450  39.931  1.00  0.00           C
ATOM   6595 2C31 POPEc 214       6.880  60.020  41.312  1.00  0.00           C
ATOM   6598 3C31 POPEc 214       5.650  59.340  41.910  1.00  0.00           C
ATOM   6601 4C31 POPEc 214       5.790  57.820  42.081  1.00  0.00           C
ATOM   6604 5C31 POPEc 214       4.480  57.160  42.530  1.00  0.00           C
ATOM   6607 6C31 POPEc 214       4.570  55.630  42.621  1.00  0.00           C
ATOM   6611  NH3 POPEd 215      28.560  44.460  25.781  1.00  0.00           N
ATOM   6615  C12 POPEd 215      29.890  43.900  25.371  1.00  0.00           C
ATOM   6618  C11 POPEd 215      30.870  43.960  26.561  1.00  0.00           C
ATOM   6621  P   POPEd 215      33.380  44.580  26.882  1.00  0.00           P
ATOM   6622  O13 POPEd 215      34.580  43.760  27.151  1.00  0.00           O
ATOM   6623  O14 POPEd 215      33.620  45.850  26.161  1.00  0.00           O
ATOM   6624  O11 POPEd 215      32.740  44.910  28.291  1.00  0.00           O
ATOM   6625  O12 POPEd 215      32.220  43.790  26.111  1.00  0.00           O
ATOM   6626  C1  POPEd 215      32.430  46.230  28.742  1.00  0.00           C
ATOM   6629  C2  POPEd 215      33.020  46.470  30.151  1.00  0.00           C
ATOM   6631  O21 POPEd 215      32.850  47.860  30.512  1.00  0.00           O
ATOM   6632  C21 POPEd 215      31.730  48.110  31.182  1.00  0.00           C
ATOM   6633  O22 POPEd 215      30.890  47.270  31.502  1.00  0.00           O
ATOM   6634  C22 POPEd 215      31.660  49.590  31.541  1.00  0.00           C
ATOM   6637  C3  POPEd 215      34.530  46.040  30.171  1.00  0.00           C
ATOM   6640  O31 POPEd 215      35.480  46.960  30.741  1.00  0.00           O
ATOM   6641  C31 POPEd 215      35.720  47.020  32.061  1.00  0.00           C
ATOM   6642  O32 POPEd 215      36.770  47.440  32.541  1.00  0.00           O
ATOM   6643  C32 POPEd 215      34.570  46.540  32.931  1.00  0.00           C
ATOM   6646  C23 POPEd 215      32.240  49.940  32.931  1.00  0.00           C
ATOM   6649  C24 POPEd 215      31.650  51.240  33.500  1.00  0.00           C
ATOM   6652  C25 POPEd 215      32.380  51.780  34.732  1.00  0.00           C
ATOM   6655  C26 POPEd 215      31.570  52.870  35.442  1.00  0.00           C
ATOM   6658  C27 POPEd 215      32.410  53.800  36.331  1.00  0.00           C
ATOM   6661  C28 POPEd 215      31.540  54.660  37.271  1.00  0.00           C
ATOM   6664  C29 POPEd 215      31.110  53.900  38.501  1.00  0.00           C
ATOM   6666 0C21 POPEd 215      31.310  54.280  39.781  1.00  0.00           C
ATOM   6668 1C21 POPEd 215      31.980  55.570  40.150  1.00  0.00           C
ATOM   6671 2C21 POPEd 215      32.360  55.790  41.632  1.00  0.00           C
ATOM   6674 3C21 POPEd 215      33.550  54.950  42.111  1.00  0.00           C
ATOM   6677 4C21 POPEd 215      33.950  55.320  43.552  1.00  0.00           C
ATOM   6680 5C21 POPEd 215      35.030  54.420  44.171  1.00  0.00           C
ATOM   6683 6C21 POPEd 215      34.600  52.960  44.421  1.00  0.00           C
ATOM   6686 7C21 POPEd 215      35.670  52.180  45.182  1.00  0.00           C
ATOM   6689 8C21 POPEd 215      35.210  50.810  45.681  1.00  0.00           C
ATOM   6693  C33 POPEd 215      34.720  47.020  34.381  1.00  0.00           C
ATOM   6696  C34 POPEd 215      33.480  46.630  35.181  1.00  0.00           C
ATOM   6699  C35 POPEd 215      33.600  47.010  36.661  1.00  0.00           C
ATOM   6702  C36 POPEd 215      32.670  46.160  37.511  1.00  0.00           C
ATOM   6705  C37 POPEd 215      32.890  46.410  39.001  1.00  0.00           C
ATOM   6708  C38 POPEd 215      31.910  45.620  39.861  1.00  0.00           C
ATOM   6711  C39 POPEd 215      32.010  46.010  41.341  1.00  0.00           C
ATOM   6714 0C31 POPEd 215      33.280  45.510  42.010  1.00  0.00           C
ATOM   6717 1C31 POPEd 215      32.950  44.530  43.141  1.00  0.00           C
ATOM   6720 2C31 POPEd 215      34.180  44.110  43.961  1.00  0.00           C
ATOM   6723 3C31 POPEd 215      33.800  43.320  45.211  1.00  0.00           C
ATOM   6726 4C31 POPEd 215      33.070  44.170  46.250  1.00  0.00           C
ATOM   6729 5C31 POPEd 215      32.730  43.400  47.530  1.00  0.00           C
ATOM   6732 6C31 POPEd 215      31.950  44.240  48.541  1.00  0.00           C
ATOM   6736  NH3 POPEe 216     112.250 125.080  33.482  1.00  0.00           N
ATOM   6740  C12 POPEe 216     111.800 126.250  32.640  1.00  0.00           C
ATOM   6743  C11 POPEe 216     112.080 126.030  31.141  1.00  0.00           C
ATOM   6746  P   POPEe 216     114.360 125.070  30.271  1.00  0.00           P
ATOM   6747  O13 POPEe 216     113.630 124.370  29.192  1.00  0.00           O
ATOM   6748  O14 POPEe 216     115.690 125.630  29.941  1.00  0.00           O
ATOM   6749  O11 POPEe 216     114.470 124.150  31.551  1.00  0.00           O
ATOM   6750  O12 POPEe 216     113.460 126.240  30.852  1.00  0.00           O
ATOM   6751  C1  POPEe 216     114.660 122.730  31.541  1.00  0.00           C
ATOM   6754  C2  POPEe 216     114.550 122.180  33.012  1.00  0.00           C
ATOM   6756  O21 POPEe 216     115.760 122.520  33.732  1.00  0.00           O
ATOM   6757  C21 POPEe 216     115.640 123.630  34.472  1.00  0.00           C
ATOM   6758  O22 POPEe 216     114.640 124.320  34.561  1.00  0.00           O
ATOM   6759  C22 POPEe 216     116.960 123.990  35.132  1.00  0.00           C
ATOM   6762  C3  POPEe 216     114.080 120.670  33.171  1.00  0.00           C
ATOM   6765  O31 POPEe 216     115.020 119.640  33.562  1.00  0.00           O
ATOM   6766  C31 POPEe 216     115.230 119.550  34.891  1.00  0.00           C
ATOM   6767  O32 POPEe 216     115.210 120.510  35.642  1.00  0.00           O
ATOM   6768  C32 POPEe 216     115.380 118.090  35.312  1.00  0.00           C
ATOM   6771  C23 POPEe 216     116.800 124.200  36.661  1.00  0.00           C
ATOM   6774  C24 POPEe 216     118.080 124.780  37.302  1.00  0.00           C
ATOM   6777  C25 POPEe 216     117.980 125.010  38.820  1.00  0.00           C
ATOM   6780  C26 POPEe 216     117.640 123.750  39.631  1.00  0.00           C
ATOM   6783  C27 POPEe 216     117.080 124.000  41.041  1.00  0.00           C
ATOM   6786  C28 POPEe 216     117.950 123.420  42.162  1.00  0.00           C
ATOM   6789  C29 POPEe 216     119.160 124.290  42.370  1.00  0.00           C
ATOM   6791 0C21 POPEe 216     119.670 124.660  43.552  1.00  0.00           C
ATOM   6793 1C21 POPEe 216     119.200 124.230  44.922  1.00  0.00           C
ATOM   6796 2C21 POPEe 216     120.210 123.280  45.582  1.00  0.00           C
ATOM   6799 3C21 POPEe 216     121.540 123.960  45.922  1.00  0.00           C
ATOM   6802 4C21 POPEe 216     122.520 123.040  46.652  1.00  0.00           C
ATOM   6805 5C21 POPEe 216     123.780 123.780  47.131  1.00  0.00           C
ATOM   6808 6C21 POPEe 216     124.740 122.870  47.892  1.00  0.00           C
ATOM   6811 7C21 POPEe 216     126.020 123.560  48.371  1.00  0.00           C
ATOM   6814 8C21 POPEe 216     127.010 122.580  49.012  1.00  0.00           C
ATOM   6818  C33 POPEe 216     115.490 117.780  36.840  1.00  0.00           C
ATOM   6821  C34 POPEe 216     116.650 118.470  37.590  1.00  0.00           C
ATOM   6824  C35 POPEe 216     117.650 117.510  38.282  1.00  0.00           C
ATOM   6827  C36 POPEe 216     117.380 117.140  39.751  1.00  0.00           C
ATOM   6830  C37 POPEe 216     118.620 116.470  40.382  1.00  0.00           C
ATOM   6833  C38 POPEe 216     118.630 116.320  41.921  1.00  0.00           C
ATOM   6836  C39 POPEe 216     118.020 115.010  42.440  1.00  0.00           C
ATOM   6839 0C31 POPEe 216     116.530 115.120  42.812  1.00  0.00           C
ATOM   6842 1C31 POPEe 216     115.900 113.750  43.090  1.00  0.00           C
ATOM   6845 2C31 POPEe 216     114.500 113.840  43.721  1.00  0.00           C
ATOM   6848 3C31 POPEe 216     114.470 113.400  45.192  1.00  0.00           C
ATOM   6851 4C31 POPEe 216     113.060 113.510  45.791  1.00  0.00           C
ATOM   6854 5C31 POPEe 216     113.000 113.070  47.261  1.00  0.00           C
ATOM   6857 6C31 POPEe 216     111.610 113.260  47.882  1.00  0.00           C
ATOM   6861  NH3 POPEf 217      68.560  44.980  30.902  1.00  0.00           N
ATOM   6865  C12 POPEf 217      67.240  45.630  31.161  1.00  0.00           C
ATOM   6868  C11 POPEf 217      66.110  44.610  31.361  1.00  0.00           C
ATOM   6871  P   POPEf 217      63.520  44.480  31.151  1.00  0.00           P
ATOM   6872  O13 POPEf 217      62.460  45.130  30.340  1.00  0.00           O
ATOM   6873  O14 POPEf 217      63.650  43.010  31.191  1.00  0.00           O
ATOM   6874  O11 POPEf 217      63.360  44.950  32.640  1.00  0.00           O
ATOM   6875  O12 POPEf 217      64.930  45.110  30.741  1.00  0.00           O
ATOM   6876  C1  POPEf 217      63.390  46.330  33.001  1.00  0.00           C
ATOM   6879  C2  POPEf 217      63.370  46.460  34.541  1.00  0.00           C
ATOM   6881  O21 POPEf 217      62.470  45.450  35.070  1.00  0.00           O
ATOM   6882  C21 POPEf 217      62.950  44.590  35.961  1.00  0.00           C
ATOM   6883  O22 POPEf 217      64.030  44.690  36.521  1.00  0.00           O
ATOM   6884  C22 POPEf 217      61.960  43.440  36.090  1.00  0.00           C
ATOM   6887  C3  POPEf 217      62.960  47.890  34.961  1.00  0.00           C
ATOM   6890  O31 POPEf 217      63.110  48.080  36.382  1.00  0.00           O
ATOM   6891  C31 POPEf 217      62.040  47.720  37.102  1.00  0.00           C
ATOM   6892  O32 POPEf 217      61.060  47.150  36.652  1.00  0.00           O
ATOM   6893  C32 POPEf 217      62.280  48.120  38.552  1.00  0.00           C
ATOM   6896  C23 POPEf 217      61.770  42.890  37.521  1.00  0.00           C
ATOM   6899  C24 POPEf 217      60.280  42.630  37.751  1.00  0.00           C
ATOM   6902  C25 POPEf 217      59.950  41.680  38.910  1.00  0.00           C
ATOM   6905  C26 POPEf 217      59.290  42.390  40.100  1.00  0.00           C
ATOM   6908  C27 POPEf 217      58.720  41.390  41.120  1.00  0.00           C
ATOM   6911  C28 POPEf 217      58.530  42.010  42.521  1.00  0.00           C
ATOM   6914  C29 POPEf 217      57.560  41.290  43.431  1.00  0.00           C
ATOM   6916 0C21 POPEf 217      57.480  39.970  43.701  1.00  0.00           C
ATOM   6918 1C21 POPEf 217      58.360  38.840  43.241  1.00  0.00           C
ATOM   6921 2C21 POPEf 217      57.760  37.920  42.141  1.00  0.00           C
ATOM   6924 3C21 POPEf 217      56.480  37.170  42.530  1.00  0.00           C
ATOM   6927 4C21 POPEf 217      56.180  35.960  41.621  1.00  0.00           C
ATOM   6930 5C21 POPEf 217      54.700  35.510  41.642  1.00  0.00           C
ATOM   6933 6C21 POPEf 217      54.450  34.210  40.861  1.00  0.00           C
ATOM   6936 7C21 POPEf 217      52.950  33.910  40.731  1.00  0.00           C
ATOM   6939 8C21 POPEf 217      52.580  32.720  39.840  1.00  0.00           C
ATOM   6943  C33 POPEf 217      60.960  48.330  39.321  1.00  0.00           C
ATOM   6946  C34 POPEf 217      61.140  48.160  40.831  1.00  0.00           C
ATOM   6949  C35 POPEf 217      61.280  46.680  41.172  1.00  0.00           C
ATOM   6952  C36 POPEf 217      61.470  46.390  42.661  1.00  0.00           C
ATOM   6955  C37 POPEf 217      61.610  44.870  42.871  1.00  0.00           C
ATOM   6958  C38 POPEf 217      61.890  44.480  44.321  1.00  0.00           C
ATOM   6961  C39 POPEf 217      60.790  44.950  45.271  1.00  0.00           C
ATOM   6964 0C31 POPEf 217      61.070  44.570  46.730  1.00  0.00           C
ATOM   6967 1C31 POPEf 217      60.000  45.150  47.650  1.00  0.00           C
ATOM   6970 2C31 POPEf 217      60.130  44.700  49.110  1.00  0.00           C
ATOM   6973 3C31 POPEf 217      60.140  43.170  49.271  1.00  0.00           C
ATOM   6976 4C31 POPEf 217      59.700  42.700  50.671  1.00  0.00           C
ATOM   6979 5C31 POPEf 217      60.430  43.380  51.832  1.00  0.00           C
ATOM   6982 6C31 POPEf 217      59.870  42.990  53.201  1.00  0.00           C
ATOM   6986  NH3 POPEg 218      28.750 105.960  68.290  1.00  0.00           N
ATOM   6990  C12 POPEg 218      28.460 107.160  67.431  1.00  0.00           C
ATOM   6993  C11 POPEg 218      27.630 108.200  68.212  1.00  0.00           C
ATOM   6996  P   POPEg 218      27.450 110.110  66.480  1.00  0.00           P
ATOM   6997  O13 POPEg 218      26.400 110.950  65.842  1.00  0.00           O
ATOM   6998  O14 POPEg 218      28.430 110.790  67.361  1.00  0.00           O
ATOM   6999  O11 POPEg 218      28.200 109.240  65.391  1.00  0.00           O
ATOM   7000  O12 POPEg 218      26.790 108.980  67.372  1.00  0.00           O
ATOM   7001  C1  POPEg 218      27.490 108.910  64.181  1.00  0.00           C
ATOM   7004  C2  POPEg 218      28.080 107.660  63.472  1.00  0.00           C
ATOM   7006  O21 POPEg 218      27.910 106.490  64.311  1.00  0.00           O
ATOM   7007  C21 POPEg 218      27.830 105.360  63.611  1.00  0.00           C
ATOM   7008  O22 POPEg 218      27.580 105.300  62.422  1.00  0.00           O
ATOM   7009  C22 POPEg 218      28.230 104.170  64.480  1.00  0.00           C
ATOM   7012  C3  POPEg 218      29.590 107.840  63.111  1.00  0.00           C
ATOM   7015  O31 POPEg 218      30.240 106.610  62.741  1.00  0.00           O
ATOM   7016  C31 POPEg 218      30.230 106.100  61.491  1.00  0.00           C
ATOM   7017  O32 POPEg 218      30.650 104.970  61.232  1.00  0.00           O
ATOM   7018  C32 POPEg 218      29.710 107.060  60.421  1.00  0.00           C
ATOM   7021  C23 POPEg 218      28.800 103.020  63.611  1.00  0.00           C
ATOM   7024  C24 POPEg 218      29.350 101.890  64.472  1.00  0.00           C
ATOM   7027  C25 POPEg 218      29.690 100.590  63.721  1.00  0.00           C
ATOM   7030  C26 POPEg 218      30.640 100.740  62.531  1.00  0.00           C
ATOM   7033  C27 POPEg 218      31.190  99.380  62.071  1.00  0.00           C
ATOM   7036  C28 POPEg 218      31.910  99.460  60.712  1.00  0.00           C
ATOM   7039  C29 POPEg 218      32.710  98.230  60.371  1.00  0.00           C
ATOM   7041 0C21 POPEg 218      33.800  98.210  59.592  1.00  0.00           C
ATOM   7043 1C21 POPEg 218      34.350  99.400  58.820  1.00  0.00           C
ATOM   7046 2C21 POPEg 218      35.020  99.010  57.492  1.00  0.00           C
ATOM   7049 3C21 POPEg 218      36.430  98.410  57.692  1.00  0.00           C
ATOM   7052 4C21 POPEg 218      36.560  96.950  57.242  1.00  0.00           C
ATOM   7055 5C21 POPEg 218      36.680  96.770  55.722  1.00  0.00           C
ATOM   7058 6C21 POPEg 218      36.830  95.290  55.360  1.00  0.00           C
ATOM   7061 7C21 POPEg 218      37.010  95.030  53.861  1.00  0.00           C
ATOM   7064 8C21 POPEg 218      36.460  93.660  53.482  1.00  0.00           C
ATOM   7068  C33 POPEg 218      29.810 106.430  59.012  1.00  0.00           C
ATOM   7071  C34 POPEg 218      28.990 107.210  57.991  1.00  0.00           C
ATOM   7074  C35 POPEg 218      29.730 108.350  57.312  1.00  0.00           C
ATOM   7077  C36 POPEg 218      28.770 109.450  56.821  1.00  0.00           C
ATOM   7080  C37 POPEg 218      29.500 110.650  56.211  1.00  0.00           C
ATOM   7083  C38 POPEg 218      28.610 111.900  56.192  1.00  0.00           C
ATOM   7086  C39 POPEg 218      29.320 113.140  55.631  1.00  0.00           C
ATOM   7089 0C31 POPEg 218      30.490 113.600  56.501  1.00  0.00           C
ATOM   7092 1C31 POPEg 218      31.120 114.900  55.992  1.00  0.00           C
ATOM   7095 2C31 POPEg 218      32.050 115.560  57.011  1.00  0.00           C
ATOM   7098 3C31 POPEg 218      31.270 115.970  58.261  1.00  0.00           C
ATOM   7101 4C31 POPEg 218      32.030 116.880  59.211  1.00  0.00           C
ATOM   7104 5C31 POPEg 218      31.080 117.400  60.291  1.00  0.00           C
ATOM   7107 6C31 POPEg 218      31.770 118.050  61.491  1.00  0.00           C
ATOM   7111  NH3 POPEh 219      39.580  79.050  73.160  1.00  0.00           N
ATOM   7115  C12 POPEh 219      39.150  80.380  73.671  1.00  0.00           C
ATOM   7118  C11 POPEh 219      37.630  80.570  73.472  1.00  0.00           C
ATOM   7121  P   POPEh 219      35.420  79.310  73.061  1.00  0.00           P
ATOM   7122  O13 POPEh 219      34.850  77.960  73.242  1.00  0.00           O
ATOM   7123  O14 POPEh 219      34.760  80.470  73.690  1.00  0.00           O
ATOM   7124  O11 POPEh 219      35.630  79.600  71.542  1.00  0.00           O
ATOM   7125  O12 POPEh 219      36.920  79.320  73.601  1.00  0.00           O
ATOM   7126  C1  POPEh 219      36.650  78.880  70.840  1.00  0.00           C
ATOM   7129  C2  POPEh 219      36.810  79.380  69.392  1.00  0.00           C
ATOM   7131  O21 POPEh 219      35.490  79.610  68.891  1.00  0.00           O
ATOM   7132  C21 POPEh 219      35.410  80.470  67.911  1.00  0.00           C
ATOM   7133  O22 POPEh 219      36.340  81.140  67.451  1.00  0.00           O
ATOM   7134  C22 POPEh 219      34.010  80.430  67.352  1.00  0.00           C
ATOM   7137  C3  POPEh 219      37.550  78.300  68.550  1.00  0.00           C
ATOM   7140  O31 POPEh 219      37.510  78.540  67.120  1.00  0.00           O
ATOM   7141  C31 POPEh 219      38.550  79.220  66.641  1.00  0.00           C
ATOM   7142  O32 POPEh 219      39.580  79.460  67.242  1.00  0.00           O
ATOM   7143  C32 POPEh 219      38.250  79.620  65.181  1.00  0.00           C
ATOM   7146  C23 POPEh 219      34.080  80.550  65.821  1.00  0.00           C
ATOM   7149  C24 POPEh 219      32.690  80.430  65.211  1.00  0.00           C
ATOM   7152  C25 POPEh 219      32.340  81.590  64.262  1.00  0.00           C
ATOM   7155  C26 POPEh 219      33.340  81.770  63.121  1.00  0.00           C
ATOM   7158  C27 POPEh 219      32.830  82.810  62.120  1.00  0.00           C
ATOM   7161  C28 POPEh 219      33.530  82.760  60.761  1.00  0.00           C
ATOM   7164  C29 POPEh 219      34.870  83.460  60.730  1.00  0.00           C
ATOM   7166 0C21 POPEh 219      35.200  84.430  59.861  1.00  0.00           C
ATOM   7168 1C21 POPEh 219      34.280  84.940  58.771  1.00  0.00           C
ATOM   7171 2C21 POPEh 219      34.970  85.510  57.521  1.00  0.00           C
ATOM   7174 3C21 POPEh 219      35.560  86.910  57.710  1.00  0.00           C
ATOM   7177 4C21 POPEh 219      37.080  86.940  57.910  1.00  0.00           C
ATOM   7180 5C21 POPEh 219      37.610  88.340  58.272  1.00  0.00           C
ATOM   7183 6C21 POPEh 219      37.180  89.450  57.302  1.00  0.00           C
ATOM   7186 7C21 POPEh 219      37.590  90.840  57.791  1.00  0.00           C
ATOM   7189 8C21 POPEh 219      37.160  91.970  56.851  1.00  0.00           C
ATOM   7193  C33 POPEh 219      39.440  80.370  64.521  1.00  0.00           C
ATOM   7196  C34 POPEh 219      39.170  80.930  63.111  1.00  0.00           C
ATOM   7199  C35 POPEh 219      38.740  79.900  62.071  1.00  0.00           C
ATOM   7202  C36 POPEh 219      37.250  80.000  61.722  1.00  0.00           C
ATOM   7205  C37 POPEh 219      36.830  78.970  60.660  1.00  0.00           C
ATOM   7208  C38 POPEh 219      35.410  79.230  60.122  1.00  0.00           C
ATOM   7211  C39 POPEh 219      34.940  78.160  59.121  1.00  0.00           C
ATOM   7214 0C31 POPEh 219      35.700  78.180  57.791  1.00  0.00           C
ATOM   7217 1C31 POPEh 219      35.170  77.160  56.781  1.00  0.00           C
ATOM   7220 2C31 POPEh 219      36.020  77.120  55.501  1.00  0.00           C
ATOM   7223 3C31 POPEh 219      35.370  76.350  54.340  1.00  0.00           C
ATOM   7226 4C31 POPEh 219      35.170  74.850  54.621  1.00  0.00           C
ATOM   7229 5C31 POPEh 219      35.220  74.020  53.331  1.00  0.00           C
ATOM   7232 6C31 POPEh 219      35.000  72.520  53.562  1.00  0.00           C
ATOM   7236  NH3 POPEi 220      30.980  53.930  28.890  1.00  0.00           N
ATOM   7240  C12 POPEi 220      32.220  53.170  28.531  1.00  0.00           C
ATOM   7243  C11 POPEi 220      33.490  54.030  28.552  1.00  0.00           C
ATOM   7246  P   POPEi 220      35.930  53.820  27.541  1.00  0.00           P
ATOM   7247  O13 POPEi 220      36.800  52.640  27.341  1.00  0.00           O
ATOM   7248  O14 POPEi 220      36.170  54.920  26.581  1.00  0.00           O
ATOM   7249  O11 POPEi 220      36.250  54.480  28.932  1.00  0.00           O
ATOM   7250  O12 POPEi 220      34.430  53.410  27.701  1.00  0.00           O
ATOM   7251  C1  POPEi 220      36.920  53.710  29.911  1.00  0.00           C
ATOM   7254  C2  POPEi 220      37.140  54.510  31.221  1.00  0.00           C
ATOM   7256  O21 POPEi 220      36.550  53.840  32.352  1.00  0.00           O
ATOM   7257  C21 POPEi 220      37.160  52.690  32.611  1.00  0.00           C
ATOM   7258  O22 POPEi 220      38.100  52.220  31.991  1.00  0.00           O
ATOM   7259  C22 POPEi 220      36.540  52.060  33.831  1.00  0.00           C
ATOM   7262  C3  POPEi 220      36.580  55.960  31.121  1.00  0.00           C
ATOM   7265  O31 POPEi 220      36.670  56.650  32.382  1.00  0.00           O
ATOM   7266  C31 POPEi 220      35.690  56.710  33.282  1.00  0.00           C
ATOM   7267  O32 POPEi 220      35.830  57.220  34.381  1.00  0.00           O
ATOM   7268  C32 POPEi 220      34.360  56.090  32.861  1.00  0.00           C
ATOM   7271  C23 POPEi 220      37.440  50.940  34.402  1.00  0.00           C
ATOM   7274  C24 POPEi 220      36.870  50.410  35.722  1.00  0.00           C
ATOM   7277  C25 POPEi 220      37.880  49.600  36.531  1.00  0.00           C
ATOM   7280  C26 POPEi 220      37.230  48.300  37.011  1.00  0.00           C
ATOM   7283  C27 POPEi 220      38.090  47.520  38.001  1.00  0.00           C
ATOM   7286  C28 POPEi 220      37.330  46.320  38.590  1.00  0.00           C
ATOM   7289  C29 POPEi 220      38.230  45.490  39.462  1.00  0.00           C
ATOM   7291 0C21 POPEi 220      38.380  45.580  40.801  1.00  0.00           C
ATOM   7293 1C21 POPEi 220      37.710  46.560  41.722  1.00  0.00           C
ATOM   7296 2C21 POPEi 220      38.720  47.300  42.611  1.00  0.00           C
ATOM   7299 3C21 POPEi 220      38.070  47.950  43.841  1.00  0.00           C
ATOM   7302 4C21 POPEi 220      38.910  49.070  44.461  1.00  0.00           C
ATOM   7305 5C21 POPEi 220      38.710  49.170  45.982  1.00  0.00           C
ATOM   7308 6C21 POPEi 220      39.090  50.550  46.540  1.00  0.00           C
ATOM   7311 7C21 POPEi 220      38.840  50.650  48.050  1.00  0.00           C
ATOM   7314 8C21 POPEi 220      39.190  52.030  48.632  1.00  0.00           C
ATOM   7318  C33 POPEi 220      33.480  57.090  32.070  1.00  0.00           C
ATOM   7321  C34 POPEi 220      32.000  56.920  32.391  1.00  0.00           C
ATOM   7324  C35 POPEi 220      31.670  57.460  33.781  1.00  0.00           C
ATOM   7327  C36 POPEi 220      31.340  58.970  33.802  1.00  0.00           C
ATOM   7330  C37 POPEi 220      30.890  59.420  35.210  1.00  0.00           C
ATOM   7333  C38 POPEi 220      29.820  60.520  35.252  1.00  0.00           C
ATOM   7336  C39 POPEi 220      29.720  61.150  36.661  1.00  0.00           C
ATOM   7339 0C31 POPEi 220      28.520  60.790  37.531  1.00  0.00           C
ATOM   7342 1C31 POPEi 220      28.440  61.770  38.721  1.00  0.00           C
ATOM   7345 2C31 POPEi 220      27.140  61.730  39.532  1.00  0.00           C
ATOM   7348 3C31 POPEi 220      27.300  62.560  40.811  1.00  0.00           C
ATOM   7351 4C31 POPEi 220      26.140  62.410  41.800  1.00  0.00           C
ATOM   7354 5C31 POPEi 220      26.480  63.000  43.171  1.00  0.00           C
ATOM   7357 6C31 POPEi 220      25.360  62.870  44.201  1.00  0.00           C
ATOM   7361  NH3 POPEj 221     127.030 116.350  27.371  1.00  0.00           N
ATOM   7365  C12 POPEj 221     126.270 116.250  26.081  1.00  0.00           C
ATOM   7368  C11 POPEj 221     126.060 114.790  25.691  1.00  0.00           C
ATOM   7371  P   POPEj 221     125.090 113.290  27.591  1.00  0.00           P
ATOM   7372  O13 POPEj 221     125.780 112.080  27.121  1.00  0.00           O
ATOM   7373  O14 POPEj 221     123.770 113.080  28.201  1.00  0.00           O
ATOM   7374  O11 POPEj 221     126.050 114.170  28.531  1.00  0.00           O
ATOM   7375  O12 POPEj 221     124.920 114.280  26.371  1.00  0.00           O
ATOM   7376  C1  POPEj 221     125.680 114.490  29.871  1.00  0.00           C
ATOM   7379  C2  POPEj 221     126.890 114.560  30.881  1.00  0.00           C
ATOM   7381  O21 POPEj 221     127.120 115.900  31.372  1.00  0.00           O
ATOM   7382  C21 POPEj 221     127.980 116.720  30.821  1.00  0.00           C
ATOM   7383  O22 POPEj 221     128.390 116.690  29.671  1.00  0.00           O
ATOM   7384  C22 POPEj 221     128.530 117.680  31.871  1.00  0.00           C
ATOM   7387  C3  POPEj 221     128.170 113.760  30.481  1.00  0.00           C
ATOM   7390  O31 POPEj 221     128.910 113.330  31.661  1.00  0.00           O
ATOM   7391  C31 POPEj 221     128.370 112.240  32.242  1.00  0.00           C
ATOM   7392  O32 POPEj 221     127.440 111.610  31.781  1.00  0.00           O
ATOM   7393  C32 POPEj 221     129.000 111.980  33.602  1.00  0.00           C
ATOM   7396  C23 POPEj 221     128.590 117.150  33.320  1.00  0.00           C
ATOM   7399  C24 POPEj 221     129.420 118.110  34.161  1.00  0.00           C
ATOM   7402  C25 POPEj 221     129.550 117.730  35.642  1.00  0.00           C
ATOM   7405  C26 POPEj 221     128.410 118.360  36.442  1.00  0.00           C
ATOM   7408  C27 POPEj 221     128.580 118.310  37.961  1.00  0.00           C
ATOM   7411  C28 POPEj 221     128.400 116.930  38.602  1.00  0.00           C
ATOM   7414  C29 POPEj 221     127.030 116.340  38.361  1.00  0.00           C
ATOM   7416 0C21 POPEj 221     126.500 115.290  39.001  1.00  0.00           C
ATOM   7418 1C21 POPEj 221     127.190 114.480  40.070  1.00  0.00           C
ATOM   7421 2C21 POPEj 221     126.340 114.350  41.341  1.00  0.00           C
ATOM   7424 3C21 POPEj 221     126.080 115.690  42.051  1.00  0.00           C
ATOM   7427 4C21 POPEj 221     125.530 115.490  43.471  1.00  0.00           C
ATOM   7430 5C21 POPEj 221     125.100 116.800  44.160  1.00  0.00           C
ATOM   7433 6C21 POPEj 221     126.280 117.650  44.662  1.00  0.00           C
ATOM   7436 7C21 POPEj 221     126.390 117.700  46.201  1.00  0.00           C
ATOM   7439 8C21 POPEj 221     127.320 118.800  46.711  1.00  0.00           C
ATOM   7443  C33 POPEj 221     129.210 113.270  34.421  1.00  0.00           C
ATOM   7446  C34 POPEj 221     129.930 113.030  35.750  1.00  0.00           C
ATOM   7449  C35 POPEj 221     129.110 112.250  36.781  1.00  0.00           C
ATOM   7452  C36 POPEj 221     129.920 112.000  38.061  1.00  0.00           C
ATOM   7455  C37 POPEj 221     129.310 110.940  38.991  1.00  0.00           C
ATOM   7458  C38 POPEj 221     129.950 110.910  40.392  1.00  0.00           C
ATOM   7461  C39 POPEj 221     129.130 111.710  41.420  1.00  0.00           C
ATOM   7464 0C31 POPEj 221     129.730 111.740  42.832  1.00  0.00           C
ATOM   7467 1C31 POPEj 221     128.680 112.090  43.911  1.00  0.00           C
ATOM   7470 2C31 POPEj 221     129.180 111.920  45.360  1.00  0.00           C
ATOM   7473 3C31 POPEj 221     130.190 112.980  45.831  1.00  0.00           C
ATOM   7476 4C31 POPEj 221     129.560 114.210  46.502  1.00  0.00           C
ATOM   7479 5C31 POPEj 221     130.600 115.150  47.111  1.00  0.00           C
ATOM   7482 6C31 POPEj 221     130.140 116.600  47.250  1.00  0.00           C
ATOM   7486  NH3 POPEk 222      54.900  69.410  72.180  1.00  0.00           N
ATOM   7490  C12 POPEk 222      54.490  68.920  73.541  1.00  0.00           C
ATOM   7493  C11 POPEk 222      54.040  67.470  73.430  1.00  0.00           C
ATOM   7496  P   POPEk 222      51.810  66.780  74.611  1.00  0.00           P
ATOM   7497  O13 POPEk 222      51.690  65.450  73.980  1.00  0.00           O
ATOM   7498  O14 POPEk 222      51.290  66.950  75.992  1.00  0.00           O
ATOM   7499  O11 POPEk 222      51.240  67.950  73.721  1.00  0.00           O
ATOM   7500  O12 POPEk 222      53.360  67.100  74.632  1.00  0.00           O
ATOM   7501  C1  POPEk 222      50.700  67.760  72.412  1.00  0.00           C
ATOM   7504  C2  POPEk 222      50.250  69.150  71.871  1.00  0.00           C
ATOM   7506  O21 POPEk 222      50.130  69.130  70.432  1.00  0.00           O
ATOM   7507  C21 POPEk 222      51.250  69.070  69.742  1.00  0.00           C
ATOM   7508  O22 POPEk 222      52.380  69.050  70.161  1.00  0.00           O
ATOM   7509  C22 POPEk 222      50.860  69.100  68.271  1.00  0.00           C
ATOM   7512  C3  POPEk 222      51.150  70.290  72.421  1.00  0.00           C
ATOM   7515  O31 POPEk 222      51.150  71.480  71.590  1.00  0.00           O
ATOM   7516  C31 POPEk 222      52.330  72.040  71.361  1.00  0.00           C
ATOM   7517  O32 POPEk 222      53.410  71.600  71.711  1.00  0.00           O
ATOM   7518  C32 POPEk 222      52.110  73.380  70.680  1.00  0.00           C
ATOM   7521  C23 POPEk 222      52.050  69.210  67.301  1.00  0.00           C
ATOM   7524  C24 POPEk 222      51.590  68.890  65.881  1.00  0.00           C
ATOM   7527  C25 POPEk 222      52.570  69.240  64.761  1.00  0.00           C
ATOM   7530  C26 POPEk 222      51.900  68.990  63.402  1.00  0.00           C
ATOM   7533  C27 POPEk 222      52.780  69.220  62.181  1.00  0.00           C
ATOM   7536  C28 POPEk 222      51.950  69.180  60.891  1.00  0.00           C
ATOM   7539  C29 POPEk 222      52.820  69.460  59.701  1.00  0.00           C
ATOM   7541 0C21 POPEk 222      52.700  70.530  58.902  1.00  0.00           C
ATOM   7543 1C21 POPEk 222      53.620  70.810  57.741  1.00  0.00           C
ATOM   7546 2C21 POPEk 222      54.550  72.000  58.021  1.00  0.00           C
ATOM   7549 3C21 POPEk 222      55.590  72.200  56.910  1.00  0.00           C
ATOM   7552 4C21 POPEk 222      56.200  73.610  56.902  1.00  0.00           C
ATOM   7555 5C21 POPEk 222      55.270  74.660  56.281  1.00  0.00           C
ATOM   7558 6C21 POPEk 222      54.800  75.750  57.271  1.00  0.00           C
ATOM   7561 7C21 POPEk 222      54.140  76.930  56.541  1.00  0.00           C
ATOM   7564 8C21 POPEk 222      53.600  78.020  57.471  1.00  0.00           C
ATOM   7568  C33 POPEk 222      53.460  74.070  70.451  1.00  0.00           C
ATOM   7571  C34 POPEk 222      53.330  75.540  70.061  1.00  0.00           C
ATOM   7574  C35 POPEk 222      54.570  76.340  70.472  1.00  0.00           C
ATOM   7577  C36 POPEk 222      55.890  75.760  69.940  1.00  0.00           C
ATOM   7580  C37 POPEk 222      56.020  75.920  68.422  1.00  0.00           C
ATOM   7583  C38 POPEk 222      57.380  75.420  67.921  1.00  0.00           C
ATOM   7586  C39 POPEk 222      57.830  76.140  66.652  1.00  0.00           C
ATOM   7589 0C31 POPEk 222      56.950  75.900  65.421  1.00  0.00           C
ATOM   7592 1C31 POPEk 222      57.710  76.230  64.132  1.00  0.00           C
ATOM   7595 2C31 POPEk 222      56.900  76.030  62.840  1.00  0.00           C
ATOM   7598 3C31 POPEk 222      57.460  76.820  61.652  1.00  0.00           C
ATOM   7601 4C31 POPEk 222      58.960  76.600  61.442  1.00  0.00           C
ATOM   7604 5C31 POPEk 222      59.470  77.330  60.192  1.00  0.00           C
ATOM   7607 6C31 POPEk 222      60.980  77.470  60.181  1.00  0.00           C
ATOM   7611  NH3 POPEl 223      16.730  92.960  28.361  1.00  0.00           N
ATOM   7615  C12 POPEl 223      15.550  93.550  29.090  1.00  0.00           C
ATOM   7618  C11 POPEl 223      15.370  95.040  28.760  1.00  0.00           C
ATOM   7621  P   POPEl 223      15.040  97.210  30.192  1.00  0.00           P
ATOM   7622  O13 POPEl 223      14.120  97.960  29.321  1.00  0.00           O
ATOM   7623  O14 POPEl 223      14.900  97.420  31.642  1.00  0.00           O
ATOM   7624  O11 POPEl 223      16.530  97.480  29.722  1.00  0.00           O
ATOM   7625  O12 POPEl 223      14.770  95.700  29.862  1.00  0.00           O
ATOM   7626  C1  POPEl 223      17.210  98.700  30.070  1.00  0.00           C
ATOM   7629  C2  POPEl 223      17.760  98.700  31.531  1.00  0.00           C
ATOM   7631  O21 POPEl 223      18.250 100.020  31.821  1.00  0.00           O
ATOM   7632  C21 POPEl 223      18.530 100.380  33.090  1.00  0.00           C
ATOM   7633  O22 POPEl 223      19.460 101.110  33.371  1.00  0.00           O
ATOM   7634  C22 POPEl 223      17.490  99.880  34.111  1.00  0.00           C
ATOM   7637  C3  POPEl 223      18.860  97.610  31.741  1.00  0.00           C
ATOM   7640  O31 POPEl 223      19.250  97.510  33.121  1.00  0.00           O
ATOM   7641  C31 POPEl 223      20.480  97.220  33.482  1.00  0.00           C
ATOM   7642  O32 POPEl 223      21.440  97.020  32.752  1.00  0.00           O
ATOM   7643  C32 POPEl 223      20.500  97.140  35.010  1.00  0.00           C
ATOM   7646  C23 POPEl 223      17.880 100.200  35.571  1.00  0.00           C
ATOM   7649  C24 POPEl 223      17.670 101.680  35.931  1.00  0.00           C
ATOM   7652  C25 POPEl 223      18.730 102.170  36.931  1.00  0.00           C
ATOM   7655  C26 POPEl 223      18.880 103.690  36.931  1.00  0.00           C
ATOM   7658  C27 POPEl 223      18.090 104.430  38.021  1.00  0.00           C
ATOM   7661  C28 POPEl 223      16.600 104.580  37.671  1.00  0.00           C
ATOM   7664  C29 POPEl 223      15.840 105.300  38.750  1.00  0.00           C
ATOM   7666 0C21 POPEl 223      14.530 105.130  39.001  1.00  0.00           C
ATOM   7668 1C21 POPEl 223      13.610 104.190  38.271  1.00  0.00           C
ATOM   7671 2C21 POPEl 223      12.420 103.750  39.132  1.00  0.00           C
ATOM   7674 3C21 POPEl 223      12.850 103.010  40.410  1.00  0.00           C
ATOM   7677 4C21 POPEl 223      11.690 102.750  41.371  1.00  0.00           C
ATOM   7680 5C21 POPEl 223      12.130 102.010  42.641  1.00  0.00           C
ATOM   7683 6C21 POPEl 223      13.070 102.840  43.531  1.00  0.00           C
ATOM   7686 7C21 POPEl 223      13.600 102.020  44.711  1.00  0.00           C
ATOM   7689 8C21 POPEl 223      14.230 102.900  45.791  1.00  0.00           C
ATOM   7693  C33 POPEl 223      21.650  97.930  35.681  1.00  0.00           C
ATOM   7696  C34 POPEl 223      22.120  97.240  36.981  1.00  0.00           C
ATOM   7699  C35 POPEl 223      22.360  98.200  38.160  1.00  0.00           C
ATOM   7702  C36 POPEl 223      21.070  98.750  38.781  1.00  0.00           C
ATOM   7705  C37 POPEl 223      21.190  98.920  40.301  1.00  0.00           C
ATOM   7708  C38 POPEl 223      19.870  99.310  40.971  1.00  0.00           C
ATOM   7711  C39 POPEl 223      20.040  99.740  42.431  1.00  0.00           C
ATOM   7714 0C31 POPEl 223      20.130  98.560  43.422  1.00  0.00           C
ATOM   7717 1C31 POPEl 223      20.530  99.030  44.820  1.00  0.00           C
ATOM   7720 2C31 POPEl 223      20.170  98.000  45.891  1.00  0.00           C
ATOM   7723 3C31 POPEl 223      20.940  98.170  47.201  1.00  0.00           C
ATOM   7726 4C31 POPEl 223      20.800  99.520  47.930  1.00  0.00           C
ATOM   7729 5C31 POPEl 223      21.670  99.540  49.211  1.00  0.00           C
ATOM   7732 6C31 POPEl 223      21.820 100.910  49.882  1.00  0.00           C
ATOM   7736  NH3 POPEm 224      84.200  64.270  74.822  1.00  0.00           N
ATOM   7740  C12 POPEm 224      83.480  64.520  76.111  1.00  0.00           C
ATOM   7743  C11 POPEm 224      82.360  63.490  76.260  1.00  0.00           C
ATOM   7746  P   POPEm 224      80.430  62.470  74.812  1.00  0.00           P
ATOM   7747  O13 POPEm 224      79.830  61.950  76.062  1.00  0.00           O
ATOM   7748  O14 POPEm 224      79.480  63.030  73.831  1.00  0.00           O
ATOM   7749  O11 POPEm 224      81.370  61.400  74.120  1.00  0.00           O
ATOM   7750  O12 POPEm 224      81.490  63.600  75.141  1.00  0.00           O
ATOM   7751  C1  POPEm 224      81.100  60.930  72.792  1.00  0.00           C
ATOM   7754  C2  POPEm 224      82.330  61.040  71.860  1.00  0.00           C
ATOM   7756  O21 POPEm 224      81.890  61.460  70.551  1.00  0.00           O
ATOM   7757  C21 POPEm 224      81.280  60.580  69.781  1.00  0.00           C
ATOM   7758  O22 POPEm 224      81.130  59.400  70.010  1.00  0.00           O
ATOM   7759  C22 POPEm 224      80.780  61.270  68.511  1.00  0.00           C
ATOM   7762  C3  POPEm 224      83.240  59.760  71.900  1.00  0.00           C
ATOM   7765  O31 POPEm 224      84.160  59.750  70.790  1.00  0.00           O
ATOM   7766  C31 POPEm 224      84.270  58.570  70.172  1.00  0.00           C
ATOM   7767  O32 POPEm 224      83.860  57.500  70.572  1.00  0.00           O
ATOM   7768  C32 POPEm 224      84.920  58.780  68.791  1.00  0.00           C
ATOM   7771  C23 POPEm 224      80.150  60.250  67.532  1.00  0.00           C
ATOM   7774  C24 POPEm 224      79.700  60.820  66.181  1.00  0.00           C
ATOM   7777  C25 POPEm 224      80.900  60.980  65.230  1.00  0.00           C
ATOM   7780  C26 POPEm 224      80.520  61.450  63.820  1.00  0.00           C
ATOM   7783  C27 POPEm 224      81.780  61.690  62.972  1.00  0.00           C
ATOM   7786  C28 POPEm 224      81.520  62.480  61.681  1.00  0.00           C
ATOM   7789  C29 POPEm 224      80.640  61.750  60.701  1.00  0.00           C
ATOM   7791 0C21 POPEm 224      81.030  61.090  59.602  1.00  0.00           C
ATOM   7793 1C21 POPEm 224      82.460  60.900  59.132  1.00  0.00           C
ATOM   7796 2C21 POPEm 224      82.740  59.430  58.750  1.00  0.00           C
ATOM   7799 3C21 POPEm 224      84.220  59.180  58.431  1.00  0.00           C
ATOM   7802 4C21 POPEm 224      84.490  57.740  57.951  1.00  0.00           C
ATOM   7805 5C21 POPEm 224      84.370  57.590  56.421  1.00  0.00           C
ATOM   7808 6C21 POPEm 224      84.370  56.110  55.992  1.00  0.00           C
ATOM   7811 7C21 POPEm 224      84.360  55.940  54.461  1.00  0.00           C
ATOM   7814 8C21 POPEm 224      84.160  54.490  54.001  1.00  0.00           C
ATOM   7818  C33 POPEm 224      83.880  59.270  67.762  1.00  0.00           C
ATOM   7821  C34 POPEm 224      84.210  58.890  66.312  1.00  0.00           C
ATOM   7824  C35 POPEm 224      85.430  59.600  65.722  1.00  0.00           C
ATOM   7827  C36 POPEm 224      85.300  61.130  65.680  1.00  0.00           C
ATOM   7830  C37 POPEm 224      86.330  61.770  64.742  1.00  0.00           C
ATOM   7833  C38 POPEm 224      86.310  63.310  64.751  1.00  0.00           C
ATOM   7836  C39 POPEm 224      85.250  63.950  63.841  1.00  0.00           C
ATOM   7839 0C31 POPEm 224      85.510  65.450  63.672  1.00  0.00           C
ATOM   7842 1C31 POPEm 224      84.650  66.120  62.591  1.00  0.00           C
ATOM   7845 2C31 POPEm 224      85.030  67.600  62.361  1.00  0.00           C
ATOM   7848 3C31 POPEm 224      84.180  68.250  61.262  1.00  0.00           C
ATOM   7851 4C31 POPEm 224      84.370  69.760  61.102  1.00  0.00           C
ATOM   7854 5C31 POPEm 224      83.550  70.310  59.911  1.00  0.00           C
ATOM   7857 6C31 POPEm 224      83.560  71.830  59.802  1.00  0.00           C
ATOM   7861  NH3 POPEn 225       2.250   7.490  26.291  1.00  0.00           N
ATOM   7865  C12 POPEn 225       0.790   7.390  25.901  1.00  0.00           C
ATOM   7868  C11 POPEn 225       0.140   6.050  26.301  1.00  0.00           C
ATOM   7871  P   POPEn 225      -1.410   4.840  27.991  1.00  0.00           P
ATOM   7872  O13 POPEn 225      -2.740   5.240  28.500  1.00  0.00           O
ATOM   7873  O14 POPEn 225      -1.450   3.900  26.851  1.00  0.00           O
ATOM   7874  O11 POPEn 225      -0.610   4.200  29.202  1.00  0.00           O
ATOM   7875  O12 POPEn 225      -0.530   6.110  27.581  1.00  0.00           O
ATOM   7876  C1  POPEn 225      -0.630   4.950  30.431  1.00  0.00           C
ATOM   7879  C2  POPEn 225       0.800   5.190  30.941  1.00  0.00           C
ATOM   7881  O21 POPEn 225       0.860   4.760  32.302  1.00  0.00           O
ATOM   7882  C21 POPEn 225       1.130   3.480  32.451  1.00  0.00           C
ATOM   7883  O22 POPEn 225       1.210   2.650  31.572  1.00  0.00           O
ATOM   7884  C22 POPEn 225       1.340   3.300  33.951  1.00  0.00           C
ATOM   7887  C3  POPEn 225       1.250   6.680  30.842  1.00  0.00           C
ATOM   7890  O31 POPEn 225       2.640   6.850  31.221  1.00  0.00           O
ATOM   7891  C31 POPEn 225       2.940   6.620  32.500  1.00  0.00           C
ATOM   7892  O32 POPEn 225       3.530   5.640  32.902  1.00  0.00           O
ATOM   7893  C32 POPEn 225       2.470   7.760  33.402  1.00  0.00           C
ATOM   7896  C23 POPEn 225       1.590   1.860  34.421  1.00  0.00           C
ATOM   7899  C24 POPEn 225       1.610   1.790  35.951  1.00  0.00           C
ATOM   7902  C25 POPEn 225       2.780   2.530  36.601  1.00  0.00           C
ATOM   7905  C26 POPEn 225       2.790   2.300  38.121  1.00  0.00           C
ATOM   7908  C27 POPEn 225       3.810   3.160  38.872  1.00  0.00           C
ATOM   7911  C28 POPEn 225       3.910   2.730  40.340  1.00  0.00           C
ATOM   7914  C29 POPEn 225       4.910   3.550  41.120  1.00  0.00           C
ATOM   7916 0C21 POPEn 225       4.720   4.070  42.340  1.00  0.00           C
ATOM   7918 1C21 POPEn 225       3.470   3.900  43.160  1.00  0.00           C
ATOM   7921 2C21 POPEn 225       3.650   4.000  44.691  1.00  0.00           C
ATOM   7924 3C21 POPEn 225       4.600   2.960  45.312  1.00  0.00           C
ATOM   7927 4C21 POPEn 225       4.310   2.760  46.811  1.00  0.00           C
ATOM   7930 5C21 POPEn 225       5.270   1.800  47.530  1.00  0.00           C
ATOM   7933 6C21 POPEn 225       4.780   1.460  48.942  1.00  0.00           C
ATOM   7936 7C21 POPEn 225       5.740   0.570  49.742  1.00  0.00           C
ATOM   7939 8C21 POPEn 225       5.220   0.170  51.122  1.00  0.00           C
ATOM   7943  C33 POPEn 225       3.450   7.970  34.581  1.00  0.00           C
ATOM   7946  C34 POPEn 225       3.150   9.250  35.382  1.00  0.00           C
ATOM   7949  C35 POPEn 225       4.250   9.570  36.401  1.00  0.00           C
ATOM   7952  C36 POPEn 225       4.220   8.630  37.611  1.00  0.00           C
ATOM   7955  C37 POPEn 225       5.580   8.410  38.291  1.00  0.00           C
ATOM   7958  C38 POPEn 225       5.560   7.110  39.111  1.00  0.00           C
ATOM   7961  C39 POPEn 225       6.550   7.080  40.271  1.00  0.00           C
ATOM   7964 0C31 POPEn 225       6.000   7.820  41.502  1.00  0.00           C
ATOM   7967 1C31 POPEn 225       6.890   7.630  42.741  1.00  0.00           C
ATOM   7970 2C31 POPEn 225       6.350   8.380  43.961  1.00  0.00           C
ATOM   7973 3C31 POPEn 225       5.130   7.720  44.631  1.00  0.00           C
ATOM   7976 4C31 POPEn 225       4.640   8.540  45.831  1.00  0.00           C
ATOM   7979 5C31 POPEn 225       3.390   7.940  46.470  1.00  0.00           C
ATOM   7982 6C31 POPEn 225       2.870   8.760  47.661  1.00  0.00           C
ATOM   7986  NH3 POPEo 226      66.000 100.070  32.552  1.00  0.00           N
ATOM   7990  C12 POPEo 226      66.340 100.820  31.291  1.00  0.00           C
ATOM   7993  C11 POPEo 226      65.510 100.390  30.070  1.00  0.00           C
ATOM   7996  P   POPEo 226      64.970 102.530  28.672  1.00  0.00           P
ATOM   7997  O13 POPEo 226      66.450 102.600  28.701  1.00  0.00           O
ATOM   7998  O14 POPEo 226      64.310 102.360  27.351  1.00  0.00           O
ATOM   7999  O11 POPEo 226      64.350 103.830  29.332  1.00  0.00           O
ATOM   8000  O12 POPEo 226      64.540 101.390  29.691  1.00  0.00           O
ATOM   8001  C1  POPEo 226      65.000 104.470  30.411  1.00  0.00           C
ATOM   8004  C2  POPEo 226      64.010 105.370  31.191  1.00  0.00           C
ATOM   8006  O21 POPEo 226      64.760 106.380  31.902  1.00  0.00           O
ATOM   8007  C21 POPEo 226      64.940 106.350  33.222  1.00  0.00           C
ATOM   8008  O22 POPEo 226      64.740 107.320  33.942  1.00  0.00           O
ATOM   8009  C22 POPEo 226      65.470 105.010  33.760  1.00  0.00           C
ATOM   8012  C3  POPEo 226      62.910 104.610  32.011  1.00  0.00           C
ATOM   8015  O31 POPEo 226      62.300 105.490  32.981  1.00  0.00           O
ATOM   8016  C31 POPEo 226      61.860 104.980  34.121  1.00  0.00           C
ATOM   8017  O32 POPEo 226      61.850 103.800  34.421  1.00  0.00           O
ATOM   8018  C32 POPEo 226      61.390 106.140  35.010  1.00  0.00           C
ATOM   8021  C23 POPEo 226      66.270 105.140  35.081  1.00  0.00           C
ATOM   8024  C24 POPEo 226      66.230 103.830  35.881  1.00  0.00           C
ATOM   8027  C25 POPEo 226      67.290 103.730  36.991  1.00  0.00           C
ATOM   8030  C26 POPEo 226      66.920 104.450  38.291  1.00  0.00           C
ATOM   8033  C27 POPEo 226      67.870 104.100  39.441  1.00  0.00           C
ATOM   8036  C28 POPEo 226      67.350 104.560  40.821  1.00  0.00           C
ATOM   8039  C29 POPEo 226      68.280 104.140  41.931  1.00  0.00           C
ATOM   8041 0C21 POPEo 226      68.870 104.960  42.822  1.00  0.00           C
ATOM   8043 1C21 POPEo 226      68.700 106.450  42.882  1.00  0.00           C
ATOM   8046 2C21 POPEo 226      69.540 107.160  43.970  1.00  0.00           C
ATOM   8049 3C21 POPEo 226      69.200 106.770  45.421  1.00  0.00           C
ATOM   8052 4C21 POPEo 226      69.920 107.680  46.432  1.00  0.00           C
ATOM   8055 5C21 POPEo 226      70.200 107.050  47.812  1.00  0.00           C
ATOM   8058 6C21 POPEo 226      68.990 106.440  48.531  1.00  0.00           C
ATOM   8061 7C21 POPEo 226      67.810 107.400  48.750  1.00  0.00           C
ATOM   8064 8C21 POPEo 226      66.690 106.750  49.551  1.00  0.00           C
ATOM   8068  C33 POPEo 226      61.850 106.080  36.501  1.00  0.00           C
ATOM   8071  C34 POPEo 226      61.580 107.390  37.281  1.00  0.00           C
ATOM   8074  C35 POPEo 226      60.340 107.380  38.201  1.00  0.00           C
ATOM   8077  C36 POPEo 226      60.220 108.650  39.062  1.00  0.00           C
ATOM   8080  C37 POPEo 226      59.320 108.450  40.301  1.00  0.00           C
ATOM   8083  C38 POPEo 226      59.140 109.730  41.140  1.00  0.00           C
ATOM   8086  C39 POPEo 226      60.100 109.860  42.331  1.00  0.00           C
ATOM   8089 0C31 POPEo 226      59.670 108.980  43.521  1.00  0.00           C
ATOM   8092 1C31 POPEo 226      60.450 109.200  44.820  1.00  0.00           C
ATOM   8095 2C31 POPEo 226      59.690 108.560  46.000  1.00  0.00           C
ATOM   8098 3C31 POPEo 226      60.470 108.500  47.320  1.00  0.00           C
ATOM   8101 4C31 POPEo 226      61.630 107.490  47.291  1.00  0.00           C
ATOM   8104 5C31 POPEo 226      62.140 107.130  48.692  1.00  0.00           C
ATOM   8107 6C31 POPEo 226      63.330 106.170  48.661  1.00  0.00           C
ATOM   8111  NH3 POPEp 227      24.880  28.360  25.961  1.00  0.00           N
ATOM   8115  C12 POPEp 227      24.350  28.770  27.302  1.00  0.00           C
ATOM   8118  C11 POPEp 227      22.930  28.220  27.541  1.00  0.00           C
ATOM   8121  P   POPEp 227      20.760  27.770  26.141  1.00  0.00           P
ATOM   8122  O13 POPEp 227      20.110  28.600  25.101  1.00  0.00           O
ATOM   8123  O14 POPEp 227      21.060  26.360  25.811  1.00  0.00           O
ATOM   8124  O11 POPEp 227      20.060  27.840  27.562  1.00  0.00           O
ATOM   8125  O12 POPEp 227      22.140  28.480  26.401  1.00  0.00           O
ATOM   8126  C1  POPEp 227      18.660  28.190  27.611  1.00  0.00           C
ATOM   8129  C2  POPEp 227      18.190  28.490  29.062  1.00  0.00           C
ATOM   8131  O21 POPEp 227      19.120  29.410  29.691  1.00  0.00           O
ATOM   8132  C21 POPEp 227      18.930  30.660  29.311  1.00  0.00           C
ATOM   8133  O22 POPEp 227      17.920  31.080  28.760  1.00  0.00           O
ATOM   8134  C22 POPEp 227      20.180  31.490  29.581  1.00  0.00           C
ATOM   8137  C3  POPEp 227      18.040  27.210  29.922  1.00  0.00           C
ATOM   8140  O31 POPEp 227      17.440  27.540  31.201  1.00  0.00           O
ATOM   8141  C31 POPEp 227      16.240  26.990  31.481  1.00  0.00           C
ATOM   8142  O32 POPEp 227      15.730  26.070  30.861  1.00  0.00           O
ATOM   8143  C32 POPEp 227      15.680  27.600  32.771  1.00  0.00           C
ATOM   8146  C23 POPEp 227      19.850  32.960  29.961  1.00  0.00           C
ATOM   8149  C24 POPEp 227      19.730  33.190  31.471  1.00  0.00           C
ATOM   8152  C25 POPEp 227      21.100  33.390  32.131  1.00  0.00           C
ATOM   8155  C26 POPEp 227      21.020  33.850  33.591  1.00  0.00           C
ATOM   8158  C27 POPEp 227      22.350  34.440  34.072  1.00  0.00           C
ATOM   8161  C28 POPEp 227      22.280  35.030  35.491  1.00  0.00           C
ATOM   8164  C29 POPEp 227      23.550  35.770  35.811  1.00  0.00           C
ATOM   8166 0C21 POPEp 227      23.690  36.750  36.722  1.00  0.00           C
ATOM   8168 1C21 POPEp 227      22.610  37.270  37.622  1.00  0.00           C
ATOM   8171 2C21 POPEp 227      22.730  36.640  39.012  1.00  0.00           C
ATOM   8174 3C21 POPEp 227      21.850  37.380  40.010  1.00  0.00           C
ATOM   8177 4C21 POPEp 227      21.970  36.820  41.432  1.00  0.00           C
ATOM   8180 5C21 POPEp 227      21.440  37.850  42.431  1.00  0.00           C
ATOM   8183 6C21 POPEp 227      21.470  37.360  43.871  1.00  0.00           C
ATOM   8186 7C21 POPEp 227      20.940  38.460  44.791  1.00  0.00           C
ATOM   8189 8C21 POPEp 227      20.870  38.000  46.231  1.00  0.00           C
ATOM   8193  C33 POPEp 227      14.140  27.730  32.771  1.00  0.00           C
ATOM   8196  C34 POPEp 227      13.590  28.150  34.142  1.00  0.00           C
ATOM   8199  C35 POPEp 227      12.070  27.960  34.251  1.00  0.00           C
ATOM   8202  C36 POPEp 227      11.490  28.360  35.611  1.00  0.00           C
ATOM   8205  C37 POPEp 227       9.970  28.160  35.642  1.00  0.00           C
ATOM   8208  C38 POPEp 227       9.280  28.520  36.962  1.00  0.00           C
ATOM   8211  C39 POPEp 227       9.900  27.840  38.191  1.00  0.00           C
ATOM   8214 0C31 POPEp 227       9.010  27.950  39.441  1.00  0.00           C
ATOM   8217 1C31 POPEp 227       9.620  27.200  40.620  1.00  0.00           C
ATOM   8220 2C31 POPEp 227       8.600  26.890  41.722  1.00  0.00           C
ATOM   8223 3C31 POPEp 227       9.160  26.050  42.882  1.00  0.00           C
ATOM   8226 4C31 POPEp 227       9.820  24.750  42.411  1.00  0.00           C
ATOM   8229 5C31 POPEp 227      10.440  23.930  43.552  1.00  0.00           C
ATOM   8232 6C31 POPEp 227      11.310  22.780  43.041  1.00  0.00           C
ATOM   8236  NH3 POPEq 228      61.880  93.130  28.760  1.00  0.00           N
ATOM   8240  C12 POPEq 228      61.580  94.590  29.002  1.00  0.00           C
ATOM   8243  C11 POPEq 228      60.210  95.040  28.421  1.00  0.00           C
ATOM   8246  P   POPEq 228      58.550  93.490  29.741  1.00  0.00           P
ATOM   8247  O13 POPEq 228      57.170  93.060  29.472  1.00  0.00           O
ATOM   8248  O14 POPEq 228      59.490  92.440  30.182  1.00  0.00           O
ATOM   8249  O11 POPEq 228      58.540  94.650  30.800  1.00  0.00           O
ATOM   8250  O12 POPEq 228      59.190  94.040  28.412  1.00  0.00           O
ATOM   8251  C1  POPEq 228      59.270  94.580  32.041  1.00  0.00           C
ATOM   8254  C2  POPEq 228      58.390  94.100  33.230  1.00  0.00           C
ATOM   8256  O21 POPEq 228      59.020  94.390  34.500  1.00  0.00           O
ATOM   8257  C21 POPEq 228      59.920  93.540  35.000  1.00  0.00           C
ATOM   8258  O22 POPEq 228      60.330  92.540  34.462  1.00  0.00           O
ATOM   8259  C22 POPEq 228      60.410  94.130  36.351  1.00  0.00           C
ATOM   8262  C3  POPEq 228      57.830  92.650  33.031  1.00  0.00           C
ATOM   8265  O31 POPEq 228      57.060  92.170  34.152  1.00  0.00           O
ATOM   8266  C31 POPEq 228      55.930  91.510  33.840  1.00  0.00           C
ATOM   8267  O32 POPEq 228      55.480  91.380  32.721  1.00  0.00           O
ATOM   8268  C32 POPEq 228      55.280  91.000  35.111  1.00  0.00           C
ATOM   8271  C23 POPEq 228      61.570  93.350  37.051  1.00  0.00           C
ATOM   8274  C24 POPEq 228      61.180  92.630  38.361  1.00  0.00           C
ATOM   8277  C25 POPEq 228      62.330  91.830  39.001  1.00  0.00           C
ATOM   8280  C26 POPEq 228      62.140  91.500  40.501  1.00  0.00           C
ATOM   8283  C27 POPEq 228      63.140  90.510  41.132  1.00  0.00           C
ATOM   8286  C28 POPEq 228      64.020  91.140  42.232  1.00  0.00           C
ATOM   8289  C29 POPEq 228      64.980  90.140  42.851  1.00  0.00           C
ATOM   8291 0C21 POPEq 228      65.150  89.870  44.160  1.00  0.00           C
ATOM   8293 1C21 POPEq 228      64.400  90.470  45.322  1.00  0.00           C
ATOM   8296 2C21 POPEq 228      65.170  91.590  46.062  1.00  0.00           C
ATOM   8299 3C21 POPEq 228      66.490  91.150  46.711  1.00  0.00           C
ATOM   8302 4C21 POPEq 228      66.970  92.170  47.762  1.00  0.00           C
ATOM   8305 5C21 POPEq 228      68.300  91.830  48.441  1.00  0.00           C
ATOM   8308 6C21 POPEq 228      68.810  93.010  49.291  1.00  0.00           C
ATOM   8311 7C21 POPEq 228      70.030  92.690  50.170  1.00  0.00           C
ATOM   8314 8C21 POPEq 228      70.580  93.960  50.842  1.00  0.00           C
ATOM   8318  C33 POPEq 228      56.030  89.810  35.750  1.00  0.00           C
ATOM   8321  C34 POPEq 228      55.480  89.430  37.131  1.00  0.00           C
ATOM   8324  C35 POPEq 228      55.620  90.550  38.171  1.00  0.00           C
ATOM   8327  C36 POPEq 228      55.390  90.150  39.631  1.00  0.00           C
ATOM   8330  C37 POPEq 228      55.800  91.310  40.561  1.00  0.00           C
ATOM   8333  C38 POPEq 228      56.420  90.860  41.891  1.00  0.00           C
ATOM   8336  C39 POPEq 228      56.970  92.030  42.720  1.00  0.00           C
ATOM   8339 0C31 POPEq 228      58.500  92.100  42.832  1.00  0.00           C
ATOM   8342 1C31 POPEq 228      58.980  93.250  43.721  1.00  0.00           C
ATOM   8345 2C31 POPEq 228      60.510  93.370  43.812  1.00  0.00           C
ATOM   8348 3C31 POPEq 228      60.870  94.340  44.951  1.00  0.00           C
ATOM   8351 4C31 POPEq 228      62.360  94.590  45.201  1.00  0.00           C
ATOM   8354 5C31 POPEq 228      62.500  95.520  46.420  1.00  0.00           C
ATOM   8357 6C31 POPEq 228      63.930  95.830  46.861  1.00  0.00           C
ATOM   8361  NH3 POPEr 229      19.600  57.290  28.591  1.00  0.00           N
ATOM   8365  C12 POPEr 229      18.540  56.700  27.692  1.00  0.00           C
ATOM   8368  C11 POPEr 229      17.230  56.420  28.461  1.00  0.00           C
ATOM   8371  P   POPEr 229      14.710  55.790  27.831  1.00  0.00           P
ATOM   8372  O13 POPEr 229      14.140  57.150  27.671  1.00  0.00           O
ATOM   8373  O14 POPEr 229      14.230  54.690  26.972  1.00  0.00           O
ATOM   8374  O11 POPEr 229      14.610  55.370  29.371  1.00  0.00           O
ATOM   8375  O12 POPEr 229      16.260  55.880  27.570  1.00  0.00           O
ATOM   8376  C1  POPEr 229      14.400  56.380  30.371  1.00  0.00           C
ATOM   8379  C2  POPEr 229      14.190  55.750  31.791  1.00  0.00           C
ATOM   8381  O21 POPEr 229      14.130  56.830  32.741  1.00  0.00           O
ATOM   8382  C21 POPEr 229      14.090  56.590  34.062  1.00  0.00           C
ATOM   8383  O22 POPEr 229      14.640  57.310  34.870  1.00  0.00           O
ATOM   8384  C22 POPEr 229      13.190  55.410  34.462  1.00  0.00           C
ATOM   8387  C3  POPEr 229      15.300  54.680  32.102  1.00  0.00           C
ATOM   8390  O31 POPEr 229      16.210  54.980  33.181  1.00  0.00           O
ATOM   8391  C31 POPEr 229      17.210  55.810  32.871  1.00  0.00           C
ATOM   8392  O32 POPEr 229      17.300  56.460  31.842  1.00  0.00           O
ATOM   8393  C32 POPEr 229      18.260  55.760  33.971  1.00  0.00           C
ATOM   8396  C23 POPEr 229      12.630  55.520  35.912  1.00  0.00           C
ATOM   8399  C24 POPEr 229      13.490  54.870  37.021  1.00  0.00           C
ATOM   8402  C25 POPEr 229      14.920  55.410  37.102  1.00  0.00           C
ATOM   8405  C26 POPEr 229      15.760  54.920  38.291  1.00  0.00           C
ATOM   8408  C27 POPEr 229      17.250  55.230  38.031  1.00  0.00           C
ATOM   8411  C28 POPEr 229      18.170  55.030  39.241  1.00  0.00           C
ATOM   8414  C29 POPEr 229      18.120  53.620  39.771  1.00  0.00           C
ATOM   8416 0C21 POPEr 229      17.730  53.260  41.011  1.00  0.00           C
ATOM   8418 1C21 POPEr 229      17.340  54.190  42.121  1.00  0.00           C
ATOM   8421 2C21 POPEr 229      17.700  53.640  43.521  1.00  0.00           C
ATOM   8424 3C21 POPEr 229      16.890  52.390  43.900  1.00  0.00           C
ATOM   8427 4C21 POPEr 229      17.160  51.920  45.332  1.00  0.00           C
ATOM   8430 5C21 POPEr 229      16.290  50.720  45.711  1.00  0.00           C
ATOM   8433 6C21 POPEr 229      16.680  50.110  47.071  1.00  0.00           C
ATOM   8436 7C21 POPEr 229      15.720  49.010  47.521  1.00  0.00           C
ATOM   8439 8C21 POPEr 229      16.060  48.440  48.902  1.00  0.00           C
ATOM   8443  C33 POPEr 229      19.250  56.930  33.882  1.00  0.00           C
ATOM   8446  C34 POPEr 229      18.710  58.300  34.301  1.00  0.00           C
ATOM   8449  C35 POPEr 229      18.040  58.250  35.660  1.00  0.00           C
ATOM   8452  C36 POPEr 229      18.150  59.530  36.491  1.00  0.00           C
ATOM   8455  C37 POPEr 229      17.490  59.290  37.851  1.00  0.00           C
ATOM   8458  C38 POPEr 229      17.610  60.460  38.820  1.00  0.00           C
ATOM   8461  C39 POPEr 229      18.250  60.060  40.150  1.00  0.00           C
ATOM   8464 0C31 POPEr 229      17.390  59.110  41.000  1.00  0.00           C
ATOM   8467 1C31 POPEr 229      18.010  58.880  42.390  1.00  0.00           C
ATOM   8470 2C31 POPEr 229      17.130  58.010  43.301  1.00  0.00           C
ATOM   8473 3C31 POPEr 229      17.640  58.020  44.742  1.00  0.00           C
ATOM   8476 4C31 POPEr 229      16.740  57.200  45.681  1.00  0.00           C
ATOM   8479 5C31 POPEr 229      17.220  57.290  47.131  1.00  0.00           C
ATOM   8482 6C31 POPEr 229      16.370  56.480  48.111  1.00  0.00           C
ATOM   8486  NH3 POPEs 230     104.390  73.260  76.811  1.00  0.00           N
ATOM   8490  C12 POPEs 230     104.630  73.960  75.501  1.00  0.00           C
ATOM   8493  C11 POPEs 230     105.280  75.340  75.721  1.00  0.00           C
ATOM   8496  P   POPEs 230     106.860  76.940  74.351  1.00  0.00           P
ATOM   8497  O13 POPEs 230     107.030  77.660  75.621  1.00  0.00           O
ATOM   8498  O14 POPEs 230     108.100  76.300  73.872  1.00  0.00           O
ATOM   8499  O11 POPEs 230     106.340  77.930  73.230  1.00  0.00           O
ATOM   8500  O12 POPEs 230     105.700  75.870  74.471  1.00  0.00           O
ATOM   8501  C1  POPEs 230     105.030  77.710  72.681  1.00  0.00           C
ATOM   8504  C2  POPEs 230     104.990  76.580  71.611  1.00  0.00           C
ATOM   8506  O21 POPEs 230     105.210  77.230  70.340  1.00  0.00           O
ATOM   8507  C21 POPEs 230     105.690  76.440  69.400  1.00  0.00           C
ATOM   8508  O22 POPEs 230     105.820  75.230  69.462  1.00  0.00           O
ATOM   8509  C22 POPEs 230     106.170  77.260  68.191  1.00  0.00           C
ATOM   8512  C3  POPEs 230     103.640  75.800  71.682  1.00  0.00           C
ATOM   8515  O31 POPEs 230     103.550  74.700  70.742  1.00  0.00           O
ATOM   8516  C31 POPEs 230     103.990  73.510  71.181  1.00  0.00           C
ATOM   8517  O32 POPEs 230     104.310  73.270  72.331  1.00  0.00           O
ATOM   8518  C32 POPEs 230     104.020  72.540  69.982  1.00  0.00           C
ATOM   8521  C23 POPEs 230     107.660  77.680  68.312  1.00  0.00           C
ATOM   8524  C24 POPEs 230     108.460  77.560  67.001  1.00  0.00           C
ATOM   8527  C25 POPEs 230     109.970  77.760  67.232  1.00  0.00           C
ATOM   8530  C26 POPEs 230     110.870  77.460  66.021  1.00  0.00           C
ATOM   8533  C27 POPEs 230     111.710  76.180  66.160  1.00  0.00           C
ATOM   8536  C28 POPEs 230     112.740  76.000  65.021  1.00  0.00           C
ATOM   8539  C29 POPEs 230     113.780  74.960  65.370  1.00  0.00           C
ATOM   8541 0C21 POPEs 230     114.060  73.800  64.742  1.00  0.00           C
ATOM   8543 1C21 POPEs 230     113.410  73.230  63.500  1.00  0.00           C
ATOM   8546 2C21 POPEs 230     113.010  71.750  63.632  1.00  0.00           C
ATOM   8549 3C21 POPEs 230     112.690  71.130  62.250  1.00  0.00           C
ATOM   8552 4C21 POPEs 230     112.390  69.620  62.291  1.00  0.00           C
ATOM   8555 5C21 POPEs 230     111.170  69.200  63.121  1.00  0.00           C
ATOM   8558 6C21 POPEs 230     109.830  69.780  62.632  1.00  0.00           C
ATOM   8561 7C21 POPEs 230     108.630  69.230  63.412  1.00  0.00           C
ATOM   8564 8C21 POPEs 230     107.270  69.610  62.832  1.00  0.00           C
ATOM   8568  C33 POPEs 230     104.270  71.040  70.301  1.00  0.00           C
ATOM   8571  C34 POPEs 230     103.150  70.060  69.901  1.00  0.00           C
ATOM   8574  C35 POPEs 230     103.170  69.640  68.422  1.00  0.00           C
ATOM   8577  C36 POPEs 230     101.980  68.750  68.072  1.00  0.00           C
ATOM   8580  C37 POPEs 230     101.680  68.620  66.571  1.00  0.00           C
ATOM   8583  C38 POPEs 230     102.780  67.910  65.771  1.00  0.00           C
ATOM   8586  C39 POPEs 230     102.540  67.870  64.251  1.00  0.00           C
ATOM   8589 0C31 POPEs 230     101.180  67.280  63.832  1.00  0.00           C
ATOM   8592 1C31 POPEs 230     101.030  67.200  62.312  1.00  0.00           C
ATOM   8595 2C31 POPEs 230      99.570  66.960  61.881  1.00  0.00           C
ATOM   8598 3C31 POPEs 230      99.360  67.070  60.371  1.00  0.00           C
ATOM   8601 4C31 POPEs 230      99.900  65.870  59.571  1.00  0.00           C
ATOM   8604 5C31 POPEs 230      99.780  66.110  58.061  1.00  0.00           C
ATOM   8607 6C31 POPEs 230     100.170  64.910  57.201  1.00  0.00           C
ATOM   8611  NH3 POPEt 231      47.980  39.830  31.260  1.00  0.00           N
ATOM   8615  C12 POPEt 231      49.030  40.880  30.951  1.00  0.00           C
ATOM   8618  C11 POPEt 231      50.230  40.840  31.920  1.00  0.00           C
ATOM   8621  P   POPEt 231      51.120  43.350  32.061  1.00  0.00           P
ATOM   8622  O13 POPEt 231      52.100  43.570  33.142  1.00  0.00           O
ATOM   8623  O14 POPEt 231      51.180  44.290  30.912  1.00  0.00           O
ATOM   8624  O11 POPEt 231      49.650  43.460  32.651  1.00  0.00           O
ATOM   8625  O12 POPEt 231      51.200  41.850  31.590  1.00  0.00           O
ATOM   8626  C1  POPEt 231      49.440  44.240  33.831  1.00  0.00           C
ATOM   8629  C2  POPEt 231      48.160  43.790  34.592  1.00  0.00           C
ATOM   8631  O21 POPEt 231      47.830  44.750  35.590  1.00  0.00           O
ATOM   8632  C21 POPEt 231      48.590  44.880  36.661  1.00  0.00           C
ATOM   8633  O22 POPEt 231      49.650  44.320  36.892  1.00  0.00           O
ATOM   8634  C22 POPEt 231      47.910  45.880  37.581  1.00  0.00           C
ATOM   8637  C3  POPEt 231      48.260  42.330  35.140  1.00  0.00           C
ATOM   8640  O31 POPEt 231      47.570  42.110  36.391  1.00  0.00           O
ATOM   8641  C31 POPEt 231      46.250  42.010  36.340  1.00  0.00           C
ATOM   8642  O32 POPEt 231      45.560  42.140  35.351  1.00  0.00           O
ATOM   8643  C32 POPEt 231      45.740  41.630  37.730  1.00  0.00           C
ATOM   8646  C23 POPEt 231      48.470  45.970  39.021  1.00  0.00           C
ATOM   8649  C24 POPEt 231      47.640  46.970  39.840  1.00  0.00           C
ATOM   8652  C25 POPEt 231      48.160  47.240  41.260  1.00  0.00           C
ATOM   8655  C26 POPEt 231      48.070  46.010  42.181  1.00  0.00           C
ATOM   8658  C27 POPEt 231      47.900  46.380  43.661  1.00  0.00           C
ATOM   8661  C28 POPEt 231      49.000  45.790  44.551  1.00  0.00           C
ATOM   8664  C29 POPEt 231      48.610  45.840  46.000  1.00  0.00           C
ATOM   8666 0C21 POPEt 231      49.200  46.540  46.981  1.00  0.00           C
ATOM   8668 1C21 POPEt 231      50.360  47.490  46.821  1.00  0.00           C
ATOM   8671 2C21 POPEt 231      50.390  48.580  47.910  1.00  0.00           C
ATOM   8674 3C21 POPEt 231      50.630  48.050  49.332  1.00  0.00           C
ATOM   8677 4C21 POPEt 231      50.270  49.080  50.410  1.00  0.00           C
ATOM   8680 5C21 POPEt 231      50.290  48.510  51.840  1.00  0.00           C
ATOM   8683 6C21 POPEt 231      49.040  47.680  52.201  1.00  0.00           C
ATOM   8686 7C21 POPEt 231      49.120  47.110  53.632  1.00  0.00           C
ATOM   8689 8C21 POPEt 231      47.860  46.390  54.110  1.00  0.00           C
ATOM   8693  C33 POPEt 231      45.520  42.820  38.690  1.00  0.00           C
ATOM   8696  C34 POPEt 231      44.990  42.310  40.041  1.00  0.00           C
ATOM   8699  C35 POPEt 231      44.450  43.420  40.971  1.00  0.00           C
ATOM   8702  C36 POPEt 231      43.920  42.860  42.302  1.00  0.00           C
ATOM   8705  C37 POPEt 231      43.450  43.940  43.281  1.00  0.00           C
ATOM   8708  C38 POPEt 231      43.310  43.390  44.711  1.00  0.00           C
ATOM   8711  C39 POPEt 231      42.800  44.430  45.731  1.00  0.00           C
ATOM   8714 0C31 POPEt 231      42.920  43.930  47.181  1.00  0.00           C
ATOM   8717 1C31 POPEt 231      41.630  44.060  48.001  1.00  0.00           C
ATOM   8720 2C31 POPEt 231      41.830  43.630  49.472  1.00  0.00           C
ATOM   8723 3C31 POPEt 231      40.540  43.630  50.321  1.00  0.00           C
ATOM   8726 4C31 POPEt 231      40.340  44.880  51.192  1.00  0.00           C
ATOM   8729 5C31 POPEt 231      40.070  46.170  50.410  1.00  0.00           C
ATOM   8732 6C31 POPEt 231      39.730  47.360  51.320  1.00  0.00           C
ATOM   8736  NH3 POPEu 232     115.550  31.900  28.300  1.00  0.00           N
ATOM   8740  C12 POPEu 232     115.870  32.710  29.532  1.00  0.00           C
ATOM   8743  C11 POPEu 232     114.840  33.810  29.811  1.00  0.00           C
ATOM   8746  P   POPEu 232     113.980  35.300  31.692  1.00  0.00           P
ATOM   8747  O13 POPEu 232     113.320  36.220  30.761  1.00  0.00           O
ATOM   8748  O14 POPEu 232     113.110  34.250  32.232  1.00  0.00           O
ATOM   8749  O11 POPEu 232     114.520  36.110  32.961  1.00  0.00           O
ATOM   8750  O12 POPEu 232     115.220  34.560  30.991  1.00  0.00           O
ATOM   8751  C1  POPEu 232     115.760  35.690  33.541  1.00  0.00           C
ATOM   8754  C2  POPEu 232     116.140  36.510  34.821  1.00  0.00           C
ATOM   8756  O21 POPEu 232     117.080  35.760  35.601  1.00  0.00           O
ATOM   8757  C21 POPEu 232     116.650  34.670  36.201  1.00  0.00           C
ATOM   8758  O22 POPEu 232     115.510  34.240  36.190  1.00  0.00           O
ATOM   8759  C22 POPEu 232     117.770  34.090  37.051  1.00  0.00           C
ATOM   8762  C3  POPEu 232     114.920  37.040  35.671  1.00  0.00           C
ATOM   8765  O31 POPEu 232     115.300  37.510  36.991  1.00  0.00           O
ATOM   8766  C31 POPEu 232     114.370  38.270  37.611  1.00  0.00           C
ATOM   8767  O32 POPEu 232     113.310  38.590  37.121  1.00  0.00           O
ATOM   8768  C32 POPEu 232     114.830  38.720  39.012  1.00  0.00           C
ATOM   8771  C23 POPEu 232     118.150  35.120  38.142  1.00  0.00           C
ATOM   8774  C24 POPEu 232     119.170  34.600  39.152  1.00  0.00           C
ATOM   8777  C25 POPEu 232     119.610  35.740  40.080  1.00  0.00           C
ATOM   8780  C26 POPEu 232     120.430  35.230  41.271  1.00  0.00           C
ATOM   8783  C27 POPEu 232     120.910  36.370  42.172  1.00  0.00           C
ATOM   8786  C28 POPEu 232     121.290  35.890  43.581  1.00  0.00           C
ATOM   8789  C29 POPEu 232     122.450  34.920  43.492  1.00  0.00           C
ATOM   8791 0C21 POPEu 232     123.740  35.200  43.742  1.00  0.00           C
ATOM   8793 1C21 POPEu 232     124.290  36.530  44.192  1.00  0.00           C
ATOM   8796 2C21 POPEu 232     124.540  36.540  45.711  1.00  0.00           C
ATOM   8799 3C21 POPEu 232     125.600  35.520  46.140  1.00  0.00           C
ATOM   8802 4C21 POPEu 232     126.050  35.640  47.611  1.00  0.00           C
ATOM   8805 5C21 POPEu 232     126.870  36.910  47.902  1.00  0.00           C
ATOM   8808 6C21 POPEu 232     127.270  37.010  49.381  1.00  0.00           C
ATOM   8811 7C21 POPEu 232     128.610  36.340  49.711  1.00  0.00           C
ATOM   8814 8C21 POPEu 232     128.710  35.850  51.151  1.00  0.00           C
ATOM   8818  C33 POPEu 232     115.880  37.800  39.681  1.00  0.00           C
ATOM   8821  C34 POPEu 232     115.850  37.830  41.221  1.00  0.00           C
ATOM   8824  C35 POPEu 232     116.920  38.710  41.870  1.00  0.00           C
ATOM   8827  C36 POPEu 232     116.950  38.580  43.401  1.00  0.00           C
ATOM   8830  C37 POPEu 232     118.300  38.980  44.012  1.00  0.00           C
ATOM   8833  C38 POPEu 232     118.210  39.350  45.491  1.00  0.00           C
ATOM   8836  C39 POPEu 232     119.580  39.310  46.190  1.00  0.00           C
ATOM   8839 0C31 POPEu 232     119.480  39.600  47.692  1.00  0.00           C
ATOM   8842 1C31 POPEu 232     119.230  41.080  48.012  1.00  0.00           C
ATOM   8845 2C31 POPEu 232     119.310  41.360  49.510  1.00  0.00           C
ATOM   8848 3C31 POPEu 232     118.910  42.790  49.890  1.00  0.00           C
ATOM   8851 4C31 POPEu 232     119.890  43.850  49.361  1.00  0.00           C
ATOM   8854 5C31 POPEu 232     119.520  45.260  49.820  1.00  0.00           C
ATOM   8857 6C31 POPEu 232     120.690  46.240  49.711  1.00  0.00           C
ATOM   8861  NH3 POPEv 233     102.820  36.860  72.781  1.00  0.00           N
ATOM   8865  C12 POPEv 233     103.460  36.980  74.120  1.00  0.00           C
ATOM   8868  C11 POPEv 233     104.870  37.540  73.942  1.00  0.00           C
ATOM   8871  P   POPEv 233     106.910  36.020  73.521  1.00  0.00           P
ATOM   8872  O13 POPEv 233     106.600  35.050  74.602  1.00  0.00           O
ATOM   8873  O14 POPEv 233     107.940  37.040  73.802  1.00  0.00           O
ATOM   8874  O11 POPEv 233     107.440  35.190  72.271  1.00  0.00           O
ATOM   8875  O12 POPEv 233     105.590  36.720  73.021  1.00  0.00           O
ATOM   8876  C1  POPEv 233     106.630  34.910  71.120  1.00  0.00           C
ATOM   8879  C2  POPEv 233     107.030  35.750  69.861  1.00  0.00           C
ATOM   8881  O21 POPEv 233     106.470  35.110  68.690  1.00  0.00           O
ATOM   8882  C21 POPEv 233     105.280  35.550  68.331  1.00  0.00           C
ATOM   8883  O22 POPEv 233     104.640  36.390  68.931  1.00  0.00           O
ATOM   8884  C22 POPEv 233     104.790  34.780  67.111  1.00  0.00           C
ATOM   8887  C3  POPEv 233     108.590  35.880  69.660  1.00  0.00           C
ATOM   8890  O31 POPEv 233     109.070  35.480  68.340  1.00  0.00           O
ATOM   8891  C31 POPEv 233     108.740  36.310  67.352  1.00  0.00           C
ATOM   8892  O32 POPEv 233     108.100  37.340  67.471  1.00  0.00           O
ATOM   8893  C32 POPEv 233     109.110  35.690  66.001  1.00  0.00           C
ATOM   8896  C23 POPEv 233     104.470  35.720  65.930  1.00  0.00           C
ATOM   8899  C24 POPEv 233     103.980  34.960  64.690  1.00  0.00           C
ATOM   8902  C25 POPEv 233     103.750  35.900  63.500  1.00  0.00           C
ATOM   8905  C26 POPEv 233     103.520  35.150  62.181  1.00  0.00           C
ATOM   8908  C27 POPEv 233     104.820  34.780  61.442  1.00  0.00           C
ATOM   8911  C28 POPEv 233     104.980  35.510  60.082  1.00  0.00           C
ATOM   8914  C29 POPEv 233     105.130  37.000  60.210  1.00  0.00           C
ATOM   8916 0C21 POPEv 233     104.640  37.930  59.371  1.00  0.00           C
ATOM   8918 1C21 POPEv 233     103.880  37.680  58.090  1.00  0.00           C
ATOM   8921 2C21 POPEv 233     102.410  38.150  58.171  1.00  0.00           C
ATOM   8924 3C21 POPEv 233     101.560  37.400  59.211  1.00  0.00           C
ATOM   8927 4C21 POPEv 233     100.080  37.790  59.121  1.00  0.00           C
ATOM   8930 5C21 POPEv 233      99.180  37.060  60.122  1.00  0.00           C
ATOM   8933 6C21 POPEv 233      97.820  37.740  60.271  1.00  0.00           C
ATOM   8936 7C21 POPEv 233      96.850  36.960  61.161  1.00  0.00           C
ATOM   8939 8C21 POPEv 233      95.570  37.750  61.460  1.00  0.00           C
ATOM   8943  C33 POPEv 233     109.490  36.690  64.882  1.00  0.00           C
ATOM   8946  C34 POPEv 233     108.680  36.460  63.581  1.00  0.00           C
ATOM   8949  C35 POPEv 233     109.170  37.280  62.372  1.00  0.00           C
ATOM   8952  C36 POPEv 233     110.410  36.670  61.711  1.00  0.00           C
ATOM   8955  C37 POPEv 233     110.810  37.380  60.402  1.00  0.00           C
ATOM   8958  C38 POPEv 233     112.040  36.730  59.761  1.00  0.00           C
ATOM   8961  C39 POPEv 233     113.360  37.320  60.291  1.00  0.00           C
ATOM   8964 0C31 POPEv 233     114.560  36.400  60.041  1.00  0.00           C
ATOM   8967 1C31 POPEv 233     115.880  37.120  60.371  1.00  0.00           C
ATOM   8970 2C31 POPEv 233     117.100  36.200  60.312  1.00  0.00           C
ATOM   8973 3C31 POPEv 233     118.390  36.970  60.611  1.00  0.00           C
ATOM   8976 4C31 POPEv 233     119.650  36.120  60.431  1.00  0.00           C
ATOM   8979 5C31 POPEv 233     120.920  36.960  60.590  1.00  0.00           C
ATOM   8982 6C31 POPEv 233     122.200  36.130  60.442  1.00  0.00           C
ATOM   8986  NH3 POPEw 234      64.040  65.990  75.902  1.00  0.00           N
ATOM   8990  C12 POPEw 234      64.590  65.000  76.881  1.00  0.00           C
ATOM   8993  C11 POPEw 234      65.940  64.510  76.372  1.00  0.00           C
ATOM   8996  P   POPEw 234      67.380  64.300  74.301  1.00  0.00           P
ATOM   8997  O13 POPEw 234      67.960  65.660  74.132  1.00  0.00           O
ATOM   8998  O14 POPEw 234      68.180  63.310  75.021  1.00  0.00           O
ATOM   8999  O11 POPEw 234      66.960  63.730  72.902  1.00  0.00           O
ATOM   9000  O12 POPEw 234      65.930  64.390  74.940  1.00  0.00           O
ATOM   9001  C1  POPEw 234      67.920  63.130  72.050  1.00  0.00           C
ATOM   9004  C2  POPEw 234      67.560  63.470  70.610  1.00  0.00           C
ATOM   9006  O21 POPEw 234      68.260  62.650  69.660  1.00  0.00           O
ATOM   9007  C21 POPEw 234      67.480  62.350  68.620  1.00  0.00           C
ATOM   9008  O22 POPEw 234      66.260  62.340  68.642  1.00  0.00           O
ATOM   9009  C22 POPEw 234      68.310  62.230  67.361  1.00  0.00           C
ATOM   9012  C3  POPEw 234      67.900  64.970  70.391  1.00  0.00           C
ATOM   9015  O31 POPEw 234      67.510  65.430  69.082  1.00  0.00           O
ATOM   9016  C31 POPEw 234      67.740  66.740  68.961  1.00  0.00           C
ATOM   9017  O32 POPEw 234      68.210  67.430  69.861  1.00  0.00           O
ATOM   9018  C32 POPEw 234      67.280  67.260  67.611  1.00  0.00           C
ATOM   9021  C23 POPEw 234      68.800  60.820  66.980  1.00  0.00           C
ATOM   9024  C24 POPEw 234      70.220  60.520  67.471  1.00  0.00           C
ATOM   9027  C25 POPEw 234      71.130  59.960  66.361  1.00  0.00           C
ATOM   9030  C26 POPEw 234      71.500  60.950  65.241  1.00  0.00           C
ATOM   9033  C27 POPEw 234      71.350  60.320  63.851  1.00  0.00           C
ATOM   9036  C28 POPEw 234      72.040  61.080  62.701  1.00  0.00           C
ATOM   9039  C29 POPEw 234      72.020  60.260  61.421  1.00  0.00           C
ATOM   9041 0C21 POPEw 234      71.640  60.670  60.201  1.00  0.00           C
ATOM   9043 1C21 POPEw 234      71.200  62.070  59.831  1.00  0.00           C
ATOM   9046 2C21 POPEw 234      71.790  62.620  58.511  1.00  0.00           C
ATOM   9049 3C21 POPEw 234      70.770  62.650  57.361  1.00  0.00           C
ATOM   9052 4C21 POPEw 234      71.210  63.570  56.201  1.00  0.00           C
ATOM   9055 5C21 POPEw 234      70.130  63.740  55.121  1.00  0.00           C
ATOM   9058 6C21 POPEw 234      70.680  64.460  53.882  1.00  0.00           C
ATOM   9061 7C21 POPEw 234      69.650  64.640  52.751  1.00  0.00           C
ATOM   9064 8C21 POPEw 234      70.210  65.450  51.571  1.00  0.00           C
ATOM   9068  C33 POPEw 234      68.260  68.300  67.040  1.00  0.00           C
ATOM   9071  C34 POPEw 234      69.360  67.660  66.181  1.00  0.00           C
ATOM   9074  C35 POPEw 234      68.860  67.420  64.751  1.00  0.00           C
ATOM   9077  C36 POPEw 234      69.900  66.730  63.851  1.00  0.00           C
ATOM   9080  C37 POPEw 234      69.340  66.520  62.442  1.00  0.00           C
ATOM   9083  C38 POPEw 234      69.990  65.370  61.660  1.00  0.00           C
ATOM   9086  C39 POPEw 234      69.490  65.310  60.222  1.00  0.00           C
ATOM   9089 0C31 POPEw 234      70.010  66.450  59.332  1.00  0.00           C
ATOM   9092 1C31 POPEw 234      69.230  66.530  58.012  1.00  0.00           C
ATOM   9095 2C31 POPEw 234      69.530  67.780  57.181  1.00  0.00           C
ATOM   9098 3C31 POPEw 234      71.010  67.970  56.811  1.00  0.00           C
ATOM   9101 4C31 POPEw 234      71.160  68.960  55.641  1.00  0.00           C
ATOM   9104 5C31 POPEw 234      72.610  69.380  55.371  1.00  0.00           C
ATOM   9107 6C31 POPEw 234      72.750  70.190  54.090  1.00  0.00           C
ATOM   9111  NH3 POPEx 235      50.330  37.310  73.811  1.00  0.00           N
ATOM   9115  C12 POPEx 235      50.370  36.060  72.991  1.00  0.00           C
ATOM   9118  C11 POPEx 235      50.740  36.340  71.542  1.00  0.00           C
ATOM   9121  P   POPEx 235      51.770  34.150  70.510  1.00  0.00           P
ATOM   9122  O13 POPEx 235      52.910  34.480  71.402  1.00  0.00           O
ATOM   9123  O14 POPEx 235      51.280  32.760  70.610  1.00  0.00           O
ATOM   9124  O11 POPEx 235      52.110  34.560  69.031  1.00  0.00           O
ATOM   9125  O12 POPEx 235      50.570  35.140  70.812  1.00  0.00           O
ATOM   9126  C1  POPEx 235      53.440  34.910  68.642  1.00  0.00           C
ATOM   9129  C2  POPEx 235      53.440  36.240  67.861  1.00  0.00           C
ATOM   9131  O21 POPEx 235      54.790  36.530  67.482  1.00  0.00           O
ATOM   9132  C21 POPEx 235      55.370  35.900  66.461  1.00  0.00           C
ATOM   9133  O22 POPEx 235      56.580  35.750  66.382  1.00  0.00           O
ATOM   9134  C22 POPEx 235      54.410  35.420  65.370  1.00  0.00           C
ATOM   9137  C3  POPEx 235      52.870  37.420  68.690  1.00  0.00           C
ATOM   9140  O31 POPEx 235      53.000  38.690  68.010  1.00  0.00           O
ATOM   9141  C31 POPEx 235      52.180  38.820  66.980  1.00  0.00           C
ATOM   9142  O32 POPEx 235      51.330  38.020  66.641  1.00  0.00           O
ATOM   9143  C32 POPEx 235      52.410  40.160  66.281  1.00  0.00           C
ATOM   9146  C23 POPEx 235      55.140  35.000  64.071  1.00  0.00           C
ATOM   9149  C24 POPEx 235      54.160  34.430  63.031  1.00  0.00           C
ATOM   9152  C25 POPEx 235      54.820  33.940  61.730  1.00  0.00           C
ATOM   9155  C26 POPEx 235      54.790  34.940  60.561  1.00  0.00           C
ATOM   9158  C27 POPEx 235      55.290  34.270  59.271  1.00  0.00           C
ATOM   9161  C28 POPEx 235      55.000  35.080  57.991  1.00  0.00           C
ATOM   9164  C29 POPEx 235      55.340  34.270  56.762  1.00  0.00           C
ATOM   9166 0C21 POPEx 235      55.940  34.690  55.631  1.00  0.00           C
ATOM   9168 1C21 POPEx 235      56.370  36.100  55.312  1.00  0.00           C
ATOM   9171 2C21 POPEx 235      57.890  36.250  55.082  1.00  0.00           C
ATOM   9174 3C21 POPEx 235      58.390  35.630  53.762  1.00  0.00           C
ATOM   9177 4C21 POPEx 235      59.830  36.040  53.381  1.00  0.00           C
ATOM   9180 5C21 POPEx 235      59.950  37.510  52.961  1.00  0.00           C
ATOM   9183 6C21 POPEx 235      61.370  37.910  52.530  1.00  0.00           C
ATOM   9186 7C21 POPEx 235      61.490  39.410  52.250  1.00  0.00           C
ATOM   9189 8C21 POPEx 235      62.900  39.870  51.902  1.00  0.00           C
ATOM   9193  C33 POPEx 235      53.760  40.270  65.561  1.00  0.00           C
ATOM   9196  C34 POPEx 235      53.920  41.620  64.840  1.00  0.00           C
ATOM   9199  C35 POPEx 235      52.890  41.860  63.732  1.00  0.00           C
ATOM   9202  C36 POPEx 235      53.170  43.160  62.980  1.00  0.00           C
ATOM   9205  C37 POPEx 235      52.230  43.440  61.811  1.00  0.00           C
ATOM   9208  C38 POPEx 235      52.850  44.410  60.791  1.00  0.00           C
ATOM   9211  C39 POPEx 235      53.400  45.690  61.431  1.00  0.00           C
ATOM   9214 0C31 POPEx 235      54.190  46.570  60.461  1.00  0.00           C
ATOM   9217 1C31 POPEx 235      55.000  47.610  61.232  1.00  0.00           C
ATOM   9220 2C31 POPEx 235      55.740  48.620  60.350  1.00  0.00           C
ATOM   9223 3C31 POPEx 235      56.250  49.830  61.151  1.00  0.00           C
ATOM   9226 4C31 POPEx 235      57.320  49.480  62.201  1.00  0.00           C
ATOM   9229 5C31 POPEx 235      57.580  50.650  63.152  1.00  0.00           C
ATOM   9232 6C31 POPEx 235      58.740  50.420  64.132  1.00  0.00           C
ATOM   9236  NH3 POPEy 236      39.950   7.330  72.681  1.00  0.00           N
ATOM   9240  C12 POPEy 236      40.620   8.330  73.581  1.00  0.00           C
ATOM   9243  C11 POPEy 236      42.020   7.870  74.031  1.00  0.00           C
ATOM   9246  P   POPEy 236      43.030   5.620  73.110  1.00  0.00           P
ATOM   9247  O13 POPEy 236      44.180   5.380  74.031  1.00  0.00           O
ATOM   9248  O14 POPEy 236      41.700   5.100  73.502  1.00  0.00           O
ATOM   9249  O11 POPEy 236      43.340   5.170  71.611  1.00  0.00           O
ATOM   9250  O12 POPEy 236      42.760   7.190  73.001  1.00  0.00           O
ATOM   9251  C1  POPEy 236      42.930   5.940  70.461  1.00  0.00           C
ATOM   9254  C2  POPEy 236      44.030   6.020  69.371  1.00  0.00           C
ATOM   9256  O21 POPEy 236      43.570   6.960  68.391  1.00  0.00           O
ATOM   9257  C21 POPEy 236      44.240   8.090  68.101  1.00  0.00           C
ATOM   9258  O22 POPEy 236      43.680   9.130  67.821  1.00  0.00           O
ATOM   9259  C22 POPEy 236      45.780   8.000  68.101  1.00  0.00           C
ATOM   9262  C3  POPEy 236      44.310   4.640  68.701  1.00  0.00           C
ATOM   9265  O31 POPEy 236      45.100   4.780  67.491  1.00  0.00           O
ATOM   9266  C31 POPEy 236      44.450   4.650  66.340  1.00  0.00           C
ATOM   9267  O32 POPEy 236      43.280   4.330  66.221  1.00  0.00           O
ATOM   9268  C32 POPEy 236      45.380   4.990  65.181  1.00  0.00           C
ATOM   9271  C23 POPEy 236      46.430   8.720  66.871  1.00  0.00           C
ATOM   9274  C24 POPEy 236      47.970   8.750  66.941  1.00  0.00           C
ATOM   9277  C25 POPEy 236      48.720   9.420  65.761  1.00  0.00           C
ATOM   9280  C26 POPEy 236      50.240   9.370  65.992  1.00  0.00           C
ATOM   9283  C27 POPEy 236      51.110   9.980  64.872  1.00  0.00           C
ATOM   9286  C28 POPEy 236      52.590  10.130  65.281  1.00  0.00           C
ATOM   9289  C29 POPEy 236      53.470  10.680  64.171  1.00  0.00           C
ATOM   9291 0C21 POPEy 236      54.500  10.060  63.552  1.00  0.00           C
ATOM   9293 1C21 POPEy 236      55.000   8.660  63.791  1.00  0.00           C
ATOM   9296 2C21 POPEy 236      55.080   7.760  62.541  1.00  0.00           C
ATOM   9299 3C21 POPEy 236      56.240   8.080  61.562  1.00  0.00           C
ATOM   9302 4C21 POPEy 236      56.800   6.780  60.940  1.00  0.00           C
ATOM   9305 5C21 POPEy 236      58.010   6.960  60.012  1.00  0.00           C
ATOM   9308 6C21 POPEy 236      57.690   7.630  58.661  1.00  0.00           C
ATOM   9311 7C21 POPEy 236      58.840   7.510  57.652  1.00  0.00           C
ATOM   9314 8C21 POPEy 236      58.570   8.200  56.312  1.00  0.00           C
ATOM   9318  C33 POPEy 236      44.640   5.760  64.062  1.00  0.00           C
ATOM   9321  C34 POPEy 236      45.490   6.050  62.801  1.00  0.00           C
ATOM   9324  C35 POPEy 236      46.000   4.790  62.092  1.00  0.00           C
ATOM   9327  C36 POPEy 236      46.300   5.020  60.601  1.00  0.00           C
ATOM   9330  C37 POPEy 236      46.920   3.810  59.882  1.00  0.00           C
ATOM   9333  C38 POPEy 236      47.350   4.120  58.440  1.00  0.00           C
ATOM   9336  C39 POPEy 236      48.860   4.310  58.261  1.00  0.00           C
ATOM   9339 0C31 POPEy 236      49.680   3.030  58.482  1.00  0.00           C
ATOM   9342 1C31 POPEy 236      51.150   3.160  58.051  1.00  0.00           C
ATOM   9345 2C31 POPEy 236      51.950   1.880  58.331  1.00  0.00           C
ATOM   9348 3C31 POPEy 236      53.300   1.830  57.582  1.00  0.00           C
ATOM   9351 4C31 POPEy 236      53.170   1.350  56.132  1.00  0.00           C
ATOM   9354 5C31 POPEy 236      54.490   1.420  55.371  1.00  0.00           C
ATOM   9357 6C31 POPEy 236      54.380   1.010  53.902  1.00  0.00           C
ATOM   9361  NH3 POPEz 237      80.080  21.190  75.382  1.00  0.00           N
ATOM   9365  C12 POPEz 237      79.200  20.720  76.521  1.00  0.00           C
ATOM   9368  C11 POPEz 237      77.690  20.710  76.181  1.00  0.00           C
ATOM   9371  P   POPEz 237      76.900  18.240  76.781  1.00  0.00           P
ATOM   9372  O13 POPEz 237      77.860  17.590  77.701  1.00  0.00           O
ATOM   9373  O14 POPEz 237      75.490  17.800  76.771  1.00  0.00           O
ATOM   9374  O11 POPEz 237      77.580  18.120  75.351  1.00  0.00           O
ATOM   9375  O12 POPEz 237      76.990  19.810  77.040  1.00  0.00           O
ATOM   9376  C1  POPEz 237      76.800  17.540  74.301  1.00  0.00           C
ATOM   9379  C2  POPEz 237      77.360  17.860  72.891  1.00  0.00           C
ATOM   9381  O21 POPEz 237      78.060  19.110  72.961  1.00  0.00           O
ATOM   9382  C21 POPEz 237      79.270  19.320  72.431  1.00  0.00           C
ATOM   9383  O22 POPEz 237      79.950  20.290  72.771  1.00  0.00           O
ATOM   9384  C22 POPEz 237      79.750  18.250  71.422  1.00  0.00           C
ATOM   9387  C3  POPEz 237      76.190  17.980  71.871  1.00  0.00           C
ATOM   9390  O31 POPEz 237      76.670  18.050  70.510  1.00  0.00           O
ATOM   9391  C31 POPEz 237      76.010  18.890  69.711  1.00  0.00           C
ATOM   9392  O32 POPEz 237      75.020  19.530  70.001  1.00  0.00           O
ATOM   9393  C32 POPEz 237      76.700  18.930  68.352  1.00  0.00           C
ATOM   9396  C23 POPEz 237      80.780  18.730  70.351  1.00  0.00           C
ATOM   9399  C24 POPEz 237      80.740  17.840  69.090  1.00  0.00           C
ATOM   9402  C25 POPEz 237      81.590  16.560  69.191  1.00  0.00           C
ATOM   9405  C26 POPEz 237      82.900  16.630  68.370  1.00  0.00           C
ATOM   9408  C27 POPEz 237      84.140  16.230  69.182  1.00  0.00           C
ATOM   9411  C28 POPEz 237      85.480  16.780  68.651  1.00  0.00           C
ATOM   9414  C29 POPEz 237      85.880  16.370  67.261  1.00  0.00           C
ATOM   9416 0C21 POPEz 237      87.100  15.960  66.881  1.00  0.00           C
ATOM   9418 1C21 POPEz 237      88.300  15.880  67.781  1.00  0.00           C
ATOM   9421 2C21 POPEz 237      89.410  15.000  67.180  1.00  0.00           C
ATOM   9424 3C21 POPEz 237      89.180  13.490  67.352  1.00  0.00           C
ATOM   9427 4C21 POPEz 237      90.380  12.630  66.892  1.00  0.00           C
ATOM   9430 5C21 POPEz 237      91.640  12.850  67.751  1.00  0.00           C
ATOM   9433 6C21 POPEz 237      92.860  12.050  67.291  1.00  0.00           C
ATOM   9436 7C21 POPEz 237      94.140  12.550  67.991  1.00  0.00           C
ATOM   9439 8C21 POPEz 237      95.430  12.240  67.222  1.00  0.00           C
ATOM   9443  C33 POPEz 237      77.860  19.950  68.290  1.00  0.00           C
ATOM   9446  C34 POPEz 237      78.710  19.780  67.021  1.00  0.00           C
ATOM   9449  C35 POPEz 237      77.880  19.940  65.751  1.00  0.00           C
ATOM   9452  C36 POPEz 237      78.590  20.670  64.602  1.00  0.00           C
ATOM   9455  C37 POPEz 237      77.960  20.310  63.251  1.00  0.00           C
ATOM   9458  C38 POPEz 237      78.410  21.190  62.092  1.00  0.00           C
ATOM   9461  C39 POPEz 237      77.560  22.450  61.892  1.00  0.00           C
ATOM   9464 0C31 POPEz 237      78.170  23.350  60.811  1.00  0.00           C
ATOM   9467 1C31 POPEz 237      77.370  24.610  60.480  1.00  0.00           C
ATOM   9470 2C31 POPEz 237      76.270  24.370  59.431  1.00  0.00           C
ATOM   9473 3C31 POPEz 237      75.570  25.650  58.942  1.00  0.00           C
ATOM   9476 4C31 POPEz 237      76.490  26.580  58.142  1.00  0.00           C
ATOM   9479 5C31 POPEz 237      75.760  27.820  57.601  1.00  0.00           C
ATOM   9482 6C31 POPEz 237      76.680  28.800  56.861  1.00  0.00           C
ATOM   9486  NH3 POPE0 238      56.700 123.330  31.042  1.00  0.00           N
ATOM   9490  C12 POPE0 238      57.880 123.320  30.101  1.00  0.00           C
ATOM   9493  C11 POPE0 238      58.330 124.700  29.621  1.00  0.00           C
ATOM   9496  P   POPE0 238      58.830 127.080  30.431  1.00  0.00           P
ATOM   9497  O13 POPE0 238      57.880 127.820  29.571  1.00  0.00           O
ATOM   9498  O14 POPE0 238      60.230 127.010  29.941  1.00  0.00           O
ATOM   9499  O11 POPE0 238      58.850 127.770  31.842  1.00  0.00           O
ATOM   9500  O12 POPE0 238      58.340 125.610  30.722  1.00  0.00           O
ATOM   9501  C1  POPE0 238      59.500 127.250  33.001  1.00  0.00           C
ATOM   9504  C2  POPE0 238      58.470 126.860  34.090  1.00  0.00           C
ATOM   9506  O21 POPE0 238      59.170 126.650  35.322  1.00  0.00           O
ATOM   9507  C21 POPE0 238      58.430 126.780  36.421  1.00  0.00           C
ATOM   9508  O22 POPE0 238      57.240 127.030  36.471  1.00  0.00           O
ATOM   9509  C22 POPE0 238      59.350 126.630  37.632  1.00  0.00           C
ATOM   9512  C3  POPE0 238      57.720 125.570  33.651  1.00  0.00           C
ATOM   9515  O31 POPE0 238      56.780 125.100  34.631  1.00  0.00           O
ATOM   9516  C31 POPE0 238      56.490 123.820  34.532  1.00  0.00           C
ATOM   9517  O32 POPE0 238      57.010 123.050  33.742  1.00  0.00           O
ATOM   9518  C32 POPE0 238      55.360 123.430  35.491  1.00  0.00           C
ATOM   9521  C23 POPE0 238      58.720 125.810  38.771  1.00  0.00           C
ATOM   9524  C24 POPE0 238      59.800 125.310  39.742  1.00  0.00           C
ATOM   9527  C25 POPE0 238      59.300 124.610  41.021  1.00  0.00           C
ATOM   9530  C26 POPE0 238      58.130 125.290  41.751  1.00  0.00           C
ATOM   9533  C27 POPE0 238      57.890 124.660  43.131  1.00  0.00           C
ATOM   9536  C28 POPE0 238      56.430 124.680  43.590  1.00  0.00           C
ATOM   9539  C29 POPE0 238      56.310 124.520  45.080  1.00  0.00           C
ATOM   9541 0C21 POPE0 238      56.450 123.380  45.781  1.00  0.00           C
ATOM   9543 1C21 POPE0 238      56.740 122.020  45.220  1.00  0.00           C
ATOM   9546 2C21 POPE0 238      58.020 121.370  45.772  1.00  0.00           C
ATOM   9549 3C21 POPE0 238      57.960 121.030  47.271  1.00  0.00           C
ATOM   9552 4C21 POPE0 238      58.830 119.830  47.650  1.00  0.00           C
ATOM   9555 5C21 POPE0 238      60.330 120.130  47.731  1.00  0.00           C
ATOM   9558 6C21 POPE0 238      60.860 120.140  49.171  1.00  0.00           C
ATOM   9561 7C21 POPE0 238      62.390 120.230  49.241  1.00  0.00           C
ATOM   9564 8C21 POPE0 238      62.930 120.130  50.660  1.00  0.00           C
ATOM   9568  C33 POPE0 238      55.420 124.140  36.851  1.00  0.00           C
ATOM   9571  C34 POPE0 238      54.520 123.490  37.902  1.00  0.00           C
ATOM   9574  C35 POPE0 238      54.490 124.300  39.201  1.00  0.00           C
ATOM   9577  C36 POPE0 238      53.550 123.740  40.271  1.00  0.00           C
ATOM   9580  C37 POPE0 238      54.010 122.410  40.891  1.00  0.00           C
ATOM   9583  C38 POPE0 238      52.990 121.880  41.910  1.00  0.00           C
ATOM   9586  C39 POPE0 238      52.790 122.770  43.141  1.00  0.00           C
ATOM   9589 0C31 POPE0 238      52.740 121.950  44.431  1.00  0.00           C
ATOM   9592 1C31 POPE0 238      52.420 122.780  45.681  1.00  0.00           C
ATOM   9595 2C31 POPE0 238      52.490 121.920  46.951  1.00  0.00           C
ATOM   9598 3C31 POPE0 238      52.270 122.680  48.260  1.00  0.00           C
ATOM   9601 4C31 POPE0 238      52.280 121.720  49.461  1.00  0.00           C
ATOM   9604 5C31 POPE0 238      52.080 122.410  50.811  1.00  0.00           C
ATOM   9607 6C31 POPE0 238      51.970 121.440  51.981  1.00  0.00           C
ATOM   9611  NH3 POPE1 239     119.520  41.100  28.711  1.00  0.00           N
ATOM   9615  C12 POPE1 239     119.560  42.600  28.661  1.00  0.00           C
ATOM   9618  C11 POPE1 239     120.630  43.130  29.621  1.00  0.00           C
ATOM   9621  P   POPE1 239     121.530  45.370  30.531  1.00  0.00           P
ATOM   9622  O13 POPE1 239     121.780  44.560  31.741  1.00  0.00           O
ATOM   9623  O14 POPE1 239     122.690  46.040  29.901  1.00  0.00           O
ATOM   9624  O11 POPE1 239     120.450  46.460  30.861  1.00  0.00           O
ATOM   9625  O12 POPE1 239     120.790  44.530  29.410  1.00  0.00           O
ATOM   9626  C1  POPE1 239     119.340  46.230  31.741  1.00  0.00           C
ATOM   9629  C2  POPE1 239     119.460  47.110  33.012  1.00  0.00           C
ATOM   9631  O21 POPE1 239     118.540  46.670  34.031  1.00  0.00           O
ATOM   9632  C21 POPE1 239     118.790  47.160  35.241  1.00  0.00           C
ATOM   9633  O22 POPE1 239     119.820  47.650  35.631  1.00  0.00           O
ATOM   9634  C22 POPE1 239     117.550  46.940  36.120  1.00  0.00           C
ATOM   9637  C3  POPE1 239     119.270  48.620  32.731  1.00  0.00           C
ATOM   9640  O31 POPE1 239     120.260  49.340  33.472  1.00  0.00           O
ATOM   9641  C31 POPE1 239     120.430  50.580  33.090  1.00  0.00           C
ATOM   9642  O32 POPE1 239     119.820  51.150  32.211  1.00  0.00           O
ATOM   9643  C32 POPE1 239     121.570  51.210  33.890  1.00  0.00           C
ATOM   9646  C23 POPE1 239     117.750  47.430  37.581  1.00  0.00           C
ATOM   9649  C24 POPE1 239     117.760  48.960  37.701  1.00  0.00           C
ATOM   9652  C25 POPE1 239     117.610  49.480  39.152  1.00  0.00           C
ATOM   9655  C26 POPE1 239     116.180  49.360  39.701  1.00  0.00           C
ATOM   9658  C27 POPE1 239     115.720  50.550  40.561  1.00  0.00           C
ATOM   9661  C28 POPE1 239     116.190  50.510  42.041  1.00  0.00           C
ATOM   9664  C29 POPE1 239     117.580  51.050  42.261  1.00  0.00           C
ATOM   9666 0C21 POPE1 239     118.050  51.560  43.412  1.00  0.00           C
ATOM   9668 1C21 POPE1 239     117.340  51.640  44.742  1.00  0.00           C
ATOM   9671 2C21 POPE1 239     118.200  50.940  45.811  1.00  0.00           C
ATOM   9674 3C21 POPE1 239     117.670  51.050  47.250  1.00  0.00           C
ATOM   9677 4C21 POPE1 239     118.560  50.260  48.222  1.00  0.00           C
ATOM   9680 5C21 POPE1 239     118.430  50.690  49.691  1.00  0.00           C
ATOM   9683 6C21 POPE1 239     119.370  49.880  50.590  1.00  0.00           C
ATOM   9686 7C21 POPE1 239     119.430  50.410  52.022  1.00  0.00           C
ATOM   9689 8C21 POPE1 239     120.090  49.440  53.012  1.00  0.00           C
ATOM   9693  C33 POPE1 239     121.040  52.390  34.711  1.00  0.00           C
ATOM   9696  C34 POPE1 239     120.640  52.000  36.141  1.00  0.00           C
ATOM   9699  C35 POPE1 239     119.450  52.830  36.632  1.00  0.00           C
ATOM   9702  C36 POPE1 239     119.270  52.760  38.142  1.00  0.00           C
ATOM   9705  C37 POPE1 239     120.160  53.740  38.910  1.00  0.00           C
ATOM   9708  C38 POPE1 239     119.860  53.730  40.410  1.00  0.00           C
ATOM   9711  C39 POPE1 239     120.340  54.990  41.140  1.00  0.00           C
ATOM   9714 0C31 POPE1 239     120.060  54.870  42.641  1.00  0.00           C
ATOM   9717 1C31 POPE1 239     120.370  56.160  43.422  1.00  0.00           C
ATOM   9720 2C31 POPE1 239     119.860  56.100  44.870  1.00  0.00           C
ATOM   9723 3C31 POPE1 239     120.570  55.040  45.722  1.00  0.00           C
ATOM   9726 4C31 POPE1 239     120.120  55.040  47.191  1.00  0.00           C
ATOM   9729 5C31 POPE1 239     120.790  53.920  47.980  1.00  0.00           C
ATOM   9732 6C31 POPE1 239     120.570  54.000  49.491  1.00  0.00           C
ATOM   9736  NH3 POPE2 240      77.520  39.840  72.840  1.00  0.00           N
ATOM   9740  C12 POPE2 240      76.150  39.210  72.882  1.00  0.00           C
ATOM   9743  C11 POPE2 240      75.460  39.340  74.251  1.00  0.00           C
ATOM   9746  P   POPE2 240      72.910  39.900  74.111  1.00  0.00           P
ATOM   9747  O13 POPE2 240      72.530  40.330  75.481  1.00  0.00           O
ATOM   9748  O14 POPE2 240      73.250  40.950  73.131  1.00  0.00           O
ATOM   9749  O11 POPE2 240      71.720  39.050  73.601  1.00  0.00           O
ATOM   9750  O12 POPE2 240      74.100  38.870  74.191  1.00  0.00           O
ATOM   9751  C1  POPE2 240      71.780  37.700  73.160  1.00  0.00           C
ATOM   9754  C2  POPE2 240      70.750  37.480  72.040  1.00  0.00           C
ATOM   9756  O21 POPE2 240      71.250  38.250  70.940  1.00  0.00           O
ATOM   9757  C21 POPE2 240      70.900  37.790  69.761  1.00  0.00           C
ATOM   9758  O22 POPE2 240      70.140  36.860  69.540  1.00  0.00           O
ATOM   9759  C22 POPE2 240      71.640  38.560  68.671  1.00  0.00           C
ATOM   9762  C3  POPE2 240      69.340  37.920  72.552  1.00  0.00           C
ATOM   9765  O31 POPE2 240      68.480  38.370  71.492  1.00  0.00           O
ATOM   9766  C31 POPE2 240      67.850  39.520  71.661  1.00  0.00           C
ATOM   9767  O32 POPE2 240      67.780  40.170  72.692  1.00  0.00           O
ATOM   9768  C32 POPE2 240      67.220  39.910  70.351  1.00  0.00           C
ATOM   9771  C23 POPE2 240      70.740  38.830  67.440  1.00  0.00           C
ATOM   9774  C24 POPE2 240      71.210  40.050  66.641  1.00  0.00           C
ATOM   9777  C25 POPE2 240      70.070  40.720  65.861  1.00  0.00           C
ATOM   9780  C26 POPE2 240      69.470  39.850  64.751  1.00  0.00           C
ATOM   9783  C27 POPE2 240      68.300  40.560  64.051  1.00  0.00           C
ATOM   9786  C28 POPE2 240      67.860  39.870  62.751  1.00  0.00           C
ATOM   9789  C29 POPE2 240      68.880  40.050  61.652  1.00  0.00           C
ATOM   9791 0C21 POPE2 240      68.810  39.530  60.421  1.00  0.00           C
ATOM   9793 1C21 POPE2 240      67.700  38.620  59.922  1.00  0.00           C
ATOM   9796 2C21 POPE2 240      68.190  37.430  59.062  1.00  0.00           C
ATOM   9799 3C21 POPE2 240      69.650  37.000  59.262  1.00  0.00           C
ATOM   9802 4C21 POPE2 240      69.930  35.560  58.781  1.00  0.00           C
ATOM   9805 5C21 POPE2 240      69.810  35.370  57.261  1.00  0.00           C
ATOM   9808 6C21 POPE2 240      70.850  36.160  56.451  1.00  0.00           C
ATOM   9811 7C21 POPE2 240      71.050  35.540  55.062  1.00  0.00           C
ATOM   9814 8C21 POPE2 240      71.870  36.380  54.082  1.00  0.00           C
ATOM   9818  C33 POPE2 240      66.060  38.980  69.971  1.00  0.00           C
ATOM   9821  C34 POPE2 240      65.700  39.100  68.492  1.00  0.00           C
ATOM   9824  C35 POPE2 240      64.710  38.010  68.110  1.00  0.00           C
ATOM   9827  C36 POPE2 240      64.240  38.100  66.660  1.00  0.00           C
ATOM   9830  C37 POPE2 240      63.030  37.190  66.431  1.00  0.00           C
ATOM   9833  C38 POPE2 240      62.480  37.260  65.012  1.00  0.00           C
ATOM   9836  C39 POPE2 240      61.190  36.440  64.861  1.00  0.00           C
ATOM   9839 0C31 POPE2 240      61.210  35.540  63.622  1.00  0.00           C
ATOM   9842 1C31 POPE2 240      59.820  35.040  63.212  1.00  0.00           C
ATOM   9845 2C31 POPE2 240      59.860  34.140  61.972  1.00  0.00           C
ATOM   9848 3C31 POPE2 240      60.530  34.780  60.741  1.00  0.00           C
ATOM   9851 4C31 POPE2 240      60.450  33.890  59.501  1.00  0.00           C
ATOM   9854 5C31 POPE2 240      61.220  34.470  58.300  1.00  0.00           C
ATOM   9857 6C31 POPE2 240      61.220  33.540  57.081  1.00  0.00           C
ATOM   9861  NH3 POPE3 241      32.610   6.980  71.081  1.00  0.00           N
ATOM   9865  C12 POPE3 241      33.220   5.610  71.241  1.00  0.00           C
ATOM   9868  C11 POPE3 241      34.210   5.580  72.421  1.00  0.00           C
ATOM   9871  P   POPE3 241      36.020   7.240  71.391  1.00  0.00           P
ATOM   9872  O13 POPE3 241      35.270   8.370  70.790  1.00  0.00           O
ATOM   9873  O14 POPE3 241      37.330   7.540  72.032  1.00  0.00           O
ATOM   9874  O11 POPE3 241      36.110   6.060  70.340  1.00  0.00           O
ATOM   9875  O12 POPE3 241      35.050   6.730  72.521  1.00  0.00           O
ATOM   9876  C1  POPE3 241      36.060   6.320  68.931  1.00  0.00           C
ATOM   9879  C2  POPE3 241      37.240   5.650  68.172  1.00  0.00           C
ATOM   9881  O21 POPE3 241      36.830   5.430  66.801  1.00  0.00           O
ATOM   9882  C21 POPE3 241      37.100   6.420  65.951  1.00  0.00           C
ATOM   9883  O22 POPE3 241      36.250   7.120  65.431  1.00  0.00           O
ATOM   9884  C22 POPE3 241      38.610   6.560  65.691  1.00  0.00           C
ATOM   9887  C3  POPE3 241      37.640   4.300  68.811  1.00  0.00           C
ATOM   9890  O31 POPE3 241      38.590   3.590  67.981  1.00  0.00           O
ATOM   9891  C31 POPE3 241      38.030   2.730  67.141  1.00  0.00           C
ATOM   9892  O32 POPE3 241      36.960   2.170  67.331  1.00  0.00           O
ATOM   9893  C32 POPE3 241      38.870   2.550  65.891  1.00  0.00           C
ATOM   9896  C23 POPE3 241      38.930   6.690  64.181  1.00  0.00           C
ATOM   9899  C24 POPE3 241      40.360   7.170  63.911  1.00  0.00           C
ATOM   9902  C25 POPE3 241      40.580   7.620  62.451  1.00  0.00           C
ATOM   9905  C26 POPE3 241      40.250   6.550  61.402  1.00  0.00           C
ATOM   9908  C27 POPE3 241      40.390   7.060  59.951  1.00  0.00           C
ATOM   9911  C28 POPE3 241      41.520   6.400  59.132  1.00  0.00           C
ATOM   9914  C29 POPE3 241      42.900   6.620  59.701  1.00  0.00           C
ATOM   9916 0C21 POPE3 241      43.720   7.650  59.421  1.00  0.00           C
ATOM   9918 1C21 POPE3 241      43.390   8.830  58.541  1.00  0.00           C
ATOM   9921 2C21 POPE3 241      44.140   8.870  57.190  1.00  0.00           C
ATOM   9924 3C21 POPE3 241      43.520   9.930  56.271  1.00  0.00           C
ATOM   9927 4C21 POPE3 241      44.200  10.080  54.890  1.00  0.00           C
ATOM   9930 5C21 POPE3 241      45.500  10.900  54.882  1.00  0.00           C
ATOM   9933 6C21 POPE3 241      45.260  12.400  55.141  1.00  0.00           C
ATOM   9936 7C21 POPE3 241      46.560  13.180  55.332  1.00  0.00           C
ATOM   9939 8C21 POPE3 241      46.330  14.690  55.430  1.00  0.00           C
ATOM   9943  C33 POPE3 241      38.020   2.750  64.631  1.00  0.00           C
ATOM   9946  C34 POPE3 241      38.810   2.680  63.321  1.00  0.00           C
ATOM   9949  C35 POPE3 241      37.870   2.890  62.131  1.00  0.00           C
ATOM   9952  C36 POPE3 241      38.510   2.680  60.761  1.00  0.00           C
ATOM   9955  C37 POPE3 241      37.440   2.610  59.672  1.00  0.00           C
ATOM   9958  C38 POPE3 241      37.960   2.380  58.251  1.00  0.00           C
ATOM   9961  C39 POPE3 241      39.010   3.420  57.850  1.00  0.00           C
ATOM   9964 0C31 POPE3 241      39.110   3.590  56.332  1.00  0.00           C
ATOM   9967 1C31 POPE3 241      40.090   4.700  55.951  1.00  0.00           C
ATOM   9970 2C31 POPE3 241      39.920   5.130  54.491  1.00  0.00           C
ATOM   9973 3C31 POPE3 241      40.930   6.200  54.040  1.00  0.00           C
ATOM   9976 4C31 POPE3 241      42.380   5.710  54.101  1.00  0.00           C
ATOM   9979 5C31 POPE3 241      43.330   6.640  53.331  1.00  0.00           C
ATOM   9982 6C31 POPE3 241      44.800   6.410  53.661  1.00  0.00           C
ATOM   9986  NH3 POPE4 242      11.050  90.700  72.401  1.00  0.00           N
ATOM   9990  C12 POPE4 242      12.290  90.480  71.571  1.00  0.00           C
ATOM   9993  C11 POPE4 242      13.430  89.830  72.392  1.00  0.00           C
ATOM   9996  P   POPE4 242      15.380  91.560  72.532  1.00  0.00           P
ATOM   9997  O13 POPE4 242      14.310  92.330  73.180  1.00  0.00           O
ATOM   9998  O14 POPE4 242      16.570  91.210  73.340  1.00  0.00           O
ATOM   9999  O11 POPE4 242      15.900  92.340  71.271  1.00  0.00           O
ATOM  10000  O12 POPE4 242      14.720  90.240  71.922  1.00  0.00           O
ATOM  10001  C1  POPE4 242      15.290  92.400  69.991  1.00  0.00           C
ATOM  10004  C2  POPE4 242      16.400  92.260  68.922  1.00  0.00           C
ATOM  10006  O21 POPE4 242      17.230  93.430  69.012  1.00  0.00           O
ATOM  10007  C21 POPE4 242      16.850  94.510  68.361  1.00  0.00           C
ATOM  10008  O22 POPE4 242      15.850  94.670  67.681  1.00  0.00           O
ATOM  10009  C22 POPE4 242      17.980  95.510  68.572  1.00  0.00           C
ATOM  10012  C3  POPE4 242      15.910  91.930  67.471  1.00  0.00           C
ATOM  10015  O31 POPE4 242      16.900  92.230  66.461  1.00  0.00           O
ATOM  10016  C31 POPE4 242      16.510  91.820  65.251  1.00  0.00           C
ATOM  10017  O32 POPE4 242      15.440  91.290  65.012  1.00  0.00           O
ATOM  10018  C32 POPE4 242      17.600  92.130  64.222  1.00  0.00           C
ATOM  10021  C23 POPE4 242      18.200  96.400  67.340  1.00  0.00           C
ATOM  10024  C24 POPE4 242      19.670  96.810  67.261  1.00  0.00           C
ATOM  10027  C25 POPE4 242      19.920  97.900  66.221  1.00  0.00           C
ATOM  10030  C26 POPE4 242      20.030  97.370  64.791  1.00  0.00           C
ATOM  10033  C27 POPE4 242      20.670  98.420  63.882  1.00  0.00           C
ATOM  10036  C28 POPE4 242      20.510  98.050  62.401  1.00  0.00           C
ATOM  10039  C29 POPE4 242      21.150  99.100  61.530  1.00  0.00           C
ATOM  10041 0C21 POPE4 242      20.930  99.250  60.210  1.00  0.00           C
ATOM  10043 1C21 POPE4 242      20.020  98.370  59.381  1.00  0.00           C
ATOM  10046 2C21 POPE4 242      20.770  97.690  58.222  1.00  0.00           C
ATOM  10049 3C21 POPE4 242      19.830  96.790  57.401  1.00  0.00           C
ATOM  10052 4C21 POPE4 242      20.460  96.280  56.111  1.00  0.00           C
ATOM  10055 5C21 POPE4 242      19.500  95.430  55.262  1.00  0.00           C
ATOM  10058 6C21 POPE4 242      18.490  96.280  54.461  1.00  0.00           C
ATOM  10061 7C21 POPE4 242      17.610  95.420  53.541  1.00  0.00           C
ATOM  10064 8C21 POPE4 242      16.800  96.250  52.541  1.00  0.00           C
ATOM  10068  C33 POPE4 242      17.270  93.380  63.370  1.00  0.00           C
ATOM  10071  C34 POPE4 242      18.390  93.770  62.401  1.00  0.00           C
ATOM  10074  C35 POPE4 242      18.110  95.090  61.652  1.00  0.00           C
ATOM  10077  C36 POPE4 242      16.900  94.970  60.722  1.00  0.00           C
ATOM  10080  C37 POPE4 242      16.730  96.170  59.771  1.00  0.00           C
ATOM  10083  C38 POPE4 242      15.370  96.110  59.062  1.00  0.00           C
ATOM  10086  C39 POPE4 242      15.270  96.980  57.791  1.00  0.00           C
ATOM  10089 0C31 POPE4 242      15.640  98.450  57.972  1.00  0.00           C
ATOM  10092 1C31 POPE4 242      15.530  99.200  56.632  1.00  0.00           C
ATOM  10095 2C31 POPE4 242      15.970 100.670  56.681  1.00  0.00           C
ATOM  10098 3C31 POPE4 242      14.840 101.660  57.011  1.00  0.00           C
ATOM  10101 4C31 POPE4 242      13.820 101.820  55.871  1.00  0.00           C
ATOM  10104 5C31 POPE4 242      12.880 103.020  56.102  1.00  0.00           C
ATOM  10107 6C31 POPE4 242      11.750 103.110  55.082  1.00  0.00           C
ATOM  10111  NH3 POPE5 243     127.040  21.800  72.792  1.00  0.00           N
ATOM  10115  C12 POPE5 243     126.210  23.010  73.090  1.00  0.00           C
ATOM  10118  C11 POPE5 243     124.810  22.590  73.550  1.00  0.00           C
ATOM  10121  P   POPE5 243     123.510  20.350  73.391  1.00  0.00           P
ATOM  10122  O13 POPE5 243     123.880  18.940  73.142  1.00  0.00           O
ATOM  10123  O14 POPE5 243     122.450  20.630  74.381  1.00  0.00           O
ATOM  10124  O11 POPE5 243     123.100  20.980  72.032  1.00  0.00           O
ATOM  10125  O12 POPE5 243     124.760  21.180  73.821  1.00  0.00           O
ATOM  10126  C1  POPE5 243     121.760  21.210  71.611  1.00  0.00           C
ATOM  10129  C2  POPE5 243     121.740  20.880  70.090  1.00  0.00           C
ATOM  10131  O21 POPE5 243     120.650  21.370  69.311  1.00  0.00           O
ATOM  10132  C21 POPE5 243     120.260  22.620  69.351  1.00  0.00           C
ATOM  10133  O22 POPE5 243     120.660  23.510  70.102  1.00  0.00           O
ATOM  10134  C22 POPE5 243     119.230  22.850  68.251  1.00  0.00           C
ATOM  10137  C3  POPE5 243     121.770  19.340  69.921  1.00  0.00           C
ATOM  10140  O31 POPE5 243     122.450  18.960  68.721  1.00  0.00           O
ATOM  10141  C31 POPE5 243     121.680  18.600  67.701  1.00  0.00           C
ATOM  10142  O32 POPE5 243     120.520  18.250  67.781  1.00  0.00           O
ATOM  10143  C32 POPE5 243     122.510  18.610  66.421  1.00  0.00           C
ATOM  10146  C23 POPE5 243     119.180  21.780  67.120  1.00  0.00           C
ATOM  10149  C24 POPE5 243     118.020  22.140  66.181  1.00  0.00           C
ATOM  10152  C25 POPE5 243     117.900  21.270  64.922  1.00  0.00           C
ATOM  10155  C26 POPE5 243     116.960  21.920  63.902  1.00  0.00           C
ATOM  10158  C27 POPE5 243     116.490  20.950  62.812  1.00  0.00           C
ATOM  10161  C28 POPE5 243     115.840  21.700  61.632  1.00  0.00           C
ATOM  10164  C29 POPE5 243     115.470  20.750  60.512  1.00  0.00           C
ATOM  10166 0C21 POPE5 243     114.410  20.870  59.690  1.00  0.00           C
ATOM  10168 1C21 POPE5 243     113.360  21.950  59.732  1.00  0.00           C
ATOM  10171 2C21 POPE5 243     111.940  21.400  59.480  1.00  0.00           C
ATOM  10174 3C21 POPE5 243     111.460  20.400  60.541  1.00  0.00           C
ATOM  10177 4C21 POPE5 243     110.070  19.850  60.241  1.00  0.00           C
ATOM  10180 5C21 POPE5 243     110.070  18.750  59.171  1.00  0.00           C
ATOM  10183 6C21 POPE5 243     108.670  18.350  58.701  1.00  0.00           C
ATOM  10186 7C21 POPE5 243     108.550  16.850  58.412  1.00  0.00           C
ATOM  10189 8C21 POPE5 243     107.270  16.490  57.661  1.00  0.00           C
ATOM  10193  C33 POPE5 243     121.880  19.430  65.271  1.00  0.00           C
ATOM  10196  C34 POPE5 243     121.660  18.600  64.001  1.00  0.00           C
ATOM  10199  C35 POPE5 243     121.790  19.400  62.701  1.00  0.00           C
ATOM  10202  C36 POPE5 243     120.710  20.470  62.471  1.00  0.00           C
ATOM  10205  C37 POPE5 243     120.750  21.010  61.031  1.00  0.00           C
ATOM  10208  C38 POPE5 243     119.550  21.890  60.681  1.00  0.00           C
ATOM  10211  C39 POPE5 243     119.410  22.170  59.171  1.00  0.00           C
ATOM  10214 0C31 POPE5 243     120.470  23.140  58.611  1.00  0.00           C
ATOM  10217 1C31 POPE5 243     120.910  22.830  57.172  1.00  0.00           C
ATOM  10220 2C31 POPE5 243     120.230  23.680  56.091  1.00  0.00           C
ATOM  10223 3C31 POPE5 243     118.730  23.390  55.922  1.00  0.00           C
ATOM  10226 4C31 POPE5 243     118.150  24.060  54.662  1.00  0.00           C
ATOM  10229 5C31 POPE5 243     116.660  23.750  54.461  1.00  0.00           C
ATOM  10232 6C31 POPE5 243     116.060  24.460  53.241  1.00  0.00           C
ATOM  10236  NH3 POPE6 244      97.090  91.200  34.201  1.00  0.00           N
ATOM  10240  C12 POPE6 244      98.120  92.270  33.921  1.00  0.00           C
ATOM  10243  C11 POPE6 244      97.610  93.380  32.961  1.00  0.00           C
ATOM  10246  P   POPE6 244      97.290  95.630  34.262  1.00  0.00           P
ATOM  10247  O13 POPE6 244      96.230  96.510  34.802  1.00  0.00           O
ATOM  10248  O14 POPE6 244      98.220  96.320  33.342  1.00  0.00           O
ATOM  10249  O11 POPE6 244      98.060  94.910  35.442  1.00  0.00           O
ATOM  10250  O12 POPE6 244      96.720  94.340  33.541  1.00  0.00           O
ATOM  10251  C1  POPE6 244      97.750  95.140  36.821  1.00  0.00           C
ATOM  10254  C2  POPE6 244      96.500  94.390  37.411  1.00  0.00           C
ATOM  10256  O21 POPE6 244      96.870  93.280  38.241  1.00  0.00           O
ATOM  10257  C21 POPE6 244      97.280  93.610  39.462  1.00  0.00           C
ATOM  10258  O22 POPE6 244      97.810  94.660  39.781  1.00  0.00           O
ATOM  10259  C22 POPE6 244      96.930  92.480  40.410  1.00  0.00           C
ATOM  10262  C3  POPE6 244      95.440  93.950  36.382  1.00  0.00           C
ATOM  10265  O31 POPE6 244      94.390  93.160  36.962  1.00  0.00           O
ATOM  10266  C31 POPE6 244      94.590  91.850  36.892  1.00  0.00           C
ATOM  10267  O32 POPE6 244      95.580  91.290  36.461  1.00  0.00           O
ATOM  10268  C32 POPE6 244      93.340  91.170  37.431  1.00  0.00           C
ATOM  10271  C23 POPE6 244      97.160  92.850  41.891  1.00  0.00           C
ATOM  10274  C24 POPE6 244      96.840  91.640  42.771  1.00  0.00           C
ATOM  10277  C25 POPE6 244      97.330  91.790  44.211  1.00  0.00           C
ATOM  10280  C26 POPE6 244      97.340  90.440  44.940  1.00  0.00           C
ATOM  10283  C27 POPE6 244      97.950  90.550  46.341  1.00  0.00           C
ATOM  10286  C28 POPE6 244      98.160  89.180  47.022  1.00  0.00           C
ATOM  10289  C29 POPE6 244      97.210  88.890  48.152  1.00  0.00           C
ATOM  10291 0C21 POPE6 244      97.490  89.040  49.461  1.00  0.00           C
ATOM  10293 1C21 POPE6 244      98.810  89.530  49.992  1.00  0.00           C
ATOM  10296 2C21 POPE6 244      98.880  89.490  51.531  1.00  0.00           C
ATOM  10299 3C21 POPE6 244     100.150  90.150  52.071  1.00  0.00           C
ATOM  10302 4C21 POPE6 244     100.420  89.850  53.552  1.00  0.00           C
ATOM  10305 5C21 POPE6 244     101.840  90.280  53.951  1.00  0.00           C
ATOM  10308 6C21 POPE6 244     102.030  91.780  54.180  1.00  0.00           C
ATOM  10311 7C21 POPE6 244     103.530  92.110  54.281  1.00  0.00           C
ATOM  10314 8C21 POPE6 244     103.870  93.340  55.132  1.00  0.00           C
ATOM  10318  C33 POPE6 244      93.470  90.690  38.891  1.00  0.00           C
ATOM  10321  C34 POPE6 244      92.110  90.180  39.381  1.00  0.00           C
ATOM  10324  C35 POPE6 244      92.160  89.260  40.611  1.00  0.00           C
ATOM  10327  C36 POPE6 244      92.530  89.990  41.910  1.00  0.00           C
ATOM  10330  C37 POPE6 244      92.180  89.120  43.131  1.00  0.00           C
ATOM  10333  C38 POPE6 244      92.360  89.840  44.481  1.00  0.00           C
ATOM  10336  C39 POPE6 244      91.870  89.020  45.681  1.00  0.00           C
ATOM  10339 0C31 POPE6 244      92.640  87.710  45.871  1.00  0.00           C
ATOM  10342 1C31 POPE6 244      92.430  87.050  47.242  1.00  0.00           C
ATOM  10345 2C31 POPE6 244      93.170  87.720  48.401  1.00  0.00           C
ATOM  10348 3C31 POPE6 244      93.210  86.800  49.631  1.00  0.00           C
ATOM  10351 4C31 POPE6 244      93.080  87.500  50.982  1.00  0.00           C
ATOM  10354 5C31 POPE6 244      92.680  86.500  52.081  1.00  0.00           C
ATOM  10357 6C31 POPE6 244      92.420  87.150  53.441  1.00  0.00           C
ATOM  10361  NH3 POPE7 245      55.500  34.410  72.102  1.00  0.00           N
ATOM  10365  C12 POPE7 245      55.680  35.590  73.010  1.00  0.00           C
ATOM  10368  C11 POPE7 245      54.560  36.620  72.812  1.00  0.00           C
ATOM  10371  P   POPE7 245      53.850  39.000  73.502  1.00  0.00           P
ATOM  10372  O13 POPE7 245      52.490  38.600  73.110  1.00  0.00           O
ATOM  10373  O14 POPE7 245      53.920  39.910  74.672  1.00  0.00           O
ATOM  10374  O11 POPE7 245      54.440  39.640  72.211  1.00  0.00           O
ATOM  10375  O12 POPE7 245      54.680  37.670  73.771  1.00  0.00           O
ATOM  10376  C1  POPE7 245      55.820  39.960  72.071  1.00  0.00           C
ATOM  10379  C2  POPE7 245      55.990  40.890  70.852  1.00  0.00           C
ATOM  10381  O21 POPE7 245      57.180  40.460  70.141  1.00  0.00           O
ATOM  10382  C21 POPE7 245      57.070  40.640  68.821  1.00  0.00           C
ATOM  10383  O22 POPE7 245      56.140  41.200  68.271  1.00  0.00           O
ATOM  10384  C22 POPE7 245      58.260  40.020  68.090  1.00  0.00           C
ATOM  10387  C3  POPE7 245      55.960  42.420  71.212  1.00  0.00           C
ATOM  10390  O31 POPE7 245      56.660  43.190  70.201  1.00  0.00           O
ATOM  10391  C31 POPE7 245      57.350  44.240  70.581  1.00  0.00           C
ATOM  10392  O32 POPE7 245      57.120  44.930  71.562  1.00  0.00           O
ATOM  10393  C32 POPE7 245      58.500  44.430  69.590  1.00  0.00           C
ATOM  10396  C23 POPE7 245      58.080  40.010  66.541  1.00  0.00           C
ATOM  10399  C24 POPE7 245      57.210  38.840  66.062  1.00  0.00           C
ATOM  10402  C25 POPE7 245      56.800  38.890  64.571  1.00  0.00           C
ATOM  10405  C26 POPE7 245      57.970  38.820  63.570  1.00  0.00           C
ATOM  10408  C27 POPE7 245      57.480  38.420  62.172  1.00  0.00           C
ATOM  10411  C28 POPE7 245      58.590  38.480  61.091  1.00  0.00           C
ATOM  10414  C29 POPE7 245      58.100  37.960  59.761  1.00  0.00           C
ATOM  10416 0C21 POPE7 245      58.480  38.350  58.531  1.00  0.00           C
ATOM  10418 1C21 POPE7 245      59.530  39.390  58.181  1.00  0.00           C
ATOM  10421 2C21 POPE7 245      58.990  40.600  57.390  1.00  0.00           C
ATOM  10424 3C21 POPE7 245      58.290  40.270  56.062  1.00  0.00           C
ATOM  10427 4C21 POPE7 245      56.760  40.220  56.181  1.00  0.00           C
ATOM  10430 5C21 POPE7 245      56.040  39.780  54.901  1.00  0.00           C
ATOM  10433 6C21 POPE7 245      54.520  39.740  55.100  1.00  0.00           C
ATOM  10436 7C21 POPE7 245      53.750  39.350  53.832  1.00  0.00           C
ATOM  10439 8C21 POPE7 245      52.230  39.430  54.001  1.00  0.00           C
ATOM  10443  C33 POPE7 245      59.430  45.610  69.962  1.00  0.00           C
ATOM  10446  C34 POPE7 245      60.640  45.790  69.042  1.00  0.00           C
ATOM  10449  C35 POPE7 245      60.290  46.270  67.622  1.00  0.00           C
ATOM  10452  C36 POPE7 245      61.540  46.670  66.832  1.00  0.00           C
ATOM  10455  C37 POPE7 245      61.260  47.620  65.660  1.00  0.00           C
ATOM  10458  C38 POPE7 245      62.570  48.060  64.971  1.00  0.00           C
ATOM  10461  C39 POPE7 245      62.350  49.020  63.791  1.00  0.00           C
ATOM  10464 0C31 POPE7 245      61.710  48.350  62.570  1.00  0.00           C
ATOM  10467 1C31 POPE7 245      61.540  49.330  61.402  1.00  0.00           C
ATOM  10470 2C31 POPE7 245      61.010  48.640  60.152  1.00  0.00           C
ATOM  10473 3C31 POPE7 245      61.320  49.400  58.851  1.00  0.00           C
ATOM  10476 4C31 POPE7 245      62.800  49.290  58.451  1.00  0.00           C
ATOM  10479 5C31 POPE7 245      62.990  49.550  56.962  1.00  0.00           C
ATOM  10482 6C31 POPE7 245      64.410  49.340  56.442  1.00  0.00           C
ATOM  10486  NH3 POPE8 246     122.750 110.510  27.651  1.00  0.00           N
ATOM  10490  C12 POPE8 246     122.660 109.070  27.271  1.00  0.00           C
ATOM  10493  C11 POPE8 246     121.240 108.490  27.482  1.00  0.00           C
ATOM  10496  P   POPE8 246     120.230 106.060  27.601  1.00  0.00           P
ATOM  10497  O13 POPE8 246     118.910 106.700  27.710  1.00  0.00           O
ATOM  10498  O14 POPE8 246     120.350 104.930  26.671  1.00  0.00           O
ATOM  10499  O11 POPE8 246     120.810 105.670  29.012  1.00  0.00           O
ATOM  10500  O12 POPE8 246     121.240 107.140  27.031  1.00  0.00           O
ATOM  10501  C1  POPE8 246     122.140 106.010  29.371  1.00  0.00           C
ATOM  10504  C2  POPE8 246     122.780 104.980  30.331  1.00  0.00           C
ATOM  10506  O21 POPE8 246     122.580 105.310  31.721  1.00  0.00           O
ATOM  10507  C21 POPE8 246     123.210 106.370  32.201  1.00  0.00           C
ATOM  10508  O22 POPE8 246     123.760 107.250  31.551  1.00  0.00           O
ATOM  10509  C22 POPE8 246     123.210 106.300  33.732  1.00  0.00           C
ATOM  10512  C3  POPE8 246     124.280 104.780  29.951  1.00  0.00           C
ATOM  10515  O31 POPE8 246     125.040 104.050  30.941  1.00  0.00           O
ATOM  10516  C31 POPE8 246     124.930 102.740  30.871  1.00  0.00           C
ATOM  10517  O32 POPE8 246     124.270 102.120  30.052  1.00  0.00           O
ATOM  10518  C32 POPE8 246     125.880 102.120  31.910  1.00  0.00           C
ATOM  10521  C23 POPE8 246     124.660 106.310  34.271  1.00  0.00           C
ATOM  10524  C24 POPE8 246     124.730 106.270  35.800  1.00  0.00           C
ATOM  10527  C25 POPE8 246     126.160 106.490  36.320  1.00  0.00           C
ATOM  10530  C26 POPE8 246     126.290 106.230  37.821  1.00  0.00           C
ATOM  10533  C27 POPE8 246     127.620 106.690  38.451  1.00  0.00           C
ATOM  10536  C28 POPE8 246     127.620 106.440  39.971  1.00  0.00           C
ATOM  10539  C29 POPE8 246     128.930 106.690  40.660  1.00  0.00           C
ATOM  10541 0C21 POPE8 246     129.140 107.410  41.781  1.00  0.00           C
ATOM  10543 1C21 POPE8 246     128.130 108.190  42.580  1.00  0.00           C
ATOM  10546 2C21 POPE8 246     127.640 107.530  43.891  1.00  0.00           C
ATOM  10549 3C21 POPE8 246     128.520 107.800  45.121  1.00  0.00           C
ATOM  10552 4C21 POPE8 246     129.850 107.030  45.170  1.00  0.00           C
ATOM  10555 5C21 POPE8 246     129.960 106.070  46.371  1.00  0.00           C
ATOM  10558 6C21 POPE8 246     130.070 106.790  47.720  1.00  0.00           C
ATOM  10561 7C21 POPE8 246     130.020 105.820  48.902  1.00  0.00           C
ATOM  10564 8C21 POPE8 246     130.080 106.480  50.271  1.00  0.00           C
ATOM  10568  C33 POPE8 246     125.250 100.920  32.640  1.00  0.00           C
ATOM  10571  C34 POPE8 246     126.140 100.390  33.771  1.00  0.00           C
ATOM  10574  C35 POPE8 246     126.110 101.290  35.010  1.00  0.00           C
ATOM  10577  C36 POPE8 246     127.180 100.910  36.052  1.00  0.00           C
ATOM  10580  C37 POPE8 246     127.010 101.650  37.382  1.00  0.00           C
ATOM  10583  C38 POPE8 246     128.170 101.360  38.352  1.00  0.00           C
ATOM  10586  C39 POPE8 246     128.180 102.270  39.581  1.00  0.00           C
ATOM  10589 0C31 POPE8 246     127.180 101.830  40.660  1.00  0.00           C
ATOM  10592 1C31 POPE8 246     127.360 102.620  41.961  1.00  0.00           C
ATOM  10595 2C31 POPE8 246     126.130 102.530  42.871  1.00  0.00           C
ATOM  10598 3C31 POPE8 246     126.350 103.180  44.241  1.00  0.00           C
ATOM  10601 4C31 POPE8 246     126.940 102.230  45.281  1.00  0.00           C
ATOM  10604 5C31 POPE8 246     126.890 102.840  46.680  1.00  0.00           C
ATOM  10607 6C31 POPE8 246     126.780 101.820  47.822  1.00  0.00           C
ATOM  10611  NH3 POPE9 247      53.360 133.330  68.620  1.00  0.00           N
ATOM  10615  C12 POPE9 247      51.850 133.300  68.632  1.00  0.00           C
ATOM  10618  C11 POPE9 247      51.290 131.930  68.230  1.00  0.00           C
ATOM  10621  P   POPE9 247      48.980 131.890  69.451  1.00  0.00           P
ATOM  10622  O13 POPE9 247      49.300 130.560  70.021  1.00  0.00           O
ATOM  10623  O14 POPE9 247      49.170 133.060  70.332  1.00  0.00           O
ATOM  10624  O11 POPE9 247      47.480 131.820  68.942  1.00  0.00           O
ATOM  10625  O12 POPE9 247      49.860 132.010  68.150  1.00  0.00           O
ATOM  10626  C1  POPE9 247      47.230 131.230  67.652  1.00  0.00           C
ATOM  10629  C2  POPE9 247      47.590 129.700  67.590  1.00  0.00           C
ATOM  10631  O21 POPE9 247      47.720 129.090  66.302  1.00  0.00           O
ATOM  10632  C21 POPE9 247      47.450 129.650  65.161  1.00  0.00           C
ATOM  10633  O22 POPE9 247      46.960 130.740  64.931  1.00  0.00           O
ATOM  10634  C22 POPE9 247      47.910 128.650  64.101  1.00  0.00           C
ATOM  10637  C3  POPE9 247      46.650 128.840  68.492  1.00  0.00           C
ATOM  10640  O31 POPE9 247      46.710 127.430  68.191  1.00  0.00           O
ATOM  10641  C31 POPE9 247      45.900 127.030  67.190  1.00  0.00           C
ATOM  10642  O32 POPE9 247      45.090 127.710  66.620  1.00  0.00           O
ATOM  10643  C32 POPE9 247      46.190 125.550  66.910  1.00  0.00           C
ATOM  10646  C23 POPE9 247      47.940 129.250  62.681  1.00  0.00           C
ATOM  10649  C24 POPE9 247      48.370 128.200  61.652  1.00  0.00           C
ATOM  10652  C25 POPE9 247      48.160 128.680  60.210  1.00  0.00           C
ATOM  10655  C26 POPE9 247      48.850 127.770  59.192  1.00  0.00           C
ATOM  10658  C27 POPE9 247      47.940 127.340  58.041  1.00  0.00           C
ATOM  10661  C28 POPE9 247      48.660 126.490  56.980  1.00  0.00           C
ATOM  10664  C29 POPE9 247      49.720 127.260  56.232  1.00  0.00           C
ATOM  10666 0C21 POPE9 247      50.550 126.730  55.312  1.00  0.00           C
ATOM  10668 1C21 POPE9 247      50.530 125.290  54.861  1.00  0.00           C
ATOM  10671 2C21 POPE9 247      51.330 125.070  53.562  1.00  0.00           C
ATOM  10674 3C21 POPE9 247      52.860 125.140  53.750  1.00  0.00           C
ATOM  10677 4C21 POPE9 247      53.560 125.860  52.582  1.00  0.00           C
ATOM  10680 5C21 POPE9 247      55.090 125.970  52.731  1.00  0.00           C
ATOM  10683 6C21 POPE9 247      55.840 124.670  52.411  1.00  0.00           C
ATOM  10686 7C21 POPE9 247      57.370 124.810  52.481  1.00  0.00           C
ATOM  10689 8C21 POPE9 247      58.110 123.540  52.041  1.00  0.00           C
ATOM  10693  C33 POPE9 247      44.980 124.770  66.312  1.00  0.00           C
ATOM  10696  C34 POPE9 247      45.050 124.530  64.791  1.00  0.00           C
ATOM  10699  C35 POPE9 247      44.420 125.650  63.942  1.00  0.00           C
ATOM  10702  C36 POPE9 247      44.340 125.320  62.442  1.00  0.00           C
ATOM  10705  C37 POPE9 247      44.430 126.570  61.551  1.00  0.00           C
ATOM  10708  C38 POPE9 247      43.790 126.480  60.152  1.00  0.00           C
ATOM  10711  C39 POPE9 247      44.350 125.400  59.222  1.00  0.00           C
ATOM  10714 0C31 POPE9 247      43.940 125.650  57.751  1.00  0.00           C
ATOM  10717 1C31 POPE9 247      44.300 124.500  56.791  1.00  0.00           C
ATOM  10720 2C31 POPE9 247      43.500 124.490  55.472  1.00  0.00           C
ATOM  10723 3C31 POPE9 247      43.790 125.680  54.531  1.00  0.00           C
ATOM  10726 4C31 POPE9 247      43.440 125.370  53.071  1.00  0.00           C
ATOM  10729 5C31 POPE9 247      43.820 126.490  52.081  1.00  0.00           C
ATOM  10732 6C31 POPE9 247      43.480 126.150  50.631  1.00  0.00           C
ATOM  10736  NH3 POPE  248      72.970  17.160  76.962  1.00  0.00           N
ATOM  10740  C12 POPE  248      72.420  16.100  76.050  1.00  0.00           C
ATOM  10743  C11 POPE  248      71.050  16.420  75.441  1.00  0.00           C
ATOM  10746  P   POPE  248      69.910  14.080  75.281  1.00  0.00           P
ATOM  10747  O13 POPE  248      70.930  13.180  75.861  1.00  0.00           O
ATOM  10748  O14 POPE  248      68.850  14.570  76.190  1.00  0.00           O
ATOM  10749  O11 POPE  248      69.230  13.330  74.082  1.00  0.00           O
ATOM  10750  O12 POPE  248      70.630  15.320  74.620  1.00  0.00           O
ATOM  10751  C1  POPE  248      69.330  13.680  72.711  1.00  0.00           C
ATOM  10754  C2  POPE  248      68.420  14.900  72.370  1.00  0.00           C
ATOM  10756  O21 POPE  248      67.350  14.570  71.451  1.00  0.00           O
ATOM  10757  C21 POPE  248      67.670  14.140  70.230  1.00  0.00           C
ATOM  10758  O22 POPE  248      68.790  14.030  69.781  1.00  0.00           O
ATOM  10759  C22 POPE  248      66.400  13.680  69.521  1.00  0.00           C
ATOM  10762  C3  POPE  248      69.220  16.160  71.941  1.00  0.00           C
ATOM  10765  O31 POPE  248      68.590  17.420  72.261  1.00  0.00           O
ATOM  10766  C31 POPE  248      67.280  17.480  72.102  1.00  0.00           C
ATOM  10767  O32 POPE  248      66.440  17.200  72.932  1.00  0.00           O
ATOM  10768  C32 POPE  248      66.950  17.850  70.650  1.00  0.00           C
ATOM  10771  C23 POPE  248      65.750  14.760  68.632  1.00  0.00           C
ATOM  10774  C24 POPE  248      64.670  14.180  67.701  1.00  0.00           C
ATOM  10777  C25 POPE  248      65.200  13.660  66.361  1.00  0.00           C
ATOM  10780  C26 POPE  248      64.610  14.440  65.171  1.00  0.00           C
ATOM  10783  C27 POPE  248      64.830  13.720  63.841  1.00  0.00           C
ATOM  10786  C28 POPE  248      64.050  14.360  62.661  1.00  0.00           C
ATOM  10789  C29 POPE  248      64.490  15.770  62.372  1.00  0.00           C
ATOM  10791 0C21 POPE  248      65.230  16.200  61.332  1.00  0.00           C
ATOM  10793 1C21 POPE  248      65.830  15.370  60.222  1.00  0.00           C
ATOM  10796 2C21 POPE  248      65.290  15.720  58.832  1.00  0.00           C
ATOM  10799 3C21 POPE  248      63.800  15.390  58.681  1.00  0.00           C
ATOM  10802 4C21 POPE  248      63.250  15.500  57.250  1.00  0.00           C
ATOM  10805 5C21 POPE  248      63.530  16.840  56.551  1.00  0.00           C
ATOM  10808 6C21 POPE  248      62.900  16.880  55.152  1.00  0.00           C
ATOM  10811 7C21 POPE  248      62.810  18.290  54.561  1.00  0.00           C
ATOM  10814 8C21 POPE  248      64.160  18.860  54.110  1.00  0.00           C
ATOM  10818  C33 POPE  248      68.050  18.670  69.962  1.00  0.00           C
ATOM  10821  C34 POPE  248      67.610  19.270  68.620  1.00  0.00           C
ATOM  10824  C35 POPE  248      67.110  18.240  67.611  1.00  0.00           C
ATOM  10827  C36 POPE  248      67.430  18.710  66.191  1.00  0.00           C
ATOM  10830  C37 POPE  248      66.850  17.820  65.090  1.00  0.00           C
ATOM  10833  C38 POPE  248      67.420  18.140  63.701  1.00  0.00           C
ATOM  10836  C39 POPE  248      68.880  17.700  63.552  1.00  0.00           C
ATOM  10839 0C31 POPE  248      69.360  17.640  62.092  1.00  0.00           C
ATOM  10842 1C31 POPE  248      70.530  16.650  61.962  1.00  0.00           C
ATOM  10845 2C31 POPE  248      71.010  16.470  60.521  1.00  0.00           C
ATOM  10848 3C31 POPE  248      72.100  15.390  60.442  1.00  0.00           C
ATOM  10851 4C31 POPE  248      72.860  15.410  59.111  1.00  0.00           C
ATOM  10854 5C31 POPE  248      73.800  14.210  58.951  1.00  0.00           C
ATOM  10857 6C31 POPE  248      75.030  14.510  58.101  1.00  0.00           C
ATOM  10861  NH3 POPE  249     121.390 118.280  26.451  1.00  0.00           N
ATOM  10865  C12 POPE  249     121.730 117.010  25.722  1.00  0.00           C
ATOM  10868  C11 POPE  249     121.880 115.760  26.631  1.00  0.00           C
ATOM  10871  P   POPE  249     119.880 115.750  28.331  1.00  0.00           P
ATOM  10872  O13 POPE  249     120.310 117.160  28.511  1.00  0.00           O
ATOM  10873  O14 POPE  249     118.430 115.540  28.201  1.00  0.00           O
ATOM  10874  O11 POPE  249     120.470 114.840  29.472  1.00  0.00           O
ATOM  10875  O12 POPE  249     120.600 115.250  27.021  1.00  0.00           O
ATOM  10876  C1  POPE  249     119.660 114.180  30.461  1.00  0.00           C
ATOM  10879  C2  POPE  249     120.490 112.980  31.000  1.00  0.00           C
ATOM  10881  O21 POPE  249     120.100 112.360  32.250  1.00  0.00           O
ATOM  10882  C21 POPE  249     118.820 112.160  32.500  1.00  0.00           C
ATOM  10883  O22 POPE  249     117.910 112.940  32.291  1.00  0.00           O
ATOM  10884  C22 POPE  249     118.620 110.750  33.082  1.00  0.00           C
ATOM  10887  C3  POPE  249     121.990 113.410  31.081  1.00  0.00           C
ATOM  10890  O31 POPE  249     122.820 112.540  31.871  1.00  0.00           O
ATOM  10891  C31 POPE  249     123.090 111.390  31.281  1.00  0.00           C
ATOM  10892  O32 POPE  249     122.560 110.950  30.281  1.00  0.00           O
ATOM  10893  C32 POPE  249     124.300 110.780  31.951  1.00  0.00           C
ATOM  10896  C23 POPE  249     119.670 110.230  34.101  1.00  0.00           C
ATOM  10899  C24 POPE  249     119.190 108.960  34.821  1.00  0.00           C
ATOM  10902  C25 POPE  249     120.090 108.480  35.972  1.00  0.00           C
ATOM  10905  C26 POPE  249     119.610 109.000  37.340  1.00  0.00           C
ATOM  10908  C27 POPE  249     120.550 108.640  38.511  1.00  0.00           C
ATOM  10911  C28 POPE  249     119.960 109.010  39.891  1.00  0.00           C
ATOM  10914  C29 POPE  249     119.960 110.490  40.192  1.00  0.00           C
ATOM  10916 0C21 POPE  249     118.970 111.210  40.760  1.00  0.00           C
ATOM  10918 1C21 POPE  249     117.610 110.720  41.172  1.00  0.00           C
ATOM  10921 2C21 POPE  249     117.410 110.480  42.682  1.00  0.00           C
ATOM  10924 3C21 POPE  249     118.200 109.270  43.211  1.00  0.00           C
ATOM  10927 4C21 POPE  249     118.010 109.070  44.721  1.00  0.00           C
ATOM  10930 5C21 POPE  249     119.170 108.360  45.421  1.00  0.00           C
ATOM  10933 6C21 POPE  249     120.500 109.100  45.252  1.00  0.00           C
ATOM  10936 7C21 POPE  249     121.650 108.530  46.081  1.00  0.00           C
ATOM  10939 8C21 POPE  249     122.980 109.130  45.620  1.00  0.00           C
ATOM  10943  C33 POPE  249     124.000 110.060  33.261  1.00  0.00           C
ATOM  10946  C34 POPE  249     124.290 110.930  34.480  1.00  0.00           C
ATOM  10949  C35 POPE  249     123.650 110.320  35.722  1.00  0.00           C
ATOM  10952  C36 POPE  249     124.010 111.070  37.000  1.00  0.00           C
ATOM  10955  C37 POPE  249     125.070 110.380  37.861  1.00  0.00           C
ATOM  10958  C38 POPE  249     125.290 111.150  39.171  1.00  0.00           C
ATOM  10961  C39 POPE  249     125.480 110.230  40.382  1.00  0.00           C
ATOM  10964 0C31 POPE  249     124.160 109.600  40.842  1.00  0.00           C
ATOM  10967 1C31 POPE  249     124.350 108.420  41.791  1.00  0.00           C
ATOM  10970 2C31 POPE  249     123.180 107.420  41.771  1.00  0.00           C
ATOM  10973 3C31 POPE  249     123.130 106.610  40.472  1.00  0.00           C
ATOM  10976 4C31 POPE  249     122.000 105.570  40.472  1.00  0.00           C
ATOM  10979 5C31 POPE  249     121.960 104.740  39.181  1.00  0.00           C
ATOM  10982 6C31 POPE  249     120.890 103.650  39.231  1.00  0.00           C
ATOM  10986  NH3 POPE  250      64.930  67.640  32.812  1.00  0.00           N
ATOM  10990  C12 POPE  250      64.690  66.190  32.461  1.00  0.00           C
ATOM  10993  C11 POPE  250      63.790  66.010  31.221  1.00  0.00           C
ATOM  10996  P   POPE  250      61.730  67.640  31.451  1.00  0.00           P
ATOM  10997  O13 POPE  250      61.550  67.880  30.010  1.00  0.00           O
ATOM  10998  O14 POPE  250      62.560  68.570  32.242  1.00  0.00           O
ATOM  10999  O11 POPE  250      60.330  67.460  32.172  1.00  0.00           O
ATOM  11000  O12 POPE  250      62.420  66.220  31.551  1.00  0.00           O
ATOM  11001  C1  POPE  250      59.850  66.210  32.671  1.00  0.00           C
ATOM  11004  C2  POPE  250      59.850  66.140  34.222  1.00  0.00           C
ATOM  11006  O21 POPE  250      59.110  67.260  34.750  1.00  0.00           O
ATOM  11007  C21 POPE  250      58.620  67.070  35.982  1.00  0.00           C
ATOM  11008  O22 POPE  250      58.540  66.000  36.550  1.00  0.00           O
ATOM  11009  C22 POPE  250      58.300  68.430  36.601  1.00  0.00           C
ATOM  11012  C3  POPE  250      61.330  66.140  34.742  1.00  0.00           C
ATOM  11015  O31 POPE  250      61.430  65.880  36.161  1.00  0.00           O
ATOM  11016  C31 POPE  250      61.370  64.580  36.471  1.00  0.00           C
ATOM  11017  O32 POPE  250      61.300  63.670  35.660  1.00  0.00           O
ATOM  11018  C32 POPE  250      61.440  64.380  37.991  1.00  0.00           C
ATOM  11021  C23 POPE  250      56.790  68.760  36.711  1.00  0.00           C
ATOM  11024  C24 POPE  250      56.050  67.980  37.800  1.00  0.00           C
ATOM  11027  C25 POPE  250      56.330  68.440  39.231  1.00  0.00           C
ATOM  11030  C26 POPE  250      55.520  67.630  40.252  1.00  0.00           C
ATOM  11033  C27 POPE  250      56.280  67.380  41.562  1.00  0.00           C
ATOM  11036  C28 POPE  250      55.540  66.430  42.521  1.00  0.00           C
ATOM  11039  C29 POPE  250      54.380  67.130  43.181  1.00  0.00           C
ATOM  11041 0C21 POPE  250      54.290  67.620  44.421  1.00  0.00           C
ATOM  11043 1C21 POPE  250      55.350  67.590  45.491  1.00  0.00           C
ATOM  11046 2C21 POPE  250      54.930  66.710  46.692  1.00  0.00           C
ATOM  11049 3C21 POPE  250      53.830  67.330  47.580  1.00  0.00           C
ATOM  11052 4C21 POPE  250      53.530  66.430  48.780  1.00  0.00           C
ATOM  11055 5C21 POPE  250      52.500  67.020  49.771  1.00  0.00           C
ATOM  11058 6C21 POPE  250      51.050  66.870  49.281  1.00  0.00           C
ATOM  11061 7C21 POPE  250      50.030  67.280  50.360  1.00  0.00           C
ATOM  11064 8C21 POPE  250      48.600  66.850  50.051  1.00  0.00           C
ATOM  11068  C33 POPE  250      60.920  65.560  38.872  1.00  0.00           C
ATOM  11071  C34 POPE  250      62.030  66.220  39.711  1.00  0.00           C
ATOM  11074  C35 POPE  250      62.130  65.630  41.132  1.00  0.00           C
ATOM  11077  C36 POPE  250      63.310  66.180  41.951  1.00  0.00           C
ATOM  11080  C37 POPE  250      63.220  65.740  43.412  1.00  0.00           C
ATOM  11083  C38 POPE  250      64.310  66.300  44.332  1.00  0.00           C
ATOM  11086  C39 POPE  250      64.190  65.820  45.791  1.00  0.00           C
ATOM  11089 0C31 POPE  250      63.290  66.670  46.711  1.00  0.00           C
ATOM  11092 1C31 POPE  250      61.800  66.660  46.341  1.00  0.00           C
ATOM  11095 2C31 POPE  250      60.870  67.180  47.451  1.00  0.00           C
ATOM  11098 3C31 POPE  250      60.750  66.210  48.632  1.00  0.00           C
ATOM  11101 4C31 POPE  250      59.740  66.670  49.681  1.00  0.00           C
ATOM  11104 5C31 POPE  250      59.790  65.820  50.961  1.00  0.00           C
ATOM  11107 6C31 POPE  250      59.000  66.420  52.121  1.00  0.00           C
ATOM  11111  NH3 POPE  251     109.250  33.940  73.911  1.00  0.00           N
ATOM  11115  C12 POPE  251     109.180  32.460  73.771  1.00  0.00           C
ATOM  11118  C11 POPE  251     107.910  31.910  74.441  1.00  0.00           C
ATOM  11121  P   POPE  251     108.670  29.650  75.481  1.00  0.00           P
ATOM  11122  O13 POPE  251     107.800  29.490  76.652  1.00  0.00           O
ATOM  11123  O14 POPE  251     109.990  30.270  75.742  1.00  0.00           O
ATOM  11124  O11 POPE  251     108.890  28.250  74.800  1.00  0.00           O
ATOM  11125  O12 POPE  251     107.900  30.490  74.392  1.00  0.00           O
ATOM  11126  C1  POPE  251     108.920  28.050  73.382  1.00  0.00           C
ATOM  11129  C2  POPE  251     110.370  27.750  72.902  1.00  0.00           C
ATOM  11131  O21 POPE  251     110.390  27.500  71.480  1.00  0.00           O
ATOM  11132  C21 POPE  251     110.280  28.580  70.712  1.00  0.00           C
ATOM  11133  O22 POPE  251     110.250  29.720  71.142  1.00  0.00           O
ATOM  11134  C22 POPE  251     110.130  28.120  69.231  1.00  0.00           C
ATOM  11137  C3  POPE  251     110.960  26.530  73.681  1.00  0.00           C
ATOM  11140  O31 POPE  251     110.960  25.310  72.902  1.00  0.00           O
ATOM  11141  C31 POPE  251     112.000  24.930  72.132  1.00  0.00           C
ATOM  11142  O32 POPE  251     111.960  23.960  71.402  1.00  0.00           O
ATOM  11143  C32 POPE  251     113.240  25.850  72.242  1.00  0.00           C
ATOM  11146  C23 POPE  251     111.180  28.660  68.212  1.00  0.00           C
ATOM  11149  C24 POPE  251     111.030  28.100  66.781  1.00  0.00           C
ATOM  11152  C25 POPE  251     111.850  28.850  65.691  1.00  0.00           C
ATOM  11155  C26 POPE  251     111.440  30.320  65.491  1.00  0.00           C
ATOM  11158  C27 POPE  251     112.280  31.070  64.441  1.00  0.00           C
ATOM  11161  C28 POPE  251     112.030  32.600  64.402  1.00  0.00           C
ATOM  11164  C29 POPE  251     112.620  33.350  65.571  1.00  0.00           C
ATOM  11166 0C21 POPE  251     113.460  34.400  65.531  1.00  0.00           C
ATOM  11168 1C21 POPE  251     113.990  35.070  64.281  1.00  0.00           C
ATOM  11171 2C21 POPE  251     115.250  34.370  63.742  1.00  0.00           C
ATOM  11174 3C21 POPE  251     116.560  34.930  64.311  1.00  0.00           C
ATOM  11177 4C21 POPE  251     117.770  34.120  63.851  1.00  0.00           C
ATOM  11180 5C21 POPE  251     119.000  34.320  64.742  1.00  0.00           C
ATOM  11183 6C21 POPE  251     119.740  35.640  64.491  1.00  0.00           C
ATOM  11186 7C21 POPE  251     120.880  35.870  65.491  1.00  0.00           C
ATOM  11189 8C21 POPE  251     121.400  37.290  65.461  1.00  0.00           C
ATOM  11193  C33 POPE  251     114.470  25.520  71.352  1.00  0.00           C
ATOM  11196  C34 POPE  251     115.080  26.820  70.771  1.00  0.00           C
ATOM  11199  C35 POPE  251     116.170  26.700  69.701  1.00  0.00           C
ATOM  11202  C36 POPE  251     115.710  25.870  68.502  1.00  0.00           C
ATOM  11205  C37 POPE  251     116.690  25.830  67.320  1.00  0.00           C
ATOM  11208  C38 POPE  251     116.080  25.040  66.151  1.00  0.00           C
ATOM  11211  C39 POPE  251     115.050  25.830  65.340  1.00  0.00           C
ATOM  11214 0C31 POPE  251     114.290  24.920  64.381  1.00  0.00           C
ATOM  11217 1C31 POPE  251     113.440  25.680  63.370  1.00  0.00           C
ATOM  11220 2C31 POPE  251     112.940  24.740  62.271  1.00  0.00           C
ATOM  11223 3C31 POPE  251     111.960  25.380  61.271  1.00  0.00           C
ATOM  11226 4C31 POPE  251     112.530  26.600  60.541  1.00  0.00           C
ATOM  11229 5C31 POPE  251     111.590  27.070  59.421  1.00  0.00           C
ATOM  11232 6C31 POPE  251     112.090  28.340  58.721  1.00  0.00           C
ATOM  11236  NH3 POPE  252       4.430 108.930  69.730  1.00  0.00           N
ATOM  11240  C12 POPE  252       4.560 109.560  71.091  1.00  0.00           C
ATOM  11243  C11 POPE  252       5.130 110.970  70.951  1.00  0.00           C
ATOM  11246  P   POPE  252       3.550 113.000  70.821  1.00  0.00           P
ATOM  11247  O13 POPE  252       2.900 112.560  72.062  1.00  0.00           O
ATOM  11248  O14 POPE  252       4.470 114.150  70.891  1.00  0.00           O
ATOM  11249  O11 POPE  252       2.390 113.440  69.870  1.00  0.00           O
ATOM  11250  O12 POPE  252       4.250 111.770  70.141  1.00  0.00           O
ATOM  11251  C1  POPE  252       1.910 112.720  68.741  1.00  0.00           C
ATOM  11254  C2  POPE  252       2.370 113.430  67.440  1.00  0.00           C
ATOM  11256  O21 POPE  252       1.300 113.700  66.512  1.00  0.00           O
ATOM  11257  C21 POPE  252       0.480 112.740  66.111  1.00  0.00           C
ATOM  11258  O22 POPE  252       0.500 111.570  66.431  1.00  0.00           O
ATOM  11259  C22 POPE  252      -0.550 113.350  65.171  1.00  0.00           C
ATOM  11262  C3  POPE  252       3.650 112.820  66.790  1.00  0.00           C
ATOM  11265  O31 POPE  252       3.460 111.470  66.331  1.00  0.00           O
ATOM  11266  C31 POPE  252       3.170 111.350  65.041  1.00  0.00           C
ATOM  11267  O32 POPE  252       3.080 112.270  64.251  1.00  0.00           O
ATOM  11268  C32 POPE  252       2.850 109.900  64.711  1.00  0.00           C
ATOM  11271  C23 POPE  252      -0.320 112.840  63.732  1.00  0.00           C
ATOM  11274  C24 POPE  252      -1.400 113.300  62.762  1.00  0.00           C
ATOM  11277  C25 POPE  252      -1.630 112.310  61.600  1.00  0.00           C
ATOM  11280  C26 POPE  252      -0.490 112.260  60.582  1.00  0.00           C
ATOM  11283  C27 POPE  252      -0.850 111.410  59.340  1.00  0.00           C
ATOM  11286  C28 POPE  252       0.050 111.710  58.121  1.00  0.00           C
ATOM  11289  C29 POPE  252      -0.260 110.900  56.892  1.00  0.00           C
ATOM  11291 0C21 POPE  252      -1.020 111.290  55.852  1.00  0.00           C
ATOM  11293 1C21 POPE  252      -1.770 112.600  55.741  1.00  0.00           C
ATOM  11296 2C21 POPE  252      -2.860 112.560  54.651  1.00  0.00           C
ATOM  11299 3C21 POPE  252      -2.300 112.670  53.222  1.00  0.00           C
ATOM  11302 4C21 POPE  252      -3.340 112.410  52.131  1.00  0.00           C
ATOM  11305 5C21 POPE  252      -2.890 112.940  50.760  1.00  0.00           C
ATOM  11308 6C21 POPE  252      -3.240 112.030  49.571  1.00  0.00           C
ATOM  11311 7C21 POPE  252      -2.930 112.730  48.231  1.00  0.00           C
ATOM  11314 8C21 POPE  252      -3.380 111.960  46.981  1.00  0.00           C
ATOM  11318  C33 POPE  252       2.740 109.610  63.191  1.00  0.00           C
ATOM  11321  C34 POPE  252       2.420 108.130  62.980  1.00  0.00           C
ATOM  11324  C35 POPE  252       1.760 107.750  61.641  1.00  0.00           C
ATOM  11327  C36 POPE  252       2.710 107.180  60.582  1.00  0.00           C
ATOM  11330  C37 POPE  252       3.000 108.150  59.441  1.00  0.00           C
ATOM  11333  C38 POPE  252       3.180 107.450  58.090  1.00  0.00           C
ATOM  11336  C39 POPE  252       3.200 108.450  56.931  1.00  0.00           C
ATOM  11339 0C31 POPE  252       3.580 107.800  55.601  1.00  0.00           C
ATOM  11342 1C31 POPE  252       3.340 108.740  54.410  1.00  0.00           C
ATOM  11345 2C31 POPE  252       3.490 108.040  53.050  1.00  0.00           C
ATOM  11348 3C31 POPE  252       4.940 107.700  52.670  1.00  0.00           C
ATOM  11351 4C31 POPE  252       5.040 106.990  51.320  1.00  0.00           C
ATOM  11354 5C31 POPE  252       6.500 106.850  50.861  1.00  0.00           C
ATOM  11357 6C31 POPE  252       6.670 105.860  49.701  1.00  0.00           C
ATOM  11361  NH3 POPE  253      38.780  55.450  26.931  1.00  0.00           N
ATOM  11365  C12 POPE  253      38.760  56.860  27.451  1.00  0.00           C
ATOM  11368  C11 POPE  253      40.200  57.250  27.741  1.00  0.00           C
ATOM  11371  P   POPE  253      39.660  59.520  29.132  1.00  0.00           P
ATOM  11372  O13 POPE  253      40.670  60.410  29.761  1.00  0.00           O
ATOM  11373  O14 POPE  253      38.500  60.180  28.491  1.00  0.00           O
ATOM  11374  O11 POPE  253      39.030  58.540  30.210  1.00  0.00           O
ATOM  11375  O12 POPE  253      40.370  58.600  28.092  1.00  0.00           O
ATOM  11376  C1  POPE  253      38.350  59.150  31.320  1.00  0.00           C
ATOM  11379  C2  POPE  253      39.100  58.890  32.651  1.00  0.00           C
ATOM  11381  O21 POPE  253      39.900  60.040  32.991  1.00  0.00           O
ATOM  11382  C21 POPE  253      40.910  59.900  33.820  1.00  0.00           C
ATOM  11383  O22 POPE  253      41.840  59.120  33.750  1.00  0.00           O
ATOM  11384  C22 POPE  253      40.630  60.790  35.031  1.00  0.00           C
ATOM  11387  C3  POPE  253      39.810  57.510  32.660  1.00  0.00           C
ATOM  11390  O31 POPE  253      39.820  56.970  33.981  1.00  0.00           O
ATOM  11391  C31 POPE  253      39.870  55.660  34.051  1.00  0.00           C
ATOM  11392  O32 POPE  253      39.960  54.880  33.131  1.00  0.00           O
ATOM  11393  C32 POPE  253      39.770  55.330  35.531  1.00  0.00           C
ATOM  11396  C23 POPE  253      41.880  61.260  35.791  1.00  0.00           C
ATOM  11399  C24 POPE  253      41.490  61.780  37.181  1.00  0.00           C
ATOM  11402  C25 POPE  253      42.700  62.100  38.071  1.00  0.00           C
ATOM  11405  C26 POPE  253      42.280  62.760  39.392  1.00  0.00           C
ATOM  11408  C27 POPE  253      43.440  62.890  40.392  1.00  0.00           C
ATOM  11411  C28 POPE  253      43.060  63.700  41.642  1.00  0.00           C
ATOM  11414  C29 POPE  253      44.180  63.760  42.641  1.00  0.00           C
ATOM  11416 0C21 POPE  253      44.280  64.670  43.632  1.00  0.00           C
ATOM  11418 1C21 POPE  253      43.270  65.750  43.920  1.00  0.00           C
ATOM  11421 2C21 POPE  253      43.830  67.190  43.861  1.00  0.00           C
ATOM  11424 3C21 POPE  253      44.620  67.590  45.111  1.00  0.00           C
ATOM  11427 4C21 POPE  253      44.590  69.110  45.340  1.00  0.00           C
ATOM  11430 5C21 POPE  253      45.210  69.540  46.671  1.00  0.00           C
ATOM  11433 6C21 POPE  253      44.410  69.080  47.910  1.00  0.00           C
ATOM  11436 7C21 POPE  253      45.060  69.520  49.230  1.00  0.00           C
ATOM  11439 8C21 POPE  253      44.280  69.090  50.480  1.00  0.00           C
ATOM  11443  C33 POPE  253      39.190  53.950  35.861  1.00  0.00           C
ATOM  11446  C34 POPE  253      40.240  52.910  36.261  1.00  0.00           C
ATOM  11449  C35 POPE  253      41.100  52.420  35.090  1.00  0.00           C
ATOM  11452  C36 POPE  253      41.810  51.100  35.431  1.00  0.00           C
ATOM  11455  C37 POPE  253      42.830  50.700  34.351  1.00  0.00           C
ATOM  11458  C38 POPE  253      43.540  49.370  34.631  1.00  0.00           C
ATOM  11461  C39 POPE  253      42.580  48.180  34.652  1.00  0.00           C
ATOM  11464 0C31 POPE  253      43.210  46.810  34.911  1.00  0.00           C
ATOM  11467 1C31 POPE  253      42.140  45.720  34.940  1.00  0.00           C
ATOM  11470 2C31 POPE  253      42.680  44.380  35.442  1.00  0.00           C
ATOM  11473 3C31 POPE  253      41.530  43.440  35.852  1.00  0.00           C
ATOM  11476 4C31 POPE  253      42.000  42.270  36.722  1.00  0.00           C
ATOM  11479 5C31 POPE  253      40.840  41.550  37.401  1.00  0.00           C
ATOM  11482 6C31 POPE  253      41.290  40.340  38.231  1.00  0.00           C
ATOM  11486  NH3 POPE  254       0.530  92.900  71.751  1.00  0.00           N
ATOM  11490  C12 POPE  254       1.830  92.460  71.142  1.00  0.00           C
ATOM  11493  C11 POPE  254       2.980  92.370  72.152  1.00  0.00           C
ATOM  11496  P   POPE  254       5.400  91.450  71.801  1.00  0.00           P
ATOM  11497  O13 POPE  254       6.170  92.080  72.902  1.00  0.00           O
ATOM  11498  O14 POPE  254       4.890  90.080  72.032  1.00  0.00           O
ATOM  11499  O11 POPE  254       6.350  91.460  70.531  1.00  0.00           O
ATOM  11500  O12 POPE  254       4.190  92.370  71.411  1.00  0.00           O
ATOM  11501  C1  POPE  254       5.990  91.170  69.182  1.00  0.00           C
ATOM  11504  C2  POPE  254       7.280  91.230  68.300  1.00  0.00           C
ATOM  11506  O21 POPE  254       7.020  90.920  66.902  1.00  0.00           O
ATOM  11507  C21 POPE  254       6.850  89.660  66.531  1.00  0.00           C
ATOM  11508  O22 POPE  254       6.690  88.710  67.251  1.00  0.00           O
ATOM  11509  C22 POPE  254       7.040  89.520  65.021  1.00  0.00           C
ATOM  11512  C3  POPE  254       8.500  90.430  68.931  1.00  0.00           C
ATOM  11515  O31 POPE  254       9.780  91.100  68.980  1.00  0.00           O
ATOM  11516  C31 POPE  254      10.610  91.170  67.941  1.00  0.00           C
ATOM  11517  O32 POPE  254      11.810  91.390  68.061  1.00  0.00           O
ATOM  11518  C32 POPE  254       9.950  90.910  66.590  1.00  0.00           C
ATOM  11521  C23 POPE  254       5.760  89.030  64.301  1.00  0.00           C
ATOM  11524  C24 POPE  254       5.980  88.880  62.791  1.00  0.00           C
ATOM  11527  C25 POPE  254       4.730  88.390  62.032  1.00  0.00           C
ATOM  11530  C26 POPE  254       4.070  89.480  61.161  1.00  0.00           C
ATOM  11533  C27 POPE  254       3.250  90.510  61.962  1.00  0.00           C
ATOM  11536  C28 POPE  254       2.730  91.670  61.091  1.00  0.00           C
ATOM  11539  C29 POPE  254       3.850  92.600  60.712  1.00  0.00           C
ATOM  11541 0C21 POPE  254       3.730  93.850  60.210  1.00  0.00           C
ATOM  11543 1C21 POPE  254       2.450  94.560  59.852  1.00  0.00           C
ATOM  11546 2C21 POPE  254       2.470  95.030  58.391  1.00  0.00           C
ATOM  11549 3C21 POPE  254       2.490  93.880  57.361  1.00  0.00           C
ATOM  11552 4C21 POPE  254       2.750  94.340  55.922  1.00  0.00           C
ATOM  11555 5C21 POPE  254       1.790  95.430  55.421  1.00  0.00           C
ATOM  11558 6C21 POPE  254       2.130  95.920  54.012  1.00  0.00           C
ATOM  11561 7C21 POPE  254       1.420  97.230  53.661  1.00  0.00           C
ATOM  11564 8C21 POPE  254       2.120  98.020  52.570  1.00  0.00           C
ATOM  11568  C33 POPE  254      10.960  91.050  65.461  1.00  0.00           C
ATOM  11571  C34 POPE  254      10.580  90.370  64.152  1.00  0.00           C
ATOM  11574  C35 POPE  254      11.850  90.000  63.361  1.00  0.00           C
ATOM  11577  C36 POPE  254      12.880  91.130  63.261  1.00  0.00           C
ATOM  11580  C37 POPE  254      12.410  92.320  62.411  1.00  0.00           C
ATOM  11583  C38 POPE  254      13.010  92.250  61.011  1.00  0.00           C
ATOM  11586  C39 POPE  254      12.510  93.380  60.111  1.00  0.00           C
ATOM  11589 0C31 POPE  254      12.990  93.230  58.661  1.00  0.00           C
ATOM  11592 1C31 POPE  254      12.410  94.360  57.801  1.00  0.00           C
ATOM  11595 2C31 POPE  254      13.040  94.490  56.411  1.00  0.00           C
ATOM  11598 3C31 POPE  254      12.350  95.620  55.641  1.00  0.00           C
ATOM  11601 4C31 POPE  254      13.030  96.030  54.332  1.00  0.00           C
ATOM  11604 5C31 POPE  254      12.140  97.020  53.552  1.00  0.00           C
ATOM  11607 6C31 POPE  254      12.900  97.950  52.621  1.00  0.00           C
ATOM  11611  NH3 POPE  255      10.430 117.370  68.521  1.00  0.00           N
ATOM  11615  C12 POPE  255      10.180 118.630  67.730  1.00  0.00           C
ATOM  11618  C11 POPE  255       9.740 119.770  68.642  1.00  0.00           C
ATOM  11621  P   POPE  255       8.070 121.340  67.392  1.00  0.00           P
ATOM  11622  O13 POPE  255       7.460 122.290  68.352  1.00  0.00           O
ATOM  11623  O14 POPE  255       7.350 120.110  67.021  1.00  0.00           O
ATOM  11624  O11 POPE  255       8.440 122.160  66.102  1.00  0.00           O
ATOM  11625  O12 POPE  255       9.510 120.960  67.891  1.00  0.00           O
ATOM  11626  C1  POPE  255       7.420 122.780  65.312  1.00  0.00           C
ATOM  11629  C2  POPE  255       7.840 124.210  64.872  1.00  0.00           C
ATOM  11631  O21 POPE  255       7.020 124.670  63.781  1.00  0.00           O
ATOM  11632  C21 POPE  255       5.810 125.080  64.152  1.00  0.00           C
ATOM  11633  O22 POPE  255       5.330 124.950  65.262  1.00  0.00           O
ATOM  11634  C22 POPE  255       5.120 125.770  62.980  1.00  0.00           C
ATOM  11637  C3  POPE  255       9.330 124.210  64.402  1.00  0.00           C
ATOM  11640  O31 POPE  255       9.730 125.500  63.911  1.00  0.00           O
ATOM  11641  C31 POPE  255      10.590 125.710  62.882  1.00  0.00           C
ATOM  11642  O32 POPE  255      10.970 126.830  62.570  1.00  0.00           O
ATOM  11643  C32 POPE  255      11.010 124.460  62.081  1.00  0.00           C
ATOM  11646  C23 POPE  255       3.910 124.970  62.451  1.00  0.00           C
ATOM  11649  C24 POPE  255       3.040 125.800  61.501  1.00  0.00           C
ATOM  11652  C25 POPE  255       3.730 126.160  60.181  1.00  0.00           C
ATOM  11655  C26 POPE  255       2.850 126.980  59.230  1.00  0.00           C
ATOM  11658  C27 POPE  255       3.590 127.350  57.942  1.00  0.00           C
ATOM  11661  C28 POPE  255       2.770 128.280  57.032  1.00  0.00           C
ATOM  11664  C29 POPE  255       3.300 128.250  55.611  1.00  0.00           C
ATOM  11666 0C21 POPE  255       2.520 128.190  54.522  1.00  0.00           C
ATOM  11668 1C21 POPE  255       1.020 128.230  54.551  1.00  0.00           C
ATOM  11671 2C21 POPE  255       0.370 128.470  53.181  1.00  0.00           C
ATOM  11674 3C21 POPE  255       0.820 129.770  52.492  1.00  0.00           C
ATOM  11677 4C21 POPE  255      -0.010 130.040  51.231  1.00  0.00           C
ATOM  11680 5C21 POPE  255       0.750 130.760  50.111  1.00  0.00           C
ATOM  11683 6C21 POPE  255       1.020 132.250  50.371  1.00  0.00           C
ATOM  11686 7C21 POPE  255       1.800 132.890  49.211  1.00  0.00           C
ATOM  11689 8C21 POPE  255       2.030 134.400  49.351  1.00  0.00           C
ATOM  11693  C33 POPE  255       9.900 124.030  61.081  1.00  0.00           C
ATOM  11696  C34 POPE  255      10.340 123.080  59.961  1.00  0.00           C
ATOM  11699  C35 POPE  255       9.360 123.210  58.771  1.00  0.00           C
ATOM  11702  C36 POPE  255       9.720 122.390  57.531  1.00  0.00           C
ATOM  11705  C37 POPE  255       9.100 123.030  56.271  1.00  0.00           C
ATOM  11708  C38 POPE  255       9.100 122.120  55.041  1.00  0.00           C
ATOM  11711  C39 POPE  255       8.630 122.830  53.750  1.00  0.00           C
ATOM  11714 0C31 POPE  255       7.150 123.240  53.771  1.00  0.00           C
ATOM  11717 1C31 POPE  255       6.690 123.880  52.442  1.00  0.00           C
ATOM  11720 2C31 POPE  255       5.200 124.270  52.442  1.00  0.00           C
ATOM  11723 3C31 POPE  255       4.800 125.080  51.192  1.00  0.00           C
ATOM  11726 4C31 POPE  255       3.280 125.340  51.111  1.00  0.00           C
ATOM  11729 5C31 POPE  255       2.870 126.110  49.852  1.00  0.00           C
ATOM  11732 6C31 POPE  255       1.350 126.230  49.672  1.00  0.00           C
ATOM  11736  NH3 POPE  256      72.890  84.600  30.052  1.00  0.00           N
ATOM  11740  C12 POPE  256      73.730  85.840  29.911  1.00  0.00           C
ATOM  11743  C11 POPE  256      74.100  86.140  28.461  1.00  0.00           C
ATOM  11746  P   POPE  256      75.300  88.470  28.342  1.00  0.00           P
ATOM  11747  O13 POPE  256      73.920  88.930  28.552  1.00  0.00           O
ATOM  11748  O14 POPE  256      75.960  88.790  27.050  1.00  0.00           O
ATOM  11749  O11 POPE  256      76.190  88.910  29.550  1.00  0.00           O
ATOM  11750  O12 POPE  256      75.310  86.890  28.472  1.00  0.00           O
ATOM  11751  C1  POPE  256      75.870  88.360  30.821  1.00  0.00           C
ATOM  11754  C2  POPE  256      76.510  89.230  31.931  1.00  0.00           C
ATOM  11756  O21 POPE  256      75.980  88.900  33.230  1.00  0.00           O
ATOM  11757  C21 POPE  256      76.090  87.660  33.701  1.00  0.00           C
ATOM  11758  O22 POPE  256      76.370  86.660  33.061  1.00  0.00           O
ATOM  11759  C22 POPE  256      75.920  87.690  35.221  1.00  0.00           C
ATOM  11762  C3  POPE  256      76.280  90.750  31.621  1.00  0.00           C
ATOM  11765  O31 POPE  256      76.550  91.600  32.762  1.00  0.00           O
ATOM  11766  C31 POPE  256      77.830  91.970  32.871  1.00  0.00           C
ATOM  11767  O32 POPE  256      78.700  91.660  32.081  1.00  0.00           O
ATOM  11768  C32 POPE  256      77.990  92.960  34.002  1.00  0.00           C
ATOM  11771  C23 POPE  256      74.490  87.400  35.741  1.00  0.00           C
ATOM  11774  C24 POPE  256      74.190  88.000  37.131  1.00  0.00           C
ATOM  11777  C25 POPE  256      75.040  87.440  38.291  1.00  0.00           C
ATOM  11780  C26 POPE  256      74.570  86.100  38.891  1.00  0.00           C
ATOM  11783  C27 POPE  256      75.680  85.450  39.742  1.00  0.00           C
ATOM  11786  C28 POPE  256      75.540  83.960  40.091  1.00  0.00           C
ATOM  11789  C29 POPE  256      74.760  83.700  41.350  1.00  0.00           C
ATOM  11791 0C21 POPE  256      74.300  82.480  41.692  1.00  0.00           C
ATOM  11793 1C21 POPE  256      74.510  81.220  40.881  1.00  0.00           C
ATOM  11796 2C21 POPE  256      73.400  81.010  39.831  1.00  0.00           C
ATOM  11799 3C21 POPE  256      73.250  79.550  39.361  1.00  0.00           C
ATOM  11802 4C21 POPE  256      72.440  79.450  38.061  1.00  0.00           C
ATOM  11805 5C21 POPE  256      71.600  78.170  37.942  1.00  0.00           C
ATOM  11808 6C21 POPE  256      72.410  76.880  37.832  1.00  0.00           C
ATOM  11811 7C21 POPE  256      71.510  75.640  37.861  1.00  0.00           C
ATOM  11814 8C21 POPE  256      72.280  74.330  37.651  1.00  0.00           C
ATOM  11818  C33 POPE  256      79.170  92.620  34.951  1.00  0.00           C
ATOM  11821  C34 POPE  256      79.340  93.650  36.081  1.00  0.00           C
ATOM  11824  C35 POPE  256      80.000  93.090  37.361  1.00  0.00           C
ATOM  11827  C36 POPE  256      80.270  94.220  38.361  1.00  0.00           C
ATOM  11830  C37 POPE  256      80.790  93.750  39.722  1.00  0.00           C
ATOM  11833  C38 POPE  256      81.400  94.920  40.521  1.00  0.00           C
ATOM  11836  C39 POPE  256      82.110  94.440  41.791  1.00  0.00           C
ATOM  11839 0C31 POPE  256      82.800  95.570  42.570  1.00  0.00           C
ATOM  11842 1C31 POPE  256      82.850  95.230  44.072  1.00  0.00           C
ATOM  11845 2C31 POPE  256      83.860  96.070  44.852  1.00  0.00           C
ATOM  11848 3C31 POPE  256      83.850  95.720  46.341  1.00  0.00           C
ATOM  11851 4C31 POPE  256      84.940  96.450  47.131  1.00  0.00           C
ATOM  11854 5C31 POPE  256      85.070  95.940  48.570  1.00  0.00           C
ATOM  11857 6C31 POPE  256      85.920  96.860  49.451  1.00  0.00           C
ATOM  11861  NH3 POPE  257      56.990  50.650  29.732  1.00  0.00           N
ATOM  11865  C12 POPE  257      55.700  51.410  29.862  1.00  0.00           C
ATOM  11868  C11 POPE  257      55.920  52.920  29.671  1.00  0.00           C
ATOM  11871  P   POPE  257      58.320  53.690  30.411  1.00  0.00           P
ATOM  11872  O13 POPE  257      58.470  55.050  29.891  1.00  0.00           O
ATOM  11873  O14 POPE  257      58.900  52.580  29.611  1.00  0.00           O
ATOM  11874  O11 POPE  257      58.830  53.600  31.902  1.00  0.00           O
ATOM  11875  O12 POPE  257      56.800  53.390  30.670  1.00  0.00           O
ATOM  11876  C1  POPE  257      58.600  54.610  32.882  1.00  0.00           C
ATOM  11879  C2  POPE  257      57.150  54.600  33.472  1.00  0.00           C
ATOM  11881  O21 POPE  257      56.870  55.710  34.351  1.00  0.00           O
ATOM  11882  C21 POPE  257      57.480  55.700  35.531  1.00  0.00           C
ATOM  11883  O22 POPE  257      58.450  55.030  35.842  1.00  0.00           O
ATOM  11884  C22 POPE  257      56.690  56.580  36.512  1.00  0.00           C
ATOM  11887  C3  POPE  257      56.740  53.230  34.111  1.00  0.00           C
ATOM  11890  O31 POPE  257      55.450  53.340  34.761  1.00  0.00           O
ATOM  11891  C31 POPE  257      54.410  52.980  34.021  1.00  0.00           C
ATOM  11892  O32 POPE  257      54.440  52.220  33.071  1.00  0.00           O
ATOM  11893  C32 POPE  257      53.170  53.740  34.491  1.00  0.00           C
ATOM  11896  C23 POPE  257      55.950  55.750  37.601  1.00  0.00           C
ATOM  11899  C24 POPE  257      56.260  56.210  39.031  1.00  0.00           C
ATOM  11902  C25 POPE  257      55.610  55.270  40.062  1.00  0.00           C
ATOM  11905  C26 POPE  257      55.720  55.700  41.531  1.00  0.00           C
ATOM  11908  C27 POPE  257      55.600  54.510  42.500  1.00  0.00           C
ATOM  11911  C28 POPE  257      55.760  54.840  43.991  1.00  0.00           C
ATOM  11914  C29 POPE  257      55.950  53.540  44.750  1.00  0.00           C
ATOM  11916 0C21 POPE  257      55.630  53.270  46.031  1.00  0.00           C
ATOM  11918 1C21 POPE  257      55.050  54.220  47.051  1.00  0.00           C
ATOM  11921 2C21 POPE  257      53.590  53.870  47.401  1.00  0.00           C
ATOM  11924 3C21 POPE  257      53.040  54.740  48.541  1.00  0.00           C
ATOM  11927 4C21 POPE  257      51.560  54.510  48.871  1.00  0.00           C
ATOM  11930 5C21 POPE  257      50.650  54.570  47.632  1.00  0.00           C
ATOM  11933 6C21 POPE  257      49.150  54.710  47.942  1.00  0.00           C
ATOM  11936 7C21 POPE  257      48.280  54.620  46.671  1.00  0.00           C
ATOM  11939 8C21 POPE  257      46.780  54.800  46.931  1.00  0.00           C
ATOM  11943  C33 POPE  257      52.220  52.910  35.392  1.00  0.00           C
ATOM  11946  C34 POPE  257      51.000  53.740  35.831  1.00  0.00           C
ATOM  11949  C35 POPE  257      50.570  53.440  37.271  1.00  0.00           C
ATOM  11952  C36 POPE  257      49.470  54.360  37.812  1.00  0.00           C
ATOM  11955  C37 POPE  257      49.450  54.410  39.351  1.00  0.00           C
ATOM  11958  C38 POPE  257      48.270  55.240  39.840  1.00  0.00           C
ATOM  11961  C39 POPE  257      48.060  55.320  41.350  1.00  0.00           C
ATOM  11964 0C31 POPE  257      46.580  55.420  41.730  1.00  0.00           C
ATOM  11967 1C31 POPE  257      46.360  55.550  43.241  1.00  0.00           C
ATOM  11970 2C31 POPE  257      44.890  55.740  43.651  1.00  0.00           C
ATOM  11973 3C31 POPE  257      44.000  54.540  43.281  1.00  0.00           C
ATOM  11976 4C31 POPE  257      42.580  54.650  43.830  1.00  0.00           C
ATOM  11979 5C31 POPE  257      41.840  53.300  43.780  1.00  0.00           C
ATOM  11982 6C31 POPE  257      40.410  53.370  44.300  1.00  0.00           C
ATOM  11986  NH3 POPE  258      75.170  60.060  31.291  1.00  0.00           N
ATOM  11990  C12 POPE  258      74.150  58.980  31.011  1.00  0.00           C
ATOM  11993  C11 POPE  258      74.570  57.980  29.911  1.00  0.00           C
ATOM  11996  P   POPE  258      73.740  55.520  29.221  1.00  0.00           P
ATOM  11997  O13 POPE  258      72.580  55.170  28.381  1.00  0.00           O
ATOM  11998  O14 POPE  258      75.100  55.320  28.661  1.00  0.00           O
ATOM  11999  O11 POPE  258      73.610  54.720  30.561  1.00  0.00           O
ATOM  12000  O12 POPE  258      73.540  57.020  29.711  1.00  0.00           O
ATOM  12001  C1  POPE  258      74.590  54.830  31.581  1.00  0.00           C
ATOM  12004  C2  POPE  258      73.970  55.400  32.861  1.00  0.00           C
ATOM  12006  O21 POPE  258      74.990  55.310  33.851  1.00  0.00           O
ATOM  12007  C21 POPE  258      74.730  55.680  35.111  1.00  0.00           C
ATOM  12008  O22 POPE  258      75.010  54.980  36.071  1.00  0.00           O
ATOM  12009  C22 POPE  258      74.170  57.120  35.210  1.00  0.00           C
ATOM  12012  C3  POPE  258      72.680  54.610  33.241  1.00  0.00           C
ATOM  12015  O31 POPE  258      72.080  55.150  34.431  1.00  0.00           O
ATOM  12016  C31 POPE  258      71.010  54.510  34.841  1.00  0.00           C
ATOM  12017  O32 POPE  258      70.430  53.610  34.251  1.00  0.00           O
ATOM  12018  C32 POPE  258      70.600  55.030  36.211  1.00  0.00           C
ATOM  12021  C23 POPE  258      73.720  57.530  36.652  1.00  0.00           C
ATOM  12024  C24 POPE  258      73.500  59.050  36.832  1.00  0.00           C
ATOM  12027  C25 POPE  258      74.630  59.920  37.401  1.00  0.00           C
ATOM  12030  C26 POPE  258      74.920  59.610  38.882  1.00  0.00           C
ATOM  12033  C27 POPE  258      75.810  60.650  39.561  1.00  0.00           C
ATOM  12036  C28 POPE  258      76.160  60.250  41.011  1.00  0.00           C
ATOM  12039  C29 POPE  258      75.080  60.380  42.041  1.00  0.00           C
ATOM  12041 0C21 POPE  258      74.990  59.630  43.152  1.00  0.00           C
ATOM  12043 1C21 POPE  258      75.910  58.500  43.570  1.00  0.00           C
[truncated: 1,756,656 more chars]
