# Supplementary material for: Characterizing Membrane Association and Periplasmic Transfer of Bacterial Lipoproteins through Molecular Dynamics Simulations
Source: Structure. 2020 Apr 7;28(4):475–487.e3. doi: 10.1016/j.str.2020.01.012 (PMC7139219; doi:10.1016/j.str.2020.01.012)
Supplement: Data S2. Final Coordinates from Simulations (A–L), Related to Figure 3 [file mmc4.zip › A-L/LOLB-3-atomistic.pdb]

TITLE     Protein
REMARK    THIS IS A SIMULATION BOX
CRYST1  129.121  129.121  132.743  90.00  90.00  90.00 P 1           1
MODEL        1
ATOM      1  N   CYSTA   1      55.431  74.635  72.771  1.00  0.00           N
ATOM      3  CA  CYSTA   1      55.271  73.377  72.062  1.00  0.00           C
ATOM      5  C   CYSTA   1      54.230  72.517  72.742  1.00  0.00           C
ATOM      6  O   CYSTA   1      54.511  71.697  73.601  1.00  0.00           O
ATOM      7  CB  CYSTA   1      56.631  72.667  71.910  1.00  0.00           C
ATOM     10  SG  CYSTA   1      56.762  71.527  70.531  1.00  0.00           S
ATOM     11  C1  CYSTA   1      58.562  71.565  70.831  1.00  0.00           C
ATOM     14  CA1 CYSTA   1      56.400  74.817  73.690  1.00  0.00           C
ATOM     15  OA1 CYSTA   1      56.541  73.995  74.570  1.00  0.00           O
ATOM     16  CA2 CYSTA   1      57.352  75.957  73.601  1.00  0.00           C
ATOM     19  C11 CYSTA   1      59.332  70.386  70.221  1.00  0.00           C
ATOM     21  O11 CYSTA   1      59.051  70.336  68.811  1.00  0.00           O
ATOM     22  CX1 CYSTA   1      59.582  71.176  67.932  1.00  0.00           C
ATOM     23  OX1 CYSTA   1      59.131  71.347  66.801  1.00  0.00           O
ATOM     24  CX2 CYSTA   1      60.840  71.907  68.382  1.00  0.00           C
ATOM     27  C12 CYSTA   1      58.922  69.057  70.921  1.00  0.00           C
ATOM     30  O12 CYSTA   1      58.701  67.947  70.040  1.00  0.00           O
ATOM     31  CD1 CYSTA   1      59.660  67.105  69.690  1.00  0.00           C
ATOM     32  OD1 CYSTA   1      59.480  65.947  69.331  1.00  0.00           O
ATOM     33  CD2 CYSTA   1      61.021  67.777  69.651  1.00  0.00           C
ATOM     36  CA3 CYSTA   1      57.062  76.927  72.431  1.00  0.00           C
ATOM     39  CA4 CYSTA   1      57.682  76.465  71.101  1.00  0.00           C
ATOM     42  CA5 CYSTA   1      56.910  76.866  69.822  1.00  0.00           C
ATOM     45  CA6 CYSTA   1      56.460  78.326  69.791  1.00  0.00           C
ATOM     48  CA7 CYSTA   1      55.691  78.715  68.521  1.00  0.00           C
ATOM     51  CA8 CYSTA   1      55.340  80.196  68.401  1.00  0.00           C
ATOM     54  CA9 CYSTA   1      54.652  80.546  67.081  1.00  0.00           C
ATOM     57 0CA1 CYSTA   1      53.230  79.987  66.932  1.00  0.00           C
ATOM     60 1CA1 CYSTA   1      52.431  80.756  65.870  1.00  0.00           C
ATOM     63 2CA1 CYSTA   1      51.091  80.146  65.492  1.00  0.00           C
ATOM     66 3CA1 CYSTA   1      50.271  81.076  64.580  1.00  0.00           C
ATOM     69 4CA1 CYSTA   1      48.900  80.486  64.250  1.00  0.00           C
ATOM     72 5CA1 CYSTA   1      48.032  81.377  63.351  1.00  0.00           C
ATOM     75 6CA1 CYSTA   1      46.681  80.725  63.021  1.00  0.00           C
ATOM     79  CD3 CYSTA   1      62.011  66.896  68.902  1.00  0.00           C
ATOM     82  CD4 CYSTA   1      63.391  67.535  68.771  1.00  0.00           C
ATOM     85  CD5 CYSTA   1      64.431  66.465  68.430  1.00  0.00           C
ATOM     88  CD6 CYSTA   1      64.150  65.756  67.102  1.00  0.00           C
ATOM     91  CD7 CYSTA   1      64.462  66.627  65.890  1.00  0.00           C
ATOM     94  CD8 CYSTA   1      64.471  65.786  64.612  1.00  0.00           C
ATOM     97  CD9 CYSTA   1      65.260  66.477  63.500  1.00  0.00           C
ATOM    100 0CD1 CYSTA   1      64.511  67.657  62.870  1.00  0.00           C
ATOM    103 1CD1 CYSTA   1      65.400  68.477  61.931  1.00  0.00           C
ATOM    106 2CD1 CYSTA   1      64.620  69.605  61.262  1.00  0.00           C
ATOM    109 3CD1 CYSTA   1      65.521  70.616  60.542  1.00  0.00           C
ATOM    112 4CD1 CYSTA   1      66.131  71.636  61.521  1.00  0.00           C
ATOM    115 5CD1 CYSTA   1      66.941  72.737  60.820  1.00  0.00           C
ATOM    118 6CD1 CYSTA   1      67.480  73.767  61.812  1.00  0.00           C
ATOM    122  CX3 CYSTA   1      61.572  72.517  67.160  1.00  0.00           C
ATOM    125  CX4 CYSTA   1      62.712  73.465  67.540  1.00  0.00           C
ATOM    128  CX5 CYSTA   1      63.792  73.605  66.462  1.00  0.00           C
ATOM    131  CX6 CYSTA   1      64.690  72.366  66.381  1.00  0.00           C
ATOM    134  CX7 CYSTA   1      66.160  72.706  66.132  1.00  0.00           C
ATOM    137  CX8 CYSTA   1      67.032  71.446  66.141  1.00  0.00           C
ATOM    140  CX9 CYSTA   1      68.532  71.527  66.282  1.00  0.00           C
ATOM    142 0CX1 CYSTA   1      69.410  72.546  66.172  1.00  0.00           C
ATOM    144 1CX1 CYSTA   1      69.191  74.006  65.841  1.00  0.00           C
ATOM    147 2CX1 CYSTA   1      70.062  74.487  64.671  1.00  0.00           C
ATOM    150 3CX1 CYSTA   1      70.252  76.017  64.671  1.00  0.00           C
ATOM    153 4CX1 CYSTA   1      71.102  76.546  63.510  1.00  0.00           C
ATOM    156 5CX1 CYSTA   1      72.531  76.006  63.500  1.00  0.00           C
ATOM    159 6CX1 CYSTA   1      73.392  76.597  62.382  1.00  0.00           C
ATOM    162 7CX1 CYSTA   1      74.782  75.936  62.320  1.00  0.00           C
ATOM    165 8CX1 CYSTA   1      75.572  76.267  61.051  1.00  0.00           C
ATOM    169  N   SER A   2      52.962  72.777  72.411  1.00  0.00           N
ATOM    171  CA  SER A   2      51.951  73.135  73.390  1.00  0.00           C
ATOM    173  CB  SER A   2      52.062  72.636  74.851  1.00  0.00           C
ATOM    176  OG  SER A   2      51.601  71.296  74.981  1.00  0.00           O
ATOM    178  C   SER A   2      51.791  74.635  73.430  1.00  0.00           C
ATOM    179  O   SER A   2      52.650  75.417  73.830  1.00  0.00           O
ATOM    180  N   VAL A   3      50.660  75.076  72.910  1.00  0.00           N
ATOM    182  CA  VAL A   3      50.541  76.306  72.160  1.00  0.00           C
ATOM    184  CB  VAL A   3      49.252  76.165  71.392  1.00  0.00           C
ATOM    186  CG1 VAL A   3      48.911  77.446  70.621  1.00  0.00           C
ATOM    190  CG2 VAL A   3      49.410  74.996  70.391  1.00  0.00           C
ATOM    194  C   VAL A   3      50.590  77.566  73.021  1.00  0.00           C
ATOM    195  O   VAL A   3      50.922  78.665  72.572  1.00  0.00           O
ATOM    196  N   THR A   4      50.340  77.407  74.322  1.00  0.00           N
ATOM    198  CA  THR A   4      50.231  78.426  75.352  1.00  0.00           C
ATOM    200  CB  THR A   4      49.480  77.826  76.542  1.00  0.00           C
ATOM    202  OG1 THR A   4      50.021  76.546  76.822  1.00  0.00           O
ATOM    204  CG2 THR A   4      47.991  77.627  76.201  1.00  0.00           C
ATOM    208  C   THR A   4      51.582  78.936  75.861  1.00  0.00           C
ATOM    209  O   THR A   4      51.622  79.755  76.771  1.00  0.00           O
ATOM    210  N   THR A   5      52.731  78.465  75.312  1.00  0.00           N
ATOM    212  CA  THR A   5      54.041  79.027  75.682  1.00  0.00           C
ATOM    214  CB  THR A   5      55.231  78.065  75.432  1.00  0.00           C
ATOM    216  OG1 THR A   5      55.122  76.916  76.252  1.00  0.00           O
ATOM    218  CG2 THR A   5      56.572  78.767  75.730  1.00  0.00           C
ATOM    222  C   THR A   5      54.352  80.465  75.221  1.00  0.00           C
ATOM    223  O   THR A   5      54.602  81.275  76.111  1.00  0.00           O
ATOM    224  N   PRO A   6      54.410  80.947  73.962  1.00  0.00           N
ATOM    225  CD  PRO A   6      54.501  80.117  72.761  1.00  0.00           C
ATOM    228  CA  PRO A   6      54.870  82.316  73.661  1.00  0.00           C
ATOM    230  CB  PRO A   6      55.262  82.276  72.180  1.00  0.00           C
ATOM    233  CG  PRO A   6      55.631  80.807  72.011  1.00  0.00           C
ATOM    236  C   PRO A   6      53.872  83.407  73.910  1.00  0.00           C
ATOM    237  O   PRO A   6      54.212  84.487  74.391  1.00  0.00           O
ATOM    238  N   LYS A   7      52.612  83.156  73.521  1.00  0.00           N
ATOM    240  CA  LYS A   7      51.451  83.906  73.922  1.00  0.00           C
ATOM    242  CB  LYS A   7      50.410  84.036  72.761  1.00  0.00           C
ATOM    245  CG  LYS A   7      49.940  82.665  72.230  1.00  0.00           C
ATOM    248  CD  LYS A   7      48.722  82.627  71.301  1.00  0.00           C
ATOM    251  CE  LYS A   7      48.181  81.187  71.381  1.00  0.00           C
ATOM    254  NZ  LYS A   7      46.972  80.936  70.572  1.00  0.00           N
ATOM    258  C   LYS A   7      50.891  82.997  74.981  1.00  0.00           C
ATOM    259  O   LYS A   7      51.081  81.786  74.892  1.00  0.00           O
ATOM    260  N   GLY A   8      50.182  83.495  76.001  1.00  0.00           N
ATOM    262  CA  GLY A   8      49.660  82.606  77.021  1.00  0.00           C
ATOM    265  C   GLY A   8      48.191  82.775  77.160  1.00  0.00           C
ATOM    266  O   GLY A   8      47.801  83.737  77.812  1.00  0.00           O
ATOM    267  N   PRO A   9      47.331  81.896  76.672  1.00  0.00           N
ATOM    268  CD  PRO A   9      47.451  81.567  75.242  1.00  0.00           C
ATOM    271  CA  PRO A   9      45.922  82.057  76.971  1.00  0.00           C
ATOM    273  CB  PRO A   9      45.431  82.845  75.761  1.00  0.00           C
ATOM    276  CG  PRO A   9      46.281  82.316  74.590  1.00  0.00           C
ATOM    279  C   PRO A   9      45.291  80.666  77.111  1.00  0.00           C
ATOM    280  O   PRO A   9      44.652  80.186  76.181  1.00  0.00           O
ATOM    281  N   GLY A  10      45.451  79.987  78.261  1.00  0.00           N
ATOM    283  CA  GLY A  10      46.172  80.576  79.382  1.00  0.00           C
ATOM    286  C   GLY A  10      46.141  79.807  80.650  1.00  0.00           C
ATOM    287  O   GLY A  10      45.961  80.357  81.731  1.00  0.00           O
ATOM    288  N   LYS A  11      46.411  78.506  80.541  1.00  0.00           N
ATOM    290  CA  LYS A  11      46.992  77.737  81.620  1.00  0.00           C
ATOM    292  CB  LYS A  11      46.372  76.337  81.620  1.00  0.00           C
ATOM    295  CG  LYS A  11      45.421  76.105  82.801  1.00  0.00           C
ATOM    298  CD  LYS A  11      44.082  76.846  82.941  1.00  0.00           C
ATOM    301  CE  LYS A  11      44.101  78.366  83.090  1.00  0.00           C
ATOM    304  NZ  LYS A  11      42.832  78.816  83.681  1.00  0.00           N
ATOM    308  C   LYS A  11      48.521  77.777  81.480  1.00  0.00           C
ATOM    309  O   LYS A  11      49.282  76.977  82.011  1.00  0.00           O
ATOM    310  N   SER A  12      48.981  78.837  80.771  1.00  0.00           N
ATOM    312  CA  SER A  12      50.322  79.355  80.781  1.00  0.00           C
ATOM    314  CB  SER A  12      50.521  80.516  79.751  1.00  0.00           C
ATOM    317  OG  SER A  12      49.891  81.756  80.121  1.00  0.00           O
ATOM    319  C   SER A  12      50.730  79.866  82.160  1.00  0.00           C
ATOM    320  O   SER A  12      49.901  80.376  82.922  1.00  0.00           O
ATOM    321  N   PRO A  13      51.992  79.767  82.540  1.00  0.00           N
ATOM    322  CD  PRO A  13      52.972  78.925  81.851  1.00  0.00           C
ATOM    325  CA  PRO A  13      52.482  80.286  83.801  1.00  0.00           C
ATOM    327  CB  PRO A  13      53.771  79.475  83.980  1.00  0.00           C
ATOM    330  CG  PRO A  13      54.271  79.215  82.572  1.00  0.00           C
ATOM    333  C   PRO A  13      52.731  81.806  83.852  1.00  0.00           C
ATOM    334  O   PRO A  13      53.662  82.206  84.550  1.00  0.00           O
ATOM    335  N   ASP A  14      51.892  82.676  83.251  1.00  0.00           N
ATOM    337  CA  ASP A  14      51.972  84.126  83.510  1.00  0.00           C
ATOM    339  CB  ASP A  14      52.601  84.987  82.361  1.00  0.00           C
ATOM    342  CG  ASP A  14      53.562  86.057  82.922  1.00  0.00           C
ATOM    343  OD1 ASP A  14      54.771  85.756  83.021  1.00  0.00           O
ATOM    344  OD2 ASP A  14      53.111  87.157  83.352  1.00  0.00           O
ATOM    345  C   ASP A  14      50.611  84.615  83.971  1.00  0.00           C
ATOM    346  O   ASP A  14      49.861  85.345  83.331  1.00  0.00           O
ATOM    347  N   SER A  15      50.252  84.176  85.201  1.00  0.00           N
ATOM    349  CA  SER A  15      49.021  84.546  85.861  1.00  0.00           C
ATOM    351  CB  SER A  15      47.892  83.465  85.702  1.00  0.00           C
ATOM    354  OG  SER A  15      48.172  82.236  86.381  1.00  0.00           O
ATOM    356  C   SER A  15      49.352  84.697  87.330  1.00  0.00           C
ATOM    357  O   SER A  15      50.252  84.017  87.821  1.00  0.00           O
ATOM    358  N   PRO A  16      48.690  85.556  88.111  1.00  0.00           N
ATOM    359  CD  PRO A  16      47.881  86.657  87.590  1.00  0.00           C
ATOM    362  CA  PRO A  16      48.681  85.536  89.571  1.00  0.00           C
ATOM    364  CB  PRO A  16      47.531  86.467  89.931  1.00  0.00           C
ATOM    367  CG  PRO A  16      47.542  87.507  88.811  1.00  0.00           C
ATOM    370  C   PRO A  16      48.500  84.186  90.230  1.00  0.00           C
ATOM    371  O   PRO A  16      49.062  83.946  91.290  1.00  0.00           O
ATOM    372  N   GLN A  17      47.631  83.337  89.641  1.00  0.00           N
ATOM    374  CA  GLN A  17      47.300  82.027  90.131  1.00  0.00           C
ATOM    376  CB  GLN A  17      46.050  81.546  89.331  1.00  0.00           C
ATOM    379  CG  GLN A  17      44.782  82.416  89.611  1.00  0.00           C
ATOM    382  CD  GLN A  17      44.131  83.137  88.410  1.00  0.00           C
ATOM    383  OE1 GLN A  17      44.742  83.477  87.400  1.00  0.00           O
ATOM    384  NE2 GLN A  17      42.822  83.456  88.550  1.00  0.00           N
ATOM    387  C   GLN A  17      48.461  81.026  90.181  1.00  0.00           C
ATOM    388  O   GLN A  17      48.732  80.436  91.220  1.00  0.00           O
ATOM    389  N   TRP A  18      49.262  80.877  89.090  1.00  0.00           N
ATOM    391  CA  TRP A  18      50.521  80.146  89.141  1.00  0.00           C
ATOM    393  CB  TRP A  18      51.141  79.925  87.730  1.00  0.00           C
ATOM    396  CG  TRP A  18      52.510  79.296  87.681  1.00  0.00           C
ATOM    397  CD1 TRP A  18      53.651  79.876  87.180  1.00  0.00           C
ATOM    399  NE1 TRP A  18      54.690  78.987  87.251  1.00  0.00           N
ATOM    401  CE2 TRP A  18      54.271  77.826  87.812  1.00  0.00           C
ATOM    402  CD2 TRP A  18      52.910  77.995  88.150  1.00  0.00           C
ATOM    403  CE3 TRP A  18      52.250  76.977  88.830  1.00  0.00           C
ATOM    405  CZ3 TRP A  18      52.942  75.796  89.120  1.00  0.00           C
ATOM    407  CZ2 TRP A  18      54.951  76.636  88.041  1.00  0.00           C
ATOM    409  CH2 TRP A  18      54.262  75.616  88.720  1.00  0.00           C
ATOM    411  C   TRP A  18      51.562  80.777  90.051  1.00  0.00           C
ATOM    412  O   TRP A  18      52.190  80.096  90.852  1.00  0.00           O
ATOM    413  N   ARG A  19      51.722  82.115  89.970  1.00  0.00           N
ATOM    415  CA  ARG A  19      52.631  82.876  90.812  1.00  0.00           C
ATOM    417  CB  ARG A  19      52.542  84.406  90.521  1.00  0.00           C
ATOM    420  CG  ARG A  19      53.230  84.885  89.211  1.00  0.00           C
ATOM    423  CD  ARG A  19      52.851  86.337  88.830  1.00  0.00           C
ATOM    426  NE  ARG A  19      53.872  86.876  87.852  1.00  0.00           N
ATOM    428  CZ  ARG A  19      53.672  87.396  86.651  1.00  0.00           C
ATOM    429  NH1 ARG A  19      52.492  87.536  86.080  1.00  0.00           N
ATOM    432  NH2 ARG A  19      54.730  87.696  85.921  1.00  0.00           N
ATOM    435  C   ARG A  19      52.401  82.627  92.291  1.00  0.00           C
ATOM    436  O   ARG A  19      53.352  82.307  93.010  1.00  0.00           O
ATOM    437  N   GLN A  20      51.131  82.705  92.742  1.00  0.00           N
ATOM    439  CA  GLN A  20      50.712  82.367  94.081  1.00  0.00           C
ATOM    441  CB  GLN A  20      49.241  82.775  94.322  1.00  0.00           C
ATOM    444  CG  GLN A  20      48.812  82.717  95.812  1.00  0.00           C
ATOM    447  CD  GLN A  20      49.340  83.896  96.632  1.00  0.00           C
ATOM    448  OE1 GLN A  20      48.932  85.025  96.360  1.00  0.00           O
ATOM    449  NE2 GLN A  20      50.172  83.657  97.672  1.00  0.00           N
ATOM    452  C   GLN A  20      50.870  80.907  94.452  1.00  0.00           C
ATOM    453  O   GLN A  20      51.400  80.596  95.510  1.00  0.00           O
ATOM    454  N   HIS A  21      50.480  79.947  93.561  1.00  0.00           N
ATOM    456  CA  HIS A  21      50.681  78.525  93.822  1.00  0.00           C
ATOM    458  CB  HIS A  21      50.080  77.627  92.712  1.00  0.00           C
ATOM    461  ND1 HIS A  21      49.641  75.456  93.892  1.00  0.00           N
ATOM    462  CG  HIS A  21      50.372  76.165  92.951  1.00  0.00           C
ATOM    463  CE1 HIS A  21      50.252  74.285  93.971  1.00  0.00           C
ATOM    465  NE2 HIS A  21      51.312  74.206  93.141  1.00  0.00           N
ATOM    467  CD2 HIS A  21      51.381  75.407  92.470  1.00  0.00           C
ATOM    469  C   HIS A  21      52.152  78.186  94.032  1.00  0.00           C
ATOM    470  O   HIS A  21      52.500  77.506  94.991  1.00  0.00           O
ATOM    471  N   GLN A  22      53.061  78.746  93.181  1.00  0.00           N
ATOM    473  CA  GLN A  22      54.492  78.796  93.430  1.00  0.00           C
ATOM    475  CB  GLN A  22      55.312  79.446  92.281  1.00  0.00           C
ATOM    478  CG  GLN A  22      55.590  78.556  91.050  1.00  0.00           C
ATOM    481  CD  GLN A  22      56.871  79.027  90.340  1.00  0.00           C
ATOM    482  OE1 GLN A  22      57.570  79.936  90.800  1.00  0.00           O
ATOM    483  NE2 GLN A  22      57.242  78.385  89.211  1.00  0.00           N
ATOM    486  C   GLN A  22      54.961  79.517  94.701  1.00  0.00           C
ATOM    487  O   GLN A  22      55.832  79.017  95.410  1.00  0.00           O
ATOM    488  N   GLN A  23      54.441  80.715  95.002  1.00  0.00           N
ATOM    490  CA  GLN A  23      54.782  81.406  96.231  1.00  0.00           C
ATOM    492  CB  GLN A  23      54.131  82.805  96.371  1.00  0.00           C
ATOM    495  CG  GLN A  23      54.761  83.967  95.541  1.00  0.00           C
ATOM    498  CD  GLN A  23      53.942  85.257  95.641  1.00  0.00           C
ATOM    499  OE1 GLN A  23      53.841  86.076  94.721  1.00  0.00           O
ATOM    500  NE2 GLN A  23      53.251  85.445  96.801  1.00  0.00           N
ATOM    503  C   GLN A  23      54.402  80.576  97.451  1.00  0.00           C
ATOM    504  O   GLN A  23      55.221  80.407  98.340  1.00  0.00           O
ATOM    505  N   ASP A  24      53.201  79.995  97.470  1.00  0.00           N
ATOM    507  CA  ASP A  24      52.710  79.167  98.541  1.00  0.00           C
ATOM    509  CB  ASP A  24      51.190  78.946  98.401  1.00  0.00           C
ATOM    512  CG  ASP A  24      50.402  80.246  98.471  1.00  0.00           C
ATOM    513  OD1 ASP A  24      50.940  81.286  98.931  1.00  0.00           O
ATOM    514  OD2 ASP A  24      49.201  80.186  98.101  1.00  0.00           O
ATOM    515  C   ASP A  24      53.500  77.886  98.760  1.00  0.00           C
ATOM    516  O   ASP A  24      53.932  77.616  99.870  1.00  0.00           O
ATOM    517  N   VAL A  25      53.851  77.116  97.701  1.00  0.00           N
ATOM    519  CA  VAL A  25      54.771  75.986  97.831  1.00  0.00           C
ATOM    521  CB  VAL A  25      54.891  75.087  96.611  1.00  0.00           C
ATOM    523  CG1 VAL A  25      53.591  74.307  96.411  1.00  0.00           C
ATOM    527  CG2 VAL A  25      55.242  75.907  95.370  1.00  0.00           C
ATOM    531  C   VAL A  25      56.172  76.337  98.312  1.00  0.00           C
ATOM    532  O   VAL A  25      56.791  75.576  99.051  1.00  0.00           O
ATOM    533  N   ARG A  26      56.692  77.506  97.901  1.00  0.00           N
ATOM    535  CA  ARG A  26      57.962  78.006  98.391  1.00  0.00           C
ATOM    537  CB  ARG A  26      58.570  79.065  97.431  1.00  0.00           C
ATOM    540  CG  ARG A  26      58.900  78.546  96.001  1.00  0.00           C
ATOM    543  CD  ARG A  26      59.322  79.697  95.051  1.00  0.00           C
ATOM    546  NE  ARG A  26      59.122  79.326  93.601  1.00  0.00           N
ATOM    548  CZ  ARG A  26      59.841  78.465  92.901  1.00  0.00           C
ATOM    549  NH1 ARG A  26      60.800  77.737  93.410  1.00  0.00           N
ATOM    552  NH2 ARG A  26      59.620  78.385  91.602  1.00  0.00           N
ATOM    555  C   ARG A  26      57.840  78.587  99.800  1.00  0.00           C
ATOM    556  O   ARG A  26      58.830  78.657 100.521  1.00  0.00           O
ATOM    557  N   ASN A  27      56.622  78.995 100.242  1.00  0.00           N
ATOM    559  CA  ASN A  27      56.320  79.446 101.601  1.00  0.00           C
ATOM    561  CB  ASN A  27      54.881  80.016 101.760  1.00  0.00           C
ATOM    564  CG  ASN A  27      54.711  81.315 101.001  1.00  0.00           C
ATOM    565  OD1 ASN A  27      55.681  82.046 100.800  1.00  0.00           O
ATOM    566  ND2 ASN A  27      53.492  81.686 100.562  1.00  0.00           N
ATOM    569  C   ASN A  27      56.551  78.385 102.652  1.00  0.00           C
ATOM    570  O   ASN A  27      57.120  78.665 103.701  1.00  0.00           O
ATOM    571  N   LEU A  28      56.162  77.135 102.361  1.00  0.00           N
ATOM    573  CA  LEU A  28      56.381  75.977 103.212  1.00  0.00           C
ATOM    575  CB  LEU A  28      55.961  74.635 102.541  1.00  0.00           C
ATOM    578  CG  LEU A  28      54.451  74.326 102.431  1.00  0.00           C
ATOM    580  CD1 LEU A  28      53.742  75.285 101.501  1.00  0.00           C
ATOM    584  CD2 LEU A  28      54.212  72.936 101.822  1.00  0.00           C
ATOM    588  C   LEU A  28      57.840  75.826 103.611  1.00  0.00           C
ATOM    589  O   LEU A  28      58.792  76.105 102.870  1.00  0.00           O
ATOM    590  N   ASN A  29      58.072  75.355 104.841  1.00  0.00           N
ATOM    592  CA  ASN A  29      59.392  75.035 105.321  1.00  0.00           C
ATOM    594  CB  ASN A  29      59.641  75.565 106.760  1.00  0.00           C
ATOM    597  CG  ASN A  29      58.440  75.355 107.690  1.00  0.00           C
ATOM    598  OD1 ASN A  29      58.422  74.465 108.541  1.00  0.00           O
ATOM    599  ND2 ASN A  29      57.440  76.256 107.550  1.00  0.00           N
ATOM    602  C   ASN A  29      59.611  73.535 105.261  1.00  0.00           C
ATOM    603  O   ASN A  29      60.742  73.065 105.152  1.00  0.00           O
ATOM    604  N   GLN A  30      58.511  72.756 105.301  1.00  0.00           N
ATOM    606  CA  GLN A  30      58.602  71.326 105.432  1.00  0.00           C
ATOM    608  CB  GLN A  30      58.410  70.826 106.882  1.00  0.00           C
ATOM    611  CG  GLN A  30      59.441  71.326 107.910  1.00  0.00           C
ATOM    614  CD  GLN A  30      59.142  70.837 109.331  1.00  0.00           C
ATOM    615  OE1 GLN A  30      59.852  71.116 110.292  1.00  0.00           O
ATOM    616  NE2 GLN A  30      58.111  69.957 109.452  1.00  0.00           N
ATOM    619  C   GLN A  30      57.531  70.605 104.660  1.00  0.00           C
ATOM    620  O   GLN A  30      56.381  71.035 104.521  1.00  0.00           O
ATOM    621  N   TYR A  31      57.910  69.416 104.182  1.00  0.00           N
ATOM    623  CA  TYR A  31      57.082  68.616 103.321  1.00  0.00           C
ATOM    625  CB  TYR A  31      57.431  68.816 101.822  1.00  0.00           C
ATOM    628  CG  TYR A  31      57.771  70.245 101.480  1.00  0.00           C
ATOM    629  CD1 TYR A  31      59.072  70.745 101.701  1.00  0.00           C
ATOM    631  CE1 TYR A  31      59.402  72.057 101.371  1.00  0.00           C
ATOM    633  CZ  TYR A  31      58.440  72.886 100.781  1.00  0.00           C
ATOM    634  OH  TYR A  31      58.771  74.197 100.410  1.00  0.00           O
ATOM    636  CD2 TYR A  31      56.811  71.087 100.901  1.00  0.00           C
ATOM    638  CE2 TYR A  31      57.152  72.396 100.541  1.00  0.00           C
ATOM    640  C   TYR A  31      57.391  67.186 103.681  1.00  0.00           C
ATOM    641  O   TYR A  31      58.550  66.826 103.882  1.00  0.00           O
ATOM    642  N   GLN A  32      56.372  66.326 103.751  1.00  0.00           N
ATOM    644  CA  GLN A  32      56.582  64.907 103.911  1.00  0.00           C
ATOM    646  CB  GLN A  32      56.701  64.536 105.410  1.00  0.00           C
ATOM    649  CG  GLN A  32      56.861  63.036 105.771  1.00  0.00           C
ATOM    652  CD  GLN A  32      56.442  62.756 107.221  1.00  0.00           C
ATOM    653  OE1 GLN A  32      55.491  62.036 107.532  1.00  0.00           O
ATOM    654  NE2 GLN A  32      57.190  63.346 108.181  1.00  0.00           N
ATOM    657  C   GLN A  32      55.421  64.186 103.271  1.00  0.00           C
ATOM    658  O   GLN A  32      54.291  64.686 103.202  1.00  0.00           O
ATOM    659  N   THR A  33      55.712  62.997 102.751  1.00  0.00           N
ATOM    661  CA  THR A  33      54.901  62.296 101.781  1.00  0.00           C
ATOM    663  CB  THR A  33      55.421  62.517 100.361  1.00  0.00           C
ATOM    665  OG1 THR A  33      55.730  63.886 100.141  1.00  0.00           O
ATOM    667  CG2 THR A  33      54.410  62.076  99.312  1.00  0.00           C
ATOM    671  C   THR A  33      55.052  60.856 102.171  1.00  0.00           C
ATOM    672  O   THR A  33      56.000  60.497 102.870  1.00  0.00           O
ATOM    673  N   ARG A  34      54.142  59.965 101.711  1.00  0.00           N
ATOM    675  CA  ARG A  34      54.392  58.526 101.781  1.00  0.00           C
ATOM    677  CB  ARG A  34      53.951  57.826 103.090  1.00  0.00           C
ATOM    680  CG  ARG A  34      54.101  58.696 104.340  1.00  0.00           C
ATOM    683  CD  ARG A  34      53.381  58.156 105.572  1.00  0.00           C
ATOM    686  NE  ARG A  34      53.932  56.796 105.901  1.00  0.00           N
ATOM    688  CZ  ARG A  34      54.891  56.597 106.771  1.00  0.00           C
ATOM    689  NH1 ARG A  34      55.372  57.517 107.571  1.00  0.00           N
ATOM    692  NH2 ARG A  34      55.402  55.386 106.891  1.00  0.00           N
ATOM    695  C   ARG A  34      53.602  57.917 100.650  1.00  0.00           C
ATOM    696  O   ARG A  34      52.591  58.486 100.221  1.00  0.00           O
ATOM    697  N   GLY A  35      54.021  56.737 100.161  1.00  0.00           N
ATOM    699  CA  GLY A  35      53.332  56.126  99.042  1.00  0.00           C
ATOM    702  C   GLY A  35      54.072  54.946  98.480  1.00  0.00           C
ATOM    703  O   GLY A  35      54.992  54.406  99.090  1.00  0.00           O
ATOM    704  N   ALA A  36      53.701  54.557  97.251  1.00  0.00           N
ATOM    706  CA  ALA A  36      54.301  53.456  96.511  1.00  0.00           C
ATOM    708  CB  ALA A  36      53.172  52.686  95.790  1.00  0.00           C
ATOM    712  C   ALA A  36      55.351  53.925  95.501  1.00  0.00           C
ATOM    713  O   ALA A  36      55.131  54.876  94.742  1.00  0.00           O
ATOM    714  N   PHE A  37      56.530  53.267  95.461  1.00  0.00           N
ATOM    716  CA  PHE A  37      57.622  53.616  94.562  1.00  0.00           C
ATOM    718  CB  PHE A  37      58.841  54.216  95.321  1.00  0.00           C
ATOM    721  CG  PHE A  37      60.062  54.466  94.452  1.00  0.00           C
ATOM    722  CD1 PHE A  37      60.262  55.716  93.852  1.00  0.00           C
ATOM    724  CE1 PHE A  37      61.362  55.936  93.010  1.00  0.00           C
ATOM    726  CZ  PHE A  37      62.261  54.896  92.751  1.00  0.00           C
ATOM    728  CD2 PHE A  37      61.000  53.447  94.211  1.00  0.00           C
ATOM    730  CE2 PHE A  37      62.082  53.646  93.352  1.00  0.00           C
ATOM    732  C   PHE A  37      58.051  52.426  93.712  1.00  0.00           C
ATOM    733  O   PHE A  37      58.480  51.386  94.211  1.00  0.00           O
ATOM    734  N   ALA A  38      57.972  52.576  92.382  1.00  0.00           N
ATOM    736  CA  ALA A  38      58.402  51.546  91.462  1.00  0.00           C
ATOM    738  CB  ALA A  38      57.222  50.947  90.671  1.00  0.00           C
ATOM    742  C   ALA A  38      59.431  52.096  90.492  1.00  0.00           C
ATOM    743  O   ALA A  38      59.212  53.127  89.861  1.00  0.00           O
ATOM    744  N   TYR A  39      60.561  51.386  90.331  1.00  0.00           N
ATOM    746  CA  TYR A  39      61.562  51.667  89.322  1.00  0.00           C
ATOM    748  CB  TYR A  39      62.980  51.906  89.900  1.00  0.00           C
ATOM    751  CG  TYR A  39      64.102  51.887  88.871  1.00  0.00           C
ATOM    752  CD1 TYR A  39      64.602  53.067  88.300  1.00  0.00           C
ATOM    754  CE1 TYR A  39      65.672  53.026  87.392  1.00  0.00           C
ATOM    756  CZ  TYR A  39      66.271  51.807  87.062  1.00  0.00           C
ATOM    757  OH  TYR A  39      67.381  51.747  86.181  1.00  0.00           O
ATOM    759  CD2 TYR A  39      64.722  50.666  88.521  1.00  0.00           C
ATOM    761  CE2 TYR A  39      65.782  50.627  87.621  1.00  0.00           C
ATOM    763  C   TYR A  39      61.562  50.497  88.382  1.00  0.00           C
ATOM    764  O   TYR A  39      61.642  49.346  88.801  1.00  0.00           O
ATOM    765  N   ILE A  40      61.471  50.767  87.071  1.00  0.00           N
ATOM    767  CA  ILE A  40      61.451  49.715  86.080  1.00  0.00           C
ATOM    769  CB  ILE A  40      60.042  49.525  85.510  1.00  0.00           C
ATOM    771  CG2 ILE A  40      60.062  48.567  84.301  1.00  0.00           C
ATOM    775  CG1 ILE A  40      59.090  49.027  86.632  1.00  0.00           C
ATOM    778  CD  ILE A  40      57.650  48.776  86.150  1.00  0.00           C
ATOM    782  C   ILE A  40      62.462  50.076  85.021  1.00  0.00           C
ATOM    783  O   ILE A  40      62.401  51.146  84.410  1.00  0.00           O
ATOM    784  N   SER A  41      63.410  49.167  84.751  1.00  0.00           N
ATOM    786  CA  SER A  41      64.360  49.256  83.671  1.00  0.00           C
ATOM    788  CB  SER A  41      65.761  49.715  84.182  1.00  0.00           C
ATOM    791  OG  SER A  41      66.881  49.455  83.312  1.00  0.00           O
ATOM    793  C   SER A  41      64.381  47.857  83.090  1.00  0.00           C
ATOM    794  O   SER A  41      63.830  46.927  83.671  1.00  0.00           O
ATOM    795  N   ASP A  42      65.031  47.647  81.952  1.00  0.00           N
ATOM    797  CA  ASP A  42      65.410  46.316  81.521  1.00  0.00           C
ATOM    799  CB  ASP A  42      66.102  46.467  80.172  1.00  0.00           C
ATOM    802  CG  ASP A  42      65.062  46.906  79.172  1.00  0.00           C
ATOM    803  OD1 ASP A  42      63.911  46.366  79.190  1.00  0.00           O
ATOM    804  OD2 ASP A  42      65.422  47.806  78.382  1.00  0.00           O
ATOM    805  C   ASP A  42      66.300  45.586  82.510  1.00  0.00           C
ATOM    806  O   ASP A  42      66.032  44.427  82.840  1.00  0.00           O
ATOM    807  N   GLN A  43      67.300  46.285  83.081  1.00  0.00           N
ATOM    809  CA  GLN A  43      68.261  45.775  84.062  1.00  0.00           C
ATOM    811  CB  GLN A  43      69.220  46.947  84.382  1.00  0.00           C
ATOM    814  CG  GLN A  43      70.301  46.677  85.461  1.00  0.00           C
ATOM    817  CD  GLN A  43      71.212  47.875  85.781  1.00  0.00           C
ATOM    818  OE1 GLN A  43      72.251  47.686  86.422  1.00  0.00           O
ATOM    819  NE2 GLN A  43      70.821  49.107  85.370  1.00  0.00           N
ATOM    822  C   GLN A  43      67.672  45.217  85.352  1.00  0.00           C
ATOM    823  O   GLN A  43      68.102  44.186  85.882  1.00  0.00           O
ATOM    824  N   GLN A  44      66.682  45.936  85.901  1.00  0.00           N
ATOM    826  CA  GLN A  44      66.201  45.716  87.242  1.00  0.00           C
ATOM    828  CB  GLN A  44      67.071  46.495  88.242  1.00  0.00           C
ATOM    831  CG  GLN A  44      66.771  46.296  89.742  1.00  0.00           C
ATOM    834  CD  GLN A  44      67.602  47.306  90.521  1.00  0.00           C
ATOM    835  OE1 GLN A  44      68.800  47.146  90.751  1.00  0.00           O
ATOM    836  NE2 GLN A  44      66.951  48.416  90.951  1.00  0.00           N
ATOM    839  C   GLN A  44      64.782  46.236  87.341  1.00  0.00           C
ATOM    840  O   GLN A  44      64.431  47.236  86.721  1.00  0.00           O
ATOM    841  N   LYS A  45      63.951  45.586  88.160  1.00  0.00           N
ATOM    843  CA  LYS A  45      62.672  46.105  88.572  1.00  0.00           C
ATOM    845  CB  LYS A  45      61.471  45.306  88.021  1.00  0.00           C
ATOM    848  CG  LYS A  45      61.172  45.477  86.511  1.00  0.00           C
ATOM    851  CD  LYS A  45      62.222  44.876  85.572  1.00  0.00           C
ATOM    854  CE  LYS A  45      61.782  44.637  84.120  1.00  0.00           C
ATOM    857  NZ  LYS A  45      62.901  44.125  83.290  1.00  0.00           N
ATOM    861  C   LYS A  45      62.631  46.146  90.090  1.00  0.00           C
ATOM    862  O   LYS A  45      62.992  45.166  90.761  1.00  0.00           O
ATOM    863  N   VAL A  46      62.222  47.296  90.650  1.00  0.00           N
ATOM    865  CA  VAL A  46      62.160  47.587  92.071  1.00  0.00           C
ATOM    867  CB  VAL A  46      63.160  48.666  92.502  1.00  0.00           C
ATOM    869  CG1 VAL A  46      62.580  49.946  93.150  1.00  0.00           C
ATOM    873  CG2 VAL A  46      64.102  48.006  93.501  1.00  0.00           C
ATOM    877  C   VAL A  46      60.761  47.977  92.431  1.00  0.00           C
ATOM    878  O   VAL A  46      60.122  48.756  91.721  1.00  0.00           O
ATOM    879  N   TYR A  47      60.252  47.446  93.550  1.00  0.00           N
ATOM    881  CA  TYR A  47      58.960  47.836  94.090  1.00  0.00           C
ATOM    883  CB  TYR A  47      57.851  46.796  93.811  1.00  0.00           C
ATOM    886  CG  TYR A  47      57.622  46.716  92.341  1.00  0.00           C
ATOM    887  CD1 TYR A  47      58.352  45.807  91.562  1.00  0.00           C
ATOM    889  CE1 TYR A  47      58.131  45.726  90.181  1.00  0.00           C
ATOM    891  CZ  TYR A  47      57.190  46.556  89.581  1.00  0.00           C
ATOM    892  OH  TYR A  47      56.962  46.467  88.191  1.00  0.00           O
ATOM    894  CD2 TYR A  47      56.712  47.576  91.721  1.00  0.00           C
ATOM    896  CE2 TYR A  47      56.492  47.496  90.340  1.00  0.00           C
ATOM    898  C   TYR A  47      59.082  47.997  95.572  1.00  0.00           C
ATOM    899  O   TYR A  47      59.451  47.067  96.290  1.00  0.00           O
ATOM    900  N   ALA A  48      58.760  49.186  96.091  1.00  0.00           N
ATOM    902  CA  ALA A  48      59.002  49.506  97.470  1.00  0.00           C
ATOM    904  CB  ALA A  48      60.381  50.147  97.631  1.00  0.00           C
ATOM    908  C   ALA A  48      57.962  50.477  97.981  1.00  0.00           C
ATOM    909  O   ALA A  48      57.381  51.267  97.242  1.00  0.00           O
ATOM    910  N   ARG A  49      57.721  50.477  99.291  1.00  0.00           N
ATOM    912  CA  ARG A  49      57.071  51.607  99.910  1.00  0.00           C
ATOM    914  CB  ARG A  49      56.471  51.186 101.271  1.00  0.00           C
ATOM    917  CG  ARG A  49      55.701  52.267 102.062  1.00  0.00           C
ATOM    920  CD  ARG A  49      54.271  52.446 101.551  1.00  0.00           C
ATOM    923  NE  ARG A  49      53.672  53.626 102.271  1.00  0.00           N
ATOM    925  CZ  ARG A  49      52.482  54.107 101.962  1.00  0.00           C
ATOM    926  NH1 ARG A  49      51.822  53.785 100.871  1.00  0.00           N
ATOM    929  NH2 ARG A  49      51.861  54.965 102.730  1.00  0.00           N
ATOM    932  C   ARG A  49      58.090  52.727 100.090  1.00  0.00           C
ATOM    933  O   ARG A  49      59.222  52.496 100.531  1.00  0.00           O
ATOM    934  N   PHE A  50      57.752  53.986  99.730  1.00  0.00           N
ATOM    936  CA  PHE A  50      58.672  55.076  99.940  1.00  0.00           C
ATOM    938  CB  PHE A  50      59.122  55.837  98.650  1.00  0.00           C
ATOM    941  CG  PHE A  50      58.121  56.817  98.141  1.00  0.00           C
ATOM    942  CD1 PHE A  50      56.931  56.366  97.561  1.00  0.00           C
ATOM    944  CE1 PHE A  50      55.910  57.267  97.271  1.00  0.00           C
ATOM    946  CZ  PHE A  50      56.081  58.626  97.551  1.00  0.00           C
ATOM    948  CD2 PHE A  50      58.340  58.197  98.271  1.00  0.00           C
ATOM    950  CE2 PHE A  50      57.331  59.107  97.932  1.00  0.00           C
ATOM    952  C   PHE A  50      58.152  56.006 101.011  1.00  0.00           C
ATOM    953  O   PHE A  50      56.951  56.215 101.212  1.00  0.00           O
ATOM    954  N   PHE A  51      59.142  56.565 101.711  1.00  0.00           N
ATOM    956  CA  PHE A  51      59.012  57.686 102.590  1.00  0.00           C
ATOM    958  CB  PHE A  51      59.252  57.215 104.042  1.00  0.00           C
ATOM    961  CG  PHE A  51      59.142  58.356 104.992  1.00  0.00           C
ATOM    962  CD1 PHE A  51      57.902  58.646 105.562  1.00  0.00           C
ATOM    964  CE1 PHE A  51      57.771  59.686 106.480  1.00  0.00           C
ATOM    966  CZ  PHE A  51      58.890  60.456 106.822  1.00  0.00           C
ATOM    968  CD2 PHE A  51      60.262  59.156 105.321  1.00  0.00           C
ATOM    970  CE2 PHE A  51      60.122  60.217 106.212  1.00  0.00           C
ATOM    972  C   PHE A  51      60.021  58.746 102.141  1.00  0.00           C
ATOM    973  O   PHE A  51      61.201  58.465 101.941  1.00  0.00           O
ATOM    974  N   TRP A  52      59.532  59.986 101.952  1.00  0.00           N
ATOM    976  CA  TRP A  52      60.210  61.146 101.451  1.00  0.00           C
ATOM    978  CB  TRP A  52      59.742  61.597 100.041  1.00  0.00           C
ATOM    981  CG  TRP A  52      60.451  62.796  99.462  1.00  0.00           C
ATOM    982  CD1 TRP A  52      60.052  64.105  99.550  1.00  0.00           C
ATOM    984  NE1 TRP A  52      60.940  64.907  98.871  1.00  0.00           N
ATOM    986  CE2 TRP A  52      61.902  64.136  98.300  1.00  0.00           C
ATOM    987  CD2 TRP A  52      61.631  62.796  98.632  1.00  0.00           C
ATOM    988  CE3 TRP A  52      62.440  61.786  98.111  1.00  0.00           C
ATOM    990  CZ3 TRP A  52      63.492  62.137  97.271  1.00  0.00           C
ATOM    992  CZ2 TRP A  52      62.971  64.495  97.502  1.00  0.00           C
ATOM    994  CH2 TRP A  52      63.760  63.465  96.962  1.00  0.00           C
ATOM    996  C   TRP A  52      59.922  62.236 102.451  1.00  0.00           C
ATOM    997  O   TRP A  52      58.781  62.446 102.870  1.00  0.00           O
ATOM    998  N   GLN A  53      60.972  62.956 102.851  1.00  0.00           N
ATOM   1000  CA  GLN A  53      60.861  64.065 103.751  1.00  0.00           C
ATOM   1002  CB  GLN A  53      61.322  63.657 105.172  1.00  0.00           C
ATOM   1005  CG  GLN A  53      61.190  64.767 106.231  1.00  0.00           C
ATOM   1008  CD  GLN A  53      61.752  64.276 107.561  1.00  0.00           C
ATOM   1009  OE1 GLN A  53      61.091  63.576 108.331  1.00  0.00           O
ATOM   1010  NE2 GLN A  53      63.032  64.605 107.830  1.00  0.00           N
ATOM   1013  C   GLN A  53      61.742  65.175 103.242  1.00  0.00           C
ATOM   1014  O   GLN A  53      62.852  64.926 102.761  1.00  0.00           O
ATOM   1015  N   GLN A  54      61.271  66.425 103.321  1.00  0.00           N
ATOM   1017  CA  GLN A  54      62.011  67.597 102.932  1.00  0.00           C
ATOM   1019  CB  GLN A  54      61.602  68.157 101.542  1.00  0.00           C
ATOM   1022  CG  GLN A  54      62.612  67.737 100.470  1.00  0.00           C
ATOM   1025  CD  GLN A  54      62.381  68.366  99.102  1.00  0.00           C
ATOM   1026  OE1 GLN A  54      62.261  67.636  98.121  1.00  0.00           O
ATOM   1027  NE2 GLN A  54      62.341  69.707  99.011  1.00  0.00           N
ATOM   1030  C   GLN A  54      61.951  68.696 103.951  1.00  0.00           C
ATOM   1031  O   GLN A  54      60.910  68.977 104.550  1.00  0.00           O
ATOM   1032  N   THR A  55      63.090  69.377 104.101  1.00  0.00           N
ATOM   1034  CA  THR A  55      63.172  70.657 104.771  1.00  0.00           C
ATOM   1036  CB  THR A  55      64.080  70.686 105.980  1.00  0.00           C
ATOM   1038  OG1 THR A  55      63.620  69.775 106.971  1.00  0.00           O
ATOM   1040  CG2 THR A  55      64.090  72.096 106.580  1.00  0.00           C
ATOM   1044  C   THR A  55      63.731  71.636 103.782  1.00  0.00           C
ATOM   1045  O   THR A  55      64.852  71.465 103.290  1.00  0.00           O
ATOM   1046  N   GLY A  56      62.971  72.706 103.480  1.00  0.00           N
ATOM   1048  CA  GLY A  56      63.251  73.676 102.440  1.00  0.00           C
ATOM   1051  C   GLY A  56      63.451  73.046 101.081  1.00  0.00           C
ATOM   1052  O   GLY A  56      62.980  71.936 100.812  1.00  0.00           O
ATOM   1053  N   GLN A  57      64.150  73.756 100.190  1.00  0.00           N
ATOM   1055  CA  GLN A  57      64.352  73.286  98.840  1.00  0.00           C
ATOM   1057  CB  GLN A  57      64.542  74.506  97.901  1.00  0.00           C
ATOM   1060  CG  GLN A  57      63.282  75.407  97.801  1.00  0.00           C
ATOM   1063  CD  GLN A  57      61.962  74.627  97.751  1.00  0.00           C
ATOM   1064  OE1 GLN A  57      61.041  74.887  98.521  1.00  0.00           O
ATOM   1065  NE2 GLN A  57      61.852  73.676  96.801  1.00  0.00           N
ATOM   1068  C   GLN A  57      65.512  72.347  98.650  1.00  0.00           C
ATOM   1069  O   GLN A  57      65.602  71.667  97.642  1.00  0.00           O
ATOM   1070  N   ASP A  58      66.471  72.275  99.590  1.00  0.00           N
ATOM   1072  CA  ASP A  58      67.771  71.767  99.231  1.00  0.00           C
ATOM   1074  CB  ASP A  58      68.892  72.777  99.602  1.00  0.00           C
ATOM   1077  CG  ASP A  58      68.870  74.076  98.790  1.00  0.00           C
ATOM   1078  OD1 ASP A  58      68.051  74.245  97.861  1.00  0.00           O
ATOM   1079  OD2 ASP A  58      69.751  74.926  99.111  1.00  0.00           O
ATOM   1080  C   ASP A  58      68.032  70.407  99.870  1.00  0.00           C
ATOM   1081  O   ASP A  58      68.792  69.616  99.322  1.00  0.00           O
ATOM   1082  N   ARG A  59      67.410  70.046 101.031  1.00  0.00           N
ATOM   1084  CA  ARG A  59      67.801  68.855 101.771  1.00  0.00           C
ATOM   1086  CB  ARG A  59      68.480  69.146 103.150  1.00  0.00           C
ATOM   1089  CG  ARG A  59      67.650  69.965 104.160  1.00  0.00           C
ATOM   1092  CD  ARG A  59      67.881  71.477 104.141  1.00  0.00           C
ATOM   1095  NE  ARG A  59      69.230  71.675 104.751  1.00  0.00           N
ATOM   1097  CZ  ARG A  59      70.072  72.657 104.480  1.00  0.00           C
ATOM   1098  NH1 ARG A  59      69.951  73.506 103.480  1.00  0.00           N
ATOM   1101  NH2 ARG A  59      71.160  72.756 105.201  1.00  0.00           N
ATOM   1104  C   ARG A  59      66.650  67.896 101.980  1.00  0.00           C
ATOM   1105  O   ARG A  59      65.540  68.275 102.361  1.00  0.00           O
ATOM   1106  N   TYR A  60      66.881  66.597 101.751  1.00  0.00           N
ATOM   1108  CA  TYR A  60      65.821  65.605 101.660  1.00  0.00           C
ATOM   1110  CB  TYR A  60      65.190  65.517 100.242  1.00  0.00           C
ATOM   1113  CG  TYR A  60      66.182  65.237  99.151  1.00  0.00           C
ATOM   1114  CD1 TYR A  60      66.432  63.925  98.741  1.00  0.00           C
ATOM   1116  CE1 TYR A  60      67.322  63.666  97.691  1.00  0.00           C
ATOM   1118  CZ  TYR A  60      67.992  64.727  97.062  1.00  0.00           C
ATOM   1119  OH  TYR A  60      69.002  64.447  96.132  1.00  0.00           O
ATOM   1121  CD2 TYR A  60      66.801  66.296  98.461  1.00  0.00           C
ATOM   1123  CE2 TYR A  60      67.701  66.046  97.421  1.00  0.00           C
ATOM   1125  C   TYR A  60      66.322  64.267 102.132  1.00  0.00           C
ATOM   1126  O   TYR A  60      67.521  63.995 102.201  1.00  0.00           O
ATOM   1127  N   ARG A  61      65.381  63.386 102.492  1.00  0.00           N
ATOM   1129  CA  ARG A  61      65.642  61.987 102.711  1.00  0.00           C
ATOM   1131  CB  ARG A  61      65.451  61.576 104.191  1.00  0.00           C
ATOM   1134  CG  ARG A  61      65.751  60.096 104.492  1.00  0.00           C
ATOM   1137  CD  ARG A  61      64.602  59.326 105.121  1.00  0.00           C
ATOM   1140  NE  ARG A  61      64.492  59.736 106.571  1.00  0.00           N
ATOM   1142  CZ  ARG A  61      64.360  58.866 107.550  1.00  0.00           C
ATOM   1143  NH1 ARG A  61      64.462  57.576 107.322  1.00  0.00           N
ATOM   1146  NH2 ARG A  61      64.131  59.266 108.791  1.00  0.00           N
ATOM   1149  C   ARG A  61      64.701  61.196 101.831  1.00  0.00           C
ATOM   1150  O   ARG A  61      63.511  61.486 101.771  1.00  0.00           O
ATOM   1151  N   LEU A  62      65.230  60.157 101.160  1.00  0.00           N
ATOM   1153  CA  LEU A  62      64.422  59.116 100.581  1.00  0.00           C
ATOM   1155  CB  LEU A  62      64.730  58.907  99.071  1.00  0.00           C
ATOM   1158  CG  LEU A  62      64.010  57.706  98.401  1.00  0.00           C
ATOM   1160  CD1 LEU A  62      62.492  57.896  98.382  1.00  0.00           C
ATOM   1164  CD2 LEU A  62      64.521  57.517  96.962  1.00  0.00           C
ATOM   1168  C   LEU A  62      64.701  57.836 101.361  1.00  0.00           C
ATOM   1169  O   LEU A  62      65.840  57.456 101.580  1.00  0.00           O
ATOM   1170  N   LEU A  63      63.641  57.157 101.791  1.00  0.00           N
ATOM   1172  CA  LEU A  63      63.701  55.837 102.370  1.00  0.00           C
ATOM   1174  CB  LEU A  63      63.221  55.907 103.852  1.00  0.00           C
ATOM   1177  CG  LEU A  63      63.032  54.567 104.590  1.00  0.00           C
ATOM   1179  CD1 LEU A  63      64.360  53.995 105.061  1.00  0.00           C
ATOM   1183  CD2 LEU A  63      62.120  54.736 105.821  1.00  0.00           C
ATOM   1187  C   LEU A  63      62.812  54.936 101.542  1.00  0.00           C
ATOM   1188  O   LEU A  63      61.622  55.206 101.361  1.00  0.00           O
ATOM   1189  N   LEU A  64      63.391  53.837 101.021  1.00  0.00           N
ATOM   1191  CA  LEU A  64      62.672  52.796 100.330  1.00  0.00           C
ATOM   1193  CB  LEU A  64      63.300  52.387  98.971  1.00  0.00           C
ATOM   1196  CG  LEU A  64      63.391  53.517  97.922  1.00  0.00           C
ATOM   1198  CD1 LEU A  64      63.981  52.966  96.620  1.00  0.00           C
ATOM   1202  CD2 LEU A  64      62.021  54.146  97.652  1.00  0.00           C
ATOM   1206  C   LEU A  64      62.661  51.565 101.201  1.00  0.00           C
ATOM   1207  O   LEU A  64      63.712  51.105 101.682  1.00  0.00           O
ATOM   1208  N   THR A  65      61.471  50.996 101.440  1.00  0.00           N
ATOM   1210  CA  THR A  65      61.322  49.846 102.300  1.00  0.00           C
ATOM   1212  CB  THR A  65      60.652  50.105 103.642  1.00  0.00           C
ATOM   1214  OG1 THR A  65      59.322  50.607 103.521  1.00  0.00           O
ATOM   1216  CG2 THR A  65      61.441  51.166 104.410  1.00  0.00           C
ATOM   1220  C   THR A  65      60.611  48.715 101.601  1.00  0.00           C
ATOM   1221  O   THR A  65      59.582  48.866 100.930  1.00  0.00           O
ATOM   1222  N   ASN A  66      61.172  47.517 101.781  1.00  0.00           N
ATOM   1224  CA  ASN A  66      60.621  46.236 101.411  1.00  0.00           C
ATOM   1226  CB  ASN A  66      61.672  45.126 101.720  1.00  0.00           C
ATOM   1229  CG  ASN A  66      62.782  45.256 100.712  1.00  0.00           C
ATOM   1230  OD1 ASN A  66      62.481  45.436  99.531  1.00  0.00           O
ATOM   1231  ND2 ASN A  66      64.062  45.217 101.132  1.00  0.00           N
ATOM   1234  C   ASN A  66      59.352  45.926 102.171  1.00  0.00           C
ATOM   1235  O   ASN A  66      59.222  46.337 103.331  1.00  0.00           O
ATOM   1236  N   PRO A  67      58.402  45.166 101.620  1.00  0.00           N
ATOM   1237  CD  PRO A  67      58.511  44.497 100.321  1.00  0.00           C
ATOM   1240  CA  PRO A  67      57.131  44.866 102.291  1.00  0.00           C
ATOM   1242  CB  PRO A  67      56.351  44.097 101.212  1.00  0.00           C
ATOM   1245  CG  PRO A  67      57.440  43.416 100.370  1.00  0.00           C
ATOM   1248  C   PRO A  67      57.320  44.076 103.581  1.00  0.00           C
ATOM   1249  O   PRO A  67      56.451  44.065 104.452  1.00  0.00           O
ATOM   1250  N   LEU A  68      58.472  43.416 103.751  1.00  0.00           N
ATOM   1252  CA  LEU A  68      58.900  42.756 104.981  1.00  0.00           C
ATOM   1254  CB  LEU A  68      60.291  42.067 104.791  1.00  0.00           C
ATOM   1257  CG  LEU A  68      60.681  41.636 103.352  1.00  0.00           C
ATOM   1259  CD1 LEU A  68      62.201  41.516 103.221  1.00  0.00           C
ATOM   1263  CD2 LEU A  68      60.021  40.326 102.941  1.00  0.00           C
ATOM   1267  C   LEU A  68      59.002  43.736 106.160  1.00  0.00           C
ATOM   1268  O   LEU A  68      58.802  43.387 107.331  1.00  0.00           O
ATOM   1269  N   GLY A  69      59.352  45.006 105.861  1.00  0.00           N
ATOM   1271  CA  GLY A  69      59.750  46.017 106.831  1.00  0.00           C
ATOM   1274  C   GLY A  69      61.222  46.296 106.751  1.00  0.00           C
ATOM   1275  O   GLY A  69      61.771  47.116 107.481  1.00  0.00           O
ATOM   1276  N   SER A  70      61.931  45.627 105.840  1.00  0.00           N
ATOM   1278  CA  SER A  70      63.361  45.817 105.721  1.00  0.00           C
ATOM   1280  CB  SER A  70      64.090  44.616 105.050  1.00  0.00           C
ATOM   1283  OG  SER A  70      63.591  43.396 105.601  1.00  0.00           O
ATOM   1285  C   SER A  70      63.641  47.076 104.940  1.00  0.00           C
ATOM   1286  O   SER A  70      63.012  47.326 103.911  1.00  0.00           O
ATOM   1287  N   THR A  71      64.590  47.927 105.382  1.00  0.00           N
ATOM   1289  CA  THR A  71      65.090  48.995 104.511  1.00  0.00           C
ATOM   1291  CB  THR A  71      66.011  49.996 105.201  1.00  0.00           C
ATOM   1293  OG1 THR A  71      65.432  50.406 106.431  1.00  0.00           O
ATOM   1295  CG2 THR A  71      66.151  51.267 104.340  1.00  0.00           C
ATOM   1299  C   THR A  71      65.782  48.426 103.290  1.00  0.00           C
ATOM   1300  O   THR A  71      66.510  47.446 103.371  1.00  0.00           O
ATOM   1301  N   GLU A  72      65.532  49.027 102.121  1.00  0.00           N
ATOM   1303  CA  GLU A  72      66.151  48.657 100.861  1.00  0.00           C
ATOM   1305  CB  GLU A  72      65.031  48.477  99.811  1.00  0.00           C
ATOM   1308  CG  GLU A  72      65.492  48.127  98.370  1.00  0.00           C
ATOM   1311  CD  GLU A  72      65.940  46.677  98.202  1.00  0.00           C
ATOM   1312  OE1 GLU A  72      65.381  45.767  98.860  1.00  0.00           O
ATOM   1313  OE2 GLU A  72      66.831  46.436  97.351  1.00  0.00           O
ATOM   1314  C   GLU A  72      67.102  49.746 100.410  1.00  0.00           C
ATOM   1315  O   GLU A  72      68.181  49.497  99.892  1.00  0.00           O
ATOM   1316  N   LEU A  73      66.720  51.017 100.641  1.00  0.00           N
ATOM   1318  CA  LEU A  73      67.531  52.146 100.292  1.00  0.00           C
ATOM   1320  CB  LEU A  73      67.131  52.756  98.931  1.00  0.00           C
ATOM   1323  CG  LEU A  73      68.160  53.715  98.321  1.00  0.00           C
ATOM   1325  CD1 LEU A  73      69.422  52.945  97.922  1.00  0.00           C
ATOM   1329  CD2 LEU A  73      67.580  54.447  97.102  1.00  0.00           C
ATOM   1333  C   LEU A  73      67.292  53.197 101.321  1.00  0.00           C
ATOM   1334  O   LEU A  73      66.151  53.447 101.720  1.00  0.00           O
ATOM   1335  N   GLU A  74      68.361  53.876 101.771  1.00  0.00           N
ATOM   1337  CA  GLU A  74      68.230  55.017 102.641  1.00  0.00           C
ATOM   1339  CB  GLU A  74      68.562  54.646 104.101  1.00  0.00           C
ATOM   1342  CG  GLU A  74      67.620  55.306 105.132  1.00  0.00           C
ATOM   1345  CD  GLU A  74      67.900  56.747 105.470  1.00  0.00           C
ATOM   1346  OE1 GLU A  74      69.062  57.197 105.351  1.00  0.00           O
ATOM   1347  OE2 GLU A  74      66.902  57.396 105.910  1.00  0.00           O
ATOM   1348  C   GLU A  74      69.182  56.046 102.102  1.00  0.00           C
ATOM   1349  O   GLU A  74      70.340  55.756 101.822  1.00  0.00           O
ATOM   1350  N   LEU A  75      68.672  57.256 101.871  1.00  0.00           N
ATOM   1352  CA  LEU A  75      69.381  58.337 101.231  1.00  0.00           C
ATOM   1354  CB  LEU A  75      68.792  58.517  99.811  1.00  0.00           C
ATOM   1357  CG  LEU A  75      69.352  59.637  98.902  1.00  0.00           C
ATOM   1359  CD1 LEU A  75      68.721  61.006  99.172  1.00  0.00           C
ATOM   1363  CD2 LEU A  75      70.870  59.756  98.931  1.00  0.00           C
ATOM   1367  C   LEU A  75      69.122  59.557 102.062  1.00  0.00           C
ATOM   1368  O   LEU A  75      67.980  59.946 102.251  1.00  0.00           O
ATOM   1369  N   ASN A  76      70.172  60.245 102.541  1.00  0.00           N
ATOM   1371  CA  ASN A  76      70.042  61.597 103.051  1.00  0.00           C
ATOM   1373  CB  ASN A  76      70.590  61.766 104.471  1.00  0.00           C
ATOM   1376  CG  ASN A  76      69.812  60.916 105.451  1.00  0.00           C
ATOM   1377  OD1 ASN A  76      70.340  59.887 105.840  1.00  0.00           O
ATOM   1378  ND2 ASN A  76      68.620  61.376 105.882  1.00  0.00           N
ATOM   1381  C   ASN A  76      70.892  62.477 102.191  1.00  0.00           C
ATOM   1382  O   ASN A  76      72.071  62.215 102.011  1.00  0.00           O
ATOM   1383  N   ALA A  77      70.301  63.546 101.651  1.00  0.00           N
ATOM   1385  CA  ALA A  77      70.992  64.455 100.771  1.00  0.00           C
ATOM   1387  CB  ALA A  77      70.352  64.477  99.382  1.00  0.00           C
ATOM   1391  C   ALA A  77      70.951  65.846 101.330  1.00  0.00           C
ATOM   1392  O   ALA A  77      69.891  66.386 101.660  1.00  0.00           O
ATOM   1393  N   GLN A  78      72.111  66.495 101.422  1.00  0.00           N
ATOM   1395  CA  GLN A  78      72.242  67.896 101.660  1.00  0.00           C
ATOM   1397  CB  GLN A  78      73.012  68.127 102.991  1.00  0.00           C
ATOM   1400  CG  GLN A  78      72.381  67.436 104.220  1.00  0.00           C
ATOM   1403  CD  GLN A  78      72.970  66.046 104.511  1.00  0.00           C
ATOM   1404  OE1 GLN A  78      74.182  65.885 104.680  1.00  0.00           O
ATOM   1405  NE2 GLN A  78      72.102  65.027 104.632  1.00  0.00           N
ATOM   1408  C   GLN A  78      73.090  68.396 100.501  1.00  0.00           C
ATOM   1409  O   GLN A  78      73.892  67.587 100.050  1.00  0.00           O
ATOM   1410  N   PRO A  79      72.970  69.616  99.981  1.00  0.00           N
ATOM   1411  CD  PRO A  79      72.152  70.677 100.572  1.00  0.00           C
ATOM   1414  CA  PRO A  79      73.822  70.175  98.922  1.00  0.00           C
ATOM   1416  CB  PRO A  79      74.072  71.576  99.462  1.00  0.00           C
ATOM   1419  CG  PRO A  79      72.661  71.955  99.910  1.00  0.00           C
ATOM   1422  C   PRO A  79      75.031  69.447  98.361  1.00  0.00           C
ATOM   1423  O   PRO A  79      74.881  68.886  97.281  1.00  0.00           O
ATOM   1424  N   GLY A  80      76.190  69.416  99.071  1.00  0.00           N
ATOM   1426  CA  GLY A  80      77.401  68.746  98.611  1.00  0.00           C
ATOM   1429  C   GLY A  80      77.771  67.627  99.540  1.00  0.00           C
ATOM   1430  O   GLY A  80      78.921  67.215  99.602  1.00  0.00           O
ATOM   1431  N   ASN A  81      76.821  67.157 100.370  1.00  0.00           N
ATOM   1433  CA  ASN A  81      77.072  65.977 101.181  1.00  0.00           C
ATOM   1435  CB  ASN A  81      77.480  66.285 102.641  1.00  0.00           C
ATOM   1438  CG  ASN A  81      77.841  65.017 103.410  1.00  0.00           C
ATOM   1439  OD1 ASN A  81      77.992  63.896 102.932  1.00  0.00           O
ATOM   1440  ND2 ASN A  81      77.951  65.175 104.751  1.00  0.00           N
ATOM   1443  C   ASN A  81      75.861  65.087 101.151  1.00  0.00           C
ATOM   1444  O   ASN A  81      74.771  65.425 101.620  1.00  0.00           O
ATOM   1445  N   VAL A  82      76.062  63.876 100.632  1.00  0.00           N
ATOM   1447  CA  VAL A  82      75.042  62.875 100.572  1.00  0.00           C
ATOM   1449  CB  VAL A  82      74.602  62.666  99.141  1.00  0.00           C
ATOM   1451  CG1 VAL A  82      73.440  61.677  99.062  1.00  0.00           C
ATOM   1455  CG2 VAL A  82      74.150  64.017  98.550  1.00  0.00           C
ATOM   1459  C   VAL A  82      75.562  61.616 101.251  1.00  0.00           C
ATOM   1460  O   VAL A  82      76.742  61.285 101.201  1.00  0.00           O
ATOM   1461  N   GLN A  83      74.660  60.916 101.962  1.00  0.00           N
ATOM   1463  CA  GLN A  83      74.910  59.676 102.632  1.00  0.00           C
ATOM   1465  CB  GLN A  83      74.672  59.776 104.160  1.00  0.00           C
ATOM   1468  CG  GLN A  83      75.330  60.965 104.901  1.00  0.00           C
ATOM   1471  CD  GLN A  83      74.582  62.296 104.781  1.00  0.00           C
ATOM   1472  OE1 GLN A  83      73.550  62.526 105.432  1.00  0.00           O
ATOM   1473  NE2 GLN A  83      75.150  63.267 104.042  1.00  0.00           N
ATOM   1476  C   GLN A  83      73.900  58.686 102.081  1.00  0.00           C
ATOM   1477  O   GLN A  83      72.701  58.946 102.141  1.00  0.00           O
ATOM   1478  N   LEU A  84      74.340  57.526 101.562  1.00  0.00           N
ATOM   1480  CA  LEU A  84      73.422  56.495 101.102  1.00  0.00           C
ATOM   1482  CB  LEU A  84      73.542  56.215  99.581  1.00  0.00           C
ATOM   1485  CG  LEU A  84      72.401  55.347  98.992  1.00  0.00           C
ATOM   1487  CD1 LEU A  84      71.230  56.215  98.561  1.00  0.00           C
ATOM   1491  CD2 LEU A  84      72.872  54.497  97.812  1.00  0.00           C
ATOM   1495  C   LEU A  84      73.712  55.227 101.871  1.00  0.00           C
ATOM   1496  O   LEU A  84      74.862  54.876 102.071  1.00  0.00           O
ATOM   1497  N   VAL A  85      72.672  54.487 102.311  1.00  0.00           N
ATOM   1499  CA  VAL A  85      72.760  53.096 102.690  1.00  0.00           C
ATOM   1501  CB  VAL A  85      72.102  52.787 104.031  1.00  0.00           C
ATOM   1503  CG1 VAL A  85      72.370  51.326 104.431  1.00  0.00           C
ATOM   1507  CG2 VAL A  85      72.682  53.736 105.080  1.00  0.00           C
ATOM   1511  C   VAL A  85      72.090  52.276 101.601  1.00  0.00           C
ATOM   1512  O   VAL A  85      70.962  52.576 101.201  1.00  0.00           O
ATOM   1513  N   ASP A  86      72.782  51.246 101.091  1.00  0.00           N
ATOM   1515  CA  ASP A  86      72.282  50.427 100.010  1.00  0.00           C
ATOM   1517  CB  ASP A  86      73.410  49.977  99.032  1.00  0.00           C
ATOM   1520  CG  ASP A  86      74.571  49.247  99.671  1.00  0.00           C
ATOM   1521  OD1 ASP A  86      74.501  48.837 100.861  1.00  0.00           O
ATOM   1522  OD2 ASP A  86      75.540  49.006  98.902  1.00  0.00           O
ATOM   1523  C   ASP A  86      71.510  49.247 100.562  1.00  0.00           C
ATOM   1524  O   ASP A  86      71.312  49.107 101.760  1.00  0.00           O
ATOM   1525  N   ASN A  87      71.032  48.346  99.680  1.00  0.00           N
ATOM   1527  CA  ASN A  87      70.291  47.146 100.041  1.00  0.00           C
ATOM   1529  CB  ASN A  87      69.771  46.407  98.771  1.00  0.00           C
ATOM   1532  CG  ASN A  87      68.980  45.136  99.062  1.00  0.00           C
ATOM   1533  OD1 ASN A  87      69.182  44.076  98.451  1.00  0.00           O
ATOM   1534  ND2 ASN A  87      68.102  45.227 100.080  1.00  0.00           N
ATOM   1537  C   ASN A  87      71.102  46.206 100.921  1.00  0.00           C
ATOM   1538  O   ASN A  87      70.551  45.526 101.791  1.00  0.00           O
ATOM   1539  N   LYS A  88      72.440  46.186 100.730  1.00  0.00           N
ATOM   1541  CA  LYS A  88      73.370  45.386 101.501  1.00  0.00           C
ATOM   1543  CB  LYS A  88      74.771  45.375 100.821  1.00  0.00           C
ATOM   1546  CG  LYS A  88      74.792  44.785  99.400  1.00  0.00           C
ATOM   1549  CD  LYS A  88      74.410  43.307  99.340  1.00  0.00           C
ATOM   1552  CE  LYS A  88      74.611  42.717  97.951  1.00  0.00           C
ATOM   1555  NZ  LYS A  88      74.102  41.337  97.932  1.00  0.00           N
ATOM   1559  C   LYS A  88      73.562  45.936 102.901  1.00  0.00           C
ATOM   1560  O   LYS A  88      74.062  45.266 103.811  1.00  0.00           O
ATOM   1561  N   GLY A  89      73.152  47.186 103.150  1.00  0.00           N
ATOM   1563  CA  GLY A  89      73.292  47.815 104.452  1.00  0.00           C
ATOM   1566  C   GLY A  89      74.672  48.356 104.641  1.00  0.00           C
ATOM   1567  O   GLY A  89      75.150  48.546 105.761  1.00  0.00           O
ATOM   1568  N   GLN A  90      75.372  48.616 103.531  1.00  0.00           N
ATOM   1570  CA  GLN A  90      76.642  49.307 103.511  1.00  0.00           C
ATOM   1572  CB  GLN A  90      77.562  48.776 102.361  1.00  0.00           C
ATOM   1575  CG  GLN A  90      77.891  47.267 102.462  1.00  0.00           C
ATOM   1578  CD  GLN A  90      78.791  46.727 101.330  1.00  0.00           C
ATOM   1579  OE1 GLN A  90      78.432  46.597 100.161  1.00  0.00           O
ATOM   1580  NE2 GLN A  90      80.021  46.285 101.711  1.00  0.00           N
ATOM   1583  C   GLN A  90      76.300  50.775 103.361  1.00  0.00           C
ATOM   1584  O   GLN A  90      75.400  51.166 102.621  1.00  0.00           O
ATOM   1585  N   ARG A  91      76.951  51.667 104.151  1.00  0.00           N
ATOM   1587  CA  ARG A  91      76.642  53.086 104.090  1.00  0.00           C
ATOM   1589  CB  ARG A  91      76.421  53.756 105.470  1.00  0.00           C
ATOM   1592  CG  ARG A  91      77.660  53.995 106.361  1.00  0.00           C
ATOM   1595  CD  ARG A  91      77.371  54.907 107.571  1.00  0.00           C
ATOM   1598  NE  ARG A  91      77.171  56.306 107.062  1.00  0.00           N
ATOM   1600  CZ  ARG A  91      76.541  57.246 107.781  1.00  0.00           C
ATOM   1601  NH1 ARG A  91      76.201  57.017 109.031  1.00  0.00           N
ATOM   1604  NH2 ARG A  91      76.160  58.377 107.221  1.00  0.00           N
ATOM   1607  C   ARG A  91      77.800  53.756 103.410  1.00  0.00           C
ATOM   1608  O   ARG A  91      78.951  53.416 103.671  1.00  0.00           O
ATOM   1609  N   TYR A  92      77.541  54.715 102.521  1.00  0.00           N
ATOM   1611  CA  TYR A  92      78.541  55.445 101.781  1.00  0.00           C
ATOM   1613  CB  TYR A  92      78.532  55.096 100.271  1.00  0.00           C
ATOM   1616  CG  TYR A  92      78.901  53.646 100.090  1.00  0.00           C
ATOM   1617  CD1 TYR A  92      77.911  52.686 100.261  1.00  0.00           C
ATOM   1619  CE1 TYR A  92      78.172  51.326 100.111  1.00  0.00           C
ATOM   1621  CZ  TYR A  92      79.471  50.907  99.822  1.00  0.00           C
ATOM   1622  OH  TYR A  92      79.731  49.525  99.751  1.00  0.00           O
ATOM   1624  CD2 TYR A  92      80.191  53.205  99.760  1.00  0.00           C
ATOM   1626  CE2 TYR A  92      80.480  51.846  99.651  1.00  0.00           C
ATOM   1628  C   TYR A  92      78.252  56.906 101.941  1.00  0.00           C
ATOM   1629  O   TYR A  92      77.142  57.296 102.331  1.00  0.00           O
ATOM   1630  N   THR A  93      79.251  57.756 101.660  1.00  0.00           N
ATOM   1632  CA  THR A  93      79.131  59.195 101.751  1.00  0.00           C
ATOM   1634  CB  THR A  93      79.541  59.817 103.101  1.00  0.00           C
ATOM   1636  OG1 THR A  93      80.751  59.296 103.632  1.00  0.00           O
ATOM   1638  CG2 THR A  93      78.492  59.447 104.151  1.00  0.00           C
ATOM   1642  C   THR A  93      79.861  59.826 100.590  1.00  0.00           C
ATOM   1643  O   THR A  93      80.921  59.357 100.172  1.00  0.00           O
ATOM   1644  N   ALA A  94      79.251  60.846  99.951  1.00  0.00           N
ATOM   1646  CA  ALA A  94      79.751  61.446  98.731  1.00  0.00           C
ATOM   1648  CB  ALA A  94      79.401  60.637  97.470  1.00  0.00           C
ATOM   1652  C   ALA A  94      79.181  62.836  98.572  1.00  0.00           C
ATOM   1653  O   ALA A  94      78.521  63.356  99.471  1.00  0.00           O
ATOM   1654  N   ASP A  95      79.441  63.486  97.421  1.00  0.00           N
ATOM   1656  CA  ASP A  95      79.152  64.887  97.221  1.00  0.00           C
ATOM   1658  CB  ASP A  95      80.401  65.587  96.581  1.00  0.00           C
ATOM   1661  CG  ASP A  95      81.621  65.605  97.521  1.00  0.00           C
ATOM   1662  OD1 ASP A  95      81.532  65.127  98.681  1.00  0.00           O
ATOM   1663  OD2 ASP A  95      82.691  66.116  97.090  1.00  0.00           O
ATOM   1664  C   ASP A  95      77.821  65.076  96.441  1.00  0.00           C
ATOM   1665  O   ASP A  95      76.981  65.907  96.822  1.00  0.00           O
ATOM   1666  N   ASP A  96      77.531  64.267  95.382  1.00  0.00           N
ATOM   1668  CA  ASP A  96      76.312  64.407  94.581  1.00  0.00           C
ATOM   1670  CB  ASP A  96      76.622  64.847  93.121  1.00  0.00           C
ATOM   1673  CG  ASP A  96      75.352  65.157  92.322  1.00  0.00           C
ATOM   1674  OD1 ASP A  96      74.590  64.206  92.001  1.00  0.00           O
ATOM   1675  OD2 ASP A  96      75.102  66.366  92.071  1.00  0.00           O
ATOM   1676  C   ASP A  96      75.361  63.205  94.671  1.00  0.00           C
ATOM   1677  O   ASP A  96      75.721  62.046  94.480  1.00  0.00           O
ATOM   1678  N   ALA A  97      74.080  63.486  94.970  1.00  0.00           N
ATOM   1680  CA  ALA A  97      73.012  62.517  95.102  1.00  0.00           C
ATOM   1682  CB  ALA A  97      71.730  63.256  95.521  1.00  0.00           C
ATOM   1686  C   ALA A  97      72.672  61.695  93.860  1.00  0.00           C
ATOM   1687  O   ALA A  97      72.451  60.487  93.951  1.00  0.00           O
ATOM   1688  N   GLU A  98      72.602  62.366  92.681  1.00  0.00           N
ATOM   1690  CA  GLU A  98      72.322  61.737  91.411  1.00  0.00           C
ATOM   1692  CB  GLU A  98      72.001  62.756  90.261  1.00  0.00           C
ATOM   1695  CG  GLU A  98      70.602  63.426  90.361  1.00  0.00           C
ATOM   1698  CD  GLU A  98      70.221  64.377  89.211  1.00  0.00           C
ATOM   1699  OE1 GLU A  98      71.032  64.576  88.271  1.00  0.00           O
ATOM   1700  OE2 GLU A  98      69.111  64.965  89.281  1.00  0.00           O
ATOM   1701  C   GLU A  98      73.402  60.747  90.992  1.00  0.00           C
ATOM   1702  O   GLU A  98      73.090  59.616  90.611  1.00  0.00           O
ATOM   1703  N   GLU A  99      74.712  61.105  91.091  1.00  0.00           N
ATOM   1705  CA  GLU A  99      75.782  60.147  90.821  1.00  0.00           C
ATOM   1707  CB  GLU A  99      77.191  60.796  90.751  1.00  0.00           C
ATOM   1710  CG  GLU A  99      77.821  61.196  92.111  1.00  0.00           C
ATOM   1713  CD  GLU A  99      79.121  61.955  91.992  1.00  0.00           C
ATOM   1714  OE1 GLU A  99      79.651  62.137  90.870  1.00  0.00           O
ATOM   1715  OE2 GLU A  99      79.621  62.416  93.051  1.00  0.00           O
ATOM   1716  C   GLU A  99      75.821  59.006  91.812  1.00  0.00           C
ATOM   1717  O   GLU A  99      76.062  57.857  91.441  1.00  0.00           O
ATOM   1718  N   MET A 100      75.581  59.276  93.121  1.00  0.00           N
ATOM   1720  CA  MET A 100      75.521  58.216  94.102  1.00  0.00           C
ATOM   1722  CB  MET A 100      75.221  58.746  95.531  1.00  0.00           C
ATOM   1725  CG  MET A 100      76.432  59.317  96.252  1.00  0.00           C
ATOM   1728  SD  MET A 100      76.032  59.715  97.981  1.00  0.00           S
ATOM   1729  CE  MET A 100      76.691  58.237  98.752  1.00  0.00           C
ATOM   1733  C   MET A 100      74.462  57.176  93.840  1.00  0.00           C
ATOM   1734  O   MET A 100      74.722  55.986  93.881  1.00  0.00           O
ATOM   1735  N   ILE A 101      73.221  57.616  93.550  1.00  0.00           N
ATOM   1737  CA  ILE A 101      72.131  56.667  93.370  1.00  0.00           C
ATOM   1739  CB  ILE A 101      70.761  57.337  93.492  1.00  0.00           C
ATOM   1741  CG2 ILE A 101      70.422  58.205  92.260  1.00  0.00           C
ATOM   1745  CG1 ILE A 101      69.682  56.276  93.801  1.00  0.00           C
ATOM   1748  CD  ILE A 101      68.370  56.857  94.331  1.00  0.00           C
ATOM   1752  C   ILE A 101      72.331  55.767  92.151  1.00  0.00           C
ATOM   1753  O   ILE A 101      72.160  54.546  92.242  1.00  0.00           O
ATOM   1754  N   GLY A 102      72.812  56.337  91.021  1.00  0.00           N
ATOM   1756  CA  GLY A 102      73.142  55.567  89.822  1.00  0.00           C
ATOM   1759  C   GLY A 102      74.191  54.506  90.061  1.00  0.00           C
ATOM   1760  O   GLY A 102      73.980  53.317  89.851  1.00  0.00           O
ATOM   1761  N   LYS A 103      75.361  54.907  90.590  1.00  0.00           N
ATOM   1763  CA  LYS A 103      76.451  54.006  90.901  1.00  0.00           C
ATOM   1765  CB  LYS A 103      77.681  54.826  91.371  1.00  0.00           C
ATOM   1768  CG  LYS A 103      78.901  53.936  91.641  1.00  0.00           C
ATOM   1771  CD  LYS A 103      80.221  54.706  91.660  1.00  0.00           C
ATOM   1774  CE  LYS A 103      81.421  53.776  91.511  1.00  0.00           C
ATOM   1777  NZ  LYS A 103      82.691  54.525  91.551  1.00  0.00           N
ATOM   1781  C   LYS A 103      76.151  52.936  91.941  1.00  0.00           C
ATOM   1782  O   LYS A 103      76.551  51.776  91.812  1.00  0.00           O
ATOM   1783  N   LEU A 104      75.480  53.326  93.051  1.00  0.00           N
ATOM   1785  CA  LEU A 104      75.322  52.456  94.201  1.00  0.00           C
ATOM   1787  CB  LEU A 104      75.212  53.296  95.492  1.00  0.00           C
ATOM   1790  CG  LEU A 104      76.432  54.195  95.812  1.00  0.00           C
ATOM   1792  CD1 LEU A 104      76.190  55.046  97.062  1.00  0.00           C
ATOM   1796  CD2 LEU A 104      77.721  53.387  96.021  1.00  0.00           C
ATOM   1800  C   LEU A 104      74.150  51.486  94.111  1.00  0.00           C
ATOM   1801  O   LEU A 104      74.301  50.326  94.492  1.00  0.00           O
ATOM   1802  N   THR A 105      72.970  51.896  93.580  1.00  0.00           N
ATOM   1804  CA  THR A 105      71.801  50.996  93.510  1.00  0.00           C
ATOM   1806  CB  THR A 105      70.631  51.506  94.371  1.00  0.00           C
ATOM   1808  OG1 THR A 105      69.582  50.557  94.521  1.00  0.00           O
ATOM   1810  CG2 THR A 105      70.031  52.806  93.811  1.00  0.00           C
ATOM   1814  C   THR A 105      71.392  50.726  92.071  1.00  0.00           C
ATOM   1815  O   THR A 105      70.392  50.066  91.791  1.00  0.00           O
ATOM   1816  N   GLY A 106      72.172  51.206  91.072  1.00  0.00           N
ATOM   1818  CA  GLY A 106      71.980  50.856  89.660  1.00  0.00           C
ATOM   1821  C   GLY A 106      70.792  51.506  89.021  1.00  0.00           C
ATOM   1822  O   GLY A 106      70.480  51.276  87.852  1.00  0.00           O
ATOM   1823  N   MET A 107      70.102  52.355  89.791  1.00  0.00           N
ATOM   1825  CA  MET A 107      68.951  53.137  89.400  1.00  0.00           C
ATOM   1827  CB  MET A 107      67.801  53.006  90.432  1.00  0.00           C
ATOM   1830  CG  MET A 107      67.391  51.565  90.781  1.00  0.00           C
ATOM   1833  SD  MET A 107      65.840  51.486  91.731  1.00  0.00           S
ATOM   1834  CE  MET A 107      66.521  51.976  93.321  1.00  0.00           C
ATOM   1838  C   MET A 107      69.331  54.606  89.361  1.00  0.00           C
ATOM   1839  O   MET A 107      69.480  55.236  90.410  1.00  0.00           O
ATOM   1840  N   PRO A 108      69.441  55.236  88.212  1.00  0.00           N
ATOM   1841  CD  PRO A 108      70.010  54.576  87.040  1.00  0.00           C
ATOM   1844  CA  PRO A 108      69.712  56.667  88.212  1.00  0.00           C
ATOM   1846  CB  PRO A 108      70.422  56.916  86.871  1.00  0.00           C
ATOM   1849  CG  PRO A 108      71.042  55.557  86.521  1.00  0.00           C
ATOM   1852  C   PRO A 108      68.402  57.436  88.300  1.00  0.00           C
ATOM   1853  O   PRO A 108      67.712  57.666  87.300  1.00  0.00           O
ATOM   1854  N   ILE A 109      68.021  57.857  89.511  1.00  0.00           N
ATOM   1856  CA  ILE A 109      66.871  58.715  89.711  1.00  0.00           C
ATOM   1858  CB  ILE A 109      66.120  58.465  91.031  1.00  0.00           C
ATOM   1860  CG2 ILE A 109      65.102  59.596  91.301  1.00  0.00           C
ATOM   1864  CG1 ILE A 109      65.352  57.127  91.010  1.00  0.00           C
ATOM   1867  CD  ILE A 109      66.182  55.896  91.392  1.00  0.00           C
ATOM   1871  C   ILE A 109      67.381  60.147  89.611  1.00  0.00           C
ATOM   1872  O   ILE A 109      68.432  60.445  90.201  1.00  0.00           O
ATOM   1873  N   PRO A 110      66.712  61.087  88.911  1.00  0.00           N
ATOM   1874  CD  PRO A 110      65.782  60.767  87.821  1.00  0.00           C
ATOM   1877  CA  PRO A 110      67.102  62.496  88.881  1.00  0.00           C
ATOM   1879  CB  PRO A 110      66.271  63.096  87.730  1.00  0.00           C
ATOM   1882  CG  PRO A 110      65.992  61.906  86.831  1.00  0.00           C
ATOM   1885  C   PRO A 110      66.801  63.226  90.181  1.00  0.00           C
ATOM   1886  O   PRO A 110      66.050  64.197  90.172  1.00  0.00           O
ATOM   1887  N   LEU A 111      67.362  62.777  91.322  1.00  0.00           N
ATOM   1889  CA  LEU A 111      67.032  63.267  92.652  1.00  0.00           C
ATOM   1891  CB  LEU A 111      67.852  62.546  93.741  1.00  0.00           C
ATOM   1894  CG  LEU A 111      67.542  61.056  93.971  1.00  0.00           C
ATOM   1896  CD1 LEU A 111      68.480  60.516  95.051  1.00  0.00           C
ATOM   1900  CD2 LEU A 111      66.081  60.856  94.421  1.00  0.00           C
ATOM   1904  C   LEU A 111      67.182  64.767  92.831  1.00  0.00           C
ATOM   1905  O   LEU A 111      66.362  65.417  93.492  1.00  0.00           O
ATOM   1906  N   ASN A 112      68.221  65.355  92.230  1.00  0.00           N
ATOM   1908  CA  ASN A 112      68.480  66.785  92.260  1.00  0.00           C
ATOM   1910  CB  ASN A 112      69.812  67.096  91.532  1.00  0.00           C
ATOM   1913  CG  ASN A 112      71.042  66.586  92.271  1.00  0.00           C
ATOM   1914  OD1 ASN A 112      70.962  66.176  93.430  1.00  0.00           O
ATOM   1915  ND2 ASN A 112      72.222  66.636  91.602  1.00  0.00           N
ATOM   1918  C   ASN A 112      67.362  67.597  91.620  1.00  0.00           C
ATOM   1919  O   ASN A 112      66.902  68.605  92.160  1.00  0.00           O
ATOM   1920  N   SER A 113      66.852  67.166  90.451  1.00  0.00           N
ATOM   1922  CA  SER A 113      65.590  67.657  89.900  1.00  0.00           C
ATOM   1924  CB  SER A 113      65.432  67.355  88.401  1.00  0.00           C
ATOM   1927  OG  SER A 113      66.330  68.157  87.621  1.00  0.00           O
ATOM   1929  C   SER A 113      64.352  67.245  90.671  1.00  0.00           C
ATOM   1930  O   SER A 113      63.422  68.046  90.840  1.00  0.00           O
ATOM   1931  N   LEU A 114      64.301  66.006  91.181  1.00  0.00           N
ATOM   1933  CA  LEU A 114      63.142  65.407  91.822  1.00  0.00           C
ATOM   1935  CB  LEU A 114      63.432  63.965  92.300  1.00  0.00           C
ATOM   1938  CG  LEU A 114      62.222  63.216  92.882  1.00  0.00           C
ATOM   1940  CD1 LEU A 114      61.141  63.006  91.801  1.00  0.00           C
ATOM   1944  CD2 LEU A 114      62.621  61.866  93.501  1.00  0.00           C
ATOM   1948  C   LEU A 114      62.631  66.215  92.992  1.00  0.00           C
ATOM   1949  O   LEU A 114      61.451  66.517  93.072  1.00  0.00           O
ATOM   1950  N   ARG A 115      63.572  66.686  93.840  1.00  0.00           N
ATOM   1952  CA  ARG A 115      63.440  67.715  94.861  1.00  0.00           C
ATOM   1954  CB  ARG A 115      64.881  68.215  95.161  1.00  0.00           C
ATOM   1957  CG  ARG A 115      65.062  69.676  95.611  1.00  0.00           C
ATOM   1960  CD  ARG A 115      66.411  70.267  95.230  1.00  0.00           C
ATOM   1963  NE  ARG A 115      67.422  69.686  96.150  1.00  0.00           N
ATOM   1965  CZ  ARG A 115      68.672  69.407  95.831  1.00  0.00           C
ATOM   1966  NH1 ARG A 115      69.122  69.447  94.602  1.00  0.00           N
ATOM   1969  NH2 ARG A 115      69.511  69.057  96.791  1.00  0.00           N
ATOM   1972  C   ARG A 115      62.521  68.907  94.611  1.00  0.00           C
ATOM   1973  O   ARG A 115      61.922  69.447  95.521  1.00  0.00           O
ATOM   1974  N   GLN A 116      62.440  69.385  93.361  1.00  0.00           N
ATOM   1976  CA  GLN A 116      61.532  70.456  93.001  1.00  0.00           C
ATOM   1978  CB  GLN A 116      62.242  71.386  91.980  1.00  0.00           C
ATOM   1981  CG  GLN A 116      63.370  72.236  92.610  1.00  0.00           C
ATOM   1984  CD  GLN A 116      62.872  73.407  93.461  1.00  0.00           C
ATOM   1985  OE1 GLN A 116      61.762  73.925  93.321  1.00  0.00           O
ATOM   1986  NE2 GLN A 116      63.760  73.907  94.351  1.00  0.00           N
ATOM   1989  C   GLN A 116      60.271  69.876  92.392  1.00  0.00           C
ATOM   1990  O   GLN A 116      59.152  70.315  92.631  1.00  0.00           O
ATOM   1991  N   TRP A 117      60.431  68.806  91.602  1.00  0.00           N
ATOM   1993  CA  TRP A 117      59.381  68.135  90.882  1.00  0.00           C
ATOM   1995  CB  TRP A 117      60.010  67.127  89.882  1.00  0.00           C
ATOM   1998  CG  TRP A 117      60.902  67.727  88.822  1.00  0.00           C
ATOM   1999  CD1 TRP A 117      61.111  69.046  88.492  1.00  0.00           C
ATOM   2001  NE1 TRP A 117      61.910  69.136  87.370  1.00  0.00           N
ATOM   2003  CE2 TRP A 117      62.211  67.877  86.952  1.00  0.00           C
ATOM   2004  CD2 TRP A 117      61.651  66.955  87.861  1.00  0.00           C
ATOM   2005  CE3 TRP A 117      61.902  65.596  87.712  1.00  0.00           C
ATOM   2007  CZ3 TRP A 117      62.691  65.175  86.632  1.00  0.00           C
ATOM   2009  CZ2 TRP A 117      62.962  67.457  85.870  1.00  0.00           C
ATOM   2011  CH2 TRP A 117      63.191  66.097  85.712  1.00  0.00           C
ATOM   2013  C   TRP A 117      58.291  67.506  91.751  1.00  0.00           C
ATOM   2014  O   TRP A 117      57.111  67.636  91.441  1.00  0.00           O
ATOM   2015  N   ILE A 118      58.620  66.837  92.891  1.00  0.00           N
ATOM   2017  CA  ILE A 118      57.612  66.237  93.760  1.00  0.00           C
ATOM   2019  CB  ILE A 118      58.082  65.167  94.760  1.00  0.00           C
ATOM   2021  CG2 ILE A 118      58.911  64.105  94.021  1.00  0.00           C
ATOM   2025  CG1 ILE A 118      58.812  65.657  96.031  1.00  0.00           C
ATOM   2028  CD  ILE A 118      60.221  66.176  95.800  1.00  0.00           C
ATOM   2032  C   ILE A 118      56.840  67.296  94.511  1.00  0.00           C
ATOM   2033  O   ILE A 118      55.730  67.076  94.970  1.00  0.00           O
ATOM   2034  N   LEU A 119      57.391  68.517  94.632  1.00  0.00           N
ATOM   2036  CA  LEU A 119      56.722  69.657  95.201  1.00  0.00           C
ATOM   2038  CB  LEU A 119      57.742  70.756  95.581  1.00  0.00           C
ATOM   2041  CG  LEU A 119      58.732  70.526  96.751  1.00  0.00           C
ATOM   2043  CD1 LEU A 119      58.121  71.006  98.041  1.00  0.00           C
ATOM   2047  CD2 LEU A 119      59.201  69.105  96.971  1.00  0.00           C
ATOM   2051  C   LEU A 119      55.730  70.267  94.211  1.00  0.00           C
ATOM   2052  O   LEU A 119      54.841  71.046  94.562  1.00  0.00           O
ATOM   2053  N   GLY A 120      55.881  69.926  92.910  1.00  0.00           N
ATOM   2055  CA  GLY A 120      55.101  70.456  91.791  1.00  0.00           C
ATOM   2058  C   GLY A 120      55.751  71.657  91.142  1.00  0.00           C
ATOM   2059  O   GLY A 120      55.101  72.387  90.401  1.00  0.00           O
ATOM   2060  N   LEU A 121      57.041  71.896  91.422  1.00  0.00           N
ATOM   2062  CA  LEU A 121      57.780  73.026  90.891  1.00  0.00           C
ATOM   2064  CB  LEU A 121      58.771  73.707  91.882  1.00  0.00           C
ATOM   2067  CG  LEU A 121      58.160  74.587  92.992  1.00  0.00           C
ATOM   2069  CD1 LEU A 121      57.391  75.786  92.440  1.00  0.00           C
ATOM   2073  CD2 LEU A 121      57.312  73.746  93.931  1.00  0.00           C
ATOM   2077  C   LEU A 121      58.641  72.556  89.742  1.00  0.00           C
ATOM   2078  O   LEU A 121      59.332  71.546  89.851  1.00  0.00           O
ATOM   2079  N   PRO A 122      58.701  73.267  88.632  1.00  0.00           N
ATOM   2080  CD  PRO A 122      57.672  74.197  88.202  1.00  0.00           C
ATOM   2083  CA  PRO A 122      59.690  72.987  87.602  1.00  0.00           C
ATOM   2085  CB  PRO A 122      58.971  73.426  86.322  1.00  0.00           C
ATOM   2088  CG  PRO A 122      57.980  74.517  86.742  1.00  0.00           C
ATOM   2091  C   PRO A 122      60.940  73.777  87.961  1.00  0.00           C
ATOM   2092  O   PRO A 122      61.120  74.926  87.572  1.00  0.00           O
ATOM   2093  N   GLY A 123      61.801  73.157  88.811  1.00  0.00           N
ATOM   2095  CA  GLY A 123      62.992  73.715  89.431  1.00  0.00           C
ATOM   2098  C   GLY A 123      63.971  74.495  88.591  1.00  0.00           C
ATOM   2099  O   GLY A 123      63.992  75.727  88.642  1.00  0.00           O
ATOM   2100  N   ASP A 124      64.800  73.796  87.801  1.00  0.00           N
ATOM   2102  CA  ASP A 124      65.721  74.416  86.861  1.00  0.00           C
ATOM   2104  CB  ASP A 124      67.050  73.637  87.011  1.00  0.00           C
ATOM   2107  CG  ASP A 124      68.191  74.245  86.220  1.00  0.00           C
ATOM   2108  OD1 ASP A 124      68.160  75.487  86.010  1.00  0.00           O
ATOM   2109  OD2 ASP A 124      69.182  73.517  85.961  1.00  0.00           O
ATOM   2110  C   ASP A 124      65.142  74.315  85.451  1.00  0.00           C
ATOM   2111  O   ASP A 124      65.470  75.066  84.531  1.00  0.00           O
ATOM   2112  N   ALA A 125      64.160  73.407  85.301  1.00  0.00           N
ATOM   2114  CA  ALA A 125      63.562  73.006  84.051  1.00  0.00           C
ATOM   2116  CB  ALA A 125      62.791  71.686  84.260  1.00  0.00           C
ATOM   2120  C   ALA A 125      62.661  74.076  83.451  1.00  0.00           C
ATOM   2121  O   ALA A 125      61.701  74.546  84.062  1.00  0.00           O
ATOM   2122  N   THR A 126      62.971  74.517  82.221  1.00  0.00           N
ATOM   2124  CA  THR A 126      62.341  75.686  81.632  1.00  0.00           C
ATOM   2126  CB  THR A 126      63.242  76.386  80.611  1.00  0.00           C
ATOM   2128  OG1 THR A 126      63.712  75.506  79.602  1.00  0.00           O
ATOM   2130  CG2 THR A 126      64.462  76.927  81.352  1.00  0.00           C
ATOM   2134  C   THR A 126      61.041  75.386  80.930  1.00  0.00           C
ATOM   2135  O   THR A 126      60.150  76.227  80.852  1.00  0.00           O
ATOM   2136  N   ASP A 127      60.891  74.167  80.401  1.00  0.00           N
ATOM   2138  CA  ASP A 127      59.782  73.837  79.531  1.00  0.00           C
ATOM   2140  CB  ASP A 127      60.312  73.057  78.312  1.00  0.00           C
ATOM   2143  CG  ASP A 127      59.230  72.737  77.291  1.00  0.00           C
ATOM   2144  OD1 ASP A 127      58.041  73.087  77.510  1.00  0.00           O
ATOM   2145  OD2 ASP A 127      59.611  72.146  76.260  1.00  0.00           O
ATOM   2146  C   ASP A 127      58.742  73.065  80.312  1.00  0.00           C
ATOM   2147  O   ASP A 127      58.971  71.936  80.761  1.00  0.00           O
ATOM   2148  N   TYR A 128      57.570  73.676  80.531  1.00  0.00           N
ATOM   2150  CA  TYR A 128      56.541  73.065  81.322  1.00  0.00           C
ATOM   2152  CB  TYR A 128      56.741  73.227  82.852  1.00  0.00           C
ATOM   2155  CG  TYR A 128      56.892  74.657  83.300  1.00  0.00           C
ATOM   2156  CD1 TYR A 128      58.131  75.296  83.312  1.00  0.00           C
ATOM   2158  CE1 TYR A 128      58.261  76.605  83.811  1.00  0.00           C
ATOM   2160  CZ  TYR A 128      57.141  77.256  84.331  1.00  0.00           C
ATOM   2161  OH  TYR A 128      57.271  78.576  84.811  1.00  0.00           O
ATOM   2163  CD2 TYR A 128      55.771  75.326  83.811  1.00  0.00           C
ATOM   2165  CE2 TYR A 128      55.902  76.616  84.340  1.00  0.00           C
ATOM   2167  C   TYR A 128      55.201  73.626  80.910  1.00  0.00           C
ATOM   2168  O   TYR A 128      55.101  74.627  80.201  1.00  0.00           O
ATOM   2169  N   LYS A 129      54.142  72.947  81.371  1.00  0.00           N
ATOM   2171  CA  LYS A 129      52.780  73.317  81.101  1.00  0.00           C
ATOM   2173  CB  LYS A 129      52.250  72.616  79.822  1.00  0.00           C
ATOM   2176  CG  LYS A 129      52.381  71.076  79.882  1.00  0.00           C
ATOM   2179  CD  LYS A 129      51.652  70.336  78.752  1.00  0.00           C
ATOM   2182  CE  LYS A 129      52.562  69.646  77.730  1.00  0.00           C
ATOM   2185  NZ  LYS A 129      53.361  70.657  77.040  1.00  0.00           N
ATOM   2189  C   LYS A 129      51.941  72.947  82.311  1.00  0.00           C
ATOM   2190  O   LYS A 129      52.291  72.036  83.072  1.00  0.00           O
ATOM   2191  N   LEU A 130      50.852  73.686  82.561  1.00  0.00           N
ATOM   2193  CA  LEU A 130      50.101  73.587  83.782  1.00  0.00           C
ATOM   2195  CB  LEU A 130      49.992  74.926  84.571  1.00  0.00           C
ATOM   2198  CG  LEU A 130      51.281  75.745  84.721  1.00  0.00           C
ATOM   2200  CD1 LEU A 130      50.972  76.965  85.590  1.00  0.00           C
ATOM   2204  CD2 LEU A 130      52.440  74.957  85.352  1.00  0.00           C
ATOM   2208  C   LEU A 130      48.701  73.135  83.451  1.00  0.00           C
ATOM   2209  O   LEU A 130      48.191  73.385  82.361  1.00  0.00           O
ATOM   2210  N   ASP A 131      48.041  72.446  84.382  1.00  0.00           N
ATOM   2212  CA  ASP A 131      46.701  71.955  84.201  1.00  0.00           C
ATOM   2214  CB  ASP A 131      46.422  70.715  85.110  1.00  0.00           C
ATOM   2217  CG  ASP A 131      46.341  71.025  86.602  1.00  0.00           C
ATOM   2218  OD1 ASP A 131      46.341  72.215  87.011  1.00  0.00           O
ATOM   2219  OD2 ASP A 131      46.242  70.046  87.370  1.00  0.00           O
ATOM   2220  C   ASP A 131      45.712  73.065  84.452  1.00  0.00           C
ATOM   2221  O   ASP A 131      46.041  74.186  84.841  1.00  0.00           O
ATOM   2222  N   ASP A 132      44.422  72.745  84.260  1.00  0.00           N
ATOM   2224  CA  ASP A 132      43.271  73.587  84.421  1.00  0.00           C
ATOM   2226  CB  ASP A 132      41.992  72.756  84.111  1.00  0.00           C
ATOM   2229  CG  ASP A 132      41.980  72.166  82.701  1.00  0.00           C
ATOM   2230  OD1 ASP A 132      42.980  72.275  81.952  1.00  0.00           O
ATOM   2231  OD2 ASP A 132      40.951  71.546  82.322  1.00  0.00           O
ATOM   2232  C   ASP A 132      43.181  74.256  85.800  1.00  0.00           C
ATOM   2233  O   ASP A 132      42.580  75.315  85.971  1.00  0.00           O
ATOM   2234  N   GLN A 133      43.820  73.637  86.822  1.00  0.00           N
ATOM   2236  CA  GLN A 133      43.890  74.097  88.181  1.00  0.00           C
ATOM   2238  CB  GLN A 133      43.851  72.886  89.172  1.00  0.00           C
ATOM   2241  CG  GLN A 133      42.521  72.096  89.231  1.00  0.00           C
ATOM   2244  CD  GLN A 133      42.230  71.316  87.941  1.00  0.00           C
ATOM   2245  OE1 GLN A 133      43.102  70.657  87.382  1.00  0.00           O
ATOM   2246  NE2 GLN A 133      40.961  71.316  87.470  1.00  0.00           N
ATOM   2249  C   GLN A 133      45.131  74.936  88.471  1.00  0.00           C
ATOM   2250  O   GLN A 133      45.381  75.245  89.632  1.00  0.00           O
ATOM   2251  N   TYR A 134      45.922  75.326  87.451  1.00  0.00           N
ATOM   2253  CA  TYR A 134      47.160  76.097  87.590  1.00  0.00           C
ATOM   2255  CB  TYR A 134      47.041  77.477  88.312  1.00  0.00           C
ATOM   2258  CG  TYR A 134      46.050  78.366  87.642  1.00  0.00           C
ATOM   2259  CD1 TYR A 134      46.411  79.146  86.532  1.00  0.00           C
ATOM   2261  CE1 TYR A 134      45.502  80.046  85.971  1.00  0.00           C
ATOM   2263  CZ  TYR A 134      44.212  80.156  86.521  1.00  0.00           C
ATOM   2264  OH  TYR A 134      43.282  81.035  85.951  1.00  0.00           O
ATOM   2266  CD2 TYR A 134      44.771  78.506  88.191  1.00  0.00           C
ATOM   2268  CE2 TYR A 134      43.841  79.387  87.621  1.00  0.00           C
ATOM   2270  C   TYR A 134      48.261  75.307  88.251  1.00  0.00           C
ATOM   2271  O   TYR A 134      49.192  75.866  88.830  1.00  0.00           O
ATOM   2272  N   ARG A 135      48.181  73.977  88.191  1.00  0.00           N
ATOM   2274  CA  ARG A 135      49.152  73.105  88.801  1.00  0.00           C
ATOM   2276  CB  ARG A 135      48.480  71.947  89.540  1.00  0.00           C
ATOM   2279  CG  ARG A 135      47.510  72.426  90.611  1.00  0.00           C
ATOM   2282  CD  ARG A 135      46.951  71.227  91.360  1.00  0.00           C
ATOM   2285  NE  ARG A 135      45.940  71.745  92.330  1.00  0.00           N
ATOM   2287  CZ  ARG A 135      44.761  71.186  92.551  1.00  0.00           C
ATOM   2288  NH1 ARG A 135      44.262  70.285  91.731  1.00  0.00           N
ATOM   2291  NH2 ARG A 135      44.090  71.557  93.620  1.00  0.00           N
ATOM   2294  C   ARG A 135      50.031  72.517  87.742  1.00  0.00           C
ATOM   2295  O   ARG A 135      49.660  72.426  86.581  1.00  0.00           O
ATOM   2296  N   LEU A 136      51.242  72.105  88.090  1.00  0.00           N
ATOM   2298  CA  LEU A 136      52.120  71.517  87.111  1.00  0.00           C
ATOM   2300  CB  LEU A 136      53.492  71.355  87.771  1.00  0.00           C
ATOM   2303  CG  LEU A 136      54.611  70.896  86.840  1.00  0.00           C
ATOM   2305  CD1 LEU A 136      54.891  71.927  85.730  1.00  0.00           C
ATOM   2309  CD2 LEU A 136      55.852  70.666  87.691  1.00  0.00           C
ATOM   2313  C   LEU A 136      51.622  70.196  86.492  1.00  0.00           C
ATOM   2314  O   LEU A 136      51.232  69.267  87.180  1.00  0.00           O
ATOM   2315  N   SER A 137      51.622  70.105  85.152  1.00  0.00           N
ATOM   2317  CA  SER A 137      50.972  69.017  84.441  1.00  0.00           C
ATOM   2319  CB  SER A 137      49.951  69.596  83.440  1.00  0.00           C
ATOM   2322  OG  SER A 137      49.352  68.616  82.602  1.00  0.00           O
ATOM   2324  C   SER A 137      51.992  68.197  83.690  1.00  0.00           C
ATOM   2325  O   SER A 137      51.980  66.965  83.731  1.00  0.00           O
ATOM   2326  N   GLU A 138      52.951  68.866  83.031  1.00  0.00           N
ATOM   2328  CA  GLU A 138      54.062  68.227  82.382  1.00  0.00           C
ATOM   2330  CB  GLU A 138      53.750  67.847  80.901  1.00  0.00           C
ATOM   2333  CG  GLU A 138      52.991  66.495  80.691  1.00  0.00           C
ATOM   2336  CD  GLU A 138      52.951  66.046  79.231  1.00  0.00           C
ATOM   2337  OE1 GLU A 138      53.890  66.417  78.480  1.00  0.00           O
ATOM   2338  OE2 GLU A 138      52.021  65.296  78.811  1.00  0.00           O
ATOM   2339  C   GLU A 138      55.312  69.097  82.462  1.00  0.00           C
ATOM   2340  O   GLU A 138      55.252  70.326  82.470  1.00  0.00           O
ATOM   2341  N   ILE A 139      56.471  68.426  82.510  1.00  0.00           N
ATOM   2343  CA  ILE A 139      57.791  69.006  82.400  1.00  0.00           C
ATOM   2345  CB  ILE A 139      58.662  68.785  83.650  1.00  0.00           C
ATOM   2347  CG2 ILE A 139      60.122  69.245  83.421  1.00  0.00           C
ATOM   2351  CG1 ILE A 139      58.051  69.427  84.921  1.00  0.00           C
ATOM   2354  CD  ILE A 139      58.620  68.785  86.190  1.00  0.00           C
ATOM   2358  C   ILE A 139      58.480  68.307  81.252  1.00  0.00           C
ATOM   2359  O   ILE A 139      58.511  67.076  81.212  1.00  0.00           O
ATOM   2360  N   THR A 140      59.152  69.057  80.352  1.00  0.00           N
ATOM   2362  CA  THR A 140      60.280  68.506  79.602  1.00  0.00           C
ATOM   2364  CB  THR A 140      60.252  68.676  78.090  1.00  0.00           C
ATOM   2366  OG1 THR A 140      59.142  67.956  77.572  1.00  0.00           O
ATOM   2368  CG2 THR A 140      61.511  68.046  77.462  1.00  0.00           C
ATOM   2372  C   THR A 140      61.562  69.105  80.121  1.00  0.00           C
ATOM   2373  O   THR A 140      61.791  70.307  80.110  1.00  0.00           O
ATOM   2374  N   TYR A 141      62.472  68.237  80.621  1.00  0.00           N
ATOM   2376  CA  TYR A 141      63.781  68.626  81.072  1.00  0.00           C
ATOM   2378  CB  TYR A 141      63.962  68.286  82.580  1.00  0.00           C
ATOM   2381  CG  TYR A 141      65.271  68.756  83.171  1.00  0.00           C
ATOM   2382  CD1 TYR A 141      65.631  70.116  83.090  1.00  0.00           C
ATOM   2384  CE1 TYR A 141      66.831  70.576  83.650  1.00  0.00           C
ATOM   2386  CZ  TYR A 141      67.712  69.676  84.260  1.00  0.00           C
ATOM   2387  OH  TYR A 141      68.971  70.175  84.701  1.00  0.00           O
ATOM   2389  CD2 TYR A 141      66.141  67.877  83.852  1.00  0.00           C
ATOM   2391  CE2 TYR A 141      67.362  68.337  84.391  1.00  0.00           C
ATOM   2393  C   TYR A 141      64.771  67.877  80.221  1.00  0.00           C
ATOM   2394  O   TYR A 141      64.521  66.737  79.830  1.00  0.00           O
ATOM   2395  N   SER A 142      65.892  68.517  79.870  1.00  0.00           N
ATOM   2397  CA  SER A 142      66.941  67.917  79.071  1.00  0.00           C
ATOM   2399  CB  SER A 142      66.992  68.495  77.631  1.00  0.00           C
ATOM   2402  OG  SER A 142      65.902  68.035  76.840  1.00  0.00           O
ATOM   2404  C   SER A 142      68.282  68.105  79.751  1.00  0.00           C
ATOM   2405  O   SER A 142      68.752  69.227  79.962  1.00  0.00           O
ATOM   2406  N   GLN A 143      68.940  66.995  80.131  1.00  0.00           N
ATOM   2408  CA  GLN A 143      70.120  67.046  80.980  1.00  0.00           C
ATOM   2410  CB  GLN A 143      69.822  66.425  82.370  1.00  0.00           C
ATOM   2413  CG  GLN A 143      71.001  66.337  83.370  1.00  0.00           C
ATOM   2416  CD  GLN A 143      70.660  65.425  84.571  1.00  0.00           C
ATOM   2417  OE1 GLN A 143      69.901  64.465  84.462  1.00  0.00           O
ATOM   2418  NE2 GLN A 143      71.271  65.737  85.742  1.00  0.00           N
ATOM   2421  C   GLN A 143      71.201  66.237  80.301  1.00  0.00           C
ATOM   2422  O   GLN A 143      71.212  65.006  80.382  1.00  0.00           O
ATOM   2423  N   ASN A 144      72.131  66.885  79.581  1.00  0.00           N
ATOM   2425  CA  ASN A 144      73.142  66.207  78.782  1.00  0.00           C
ATOM   2427  CB  ASN A 144      74.262  65.605  79.671  1.00  0.00           C
ATOM   2430  CG  ASN A 144      74.751  66.597  80.712  1.00  0.00           C
ATOM   2431  OD1 ASN A 144      74.182  66.697  81.801  1.00  0.00           O
ATOM   2432  ND2 ASN A 144      75.892  67.245  80.432  1.00  0.00           N
ATOM   2435  C   ASN A 144      72.602  65.087  77.891  1.00  0.00           C
ATOM   2436  O   ASN A 144      73.062  63.946  77.961  1.00  0.00           O
ATOM   2437  N   GLY A 145      71.551  65.285  77.062  1.00  0.00           N
ATOM   2439  CA  GLY A 145      71.112  64.206  76.171  1.00  0.00           C
ATOM   2442  C   GLY A 145      70.102  63.247  76.742  1.00  0.00           C
ATOM   2443  O   GLY A 145      69.462  62.526  75.980  1.00  0.00           O
ATOM   2444  N   LYS A 146      69.901  63.186  78.081  1.00  0.00           N
ATOM   2446  CA  LYS A 146      68.892  62.337  78.701  1.00  0.00           C
ATOM   2448  CB  LYS A 146      69.402  61.607  80.002  1.00  0.00           C
ATOM   2451  CG  LYS A 146      69.271  62.337  81.352  1.00  0.00           C
ATOM   2454  CD  LYS A 146      69.870  61.607  82.580  1.00  0.00           C
ATOM   2457  CE  LYS A 146      71.411  61.586  82.590  1.00  0.00           C
ATOM   2460  NZ  LYS A 146      71.962  60.846  83.731  1.00  0.00           N
ATOM   2464  C   LYS A 146      67.682  63.216  78.980  1.00  0.00           C
ATOM   2465  O   LYS A 146      67.752  64.167  79.771  1.00  0.00           O
ATOM   2466  N   ASN A 147      66.551  62.977  78.281  1.00  0.00           N
ATOM   2468  CA  ASN A 147      65.400  63.866  78.352  1.00  0.00           C
ATOM   2470  CB  ASN A 147      64.822  64.407  77.000  1.00  0.00           C
ATOM   2473  CG  ASN A 147      64.282  63.416  75.971  1.00  0.00           C
ATOM   2474  OD1 ASN A 147      63.121  63.496  75.581  1.00  0.00           O
ATOM   2475  ND2 ASN A 147      65.142  62.526  75.432  1.00  0.00           N
ATOM   2478  C   ASN A 147      64.352  63.216  79.211  1.00  0.00           C
ATOM   2479  O   ASN A 147      63.822  62.146  78.922  1.00  0.00           O
ATOM   2480  N   TRP A 148      64.041  63.866  80.340  1.00  0.00           N
ATOM   2482  CA  TRP A 148      63.121  63.356  81.311  1.00  0.00           C
ATOM   2484  CB  TRP A 148      63.591  63.666  82.751  1.00  0.00           C
ATOM   2487  CG  TRP A 148      64.652  62.717  83.181  1.00  0.00           C
ATOM   2488  CD1 TRP A 148      66.011  62.906  83.242  1.00  0.00           C
ATOM   2490  NE1 TRP A 148      66.631  61.737  83.611  1.00  0.00           N
ATOM   2492  CE2 TRP A 148      65.691  60.786  83.830  1.00  0.00           C
ATOM   2493  CD2 TRP A 148      64.422  61.346  83.572  1.00  0.00           C
ATOM   2494  CE3 TRP A 148      63.282  60.576  83.720  1.00  0.00           C
ATOM   2496  CZ3 TRP A 148      63.410  59.266  84.201  1.00  0.00           C
ATOM   2498  CZ2 TRP A 148      65.821  59.497  84.322  1.00  0.00           C
ATOM   2500  CH2 TRP A 148      64.660  58.746  84.511  1.00  0.00           C
ATOM   2502  C   TRP A 148      61.742  63.907  81.072  1.00  0.00           C
ATOM   2503  O   TRP A 148      61.481  65.105  81.220  1.00  0.00           O
ATOM   2504  N   LYS A 149      60.812  63.026  80.681  1.00  0.00           N
ATOM   2506  CA  LYS A 149      59.422  63.366  80.562  1.00  0.00           C
ATOM   2508  CB  LYS A 149      58.690  62.506  79.511  1.00  0.00           C
ATOM   2511  CG  LYS A 149      57.181  62.766  79.331  1.00  0.00           C
ATOM   2514  CD  LYS A 149      56.811  64.006  78.480  1.00  0.00           C
ATOM   2517  CE  LYS A 149      56.922  65.366  79.190  1.00  0.00           C
ATOM   2520  NZ  LYS A 149      56.481  66.465  78.300  1.00  0.00           N
ATOM   2524  C   LYS A 149      58.760  63.166  81.891  1.00  0.00           C
ATOM   2525  O   LYS A 149      58.681  62.057  82.400  1.00  0.00           O
ATOM   2526  N   VAL A 150      58.261  64.267  82.491  1.00  0.00           N
ATOM   2528  CA  VAL A 150      57.510  64.167  83.731  1.00  0.00           C
ATOM   2530  CB  VAL A 150      57.972  65.087  84.851  1.00  0.00           C
ATOM   2532  CG1 VAL A 150      57.271  64.697  86.181  1.00  0.00           C
ATOM   2536  CG2 VAL A 150      59.501  65.006  84.991  1.00  0.00           C
ATOM   2540  C   VAL A 150      56.091  64.487  83.382  1.00  0.00           C
ATOM   2541  O   VAL A 150      55.812  65.535  82.801  1.00  0.00           O
ATOM   2542  N   VAL A 151      55.182  63.567  83.720  1.00  0.00           N
ATOM   2544  CA  VAL A 151      53.750  63.715  83.580  1.00  0.00           C
ATOM   2546  CB  VAL A 151      53.111  62.686  82.661  1.00  0.00           C
ATOM   2548  CG1 VAL A 151      53.480  62.927  81.190  1.00  0.00           C
ATOM   2552  CG2 VAL A 151      53.492  61.246  83.051  1.00  0.00           C
ATOM   2556  C   VAL A 151      53.142  63.626  84.962  1.00  0.00           C
ATOM   2557  O   VAL A 151      53.550  62.815  85.800  1.00  0.00           O
ATOM   2558  N   TYR A 152      52.141  64.465  85.251  1.00  0.00           N
ATOM   2560  CA  TYR A 152      51.481  64.487  86.532  1.00  0.00           C
ATOM   2562  CB  TYR A 152      51.521  65.885  87.171  1.00  0.00           C
ATOM   2565  CG  TYR A 152      52.931  66.256  87.561  1.00  0.00           C
ATOM   2566  CD1 TYR A 152      53.812  66.885  86.672  1.00  0.00           C
ATOM   2568  CE1 TYR A 152      55.101  67.267  87.081  1.00  0.00           C
ATOM   2570  CZ  TYR A 152      55.502  67.036  88.391  1.00  0.00           C
ATOM   2571  OH  TYR A 152      56.782  67.457  88.811  1.00  0.00           O
ATOM   2573  CD2 TYR A 152      53.361  66.006  88.871  1.00  0.00           C
ATOM   2575  CE2 TYR A 152      54.641  66.407  89.291  1.00  0.00           C
ATOM   2577  C   TYR A 152      50.062  63.987  86.371  1.00  0.00           C
ATOM   2578  O   TYR A 152      49.340  64.296  85.432  1.00  0.00           O
ATOM   2579  N   GLY A 153      49.660  63.107  87.322  1.00  0.00           N
ATOM   2581  CA  GLY A 153      48.300  62.616  87.440  1.00  0.00           C
ATOM   2584  C   GLY A 153      47.521  63.517  88.352  1.00  0.00           C
ATOM   2585  O   GLY A 153      47.701  64.736  88.391  1.00  0.00           O
ATOM   2586  N   GLY A 154      46.611  62.936  89.160  1.00  0.00           N
ATOM   2588  CA  GLY A 154      45.931  63.707  90.201  1.00  0.00           C
ATOM   2591  C   GLY A 154      46.811  64.377  91.231  1.00  0.00           C
ATOM   2592  O   GLY A 154      47.972  64.017  91.441  1.00  0.00           O
ATOM   2593  N   TYR A 155      46.232  65.355  91.941  1.00  0.00           N
ATOM   2595  CA  TYR A 155      46.861  66.165  92.951  1.00  0.00           C
ATOM   2597  CB  TYR A 155      46.861  67.657  92.502  1.00  0.00           C
ATOM   2600  CG  TYR A 155      48.181  67.987  91.851  1.00  0.00           C
ATOM   2601  CD1 TYR A 155      48.500  67.597  90.541  1.00  0.00           C
ATOM   2603  CE1 TYR A 155      49.730  67.987  89.970  1.00  0.00           C
ATOM   2605  CZ  TYR A 155      50.631  68.767  90.691  1.00  0.00           C
ATOM   2606  OH  TYR A 155      51.881  69.127  90.172  1.00  0.00           O
ATOM   2608  CD2 TYR A 155      49.101  68.756  92.561  1.00  0.00           C
ATOM   2610  CE2 TYR A 155      50.301  69.175  91.992  1.00  0.00           C
ATOM   2612  C   TYR A 155      46.120  66.017  94.260  1.00  0.00           C
ATOM   2613  O   TYR A 155      44.891  65.896  94.271  1.00  0.00           O
ATOM   2614  N   ASP A 156      46.832  65.995  95.410  1.00  0.00           N
ATOM   2616  CA  ASP A 156      46.201  65.877  96.711  1.00  0.00           C
ATOM   2618  CB  ASP A 156      47.181  65.366  97.812  1.00  0.00           C
ATOM   2621  CG  ASP A 156      46.642  65.215  99.211  1.00  0.00           C
ATOM   2622  OD1 ASP A 156      45.491  65.627  99.452  1.00  0.00           O
ATOM   2623  OD2 ASP A 156      47.341  64.576 100.041  1.00  0.00           O
ATOM   2624  C   ASP A 156      45.521  67.176  97.071  1.00  0.00           C
ATOM   2625  O   ASP A 156      46.162  68.157  97.410  1.00  0.00           O
ATOM   2626  N   THR A 157      44.181  67.176  97.040  1.00  0.00           N
ATOM   2628  CA  THR A 157      43.402  68.366  97.300  1.00  0.00           C
ATOM   2630  CB  THR A 157      42.152  68.477  96.422  1.00  0.00           C
ATOM   2632  OG1 THR A 157      41.281  67.355  96.501  1.00  0.00           O
ATOM   2634  CG2 THR A 157      42.562  68.567  94.951  1.00  0.00           C
ATOM   2638  C   THR A 157      42.991  68.426  98.760  1.00  0.00           C
ATOM   2639  O   THR A 157      42.152  69.245  99.132  1.00  0.00           O
ATOM   2640  N   LYS A 158      43.570  67.587  99.641  1.00  0.00           N
ATOM   2642  CA  LYS A 158      43.282  67.587 101.061  1.00  0.00           C
ATOM   2644  CB  LYS A 158      43.340  66.157 101.682  1.00  0.00           C
ATOM   2647  CG  LYS A 158      42.282  65.136 101.201  1.00  0.00           C
ATOM   2650  CD  LYS A 158      42.412  64.697  99.721  1.00  0.00           C
ATOM   2653  CE  LYS A 158      41.741  63.377  99.351  1.00  0.00           C
ATOM   2656  NZ  LYS A 158      42.190  62.317 100.271  1.00  0.00           N
ATOM   2660  C   LYS A 158      44.301  68.447 101.781  1.00  0.00           C
ATOM   2661  O   LYS A 158      44.181  68.707 102.970  1.00  0.00           O
ATOM   2662  N   THR A 159      45.332  68.925 101.050  1.00  0.00           N
ATOM   2664  CA  THR A 159      46.281  69.907 101.562  1.00  0.00           C
ATOM   2666  CB  THR A 159      47.701  69.346 101.682  1.00  0.00           C
ATOM   2668  OG1 THR A 159      48.602  70.245 102.331  1.00  0.00           O
ATOM   2670  CG2 THR A 159      48.300  68.956 100.312  1.00  0.00           C
ATOM   2674  C   THR A 159      46.222  71.215 100.800  1.00  0.00           C
ATOM   2675  O   THR A 159      45.701  71.337  99.680  1.00  0.00           O
ATOM   2676  N   GLN A 160      46.752  72.267 101.451  1.00  0.00           N
ATOM   2678  CA  GLN A 160      47.021  73.567 100.901  1.00  0.00           C
ATOM   2680  CB  GLN A 160      46.260  74.666 101.691  1.00  0.00           C
ATOM   2683  CG  GLN A 160      44.761  74.736 101.340  1.00  0.00           C
ATOM   2686  CD  GLN A 160      44.532  75.186  99.892  1.00  0.00           C
ATOM   2687  OE1 GLN A 160      45.262  76.017  99.351  1.00  0.00           O
ATOM   2688  NE2 GLN A 160      43.492  74.627  99.242  1.00  0.00           N
ATOM   2691  C   GLN A 160      48.521  73.855 100.921  1.00  0.00           C
ATOM   2692  O   GLN A 160      49.152  73.715 101.971  1.00  0.00           O
ATOM   2693  N   PRO A 161      49.122  74.307  99.811  1.00  0.00           N
ATOM   2694  CD  PRO A 161      50.472  74.837  99.901  1.00  0.00           C
ATOM   2697  CA  PRO A 161      48.771  74.006  98.421  1.00  0.00           C
ATOM   2699  CB  PRO A 161      49.901  74.596  97.572  1.00  0.00           C
ATOM   2702  CG  PRO A 161      50.681  75.487  98.541  1.00  0.00           C
ATOM   2705  C   PRO A 161      48.651  72.527  98.132  1.00  0.00           C
ATOM   2706  O   PRO A 161      49.381  71.727  98.712  1.00  0.00           O
ATOM   2707  N   ALA A 162      47.780  72.146  97.201  1.00  0.00           N
ATOM   2709  CA  ALA A 162      47.612  70.796  96.751  1.00  0.00           C
ATOM   2711  CB  ALA A 162      46.411  70.705  95.790  1.00  0.00           C
ATOM   2715  C   ALA A 162      48.841  70.267  96.041  1.00  0.00           C
ATOM   2716  O   ALA A 162      49.311  70.826  95.061  1.00  0.00           O
ATOM   2717  N   MET A 163      49.392  69.146  96.542  1.00  0.00           N
ATOM   2719  CA  MET A 163      50.681  68.676  96.091  1.00  0.00           C
ATOM   2721  CB  MET A 163      51.572  68.416  97.322  1.00  0.00           C
ATOM   2724  CG  MET A 163      51.692  69.686  98.181  1.00  0.00           C
ATOM   2727  SD  MET A 163      53.090  69.736  99.312  1.00  0.00           S
ATOM   2728  CE  MET A 163      54.371  69.987  98.072  1.00  0.00           C
ATOM   2732  C   MET A 163      50.521  67.457  95.191  1.00  0.00           C
ATOM   2733  O   MET A 163      49.480  66.796  95.271  1.00  0.00           O
ATOM   2734  N   PRO A 164      51.460  67.135  94.291  1.00  0.00           N
ATOM   2735  CD  PRO A 164      52.742  67.836  94.160  1.00  0.00           C
ATOM   2738  CA  PRO A 164      51.320  66.056  93.312  1.00  0.00           C
ATOM   2740  CB  PRO A 164      52.721  65.977  92.672  1.00  0.00           C
ATOM   2743  CG  PRO A 164      53.340  67.355  92.852  1.00  0.00           C
ATOM   2746  C   PRO A 164      50.931  64.715  93.922  1.00  0.00           C
ATOM   2747  O   PRO A 164      51.652  64.307  94.830  1.00  0.00           O
ATOM   2748  N   ALA A 165      49.852  64.006  93.501  1.00  0.00           N
ATOM   2750  CA  ALA A 165      49.521  62.727  94.111  1.00  0.00           C
ATOM   2752  CB  ALA A 165      47.991  62.566  94.351  1.00  0.00           C
ATOM   2756  C   ALA A 165      50.000  61.537  93.331  1.00  0.00           C
ATOM   2757  O   ALA A 165      50.262  60.466  93.881  1.00  0.00           O
ATOM   2758  N   ASN A 166      50.172  61.706  92.021  1.00  0.00           N
ATOM   2760  CA  ASN A 166      50.611  60.646  91.160  1.00  0.00           C
ATOM   2762  CB  ASN A 166      49.340  60.126  90.432  1.00  0.00           C
ATOM   2765  CG  ASN A 166      48.591  59.027  91.171  1.00  0.00           C
ATOM   2766  OD1 ASN A 166      48.981  58.426  92.171  1.00  0.00           O
ATOM   2767  ND2 ASN A 166      47.391  58.706  90.641  1.00  0.00           N
ATOM   2770  C   ASN A 166      51.551  61.267  90.142  1.00  0.00           C
ATOM   2771  O   ASN A 166      51.190  62.246  89.501  1.00  0.00           O
ATOM   2772  N   MET A 167      52.762  60.697  89.910  1.00  0.00           N
ATOM   2774  CA  MET A 167      53.672  61.215  88.911  1.00  0.00           C
ATOM   2776  CB  MET A 167      54.590  62.376  89.410  1.00  0.00           C
ATOM   2779  CG  MET A 167      55.431  62.067  90.671  1.00  0.00           C
ATOM   2782  SD  MET A 167      56.081  63.535  91.521  1.00  0.00           S
ATOM   2783  CE  MET A 167      57.282  64.105  90.292  1.00  0.00           C
ATOM   2787  C   MET A 167      54.492  60.136  88.251  1.00  0.00           C
ATOM   2788  O   MET A 167      54.841  59.097  88.822  1.00  0.00           O
ATOM   2789  N   GLU A 168      54.800  60.357  86.962  1.00  0.00           N
ATOM   2791  CA  GLU A 168      55.532  59.447  86.120  1.00  0.00           C
ATOM   2793  CB  GLU A 168      54.590  58.715  85.131  1.00  0.00           C
ATOM   2796  CG  GLU A 168      53.971  57.426  85.712  1.00  0.00           C
ATOM   2799  CD  GLU A 168      53.212  56.667  84.641  1.00  0.00           C
ATOM   2800  OE1 GLU A 168      52.160  57.166  84.182  1.00  0.00           O
ATOM   2801  OE2 GLU A 168      53.672  55.557  84.281  1.00  0.00           O
ATOM   2802  C   GLU A 168      56.671  60.147  85.401  1.00  0.00           C
ATOM   2803  O   GLU A 168      56.471  61.166  84.742  1.00  0.00           O
ATOM   2804  N   LEU A 169      57.902  59.616  85.562  1.00  0.00           N
ATOM   2806  CA  LEU A 169      59.122  60.136  84.991  1.00  0.00           C
ATOM   2808  CB  LEU A 169      60.172  60.487  86.072  1.00  0.00           C
ATOM   2811  CG  LEU A 169      59.711  61.556  87.081  1.00  0.00           C
ATOM   2813  CD1 LEU A 169      58.750  61.046  88.160  1.00  0.00           C
ATOM   2817  CD2 LEU A 169      60.922  62.186  87.782  1.00  0.00           C
ATOM   2821  C   LEU A 169      59.722  59.086  84.071  1.00  0.00           C
ATOM   2822  O   LEU A 169      60.000  57.966  84.501  1.00  0.00           O
ATOM   2823  N   THR A 170      59.891  59.427  82.782  1.00  0.00           N
ATOM   2825  CA  THR A 170      60.392  58.517  81.751  1.00  0.00           C
ATOM   2827  CB  THR A 170      59.301  58.096  80.742  1.00  0.00           C
ATOM   2829  OG1 THR A 170      59.152  58.977  79.632  1.00  0.00           O
ATOM   2831  CG2 THR A 170      57.931  58.057  81.431  1.00  0.00           C
ATOM   2835  C   THR A 170      61.631  59.116  81.080  1.00  0.00           C
ATOM   2836  O   THR A 170      61.660  60.296  80.742  1.00  0.00           O
ATOM   2837  N   ASP A 171      62.672  58.267  80.910  1.00  0.00           N
ATOM   2839  CA  ASP A 171      63.862  58.526  80.110  1.00  0.00           C
ATOM   2841  CB  ASP A 171      65.120  58.107  80.930  1.00  0.00           C
ATOM   2844  CG  ASP A 171      66.440  58.567  80.340  1.00  0.00           C
ATOM   2845  OD1 ASP A 171      66.432  59.557  79.570  1.00  0.00           O
ATOM   2846  OD2 ASP A 171      67.492  57.997  80.751  1.00  0.00           O
ATOM   2847  C   ASP A 171      63.752  57.675  78.840  1.00  0.00           C
ATOM   2848  O   ASP A 171      64.690  57.436  78.081  1.00  0.00           O
ATOM   2849  N   GLY A 172      62.551  57.116  78.601  1.00  0.00           N
ATOM   2851  CA  GLY A 172      62.300  56.196  77.521  1.00  0.00           C
ATOM   2854  C   GLY A 172      62.650  54.767  77.840  1.00  0.00           C
ATOM   2855  O   GLY A 172      61.881  53.855  77.551  1.00  0.00           O
ATOM   2856  N   GLY A 173      63.830  54.517  78.440  1.00  0.00           N
ATOM   2858  CA  GLY A 173      64.301  53.186  78.830  1.00  0.00           C
ATOM   2861  C   GLY A 173      64.230  52.927  80.312  1.00  0.00           C
ATOM   2862  O   GLY A 173      64.182  51.776  80.751  1.00  0.00           O
ATOM   2863  N   GLN A 174      64.182  53.995  81.132  1.00  0.00           N
ATOM   2865  CA  GLN A 174      63.911  53.946  82.561  1.00  0.00           C
ATOM   2867  CB  GLN A 174      64.901  54.767  83.451  1.00  0.00           C
ATOM   2870  CG  GLN A 174      66.422  54.436  83.361  1.00  0.00           C
ATOM   2873  CD  GLN A 174      67.312  55.306  84.271  1.00  0.00           C
ATOM   2874  OE1 GLN A 174      68.521  55.477  84.111  1.00  0.00           O
ATOM   2875  NE2 GLN A 174      66.672  55.907  85.301  1.00  0.00           N
ATOM   2878  C   GLN A 174      62.551  54.567  82.792  1.00  0.00           C
ATOM   2879  O   GLN A 174      62.182  55.576  82.190  1.00  0.00           O
ATOM   2880  N   ARG A 175      61.782  53.956  83.712  1.00  0.00           N
ATOM   2882  CA  ARG A 175      60.491  54.447  84.141  1.00  0.00           C
ATOM   2884  CB  ARG A 175      59.381  53.456  83.741  1.00  0.00           C
ATOM   2887  CG  ARG A 175      57.951  53.986  83.892  1.00  0.00           C
ATOM   2890  CD  ARG A 175      57.521  54.587  82.561  1.00  0.00           C
ATOM   2893  NE  ARG A 175      56.102  55.046  82.621  1.00  0.00           N
ATOM   2895  CZ  ARG A 175      55.521  55.466  81.511  1.00  0.00           C
ATOM   2896  NH1 ARG A 175      55.961  55.136  80.321  1.00  0.00           N
ATOM   2899  NH2 ARG A 175      54.472  56.256  81.611  1.00  0.00           N
ATOM   2902  C   ARG A 175      60.472  54.476  85.650  1.00  0.00           C
ATOM   2903  O   ARG A 175      60.722  53.477  86.322  1.00  0.00           O
ATOM   2904  N   ILE A 176      60.101  55.637  86.220  1.00  0.00           N
ATOM   2906  CA  ILE A 176      59.841  55.767  87.642  1.00  0.00           C
ATOM   2908  CB  ILE A 176      60.742  56.776  88.340  1.00  0.00           C
ATOM   2910  CG2 ILE A 176      60.312  56.916  89.830  1.00  0.00           C
ATOM   2914  CG1 ILE A 176      62.230  56.346  88.261  1.00  0.00           C
ATOM   2917  CD  ILE A 176      62.980  56.826  87.001  1.00  0.00           C
ATOM   2921  C   ILE A 176      58.381  56.105  87.840  1.00  0.00           C
ATOM   2922  O   ILE A 176      57.840  57.076  87.300  1.00  0.00           O
ATOM   2923  N   LYS A 177      57.701  55.287  88.660  1.00  0.00           N
ATOM   2925  CA  LYS A 177      56.330  55.497  89.051  1.00  0.00           C
ATOM   2927  CB  LYS A 177      55.480  54.237  88.760  1.00  0.00           C
ATOM   2930  CG  LYS A 177      55.242  54.006  87.271  1.00  0.00           C
ATOM   2933  CD  LYS A 177      54.562  52.666  86.962  1.00  0.00           C
ATOM   2936  CE  LYS A 177      54.480  52.456  85.441  1.00  0.00           C
ATOM   2939  NZ  LYS A 177      53.932  51.146  85.061  1.00  0.00           N
ATOM   2943  C   LYS A 177      56.260  55.817  90.521  1.00  0.00           C
ATOM   2944  O   LYS A 177      56.752  55.066  91.371  1.00  0.00           O
ATOM   2945  N   LEU A 178      55.611  56.947  90.852  1.00  0.00           N
ATOM   2947  CA  LEU A 178      55.462  57.396  92.201  1.00  0.00           C
ATOM   2949  CB  LEU A 178      56.381  58.637  92.410  1.00  0.00           C
ATOM   2952  CG  LEU A 178      56.692  58.977  93.871  1.00  0.00           C
ATOM   2954  CD1 LEU A 178      57.552  60.236  94.021  1.00  0.00           C
ATOM   2958  CD2 LEU A 178      55.392  59.227  94.611  1.00  0.00           C
ATOM   2962  C   LEU A 178      53.971  57.696  92.382  1.00  0.00           C
ATOM   2963  O   LEU A 178      53.391  58.506  91.660  1.00  0.00           O
ATOM   2964  N   LYS A 179      53.321  57.036  93.361  1.00  0.00           N
ATOM   2966  CA  LYS A 179      51.992  57.376  93.811  1.00  0.00           C
ATOM   2968  CB  LYS A 179      51.021  56.186  93.650  1.00  0.00           C
ATOM   2971  CG  LYS A 179      50.791  55.726  92.211  1.00  0.00           C
ATOM   2974  CD  LYS A 179      49.800  54.557  92.190  1.00  0.00           C
ATOM   2977  CE  LYS A 179      49.241  54.256  90.821  1.00  0.00           C
ATOM   2980  NZ  LYS A 179      48.230  55.277  90.461  1.00  0.00           N
ATOM   2984  C   LYS A 179      52.001  57.657  95.292  1.00  0.00           C
ATOM   2985  O   LYS A 179      52.500  56.846  96.061  1.00  0.00           O
ATOM   2986  N   MET A 180      51.432  58.776  95.771  1.00  0.00           N
ATOM   2988  CA  MET A 180      51.390  59.086  97.180  1.00  0.00           C
ATOM   2990  CB  MET A 180      52.181  60.347  97.602  1.00  0.00           C
ATOM   2993  CG  MET A 180      52.011  61.556  96.682  1.00  0.00           C
ATOM   2996  SD  MET A 180      53.012  61.506  95.161  1.00  0.00           S
ATOM   2997  CE  MET A 180      54.532  62.346  95.681  1.00  0.00           C
ATOM   3001  C   MET A 180      49.992  59.086  97.771  1.00  0.00           C
ATOM   3002  O   MET A 180      49.030  59.657  97.251  1.00  0.00           O
ATOM   3003  N   ASP A 181      49.870  58.416  98.931  1.00  0.00           N
ATOM   3005  CA  ASP A 181      48.722  58.317  99.800  1.00  0.00           C
ATOM   3007  CB  ASP A 181      49.082  57.465 101.041  1.00  0.00           C
ATOM   3010  CG  ASP A 181      49.371  56.006 100.771  1.00  0.00           C
ATOM   3011  OD1 ASP A 181      49.861  55.637  99.680  1.00  0.00           O
ATOM   3012  OD2 ASP A 181      49.322  55.245 101.781  1.00  0.00           O
ATOM   3013  C   ASP A 181      48.291  59.657 100.361  1.00  0.00           C
ATOM   3014  O   ASP A 181      47.111  59.956 100.551  1.00  0.00           O
ATOM   3015  N   ASN A 182      49.282  60.477 100.761  1.00  0.00           N
ATOM   3017  CA  ASN A 182      49.051  61.756 101.382  1.00  0.00           C
ATOM   3019  CB  ASN A 182      48.391  61.667 102.792  1.00  0.00           C
ATOM   3022  CG  ASN A 182      49.222  60.796 103.731  1.00  0.00           C
ATOM   3023  OD1 ASN A 182      50.332  61.146 104.132  1.00  0.00           O
ATOM   3024  ND2 ASN A 182      48.681  59.606 104.080  1.00  0.00           N
ATOM   3027  C   ASN A 182      50.332  62.556 101.431  1.00  0.00           C
ATOM   3028  O   ASN A 182      51.422  62.096 101.142  1.00  0.00           O
ATOM   3029  N   TRP A 183      50.140  63.816 101.861  1.00  0.00           N
ATOM   3031  CA  TRP A 183      51.162  64.745 102.251  1.00  0.00           C
ATOM   3033  CB  TRP A 183      51.172  65.947 101.291  1.00  0.00           C
ATOM   3036  CG  TRP A 183      51.701  65.605  99.940  1.00  0.00           C
ATOM   3037  CD1 TRP A 183      51.050  64.987  98.922  1.00  0.00           C
ATOM   3039  NE1 TRP A 183      51.881  64.926  97.831  1.00  0.00           N
ATOM   3041  CE2 TRP A 183      53.061  65.495  98.132  1.00  0.00           C
ATOM   3042  CD2 TRP A 183      53.002  65.947  99.462  1.00  0.00           C
ATOM   3043  CE3 TRP A 183      54.090  66.586 100.041  1.00  0.00           C
ATOM   3045  CZ3 TRP A 183      55.201  66.807  99.242  1.00  0.00           C
ATOM   3047  CZ2 TRP A 183      54.181  65.705  97.341  1.00  0.00           C
ATOM   3049  CH2 TRP A 183      55.262  66.366  97.922  1.00  0.00           C
ATOM   3051  C   TRP A 183      50.870  65.285 103.642  1.00  0.00           C
ATOM   3052  O   TRP A 183      49.722  65.396 104.051  1.00  0.00           O
ATOM   3053  N   ILE A 184      51.922  65.686 104.361  1.00  0.00           N
ATOM   3055  CA  ILE A 184      51.840  66.517 105.562  1.00  0.00           C
ATOM   3057  CB  ILE A 184      52.082  65.705 106.851  1.00  0.00           C
ATOM   3059  CG2 ILE A 184      53.391  64.907 106.771  1.00  0.00           C
ATOM   3063  CG1 ILE A 184      52.172  66.616 108.090  1.00  0.00           C
ATOM   3066  CD  ILE A 184      52.500  65.907 109.410  1.00  0.00           C
ATOM   3070  C   ILE A 184      52.801  67.686 105.370  1.00  0.00           C
ATOM   3071  O   ILE A 184      53.922  67.496 104.901  1.00  0.00           O
ATOM   3072  N   VAL A 185      52.370  68.956 105.641  1.00  0.00           N
ATOM   3074  CA  VAL A 185      53.160  70.146 105.292  1.00  0.00           C
ATOM   3076  CB  VAL A 185      52.742  70.786 103.980  1.00  0.00           C
ATOM   3078  CG1 VAL A 185      53.082  69.866 102.801  1.00  0.00           C
ATOM   3082  CG2 VAL A 185      51.271  71.277 103.980  1.00  0.00           C
ATOM   3086  C   VAL A 185      53.102  71.237 106.352  1.00  0.00           C
ATOM   3087  O   VAL A 185      52.090  71.377 107.050  1.00  0.00           O
ATOM   3088  N   LYS A 186      54.192  72.017 106.511  1.00  0.00           N
ATOM   3090  CA  LYS A 186      54.340  73.087 107.492  1.00  0.00           C
ATOM   3092  CB  LYS A 186      55.361  72.777 108.632  1.00  0.00           C
ATOM   3095  CG  LYS A 186      55.161  71.506 109.462  1.00  0.00           C
ATOM   3098  CD  LYS A 186      53.981  71.565 110.432  1.00  0.00           C
ATOM   3101  CE  LYS A 186      53.922  70.285 111.271  1.00  0.00           C
ATOM   3104  NZ  LYS A 186      52.580  70.136 111.851  1.00  0.00           N
ATOM   3108  C   LYS A 186      55.000  74.307 106.812  1.00  0.00           C
ATOM   3109  OT1 LYS A 186      55.821  74.086 105.871  1.00  0.00           O
ATOM   3110  OT2 LYS A 186      54.820  75.456 107.311  1.00  0.00           O
ATOM   3111  NH3 POPEB 187      45.182 111.157  71.431  1.00  0.00           N
ATOM   3115  C12 POPEB 187      44.441 109.956  71.941  1.00  0.00           C
ATOM   3118  C11 POPEB 187      43.881 109.137  70.761  1.00  0.00           C
ATOM   3121  P   POPEB 187      41.292 109.146  71.001  1.00  0.00           P
ATOM   3122  O13 POPEB 187      40.221 108.186  71.381  1.00  0.00           O
ATOM   3123  O14 POPEB 187      41.341 110.426  71.742  1.00  0.00           O
ATOM   3124  O11 POPEB 187      41.190 109.475  69.471  1.00  0.00           O
ATOM   3125  O12 POPEB 187      42.692 108.417  71.111  1.00  0.00           O
ATOM   3126  C1  POPEB 187      39.951 109.816  68.830  1.00  0.00           C
ATOM   3129  C2  POPEB 187      39.322 108.626  68.051  1.00  0.00           C
ATOM   3131  O21 POPEB 187      40.262 108.126  67.090  1.00  0.00           O
ATOM   3132  C21 POPEB 187      41.000 107.096  67.451  1.00  0.00           C
ATOM   3133  O22 POPEB 187      41.011 106.536  68.521  1.00  0.00           O
ATOM   3134  C22 POPEB 187      41.752 106.616  66.201  1.00  0.00           C
ATOM   3137  C3  POPEB 187      38.041 109.067  67.280  1.00  0.00           C
ATOM   3140  O31 POPEB 187      37.282 107.945  66.771  1.00  0.00           O
ATOM   3141  C31 POPEB 187      37.510 107.577  65.511  1.00  0.00           C
ATOM   3142  O32 POPEB 187      38.261 108.105  64.721  1.00  0.00           O
ATOM   3143  C32 POPEB 187      36.611 106.377  65.160  1.00  0.00           C
ATOM   3146  C23 POPEB 187      42.141 105.127  66.311  1.00  0.00           C
ATOM   3149  C24 POPEB 187      42.552 104.475  64.980  1.00  0.00           C
ATOM   3152  C25 POPEB 187      43.651 105.227  64.222  1.00  0.00           C
ATOM   3155  C26 POPEB 187      44.181 104.417  63.032  1.00  0.00           C
ATOM   3158  C27 POPEB 187      45.381 105.106  62.361  1.00  0.00           C
ATOM   3161  C28 POPEB 187      45.791 104.557  60.981  1.00  0.00           C
ATOM   3164  C29 POPEB 187      44.701 104.727  59.951  1.00  0.00           C
ATOM   3166 0C21 POPEB 187      44.800 104.496  58.640  1.00  0.00           C
ATOM   3168 1C21 POPEB 187      46.021 104.017  57.901  1.00  0.00           C
ATOM   3171 2C21 POPEB 187      45.861 104.165  56.382  1.00  0.00           C
ATOM   3174 3C21 POPEB 187      47.062 103.646  55.582  1.00  0.00           C
ATOM   3177 4C21 POPEB 187      46.931 103.867  54.060  1.00  0.00           C
ATOM   3180 5C21 POPEB 187      45.730 103.137  53.451  1.00  0.00           C
ATOM   3183 6C21 POPEB 187      45.761 103.156  51.910  1.00  0.00           C
ATOM   3186 7C21 POPEB 187      44.750 102.206  51.280  1.00  0.00           C
ATOM   3189 8C21 POPEB 187      44.912 102.087  49.762  1.00  0.00           C
ATOM   3193  C33 POPEB 187      37.391 105.156  64.602  1.00  0.00           C
ATOM   3196  C34 POPEB 187      36.431 104.126  64.001  1.00  0.00           C
ATOM   3199  C35 POPEB 187      37.102 103.036  63.141  1.00  0.00           C
ATOM   3202  C36 POPEB 187      36.881 101.607  63.650  1.00  0.00           C
ATOM   3205  C37 POPEB 187      37.041 100.556  62.540  1.00  0.00           C
ATOM   3208  C38 POPEB 187      37.451  99.165  63.042  1.00  0.00           C
ATOM   3211  C39 POPEB 187      36.431  98.495  63.962  1.00  0.00           C
ATOM   3214 0C31 POPEB 187      36.992  97.215  64.591  1.00  0.00           C
ATOM   3217 1C31 POPEB 187      35.902  96.327  65.191  1.00  0.00           C
ATOM   3220 2C31 POPEB 187      36.451  95.257  66.150  1.00  0.00           C
ATOM   3223 3C31 POPEB 187      35.451  94.116  66.392  1.00  0.00           C
ATOM   3226 4C31 POPEB 187      35.562  92.997  65.352  1.00  0.00           C
ATOM   3229 5C31 POPEB 187      34.672  91.786  65.701  1.00  0.00           C
ATOM   3232 6C31 POPEB 187      34.870  90.616  64.742  1.00  0.00           C
ATOM   3236  NH3 POPEC 188     107.090  28.046  26.940  1.00  0.00           N
ATOM   3240  C12 POPEC 188     108.470  27.497  27.101  1.00  0.00           C
ATOM   3243  C11 POPEC 188     109.492  28.626  27.150  1.00  0.00           C
ATOM   3246  P   POPEC 188     111.950  29.126  27.670  1.00  0.00           P
ATOM   3247  O13 POPEC 188     112.971  28.606  26.750  1.00  0.00           O
ATOM   3248  O14 POPEC 188     111.411  30.486  27.471  1.00  0.00           O
ATOM   3249  O11 POPEC 188     112.521  29.006  29.142  1.00  0.00           O
ATOM   3250  O12 POPEC 188     110.711  28.125  27.691  1.00  0.00           O
ATOM   3251  C1  POPEC 188     111.761  29.356  30.300  1.00  0.00           C
ATOM   3254  C2  POPEC 188     111.012  28.137  30.911  1.00  0.00           C
ATOM   3256  O21 POPEC 188     110.921  28.316  32.340  1.00  0.00           O
ATOM   3257  C21 POPEC 188     109.801  28.846  32.771  1.00  0.00           C
ATOM   3258  O22 POPEC 188     108.962  29.387  32.081  1.00  0.00           O
ATOM   3259  C22 POPEC 188     109.661  28.536  34.261  1.00  0.00           C
ATOM   3262  C3  POPEC 188     111.751  26.786  30.640  1.00  0.00           C
ATOM   3265  O31 POPEC 188     111.502  25.796  31.651  1.00  0.00           O
ATOM   3266  C31 POPEC 188     110.340  25.156  31.621  1.00  0.00           C
ATOM   3267  O32 POPEC 188     109.501  25.256  30.731  1.00  0.00           O
ATOM   3268  C32 POPEC 188     110.291  24.236  32.860  1.00  0.00           C
ATOM   3271  C23 POPEC 188     110.781  29.147  35.142  1.00  0.00           C
ATOM   3274  C24 POPEC 188     110.932  28.416  36.480  1.00  0.00           C
ATOM   3277  C25 POPEC 188     111.511  29.326  37.571  1.00  0.00           C
ATOM   3280  C26 POPEC 188     111.502  28.676  38.962  1.00  0.00           C
ATOM   3283  C27 POPEC 188     111.791  29.686  40.082  1.00  0.00           C
ATOM   3286  C28 POPEC 188     111.292  29.226  41.472  1.00  0.00           C
ATOM   3289  C29 POPEC 188     112.062  28.057  42.021  1.00  0.00           C
ATOM   3291 0C21 POPEC 188     112.612  27.946  43.250  1.00  0.00           C
ATOM   3293 1C21 POPEC 188     112.602  29.006  44.332  1.00  0.00           C
ATOM   3296 2C21 POPEC 188     113.962  29.136  45.051  1.00  0.00           C
ATOM   3299 3C21 POPEC 188     114.300  27.986  46.000  1.00  0.00           C
ATOM   3302 4C21 POPEC 188     115.410  28.376  46.981  1.00  0.00           C
ATOM   3305 5C21 POPEC 188     115.711  27.326  48.070  1.00  0.00           C
ATOM   3308 6C21 POPEC 188     114.541  27.056  49.011  1.00  0.00           C
ATOM   3311 7C21 POPEC 188     115.000  26.696  50.431  1.00  0.00           C
ATOM   3314 8C21 POPEC 188     113.862  26.196  51.332  1.00  0.00           C
ATOM   3318  C33 POPEC 188     108.911  23.776  33.460  1.00  0.00           C
ATOM   3321  C34 POPEC 188     108.291  22.567  32.751  1.00  0.00           C
ATOM   3324  C35 POPEC 188     107.192  21.786  33.481  1.00  0.00           C
ATOM   3327  C36 POPEC 188     107.581  20.936  34.710  1.00  0.00           C
ATOM   3330  C37 POPEC 188     106.301  20.366  35.341  1.00  0.00           C
ATOM   3333  C38 POPEC 188     106.381  19.826  36.771  1.00  0.00           C
ATOM   3336  C39 POPEC 188     106.880  18.376  36.781  1.00  0.00           C
ATOM   3339 0C31 POPEC 188     106.931  17.746  38.172  1.00  0.00           C
ATOM   3342 1C31 POPEC 188     107.901  16.566  38.190  1.00  0.00           C
ATOM   3345 2C31 POPEC 188     107.752  15.637  39.402  1.00  0.00           C
ATOM   3348 3C31 POPEC 188     108.081  16.326  40.731  1.00  0.00           C
ATOM   3351 4C31 POPEC 188     108.151  15.326  41.881  1.00  0.00           C
ATOM   3354 5C31 POPEC 188     108.461  15.966  43.231  1.00  0.00           C
ATOM   3357 6C31 POPEC 188     108.712  14.916  44.311  1.00  0.00           C
ATOM   3361  NH3 POPED 189      70.691  49.837  27.511  1.00  0.00           N
ATOM   3365  C12 POPED 189      71.411  48.746  26.750  1.00  0.00           C
ATOM   3368  C11 POPED 189      70.940  47.317  27.101  1.00  0.00           C
ATOM   3371  P   POPED 189      71.392  44.796  26.551  1.00  0.00           P
ATOM   3372  O13 POPED 189      69.971  44.366  26.591  1.00  0.00           O
ATOM   3373  O14 POPED 189      72.352  43.977  25.792  1.00  0.00           O
ATOM   3374  O11 POPED 189      71.941  44.776  28.031  1.00  0.00           O
ATOM   3375  O12 POPED 189      71.562  46.346  26.242  1.00  0.00           O
ATOM   3376  C1  POPED 189      71.172  44.177  29.072  1.00  0.00           C
ATOM   3379  C2  POPED 189      71.992  44.286  30.371  1.00  0.00           C
ATOM   3381  O21 POPED 189      71.502  43.556  31.521  1.00  0.00           O
ATOM   3382  C21 POPED 189      70.271  43.785  31.931  1.00  0.00           C
ATOM   3383  O22 POPED 189      69.371  44.276  31.271  1.00  0.00           O
ATOM   3384  C22 POPED 189      70.182  43.447  33.422  1.00  0.00           C
ATOM   3387  C3  POPED 189      72.370  45.737  30.742  1.00  0.00           C
ATOM   3390  O31 POPED 189      73.422  45.705  31.722  1.00  0.00           O
ATOM   3391  C31 POPED 189      74.660  45.786  31.262  1.00  0.00           C
ATOM   3392  O32 POPED 189      74.980  46.096  30.132  1.00  0.00           O
ATOM   3393  C32 POPED 189      75.631  45.336  32.340  1.00  0.00           C
ATOM   3396  C23 POPED 189      70.902  44.497  34.320  1.00  0.00           C
ATOM   3399  C24 POPED 189      72.242  44.076  34.941  1.00  0.00           C
ATOM   3402  C25 POPED 189      72.111  43.326  36.280  1.00  0.00           C
ATOM   3405  C26 POPED 189      73.451  43.216  37.042  1.00  0.00           C
ATOM   3408  C27 POPED 189      73.690  41.906  37.792  1.00  0.00           C
ATOM   3411  C28 POPED 189      75.042  41.947  38.521  1.00  0.00           C
ATOM   3414  C29 POPED 189      75.492  40.616  39.082  1.00  0.00           C
ATOM   3416 0C21 POPED 189      76.201  40.427  40.211  1.00  0.00           C
ATOM   3418 1C21 POPED 189      76.681  41.506  41.140  1.00  0.00           C
ATOM   3421 2C21 POPED 189      78.121  41.306  41.642  1.00  0.00           C
ATOM   3424 3C21 POPED 189      78.551  42.486  42.530  1.00  0.00           C
ATOM   3427 4C21 POPED 189      79.761  42.215  43.432  1.00  0.00           C
ATOM   3430 5C21 POPED 189      79.471  41.316  44.650  1.00  0.00           C
ATOM   3433 6C21 POPED 189      78.392  41.866  45.602  1.00  0.00           C
ATOM   3436 7C21 POPED 189      78.331  41.096  46.922  1.00  0.00           C
ATOM   3439 8C21 POPED 189      77.251  41.616  47.871  1.00  0.00           C
ATOM   3443  C33 POPED 189      76.362  46.537  32.990  1.00  0.00           C
ATOM   3446  C34 POPED 189      77.871  46.477  32.821  1.00  0.00           C
ATOM   3449  C35 POPED 189      78.551  45.406  33.681  1.00  0.00           C
ATOM   3452  C36 POPED 189      80.072  45.536  33.562  1.00  0.00           C
ATOM   3455  C37 POPED 189      80.830  44.926  34.731  1.00  0.00           C
ATOM   3458  C38 POPED 189      82.301  45.347  34.742  1.00  0.00           C
ATOM   3461  C39 POPED 189      83.081  44.926  35.992  1.00  0.00           C
ATOM   3464 0C31 POPED 189      82.922  43.447  36.361  1.00  0.00           C
ATOM   3467 1C31 POPED 189      83.911  42.987  37.441  1.00  0.00           C
ATOM   3470 2C31 POPED 189      84.972  42.006  36.922  1.00  0.00           C
ATOM   3473 3C31 POPED 189      85.981  41.646  38.021  1.00  0.00           C
ATOM   3476 4C31 POPED 189      86.840  40.436  37.670  1.00  0.00           C
ATOM   3479 5C31 POPED 189      88.330  40.646  37.931  1.00  0.00           C
ATOM   3482 6C31 POPED 189      89.121  39.357  37.712  1.00  0.00           C
ATOM   3486  NH3 POPEE 190     126.552  83.837  30.560  1.00  0.00           N
ATOM   3490  C12 POPEE 190     126.142  85.247  30.282  1.00  0.00           C
ATOM   3493  C11 POPEE 190     126.191  85.546  28.780  1.00  0.00           C
ATOM   3496  P   POPEE 190     126.941  87.945  27.971  1.00  0.00           P
ATOM   3497  O13 POPEE 190     127.682  87.297  26.870  1.00  0.00           O
ATOM   3498  O14 POPEE 190     126.242  89.207  27.641  1.00  0.00           O
ATOM   3499  O11 POPEE 190     127.872  88.156  29.232  1.00  0.00           O
ATOM   3500  O12 POPEE 190     125.882  86.917  28.541  1.00  0.00           O
ATOM   3501  C1  POPEE 190     127.942  89.456  29.840  1.00  0.00           C
ATOM   3504  C2  POPEE 190     126.742  89.755  30.781  1.00  0.00           C
ATOM   3506  O21 POPEE 190     127.102  90.855  31.642  1.00  0.00           O
ATOM   3507  C21 POPEE 190     127.921  90.626  32.652  1.00  0.00           C
ATOM   3508  O22 POPEE 190     128.411  89.576  33.000  1.00  0.00           O
ATOM   3509  C22 POPEE 190     128.191  91.996  33.281  1.00  0.00           C
ATOM   3512  C3  POPEE 190     126.231  88.505  31.550  1.00  0.00           C
ATOM   3515  O31 POPEE 190     125.501  88.867  32.751  1.00  0.00           O
ATOM   3516  C31 POPEE 190     125.411  87.887  33.621  1.00  0.00           C
ATOM   3517  O32 POPEE 190     125.892  86.766  33.502  1.00  0.00           O
ATOM   3518  C32 POPEE 190     124.550  88.337  34.801  1.00  0.00           C
ATOM   3521  C23 POPEE 190     129.132  91.956  34.500  1.00  0.00           C
ATOM   3524  C24 POPEE 190     128.361  92.096  35.802  1.00  0.00           C
ATOM   3527  C25 POPEE 190     129.301  92.167  37.010  1.00  0.00           C
ATOM   3530  C26 POPEE 190     128.551  92.477  38.302  1.00  0.00           C
ATOM   3533  C27 POPEE 190     129.512  92.796  39.461  1.00  0.00           C
ATOM   3536  C28 POPEE 190     128.812  92.796  40.821  1.00  0.00           C
ATOM   3539  C29 POPEE 190     128.792  91.406  41.402  1.00  0.00           C
ATOM   3541 0C21 POPEE 190     129.452  90.977  42.501  1.00  0.00           C
ATOM   3543 1C21 POPEE 190     130.352  91.796  43.391  1.00  0.00           C
ATOM   3546 2C21 POPEE 190     129.702  92.186  44.732  1.00  0.00           C
ATOM   3549 3C21 POPEE 190     129.251  90.977  45.570  1.00  0.00           C
ATOM   3552 4C21 POPEE 190     128.482  91.377  46.832  1.00  0.00           C
ATOM   3555 5C21 POPEE 190     129.372  91.455  48.082  1.00  0.00           C
ATOM   3558 6C21 POPEE 190     128.632  92.096  49.262  1.00  0.00           C
ATOM   3561 7C21 POPEE 190     129.262  91.747  50.611  1.00  0.00           C
ATOM   3564 8C21 POPEE 190     128.471  92.297  51.800  1.00  0.00           C
ATOM   3568  C33 POPEE 190     124.930  87.617  36.111  1.00  0.00           C
ATOM   3571  C34 POPEE 190     124.010  87.945  37.291  1.00  0.00           C
ATOM   3574  C35 POPEE 190     124.440  89.116  38.190  1.00  0.00           C
ATOM   3577  C36 POPEE 190     124.241  90.497  37.571  1.00  0.00           C
ATOM   3580  C37 POPEE 190     124.501  91.626  38.590  1.00  0.00           C
ATOM   3583  C38 POPEE 190     124.521  93.006  37.920  1.00  0.00           C
ATOM   3586  C39 POPEE 190     124.670  94.176  38.892  1.00  0.00           C
ATOM   3589 0C31 POPEE 190     123.420  94.417  39.742  1.00  0.00           C
ATOM   3592 1C31 POPEE 190     123.290  95.877  40.211  1.00  0.00           C
ATOM   3595 2C31 POPEE 190     121.951  96.175  40.912  1.00  0.00           C
ATOM   3598 3C31 POPEE 190     121.931  95.746  42.381  1.00  0.00           C
ATOM   3601 4C31 POPEE 190     120.751  96.377  43.140  1.00  0.00           C
ATOM   3604 5C31 POPEE 190     120.900  96.286  44.662  1.00  0.00           C
ATOM   3607 6C31 POPEE 190     119.991  97.255  45.410  1.00  0.00           C
ATOM   3611  NH3 POPEF 191     125.322 126.266  28.011  1.00  0.00           N
ATOM   3615  C12 POPEF 191     124.321 125.865  26.940  1.00  0.00           C
ATOM   3618  C11 POPEF 191     124.991 125.165  25.731  1.00  0.00           C
ATOM   3621  P   POPEF 191     127.192 123.906  26.271  1.00  0.00           P
ATOM   3622  O13 POPEF 191     127.503 125.036  27.171  1.00  0.00           O
ATOM   3623  O14 POPEF 191     127.863 123.936  24.951  1.00  0.00           O
ATOM   3624  O11 POPEF 191     127.451 122.525  27.000  1.00  0.00           O
ATOM   3625  O12 POPEF 191     125.632 123.926  26.061  1.00  0.00           O
ATOM   3626  C1  POPEF 191     128.441 122.487  28.050  1.00  0.00           C
ATOM   3629  C2  POPEF 191     127.803 122.705  29.461  1.00  0.00           C
ATOM   3631  O21 POPEF 191     128.533 122.087  30.542  1.00  0.00           O
ATOM   3632  C21 POPEF 191     128.523 120.766  30.601  1.00  0.00           C
ATOM   3633  O22 POPEF 191     128.363 120.016  29.650  1.00  0.00           O
ATOM   3634  C22 POPEF 191     128.542 120.305  32.052  1.00  0.00           C
ATOM   3637  C3  POPEF 191     126.292 122.307  29.542  1.00  0.00           C
ATOM   3640  O31 POPEF 191     125.762 122.587  30.861  1.00  0.00           O
ATOM   3641  C31 POPEF 191     125.261 123.806  31.012  1.00  0.00           C
ATOM   3642  O32 POPEF 191     125.221 124.667  30.142  1.00  0.00           O
ATOM   3643  C32 POPEF 191     124.762 123.977  32.431  1.00  0.00           C
ATOM   3646  C23 POPEF 191     127.273 119.475  32.312  1.00  0.00           C
ATOM   3649  C24 POPEF 191     127.033 119.137  33.791  1.00  0.00           C
ATOM   3652  C25 POPEF 191     125.872 118.146  33.980  1.00  0.00           C
ATOM   3655  C26 POPEF 191     124.571 118.605  33.312  1.00  0.00           C
ATOM   3658  C27 POPEF 191     123.381 117.635  33.471  1.00  0.00           C
ATOM   3661  C28 POPEF 191     122.462 117.945  34.672  1.00  0.00           C
ATOM   3664  C29 POPEF 191     122.871 117.276  35.951  1.00  0.00           C
ATOM   3666 0C21 POPEF 191     122.311 116.175  36.472  1.00  0.00           C
ATOM   3668 1C21 POPEF 191     121.161 115.407  35.861  1.00  0.00           C
ATOM   3671 2C21 POPEF 191     120.681 114.247  36.761  1.00  0.00           C
ATOM   3674 3C21 POPEF 191     121.621 113.027  36.810  1.00  0.00           C
ATOM   3677 4C21 POPEF 191     121.721 112.355  38.201  1.00  0.00           C
ATOM   3680 5C21 POPEF 191     120.431 111.657  38.660  1.00  0.00           C
ATOM   3683 6C21 POPEF 191     120.410 111.315  40.160  1.00  0.00           C
ATOM   3686 7C21 POPEF 191     119.032 110.777  40.591  1.00  0.00           C
ATOM   3689 8C21 POPEF 191     118.862 110.566  42.092  1.00  0.00           C
ATOM   3693  C33 POPEF 191     123.221 123.967  32.451  1.00  0.00           C
ATOM   3696  C34 POPEF 191     122.651 123.856  33.871  1.00  0.00           C
ATOM   3699  C35 POPEF 191     122.910 122.477  34.510  1.00  0.00           C
ATOM   3702  C36 POPEF 191     122.430 122.425  35.960  1.00  0.00           C
ATOM   3705  C37 POPEF 191     123.330 121.555  36.851  1.00  0.00           C
ATOM   3708  C38 POPEF 191     123.141 121.796  38.352  1.00  0.00           C
ATOM   3711  C39 POPEF 191     123.260 123.286  38.701  1.00  0.00           C
ATOM   3714 0C31 POPEF 191     123.841 123.557  40.090  1.00  0.00           C
ATOM   3717 1C31 POPEF 191     124.251 125.025  40.231  1.00  0.00           C
ATOM   3720 2C31 POPEF 191     125.011 125.296  41.521  1.00  0.00           C
ATOM   3723 3C31 POPEF 191     124.102 125.247  42.752  1.00  0.00           C
ATOM   3726 4C31 POPEF 191     124.871 125.616  44.011  1.00  0.00           C
ATOM   3729 5C31 POPEF 191     124.002 125.465  45.261  1.00  0.00           C
ATOM   3732 6C31 POPEF 191     124.720 125.896  46.532  1.00  0.00           C
ATOM   3736  NH3 POPEG 192      92.201   5.206  29.892  1.00  0.00           N
ATOM   3740  C12 POPEG 192      91.742   6.626  29.732  1.00  0.00           C
ATOM   3743  C11 POPEG 192      92.951   7.526  29.461  1.00  0.00           C
ATOM   3746  P   POPEG 192      92.122   9.746  30.711  1.00  0.00           P
ATOM   3747  O13 POPEG 192      93.181  10.686  31.142  1.00  0.00           O
ATOM   3748  O14 POPEG 192      90.821  10.326  30.331  1.00  0.00           O
ATOM   3749  O11 POPEG 192      91.840   8.786  31.931  1.00  0.00           O
ATOM   3750  O12 POPEG 192      92.612   8.896  29.481  1.00  0.00           O
ATOM   3751  C1  POPEG 192      92.951   8.266  32.692  1.00  0.00           C
ATOM   3754  C2  POPEG 192      93.442   9.136  33.871  1.00  0.00           C
ATOM   3756  O21 POPEG 192      94.212   8.226  34.682  1.00  0.00           O
ATOM   3757  C21 POPEG 192      95.471   8.526  34.812  1.00  0.00           C
ATOM   3758  O22 POPEG 192      96.031   9.516  34.361  1.00  0.00           O
ATOM   3759  C22 POPEG 192      96.152   7.466  35.690  1.00  0.00           C
ATOM   3762  C3  POPEG 192      92.391   9.796  34.812  1.00  0.00           C
ATOM   3765  O31 POPEG 192      93.102  10.336  35.951  1.00  0.00           O
ATOM   3766  C31 POPEG 192      92.761  11.536  36.382  1.00  0.00           C
ATOM   3767  O32 POPEG 192      91.751  12.156  36.070  1.00  0.00           O
ATOM   3768  C32 POPEG 192      93.831  12.096  37.312  1.00  0.00           C
ATOM   3771  C23 POPEG 192      96.800   8.056  36.972  1.00  0.00           C
ATOM   3774  C24 POPEG 192      96.051   7.716  38.271  1.00  0.00           C
ATOM   3777  C25 POPEG 192      96.401   8.616  39.472  1.00  0.00           C
ATOM   3780  C26 POPEG 192      97.551   8.146  40.371  1.00  0.00           C
ATOM   3783  C27 POPEG 192      97.602   8.916  41.701  1.00  0.00           C
ATOM   3786  C28 POPEG 192      98.841   8.626  42.582  1.00  0.00           C
ATOM   3789  C29 POPEG 192     100.102   9.326  42.112  1.00  0.00           C
ATOM   3791 0C21 POPEG 192     100.802  10.286  42.761  1.00  0.00           C
ATOM   3793 1C21 POPEG 192     100.492  10.866  44.121  1.00  0.00           C
ATOM   3796 2C21 POPEG 192     101.701  10.956  45.082  1.00  0.00           C
ATOM   3799 3C21 POPEG 192     101.250  11.176  46.532  1.00  0.00           C
ATOM   3802 4C21 POPEG 192     102.402  11.356  47.541  1.00  0.00           C
ATOM   3805 5C21 POPEG 192     101.891  11.516  48.990  1.00  0.00           C
ATOM   3808 6C21 POPEG 192     101.271  12.886  49.291  1.00  0.00           C
ATOM   3811 7C21 POPEG 192     100.690  13.006  50.701  1.00  0.00           C
ATOM   3814 8C21 POPEG 192     100.061  14.376  50.982  1.00  0.00           C
ATOM   3818  C33 POPEG 192      94.032  11.246  38.580  1.00  0.00           C
ATOM   3821  C34 POPEG 192      94.751  12.026  39.692  1.00  0.00           C
ATOM   3824  C35 POPEG 192      93.841  13.056  40.361  1.00  0.00           C
ATOM   3827  C36 POPEG 192      94.482  13.706  41.602  1.00  0.00           C
ATOM   3830  C37 POPEG 192      95.581  14.726  41.271  1.00  0.00           C
ATOM   3833  C38 POPEG 192      96.462  15.056  42.471  1.00  0.00           C
ATOM   3836  C39 POPEG 192      95.711  15.666  43.660  1.00  0.00           C
ATOM   3839 0C31 POPEG 192      96.590  15.806  44.910  1.00  0.00           C
ATOM   3842 1C31 POPEG 192      95.812  16.356  46.111  1.00  0.00           C
ATOM   3845 2C31 POPEG 192      96.432  17.646  46.691  1.00  0.00           C
ATOM   3848 3C31 POPEG 192      95.511  18.356  47.691  1.00  0.00           C
ATOM   3851 4C31 POPEG 192      95.301  17.606  49.021  1.00  0.00           C
ATOM   3854 5C31 POPEG 192      96.581  17.546  49.881  1.00  0.00           C
ATOM   3857 6C31 POPEG 192      96.331  16.986  51.280  1.00  0.00           C
ATOM   3861  NH3 POPEH 193      73.221  59.326  28.721  1.00  0.00           N
ATOM   3865  C12 POPEH 193      72.340  58.686  27.670  1.00  0.00           C
ATOM   3868  C11 POPEH 193      72.042  57.206  28.011  1.00  0.00           C
ATOM   3871  P   POPEH 193      70.410  55.256  27.400  1.00  0.00           P
ATOM   3872  O13 POPEH 193      68.980  55.266  27.042  1.00  0.00           O
ATOM   3873  O14 POPEH 193      71.252  54.206  26.781  1.00  0.00           O
ATOM   3874  O11 POPEH 193      70.512  55.175  28.962  1.00  0.00           O
ATOM   3875  O12 POPEH 193      71.021  56.695  27.150  1.00  0.00           O
ATOM   3876  C1  POPEH 193      70.230  53.986  29.671  1.00  0.00           C
ATOM   3879  C2  POPEH 193      71.201  53.886  30.872  1.00  0.00           C
ATOM   3881  O21 POPEH 193      71.001  52.675  31.610  1.00  0.00           O
ATOM   3882  C21 POPEH 193      71.462  51.556  31.090  1.00  0.00           C
ATOM   3883  O22 POPEH 193      71.572  51.296  29.900  1.00  0.00           O
ATOM   3884  C22 POPEH 193      71.801  50.637  32.271  1.00  0.00           C
ATOM   3887  C3  POPEH 193      71.001  55.147  31.781  1.00  0.00           C
ATOM   3890  O31 POPEH 193      71.050  54.876  33.201  1.00  0.00           O
ATOM   3891  C31 POPEH 193      72.271  54.846  33.710  1.00  0.00           C
ATOM   3892  O32 POPEH 193      73.300  54.965  33.070  1.00  0.00           O
ATOM   3893  C32 POPEH 193      72.142  54.616  35.222  1.00  0.00           C
ATOM   3896  C23 POPEH 193      72.510  49.307  31.922  1.00  0.00           C
ATOM   3899  C24 POPEH 193      72.910  48.465  33.161  1.00  0.00           C
ATOM   3902  C25 POPEH 193      72.542  49.046  34.531  1.00  0.00           C
ATOM   3905  C26 POPEH 193      72.910  48.116  35.701  1.00  0.00           C
ATOM   3908  C27 POPEH 193      72.120  48.407  36.992  1.00  0.00           C
ATOM   3911  C28 POPEH 193      72.222  47.256  38.021  1.00  0.00           C
ATOM   3914  C29 POPEH 193      71.151  47.355  39.071  1.00  0.00           C
ATOM   3916 0C21 POPEH 193      71.322  47.535  40.392  1.00  0.00           C
ATOM   3918 1C21 POPEH 193      72.631  47.717  41.122  1.00  0.00           C
ATOM   3921 2C21 POPEH 193      73.340  46.376  41.410  1.00  0.00           C
ATOM   3924 3C21 POPEH 193      74.462  46.546  42.451  1.00  0.00           C
ATOM   3927 4C21 POPEH 193      75.271  45.256  42.681  1.00  0.00           C
ATOM   3930 5C21 POPEH 193      76.230  45.357  43.871  1.00  0.00           C
ATOM   3933 6C21 POPEH 193      77.182  46.565  43.812  1.00  0.00           C
ATOM   3936 7C21 POPEH 193      78.551  46.306  44.451  1.00  0.00           C
ATOM   3939 8C21 POPEH 193      79.461  47.535  44.402  1.00  0.00           C
ATOM   3943  C33 POPEH 193      73.462  54.686  36.012  1.00  0.00           C
ATOM   3946  C34 POPEH 193      73.440  53.956  37.361  1.00  0.00           C
ATOM   3949  C35 POPEH 193      72.701  54.646  38.530  1.00  0.00           C
ATOM   3952  C36 POPEH 193      72.900  53.886  39.850  1.00  0.00           C
ATOM   3955  C37 POPEH 193      72.331  54.596  41.090  1.00  0.00           C
ATOM   3958  C38 POPEH 193      73.072  54.206  42.381  1.00  0.00           C
ATOM   3961  C39 POPEH 193      72.910  55.217  43.521  1.00  0.00           C
ATOM   3964 0C31 POPEH 193      73.951  55.035  44.641  1.00  0.00           C
ATOM   3967 1C31 POPEH 193      73.792  56.096  45.731  1.00  0.00           C
ATOM   3970 2C31 POPEH 193      74.642  55.856  46.981  1.00  0.00           C
ATOM   3973 3C31 POPEH 193      74.242  56.846  48.091  1.00  0.00           C
ATOM   3976 4C31 POPEH 193      75.021  56.686  49.402  1.00  0.00           C
ATOM   3979 5C31 POPEH 193      74.590  57.756  50.410  1.00  0.00           C
ATOM   3982 6C31 POPEH 193      75.142  57.526  51.812  1.00  0.00           C
ATOM   3986  NH3 POPEI 194      21.602 124.966  30.900  1.00  0.00           N
ATOM   3990  C12 POPEI 194      22.411 125.317  29.681  1.00  0.00           C
ATOM   3993  C11 POPEI 194      21.761 126.477  28.902  1.00  0.00           C
ATOM   3996  P   POPEI 194      23.652 127.965  27.771  1.00  0.00           P
ATOM   3997  O13 POPEI 194      24.821 127.495  27.021  1.00  0.00           O
ATOM   3998  O14 POPEI 194      23.041 129.266  27.421  1.00  0.00           O
ATOM   3999  O11 POPEI 194      24.102 128.066  29.300  1.00  0.00           O
ATOM   4000  O12 POPEI 194      22.551 126.826  27.771  1.00  0.00           O
ATOM   4001  C1  POPEI 194      25.201 128.945  29.622  1.00  0.00           C
ATOM   4004  C2  POPEI 194      24.881 129.837  30.851  1.00  0.00           C
ATOM   4006  O21 POPEI 194      24.721 128.986  31.992  1.00  0.00           O
ATOM   4007  C21 POPEI 194      25.791 128.896  32.771  1.00  0.00           C
ATOM   4008  O22 POPEI 194      26.851 129.456  32.571  1.00  0.00           O
ATOM   4009  C22 POPEI 194      25.422 127.986  33.951  1.00  0.00           C
ATOM   4012  C3  POPEI 194      23.591 130.676  30.681  1.00  0.00           C
ATOM   4015  O31 POPEI 194      23.521 131.768  31.631  1.00  0.00           O
ATOM   4016  C31 POPEI 194      23.090 131.448  32.841  1.00  0.00           C
ATOM   4017  O32 POPEI 194      23.761 130.977  33.741  1.00  0.00           O
ATOM   4018  C32 POPEI 194      21.602 131.757  32.920  1.00  0.00           C
ATOM   4021  C23 POPEI 194      26.271 128.176  35.222  1.00  0.00           C
ATOM   4024  C24 POPEI 194      25.841 127.176  36.291  1.00  0.00           C
ATOM   4027  C25 POPEI 194      26.631 127.337  37.590  1.00  0.00           C
ATOM   4030  C26 POPEI 194      26.271 126.327  38.671  1.00  0.00           C
ATOM   4033  C27 POPEI 194      26.681 126.816  40.071  1.00  0.00           C
ATOM   4036  C28 POPEI 194      26.281 125.855  41.210  1.00  0.00           C
ATOM   4039  C29 POPEI 194      26.372 126.546  42.541  1.00  0.00           C
ATOM   4041 0C21 POPEI 194      26.372 125.956  43.751  1.00  0.00           C
ATOM   4043 1C21 POPEI 194      26.271 124.465  44.021  1.00  0.00           C
ATOM   4046 2C21 POPEI 194      27.562 123.867  44.621  1.00  0.00           C
ATOM   4049 3C21 POPEI 194      27.371 123.256  46.012  1.00  0.00           C
ATOM   4052 4C21 POPEI 194      27.041 124.286  47.101  1.00  0.00           C
ATOM   4055 5C21 POPEI 194      26.851 123.657  48.491  1.00  0.00           C
ATOM   4058 6C21 POPEI 194      25.451 123.036  48.701  1.00  0.00           C
ATOM   4061 7C21 POPEI 194      25.211 122.596  50.152  1.00  0.00           C
ATOM   4064 8C21 POPEI 194      23.722 122.416  50.480  1.00  0.00           C
ATOM   4068  C33 POPEI 194      21.082 131.728  34.380  1.00  0.00           C
ATOM   4071  C34 POPEI 194      19.572 131.947  34.461  1.00  0.00           C
ATOM   4074  C35 POPEI 194      19.002 131.938  35.890  1.00  0.00           C
ATOM   4077  C36 POPEI 194      19.161 130.577  36.582  1.00  0.00           C
ATOM   4080  C37 POPEI 194      18.361 130.437  37.882  1.00  0.00           C
ATOM   4083  C38 POPEI 194      18.492 129.046  38.492  1.00  0.00           C
ATOM   4086  C39 POPEI 194      17.201 128.505  39.132  1.00  0.00           C
ATOM   4089 0C31 POPEI 194      16.871 129.137  40.490  1.00  0.00           C
ATOM   4092 1C31 POPEI 194      15.881 128.307  41.312  1.00  0.00           C
ATOM   4095 2C31 POPEI 194      16.191 128.326  42.810  1.00  0.00           C
ATOM   4098 3C31 POPEI 194      15.241 127.436  43.622  1.00  0.00           C
ATOM   4101 4C31 POPEI 194      15.711 127.197  45.062  1.00  0.00           C
ATOM   4104 5C31 POPEI 194      14.791 126.227  45.821  1.00  0.00           C
ATOM   4107 6C31 POPEI 194      15.211 125.956  47.262  1.00  0.00           C
ATOM   4111  NH3 POPEJ 195      75.190  61.346  74.581  1.00  0.00           N
ATOM   4115  C12 POPEJ 195      75.330  59.846  74.602  1.00  0.00           C
ATOM   4118  C11 POPEJ 195      74.072  59.076  74.201  1.00  0.00           C
ATOM   4121  P   POPEJ 195      74.722  56.486  74.071  1.00  0.00           P
ATOM   4122  O13 POPEJ 195      76.190  56.366  74.111  1.00  0.00           O
ATOM   4123  O14 POPEJ 195      73.940  55.296  74.500  1.00  0.00           O
ATOM   4124  O11 POPEJ 195      74.282  56.716  72.590  1.00  0.00           O
ATOM   4125  O12 POPEJ 195      74.182  57.777  74.791  1.00  0.00           O
ATOM   4126  C1  POPEJ 195      75.242  56.927  71.562  1.00  0.00           C
ATOM   4129  C2  POPEJ 195      74.542  56.947  70.191  1.00  0.00           C
ATOM   4131  O21 POPEJ 195      75.451  57.605  69.292  1.00  0.00           O
ATOM   4132  C21 POPEJ 195      75.480  57.176  68.051  1.00  0.00           C
ATOM   4133  O22 POPEJ 195      74.742  56.346  67.551  1.00  0.00           O
ATOM   4134  C22 POPEJ 195      76.602  57.917  67.330  1.00  0.00           C
ATOM   4137  C3  POPEJ 195      73.191  57.717  70.321  1.00  0.00           C
ATOM   4140  O31 POPEJ 195      72.391  57.647  69.132  1.00  0.00           O
ATOM   4141  C31 POPEJ 195      72.682  58.506  68.191  1.00  0.00           C
ATOM   4142  O32 POPEJ 195      73.422  59.476  68.290  1.00  0.00           O
ATOM   4143  C32 POPEJ 195      71.922  58.067  66.932  1.00  0.00           C
ATOM   4146  C23 POPEJ 195      76.881  57.317  65.940  1.00  0.00           C
ATOM   4149  C24 POPEJ 195      78.151  57.927  65.332  1.00  0.00           C
ATOM   4152  C25 POPEJ 195      78.381  57.535  63.871  1.00  0.00           C
ATOM   4155  C26 POPEJ 195      77.221  58.006  62.992  1.00  0.00           C
ATOM   4158  C27 POPEJ 195      77.660  58.346  61.571  1.00  0.00           C
ATOM   4161  C28 POPEJ 195      76.451  58.517  60.641  1.00  0.00           C
ATOM   4164  C29 POPEJ 195      75.972  57.176  60.142  1.00  0.00           C
ATOM   4166 0C21 POPEJ 195      76.212  56.667  58.920  1.00  0.00           C
ATOM   4168 1C21 POPEJ 195      76.981  57.337  57.822  1.00  0.00           C
ATOM   4171 2C21 POPEJ 195      76.432  56.987  56.431  1.00  0.00           C
ATOM   4174 3C21 POPEJ 195      76.551  55.497  56.061  1.00  0.00           C
ATOM   4177 4C21 POPEJ 195      75.190  54.785  55.961  1.00  0.00           C
ATOM   4180 5C21 POPEJ 195      74.402  55.217  54.711  1.00  0.00           C
ATOM   4183 6C21 POPEJ 195      72.992  54.627  54.662  1.00  0.00           C
ATOM   4186 7C21 POPEJ 195      72.271  54.996  53.362  1.00  0.00           C
ATOM   4189 8C21 POPEJ 195      70.792  54.596  53.342  1.00  0.00           C
ATOM   4193  C33 POPEJ 195      72.152  58.936  65.682  1.00  0.00           C
ATOM   4196  C34 POPEJ 195      71.021  58.736  64.671  1.00  0.00           C
ATOM   4199  C35 POPEJ 195      71.160  59.616  63.421  1.00  0.00           C
ATOM   4202  C36 POPEJ 195      70.072  59.296  62.382  1.00  0.00           C
ATOM   4205  C37 POPEJ 195      69.451  60.526  61.711  1.00  0.00           C
ATOM   4208  C38 POPEJ 195      68.212  60.157  60.882  1.00  0.00           C
ATOM   4211  C39 POPEJ 195      67.801  61.246  59.882  1.00  0.00           C
ATOM   4214 0C31 POPEJ 195      68.110  60.877  58.421  1.00  0.00           C
ATOM   4217 1C31 POPEJ 195      67.071  59.907  57.831  1.00  0.00           C
ATOM   4220 2C31 POPEJ 195      67.502  59.237  56.521  1.00  0.00           C
ATOM   4223 3C31 POPEJ 195      67.782  60.206  55.361  1.00  0.00           C
ATOM   4226 4C31 POPEJ 195      66.532  60.907  54.811  1.00  0.00           C
ATOM   4229 5C31 POPEJ 195      66.860  61.786  53.601  1.00  0.00           C
ATOM   4232 6C31 POPEJ 195      65.652  62.496  52.992  1.00  0.00           C
ATOM   4236  NH3 POPEK 196      85.802 126.657  29.040  1.00  0.00           N
ATOM   4240  C12 POPEK 196      85.061 127.715  28.281  1.00  0.00           C
ATOM   4243  C11 POPEK 196      83.561 127.436  28.361  1.00  0.00           C
ATOM   4246  P   POPEK 196      82.651 128.316  30.661  1.00  0.00           P
ATOM   4247  O13 POPEK 196      83.761 129.257  30.900  1.00  0.00           O
ATOM   4248  O14 POPEK 196      81.362 128.835  30.160  1.00  0.00           O
ATOM   4249  O11 POPEK 196      82.391 127.416  31.940  1.00  0.00           O
ATOM   4250  O12 POPEK 196      83.141 127.157  29.692  1.00  0.00           O
ATOM   4251  C1  POPEK 196      82.150 127.986  33.222  1.00  0.00           C
ATOM   4254  C2  POPEK 196      83.242 127.507  34.211  1.00  0.00           C
ATOM   4256  O21 POPEK 196      82.871 127.817  35.560  1.00  0.00           O
ATOM   4257  C21 POPEK 196      81.912 127.096  36.090  1.00  0.00           C
ATOM   4258  O22 POPEK 196      81.352 126.146  35.560  1.00  0.00           O
ATOM   4259  C22 POPEK 196      81.551 127.686  37.470  1.00  0.00           C
ATOM   4262  C3  POPEK 196      84.580 128.196  33.861  1.00  0.00           C
ATOM   4265  O31 POPEK 196      85.662 127.656  34.640  1.00  0.00           O
ATOM   4266  C31 POPEK 196      85.802 128.176  35.852  1.00  0.00           C
ATOM   4267  O32 POPEK 196      85.221 129.146  36.301  1.00  0.00           O
ATOM   4268  C32 POPEK 196      86.880 127.355  36.532  1.00  0.00           C
ATOM   4271  C23 POPEK 196      81.492 126.646  38.611  1.00  0.00           C
ATOM   4274  C24 POPEK 196      82.861 126.206  39.152  1.00  0.00           C
ATOM   4277  C25 POPEK 196      83.601 127.267  39.992  1.00  0.00           C
ATOM   4280  C26 POPEK 196      82.871 127.646  41.291  1.00  0.00           C
ATOM   4283  C27 POPEK 196      83.811 127.805  42.501  1.00  0.00           C
ATOM   4286  C28 POPEK 196      83.111 128.426  43.730  1.00  0.00           C
ATOM   4289  C29 POPEK 196      83.750 127.995  45.030  1.00  0.00           C
ATOM   4291 0C21 POPEK 196      84.242 128.766  46.012  1.00  0.00           C
ATOM   4293 1C21 POPEK 196      84.242 130.277  46.080  1.00  0.00           C
ATOM   4296 2C21 POPEK 196      84.340 130.767  47.541  1.00  0.00           C
ATOM   4299 3C21 POPEK 196      84.331 132.297  47.670  1.00  0.00           C
ATOM   4302 4C21 POPEK 196      84.510 132.786  49.132  1.00  0.00           C
ATOM   4305 5C21 POPEK 196      85.921 132.557  49.701  1.00  0.00           C
ATOM   4308 6C21 POPEK 196      86.950 133.607  49.271  1.00  0.00           C
ATOM   4311 7C21 POPEK 196      88.391 133.087  49.370  1.00  0.00           C
ATOM   4314 8C21 POPEK 196      89.461 134.176  49.240  1.00  0.00           C
ATOM   4318  C33 POPEK 196      87.262 127.836  37.940  1.00  0.00           C
ATOM   4321  C34 POPEK 196      88.451 126.996  38.390  1.00  0.00           C
ATOM   4324  C35 POPEK 196      88.971 127.367  39.780  1.00  0.00           C
ATOM   4327  C36 POPEK 196      90.501 127.385  39.771  1.00  0.00           C
ATOM   4330  C37 POPEK 196      91.101 127.627  41.151  1.00  0.00           C
ATOM   4333  C38 POPEK 196      92.561 128.066  41.031  1.00  0.00           C
ATOM   4336  C39 POPEK 196      93.312 128.076  42.361  1.00  0.00           C
ATOM   4339 0C31 POPEK 196      94.801 127.817  42.132  1.00  0.00           C
ATOM   4342 1C31 POPEK 196      95.711 128.105  43.321  1.00  0.00           C
ATOM   4345 2C31 POPEK 196      97.201 127.986  42.931  1.00  0.00           C
ATOM   4348 3C31 POPEK 196      97.621 126.576  42.480  1.00  0.00           C
ATOM   4351 4C31 POPEK 196      98.992 126.546  41.791  1.00  0.00           C
ATOM   4354 5C31 POPEK 196      99.291 125.196  41.122  1.00  0.00           C
ATOM   4357 6C31 POPEK 196     100.611 125.186  40.361  1.00  0.00           C
ATOM   4361  NH3 POPEL 197      -3.920  40.546  27.712  1.00  0.00           N
ATOM   4365  C12 POPEL 197      -2.629  40.126  27.070  1.00  0.00           C
ATOM   4368  C11 POPEL 197      -1.459  40.996  27.571  1.00  0.00           C
ATOM   4371  P   POPEL 197       0.951  41.026  26.431  1.00  0.00           P
ATOM   4372  O13 POPEL 197       1.611  39.926  25.681  1.00  0.00           O
ATOM   4373  O14 POPEL 197       0.421  42.157  25.641  1.00  0.00           O
ATOM   4374  O11 POPEL 197       1.941  41.546  27.582  1.00  0.00           O
ATOM   4375  O12 POPEL 197      -0.239  40.375  27.211  1.00  0.00           O
ATOM   4376  C1  POPEL 197       1.761  41.227  28.972  1.00  0.00           C
ATOM   4379  C2  POPEL 197       3.121  41.196  29.752  1.00  0.00           C
ATOM   4381  O21 POPEL 197       2.941  40.666  31.072  1.00  0.00           O
ATOM   4382  C21 POPEL 197       2.551  41.416  32.091  1.00  0.00           C
ATOM   4383  O22 POPEL 197       2.311  42.616  32.062  1.00  0.00           O
ATOM   4384  C22 POPEL 197       2.601  40.557  33.361  1.00  0.00           C
ATOM   4387  C3  POPEL 197       3.851  42.576  29.671  1.00  0.00           C
ATOM   4390  O31 POPEL 197       4.751  42.866  30.742  1.00  0.00           O
ATOM   4391  C31 POPEL 197       5.981  42.436  30.681  1.00  0.00           C
ATOM   4392  O32 POPEL 197       6.412  41.527  29.970  1.00  0.00           O
ATOM   4393  C32 POPEL 197       6.831  43.465  31.431  1.00  0.00           C
ATOM   4396  C23 POPEL 197       1.221  40.326  34.021  1.00  0.00           C
ATOM   4399  C24 POPEL 197       0.521  41.576  34.562  1.00  0.00           C
ATOM   4402  C25 POPEL 197       1.341  42.436  35.531  1.00  0.00           C
ATOM   4405  C26 POPEL 197       1.551  41.796  36.911  1.00  0.00           C
ATOM   4408  C27 POPEL 197       2.301  42.736  37.861  1.00  0.00           C
ATOM   4411  C28 POPEL 197       2.041  42.416  39.341  1.00  0.00           C
ATOM   4414  C29 POPEL 197       2.971  43.186  40.252  1.00  0.00           C
ATOM   4416 0C21 POPEL 197       3.491  42.706  41.402  1.00  0.00           C
ATOM   4418 1C21 POPEL 197       3.161  41.366  42.000  1.00  0.00           C
ATOM   4421 2C21 POPEL 197       4.211  40.285  41.701  1.00  0.00           C
ATOM   4424 3C21 POPEL 197       3.841  38.956  42.372  1.00  0.00           C
ATOM   4427 4C21 POPEL 197       4.871  37.837  42.132  1.00  0.00           C
ATOM   4430 5C21 POPEL 197       4.951  36.807  43.271  1.00  0.00           C
ATOM   4433 6C21 POPEL 197       5.461  37.416  44.592  1.00  0.00           C
ATOM   4436 7C21 POPEL 197       5.841  36.387  45.652  1.00  0.00           C
ATOM   4439 8C21 POPEL 197       6.321  37.046  46.951  1.00  0.00           C
ATOM   4443  C33 POPEL 197       8.151  42.936  32.031  1.00  0.00           C
ATOM   4446  C34 POPEL 197       7.981  42.346  33.442  1.00  0.00           C
ATOM   4449  C35 POPEL 197       7.851  43.396  34.552  1.00  0.00           C
ATOM   4452  C36 POPEL 197       7.871  42.787  35.960  1.00  0.00           C
ATOM   4455  C37 POPEL 197       7.951  43.846  37.081  1.00  0.00           C
ATOM   4458  C38 POPEL 197       7.992  43.226  38.492  1.00  0.00           C
ATOM   4461  C39 POPEL 197       8.022  44.296  39.591  1.00  0.00           C
ATOM   4464 0C31 POPEL 197       8.181  43.715  41.012  1.00  0.00           C
ATOM   4467 1C31 POPEL 197       8.191  44.806  42.092  1.00  0.00           C
ATOM   4470 2C31 POPEL 197       8.361  44.256  43.512  1.00  0.00           C
ATOM   4473 3C31 POPEL 197       8.431  45.375  44.562  1.00  0.00           C
ATOM   4476 4C31 POPEL 197       8.151  44.907  45.991  1.00  0.00           C
ATOM   4479 5C31 POPEL 197       8.131  46.067  46.992  1.00  0.00           C
ATOM   4482 6C31 POPEL 197       7.571  45.677  48.351  1.00  0.00           C
ATOM   4486  NH3 POPEM 198      61.422  12.706  28.222  1.00  0.00           N
ATOM   4490  C12 POPEM 198      60.332  11.816  28.771  1.00  0.00           C
ATOM   4493  C11 POPEM 198      60.611  11.426  30.230  1.00  0.00           C
ATOM   4496  P   POPEM 198      59.340   9.136  30.500  1.00  0.00           P
ATOM   4497  O13 POPEM 198      59.282   8.936  29.040  1.00  0.00           O
ATOM   4498  O14 POPEM 198      60.351   8.346  31.251  1.00  0.00           O
ATOM   4499  O11 POPEM 198      57.902   8.896  31.132  1.00  0.00           O
ATOM   4500  O12 POPEM 198      59.541  10.676  30.812  1.00  0.00           O
ATOM   4501  C1  POPEM 198      57.840   8.366  32.460  1.00  0.00           C
ATOM   4504  C2  POPEM 198      56.381   8.326  33.011  1.00  0.00           C
ATOM   4506  O21 POPEM 198      56.351   8.766  34.390  1.00  0.00           O
ATOM   4507  C21 POPEM 198      56.992   8.006  35.262  1.00  0.00           C
ATOM   4508  O22 POPEM 198      57.601   6.976  35.021  1.00  0.00           O
ATOM   4509  C22 POPEM 198      56.922   8.646  36.652  1.00  0.00           C
ATOM   4512  C3  POPEM 198      55.660   6.956  32.782  1.00  0.00           C
ATOM   4515  O31 POPEM 198      54.641   6.746  33.780  1.00  0.00           O
ATOM   4516  C31 POPEM 198      54.072   5.546  33.791  1.00  0.00           C
ATOM   4517  O32 POPEM 198      54.152   4.716  32.911  1.00  0.00           O
ATOM   4518  C32 POPEM 198      53.391   5.386  35.152  1.00  0.00           C
ATOM   4521  C23 POPEM 198      55.532   9.106  37.140  1.00  0.00           C
ATOM   4524  C24 POPEM 198      54.881   8.176  38.190  1.00  0.00           C
ATOM   4527  C25 POPEM 198      53.760   8.876  38.972  1.00  0.00           C
ATOM   4530  C26 POPEM 198      53.480   8.316  40.382  1.00  0.00           C
ATOM   4533  C27 POPEM 198      52.742   9.356  41.251  1.00  0.00           C
ATOM   4536  C28 POPEM 198      52.412   8.856  42.670  1.00  0.00           C
ATOM   4539  C29 POPEM 198      51.330   7.806  42.660  1.00  0.00           C
ATOM   4541 0C21 POPEM 198      50.791   7.216  43.742  1.00  0.00           C
ATOM   4543 1C21 POPEM 198      51.141   7.486  45.181  1.00  0.00           C
ATOM   4546 2C21 POPEM 198      49.881   7.886  45.982  1.00  0.00           C
ATOM   4549 3C21 POPEM 198      50.172   8.036  47.471  1.00  0.00           C
ATOM   4552 4C21 POPEM 198      49.012   8.626  48.281  1.00  0.00           C
ATOM   4555 5C21 POPEM 198      47.721   7.796  48.181  1.00  0.00           C
ATOM   4558 6C21 POPEM 198      46.660   8.196  49.212  1.00  0.00           C
ATOM   4561 7C21 POPEM 198      45.332   7.466  48.972  1.00  0.00           C
ATOM   4564 8C21 POPEM 198      44.241   7.816  49.980  1.00  0.00           C
ATOM   4568  C33 POPEM 198      52.492   4.136  35.241  1.00  0.00           C
ATOM   4571  C34 POPEM 198      52.082   3.786  36.681  1.00  0.00           C
ATOM   4574  C35 POPEM 198      51.211   4.846  37.371  1.00  0.00           C
ATOM   4577  C36 POPEM 198      50.672   4.346  38.720  1.00  0.00           C
ATOM   4580  C37 POPEM 198      49.462   5.156  39.222  1.00  0.00           C
ATOM   4583  C38 POPEM 198      48.591   4.396  40.240  1.00  0.00           C
ATOM   4586  C39 POPEM 198      49.012   4.526  41.712  1.00  0.00           C
ATOM   4589 0C31 POPEM 198      47.972   3.856  42.621  1.00  0.00           C
ATOM   4592 1C31 POPEM 198      48.300   3.836  44.121  1.00  0.00           C
ATOM   4595 2C31 POPEM 198      47.172   3.146  44.901  1.00  0.00           C
ATOM   4598 3C31 POPEM 198      47.580   2.606  46.280  1.00  0.00           C
ATOM   4601 4C31 POPEM 198      47.771   3.686  47.351  1.00  0.00           C
ATOM   4604 5C31 POPEM 198      48.041   3.066  48.730  1.00  0.00           C
ATOM   4607 6C31 POPEM 198      48.261   4.076  49.851  1.00  0.00           C
ATOM   4611  NH3 POPEN 199      82.171  65.237  75.292  1.00  0.00           N
ATOM   4615  C12 POPEN 199      81.411  63.936  75.160  1.00  0.00           C
ATOM   4618  C11 POPEN 199      80.431  63.785  76.352  1.00  0.00           C
ATOM   4621  P   POPEN 199      78.590  62.137  75.451  1.00  0.00           P
ATOM   4622  O13 POPEN 199      79.001  60.877  74.822  1.00  0.00           O
ATOM   4623  O14 POPEN 199      77.251  62.176  76.091  1.00  0.00           O
ATOM   4624  O11 POPEN 199      78.651  63.256  74.371  1.00  0.00           O
ATOM   4625  O12 POPEN 199      79.782  62.506  76.431  1.00  0.00           O
ATOM   4626  C1  POPEN 199      77.581  64.157  74.102  1.00  0.00           C
ATOM   4629  C2  POPEN 199      77.550  64.477  72.602  1.00  0.00           C
ATOM   4631  O21 POPEN 199      76.300  65.066  72.210  1.00  0.00           O
ATOM   4632  C21 POPEN 199      75.260  64.296  71.971  1.00  0.00           C
ATOM   4633  O22 POPEN 199      75.062  63.166  72.411  1.00  0.00           O
ATOM   4634  C22 POPEN 199      74.371  65.027  70.951  1.00  0.00           C
ATOM   4637  C3  POPEN 199      77.951  63.237  71.742  1.00  0.00           C
ATOM   4640  O31 POPEN 199      77.771  63.546  70.352  1.00  0.00           O
ATOM   4641  C31 POPEN 199      77.431  62.546  69.570  1.00  0.00           C
ATOM   4642  O32 POPEN 199      77.291  61.386  69.900  1.00  0.00           O
ATOM   4643  C32 POPEN 199      77.121  63.156  68.212  1.00  0.00           C
ATOM   4646  C23 POPEN 199      73.852  64.097  69.841  1.00  0.00           C
ATOM   4649  C24 POPEN 199      73.340  64.855  68.611  1.00  0.00           C
ATOM   4652  C25 POPEN 199      72.822  63.886  67.540  1.00  0.00           C
ATOM   4655  C26 POPEN 199      72.580  64.546  66.181  1.00  0.00           C
ATOM   4658  C27 POPEN 199      71.852  63.597  65.230  1.00  0.00           C
ATOM   4661  C28 POPEN 199      71.141  64.315  64.071  1.00  0.00           C
ATOM   4664  C29 POPEN 199      72.111  64.847  63.050  1.00  0.00           C
ATOM   4666 0C21 POPEN 199      71.790  65.215  61.800  1.00  0.00           C
ATOM   4668 1C21 POPEN 199      70.400  65.196  61.192  1.00  0.00           C
ATOM   4671 2C21 POPEN 199      70.340  64.326  59.921  1.00  0.00           C
ATOM   4674 3C21 POPEN 199      71.201  64.876  58.771  1.00  0.00           C
ATOM   4677 4C21 POPEN 199      71.370  63.876  57.621  1.00  0.00           C
ATOM   4680 5C21 POPEN 199      72.510  64.307  56.691  1.00  0.00           C
ATOM   4683 6C21 POPEN 199      73.040  63.146  55.851  1.00  0.00           C
ATOM   4686 7C21 POPEN 199      74.191  63.587  54.931  1.00  0.00           C
ATOM   4689 8C21 POPEN 199      74.690  62.465  54.021  1.00  0.00           C
ATOM   4693  C33 POPEN 199      76.341  62.197  67.291  1.00  0.00           C
ATOM   4696  C34 POPEN 199      76.481  62.647  65.830  1.00  0.00           C
ATOM   4699  C35 POPEN 199      75.590  61.866  64.882  1.00  0.00           C
ATOM   4702  C36 POPEN 199      75.761  62.396  63.460  1.00  0.00           C
ATOM   4705  C37 POPEN 199      74.712  61.846  62.502  1.00  0.00           C
ATOM   4708  C38 POPEN 199      74.751  62.517  61.132  1.00  0.00           C
ATOM   4711  C39 POPEN 199      73.572  62.087  60.251  1.00  0.00           C
ATOM   4714 0C31 POPEN 199      73.532  60.567  60.040  1.00  0.00           C
ATOM   4717 1C31 POPEN 199      72.451  60.116  59.051  1.00  0.00           C
ATOM   4720 2C31 POPEN 199      72.362  58.587  58.981  1.00  0.00           C
ATOM   4723 3C31 POPEN 199      71.440  58.086  57.861  1.00  0.00           C
ATOM   4726 4C31 POPEN 199      72.120  58.116  56.481  1.00  0.00           C
ATOM   4729 5C31 POPEN 199      71.730  59.307  55.590  1.00  0.00           C
ATOM   4732 6C31 POPEN 199      72.401  59.195  54.221  1.00  0.00           C
ATOM   4736  NH3 POPEO 200     105.690  84.316  74.900  1.00  0.00           N
ATOM   4740  C12 POPEO 200     104.671  83.587  75.742  1.00  0.00           C
ATOM   4743  C11 POPEO 200     103.200  83.977  75.402  1.00  0.00           C
ATOM   4746  P   POPEO 200     103.221  83.196  72.891  1.00  0.00           P
ATOM   4747  O13 POPEO 200     104.692  83.186  72.712  1.00  0.00           O
ATOM   4748  O14 POPEO 200     102.581  81.926  73.271  1.00  0.00           O
ATOM   4749  O11 POPEO 200     102.581  83.815  71.582  1.00  0.00           O
ATOM   4750  O12 POPEO 200     102.962  84.266  74.021  1.00  0.00           O
ATOM   4751  C1  POPEO 200     103.270  83.477  70.361  1.00  0.00           C
ATOM   4754  C2  POPEO 200     102.721  84.256  69.152  1.00  0.00           C
ATOM   4756  O21 POPEO 200     103.631  83.936  68.062  1.00  0.00           O
ATOM   4757  C21 POPEO 200     103.062  83.605  66.921  1.00  0.00           C
ATOM   4758  O22 POPEO 200     101.891  83.806  66.620  1.00  0.00           O
ATOM   4759  C22 POPEO 200     104.111  82.845  66.080  1.00  0.00           C
ATOM   4762  C3  POPEO 200     102.701  85.786  69.432  1.00  0.00           C
ATOM   4765  O31 POPEO 200     102.351  86.546  68.261  1.00  0.00           O
ATOM   4766  C31 POPEO 200     101.051  86.646  68.021  1.00  0.00           C
ATOM   4767  O32 POPEO 200     100.142  86.296  68.752  1.00  0.00           O
ATOM   4768  C32 POPEO 200     100.861  87.236  66.611  1.00  0.00           C
ATOM   4771  C23 POPEO 200     103.652  82.385  64.682  1.00  0.00           C
ATOM   4774  C24 POPEO 200     102.430  81.455  64.661  1.00  0.00           C
ATOM   4777  C25 POPEO 200     101.241  82.046  63.892  1.00  0.00           C
ATOM   4780  C26 POPEO 200     101.532  82.197  62.390  1.00  0.00           C
ATOM   4783  C27 POPEO 200     100.751  83.346  61.761  1.00  0.00           C
ATOM   4786  C28 POPEO 200     101.292  83.745  60.370  1.00  0.00           C
ATOM   4789  C29 POPEO 200     100.532  84.937  59.851  1.00  0.00           C
ATOM   4791 0C21 POPEO 200     101.021  86.157  59.562  1.00  0.00           C
ATOM   4793 1C21 POPEO 200     102.451  86.637  59.671  1.00  0.00           C
ATOM   4796 2C21 POPEO 200     103.141  86.816  58.300  1.00  0.00           C
ATOM   4799 3C21 POPEO 200     102.511  87.926  57.442  1.00  0.00           C
ATOM   4802 4C21 POPEO 200     103.302  88.266  56.172  1.00  0.00           C
ATOM   4805 5C21 POPEO 200     103.151  87.236  55.051  1.00  0.00           C
ATOM   4808 6C21 POPEO 200     103.540  87.805  53.681  1.00  0.00           C
ATOM   4811 7C21 POPEO 200     103.270  86.866  52.501  1.00  0.00           C
ATOM   4814 8C21 POPEO 200     103.232  87.596  51.160  1.00  0.00           C
ATOM   4818  C33 POPEO 200      99.431  87.066  66.041  1.00  0.00           C
ATOM   4821  C34 POPEO 200      99.352  87.385  64.542  1.00  0.00           C
ATOM   4824  C35 POPEO 200      99.711  88.837  64.172  1.00  0.00           C
ATOM   4827  C36 POPEO 200      99.471  89.116  62.681  1.00  0.00           C
ATOM   4830  C37 POPEO 200     100.261  90.326  62.150  1.00  0.00           C
ATOM   4833  C38 POPEO 200      99.692  90.877  60.830  1.00  0.00           C
ATOM   4836  C39 POPEO 200      99.972  89.925  59.650  1.00  0.00           C
ATOM   4839 0C31 POPEO 200      99.061  90.135  58.432  1.00  0.00           C
ATOM   4842 1C31 POPEO 200      98.680  88.775  57.840  1.00  0.00           C
ATOM   4845 2C31 POPEO 200      97.951  88.796  56.490  1.00  0.00           C
ATOM   4848 3C31 POPEO 200      97.491  87.396  56.070  1.00  0.00           C
ATOM   4851 4C31 POPEO 200      98.631  86.385  55.830  1.00  0.00           C
ATOM   4854 5C31 POPEO 200      98.102  84.977  55.521  1.00  0.00           C
ATOM   4857 6C31 POPEO 200      99.191  84.036  54.992  1.00  0.00           C
ATOM   4861  NH3 POPEP 201      43.072 104.095  27.141  1.00  0.00           N
ATOM   4865  C12 POPEP 201      42.570 105.135  26.181  1.00  0.00           C
ATOM   4868  C11 POPEP 201      43.631 106.237  25.991  1.00  0.00           C
ATOM   4871  P   POPEP 201      43.872 108.167  27.712  1.00  0.00           P
ATOM   4872  O13 POPEP 201      44.361 109.067  26.631  1.00  0.00           O
ATOM   4873  O14 POPEP 201      42.440 108.266  28.060  1.00  0.00           O
ATOM   4874  O11 POPEP 201      44.761 108.266  29.021  1.00  0.00           O
ATOM   4875  O12 POPEP 201      44.142 106.686  27.252  1.00  0.00           O
ATOM   4876  C1  POPEP 201      46.181 108.386  28.962  1.00  0.00           C
ATOM   4879  C2  POPEP 201      46.811 108.016  30.331  1.00  0.00           C
ATOM   4881  O21 POPEP 201      48.121 108.617  30.441  1.00  0.00           O
ATOM   4882  C21 POPEP 201      48.361 109.816  31.020  1.00  0.00           C
ATOM   4883  O22 POPEP 201      49.410 110.426  30.872  1.00  0.00           O
ATOM   4884  C22 POPEP 201      47.242 110.257  31.981  1.00  0.00           C
ATOM   4887  C3  POPEP 201      46.931 106.467  30.542  1.00  0.00           C
ATOM   4890  O31 POPEP 201      46.120 105.956  31.631  1.00  0.00           O
ATOM   4891  C31 POPEP 201      46.562 106.245  32.860  1.00  0.00           C
ATOM   4892  O32 POPEP 201      47.570 106.855  33.120  1.00  0.00           O
ATOM   4893  C32 POPEP 201      45.572 105.696  33.902  1.00  0.00           C
ATOM   4896  C23 POPEP 201      47.552 111.507  32.841  1.00  0.00           C
ATOM   4899  C24 POPEP 201      46.861 111.467  34.211  1.00  0.00           C
ATOM   4902  C25 POPEP 201      45.332 111.367  34.152  1.00  0.00           C
ATOM   4905  C26 POPEP 201      44.782 110.106  34.822  1.00  0.00           C
ATOM   4908  C27 POPEP 201      43.242 110.117  34.931  1.00  0.00           C
ATOM   4911  C28 POPEP 201      42.650 108.745  35.332  1.00  0.00           C
ATOM   4914  C29 POPEP 201      43.191 108.126  36.582  1.00  0.00           C
ATOM   4916 0C21 POPEP 201      42.570 108.036  37.771  1.00  0.00           C
ATOM   4918 1C21 POPEP 201      41.250 108.666  38.161  1.00  0.00           C
ATOM   4921 2C21 POPEP 201      41.351 109.306  39.562  1.00  0.00           C
ATOM   4924 3C21 POPEP 201      41.492 108.296  40.711  1.00  0.00           C
ATOM   4927 4C21 POPEP 201      41.660 108.997  42.062  1.00  0.00           C
ATOM   4930 5C21 POPEP 201      41.681 108.046  43.260  1.00  0.00           C
ATOM   4933 6C21 POPEP 201      41.791 108.827  44.580  1.00  0.00           C
ATOM   4936 7C21 POPEP 201      42.032 107.926  45.792  1.00  0.00           C
ATOM   4939 8C21 POPEP 201      42.152 108.706  47.101  1.00  0.00           C
ATOM   4943  C33 POPEP 201      46.162 105.566  35.321  1.00  0.00           C
ATOM   4946  C34 POPEP 201      45.201 104.855  36.301  1.00  0.00           C
ATOM   4949  C35 POPEP 201      45.771 104.686  37.722  1.00  0.00           C
ATOM   4952  C36 POPEP 201      45.791 105.956  38.580  1.00  0.00           C
ATOM   4955  C37 POPEP 201      46.492 105.696  39.931  1.00  0.00           C
ATOM   4958  C38 POPEP 201      46.521 106.876  40.932  1.00  0.00           C
ATOM   4961  C39 POPEP 201      45.291 106.975  41.852  1.00  0.00           C
ATOM   4964 0C31 POPEP 201      45.660 107.285  43.321  1.00  0.00           C
ATOM   4967 1C31 POPEP 201      46.362 108.635  43.541  1.00  0.00           C
ATOM   4970 2C31 POPEP 201      46.871 108.827  44.980  1.00  0.00           C
ATOM   4973 3C31 POPEP 201      45.881 109.516  45.921  1.00  0.00           C
ATOM   4976 4C31 POPEP 201      46.541 109.956  47.232  1.00  0.00           C
ATOM   4979 5C31 POPEP 201      45.652 110.826  48.131  1.00  0.00           C
ATOM   4982 6C31 POPEP 201      46.381 111.306  49.402  1.00  0.00           C
ATOM   4986  NH3 POPEQ 202      90.662 110.217  71.352  1.00  0.00           N
ATOM   4990  C12 POPEQ 202      91.791 109.286  71.701  1.00  0.00           C
ATOM   4993  C11 POPEQ 202      91.421 107.796  71.471  1.00  0.00           C
ATOM   4996  P   POPEQ 202      90.651 106.135  69.602  1.00  0.00           P
ATOM   4997  O13 POPEQ 202      91.481 104.977  69.991  1.00  0.00           O
ATOM   4998  O14 POPEQ 202      89.212 106.105  69.951  1.00  0.00           O
ATOM   4999  O11 POPEQ 202      90.770 106.327  68.051  1.00  0.00           O
ATOM   5000  O12 POPEQ 202      91.231 107.536  70.090  1.00  0.00           O
ATOM   5001  C1  POPEQ 202      90.182 107.437  67.392  1.00  0.00           C
ATOM   5004  C2  POPEQ 202      89.102 106.926  66.422  1.00  0.00           C
ATOM   5006  O21 POPEQ 202      89.751 106.446  65.230  1.00  0.00           O
ATOM   5007  C21 POPEQ 202      89.201 105.376  64.690  1.00  0.00           C
ATOM   5008  O22 POPEQ 202      88.200 104.807  65.090  1.00  0.00           O
ATOM   5009  C22 POPEQ 202      90.102 104.885  63.562  1.00  0.00           C
ATOM   5012  C3  POPEQ 202      88.102 108.056  66.051  1.00  0.00           C
ATOM   5015  O31 POPEQ 202      86.770 107.536  65.862  1.00  0.00           O
ATOM   5016  C31 POPEQ 202      86.110 107.255  66.992  1.00  0.00           C
ATOM   5017  O32 POPEQ 202      86.441 107.627  68.112  1.00  0.00           O
ATOM   5018  C32 POPEQ 202      84.921 106.367  66.701  1.00  0.00           C
ATOM   5021  C23 POPEQ 202      89.331 104.286  62.361  1.00  0.00           C
ATOM   5024  C24 POPEQ 202      89.412 105.165  61.111  1.00  0.00           C
ATOM   5027  C25 POPEQ 202      88.321 104.855  60.082  1.00  0.00           C
ATOM   5030  C26 POPEQ 202      88.451 103.495  59.370  1.00  0.00           C
ATOM   5033  C27 POPEQ 202      87.262 103.256  58.432  1.00  0.00           C
ATOM   5036  C28 POPEQ 202      87.521 102.236  57.311  1.00  0.00           C
ATOM   5039  C29 POPEQ 202      86.681 102.536  56.090  1.00  0.00           C
ATOM   5041 0C21 POPEQ 202      85.501 101.975  55.771  1.00  0.00           C
ATOM   5043 1C21 POPEQ 202      84.790 100.886  56.521  1.00  0.00           C
ATOM   5046 2C21 POPEQ 202      83.932 100.007  55.582  1.00  0.00           C
ATOM   5049 3C21 POPEQ 202      82.602 100.676  55.191  1.00  0.00           C
ATOM   5052 4C21 POPEQ 202      81.831  99.977  54.060  1.00  0.00           C
ATOM   5055 5C21 POPEQ 202      81.441  98.526  54.382  1.00  0.00           C
ATOM   5058 6C21 POPEQ 202      80.301  98.016  53.491  1.00  0.00           C
ATOM   5061 7C21 POPEQ 202      79.701  96.695  54.011  1.00  0.00           C
ATOM   5064 8C21 POPEQ 202      78.532  96.197  53.152  1.00  0.00           C
ATOM   5068  C33 POPEQ 202      84.911 105.065  67.521  1.00  0.00           C
ATOM   5071  C34 POPEQ 202      83.621 104.867  68.331  1.00  0.00           C
ATOM   5074  C35 POPEQ 202      82.351 104.676  67.481  1.00  0.00           C
ATOM   5077  C36 POPEQ 202      82.511 103.557  66.441  1.00  0.00           C
ATOM   5080  C37 POPEQ 202      81.201 103.046  65.841  1.00  0.00           C
ATOM   5083  C38 POPEQ 202      81.421 101.826  64.931  1.00  0.00           C
ATOM   5086  C39 POPEQ 202      81.791 102.176  63.481  1.00  0.00           C
ATOM   5089 0C31 POPEQ 202      80.562 102.525  62.621  1.00  0.00           C
ATOM   5092 1C31 POPEQ 202      80.872 102.736  61.132  1.00  0.00           C
ATOM   5095 2C31 POPEQ 202      79.671 103.337  60.391  1.00  0.00           C
ATOM   5098 3C31 POPEQ 202      79.751 103.256  58.861  1.00  0.00           C
ATOM   5101 4C31 POPEQ 202      79.432 101.847  58.342  1.00  0.00           C
ATOM   5104 5C31 POPEQ 202      79.261 101.806  56.820  1.00  0.00           C
ATOM   5107 6C31 POPEQ 202      78.951 100.396  56.312  1.00  0.00           C
ATOM   5111  NH3 POPER 203      42.152  74.035  72.561  1.00  0.00           N
ATOM   5115  C12 POPER 203      41.320  75.146  71.962  1.00  0.00           C
ATOM   5118  C11 POPER 203      41.451  76.565  72.610  1.00  0.00           C
ATOM   5121  P   POPER 203      43.992  76.646  73.261  1.00  0.00           P
ATOM   5122  O13 POPER 203      44.701  77.756  73.910  1.00  0.00           O
ATOM   5123  O14 POPER 203      44.361  75.256  73.591  1.00  0.00           O
ATOM   5124  O11 POPER 203      43.951  76.846  71.690  1.00  0.00           O
ATOM   5125  O12 POPER 203      42.451  76.756  73.611  1.00  0.00           O
ATOM   5126  C1  POPER 203      45.122  76.837  70.861  1.00  0.00           C
ATOM   5129  C2  POPER 203      44.730  76.877  69.331  1.00  0.00           C
ATOM   5131  O21 POPER 203      44.820  75.557  68.782  1.00  0.00           O
ATOM   5132  C21 POPER 203      46.011  75.105  68.421  1.00  0.00           C
ATOM   5133  O22 POPER 203      47.041  75.756  68.410  1.00  0.00           O
ATOM   5134  C22 POPER 203      45.940  73.637  68.051  1.00  0.00           C
ATOM   5137  C3  POPER 203      45.491  78.006  68.521  1.00  0.00           C
ATOM   5140  O31 POPER 203      45.561  77.727  67.090  1.00  0.00           O
ATOM   5141  C31 POPER 203      46.692  78.127  66.492  1.00  0.00           C
ATOM   5142  O32 POPER 203      47.492  78.907  66.971  1.00  0.00           O
ATOM   5143  C32 POPER 203      46.822  77.506  65.110  1.00  0.00           C
ATOM   5146  C23 POPER 203      45.502  73.366  66.590  1.00  0.00           C
ATOM   5149  C24 POPER 203      44.122  72.715  66.602  1.00  0.00           C
ATOM   5152  C25 POPER 203      43.410  72.616  65.251  1.00  0.00           C
ATOM   5155  C26 POPER 203      44.222  71.866  64.201  1.00  0.00           C
ATOM   5158  C27 POPER 203      43.451  71.697  62.891  1.00  0.00           C
ATOM   5161  C28 POPER 203      44.361  71.316  61.711  1.00  0.00           C
ATOM   5164  C29 POPER 203      43.581  71.347  60.431  1.00  0.00           C
ATOM   5166 0C21 POPER 203      43.760  72.135  59.361  1.00  0.00           C
ATOM   5168 1C21 POPER 203      44.771  73.237  59.172  1.00  0.00           C
ATOM   5171 2C21 POPER 203      44.262  74.276  58.152  1.00  0.00           C
ATOM   5174 3C21 POPER 203      44.441  73.785  56.712  1.00  0.00           C
ATOM   5177 4C21 POPER 203      43.681  74.605  55.660  1.00  0.00           C
ATOM   5180 5C21 POPER 203      42.152  74.536  55.851  1.00  0.00           C
ATOM   5183 6C21 POPER 203      41.422  74.657  54.510  1.00  0.00           C
ATOM   5186 7C21 POPER 203      39.912  74.876  54.662  1.00  0.00           C
ATOM   5189 8C21 POPER 203      39.222  74.996  53.300  1.00  0.00           C
ATOM   5193  C33 POPER 203      47.622  76.186  65.142  1.00  0.00           C
ATOM   5196  C34 POPER 203      47.431  75.377  63.850  1.00  0.00           C
ATOM   5199  C35 POPER 203      48.541  74.355  63.562  1.00  0.00           C
ATOM   5202  C36 POPER 203      49.891  75.027  63.271  1.00  0.00           C
ATOM   5205  C37 POPER 203      50.910  74.027  62.722  1.00  0.00           C
ATOM   5208  C38 POPER 203      52.300  74.635  62.502  1.00  0.00           C
ATOM   5211  C39 POPER 203      53.282  73.605  61.931  1.00  0.00           C
ATOM   5214 0C31 POPER 203      54.641  74.197  61.560  1.00  0.00           C
ATOM   5217 1C31 POPER 203      55.672  73.105  61.230  1.00  0.00           C
ATOM   5220 2C31 POPER 203      56.902  73.637  60.480  1.00  0.00           C
ATOM   5223 3C31 POPER 203      56.601  73.767  58.981  1.00  0.00           C
ATOM   5226 4C31 POPER 203      57.742  74.385  58.152  1.00  0.00           C
ATOM   5229 5C31 POPER 203      57.412  74.315  56.660  1.00  0.00           C
ATOM   5232 6C31 POPER 203      58.300  75.175  55.771  1.00  0.00           C
ATOM   5236  NH3 POPES 204      50.642   1.386  30.430  1.00  0.00           N
ATOM   5240  C12 POPES 204      50.771   2.636  29.611  1.00  0.00           C
ATOM   5243  C11 POPES 204      49.891   3.786  30.121  1.00  0.00           C
ATOM   5246  P   POPES 204      49.571   6.246  29.261  1.00  0.00           P
ATOM   5247  O13 POPES 204      50.480   7.356  28.902  1.00  0.00           O
ATOM   5248  O14 POPES 204      48.550   5.876  28.260  1.00  0.00           O
ATOM   5249  O11 POPES 204      48.890   6.636  30.652  1.00  0.00           O
ATOM   5250  O12 POPES 204      50.442   4.996  29.611  1.00  0.00           O
ATOM   5251  C1  POPES 204      48.321   7.946  30.812  1.00  0.00           C
ATOM   5254  C2  POPES 204      49.030   8.726  31.931  1.00  0.00           C
ATOM   5256  O21 POPES 204      48.631  10.106  31.890  1.00  0.00           O
ATOM   5257  C21 POPES 204      47.812  10.696  32.790  1.00  0.00           C
ATOM   5258  O22 POPES 204      47.562  11.896  32.771  1.00  0.00           O
ATOM   5259  C22 POPES 204      47.370   9.776  33.931  1.00  0.00           C
ATOM   5262  C3  POPES 204      50.582   8.646  31.792  1.00  0.00           C
ATOM   5265  O31 POPES 204      51.260   9.346  32.852  1.00  0.00           O
ATOM   5266  C31 POPES 204      51.372   8.646  33.980  1.00  0.00           C
ATOM   5267  O32 POPES 204      50.961   7.526  34.170  1.00  0.00           O
ATOM   5268  C32 POPES 204      51.980   9.566  35.030  1.00  0.00           C
ATOM   5271  C23 POPES 204      46.541  10.466  35.041  1.00  0.00           C
ATOM   5274  C24 POPES 204      46.381   9.546  36.262  1.00  0.00           C
ATOM   5277  C25 POPES 204      46.701  10.206  37.611  1.00  0.00           C
ATOM   5280  C26 POPES 204      47.120   9.196  38.691  1.00  0.00           C
ATOM   5283  C27 POPES 204      47.381   9.846  40.062  1.00  0.00           C
ATOM   5286  C28 POPES 204      47.942   8.896  41.140  1.00  0.00           C
ATOM   5289  C29 POPES 204      47.021   7.746  41.451  1.00  0.00           C
ATOM   5291 0C21 POPES 204      46.502   7.376  42.641  1.00  0.00           C
ATOM   5293 1C21 POPES 204      46.701   8.026  43.981  1.00  0.00           C
ATOM   5296 2C21 POPES 204      45.392   8.606  44.551  1.00  0.00           C
ATOM   5299 3C21 POPES 204      44.381   7.536  45.012  1.00  0.00           C
ATOM   5302 4C21 POPES 204      43.121   8.146  45.631  1.00  0.00           C
ATOM   5305 5C21 POPES 204      42.181   7.066  46.192  1.00  0.00           C
ATOM   5308 6C21 POPES 204      40.852   7.616  46.721  1.00  0.00           C
ATOM   5311 7C21 POPES 204      39.870   6.476  47.062  1.00  0.00           C
ATOM   5314 8C21 POPES 204      38.500   6.956  47.541  1.00  0.00           C
ATOM   5318  C33 POPES 204      50.881  10.386  35.742  1.00  0.00           C
ATOM   5321  C34 POPES 204      51.451  11.326  36.800  1.00  0.00           C
ATOM   5324  C35 POPES 204      50.372  12.026  37.642  1.00  0.00           C
ATOM   5327  C36 POPES 204      50.940  12.637  38.931  1.00  0.00           C
ATOM   5330  C37 POPES 204      49.861  13.276  39.812  1.00  0.00           C
ATOM   5333  C38 POPES 204      50.340  13.566  41.242  1.00  0.00           C
ATOM   5336  C39 POPES 204      49.212  13.526  42.281  1.00  0.00           C
ATOM   5339 0C31 POPES 204      49.711  13.706  43.721  1.00  0.00           C
ATOM   5342 1C31 POPES 204      48.562  13.636  44.741  1.00  0.00           C
ATOM   5345 2C31 POPES 204      49.021  13.476  46.201  1.00  0.00           C
ATOM   5348 3C31 POPES 204      49.791  14.686  46.771  1.00  0.00           C
ATOM   5351 4C31 POPES 204      50.091  14.516  48.260  1.00  0.00           C
ATOM   5354 5C31 POPES 204      50.791  15.716  48.902  1.00  0.00           C
ATOM   5357 6C31 POPES 204      51.250  15.466  50.340  1.00  0.00           C
ATOM   5361  NH3 POPET 205      73.102   4.606  71.301  1.00  0.00           N
ATOM   5365  C12 POPET 205      73.822   5.736  71.980  1.00  0.00           C
ATOM   5368  C11 POPET 205      72.892   6.866  72.470  1.00  0.00           C
ATOM   5371  P   POPET 205      74.951   8.336  73.361  1.00  0.00           P
ATOM   5372  O13 POPET 205      75.142   9.346  74.421  1.00  0.00           O
ATOM   5373  O14 POPET 205      75.922   7.226  73.300  1.00  0.00           O
ATOM   5374  O11 POPET 205      75.050   9.126  72.000  1.00  0.00           O
ATOM   5375  O12 POPET 205      73.492   7.746  73.421  1.00  0.00           O
ATOM   5376  C1  POPET 205      74.032  10.026  71.602  1.00  0.00           C
ATOM   5379  C2  POPET 205      74.122  10.246  70.080  1.00  0.00           C
ATOM   5381  O21 POPET 205      75.381  10.856  69.742  1.00  0.00           O
ATOM   5382  C21 POPET 205      76.411  10.046  69.432  1.00  0.00           C
ATOM   5383  O22 POPET 205      77.501  10.096  69.981  1.00  0.00           O
ATOM   5384  C22 POPET 205      76.141   9.246  68.150  1.00  0.00           C
ATOM   5387  C3  POPET 205      72.980  11.186  69.640  1.00  0.00           C
ATOM   5390  O31 POPET 205      72.830  11.266  68.212  1.00  0.00           O
ATOM   5391  C31 POPET 205      72.090  10.306  67.660  1.00  0.00           C
ATOM   5392  O32 POPET 205      71.902   9.196  68.112  1.00  0.00           O
ATOM   5393  C32 POPET 205      71.480  10.886  66.381  1.00  0.00           C
ATOM   5396  C23 POPET 205      76.622  10.026  66.910  1.00  0.00           C
ATOM   5399  C24 POPET 205      75.652   9.976  65.721  1.00  0.00           C
ATOM   5402  C25 POPET 205      75.951  11.086  64.701  1.00  0.00           C
ATOM   5405  C26 POPET 205      74.901  11.126  63.580  1.00  0.00           C
ATOM   5408  C27 POPET 205      74.940  12.436  62.782  1.00  0.00           C
ATOM   5411  C28 POPET 205      73.792  12.526  61.761  1.00  0.00           C
ATOM   5414  C29 POPET 205      73.840  11.387  60.781  1.00  0.00           C
ATOM   5416 0C21 POPET 205      74.072  11.446  59.461  1.00  0.00           C
ATOM   5418 1C21 POPET 205      74.352  12.656  58.601  1.00  0.00           C
ATOM   5421 2C21 POPET 205      75.521  12.316  57.652  1.00  0.00           C
ATOM   5424 3C21 POPET 205      75.701  13.316  56.511  1.00  0.00           C
ATOM   5427 4C21 POPET 205      77.011  13.066  55.750  1.00  0.00           C
ATOM   5430 5C21 POPET 205      76.992  13.516  54.282  1.00  0.00           C
ATOM   5433 6C21 POPET 205      76.330  14.886  54.051  1.00  0.00           C
ATOM   5436 7C21 POPET 205      76.722  15.506  52.711  1.00  0.00           C
ATOM   5439 8C21 POPET 205      77.940  16.416  52.831  1.00  0.00           C
ATOM   5443  C33 POPET 205      70.042  10.386  66.132  1.00  0.00           C
ATOM   5446  C34 POPET 205      69.131  11.466  65.542  1.00  0.00           C
ATOM   5449  C35 POPET 205      69.660  12.056  64.242  1.00  0.00           C
ATOM   5452  C36 POPET 205      69.620  11.086  63.050  1.00  0.00           C
ATOM   5455  C37 POPET 205      69.962  11.776  61.722  1.00  0.00           C
ATOM   5458  C38 POPET 205      69.462  11.016  60.492  1.00  0.00           C
ATOM   5461  C39 POPET 205      69.881  11.706  59.191  1.00  0.00           C
ATOM   5464 0C31 POPET 205      69.111  11.206  57.971  1.00  0.00           C
ATOM   5467 1C31 POPET 205      69.611  11.856  56.672  1.00  0.00           C
ATOM   5470 2C31 POPET 205      68.800  11.446  55.431  1.00  0.00           C
ATOM   5473 3C31 POPET 205      67.322  11.836  55.521  1.00  0.00           C
ATOM   5476 4C31 POPET 205      66.590  11.756  54.172  1.00  0.00           C
ATOM   5479 5C31 POPET 205      65.120  12.196  54.282  1.00  0.00           C
ATOM   5482 6C31 POPET 205      64.410  12.296  52.931  1.00  0.00           C
ATOM   5486  NH3 POPEU 206      74.290 114.086  29.300  1.00  0.00           N
ATOM   5490  C12 POPEU 206      73.370 114.256  28.131  1.00  0.00           C
ATOM   5493  C11 POPEU 206      72.190 113.277  28.242  1.00  0.00           C
ATOM   5496  P   POPEU 206      71.672 110.725  28.242  1.00  0.00           P
ATOM   5497  O13 POPEU 206      70.282 111.175  28.431  1.00  0.00           O
ATOM   5498  O14 POPEU 206      71.992 110.077  26.961  1.00  0.00           O
ATOM   5499  O11 POPEU 206      72.131 109.697  29.351  1.00  0.00           O
ATOM   5500  O12 POPEU 206      72.650 111.946  28.502  1.00  0.00           O
ATOM   5501  C1  POPEU 206      71.362 109.316  30.490  1.00  0.00           C
ATOM   5504  C2  POPEU 206      71.931 109.987  31.781  1.00  0.00           C
ATOM   5506  O21 POPEU 206      71.771 109.256  33.021  1.00  0.00           O
ATOM   5507  C21 POPEU 206      70.782 108.417  33.271  1.00  0.00           C
ATOM   5508  O22 POPEU 206      69.852 108.146  32.541  1.00  0.00           O
ATOM   5509  C22 POPEU 206      71.001 107.817  34.672  1.00  0.00           C
ATOM   5512  C3  POPEU 206      71.451 111.467  31.922  1.00  0.00           C
ATOM   5515  O31 POPEU 206      71.701 112.016  33.222  1.00  0.00           O
ATOM   5516  C31 POPEU 206      72.962 112.227  33.562  1.00  0.00           C
ATOM   5517  O32 POPEU 206      73.922 112.167  32.821  1.00  0.00           O
ATOM   5518  C32 POPEU 206      73.040 112.556  35.062  1.00  0.00           C
ATOM   5521  C23 POPEU 206      70.102 108.486  35.722  1.00  0.00           C
ATOM   5524  C24 POPEU 206      70.381 108.036  37.172  1.00  0.00           C
ATOM   5527  C25 POPEU 206      69.172 108.316  38.070  1.00  0.00           C
ATOM   5530  C26 POPEU 206      69.431 108.716  39.521  1.00  0.00           C
ATOM   5533  C27 POPEU 206      68.110 109.107  40.211  1.00  0.00           C
ATOM   5536  C28 POPEU 206      68.251 110.146  41.332  1.00  0.00           C
ATOM   5539  C29 POPEU 206      69.062 109.627  42.492  1.00  0.00           C
ATOM   5541 0C21 POPEU 206      68.660 109.487  43.762  1.00  0.00           C
ATOM   5543 1C21 POPEU 206      67.312 109.837  44.352  1.00  0.00           C
ATOM   5546 2C21 POPEU 206      67.432 110.956  45.392  1.00  0.00           C
ATOM   5549 3C21 POPEU 206      68.102 110.506  46.701  1.00  0.00           C
ATOM   5552 4C21 POPEU 206      69.331 111.337  47.112  1.00  0.00           C
ATOM   5555 5C21 POPEU 206      68.992 112.617  47.892  1.00  0.00           C
ATOM   5558 6C21 POPEU 206      70.252 113.386  48.342  1.00  0.00           C
ATOM   5561 7C21 POPEU 206      69.932 114.646  49.151  1.00  0.00           C
ATOM   5564 8C21 POPEU 206      71.172 115.317  49.762  1.00  0.00           C
ATOM   5568  C33 POPEU 206      71.871 112.066  35.971  1.00  0.00           C
ATOM   5571  C34 POPEU 206      71.362 113.116  36.972  1.00  0.00           C
ATOM   5574  C35 POPEU 206      70.282 114.046  36.382  1.00  0.00           C
ATOM   5577  C36 POPEU 206      69.582 114.907  37.451  1.00  0.00           C
ATOM   5580  C37 POPEU 206      68.221 115.426  36.981  1.00  0.00           C
ATOM   5583  C38 POPEU 206      67.580 116.446  37.940  1.00  0.00           C
ATOM   5586  C39 POPEU 206      66.120 116.766  37.611  1.00  0.00           C
ATOM   5589 0C31 POPEU 206      65.932 117.896  36.602  1.00  0.00           C
ATOM   5592 1C31 POPEU 206      64.451 118.085  36.210  1.00  0.00           C
ATOM   5595 2C31 POPEU 206      64.172 119.426  35.511  1.00  0.00           C
ATOM   5598 3C31 POPEU 206      64.410 120.676  36.371  1.00  0.00           C
ATOM   5601 4C31 POPEU 206      63.781 120.686  37.771  1.00  0.00           C
ATOM   5604 5C31 POPEU 206      64.160 121.956  38.551  1.00  0.00           C
ATOM   5607 6C31 POPEU 206      63.332 122.157  39.820  1.00  0.00           C
ATOM   5611  NH3 POPEV 207      33.011 122.696  71.532  1.00  0.00           N
ATOM   5615  C12 POPEV 207      31.691 122.627  72.242  1.00  0.00           C
ATOM   5618  C11 POPEV 207      31.691 121.736  73.501  1.00  0.00           C
ATOM   5621  P   POPEV 207      30.722 119.446  72.712  1.00  0.00           P
ATOM   5622  O13 POPEV 207      31.852 118.706  73.300  1.00  0.00           O
ATOM   5623  O14 POPEV 207      29.402 118.775  72.721  1.00  0.00           O
ATOM   5624  O11 POPEV 207      31.082 119.847  71.220  1.00  0.00           O
ATOM   5625  O12 POPEV 207      30.590 120.816  73.492  1.00  0.00           O
ATOM   5626  C1  POPEV 207      30.611 118.977  70.160  1.00  0.00           C
ATOM   5629  C2  POPEV 207      30.672 119.646  68.752  1.00  0.00           C
ATOM   5631  O21 POPEV 207      31.691 118.967  68.001  1.00  0.00           O
ATOM   5632  C21 POPEV 207      31.591 119.095  66.690  1.00  0.00           C
ATOM   5633  O22 POPEV 207      30.652 119.605  66.090  1.00  0.00           O
ATOM   5634  C22 POPEV 207      32.781 118.426  66.010  1.00  0.00           C
ATOM   5637  C3  POPEV 207      30.951 121.175  68.910  1.00  0.00           C
ATOM   5640  O31 POPEV 207      31.111 121.917  67.681  1.00  0.00           O
ATOM   5641  C31 POPEV 207      31.812 123.046  67.861  1.00  0.00           C
ATOM   5642  O32 POPEV 207      32.251 123.436  68.931  1.00  0.00           O
ATOM   5643  C32 POPEV 207      32.070 123.716  66.511  1.00  0.00           C
ATOM   5646  C23 POPEV 207      32.351 117.907  64.632  1.00  0.00           C
ATOM   5649  C24 POPEV 207      33.410 117.146  63.822  1.00  0.00           C
ATOM   5652  C25 POPEV 207      32.801 116.796  62.460  1.00  0.00           C
ATOM   5655  C26 POPEV 207      33.742 116.216  61.392  1.00  0.00           C
ATOM   5658  C27 POPEV 207      32.902 115.516  60.310  1.00  0.00           C
ATOM   5661  C28 POPEV 207      33.631 115.176  59.002  1.00  0.00           C
ATOM   5664  C29 POPEV 207      32.692 114.347  58.160  1.00  0.00           C
ATOM   5666 0C21 POPEV 207      32.551 114.326  56.832  1.00  0.00           C
ATOM   5668 1C21 POPEV 207      33.332 115.096  55.800  1.00  0.00           C
ATOM   5671 2C21 POPEV 207      33.591 114.226  54.550  1.00  0.00           C
ATOM   5674 3C21 POPEV 207      34.541 113.046  54.802  1.00  0.00           C
ATOM   5677 4C21 POPEV 207      34.851 112.227  53.531  1.00  0.00           C
ATOM   5680 5C21 POPEV 207      35.832 111.087  53.832  1.00  0.00           C
ATOM   5683 6C21 POPEV 207      36.572 110.556  52.590  1.00  0.00           C
ATOM   5686 7C21 POPEV 207      37.562 109.446  52.992  1.00  0.00           C
ATOM   5689 8C21 POPEV 207      38.422 108.955  51.832  1.00  0.00           C
ATOM   5693  C33 POPEV 207      33.582 123.915  66.241  1.00  0.00           C
ATOM   5696  C34 POPEV 207      34.041 123.296  64.910  1.00  0.00           C
ATOM   5699  C35 POPEV 207      35.571 123.225  64.780  1.00  0.00           C
ATOM   5702  C36 POPEV 207      36.050 122.817  63.382  1.00  0.00           C
ATOM   5705  C37 POPEV 207      37.570 122.686  63.292  1.00  0.00           C
ATOM   5708  C38 POPEV 207      38.072 122.385  61.870  1.00  0.00           C
ATOM   5711  C39 POPEV 207      39.590 122.416  61.750  1.00  0.00           C
ATOM   5714 0C31 POPEV 207      40.070 122.197  60.321  1.00  0.00           C
ATOM   5717 1C31 POPEV 207      41.601 122.236  60.201  1.00  0.00           C
ATOM   5720 2C31 POPEV 207      42.090 122.425  58.751  1.00  0.00           C
ATOM   5723 3C31 POPEV 207      41.590 121.396  57.731  1.00  0.00           C
ATOM   5726 4C31 POPEV 207      42.050 119.956  58.012  1.00  0.00           C
ATOM   5729 5C31 POPEV 207      41.730 119.017  56.840  1.00  0.00           C
ATOM   5732 6C31 POPEV 207      42.230 117.587  57.050  1.00  0.00           C
ATOM   5736  NH3 POPEW 208       9.911  10.146  68.471  1.00  0.00           N
ATOM   5740  C12 POPEW 208       9.611   8.666  68.501  1.00  0.00           C
ATOM   5743  C11 POPEW 208      10.182   8.006  69.771  1.00  0.00           C
ATOM   5746  P   POPEW 208      12.111   6.336  69.242  1.00  0.00           P
ATOM   5747  O13 POPEW 208      12.871   6.786  70.440  1.00  0.00           O
ATOM   5748  O14 POPEW 208      12.211   4.926  68.811  1.00  0.00           O
ATOM   5749  O11 POPEW 208      12.411   7.256  67.992  1.00  0.00           O
ATOM   5750  O12 POPEW 208      10.591   6.666  69.492  1.00  0.00           O
ATOM   5751  C1  POPEW 208      13.541   6.876  67.201  1.00  0.00           C
ATOM   5754  C2  POPEW 208      13.562   7.686  65.882  1.00  0.00           C
ATOM   5756  O21 POPEW 208      13.161   6.826  64.801  1.00  0.00           O
ATOM   5757  C21 POPEW 208      11.901   6.896  64.401  1.00  0.00           C
ATOM   5758  O22 POPEW 208      11.071   7.726  64.742  1.00  0.00           O
ATOM   5759  C22 POPEW 208      11.661   5.716  63.451  1.00  0.00           C
ATOM   5762  C3  POPEW 208      15.021   8.146  65.641  1.00  0.00           C
ATOM   5765  O31 POPEW 208      15.082   9.106  64.580  1.00  0.00           O
ATOM   5766  C31 POPEW 208      15.881  10.137  64.791  1.00  0.00           C
ATOM   5767  O32 POPEW 208      16.421  10.436  65.841  1.00  0.00           O
ATOM   5768  C32 POPEW 208      16.172  10.816  63.471  1.00  0.00           C
ATOM   5771  C23 POPEW 208      11.761   6.086  61.951  1.00  0.00           C
ATOM   5774  C24 POPEW 208      11.751   4.846  61.051  1.00  0.00           C
ATOM   5777  C25 POPEW 208      12.061   5.146  59.571  1.00  0.00           C
ATOM   5780  C26 POPEW 208      10.801   5.346  58.721  1.00  0.00           C
ATOM   5783  C27 POPEW 208      11.141   5.516  57.232  1.00  0.00           C
ATOM   5786  C28 POPEW 208       9.921   5.516  56.280  1.00  0.00           C
ATOM   5789  C29 POPEW 208       9.161   4.226  56.410  1.00  0.00           C
ATOM   5791 0C21 POPEW 208       7.831   4.086  56.461  1.00  0.00           C
ATOM   5793 1C21 POPEW 208       6.791   5.166  56.301  1.00  0.00           C
ATOM   5796 2C21 POPEW 208       5.871   4.766  55.152  1.00  0.00           C
ATOM   5799 3C21 POPEW 208       4.571   5.566  55.071  1.00  0.00           C
ATOM   5802 4C21 POPEW 208       3.531   4.846  54.201  1.00  0.00           C
ATOM   5805 5C21 POPEW 208       4.041   4.546  52.782  1.00  0.00           C
ATOM   5808 6C21 POPEW 208       3.051   3.726  51.961  1.00  0.00           C
ATOM   5811 7C21 POPEW 208       3.541   3.476  50.541  1.00  0.00           C
ATOM   5814 8C21 POPEW 208       2.441   2.986  49.601  1.00  0.00           C
ATOM   5818  C33 POPEW 208      17.281  10.006  62.792  1.00  0.00           C
ATOM   5821  C34 POPEW 208      17.321  10.137  61.271  1.00  0.00           C
ATOM   5824  C35 POPEW 208      18.011   8.896  60.690  1.00  0.00           C
ATOM   5827  C36 POPEW 208      18.401   9.026  59.221  1.00  0.00           C
ATOM   5830  C37 POPEW 208      19.172   7.776  58.780  1.00  0.00           C
ATOM   5833  C38 POPEW 208      20.222   8.056  57.701  1.00  0.00           C
ATOM   5836  C39 POPEW 208      19.602   8.556  56.391  1.00  0.00           C
ATOM   5839 0C31 POPEW 208      20.601   8.476  55.231  1.00  0.00           C
ATOM   5842 1C31 POPEW 208      19.931   8.446  53.861  1.00  0.00           C
ATOM   5845 2C31 POPEW 208      20.922   8.146  52.722  1.00  0.00           C
ATOM   5848 3C31 POPEW 208      22.091   9.126  52.652  1.00  0.00           C
ATOM   5851 4C31 POPEW 208      22.941   8.936  51.391  1.00  0.00           C
ATOM   5854 5C31 POPEW 208      23.961  10.067  51.201  1.00  0.00           C
ATOM   5857 6C31 POPEW 208      24.832   9.886  49.951  1.00  0.00           C
ATOM   5861  NH3 POPEX 209      45.442  32.866  71.571  1.00  0.00           N
ATOM   5865  C12 POPEX 209      46.811  32.426  71.120  1.00  0.00           C
ATOM   5868  C11 POPEX 209      47.942  33.046  71.951  1.00  0.00           C
ATOM   5871  P   POPEX 209      50.312  34.017  71.550  1.00  0.00           P
ATOM   5872  O13 POPEX 209      49.730  35.355  71.731  1.00  0.00           O
ATOM   5873  O14 POPEX 209      51.102  33.456  72.660  1.00  0.00           O
ATOM   5874  O11 POPEX 209      51.250  34.076  70.300  1.00  0.00           O
ATOM   5875  O12 POPEX 209      49.152  33.006  71.171  1.00  0.00           O
ATOM   5876  C1  POPEX 209      51.070  33.466  69.042  1.00  0.00           C
ATOM   5879  C2  POPEX 209      52.461  33.057  68.492  1.00  0.00           C
ATOM   5881  O21 POPEX 209      52.412  32.706  67.090  1.00  0.00           O
ATOM   5882  C21 POPEX 209      51.871  31.546  66.781  1.00  0.00           C
ATOM   5883  O22 POPEX 209      51.172  30.856  67.502  1.00  0.00           O
ATOM   5884  C22 POPEX 209      52.361  31.116  65.391  1.00  0.00           C
ATOM   5887  C3  POPEX 209      53.181  31.986  69.391  1.00  0.00           C
ATOM   5890  O31 POPEX 209      54.072  31.087  68.681  1.00  0.00           O
ATOM   5891  C31 POPEX 209      55.210  31.666  68.271  1.00  0.00           C
ATOM   5892  O32 POPEX 209      55.451  32.846  68.370  1.00  0.00           O
ATOM   5893  C32 POPEX 209      56.081  30.616  67.540  1.00  0.00           C
ATOM   5896  C23 POPEX 209      51.762  31.916  64.201  1.00  0.00           C
ATOM   5899  C24 POPEX 209      52.780  32.706  63.362  1.00  0.00           C
ATOM   5902  C25 POPEX 209      53.890  31.836  62.751  1.00  0.00           C
ATOM   5905  C26 POPEX 209      54.291  32.286  61.340  1.00  0.00           C
ATOM   5908  C27 POPEX 209      55.231  31.285  60.641  1.00  0.00           C
ATOM   5911  C28 POPEX 209      55.590  31.686  59.191  1.00  0.00           C
ATOM   5914  C29 POPEX 209      56.400  32.956  59.102  1.00  0.00           C
ATOM   5916 0C21 POPEX 209      57.742  33.036  59.102  1.00  0.00           C
ATOM   5918 1C21 POPEX 209      58.711  31.887  59.242  1.00  0.00           C
ATOM   5921 2C21 POPEX 209      59.262  31.426  57.882  1.00  0.00           C
ATOM   5924 3C21 POPEX 209      60.410  30.416  58.012  1.00  0.00           C
ATOM   5927 4C21 POPEX 209      60.881  29.896  56.651  1.00  0.00           C
ATOM   5930 5C21 POPEX 209      62.050  28.896  56.762  1.00  0.00           C
ATOM   5933 6C21 POPEX 209      62.542  28.426  55.392  1.00  0.00           C
ATOM   5936 7C21 POPEX 209      63.451  27.196  55.451  1.00  0.00           C
ATOM   5939 8C21 POPEX 209      63.841  26.696  54.060  1.00  0.00           C
ATOM   5943  C33 POPEX 209      56.931  31.206  66.381  1.00  0.00           C
ATOM   5946  C34 POPEX 209      57.312  30.166  65.321  1.00  0.00           C
ATOM   5949  C35 POPEX 209      58.251  29.056  65.830  1.00  0.00           C
ATOM   5952  C36 POPEX 209      58.282  27.846  64.882  1.00  0.00           C
ATOM   5955  C37 POPEX 209      58.981  26.616  65.480  1.00  0.00           C
ATOM   5958  C38 POPEX 209      58.581  25.306  64.780  1.00  0.00           C
ATOM   5961  C39 POPEX 209      58.651  24.056  65.672  1.00  0.00           C
ATOM   5964 0C31 POPEX 209      60.062  23.596  66.041  1.00  0.00           C
ATOM   5967 1C31 POPEX 209      60.021  22.396  67.000  1.00  0.00           C
ATOM   5970 2C31 POPEX 209      61.411  21.817  67.322  1.00  0.00           C
ATOM   5973 3C31 POPEX 209      62.071  21.046  66.172  1.00  0.00           C
ATOM   5976 4C31 POPEX 209      61.341  19.736  65.812  1.00  0.00           C
ATOM   5979 5C31 POPEX 209      62.011  18.976  64.661  1.00  0.00           C
ATOM   5982 6C31 POPEX 209      61.271  17.686  64.292  1.00  0.00           C
ATOM   5986  NH3 POPEY 210     119.401  35.086  23.810  1.00  0.00           N
ATOM   5990  C12 POPEY 210     118.081  34.377  23.851  1.00  0.00           C
ATOM   5993  C11 POPEY 210     118.270  33.076  24.651  1.00  0.00           C
ATOM   5996  P   POPEY 210     116.931  31.026  23.710  1.00  0.00           P
ATOM   5997  O13 POPEY 210     115.532  30.576  23.710  1.00  0.00           O
ATOM   5998  O14 POPEY 210     117.551  31.366  22.411  1.00  0.00           O
ATOM   5999  O11 POPEY 210     117.721  29.886  24.431  1.00  0.00           O
ATOM   6000  O12 POPEY 210     117.080  32.286  24.681  1.00  0.00           O
ATOM   6001  C1  POPEY 210     118.691  29.997  25.462  1.00  0.00           C
ATOM   6004  C2  POPEY 210     118.120  30.336  26.881  1.00  0.00           C
ATOM   6006  O21 POPEY 210     119.130  30.076  27.892  1.00  0.00           O
ATOM   6007  C21 POPEY 210     120.161  30.936  27.852  1.00  0.00           C
ATOM   6008  O22 POPEY 210     120.221  31.916  27.122  1.00  0.00           O
ATOM   6009  C22 POPEY 210     121.231  30.576  28.902  1.00  0.00           C
ATOM   6012  C3  POPEY 210     116.821  29.526  27.211  1.00  0.00           C
ATOM   6015  O31 POPEY 210     116.341  29.756  28.561  1.00  0.00           O
ATOM   6016  C31 POPEY 210     115.662  28.747  29.110  1.00  0.00           C
ATOM   6017  O32 POPEY 210     115.401  27.686  28.580  1.00  0.00           O
ATOM   6018  C32 POPEY 210     115.392  29.036  30.581  1.00  0.00           C
ATOM   6021  C23 POPEY 210     120.700  30.657  30.352  1.00  0.00           C
ATOM   6024  C24 POPEY 210     121.761  30.756  31.451  1.00  0.00           C
ATOM   6027  C25 POPEY 210     121.141  30.936  32.852  1.00  0.00           C
ATOM   6030  C26 POPEY 210     120.620  29.646  33.512  1.00  0.00           C
ATOM   6033  C27 POPEY 210     119.951  29.916  34.882  1.00  0.00           C
ATOM   6036  C28 POPEY 210     119.622  28.646  35.690  1.00  0.00           C
ATOM   6039  C29 POPEY 210     120.872  27.936  36.160  1.00  0.00           C
ATOM   6041 0C21 POPEY 210     121.212  27.626  37.421  1.00  0.00           C
ATOM   6043 1C21 POPEY 210     120.410  27.876  38.681  1.00  0.00           C
ATOM   6046 2C21 POPEY 210     121.180  27.535  39.971  1.00  0.00           C
ATOM   6049 3C21 POPEY 210     121.712  26.087  40.012  1.00  0.00           C
ATOM   6052 4C21 POPEY 210     122.201  25.637  41.402  1.00  0.00           C
ATOM   6055 5C21 POPEY 210     121.121  24.977  42.271  1.00  0.00           C
ATOM   6058 6C21 POPEY 210     120.630  23.636  41.691  1.00  0.00           C
ATOM   6061 7C21 POPEY 210     119.742  22.846  42.652  1.00  0.00           C
ATOM   6064 8C21 POPEY 210     119.431  21.426  42.150  1.00  0.00           C
ATOM   6068  C33 POPEY 210     116.441  28.366  31.501  1.00  0.00           C
ATOM   6071  C34 POPEY 210     116.630  29.116  32.821  1.00  0.00           C
ATOM   6074  C35 POPEY 210     115.410  29.046  33.741  1.00  0.00           C
ATOM   6077  C36 POPEY 210     115.392  27.786  34.602  1.00  0.00           C
ATOM   6080  C37 POPEY 210     115.401  28.125  36.100  1.00  0.00           C
ATOM   6083  C38 POPEY 210     115.410  26.875  36.972  1.00  0.00           C
ATOM   6086  C39 POPEY 210     115.651  27.146  38.451  1.00  0.00           C
ATOM   6089 0C31 POPEY 210     115.840  25.836  39.222  1.00  0.00           C
ATOM   6092 1C31 POPEY 210     115.840  26.087  40.731  1.00  0.00           C
ATOM   6095 2C31 POPEY 210     116.131  24.837  41.551  1.00  0.00           C
ATOM   6098 3C31 POPEY 210     115.881  25.086  43.041  1.00  0.00           C
ATOM   6101 4C31 POPEY 210     115.802  23.796  43.861  1.00  0.00           C
ATOM   6104 5C31 POPEY 210     115.322  24.046  45.292  1.00  0.00           C
ATOM   6107 6C31 POPEY 210     115.221  22.756  46.111  1.00  0.00           C
ATOM   6111  NH3 POPEZ 211      89.562 124.896  32.091  1.00  0.00           N
ATOM   6115  C12 POPEZ 211      90.042 124.527  30.722  1.00  0.00           C
ATOM   6118  C11 POPEZ 211      91.502 124.977  30.550  1.00  0.00           C
ATOM   6121  P   POPEZ 211      93.001 125.536  32.670  1.00  0.00           P
ATOM   6122  O13 POPEZ 211      94.391 125.065  32.841  1.00  0.00           O
ATOM   6123  O14 POPEZ 211      92.782 126.926  32.201  1.00  0.00           O
ATOM   6124  O11 POPEZ 211      92.141 125.286  33.972  1.00  0.00           O
ATOM   6125  O12 POPEZ 211      92.281 124.576  31.680  1.00  0.00           O
ATOM   6126  C1  POPEZ 211      92.441 124.355  35.021  1.00  0.00           C
ATOM   6129  C2  POPEZ 211      91.362 123.256  35.111  1.00  0.00           C
ATOM   6131  O21 POPEZ 211      91.322 122.635  36.431  1.00  0.00           O
ATOM   6132  C21 POPEZ 211      90.422 123.167  37.271  1.00  0.00           C
ATOM   6133  O22 POPEZ 211      89.771 124.176  37.052  1.00  0.00           O
ATOM   6134  C22 POPEZ 211      90.242 122.307  38.512  1.00  0.00           C
ATOM   6137  C3  POPEZ 211      91.581 122.167  34.012  1.00  0.00           C
ATOM   6140  O31 POPEZ 211      90.630 121.097  34.132  1.00  0.00           O
ATOM   6141  C31 POPEZ 211      89.380 121.436  33.861  1.00  0.00           C
ATOM   6142  O32 POPEZ 211      89.032 122.487  33.331  1.00  0.00           O
ATOM   6143  C32 POPEZ 211      88.451 120.396  34.451  1.00  0.00           C
ATOM   6146  C23 POPEZ 211      89.531 123.105  39.622  1.00  0.00           C
ATOM   6149  C24 POPEZ 211      89.590 122.437  41.000  1.00  0.00           C
ATOM   6152  C25 POPEZ 211      88.601 121.286  41.160  1.00  0.00           C
ATOM   6155  C26 POPEZ 211      88.741 120.616  42.530  1.00  0.00           C
ATOM   6158  C27 POPEZ 211      87.551 119.715  42.871  1.00  0.00           C
ATOM   6161  C28 POPEZ 211      87.811 118.737  44.021  1.00  0.00           C
ATOM   6164  C29 POPEZ 211      88.062 119.406  45.352  1.00  0.00           C
ATOM   6166 0C21 POPEZ 211      87.411 119.165  46.502  1.00  0.00           C
ATOM   6168 1C21 POPEZ 211      86.271 118.196  46.721  1.00  0.00           C
ATOM   6171 2C21 POPEZ 211      85.252 118.716  47.740  1.00  0.00           C
ATOM   6174 3C21 POPEZ 211      84.492 119.966  47.281  1.00  0.00           C
ATOM   6177 4C21 POPEZ 211      83.330 120.345  48.211  1.00  0.00           C
ATOM   6180 5C21 POPEZ 211      83.722 121.377  49.271  1.00  0.00           C
ATOM   6183 6C21 POPEZ 211      82.572 121.616  50.261  1.00  0.00           C
ATOM   6186 7C21 POPEZ 211      82.852 122.757  51.242  1.00  0.00           C
ATOM   6189 8C21 POPEZ 211      81.681 123.016  52.190  1.00  0.00           C
ATOM   6193  C33 POPEZ 211      88.120 119.256  33.471  1.00  0.00           C
ATOM   6196  C34 POPEZ 211      87.150 118.225  34.082  1.00  0.00           C
ATOM   6199  C35 POPEZ 211      87.701 117.525  35.341  1.00  0.00           C
ATOM   6202  C36 POPEZ 211      87.251 118.097  36.690  1.00  0.00           C
ATOM   6205  C37 POPEZ 211      88.291 117.926  37.821  1.00  0.00           C
ATOM   6208  C38 POPEZ 211      87.861 117.146  39.082  1.00  0.00           C
ATOM   6211  C39 POPEZ 211      86.532 117.596  39.710  1.00  0.00           C
ATOM   6214 0C31 POPEZ 211      86.141 116.777  40.961  1.00  0.00           C
ATOM   6217 1C31 POPEZ 211      84.851 117.267  41.642  1.00  0.00           C
ATOM   6220 2C31 POPEZ 211      84.482 116.406  42.861  1.00  0.00           C
ATOM   6223 3C31 POPEZ 211      83.090 116.657  43.461  1.00  0.00           C
ATOM   6226 4C31 POPEZ 211      82.811 118.097  43.920  1.00  0.00           C
ATOM   6229 5C31 POPEZ 211      81.462 118.206  44.650  1.00  0.00           C
ATOM   6232 6C31 POPEZ 211      81.072 119.627  45.041  1.00  0.00           C
ATOM   6236  NH3 POPEa 212      23.082  60.206  71.111  1.00  0.00           N
ATOM   6240  C12 POPEa 212      23.152  59.276  69.931  1.00  0.00           C
ATOM   6243  C11 POPEa 212      21.812  59.247  69.160  1.00  0.00           C
ATOM   6246  P   POPEa 212      20.831  61.727  69.062  1.00  0.00           P
ATOM   6247  O13 POPEa 212      21.172  61.857  70.501  1.00  0.00           O
ATOM   6248  O14 POPEa 212      19.402  61.706  68.712  1.00  0.00           O
ATOM   6249  O11 POPEa 212      21.561  62.875  68.271  1.00  0.00           O
ATOM   6250  O12 POPEa 212      21.572  60.466  68.460  1.00  0.00           O
ATOM   6251  C1  POPEa 212      21.840  64.116  68.941  1.00  0.00           C
ATOM   6254  C2  POPEa 212      22.601  65.127  68.031  1.00  0.00           C
ATOM   6256  O21 POPEa 212      23.801  64.557  67.481  1.00  0.00           O
ATOM   6257  C21 POPEa 212      23.851  63.886  66.330  1.00  0.00           C
ATOM   6258  O22 POPEa 212      24.892  63.407  65.911  1.00  0.00           O
ATOM   6259  C22 POPEa 212      22.562  63.847  65.521  1.00  0.00           C
ATOM   6262  C3  POPEa 212      22.972  66.425  68.830  1.00  0.00           C
ATOM   6265  O31 POPEa 212      24.072  67.215  68.320  1.00  0.00           O
ATOM   6266  C31 POPEa 212      23.942  68.087  67.322  1.00  0.00           C
ATOM   6267  O32 POPEa 212      24.642  69.065  67.160  1.00  0.00           O
ATOM   6268  C32 POPEa 212      22.871  67.657  66.322  1.00  0.00           C
ATOM   6271  C23 POPEa 212      22.701  62.906  64.300  1.00  0.00           C
ATOM   6274  C24 POPEa 212      21.531  63.127  63.351  1.00  0.00           C
ATOM   6277  C25 POPEa 212      21.902  62.875  61.901  1.00  0.00           C
ATOM   6280  C26 POPEa 212      20.782  63.366  60.981  1.00  0.00           C
ATOM   6283  C27 POPEa 212      21.222  63.616  59.542  1.00  0.00           C
ATOM   6286  C28 POPEa 212      21.812  62.376  58.850  1.00  0.00           C
ATOM   6289  C29 POPEa 212      21.891  62.605  57.361  1.00  0.00           C
ATOM   6291 0C21 POPEa 212      22.641  61.906  56.481  1.00  0.00           C
ATOM   6293 1C21 POPEa 212      23.571  60.756  56.782  1.00  0.00           C
ATOM   6296 2C21 POPEa 212      24.961  61.026  56.181  1.00  0.00           C
ATOM   6299 3C21 POPEa 212      25.892  59.806  56.251  1.00  0.00           C
ATOM   6302 4C21 POPEa 212      27.312  60.175  55.812  1.00  0.00           C
ATOM   6305 5C21 POPEa 212      28.282  58.986  55.781  1.00  0.00           C
ATOM   6308 6C21 POPEa 212      29.731  59.427  55.512  1.00  0.00           C
ATOM   6311 7C21 POPEa 212      30.712  58.256  55.471  1.00  0.00           C
ATOM   6314 8C21 POPEa 212      32.160  58.696  55.252  1.00  0.00           C
ATOM   6318  C33 POPEa 212      22.692  68.597  65.110  1.00  0.00           C
ATOM   6321  C34 POPEa 212      21.661  67.995  64.152  1.00  0.00           C
ATOM   6324  C35 POPEa 212      22.291  67.267  62.951  1.00  0.00           C
ATOM   6327  C36 POPEa 212      22.492  68.215  61.771  1.00  0.00           C
ATOM   6330  C37 POPEa 212      23.082  67.556  60.521  1.00  0.00           C
ATOM   6333  C38 POPEa 212      22.500  68.186  59.242  1.00  0.00           C
ATOM   6336  C39 POPEa 212      23.291  67.836  57.971  1.00  0.00           C
ATOM   6339 0C31 POPEa 212      24.301  68.925  57.600  1.00  0.00           C
ATOM   6342 1C31 POPEa 212      25.141  68.556  56.371  1.00  0.00           C
ATOM   6345 2C31 POPEa 212      26.312  69.525  56.131  1.00  0.00           C
ATOM   6348 3C31 POPEa 212      27.281  69.046  55.041  1.00  0.00           C
ATOM   6351 4C31 POPEa 212      26.761  69.276  53.611  1.00  0.00           C
ATOM   6354 5C31 POPEa 212      27.571  68.506  52.571  1.00  0.00           C
ATOM   6357 6C31 POPEa 212      27.321  68.977  51.131  1.00  0.00           C
ATOM   6361  NH3 POPEb 213      95.672  18.216  68.671  1.00  0.00           N
ATOM   6365  C12 POPEb 213      94.471  18.976  68.160  1.00  0.00           C
ATOM   6368  C11 POPEb 213      93.172  18.596  68.881  1.00  0.00           C
ATOM   6371  P   POPEb 213      90.620  19.236  68.782  1.00  0.00           P
ATOM   6372  O13 POPEb 213      90.261  17.956  68.141  1.00  0.00           O
ATOM   6373  O14 POPEb 213      90.340  19.416  70.221  1.00  0.00           O
ATOM   6374  O11 POPEb 213      89.972  20.427  67.961  1.00  0.00           O
ATOM   6375  O12 POPEb 213      92.161  19.536  68.521  1.00  0.00           O
ATOM   6376  C1  POPEb 213      90.380  20.637  66.602  1.00  0.00           C
ATOM   6379  C2  POPEb 213      89.300  21.466  65.882  1.00  0.00           C
ATOM   6381  O21 POPEb 213      89.291  21.196  64.462  1.00  0.00           O
ATOM   6382  C21 POPEb 213      88.221  21.706  63.790  1.00  0.00           C
ATOM   6383  O22 POPEb 213      88.321  22.446  62.832  1.00  0.00           O
ATOM   6384  C22 POPEb 213      86.901  21.146  64.312  1.00  0.00           C
ATOM   6387  C3  POPEb 213      89.520  22.966  66.172  1.00  0.00           C
ATOM   6390  O31 POPEb 213      88.432  23.776  65.682  1.00  0.00           O
ATOM   6391  C31 POPEb 213      88.661  25.067  65.940  1.00  0.00           C
ATOM   6392  O32 POPEb 213      89.731  25.536  66.260  1.00  0.00           O
ATOM   6393  C32 POPEb 213      87.371  25.856  65.781  1.00  0.00           C
ATOM   6396  C23 POPEb 213      85.700  21.396  63.362  1.00  0.00           C
ATOM   6399  C24 POPEb 213      84.531  20.466  63.720  1.00  0.00           C
ATOM   6402  C25 POPEb 213      83.200  20.846  63.070  1.00  0.00           C
ATOM   6405  C26 POPEb 213      83.221  20.956  61.542  1.00  0.00           C
ATOM   6408  C27 POPEb 213      81.791  21.157  60.992  1.00  0.00           C
ATOM   6411  C28 POPEb 213      81.761  21.546  59.500  1.00  0.00           C
ATOM   6414  C29 POPEb 213      82.290  22.946  59.312  1.00  0.00           C
ATOM   6416 0C21 POPEb 213      81.611  24.016  58.871  1.00  0.00           C
ATOM   6418 1C21 POPEb 213      80.151  24.066  58.471  1.00  0.00           C
ATOM   6421 2C21 POPEb 213      79.980  23.776  56.972  1.00  0.00           C
ATOM   6424 3C21 POPEb 213      78.551  24.036  56.481  1.00  0.00           C
ATOM   6427 4C21 POPEb 213      78.221  23.316  55.160  1.00  0.00           C
ATOM   6430 5C21 POPEb 213      79.021  23.776  53.941  1.00  0.00           C
ATOM   6433 6C21 POPEb 213      78.322  24.876  53.132  1.00  0.00           C
ATOM   6436 7C21 POPEb 213      79.301  25.557  52.162  1.00  0.00           C
ATOM   6439 8C21 POPEb 213      78.651  26.247  50.961  1.00  0.00           C
ATOM   6443  C33 POPEb 213      87.472  27.006  64.760  1.00  0.00           C
ATOM   6446  C34 POPEb 213      87.201  26.586  63.312  1.00  0.00           C
ATOM   6449  C35 POPEb 213      86.381  27.666  62.582  1.00  0.00           C
ATOM   6452  C36 POPEb 213      86.031  27.286  61.140  1.00  0.00           C
ATOM   6455  C37 POPEb 213      85.072  28.316  60.500  1.00  0.00           C
ATOM   6458  C38 POPEb 213      84.270  27.696  59.352  1.00  0.00           C
ATOM   6461  C39 POPEb 213      83.130  28.587  58.850  1.00  0.00           C
ATOM   6464 0C31 POPEb 213      82.220  27.766  57.931  1.00  0.00           C
ATOM   6467 1C31 POPEb 213      81.091  28.546  57.250  1.00  0.00           C
ATOM   6470 2C31 POPEb 213      80.291  27.586  56.350  1.00  0.00           C
ATOM   6473 3C31 POPEb 213      79.131  28.227  55.590  1.00  0.00           C
ATOM   6476 4C31 POPEb 213      79.572  29.216  54.500  1.00  0.00           C
ATOM   6479 5C31 POPEb 213      78.432  29.466  53.510  1.00  0.00           C
ATOM   6482 6C31 POPEb 213      78.730  30.546  52.471  1.00  0.00           C
ATOM   6486  NH3 POPEc 214       6.661  78.886  29.721  1.00  0.00           N
ATOM   6490  C12 POPEc 214       6.171  77.785  30.611  1.00  0.00           C
ATOM   6493  C11 POPEc 214       5.701  78.377  31.940  1.00  0.00           C
ATOM   6496  P   POPEc 214       7.771  79.157  33.381  1.00  0.00           P
ATOM   6497  O13 POPEc 214       8.821  78.337  32.762  1.00  0.00           O
ATOM   6498  O14 POPEc 214       8.201  80.445  33.972  1.00  0.00           O
ATOM   6499  O11 POPEc 214       7.121  78.296  34.521  1.00  0.00           O
ATOM   6500  O12 POPEc 214       6.571  79.416  32.392  1.00  0.00           O
ATOM   6501  C1  POPEc 214       5.901  78.676  35.160  1.00  0.00           C
ATOM   6504  C2  POPEc 214       5.941  78.355  36.681  1.00  0.00           C
ATOM   6506  O21 POPEc 214       5.461  77.006  36.922  1.00  0.00           O
ATOM   6507  C21 POPEc 214       6.062  76.396  37.951  1.00  0.00           C
ATOM   6508  O22 POPEc 214       6.991  76.855  38.590  1.00  0.00           O
ATOM   6509  C22 POPEc 214       5.351  75.087  38.312  1.00  0.00           C
ATOM   6512  C3  POPEc 214       5.051  79.387  37.431  1.00  0.00           C
ATOM   6515  O31 POPEc 214       4.751  78.987  38.780  1.00  0.00           O
ATOM   6516  C31 POPEc 214       5.642  79.366  39.692  1.00  0.00           C
ATOM   6517  O32 POPEc 214       6.591  80.096  39.492  1.00  0.00           O
ATOM   6518  C32 POPEc 214       5.222  78.707  41.021  1.00  0.00           C
ATOM   6521  C23 POPEc 214       5.841  74.517  39.672  1.00  0.00           C
ATOM   6524  C24 POPEc 214       4.992  73.377  40.261  1.00  0.00           C
ATOM   6527  C25 POPEc 214       5.801  72.407  41.160  1.00  0.00           C
ATOM   6530  C26 POPEc 214       6.312  72.956  42.512  1.00  0.00           C
ATOM   6533  C27 POPEc 214       7.142  71.885  43.250  1.00  0.00           C
ATOM   6536  C28 POPEc 214       7.851  72.347  44.551  1.00  0.00           C
ATOM   6539  C29 POPEc 214       6.921  72.605  45.722  1.00  0.00           C
ATOM   6541 0C21 POPEc 214       6.851  71.927  46.881  1.00  0.00           C
ATOM   6543 1C21 POPEc 214       7.641  70.705  47.320  1.00  0.00           C
ATOM   6546 2C21 POPEc 214       8.611  70.977  48.482  1.00  0.00           C
ATOM   6549 3C21 POPEc 214       9.911  71.646  48.021  1.00  0.00           C
ATOM   6552 4C21 POPEc 214      10.781  72.245  49.142  1.00  0.00           C
ATOM   6555 5C21 POPEc 214      11.501  71.227  50.030  1.00  0.00           C
ATOM   6558 6C21 POPEc 214      12.482  71.896  51.000  1.00  0.00           C
ATOM   6561 7C21 POPEc 214      13.121  70.916  51.992  1.00  0.00           C
ATOM   6564 8C21 POPEc 214      13.961  71.597  53.090  1.00  0.00           C
ATOM   6568  C33 POPEc 214       6.381  77.995  41.762  1.00  0.00           C
ATOM   6571  C34 POPEc 214       5.921  77.267  43.032  1.00  0.00           C
ATOM   6574  C35 POPEc 214       5.681  78.197  44.230  1.00  0.00           C
ATOM   6577  C36 POPEc 214       6.981  78.637  44.910  1.00  0.00           C
ATOM   6580  C37 POPEc 214       6.772  79.406  46.221  1.00  0.00           C
ATOM   6583  C38 POPEc 214       8.121  79.816  46.841  1.00  0.00           C
ATOM   6586  C39 POPEc 214       8.011  80.715  48.082  1.00  0.00           C
ATOM   6589 0C31 POPEc 214       7.491  80.016  49.352  1.00  0.00           C
ATOM   6592 1C31 POPEc 214       7.631  80.907  50.602  1.00  0.00           C
ATOM   6595 2C31 POPEc 214       7.072  80.267  51.870  1.00  0.00           C
ATOM   6598 3C31 POPEc 214       8.081  79.366  52.590  1.00  0.00           C
ATOM   6601 4C31 POPEc 214       7.411  78.477  53.640  1.00  0.00           C
ATOM   6604 5C31 POPEc 214       8.421  77.715  54.510  1.00  0.00           C
ATOM   6607 6C31 POPEc 214       7.751  76.855  55.582  1.00  0.00           C
ATOM   6611  NH3 POPEd 215      92.910  82.487  29.811  1.00  0.00           N
ATOM   6615  C12 POPEd 215      91.712  83.256  29.310  1.00  0.00           C
ATOM   6618  C11 POPEd 215      90.921  83.796  30.511  1.00  0.00           C
ATOM   6621  P   POPEd 215      88.712  84.837  31.382  1.00  0.00           P
ATOM   6622  O13 POPEd 215      87.951  85.977  30.812  1.00  0.00           O
ATOM   6623  O14 POPEd 215      88.011  83.587  31.771  1.00  0.00           O
ATOM   6624  O11 POPEd 215      89.641  85.457  32.521  1.00  0.00           O
ATOM   6625  O12 POPEd 215      89.692  84.426  30.181  1.00  0.00           O
ATOM   6626  C1  POPEd 215      89.541  84.937  33.861  1.00  0.00           C
ATOM   6629  C2  POPEd 215      90.142  85.846  35.001  1.00  0.00           C
ATOM   6631  O21 POPEd 215      89.230  86.917  35.382  1.00  0.00           O
ATOM   6632  C21 POPEd 215      88.340  86.555  36.332  1.00  0.00           C
ATOM   6633  O22 POPEd 215      88.281  85.457  36.851  1.00  0.00           O
ATOM   6634  C22 POPEd 215      87.411  87.717  36.660  1.00  0.00           C
ATOM   6637  C3  POPEd 215      91.541  86.446  34.692  1.00  0.00           C
ATOM   6640  O31 POPEd 215      92.182  86.816  35.922  1.00  0.00           O
ATOM   6641  C31 POPEd 215      92.822  87.965  36.041  1.00  0.00           C
ATOM   6642  O32 POPEd 215      92.992  88.796  35.152  1.00  0.00           O
ATOM   6643  C32 POPEd 215      93.211  88.137  37.501  1.00  0.00           C
ATOM   6646  C23 POPEd 215      86.212  87.416  37.571  1.00  0.00           C
ATOM   6649  C24 POPEd 215      86.521  87.337  39.061  1.00  0.00           C
ATOM   6652  C25 POPEd 215      86.761  88.706  39.692  1.00  0.00           C
ATOM   6655  C26 POPEd 215      86.331  88.737  41.172  1.00  0.00           C
ATOM   6658  C27 POPEd 215      86.392  90.146  41.750  1.00  0.00           C
ATOM   6661  C28 POPEd 215      85.221  90.465  42.701  1.00  0.00           C
ATOM   6664  C29 POPEd 215      85.361  89.785  44.051  1.00  0.00           C
ATOM   6666 0C21 POPEd 215      85.361  90.407  45.240  1.00  0.00           C
ATOM   6668 1C21 POPEd 215      85.182  91.896  45.480  1.00  0.00           C
ATOM   6671 2C21 POPEd 215      84.340  92.215  46.730  1.00  0.00           C
ATOM   6674 3C21 POPEd 215      82.910  91.657  46.660  1.00  0.00           C
ATOM   6677 4C21 POPEd 215      82.052  92.096  47.852  1.00  0.00           C
ATOM   6680 5C21 POPEd 215      80.620  91.576  47.782  1.00  0.00           C
ATOM   6683 6C21 POPEd 215      79.661  92.367  48.692  1.00  0.00           C
ATOM   6686 7C21 POPEd 215      78.201  91.926  48.531  1.00  0.00           C
ATOM   6689 8C21 POPEd 215      77.212  92.857  49.240  1.00  0.00           C
ATOM   6693  C33 POPEd 215      92.052  88.605  38.390  1.00  0.00           C
ATOM   6696  C34 POPEd 215      92.311  88.316  39.882  1.00  0.00           C
ATOM   6699  C35 POPEd 215      91.982  86.887  40.331  1.00  0.00           C
ATOM   6702  C36 POPEd 215      91.891  86.847  41.870  1.00  0.00           C
ATOM   6705  C37 POPEd 215      91.451  85.486  42.442  1.00  0.00           C
ATOM   6708  C38 POPEd 215      91.110  85.585  43.931  1.00  0.00           C
ATOM   6711  C39 POPEd 215      92.332  85.725  44.851  1.00  0.00           C
ATOM   6714 0C31 POPEd 215      92.062  86.686  46.021  1.00  0.00           C
ATOM   6717 1C31 POPEd 215      93.141  86.665  47.112  1.00  0.00           C
ATOM   6720 2C31 POPEd 215      92.801  87.635  48.250  1.00  0.00           C
ATOM   6723 3C31 POPEd 215      93.941  87.836  49.271  1.00  0.00           C
ATOM   6726 4C31 POPEd 215      94.032  86.736  50.340  1.00  0.00           C
ATOM   6729 5C31 POPEd 215      95.261  86.946  51.251  1.00  0.00           C
ATOM   6732 6C31 POPEd 215      95.431  85.877  52.330  1.00  0.00           C
ATOM   6736  NH3 POPEe 216      50.451 125.796  29.170  1.00  0.00           N
ATOM   6740  C12 POPEe 216      51.622 126.385  28.431  1.00  0.00           C
ATOM   6743  C11 POPEe 216      52.972 126.035  29.072  1.00  0.00           C
ATOM   6746  P   POPEe 216      54.002 128.215  30.142  1.00  0.00           P
ATOM   6747  O13 POPEe 216      55.332 128.835  30.111  1.00  0.00           O
ATOM   6748  O14 POPEe 216      52.822 129.095  30.051  1.00  0.00           O
ATOM   6749  O11 POPEe 216      53.841 127.326  31.441  1.00  0.00           O
ATOM   6750  O12 POPEe 216      53.872 127.146  28.962  1.00  0.00           O
ATOM   6751  C1  POPEe 216      52.650 127.436  32.242  1.00  0.00           C
ATOM   6754  C2  POPEe 216      52.701 126.467  33.460  1.00  0.00           C
ATOM   6756  O21 POPEe 216      53.451 127.016  34.562  1.00  0.00           O
ATOM   6757  C21 POPEe 216      52.840 127.986  35.222  1.00  0.00           C
ATOM   6758  O22 POPEe 216      51.752 128.465  34.980  1.00  0.00           O
ATOM   6759  C22 POPEe 216      53.711 128.307  36.442  1.00  0.00           C
ATOM   6762  C3  POPEe 216      53.271 125.056  33.081  1.00  0.00           C
ATOM   6765  O31 POPEe 216      53.591 124.215  34.222  1.00  0.00           O
ATOM   6766  C31 POPEe 216      52.622 124.007  35.090  1.00  0.00           C
ATOM   6767  O32 POPEe 216      51.432 124.226  34.900  1.00  0.00           O
ATOM   6768  C32 POPEe 216      53.242 123.547  36.410  1.00  0.00           C
ATOM   6771  C23 POPEe 216      53.352 129.635  37.132  1.00  0.00           C
ATOM   6774  C24 POPEe 216      54.152 129.837  38.432  1.00  0.00           C
ATOM   6777  C25 POPEe 216      53.662 128.956  39.591  1.00  0.00           C
ATOM   6780  C26 POPEe 216      54.742 128.745  40.661  1.00  0.00           C
ATOM   6783  C27 POPEe 216      54.322 127.696  41.691  1.00  0.00           C
ATOM   6786  C28 POPEe 216      55.472 127.267  42.611  1.00  0.00           C
ATOM   6789  C29 POPEe 216      55.091 126.047  43.412  1.00  0.00           C
ATOM   6791 0C21 POPEe 216      55.201 125.907  44.741  1.00  0.00           C
ATOM   6793 1C21 POPEe 216      55.761 126.946  45.681  1.00  0.00           C
ATOM   6796 2C21 POPEe 216      55.681 126.467  47.141  1.00  0.00           C
ATOM   6799 3C21 POPEe 216      54.262 126.346  47.701  1.00  0.00           C
ATOM   6802 4C21 POPEe 216      54.301 125.896  49.170  1.00  0.00           C
ATOM   6805 5C21 POPEe 216      52.931 125.926  49.851  1.00  0.00           C
ATOM   6808 6C21 POPEe 216      53.041 125.585  51.340  1.00  0.00           C
ATOM   6811 7C21 POPEe 216      51.692 125.576  52.050  1.00  0.00           C
ATOM   6814 8C21 POPEe 216      51.832 125.415  53.561  1.00  0.00           C
ATOM   6818  C33 POPEe 216      52.701 124.387  37.590  1.00  0.00           C
ATOM   6821  C34 POPEe 216      53.550 124.277  38.850  1.00  0.00           C
ATOM   6824  C35 POPEe 216      53.370 122.965  39.632  1.00  0.00           C
ATOM   6827  C36 POPEe 216      53.602 123.206  41.131  1.00  0.00           C
ATOM   6830  C37 POPEe 216      53.271 122.016  42.042  1.00  0.00           C
ATOM   6833  C38 POPEe 216      53.181 122.487  43.500  1.00  0.00           C
ATOM   6836  C39 POPEe 216      52.552 121.467  44.451  1.00  0.00           C
ATOM   6839 0C31 POPEe 216      53.381 120.186  44.580  1.00  0.00           C
ATOM   6842 1C31 POPEe 216      53.461 119.676  46.021  1.00  0.00           C
ATOM   6845 2C31 POPEe 216      54.352 118.426  46.192  1.00  0.00           C
ATOM   6848 3C31 POPEe 216      55.761 118.617  45.591  1.00  0.00           C
ATOM   6851 4C31 POPEe 216      56.782 117.606  46.131  1.00  0.00           C
ATOM   6854 5C31 POPEe 216      58.152 117.786  45.471  1.00  0.00           C
ATOM   6857 6C31 POPEe 216      59.282 117.066  46.201  1.00  0.00           C
ATOM   6861  NH3 POPEf 217      61.902  26.606  29.900  1.00  0.00           N
ATOM   6865  C12 POPEf 217      61.730  27.546  28.751  1.00  0.00           C
ATOM   6868  C11 POPEf 217      63.081  28.057  28.242  1.00  0.00           C
ATOM   6871  P   POPEf 217      65.521  27.436  27.881  1.00  0.00           P
ATOM   6872  O13 POPEf 217      66.312  26.346  27.281  1.00  0.00           O
ATOM   6873  O14 POPEf 217      65.581  28.776  27.262  1.00  0.00           O
ATOM   6874  O11 POPEf 217      65.922  27.616  29.381  1.00  0.00           O
ATOM   6875  O12 POPEf 217      64.010  26.977  28.050  1.00  0.00           O
ATOM   6876  C1  POPEf 217      66.260  26.506  30.212  1.00  0.00           C
ATOM   6879  C2  POPEf 217      65.532  26.577  31.581  1.00  0.00           C
ATOM   6881  O21 POPEf 217      66.462  26.706  32.660  1.00  0.00           O
ATOM   6882  C21 POPEf 217      67.011  27.897  32.790  1.00  0.00           C
ATOM   6883  O22 POPEf 217      66.902  28.817  31.992  1.00  0.00           O
ATOM   6884  C22 POPEf 217      67.682  27.986  34.161  1.00  0.00           C
ATOM   6887  C3  POPEf 217      64.652  25.336  31.870  1.00  0.00           C
ATOM   6890  O31 POPEf 217      64.032  25.386  33.172  1.00  0.00           O
ATOM   6891  C31 POPEf 217      63.090  26.296  33.372  1.00  0.00           C
ATOM   6892  O32 POPEf 217      62.691  27.106  32.551  1.00  0.00           O
ATOM   6893  C32 POPEf 217      62.672  26.176  34.830  1.00  0.00           C
ATOM   6896  C23 POPEf 217      68.480  26.747  34.631  1.00  0.00           C
ATOM   6899  C24 POPEf 217      68.562  26.686  36.160  1.00  0.00           C
ATOM   6902  C25 POPEf 217      69.122  27.966  36.810  1.00  0.00           C
ATOM   6905  C26 POPEf 217      68.962  27.966  38.341  1.00  0.00           C
ATOM   6908  C27 POPEf 217      69.322  29.307  39.001  1.00  0.00           C
ATOM   6911  C28 POPEf 217      69.451  29.247  40.541  1.00  0.00           C
ATOM   6914  C29 POPEf 217      68.321  28.587  41.280  1.00  0.00           C
ATOM   6916 0C21 POPEf 217      68.081  28.606  42.611  1.00  0.00           C
ATOM   6918 1C21 POPEf 217      68.852  29.307  43.692  1.00  0.00           C
ATOM   6921 2C21 POPEf 217      67.922  30.116  44.632  1.00  0.00           C
ATOM   6924 3C21 POPEf 217      67.042  29.276  45.561  1.00  0.00           C
ATOM   6927 4C21 POPEf 217      66.352  30.156  46.621  1.00  0.00           C
ATOM   6930 5C21 POPEf 217      65.512  29.387  47.652  1.00  0.00           C
ATOM   6933 6C21 POPEf 217      66.362  28.566  48.631  1.00  0.00           C
ATOM   6936 7C21 POPEf 217      65.551  28.006  49.811  1.00  0.00           C
ATOM   6939 8C21 POPEf 217      66.422  27.226  50.801  1.00  0.00           C
ATOM   6943  C33 POPEf 217      61.651  27.216  35.341  1.00  0.00           C
ATOM   6946  C34 POPEf 217      61.701  27.376  36.861  1.00  0.00           C
ATOM   6949  C35 POPEf 217      61.581  26.026  37.582  1.00  0.00           C
ATOM   6952  C36 POPEf 217      61.642  26.126  39.111  1.00  0.00           C
ATOM   6955  C37 POPEf 217      61.782  24.746  39.750  1.00  0.00           C
ATOM   6958  C38 POPEf 217      61.962  24.746  41.271  1.00  0.00           C
ATOM   6961  C39 POPEf 217      63.332  25.246  41.740  1.00  0.00           C
ATOM   6964 0C31 POPEf 217      63.932  24.366  42.861  1.00  0.00           C
ATOM   6967 1C31 POPEf 217      65.260  24.896  43.432  1.00  0.00           C
ATOM   6970 2C31 POPEf 217      65.832  23.986  44.531  1.00  0.00           C
ATOM   6973 3C31 POPEf 217      66.971  24.646  45.310  1.00  0.00           C
ATOM   6976 4C31 POPEf 217      67.340  23.856  46.572  1.00  0.00           C
ATOM   6979 5C31 POPEf 217      68.340  24.606  47.460  1.00  0.00           C
ATOM   6982 6C31 POPEf 217      68.451  24.026  48.871  1.00  0.00           C
ATOM   6986  NH3 POPEg 218     125.342  33.227  69.940  1.00  0.00           N
ATOM   6990  C12 POPEg 218     126.761  33.396  69.451  1.00  0.00           C
ATOM   6993  C11 POPEg 218     126.922  34.477  68.352  1.00  0.00           C
ATOM   6996  P   POPEg 218     125.532  36.626  68.922  1.00  0.00           P
ATOM   6997  O13 POPEg 218     125.802  37.886  69.660  1.00  0.00           O
ATOM   6998  O14 POPEg 218     124.562  35.756  69.602  1.00  0.00           O
ATOM   6999  O11 POPEg 218     125.070  36.956  67.451  1.00  0.00           O
ATOM   7000  O12 POPEg 218     126.882  35.826  68.830  1.00  0.00           O
ATOM   7001  C1  POPEg 218     125.602  38.127  66.812  1.00  0.00           C
ATOM   7004  C2  POPEg 218     126.182  37.826  65.410  1.00  0.00           C
ATOM   7006  O21 POPEg 218     125.070  37.727  64.510  1.00  0.00           O
ATOM   7007  C21 POPEg 218     125.272  38.256  63.330  1.00  0.00           C
ATOM   7008  O22 POPEg 218     126.072  39.126  63.042  1.00  0.00           O
ATOM   7009  C22 POPEg 218     124.261  37.596  62.410  1.00  0.00           C
ATOM   7012  C3  POPEg 218     127.022  36.526  65.370  1.00  0.00           C
ATOM   7015  O31 POPEg 218     127.102  35.997  64.042  1.00  0.00           O
ATOM   7016  C31 POPEg 218     127.792  34.876  63.951  1.00  0.00           C
ATOM   7017  O32 POPEg 218     128.262  34.266  64.900  1.00  0.00           O
ATOM   7018  C32 POPEg 218     127.923  34.416  62.502  1.00  0.00           C
ATOM   7021  C23 POPEg 218     124.181  38.267  61.030  1.00  0.00           C
ATOM   7024  C24 POPEg 218     123.160  37.526  60.160  1.00  0.00           C
ATOM   7027  C25 POPEg 218     123.572  36.076  59.931  1.00  0.00           C
ATOM   7030  C26 POPEg 218     122.871  35.456  58.721  1.00  0.00           C
ATOM   7033  C27 POPEg 218     123.610  34.216  58.211  1.00  0.00           C
ATOM   7036  C28 POPEg 218     123.011  33.676  56.910  1.00  0.00           C
ATOM   7039  C29 POPEg 218     123.971  32.806  56.140  1.00  0.00           C
ATOM   7041 0C21 POPEg 218     124.440  33.036  54.901  1.00  0.00           C
ATOM   7043 1C21 POPEg 218     124.072  34.177  53.981  1.00  0.00           C
ATOM   7046 2C21 POPEg 218     123.172  33.715  52.810  1.00  0.00           C
ATOM   7049 3C21 POPEg 218     122.120  34.767  52.451  1.00  0.00           C
ATOM   7052 4C21 POPEg 218     121.191  34.317  51.312  1.00  0.00           C
ATOM   7055 5C21 POPEg 218     119.711  34.566  51.611  1.00  0.00           C
ATOM   7058 6C21 POPEg 218     119.312  36.036  51.701  1.00  0.00           C
ATOM   7061 7C21 POPEg 218     118.020  36.227  52.521  1.00  0.00           C
ATOM   7064 8C21 POPEg 218     117.561  37.676  52.641  1.00  0.00           C
ATOM   7068  C33 POPEg 218     127.503  35.456  61.441  1.00  0.00           C
ATOM   7071  C34 POPEg 218     127.792  34.986  60.012  1.00  0.00           C
ATOM   7074  C35 POPEg 218     129.283  35.026  59.650  1.00  0.00           C
ATOM   7077  C36 POPEg 218     129.561  34.447  58.250  1.00  0.00           C
ATOM   7080  C37 POPEg 218     131.052  34.486  57.882  1.00  0.00           C
ATOM   7083  C38 POPEg 218     131.332  33.866  56.502  1.00  0.00           C
ATOM   7086  C39 POPEg 218     130.893  34.776  55.352  1.00  0.00           C
ATOM   7089 0C31 POPEg 218     130.352  33.996  54.151  1.00  0.00           C
ATOM   7092 1C31 POPEg 218     129.993  34.916  52.980  1.00  0.00           C
ATOM   7095 2C31 POPEg 218     129.443  34.126  51.782  1.00  0.00           C
ATOM   7098 3C31 POPEg 218     129.322  34.936  50.480  1.00  0.00           C
ATOM   7101 4C31 POPEg 218     130.661  35.486  49.980  1.00  0.00           C
ATOM   7104 5C31 POPEg 218     130.592  36.017  48.541  1.00  0.00           C
ATOM   7107 6C31 POPEg 218     131.952  36.526  48.041  1.00  0.00           C
ATOM   7111  NH3 POPEh 219     120.830  87.646  71.532  1.00  0.00           N
ATOM   7115  C12 POPEh 219     122.241  87.887  72.000  1.00  0.00           C
ATOM   7118  C11 POPEh 219     122.691  86.917  73.090  1.00  0.00           C
ATOM   7121  P   POPEh 219     125.070  87.957  73.312  1.00  0.00           P
ATOM   7122  O13 POPEh 219     124.321  89.067  73.941  1.00  0.00           O
ATOM   7123  O14 POPEh 219     126.303  87.507  73.980  1.00  0.00           O
ATOM   7124  O11 POPEh 219     125.382  88.365  71.801  1.00  0.00           O
ATOM   7125  O12 POPEh 219     124.111  86.726  73.101  1.00  0.00           O
ATOM   7126  C1  POPEh 219     125.632  87.367  70.781  1.00  0.00           C
ATOM   7129  C2  POPEh 219     125.842  88.076  69.391  1.00  0.00           C
ATOM   7131  O21 POPEh 219     125.443  87.297  68.242  1.00  0.00           O
ATOM   7132  C21 POPEh 219     126.201  86.296  67.840  1.00  0.00           C
ATOM   7133  O22 POPEh 219     127.162  85.846  68.451  1.00  0.00           O
ATOM   7134  C22 POPEh 219     125.751  85.786  66.471  1.00  0.00           C
ATOM   7137  C3  POPEh 219     127.262  88.706  69.251  1.00  0.00           C
ATOM   7140  O31 POPEh 219     127.273  89.667  68.182  1.00  0.00           O
ATOM   7141  C31 POPEh 219     128.042  89.506  67.120  1.00  0.00           C
ATOM   7142  O32 POPEh 219     128.753  88.557  66.871  1.00  0.00           O
ATOM   7143  C32 POPEh 219     127.882  90.725  66.220  1.00  0.00           C
ATOM   7146  C23 POPEh 219     126.761  86.187  65.382  1.00  0.00           C
ATOM   7149  C24 POPEh 219     126.492  85.556  64.001  1.00  0.00           C
ATOM   7152  C25 POPEh 219     125.333  86.216  63.242  1.00  0.00           C
ATOM   7155  C26 POPEh 219     125.471  86.087  61.722  1.00  0.00           C
ATOM   7158  C27 POPEh 219     124.650  87.136  60.960  1.00  0.00           C
ATOM   7161  C28 POPEh 219     124.841  87.066  59.431  1.00  0.00           C
ATOM   7164  C29 POPEh 219     126.212  87.477  58.972  1.00  0.00           C
ATOM   7166 0C21 POPEh 219     126.583  87.635  57.681  1.00  0.00           C
ATOM   7168 1C21 POPEh 219     125.681  87.447  56.490  1.00  0.00           C
ATOM   7171 2C21 POPEh 219     125.632  85.977  56.031  1.00  0.00           C
ATOM   7174 3C21 POPEh 219     126.931  85.457  55.401  1.00  0.00           C
ATOM   7177 4C21 POPEh 219     126.791  84.007  54.931  1.00  0.00           C
ATOM   7180 5C21 POPEh 219     127.952  83.526  54.042  1.00  0.00           C
ATOM   7183 6C21 POPEh 219     127.643  82.215  53.300  1.00  0.00           C
ATOM   7186 7C21 POPEh 219     127.442  81.005  54.230  1.00  0.00           C
ATOM   7189 8C21 POPEh 219     127.052  79.727  53.500  1.00  0.00           C
ATOM   7193  C33 POPEh 219     127.211  90.387  64.882  1.00  0.00           C
ATOM   7196  C34 POPEh 219     127.022  91.637  64.021  1.00  0.00           C
ATOM   7199  C35 POPEh 219     126.352  91.327  62.691  1.00  0.00           C
ATOM   7202  C36 POPEh 219     126.222  92.577  61.812  1.00  0.00           C
ATOM   7205  C37 POPEh 219     125.613  92.245  60.440  1.00  0.00           C
ATOM   7208  C38 POPEh 219     126.283  93.027  59.312  1.00  0.00           C
ATOM   7211  C39 POPEh 219     126.113  94.546  59.410  1.00  0.00           C
ATOM   7214 0C31 POPEh 219     124.650  94.966  59.571  1.00  0.00           C
ATOM   7217 1C31 POPEh 219     124.391  96.396  59.090  1.00  0.00           C
ATOM   7220 2C31 POPEh 219     124.261  96.536  57.571  1.00  0.00           C
ATOM   7223 3C31 POPEh 219     124.751  97.887  57.050  1.00  0.00           C
ATOM   7226 4C31 POPEh 219     125.363  97.817  55.640  1.00  0.00           C
ATOM   7229 5C31 POPEh 219     126.462  98.856  55.422  1.00  0.00           C
ATOM   7232 6C31 POPEh 219     127.302  98.626  54.172  1.00  0.00           C
ATOM   7236  NH3 POPEi 220      93.712  13.216  31.680  1.00  0.00           N
ATOM   7240  C12 POPEi 220      93.470  14.286  30.652  1.00  0.00           C
ATOM   7243  C11 POPEi 220      91.971  14.546  30.412  1.00  0.00           C
ATOM   7246  P   POPEi 220      90.462  14.026  32.470  1.00  0.00           P
ATOM   7247  O13 POPEi 220      89.352  13.466  31.662  1.00  0.00           O
ATOM   7248  O14 POPEi 220      91.421  13.066  33.070  1.00  0.00           O
ATOM   7249  O11 POPEi 220      89.832  14.906  33.621  1.00  0.00           O
ATOM   7250  O12 POPEi 220      91.322  15.026  31.602  1.00  0.00           O
ATOM   7251  C1  POPEi 220      90.471  15.126  34.871  1.00  0.00           C
ATOM   7254  C2  POPEi 220      91.191  16.496  34.910  1.00  0.00           C
ATOM   7256  O21 POPEi 220      91.751  16.686  36.220  1.00  0.00           O
ATOM   7257  C21 POPEi 220      90.900  16.996  37.192  1.00  0.00           C
ATOM   7258  O22 POPEi 220      89.682  17.006  37.132  1.00  0.00           O
ATOM   7259  C22 POPEi 220      91.691  17.296  38.451  1.00  0.00           C
ATOM   7262  C3  POPEi 220      90.340  17.716  34.440  1.00  0.00           C
ATOM   7265  O31 POPEi 220      91.040  18.887  34.900  1.00  0.00           O
ATOM   7266  C31 POPEi 220      91.462  19.726  33.991  1.00  0.00           C
ATOM   7267  O32 POPEi 220      90.911  19.977  32.930  1.00  0.00           O
ATOM   7268  C32 POPEi 220      92.782  20.346  34.481  1.00  0.00           C
ATOM   7271  C23 POPEi 220      90.840  17.016  39.710  1.00  0.00           C
ATOM   7274  C24 POPEi 220      91.681  16.956  40.991  1.00  0.00           C
ATOM   7277  C25 POPEi 220      90.781  16.976  42.221  1.00  0.00           C
ATOM   7280  C26 POPEi 220      91.551  16.826  43.531  1.00  0.00           C
ATOM   7283  C27 POPEi 220      90.651  17.176  44.721  1.00  0.00           C
ATOM   7286  C28 POPEi 220      91.371  17.126  46.070  1.00  0.00           C
ATOM   7289  C29 POPEi 220      90.451  17.666  47.121  1.00  0.00           C
ATOM   7291 0C21 POPEi 220      90.271  17.196  48.371  1.00  0.00           C
ATOM   7293 1C21 POPEi 220      91.072  16.096  49.011  1.00  0.00           C
ATOM   7296 2C21 POPEi 220      91.222  16.376  50.512  1.00  0.00           C
ATOM   7299 3C21 POPEi 220      92.391  15.626  51.160  1.00  0.00           C
ATOM   7302 4C21 POPEi 220      92.290  15.676  52.691  1.00  0.00           C
ATOM   7305 5C21 POPEi 220      93.631  15.496  53.412  1.00  0.00           C
ATOM   7308 6C21 POPEi 220      94.270  14.116  53.250  1.00  0.00           C
ATOM   7311 7C21 POPEi 220      95.492  13.966  54.181  1.00  0.00           C
ATOM   7314 8C21 POPEi 220      96.110  12.566  54.151  1.00  0.00           C
ATOM   7318  C33 POPEi 220      93.822  19.286  34.951  1.00  0.00           C
ATOM   7321  C34 POPEi 220      95.271  19.786  35.030  1.00  0.00           C
ATOM   7324  C35 POPEi 220      96.271  18.636  35.321  1.00  0.00           C
ATOM   7327  C36 POPEi 220      97.671  19.086  35.781  1.00  0.00           C
ATOM   7330  C37 POPEi 220      98.540  17.887  36.191  1.00  0.00           C
ATOM   7333  C38 POPEi 220      99.972  18.216  36.670  1.00  0.00           C
ATOM   7336  C39 POPEi 220     100.072  18.926  38.042  1.00  0.00           C
ATOM   7339 0C31 POPEi 220     101.532  18.996  38.541  1.00  0.00           C
ATOM   7342 1C31 POPEi 220     101.691  19.756  39.861  1.00  0.00           C
ATOM   7345 2C31 POPEi 220     103.151  19.965  40.301  1.00  0.00           C
ATOM   7348 3C31 POPEi 220     103.981  18.716  40.611  1.00  0.00           C
ATOM   7351 4C31 POPEi 220     103.561  17.936  41.881  1.00  0.00           C
ATOM   7354 5C31 POPEi 220     104.622  16.916  42.302  1.00  0.00           C
ATOM   7357 6C31 POPEi 220     104.151  15.916  43.371  1.00  0.00           C
ATOM   7361  NH3 POPEj 221      24.222  31.526  29.591  1.00  0.00           N
ATOM   7365  C12 POPEj 221      25.582  30.916  29.700  1.00  0.00           C
ATOM   7368  C11 POPEj 221      25.631  29.876  30.820  1.00  0.00           C
ATOM   7371  P   POPEj 221      27.922  28.896  31.761  1.00  0.00           P
ATOM   7372  O13 POPEj 221      28.471  27.546  31.521  1.00  0.00           O
ATOM   7373  O14 POPEj 221      28.891  30.006  31.761  1.00  0.00           O
ATOM   7374  O11 POPEj 221      27.111  28.846  33.130  1.00  0.00           O
ATOM   7375  O12 POPEj 221      26.812  29.106  30.661  1.00  0.00           O
ATOM   7376  C1  POPEj 221      27.622  28.106  34.261  1.00  0.00           C
ATOM   7379  C2  POPEj 221      28.331  28.996  35.332  1.00  0.00           C
ATOM   7381  O21 POPEj 221      27.611  30.236  35.490  1.00  0.00           O
ATOM   7382  C21 POPEj 221      27.771  30.846  36.660  1.00  0.00           C
ATOM   7383  O22 POPEj 221      28.361  30.386  37.621  1.00  0.00           O
ATOM   7384  C22 POPEj 221      26.981  32.146  36.670  1.00  0.00           C
ATOM   7387  C3  POPEj 221      29.801  29.266  34.910  1.00  0.00           C
ATOM   7390  O31 POPEj 221      30.641  29.726  35.992  1.00  0.00           O
ATOM   7391  C31 POPEj 221      31.512  28.876  36.491  1.00  0.00           C
ATOM   7392  O32 POPEj 221      31.591  27.696  36.230  1.00  0.00           O
ATOM   7393  C32 POPEj 221      32.441  29.637  37.451  1.00  0.00           C
ATOM   7396  C23 POPEj 221      27.291  32.946  37.961  1.00  0.00           C
ATOM   7399  C24 POPEj 221      26.361  34.146  38.172  1.00  0.00           C
ATOM   7402  C25 POPEj 221      26.172  34.486  39.661  1.00  0.00           C
ATOM   7405  C26 POPEj 221      25.222  33.506  40.371  1.00  0.00           C
ATOM   7408  C27 POPEj 221      25.092  33.736  41.881  1.00  0.00           C
ATOM   7411  C28 POPEj 221      24.581  32.497  42.652  1.00  0.00           C
ATOM   7414  C29 POPEj 221      23.212  32.056  42.221  1.00  0.00           C
ATOM   7416 0C21 POPEj 221      22.291  31.426  42.971  1.00  0.00           C
ATOM   7418 1C21 POPEj 221      22.431  30.987  44.411  1.00  0.00           C
ATOM   7421 2C21 POPEj 221      21.071  30.727  45.082  1.00  0.00           C
ATOM   7424 3C21 POPEj 221      20.341  31.996  45.521  1.00  0.00           C
ATOM   7427 4C21 POPEj 221      18.812  31.887  45.541  1.00  0.00           C
ATOM   7430 5C21 POPEj 221      18.241  30.646  46.262  1.00  0.00           C
ATOM   7433 6C21 POPEj 221      18.601  30.557  47.752  1.00  0.00           C
ATOM   7436 7C21 POPEj 221      18.051  29.266  48.382  1.00  0.00           C
ATOM   7439 8C21 POPEj 221      18.361  29.116  49.872  1.00  0.00           C
ATOM   7443  C33 POPEj 221      33.422  28.727  38.231  1.00  0.00           C
ATOM   7446  C34 POPEj 221      34.652  29.506  38.730  1.00  0.00           C
ATOM   7449  C35 POPEj 221      35.562  28.715  39.701  1.00  0.00           C
ATOM   7452  C36 POPEj 221      35.820  27.267  39.292  1.00  0.00           C
ATOM   7455  C37 POPEj 221      37.191  26.736  39.771  1.00  0.00           C
ATOM   7458  C38 POPEj 221      37.531  25.366  39.160  1.00  0.00           C
ATOM   7461  C39 POPEj 221      38.732  24.646  39.792  1.00  0.00           C
ATOM   7464 0C31 POPEj 221      40.052  25.376  39.521  1.00  0.00           C
ATOM   7467 1C31 POPEj 221      41.281  24.676  40.111  1.00  0.00           C
ATOM   7470 2C31 POPEj 221      42.521  25.596  40.132  1.00  0.00           C
ATOM   7473 3C31 POPEj 221      42.921  26.066  38.730  1.00  0.00           C
ATOM   7476 4C31 POPEj 221      43.981  27.176  38.730  1.00  0.00           C
ATOM   7479 5C31 POPEj 221      44.181  27.756  37.330  1.00  0.00           C
ATOM   7482 6C31 POPEj 221      44.340  29.276  37.320  1.00  0.00           C
ATOM   7486  NH3 POPEk 222      40.980   3.566  68.160  1.00  0.00           N
ATOM   7490  C12 POPEk 222      40.221   4.856  68.150  1.00  0.00           C
ATOM   7493  C11 POPEk 222      38.971   4.896  69.062  1.00  0.00           C
ATOM   7496  P   POPEk 222      38.041   7.126  68.042  1.00  0.00           P
ATOM   7497  O13 POPEk 222      37.201   6.306  67.151  1.00  0.00           O
ATOM   7498  O14 POPEk 222      37.500   8.436  68.492  1.00  0.00           O
ATOM   7499  O11 POPEk 222      39.451   7.336  67.370  1.00  0.00           O
ATOM   7500  O12 POPEk 222      38.480   6.226  69.281  1.00  0.00           O
ATOM   7501  C1  POPEk 222      39.800   8.356  66.462  1.00  0.00           C
ATOM   7504  C2  POPEk 222      40.491   7.796  65.181  1.00  0.00           C
ATOM   7506  O21 POPEk 222      39.582   6.986  64.391  1.00  0.00           O
ATOM   7507  C21 POPEk 222      38.820   7.736  63.601  1.00  0.00           C
ATOM   7508  O22 POPEk 222      38.812   8.956  63.640  1.00  0.00           O
ATOM   7509  C22 POPEk 222      38.061   6.886  62.590  1.00  0.00           C
ATOM   7512  C3  POPEk 222      41.791   6.986  65.480  1.00  0.00           C
ATOM   7515  O31 POPEk 222      42.152   6.176  64.340  1.00  0.00           O
ATOM   7516  C31 POPEk 222      41.671   4.926  64.362  1.00  0.00           C
ATOM   7517  O32 POPEk 222      41.481   4.266  65.370  1.00  0.00           O
ATOM   7518  C32 POPEk 222      41.330   4.506  62.922  1.00  0.00           C
ATOM   7521  C23 POPEk 222      38.321   7.376  61.150  1.00  0.00           C
ATOM   7524  C24 POPEk 222      37.451   6.706  60.082  1.00  0.00           C
ATOM   7527  C25 POPEk 222      37.762   7.286  58.701  1.00  0.00           C
ATOM   7530  C26 POPEk 222      36.822   6.776  57.600  1.00  0.00           C
ATOM   7533  C27 POPEk 222      37.181   7.336  56.221  1.00  0.00           C
ATOM   7536  C28 POPEk 222      36.191   6.896  55.132  1.00  0.00           C
ATOM   7539  C29 POPEk 222      36.521   7.506  53.791  1.00  0.00           C
ATOM   7541 0C21 POPEk 222      37.012   6.866  52.722  1.00  0.00           C
ATOM   7543 1C21 POPEk 222      37.341   5.396  52.652  1.00  0.00           C
ATOM   7546 2C21 POPEk 222      37.881   5.016  51.262  1.00  0.00           C
ATOM   7549 3C21 POPEk 222      38.181   3.516  51.151  1.00  0.00           C
ATOM   7552 4C21 POPEk 222      38.690   3.116  49.762  1.00  0.00           C
ATOM   7555 5C21 POPEk 222      38.722   1.596  49.542  1.00  0.00           C
ATOM   7558 6C21 POPEk 222      39.550   0.805  50.570  1.00  0.00           C
ATOM   7561 7C21 POPEk 222      39.410  -0.705  50.361  1.00  0.00           C
ATOM   7564 8C21 POPEk 222      40.161  -1.535  51.410  1.00  0.00           C
ATOM   7568  C33 POPEk 222      40.101   3.556  62.882  1.00  0.00           C
ATOM   7571  C34 POPEk 222      39.620   3.276  61.441  1.00  0.00           C
ATOM   7574  C35 POPEk 222      38.841   1.956  61.301  1.00  0.00           C
ATOM   7577  C36 POPEk 222      37.991   1.886  60.021  1.00  0.00           C
ATOM   7580  C37 POPEk 222      37.230   0.565  59.851  1.00  0.00           C
ATOM   7583  C38 POPEk 222      36.021   0.665  58.891  1.00  0.00           C
ATOM   7586  C39 POPEk 222      36.250   0.105  57.471  1.00  0.00           C
ATOM   7589 0C31 POPEk 222      35.071   0.395  56.521  1.00  0.00           C
ATOM   7592 1C31 POPEk 222      33.750  -0.275  56.931  1.00  0.00           C
ATOM   7595 2C31 POPEk 222      32.521   0.165  56.111  1.00  0.00           C
ATOM   7598 3C31 POPEk 222      32.462  -0.415  54.690  1.00  0.00           C
ATOM   7601 4C31 POPEk 222      31.091  -0.215  54.021  1.00  0.00           C
ATOM   7604 5C31 POPEk 222      30.992  -0.925  52.670  1.00  0.00           C
ATOM   7607 6C31 POPEk 222      29.582  -0.945  52.080  1.00  0.00           C
ATOM   7611  NH3 POPEl 223       5.182  99.855  28.650  1.00  0.00           N
ATOM   7615  C12 POPEl 223       6.121 101.017  28.681  1.00  0.00           C
ATOM   7618  C11 POPEl 223       5.991 101.887  27.421  1.00  0.00           C
ATOM   7621  P   POPEl 223       6.182 104.506  27.322  1.00  0.00           P
ATOM   7622  O13 POPEl 223       4.791 104.446  26.800  1.00  0.00           O
ATOM   7623  O14 POPEl 223       7.161 105.286  26.540  1.00  0.00           O
ATOM   7624  O11 POPEl 223       6.191 105.176  28.742  1.00  0.00           O
ATOM   7625  O12 POPEl 223       6.781 103.066  27.590  1.00  0.00           O
ATOM   7626  C1  POPEl 223       6.511 104.566  29.980  1.00  0.00           C
ATOM   7629  C2  POPEl 223       7.901 104.925  30.560  1.00  0.00           C
ATOM   7631  O21 POPEl 223       7.931 106.245  31.132  1.00  0.00           O
ATOM   7632  C21 POPEl 223       8.341 107.285  30.451  1.00  0.00           C
ATOM   7633  O22 POPEl 223       8.691 107.337  29.292  1.00  0.00           O
ATOM   7634  C22 POPEl 223       8.281 108.505  31.392  1.00  0.00           C
ATOM   7637  C3  POPEl 223       9.151 104.516  29.711  1.00  0.00           C
ATOM   7640  O31 POPEl 223      10.351 104.816  30.462  1.00  0.00           O
ATOM   7641  C31 POPEl 223      10.661 103.946  31.420  1.00  0.00           C
ATOM   7642  O32 POPEl 223      10.041 102.926  31.670  1.00  0.00           O
ATOM   7643  C32 POPEl 223      11.892 104.446  32.192  1.00  0.00           C
ATOM   7646  C23 POPEl 223       9.481 108.576  32.361  1.00  0.00           C
ATOM   7649  C24 POPEl 223       9.081 108.827  33.821  1.00  0.00           C
ATOM   7652  C25 POPEl 223       8.602 110.247  34.132  1.00  0.00           C
ATOM   7655  C26 POPEl 223       8.311 110.426  35.630  1.00  0.00           C
ATOM   7658  C27 POPEl 223       8.501 111.866  36.140  1.00  0.00           C
ATOM   7661  C28 POPEl 223       8.252 111.926  37.652  1.00  0.00           C
ATOM   7664  C29 POPEl 223       8.291 113.307  38.250  1.00  0.00           C
ATOM   7666 0C21 POPEl 223       7.461 113.745  39.211  1.00  0.00           C
ATOM   7668 1C21 POPEl 223       6.391 112.926  39.890  1.00  0.00           C
ATOM   7671 2C21 POPEl 223       6.301 113.256  41.382  1.00  0.00           C
ATOM   7674 3C21 POPEl 223       5.351 112.316  42.141  1.00  0.00           C
ATOM   7677 4C21 POPEl 223       5.231 112.686  43.622  1.00  0.00           C
ATOM   7680 5C21 POPEl 223       6.501 112.367  44.411  1.00  0.00           C
ATOM   7683 6C21 POPEl 223       6.381 112.676  45.900  1.00  0.00           C
ATOM   7686 7C21 POPEl 223       7.721 112.466  46.621  1.00  0.00           C
ATOM   7689 8C21 POPEl 223       7.751 113.006  48.050  1.00  0.00           C
ATOM   7693  C33 POPEl 223      11.581 105.556  33.222  1.00  0.00           C
ATOM   7696  C34 POPEl 223      12.271 105.376  34.581  1.00  0.00           C
ATOM   7699  C35 POPEl 223      11.791 104.137  35.352  1.00  0.00           C
ATOM   7702  C36 POPEl 223      12.251 104.146  36.810  1.00  0.00           C
ATOM   7705  C37 POPEl 223      12.291 102.736  37.410  1.00  0.00           C
ATOM   7708  C38 POPEl 223      12.781 102.665  38.861  1.00  0.00           C
ATOM   7711  C39 POPEl 223      11.791 103.277  39.861  1.00  0.00           C
ATOM   7714 0C31 POPEl 223      11.921 102.705  41.271  1.00  0.00           C
ATOM   7717 1C31 POPEl 223      10.741 103.105  42.171  1.00  0.00           C
ATOM   7720 2C31 POPEl 223      10.691 102.307  43.482  1.00  0.00           C
ATOM   7723 3C31 POPEl 223      11.581 102.845  44.601  1.00  0.00           C
ATOM   7726 4C31 POPEl 223      10.841 103.837  45.500  1.00  0.00           C
ATOM   7729 5C31 POPEl 223      11.601 104.157  46.791  1.00  0.00           C
ATOM   7732 6C31 POPEl 223      10.681 104.676  47.901  1.00  0.00           C
ATOM   7736  NH3 POPEm 224      24.181  39.166  72.291  1.00  0.00           N
ATOM   7740  C12 POPEm 224      23.231  38.026  72.140  1.00  0.00           C
ATOM   7743  C11 POPEm 224      21.851  38.576  71.801  1.00  0.00           C
ATOM   7746  P   POPEm 224      19.462  37.746  71.352  1.00  0.00           P
ATOM   7747  O13 POPEm 224      18.831  36.666  72.140  1.00  0.00           O
ATOM   7748  O14 POPEm 224      19.152  39.136  71.760  1.00  0.00           O
ATOM   7749  O11 POPEm 224      18.961  37.567  69.870  1.00  0.00           O
ATOM   7750  O12 POPEm 224      21.012  37.526  71.290  1.00  0.00           O
ATOM   7751  C1  POPEm 224      19.751  37.977  68.752  1.00  0.00           C
ATOM   7754  C2  POPEm 224      19.721  36.877  67.681  1.00  0.00           C
ATOM   7756  O21 POPEm 224      20.451  37.276  66.511  1.00  0.00           O
ATOM   7757  C21 POPEm 224      19.961  38.176  65.701  1.00  0.00           C
ATOM   7758  O22 POPEm 224      18.942  38.826  65.830  1.00  0.00           O
ATOM   7759  C22 POPEm 224      20.982  38.337  64.580  1.00  0.00           C
ATOM   7762  C3  POPEm 224      18.282  36.406  67.382  1.00  0.00           C
ATOM   7765  O31 POPEm 224      18.301  35.396  66.360  1.00  0.00           O
ATOM   7766  C31 POPEm 224      17.131  34.936  65.921  1.00  0.00           C
ATOM   7767  O32 POPEm 224      16.881  33.756  65.771  1.00  0.00           O
ATOM   7768  C32 POPEm 224      16.101  36.046  65.712  1.00  0.00           C
ATOM   7771  C23 POPEm 224      20.361  38.916  63.300  1.00  0.00           C
ATOM   7774  C24 POPEm 224      21.381  38.896  62.161  1.00  0.00           C
ATOM   7777  C25 POPEm 224      20.852  39.546  60.882  1.00  0.00           C
ATOM   7780  C26 POPEm 224      19.791  38.715  60.152  1.00  0.00           C
ATOM   7783  C27 POPEm 224      18.902  39.606  59.271  1.00  0.00           C
ATOM   7786  C28 POPEm 224      17.791  38.826  58.561  1.00  0.00           C
ATOM   7789  C29 POPEm 224      18.260  38.046  57.361  1.00  0.00           C
ATOM   7791 0C21 POPEm 224      18.301  38.486  56.090  1.00  0.00           C
ATOM   7793 1C21 POPEm 224      17.941  39.866  55.611  1.00  0.00           C
ATOM   7796 2C21 POPEm 224      16.431  40.157  55.550  1.00  0.00           C
ATOM   7799 3C21 POPEm 224      15.601  39.046  54.881  1.00  0.00           C
ATOM   7802 4C21 POPEm 224      14.142  39.447  54.662  1.00  0.00           C
ATOM   7805 5C21 POPEm 224      13.961  40.285  53.391  1.00  0.00           C
ATOM   7808 6C21 POPEm 224      12.491  40.466  53.000  1.00  0.00           C
ATOM   7811 7C21 POPEm 224      12.341  41.067  51.602  1.00  0.00           C
ATOM   7814 8C21 POPEm 224      11.102  40.576  50.862  1.00  0.00           C
ATOM   7818  C33 POPEm 224      14.961  35.627  64.760  1.00  0.00           C
ATOM   7821  C34 POPEm 224      13.832  36.666  64.710  1.00  0.00           C
ATOM   7824  C35 POPEm 224      14.281  38.096  64.370  1.00  0.00           C
ATOM   7827  C36 POPEm 224      15.091  38.215  63.081  1.00  0.00           C
ATOM   7830  C37 POPEm 224      14.982  39.637  62.512  1.00  0.00           C
ATOM   7833  C38 POPEm 224      15.551  39.846  61.101  1.00  0.00           C
ATOM   7836  C39 POPEm 224      14.492  39.996  59.991  1.00  0.00           C
ATOM   7839 0C31 POPEm 224      14.001  38.666  59.402  1.00  0.00           C
ATOM   7842 1C31 POPEm 224      12.812  38.057  60.152  1.00  0.00           C
ATOM   7845 2C31 POPEm 224      12.511  36.626  59.690  1.00  0.00           C
ATOM   7848 3C31 POPEm 224      13.252  35.546  60.492  1.00  0.00           C
ATOM   7851 4C31 POPEm 224      12.942  34.146  59.951  1.00  0.00           C
ATOM   7854 5C31 POPEm 224      12.981  33.057  61.041  1.00  0.00           C
ATOM   7857 6C31 POPEm 224      13.352  31.666  60.521  1.00  0.00           C
ATOM   7861  NH3 POPEn 225      17.242  99.076  28.691  1.00  0.00           N
ATOM   7865  C12 POPEn 225      16.981  98.697  27.262  1.00  0.00           C
ATOM   7868  C11 POPEn 225      16.742  99.977  26.472  1.00  0.00           C
ATOM   7871  P   POPEn 225      17.500 102.466  26.501  1.00  0.00           P
ATOM   7872  O13 POPEn 225      18.851 103.066  26.321  1.00  0.00           O
ATOM   7873  O14 POPEn 225      16.531 102.627  25.412  1.00  0.00           O
ATOM   7874  O11 POPEn 225      16.921 103.105  27.801  1.00  0.00           O
ATOM   7875  O12 POPEn 225      17.741 100.936  26.841  1.00  0.00           O
ATOM   7876  C1  POPEn 225      15.941 102.525  28.660  1.00  0.00           C
ATOM   7879  C2  POPEn 225      16.531 102.396  30.082  1.00  0.00           C
ATOM   7881  O21 POPEn 225      15.852 101.346  30.781  1.00  0.00           O
ATOM   7882  C21 POPEn 225      14.611 101.536  31.201  1.00  0.00           C
ATOM   7883  O22 POPEn 225      13.902 102.507  30.991  1.00  0.00           O
ATOM   7884  C22 POPEn 225      14.271 100.296  32.021  1.00  0.00           C
ATOM   7887  C3  POPEn 225      16.602 103.786  30.802  1.00  0.00           C
ATOM   7890  O31 POPEn 225      17.032 103.737  32.172  1.00  0.00           O
ATOM   7891  C31 POPEn 225      18.322 103.885  32.400  1.00  0.00           C
ATOM   7892  O32 POPEn 225      19.201 103.877  31.571  1.00  0.00           O
ATOM   7893  C32 POPEn 225      18.562 104.126  33.902  1.00  0.00           C
ATOM   7896  C23 POPEn 225      13.142 100.486  33.050  1.00  0.00           C
ATOM   7899  C24 POPEn 225      13.562  99.885  34.390  1.00  0.00           C
ATOM   7902  C25 POPEn 225      12.381  99.605  35.332  1.00  0.00           C
ATOM   7905  C26 POPEn 225      12.831  98.706  36.480  1.00  0.00           C
ATOM   7908  C27 POPEn 225      11.711  98.456  37.491  1.00  0.00           C
ATOM   7911  C28 POPEn 225      12.091  97.507  38.640  1.00  0.00           C
ATOM   7914  C29 POPEn 225      13.142  98.105  39.542  1.00  0.00           C
ATOM   7916 0C21 POPEn 225      13.171  98.097  40.882  1.00  0.00           C
ATOM   7918 1C21 POPEn 225      12.171  97.466  41.811  1.00  0.00           C
ATOM   7921 2C21 POPEn 225      11.531  98.517  42.722  1.00  0.00           C
ATOM   7924 3C21 POPEn 225      10.642  97.887  43.801  1.00  0.00           C
ATOM   7927 4C21 POPEn 225      10.001  98.946  44.692  1.00  0.00           C
ATOM   7930 5C21 POPEn 225       9.062  98.355  45.742  1.00  0.00           C
ATOM   7933 6C21 POPEn 225       8.602  99.446  46.712  1.00  0.00           C
ATOM   7936 7C21 POPEn 225       7.581  98.946  47.731  1.00  0.00           C
ATOM   7939 8C21 POPEn 225       7.332  99.995  48.812  1.00  0.00           C
ATOM   7943  C33 POPEn 225      17.242 104.306  34.701  1.00  0.00           C
ATOM   7946  C34 POPEn 225      17.441 104.776  36.132  1.00  0.00           C
ATOM   7949  C35 POPEn 225      16.131 105.326  36.722  1.00  0.00           C
ATOM   7952  C36 POPEn 225      16.242 105.706  38.201  1.00  0.00           C
ATOM   7955  C37 POPEn 225      14.941 106.286  38.762  1.00  0.00           C
ATOM   7958  C38 POPEn 225      15.141 107.197  39.992  1.00  0.00           C
ATOM   7961  C39 POPEn 225      15.981 106.567  41.111  1.00  0.00           C
ATOM   7964 0C31 POPEn 225      15.262 105.476  41.922  1.00  0.00           C
ATOM   7967 1C31 POPEn 225      16.251 104.745  42.831  1.00  0.00           C
ATOM   7970 2C31 POPEn 225      15.611 104.025  44.032  1.00  0.00           C
ATOM   7973 3C31 POPEn 225      14.921 104.947  45.051  1.00  0.00           C
ATOM   7976 4C31 POPEn 225      15.801 106.117  45.532  1.00  0.00           C
ATOM   7979 5C31 POPEn 225      15.091 106.975  46.590  1.00  0.00           C
ATOM   7982 6C31 POPEn 225      15.681 108.377  46.740  1.00  0.00           C
ATOM   7986  NH3 POPEo 226      78.892 129.987  29.980  1.00  0.00           N
ATOM   7990  C12 POPEo 226      78.001 130.016  28.771  1.00  0.00           C
ATOM   7993  C11 POPEo 226      77.391 128.626  28.491  1.00  0.00           C
ATOM   7996  P   POPEo 226      78.501 126.525  29.622  1.00  0.00           P
ATOM   7997  O13 POPEo 226      77.301 125.667  29.570  1.00  0.00           O
ATOM   7998  O14 POPEo 226      79.831 125.896  29.531  1.00  0.00           O
ATOM   7999  O11 POPEo 226      78.462 127.407  30.932  1.00  0.00           O
ATOM   8000  O12 POPEo 226      78.401 127.617  28.502  1.00  0.00           O
ATOM   8001  C1  POPEo 226      78.532 126.756  32.201  1.00  0.00           C
ATOM   8004  C2  POPEo 226      77.521 127.396  33.190  1.00  0.00           C
ATOM   8006  O21 POPEo 226      77.771 127.006  34.562  1.00  0.00           O
ATOM   8007  C21 POPEo 226      77.811 125.706  34.871  1.00  0.00           C
ATOM   8008  O22 POPEo 226      77.581 124.776  34.120  1.00  0.00           O
ATOM   8009  C22 POPEo 226      78.131 125.576  36.361  1.00  0.00           C
ATOM   8012  C3  POPEo 226      76.042 127.206  32.722  1.00  0.00           C
ATOM   8015  O31 POPEo 226      75.352 128.477  32.621  1.00  0.00           O
ATOM   8016  C31 POPEo 226      74.582 128.986  33.590  1.00  0.00           C
ATOM   8017  O32 POPEo 226      74.252 130.156  33.660  1.00  0.00           O
ATOM   8018  C32 POPEo 226      74.051 127.915  34.542  1.00  0.00           C
ATOM   8021  C23 POPEo 226      76.902 125.865  37.271  1.00  0.00           C
ATOM   8024  C24 POPEo 226      77.171 126.906  38.372  1.00  0.00           C
ATOM   8027  C25 POPEo 226      77.471 126.296  39.742  1.00  0.00           C
ATOM   8030  C26 POPEo 226      77.602 127.385  40.821  1.00  0.00           C
ATOM   8033  C27 POPEo 226      77.690 126.835  42.250  1.00  0.00           C
ATOM   8036  C28 POPEo 226      77.550 127.926  43.330  1.00  0.00           C
ATOM   8039  C29 POPEo 226      76.172 128.547  43.342  1.00  0.00           C
ATOM   8041 0C21 POPEo 226      75.112 128.105  44.042  1.00  0.00           C
ATOM   8043 1C21 POPEo 226      75.112 126.896  44.942  1.00  0.00           C
ATOM   8046 2C21 POPEo 226      75.512 127.245  46.391  1.00  0.00           C
ATOM   8049 3C21 POPEo 226      74.371 127.866  47.211  1.00  0.00           C
ATOM   8052 4C21 POPEo 226      74.831 128.255  48.622  1.00  0.00           C
ATOM   8055 5C21 POPEo 226      73.752 128.105  49.711  1.00  0.00           C
ATOM   8058 6C21 POPEo 226      73.462 126.637  50.012  1.00  0.00           C
ATOM   8061 7C21 POPEo 226      72.590 126.406  51.251  1.00  0.00           C
ATOM   8064 8C21 POPEo 226      72.391 124.925  51.572  1.00  0.00           C
ATOM   8068  C33 POPEo 226      73.081 128.495  35.581  1.00  0.00           C
ATOM   8071  C34 POPEo 226      72.721 127.447  36.620  1.00  0.00           C
ATOM   8074  C35 POPEo 226      71.642 127.936  37.590  1.00  0.00           C
ATOM   8077  C36 POPEo 226      71.081 126.806  38.451  1.00  0.00           C
ATOM   8080  C37 POPEo 226      72.011 126.367  39.591  1.00  0.00           C
ATOM   8083  C38 POPEo 226      71.502 125.077  40.231  1.00  0.00           C
ATOM   8086  C39 POPEo 226      72.352 124.557  41.391  1.00  0.00           C
ATOM   8089 0C31 POPEo 226      73.792 124.207  41.000  1.00  0.00           C
ATOM   8092 1C31 POPEo 226      74.480 123.346  42.062  1.00  0.00           C
ATOM   8095 2C31 POPEo 226      73.951 121.896  42.071  1.00  0.00           C
ATOM   8098 3C31 POPEo 226      75.031 120.865  42.401  1.00  0.00           C
ATOM   8101 4C31 POPEo 226      75.610 120.977  43.812  1.00  0.00           C
ATOM   8104 5C31 POPEo 226      76.510 119.776  44.132  1.00  0.00           C
ATOM   8107 6C31 POPEo 226      76.862 119.657  45.602  1.00  0.00           C
ATOM   8111  NH3 POPEp 227      77.480  33.747  27.311  1.00  0.00           N
ATOM   8115  C12 POPEp 227      76.260  33.546  28.161  1.00  0.00           C
ATOM   8118  C11 POPEp 227      75.581  32.186  27.982  1.00  0.00           C
ATOM   8121  P   POPEp 227      73.462  31.126  29.151  1.00  0.00           P
ATOM   8122  O13 POPEp 227      72.082  31.366  28.691  1.00  0.00           O
ATOM   8123  O14 POPEp 227      74.102  29.816  28.902  1.00  0.00           O
ATOM   8124  O11 POPEp 227      73.480  31.406  30.711  1.00  0.00           O
ATOM   8125  O12 POPEp 227      74.322  32.317  28.601  1.00  0.00           O
ATOM   8126  C1  POPEp 227      72.672  30.567  31.550  1.00  0.00           C
ATOM   8129  C2  POPEp 227      71.650  31.376  32.392  1.00  0.00           C
ATOM   8131  O21 POPEp 227      70.951  30.436  33.231  1.00  0.00           O
ATOM   8132  C21 POPEp 227      71.062  30.596  34.552  1.00  0.00           C
ATOM   8133  O22 POPEp 227      70.102  30.657  35.311  1.00  0.00           O
ATOM   8134  C22 POPEp 227      72.531  30.557  34.991  1.00  0.00           C
ATOM   8137  C3  POPEp 227      70.590  32.146  31.571  1.00  0.00           C
ATOM   8140  O31 POPEp 227      69.652  32.676  32.530  1.00  0.00           O
ATOM   8141  C31 POPEp 227      69.301  33.936  32.501  1.00  0.00           C
ATOM   8142  O32 POPEp 227      69.590  34.767  31.662  1.00  0.00           O
ATOM   8143  C32 POPEp 227      68.422  34.227  33.720  1.00  0.00           C
ATOM   8146  C23 POPEp 227      72.760  30.416  36.521  1.00  0.00           C
ATOM   8149  C24 POPEp 227      74.201  29.956  36.810  1.00  0.00           C
ATOM   8152  C25 POPEp 227      74.722  30.306  38.211  1.00  0.00           C
ATOM   8155  C26 POPEp 227      73.800  29.926  39.380  1.00  0.00           C
ATOM   8158  C27 POPEp 227      74.451  30.296  40.722  1.00  0.00           C
ATOM   8161  C28 POPEp 227      73.620  29.926  41.961  1.00  0.00           C
ATOM   8164  C29 POPEp 227      72.362  30.746  42.121  1.00  0.00           C
ATOM   8166 0C21 POPEp 227      72.261  32.026  42.501  1.00  0.00           C
ATOM   8168 1C21 POPEp 227      73.392  32.956  42.840  1.00  0.00           C
ATOM   8171 2C21 POPEp 227      74.072  32.646  44.181  1.00  0.00           C
ATOM   8174 3C21 POPEp 227      73.121  32.736  45.382  1.00  0.00           C
ATOM   8177 4C21 POPEp 227      73.900  32.465  46.670  1.00  0.00           C
ATOM   8180 5C21 POPEp 227      73.102  32.776  47.931  1.00  0.00           C
ATOM   8183 6C21 POPEp 227      73.971  32.526  49.170  1.00  0.00           C
ATOM   8186 7C21 POPEp 227      73.381  33.096  50.451  1.00  0.00           C
ATOM   8189 8C21 POPEp 227      74.242  32.776  51.670  1.00  0.00           C
ATOM   8193  C33 POPEp 227      69.111  34.026  35.100  1.00  0.00           C
ATOM   8196  C34 POPEp 227      68.142  33.756  36.262  1.00  0.00           C
ATOM   8199  C35 POPEp 227      68.870  33.596  37.611  1.00  0.00           C
ATOM   8202  C36 POPEp 227      67.970  33.316  38.840  1.00  0.00           C
ATOM   8205  C37 POPEp 227      68.651  33.796  40.141  1.00  0.00           C
ATOM   8208  C38 POPEp 227      68.032  33.416  41.481  1.00  0.00           C
ATOM   8211  C39 POPEp 227      68.682  34.196  42.652  1.00  0.00           C
ATOM   8214 0C31 POPEp 227      68.440  33.536  44.021  1.00  0.00           C
ATOM   8217 1C31 POPEp 227      68.992  34.326  45.222  1.00  0.00           C
ATOM   8220 2C31 POPEp 227      68.581  33.646  46.542  1.00  0.00           C
ATOM   8223 3C31 POPEp 227      69.230  34.216  47.801  1.00  0.00           C
ATOM   8226 4C31 POPEp 227      68.730  33.486  49.060  1.00  0.00           C
ATOM   8229 5C31 POPEp 227      69.312  34.017  50.371  1.00  0.00           C
ATOM   8232 6C31 POPEp 227      68.771  33.246  51.590  1.00  0.00           C
ATOM   8236  NH3 POPEq 228      54.311  66.366  32.000  1.00  0.00           N
ATOM   8240  C12 POPEq 228      55.101  67.105  30.950  1.00  0.00           C
ATOM   8243  C11 POPEq 228      56.381  67.756  31.540  1.00  0.00           C
ATOM   8246  P   POPEq 228      55.672  70.285  31.420  1.00  0.00           P
ATOM   8247  O13 POPEq 228      56.481  71.456  31.810  1.00  0.00           O
ATOM   8248  O14 POPEq 228      54.701  70.447  30.331  1.00  0.00           O
ATOM   8249  O11 POPEq 228      54.901  69.767  32.712  1.00  0.00           O
ATOM   8250  O12 POPEq 228      56.631  69.076  31.052  1.00  0.00           O
ATOM   8251  C1  POPEq 228      55.502  69.926  34.012  1.00  0.00           C
ATOM   8254  C2  POPEq 228      54.501  70.557  35.030  1.00  0.00           C
ATOM   8256  O21 POPEq 228      55.221  71.067  36.181  1.00  0.00           O
ATOM   8257  C21 POPEq 228      55.681  70.167  37.042  1.00  0.00           C
ATOM   8258  O22 POPEq 228      55.782  68.965  36.861  1.00  0.00           O
ATOM   8259  C22 POPEq 228      56.141  70.907  38.302  1.00  0.00           C
ATOM   8262  C3  POPEq 228      53.332  69.567  35.370  1.00  0.00           C
ATOM   8265  O31 POPEq 228      52.780  69.715  36.690  1.00  0.00           O
ATOM   8266  C31 POPEq 228      51.892  70.697  36.841  1.00  0.00           C
ATOM   8267  O32 POPEq 228      51.551  71.477  35.981  1.00  0.00           O
ATOM   8268  C32 POPEq 228      51.362  70.646  38.271  1.00  0.00           C
ATOM   8271  C23 POPEq 228      57.461  70.366  38.882  1.00  0.00           C
ATOM   8274  C24 POPEq 228      57.910  71.056  40.181  1.00  0.00           C
ATOM   8277  C25 POPEq 228      57.181  70.526  41.431  1.00  0.00           C
ATOM   8280  C26 POPEq 228      57.701  71.116  42.752  1.00  0.00           C
ATOM   8283  C27 POPEq 228      57.542  70.127  43.920  1.00  0.00           C
ATOM   8286  C28 POPEq 228      58.090  70.657  45.261  1.00  0.00           C
ATOM   8289  C29 POPEq 228      57.050  71.386  46.080  1.00  0.00           C
ATOM   8291 0C21 POPEq 228      57.071  71.495  47.422  1.00  0.00           C
ATOM   8293 1C21 POPEq 228      58.201  70.986  48.292  1.00  0.00           C
ATOM   8296 2C21 POPEq 228      58.282  71.675  49.662  1.00  0.00           C
ATOM   8299 3C21 POPEq 228      57.271  71.137  50.681  1.00  0.00           C
ATOM   8302 4C21 POPEq 228      57.601  71.535  52.132  1.00  0.00           C
ATOM   8305 5C21 POPEq 228      56.832  70.727  53.181  1.00  0.00           C
ATOM   8308 6C21 POPEq 228      55.322  70.995  53.160  1.00  0.00           C
ATOM   8311 7C21 POPEq 228      54.541  70.035  54.072  1.00  0.00           C
ATOM   8314 8C21 POPEq 228      53.032  70.186  53.910  1.00  0.00           C
ATOM   8318  C33 POPEq 228      50.782  71.987  38.751  1.00  0.00           C
ATOM   8321  C34 POPEq 228      51.811  73.116  38.710  1.00  0.00           C
ATOM   8324  C35 POPEq 228      51.601  74.175  39.812  1.00  0.00           C
ATOM   8327  C36 POPEq 228      52.190  73.746  41.160  1.00  0.00           C
ATOM   8330  C37 POPEq 228      52.650  74.936  42.021  1.00  0.00           C
ATOM   8333  C38 POPEq 228      53.532  74.536  43.222  1.00  0.00           C
ATOM   8336  C39 POPEq 228      52.721  74.136  44.472  1.00  0.00           C
ATOM   8339 0C31 POPEq 228      53.620  73.886  45.681  1.00  0.00           C
ATOM   8342 1C31 POPEq 228      52.861  73.896  47.021  1.00  0.00           C
ATOM   8345 2C31 POPEq 228      53.781  73.646  48.222  1.00  0.00           C
ATOM   8348 3C31 POPEq 228      53.082  73.777  49.580  1.00  0.00           C
ATOM   8351 4C31 POPEq 228      52.881  75.227  50.030  1.00  0.00           C
ATOM   8354 5C31 POPEq 228      52.111  75.336  51.361  1.00  0.00           C
ATOM   8357 6C31 POPEq 228      52.082  76.756  51.931  1.00  0.00           C
ATOM   8361  NH3 POPEr 229      22.301 122.646  25.812  1.00  0.00           N
ATOM   8365  C12 POPEr 229      20.961 122.525  26.532  1.00  0.00           C
ATOM   8368  C11 POPEr 229      20.801 121.166  27.252  1.00  0.00           C
ATOM   8371  P   POPEr 229      19.142 119.627  26.012  1.00  0.00           P
ATOM   8372  O13 POPEr 229      19.451 120.326  24.762  1.00  0.00           O
ATOM   8373  O14 POPEr 229      19.821 118.337  26.301  1.00  0.00           O
ATOM   8374  O11 POPEr 229      17.581 119.426  26.110  1.00  0.00           O
ATOM   8375  O12 POPEr 229      19.472 120.626  27.200  1.00  0.00           O
ATOM   8376  C1  POPEr 229      16.701 119.876  27.130  1.00  0.00           C
ATOM   8379  C2  POPEr 229      16.521 118.806  28.250  1.00  0.00           C
ATOM   8381  O21 POPEr 229      15.351 119.126  29.011  1.00  0.00           O
ATOM   8382  C21 POPEr 229      14.812 118.126  29.711  1.00  0.00           C
ATOM   8383  O22 POPEr 229      15.001 116.936  29.551  1.00  0.00           O
ATOM   8384  C22 POPEr 229      13.951 118.757  30.812  1.00  0.00           C
ATOM   8387  C3  POPEr 229      17.732 118.837  29.212  1.00  0.00           C
ATOM   8390  O31 POPEr 229      17.571 118.016  30.381  1.00  0.00           O
ATOM   8391  C31 POPEr 229      17.811 116.736  30.181  1.00  0.00           C
ATOM   8392  O32 POPEr 229      18.101 116.206  29.121  1.00  0.00           O
ATOM   8393  C32 POPEr 229      17.841 116.035  31.521  1.00  0.00           C
ATOM   8396  C23 POPEr 229      13.281 117.747  31.750  1.00  0.00           C
ATOM   8399  C24 POPEr 229      14.111 117.385  32.990  1.00  0.00           C
ATOM   8402  C25 POPEr 229      14.451 118.547  33.942  1.00  0.00           C
ATOM   8405  C26 POPEr 229      14.621 118.036  35.382  1.00  0.00           C
ATOM   8408  C27 POPEr 229      15.152 119.086  36.371  1.00  0.00           C
ATOM   8411  C28 POPEr 229      15.371 118.486  37.771  1.00  0.00           C
ATOM   8414  C29 POPEr 229      15.841 119.506  38.771  1.00  0.00           C
ATOM   8416 0C21 POPEr 229      16.152 119.277  40.062  1.00  0.00           C
ATOM   8418 1C21 POPEr 229      16.101 117.936  40.760  1.00  0.00           C
ATOM   8421 2C21 POPEr 229      15.051 117.887  41.902  1.00  0.00           C
ATOM   8424 3C21 POPEr 229      13.611 117.705  41.391  1.00  0.00           C
ATOM   8427 4C21 POPEr 229      12.551 117.747  42.512  1.00  0.00           C
ATOM   8430 5C21 POPEr 229      11.141 117.525  41.961  1.00  0.00           C
ATOM   8433 6C21 POPEr 229      10.081 117.267  43.050  1.00  0.00           C
ATOM   8436 7C21 POPEr 229       8.711 116.906  42.442  1.00  0.00           C
ATOM   8439 8C21 POPEr 229       7.651 116.546  43.482  1.00  0.00           C
ATOM   8443  C33 POPEr 229      18.781 116.766  32.491  1.00  0.00           C
ATOM   8446  C34 POPEr 229      19.121 115.907  33.701  1.00  0.00           C
ATOM   8449  C35 POPEr 229      17.902 115.457  34.500  1.00  0.00           C
ATOM   8452  C36 POPEr 229      18.381 114.807  35.802  1.00  0.00           C
ATOM   8455  C37 POPEr 229      17.301 114.646  36.870  1.00  0.00           C
ATOM   8458  C38 POPEr 229      17.922 114.076  38.152  1.00  0.00           C
ATOM   8461  C39 POPEr 229      17.581 112.596  38.372  1.00  0.00           C
ATOM   8464 0C31 POPEr 229      16.201 112.425  39.021  1.00  0.00           C
ATOM   8467 1C31 POPEr 229      16.002 111.047  39.651  1.00  0.00           C
ATOM   8470 2C31 POPEr 229      14.921 111.026  40.742  1.00  0.00           C
ATOM   8473 3C31 POPEr 229      15.332 111.747  42.042  1.00  0.00           C
ATOM   8476 4C31 POPEr 229      16.372 110.965  42.852  1.00  0.00           C
ATOM   8479 5C31 POPEr 229      16.742 111.676  44.160  1.00  0.00           C
ATOM   8482 6C31 POPEr 229      17.741 110.865  44.992  1.00  0.00           C
ATOM   8486  NH3 POPEs 230      66.650  86.665  75.160  1.00  0.00           N
ATOM   8490  C12 POPEs 230      65.712  87.087  76.241  1.00  0.00           C
ATOM   8493  C11 POPEs 230      66.212  88.386  76.900  1.00  0.00           C
ATOM   8496  P   POPEs 230      67.391  90.135  75.312  1.00  0.00           P
ATOM   8497  O13 POPEs 230      66.902  90.965  74.190  1.00  0.00           O
ATOM   8498  O14 POPEs 230      68.261  90.746  76.352  1.00  0.00           O
ATOM   8499  O11 POPEs 230      68.142  88.867  74.701  1.00  0.00           O
ATOM   8500  O12 POPEs 230      66.120  89.496  76.010  1.00  0.00           O
ATOM   8501  C1  POPEs 230      69.371  89.055  73.992  1.00  0.00           C
ATOM   8504  C2  POPEs 230      69.371  88.386  72.590  1.00  0.00           C
ATOM   8506  O21 POPEs 230      68.631  89.146  71.632  1.00  0.00           O
ATOM   8507  C21 POPEs 230      67.322  88.986  71.532  1.00  0.00           C
ATOM   8508  O22 POPEs 230      66.572  88.407  72.300  1.00  0.00           O
ATOM   8509  C22 POPEs 230      66.892  89.636  70.221  1.00  0.00           C
ATOM   8512  C3  POPEs 230      69.010  86.887  72.642  1.00  0.00           C
ATOM   8515  O31 POPEs 230      69.422  86.245  71.431  1.00  0.00           O
ATOM   8516  C31 POPEs 230      68.492  85.626  70.730  1.00  0.00           C
ATOM   8517  O32 POPEs 230      67.292  85.605  70.960  1.00  0.00           O
ATOM   8518  C32 POPEs 230      69.242  84.907  69.611  1.00  0.00           C
ATOM   8521  C23 POPEs 230      65.792  88.815  69.511  1.00  0.00           C
ATOM   8524  C24 POPEs 230      65.480  89.355  68.112  1.00  0.00           C
ATOM   8527  C25 POPEs 230      66.551  89.076  67.050  1.00  0.00           C
ATOM   8530  C26 POPEs 230      66.931  90.357  66.282  1.00  0.00           C
ATOM   8533  C27 POPEs 230      67.230  90.135  64.801  1.00  0.00           C
ATOM   8536  C28 POPEs 230      67.492  91.455  64.050  1.00  0.00           C
ATOM   8539  C29 POPEs 230      68.922  91.926  64.211  1.00  0.00           C
ATOM   8541 0C21 POPEs 230      69.870  91.896  63.260  1.00  0.00           C
ATOM   8543 1C21 POPEs 230      69.712  91.367  61.852  1.00  0.00           C
ATOM   8546 2C21 POPEs 230      69.571  92.466  60.781  1.00  0.00           C
ATOM   8549 3C21 POPEs 230      69.652  91.866  59.370  1.00  0.00           C
ATOM   8552 4C21 POPEs 230      69.441  92.866  58.222  1.00  0.00           C
ATOM   8555 5C21 POPEs 230      69.751  92.206  56.870  1.00  0.00           C
ATOM   8558 6C21 POPEs 230      69.402  93.066  55.652  1.00  0.00           C
ATOM   8561 7C21 POPEs 230      69.660  92.316  54.340  1.00  0.00           C
ATOM   8564 8C21 POPEs 230      69.172  93.076  53.102  1.00  0.00           C
ATOM   8568  C33 POPEs 230      68.392  83.977  68.720  1.00  0.00           C
ATOM   8571  C34 POPEs 230      68.951  83.955  67.291  1.00  0.00           C
ATOM   8574  C35 POPEs 230      68.462  85.165  66.492  1.00  0.00           C
ATOM   8577  C36 POPEs 230      69.492  85.626  65.472  1.00  0.00           C
ATOM   8580  C37 POPEs 230      69.122  86.996  64.910  1.00  0.00           C
ATOM   8583  C38 POPEs 230      70.252  87.665  64.111  1.00  0.00           C
ATOM   8586  C39 POPEs 230      70.910  86.707  63.132  1.00  0.00           C
ATOM   8589 0C31 POPEs 230      71.840  87.425  62.150  1.00  0.00           C
ATOM   8592 1C31 POPEs 230      72.261  86.467  61.041  1.00  0.00           C
ATOM   8595 2C31 POPEs 230      73.121  87.096  59.942  1.00  0.00           C
ATOM   8598 3C31 POPEs 230      72.462  88.296  59.250  1.00  0.00           C
ATOM   8601 4C31 POPEs 230      73.081  88.535  57.871  1.00  0.00           C
ATOM   8604 5C31 POPEs 230      72.521  89.767  57.171  1.00  0.00           C
ATOM   8607 6C31 POPEs 230      73.121  89.987  55.792  1.00  0.00           C
ATOM   8611  NH3 POPEt 231      33.472 132.557  28.042  1.00  0.00           N
ATOM   8615  C12 POPEt 231      33.992 131.628  26.972  1.00  0.00           C
ATOM   8618  C11 POPEt 231      32.852 130.956  26.181  1.00  0.00           C
ATOM   8621  P   POPEt 231      33.431 128.407  25.812  1.00  0.00           P
ATOM   8622  O13 POPEt 231      34.660 127.736  25.301  1.00  0.00           O
ATOM   8623  O14 POPEt 231      32.140 127.817  25.401  1.00  0.00           O
ATOM   8624  O11 POPEt 231      33.501 128.526  27.392  1.00  0.00           O
ATOM   8625  O12 POPEt 231      33.390 129.926  25.360  1.00  0.00           O
ATOM   8626  C1  POPEt 231      32.551 127.945  28.292  1.00  0.00           C
ATOM   8629  C2  POPEt 231      33.160 126.786  29.151  1.00  0.00           C
ATOM   8631  O21 POPEt 231      33.282 127.027  30.570  1.00  0.00           O
ATOM   8632  C21 POPEt 231      33.831 128.126  31.012  1.00  0.00           C
ATOM   8633  O22 POPEt 231      34.291 129.046  30.352  1.00  0.00           O
ATOM   8634  C22 POPEt 231      33.872 128.076  32.541  1.00  0.00           C
ATOM   8637  C3  POPEt 231      34.472 126.187  28.590  1.00  0.00           C
ATOM   8640  O31 POPEt 231      34.570 124.847  29.091  1.00  0.00           O
ATOM   8641  C31 POPEt 231      35.602 124.536  29.840  1.00  0.00           C
ATOM   8642  O32 POPEt 231      36.591 125.217  30.051  1.00  0.00           O
ATOM   8643  C32 POPEt 231      35.361 123.116  30.381  1.00  0.00           C
ATOM   8646  C23 POPEt 231      35.281 127.665  33.011  1.00  0.00           C
ATOM   8649  C24 POPEt 231      35.441 127.696  34.542  1.00  0.00           C
ATOM   8652  C25 POPEt 231      36.801 127.146  35.021  1.00  0.00           C
ATOM   8655  C26 POPEt 231      36.692 125.686  35.490  1.00  0.00           C
ATOM   8658  C27 POPEt 231      38.032 124.995  35.742  1.00  0.00           C
ATOM   8661  C28 POPEt 231      37.851 123.605  36.392  1.00  0.00           C
ATOM   8664  C29 POPEt 231      37.591 123.666  37.870  1.00  0.00           C
ATOM   8666 0C21 POPEt 231      36.422 123.417  38.492  1.00  0.00           C
ATOM   8668 1C21 POPEt 231      35.122 123.056  37.811  1.00  0.00           C
ATOM   8671 2C21 POPEt 231      33.881 123.355  38.681  1.00  0.00           C
ATOM   8674 3C21 POPEt 231      33.701 122.297  39.780  1.00  0.00           C
ATOM   8677 4C21 POPEt 231      32.431 122.477  40.631  1.00  0.00           C
ATOM   8680 5C21 POPEt 231      32.160 121.257  41.521  1.00  0.00           C
ATOM   8683 6C21 POPEt 231      33.381 120.807  42.340  1.00  0.00           C
ATOM   8686 7C21 POPEt 231      33.062 119.676  43.321  1.00  0.00           C
ATOM   8689 8C21 POPEt 231      34.291 119.126  44.051  1.00  0.00           C
ATOM   8693  C33 POPEt 231      36.501 122.627  31.291  1.00  0.00           C
ATOM   8696  C34 POPEt 231      36.191 121.337  32.052  1.00  0.00           C
ATOM   8699  C35 POPEt 231      37.000 121.275  33.352  1.00  0.00           C
ATOM   8702  C36 POPEt 231      36.642 120.127  34.292  1.00  0.00           C
ATOM   8705  C37 POPEt 231      36.910 118.745  33.671  1.00  0.00           C
ATOM   8708  C38 POPEt 231      36.922 117.617  34.721  1.00  0.00           C
ATOM   8711  C39 POPEt 231      37.181 116.227  34.120  1.00  0.00           C
ATOM   8714 0C31 POPEt 231      37.661 115.247  35.201  1.00  0.00           C
ATOM   8717 1C31 POPEt 231      37.931 113.827  34.701  1.00  0.00           C
ATOM   8720 2C31 POPEt 231      38.960 113.126  35.601  1.00  0.00           C
ATOM   8723 3C31 POPEt 231      38.742 111.616  35.792  1.00  0.00           C
ATOM   8726 4C31 POPEt 231      37.412 111.286  36.491  1.00  0.00           C
ATOM   8729 5C31 POPEt 231      37.500 109.995  37.301  1.00  0.00           C
ATOM   8732 6C31 POPEt 231      36.201 109.615  38.011  1.00  0.00           C
ATOM   8736  NH3 POPEu 232       2.492 124.306  25.711  1.00  0.00           N
ATOM   8740  C12 POPEu 232       3.181 124.017  27.010  1.00  0.00           C
ATOM   8743  C11 POPEu 232       4.531 123.307  26.740  1.00  0.00           C
ATOM   8746  P   POPEu 232       6.041 125.387  26.271  1.00  0.00           P
ATOM   8747  O13 POPEu 232       7.321 125.656  25.571  1.00  0.00           O
ATOM   8748  O14 POPEu 232       4.981 126.406  26.201  1.00  0.00           O
ATOM   8749  O11 POPEu 232       6.432 125.156  27.771  1.00  0.00           O
ATOM   8750  O12 POPEu 232       5.371 124.025  25.820  1.00  0.00           O
ATOM   8751  C1  POPEu 232       6.551 126.296  28.642  1.00  0.00           C
ATOM   8754  C2  POPEu 232       5.451 126.245  29.711  1.00  0.00           C
ATOM   8756  O21 POPEu 232       5.691 127.326  30.620  1.00  0.00           O
ATOM   8757  C21 POPEu 232       4.621 128.016  30.961  1.00  0.00           C
ATOM   8758  O22 POPEu 232       3.501 127.857  30.500  1.00  0.00           O
ATOM   8759  C22 POPEu 232       4.951 128.906  32.122  1.00  0.00           C
ATOM   8762  C3  POPEu 232       5.521 124.907  30.490  1.00  0.00           C
ATOM   8765  O31 POPEu 232       4.591 124.855  31.592  1.00  0.00           O
ATOM   8766  C31 POPEu 232       3.331 124.605  31.262  1.00  0.00           C
ATOM   8767  O32 POPEu 232       2.911 124.335  30.152  1.00  0.00           O
ATOM   8768  C32 POPEu 232       2.521 124.816  32.530  1.00  0.00           C
ATOM   8771  C23 POPEu 232       4.992 128.056  33.411  1.00  0.00           C
ATOM   8774  C24 POPEu 232       4.671 128.877  34.640  1.00  0.00           C
ATOM   8777  C25 POPEu 232       5.732 129.926  34.951  1.00  0.00           C
ATOM   8780  C26 POPEu 232       5.411 130.717  36.210  1.00  0.00           C
ATOM   8783  C27 POPEu 232       6.631 131.507  36.701  1.00  0.00           C
ATOM   8786  C28 POPEu 232       6.371 132.338  37.961  1.00  0.00           C
ATOM   8789  C29 POPEu 232       6.011 131.456  39.132  1.00  0.00           C
ATOM   8791 0C21 POPEu 232       4.951 131.588  39.960  1.00  0.00           C
ATOM   8793 1C21 POPEu 232       3.851 132.617  39.910  1.00  0.00           C
ATOM   8796 2C21 POPEu 232       2.511 131.887  40.121  1.00  0.00           C
ATOM   8799 3C21 POPEu 232       1.271 132.807  40.111  1.00  0.00           C
ATOM   8802 4C21 POPEu 232       0.001 131.956  40.292  1.00  0.00           C
ATOM   8805 5C21 POPEu 232      -1.299 132.757  40.451  1.00  0.00           C
ATOM   8808 6C21 POPEu 232      -1.859 133.267  39.120  1.00  0.00           C
ATOM   8811 7C21 POPEu 232      -3.289 133.797  39.222  1.00  0.00           C
ATOM   8814 8C21 POPEu 232      -3.890 134.117  37.852  1.00  0.00           C
ATOM   8818  C33 POPEu 232       1.011 124.527  32.410  1.00  0.00           C
ATOM   8821  C34 POPEu 232       0.331 124.907  33.730  1.00  0.00           C
ATOM   8824  C35 POPEu 232      -0.929 124.095  34.061  1.00  0.00           C
ATOM   8827  C36 POPEu 232      -1.879 124.896  34.970  1.00  0.00           C
ATOM   8830  C37 POPEu 232      -2.729 124.007  35.901  1.00  0.00           C
ATOM   8833  C38 POPEu 232      -2.419 124.165  37.410  1.00  0.00           C
ATOM   8836  C39 POPEu 232      -0.929 124.095  37.782  1.00  0.00           C
ATOM   8839 0C31 POPEu 232      -0.649 123.936  39.292  1.00  0.00           C
ATOM   8842 1C31 POPEu 232      -0.499 125.296  40.001  1.00  0.00           C
ATOM   8845 2C31 POPEu 232      -0.369 125.236  41.532  1.00  0.00           C
ATOM   8848 3C31 POPEu 232       0.931 124.636  42.112  1.00  0.00           C
ATOM   8851 4C31 POPEu 232       1.031 124.956  43.611  1.00  0.00           C
ATOM   8854 5C31 POPEu 232       2.171 124.286  44.390  1.00  0.00           C
ATOM   8857 6C31 POPEu 232       2.391 124.896  45.781  1.00  0.00           C
ATOM   8861  NH3 POPEv 233     123.151  14.316  68.430  1.00  0.00           N
ATOM   8865  C12 POPEv 233     123.162  12.866  68.871  1.00  0.00           C
ATOM   8868  C11 POPEv 233     122.831  11.896  67.721  1.00  0.00           C
ATOM   8871  P   POPEv 233     124.201   9.696  68.320  1.00  0.00           P
ATOM   8872  O13 POPEv 233     125.322  10.576  68.671  1.00  0.00           O
ATOM   8873  O14 POPEv 233     123.901   8.556  69.222  1.00  0.00           O
ATOM   8874  O11 POPEv 233     124.461   9.116  66.862  1.00  0.00           O
ATOM   8875  O12 POPEv 233     122.852  10.536  68.150  1.00  0.00           O
ATOM   8876  C1  POPEv 233     123.601   8.136  66.260  1.00  0.00           C
ATOM   8879  C2  POPEv 233     123.162   8.496  64.801  1.00  0.00           C
ATOM   8881  O21 POPEv 233     123.941   7.816  63.801  1.00  0.00           O
ATOM   8882  C21 POPEv 233     125.031   8.376  63.320  1.00  0.00           C
ATOM   8883  O22 POPEv 233     125.643   9.326  63.762  1.00  0.00           O
ATOM   8884  C22 POPEv 233     125.452   7.646  62.042  1.00  0.00           C
ATOM   8887  C3  POPEv 233     122.951  10.026  64.591  1.00  0.00           C
ATOM   8890  O31 POPEv 233     122.332  10.386  63.330  1.00  0.00           O
ATOM   8891  C31 POPEv 233     121.001  10.276  63.370  1.00  0.00           C
ATOM   8892  O32 POPEv 233     120.380   9.446  64.001  1.00  0.00           O
ATOM   8893  C32 POPEv 233     120.371  11.486  62.722  1.00  0.00           C
ATOM   8896  C23 POPEv 233     124.471   7.816  60.851  1.00  0.00           C
ATOM   8899  C24 POPEv 233     124.972   7.116  59.571  1.00  0.00           C
ATOM   8902  C25 POPEv 233     124.261   7.616  58.300  1.00  0.00           C
ATOM   8905  C26 POPEv 233     124.762   6.936  57.021  1.00  0.00           C
ATOM   8908  C27 POPEv 233     125.072   7.966  55.912  1.00  0.00           C
ATOM   8911  C28 POPEv 233     125.613   7.346  54.601  1.00  0.00           C
ATOM   8914  C29 POPEv 233     126.973   6.726  54.771  1.00  0.00           C
ATOM   8916 0C21 POPEv 233     127.952   6.656  53.840  1.00  0.00           C
ATOM   8918 1C21 POPEv 233     127.913   7.146  52.422  1.00  0.00           C
ATOM   8921 2C21 POPEv 233     129.092   8.086  52.101  1.00  0.00           C
ATOM   8924 3C21 POPEv 233     130.471   7.426  52.232  1.00  0.00           C
ATOM   8927 4C21 POPEv 233     131.613   8.296  51.691  1.00  0.00           C
ATOM   8930 5C21 POPEv 233     131.673   8.386  50.160  1.00  0.00           C
ATOM   8933 6C21 POPEv 233     132.742   9.376  49.692  1.00  0.00           C
ATOM   8936 7C21 POPEv 233     132.971   9.356  48.181  1.00  0.00           C
ATOM   8939 8C21 POPEv 233     134.113  10.286  47.740  1.00  0.00           C
ATOM   8943  C33 POPEv 233     119.841  11.246  61.290  1.00  0.00           C
ATOM   8946  C34 POPEv 233     120.872  11.606  60.212  1.00  0.00           C
ATOM   8949  C35 POPEv 233     120.201  12.266  59.002  1.00  0.00           C
ATOM   8952  C36 POPEv 233     121.191  12.526  57.861  1.00  0.00           C
ATOM   8955  C37 POPEv 233     120.550  13.256  56.672  1.00  0.00           C
ATOM   8958  C38 POPEv 233     121.630  13.736  55.690  1.00  0.00           C
ATOM   8961  C39 POPEv 233     121.101  14.436  54.431  1.00  0.00           C
ATOM   8964 0C31 POPEv 233     120.911  13.466  53.260  1.00  0.00           C
ATOM   8967 1C31 POPEv 233     120.891  14.206  51.910  1.00  0.00           C
ATOM   8970 2C31 POPEv 233     120.900  13.266  50.701  1.00  0.00           C
ATOM   8973 3C31 POPEv 233     119.590  12.486  50.512  1.00  0.00           C
ATOM   8976 4C31 POPEv 233     119.552  11.806  49.142  1.00  0.00           C
ATOM   8979 5C31 POPEv 233     118.221  11.106  48.840  1.00  0.00           C
ATOM   8982 6C31 POPEv 233     118.181  10.596  47.401  1.00  0.00           C
ATOM   8986  NH3 POPEw 234      87.231   3.826  71.742  1.00  0.00           N
ATOM   8990  C12 POPEw 234      88.090   4.726  72.590  1.00  0.00           C
ATOM   8993  C11 POPEw 234      89.440   4.096  73.031  1.00  0.00           C
ATOM   8996  P   POPEw 234      90.081   2.216  71.290  1.00  0.00           P
ATOM   8997  O13 POPEw 234      91.271   1.386  71.521  1.00  0.00           O
ATOM   8998  O14 POPEw 234      88.862   1.616  70.712  1.00  0.00           O
ATOM   8999  O11 POPEw 234      90.480   3.506  70.451  1.00  0.00           O
ATOM   9000  O12 POPEw 234      89.622   2.736  72.701  1.00  0.00           O
ATOM   9001  C1  POPEw 234      89.930   3.686  69.132  1.00  0.00           C
ATOM   9004  C2  POPEw 234      90.942   3.356  67.981  1.00  0.00           C
ATOM   9006  O21 POPEw 234      90.681   4.166  66.812  1.00  0.00           O
ATOM   9007  C21 POPEw 234      89.471   4.076  66.271  1.00  0.00           C
ATOM   9008  O22 POPEw 234      88.551   3.376  66.641  1.00  0.00           O
ATOM   9009  C22 POPEw 234      89.431   5.056  65.090  1.00  0.00           C
ATOM   9012  C3  POPEw 234      91.082   1.846  67.610  1.00  0.00           C
ATOM   9015  O31 POPEw 234      91.880   1.666  66.422  1.00  0.00           O
ATOM   9016  C31 POPEw 234      93.190   1.486  66.590  1.00  0.00           C
ATOM   9017  O32 POPEw 234      93.781   1.536  67.660  1.00  0.00           O
ATOM   9018  C32 POPEw 234      93.831   1.256  65.221  1.00  0.00           C
ATOM   9021  C23 POPEw 234      88.102   5.076  64.292  1.00  0.00           C
ATOM   9024  C24 POPEw 234      88.281   4.646  62.832  1.00  0.00           C
ATOM   9027  C25 POPEw 234      87.071   4.956  61.940  1.00  0.00           C
ATOM   9030  C26 POPEw 234      87.211   4.376  60.542  1.00  0.00           C
ATOM   9033  C27 POPEw 234      85.981   4.626  59.662  1.00  0.00           C
ATOM   9036  C28 POPEw 234      85.900   3.666  58.461  1.00  0.00           C
ATOM   9039  C29 POPEw 234      85.511   2.276  58.902  1.00  0.00           C
ATOM   9041 0C21 POPEw 234      84.682   1.426  58.271  1.00  0.00           C
ATOM   9043 1C21 POPEw 234      83.992   1.666  56.951  1.00  0.00           C
ATOM   9046 2C21 POPEw 234      84.751   0.976  55.800  1.00  0.00           C
ATOM   9049 3C21 POPEw 234      84.742  -0.565  55.882  1.00  0.00           C
ATOM   9052 4C21 POPEw 234      85.662  -1.255  54.861  1.00  0.00           C
ATOM   9055 5C21 POPEw 234      85.352  -0.895  53.400  1.00  0.00           C
ATOM   9058 6C21 POPEw 234      86.222  -1.625  52.372  1.00  0.00           C
ATOM   9061 7C21 POPEw 234      86.082  -0.975  50.982  1.00  0.00           C
ATOM   9064 8C21 POPEw 234      86.770  -1.745  49.851  1.00  0.00           C
ATOM   9068  C33 POPEw 234      95.261   1.836  65.090  1.00  0.00           C
ATOM   9071  C34 POPEw 234      95.981   1.396  63.801  1.00  0.00           C
ATOM   9074  C35 POPEw 234      95.201   1.676  62.502  1.00  0.00           C
ATOM   9077  C36 POPEw 234      95.821   0.986  61.290  1.00  0.00           C
ATOM   9080  C37 POPEw 234      94.902   1.036  60.061  1.00  0.00           C
ATOM   9083  C38 POPEw 234      95.401   0.165  58.902  1.00  0.00           C
ATOM   9086  C39 POPEw 234      94.401   0.135  57.740  1.00  0.00           C
ATOM   9089 0C31 POPEw 234      94.751  -0.895  56.660  1.00  0.00           C
ATOM   9092 1C31 POPEw 234      93.671  -0.915  55.570  1.00  0.00           C
ATOM   9095 2C31 POPEw 234      94.081  -1.655  54.291  1.00  0.00           C
ATOM   9098 3C31 POPEw 234      92.962  -1.695  53.230  1.00  0.00           C
ATOM   9101 4C31 POPEw 234      92.551  -0.305  52.711  1.00  0.00           C
ATOM   9104 5C31 POPEw 234      91.212  -0.325  51.961  1.00  0.00           C
ATOM   9107 6C31 POPEw 234      90.711   1.086  51.611  1.00  0.00           C
ATOM   9111  NH3 POPEx 235     124.270  99.987  67.551  1.00  0.00           N
ATOM   9115  C12 POPEx 235     123.981 100.926  68.701  1.00  0.00           C
ATOM   9118  C11 POPEx 235     124.902 102.167  68.752  1.00  0.00           C
ATOM   9121  P   POPEx 235     123.540 104.296  69.550  1.00  0.00           P
ATOM   9122  O13 POPEx 235     122.561 104.236  70.682  1.00  0.00           O
ATOM   9123  O14 POPEx 235     124.291 105.566  69.410  1.00  0.00           O
ATOM   9124  O11 POPEx 235     122.780 103.955  68.191  1.00  0.00           O
ATOM   9125  O12 POPEx 235     124.501 103.066  69.791  1.00  0.00           O
ATOM   9126  C1  POPEx 235     123.102 104.557  66.932  1.00  0.00           C
ATOM   9129  C2  POPEx 235     123.251 103.465  65.820  1.00  0.00           C
ATOM   9131  O21 POPEx 235     124.620 103.417  65.382  1.00  0.00           O
ATOM   9132  C21 POPEx 235     125.081 102.215  64.992  1.00  0.00           C
ATOM   9133  O22 POPEx 235     124.440 101.187  65.121  1.00  0.00           O
ATOM   9134  C22 POPEx 235     126.502 102.337  64.432  1.00  0.00           C
ATOM   9137  C3  POPEx 235     122.301 103.687  64.602  1.00  0.00           C
ATOM   9140  O31 POPEx 235     122.332 102.507  63.780  1.00  0.00           O
ATOM   9141  C31 POPEx 235     122.001 102.665  62.512  1.00  0.00           C
ATOM   9142  O32 POPEx 235     121.401 103.605  62.050  1.00  0.00           O
ATOM   9143  C32 POPEx 235     122.591 101.486  61.742  1.00  0.00           C
ATOM   9146  C23 POPEx 235     126.602 102.587  62.891  1.00  0.00           C
ATOM   9149  C24 POPEx 235     127.952 103.176  62.382  1.00  0.00           C
ATOM   9152  C25 POPEx 235     129.163 102.276  62.670  1.00  0.00           C
ATOM   9155  C26 POPEx 235     130.492 102.617  61.961  1.00  0.00           C
ATOM   9158  C27 POPEx 235     131.602 101.646  62.442  1.00  0.00           C
ATOM   9161  C28 POPEx 235     133.033 101.917  61.931  1.00  0.00           C
ATOM   9164  C29 POPEx 235     134.033 101.237  62.852  1.00  0.00           C
ATOM   9166 0C21 POPEx 235     135.371 101.415  62.931  1.00  0.00           C
ATOM   9168 1C21 POPEx 235     136.223 102.337  62.080  1.00  0.00           C
ATOM   9171 2C21 POPEx 235     137.722 101.956  62.021  1.00  0.00           C
ATOM   9174 3C21 POPEx 235     138.113 100.746  61.150  1.00  0.00           C
ATOM   9177 4C21 POPEx 235     137.812 100.917  59.650  1.00  0.00           C
ATOM   9180 5C21 POPEx 235     138.202  99.697  58.801  1.00  0.00           C
ATOM   9183 6C21 POPEx 235     137.682  99.816  57.361  1.00  0.00           C
ATOM   9186 7C21 POPEx 235     137.941  98.557  56.521  1.00  0.00           C
ATOM   9189 8C21 POPEx 235     137.223  98.566  55.170  1.00  0.00           C
ATOM   9193  C33 POPEx 235     122.631 101.715  60.222  1.00  0.00           C
ATOM   9196  C34 POPEx 235     121.281 101.477  59.550  1.00  0.00           C
ATOM   9199  C35 POPEx 235     121.401 101.216  58.050  1.00  0.00           C
ATOM   9202  C36 POPEx 235     120.171 100.536  57.451  1.00  0.00           C
ATOM   9205  C37 POPEx 235     120.571  99.676  56.242  1.00  0.00           C
ATOM   9208  C38 POPEx 235     119.380  99.176  55.410  1.00  0.00           C
ATOM   9211  C39 POPEx 235     119.811  98.176  54.320  1.00  0.00           C
ATOM   9214 0C31 POPEx 235     120.660  98.815  53.222  1.00  0.00           C
ATOM   9217 1C31 POPEx 235     121.311  97.786  52.291  1.00  0.00           C
ATOM   9220 2C31 POPEx 235     122.041  98.477  51.131  1.00  0.00           C
ATOM   9223 3C31 POPEx 235     122.822  97.516  50.222  1.00  0.00           C
ATOM   9226 4C31 POPEx 235     121.922  96.567  49.422  1.00  0.00           C
ATOM   9229 5C31 POPEx 235     122.710  95.667  48.461  1.00  0.00           C
ATOM   9232 6C31 POPEx 235     121.840  94.636  47.752  1.00  0.00           C
ATOM   9236  NH3 POPEy 236      32.881  15.196  68.860  1.00  0.00           N
ATOM   9240  C12 POPEy 236      31.572  14.516  68.611  1.00  0.00           C
ATOM   9243  C11 POPEy 236      30.492  15.036  69.550  1.00  0.00           C
ATOM   9246  P   POPEy 236      27.972  14.376  69.071  1.00  0.00           P
ATOM   9247  O13 POPEy 236      27.041  13.466  69.800  1.00  0.00           O
ATOM   9248  O14 POPEy 236      27.652  15.816  69.102  1.00  0.00           O
ATOM   9249  O11 POPEy 236      28.011  13.916  67.551  1.00  0.00           O
ATOM   9250  O12 POPEy 236      29.431  14.106  69.550  1.00  0.00           O
ATOM   9251  C1  POPEy 236      26.751  13.556  66.951  1.00  0.00           C
ATOM   9254  C2  POPEy 236      26.851  13.396  65.410  1.00  0.00           C
ATOM   9256  O21 POPEy 236      25.812  12.496  64.980  1.00  0.00           O
ATOM   9257  C21 POPEy 236      24.892  12.966  64.141  1.00  0.00           C
ATOM   9258  O22 POPEy 236      24.832  14.106  63.701  1.00  0.00           O
ATOM   9259  C22 POPEy 236      23.881  11.856  63.832  1.00  0.00           C
ATOM   9262  C3  POPEy 236      28.252  12.786  65.072  1.00  0.00           C
ATOM   9265  O31 POPEy 236      28.352  12.276  63.730  1.00  0.00           O
ATOM   9266  C31 POPEy 236      29.271  12.756  62.891  1.00  0.00           C
ATOM   9267  O32 POPEy 236      29.992  12.036  62.210  1.00  0.00           O
ATOM   9268  C32 POPEy 236      29.291  14.286  62.782  1.00  0.00           C
ATOM   9271  C23 POPEy 236      22.961  12.166  62.631  1.00  0.00           C
ATOM   9274  C24 POPEy 236      22.242  10.906  62.091  1.00  0.00           C
ATOM   9277  C25 POPEy 236      21.582  11.116  60.721  1.00  0.00           C
ATOM   9280  C26 POPEy 236      22.592  11.156  59.550  1.00  0.00           C
ATOM   9283  C27 POPEy 236      22.051  11.876  58.300  1.00  0.00           C
ATOM   9286  C28 POPEy 236      23.041  11.916  57.120  1.00  0.00           C
ATOM   9289  C29 POPEy 236      24.312  12.666  57.442  1.00  0.00           C
ATOM   9291 0C21 POPEy 236      25.222  13.086  56.551  1.00  0.00           C
ATOM   9293 1C21 POPEy 236      25.192  12.876  55.062  1.00  0.00           C
ATOM   9296 2C21 POPEy 236      26.312  11.936  54.571  1.00  0.00           C
ATOM   9299 3C21 POPEy 236      26.172  10.506  55.132  1.00  0.00           C
ATOM   9302 4C21 POPEy 236      27.301   9.566  54.690  1.00  0.00           C
ATOM   9305 5C21 POPEy 236      27.341   9.336  53.181  1.00  0.00           C
ATOM   9308 6C21 POPEy 236      28.312   8.226  52.771  1.00  0.00           C
ATOM   9311 7C21 POPEy 236      28.582   8.256  51.262  1.00  0.00           C
ATOM   9314 8C21 POPEy 236      29.562   7.196  50.801  1.00  0.00           C
ATOM   9318  C33 POPEy 236      28.961  14.746  61.340  1.00  0.00           C
ATOM   9321  C34 POPEy 236      27.451  14.946  61.111  1.00  0.00           C
ATOM   9324  C35 POPEy 236      27.072  15.086  59.632  1.00  0.00           C
ATOM   9327  C36 POPEy 236      27.961  16.026  58.801  1.00  0.00           C
ATOM   9330  C37 POPEy 236      27.411  16.227  57.381  1.00  0.00           C
ATOM   9333  C38 POPEy 236      28.331  17.036  56.461  1.00  0.00           C
ATOM   9336  C39 POPEy 236      29.381  16.186  55.730  1.00  0.00           C
ATOM   9339 0C31 POPEy 236      28.821  15.356  54.571  1.00  0.00           C
ATOM   9342 1C31 POPEy 236      29.922  14.696  53.730  1.00  0.00           C
ATOM   9345 2C31 POPEy 236      29.402  13.786  52.600  1.00  0.00           C
ATOM   9348 3C31 POPEy 236      28.471  14.496  51.602  1.00  0.00           C
ATOM   9351 4C31 POPEy 236      29.131  15.676  50.882  1.00  0.00           C
ATOM   9354 5C31 POPEy 236      28.282  16.266  49.750  1.00  0.00           C
ATOM   9357 6C31 POPEy 236      28.902  17.506  49.102  1.00  0.00           C
ATOM   9361  NH3 POPEz 237     108.361 124.475  71.030  1.00  0.00           N
ATOM   9365  C12 POPEz 237     108.130 125.746  71.792  1.00  0.00           C
ATOM   9368  C11 POPEz 237     107.141 125.465  72.932  1.00  0.00           C
ATOM   9371  P   POPEz 237     104.762 125.907  72.021  1.00  0.00           P
ATOM   9372  O13 POPEz 237     103.892 126.166  73.182  1.00  0.00           O
ATOM   9373  O14 POPEz 237     105.371 127.087  71.381  1.00  0.00           O
ATOM   9374  O11 POPEz 237     103.881 125.106  70.951  1.00  0.00           O
ATOM   9375  O12 POPEz 237     105.932 124.907  72.400  1.00  0.00           O
ATOM   9376  C1  POPEz 237     104.412 124.326  69.882  1.00  0.00           C
ATOM   9379  C2  POPEz 237     104.580 125.156  68.572  1.00  0.00           C
ATOM   9381  O21 POPEz 237     104.401 124.306  67.411  1.00  0.00           O
ATOM   9382  C21 POPEz 237     103.151 124.207  66.992  1.00  0.00           C
ATOM   9383  O22 POPEz 237     102.182 124.706  67.532  1.00  0.00           O
ATOM   9384  C22 POPEz 237     103.062 123.316  65.742  1.00  0.00           C
ATOM   9387  C3  POPEz 237     105.981 125.837  68.521  1.00  0.00           C
ATOM   9390  O31 POPEz 237     106.651 125.686  67.251  1.00  0.00           O
ATOM   9391  C31 POPEz 237     107.951 125.465  67.330  1.00  0.00           C
ATOM   9392  O32 POPEz 237     108.572 125.176  68.340  1.00  0.00           O
ATOM   9393  C32 POPEz 237     108.610 125.706  65.971  1.00  0.00           C
ATOM   9396  C23 POPEz 237     103.001 124.126  64.422  1.00  0.00           C
ATOM   9399  C24 POPEz 237     103.572 123.346  63.230  1.00  0.00           C
ATOM   9402  C25 POPEz 237     104.011 124.256  62.062  1.00  0.00           C
ATOM   9405  C26 POPEz 237     103.081 124.146  60.841  1.00  0.00           C
ATOM   9408  C27 POPEz 237     103.501 125.087  59.701  1.00  0.00           C
ATOM   9411  C28 POPEz 237     102.811 124.715  58.382  1.00  0.00           C
ATOM   9414  C29 POPEz 237     103.242 125.626  57.250  1.00  0.00           C
ATOM   9416 0C21 POPEz 237     103.981 125.286  56.181  1.00  0.00           C
ATOM   9418 1C21 POPEz 237     104.531 123.915  55.870  1.00  0.00           C
ATOM   9421 2C21 POPEz 237     103.501 122.976  55.211  1.00  0.00           C
ATOM   9424 3C21 POPEz 237     102.901 123.517  53.902  1.00  0.00           C
ATOM   9427 4C21 POPEz 237     101.782 122.635  53.342  1.00  0.00           C
ATOM   9430 5C21 POPEz 237     102.242 121.536  52.381  1.00  0.00           C
ATOM   9433 6C21 POPEz 237     101.091 121.047  51.502  1.00  0.00           C
ATOM   9436 7C21 POPEz 237     101.492 119.925  50.532  1.00  0.00           C
ATOM   9439 8C21 POPEz 237     100.361 119.527  49.580  1.00  0.00           C
ATOM   9443  C33 POPEz 237     108.251 127.036  65.282  1.00  0.00           C
ATOM   9446  C34 POPEz 237     108.741 127.096  63.832  1.00  0.00           C
ATOM   9449  C35 POPEz 237     107.691 126.695  62.771  1.00  0.00           C
ATOM   9452  C36 POPEz 237     106.940 127.907  62.161  1.00  0.00           C
ATOM   9455  C37 POPEz 237     106.212 127.536  60.870  1.00  0.00           C
ATOM   9458  C38 POPEz 237     105.781 128.745  60.021  1.00  0.00           C
ATOM   9461  C39 POPEz 237     105.590 128.385  58.541  1.00  0.00           C
ATOM   9464 0C31 POPEz 237     106.922 128.326  57.771  1.00  0.00           C
ATOM   9467 1C31 POPEz 237     106.821 127.676  56.391  1.00  0.00           C
ATOM   9470 2C31 POPEz 237     108.172 127.646  55.660  1.00  0.00           C
ATOM   9473 3C31 POPEz 237     108.481 128.926  54.872  1.00  0.00           C
ATOM   9476 4C31 POPEz 237     109.930 128.986  54.410  1.00  0.00           C
ATOM   9479 5C31 POPEz 237     110.131 129.826  53.140  1.00  0.00           C
ATOM   9482 6C31 POPEz 237     111.590 129.855  52.701  1.00  0.00           C
ATOM   9486  NH3 POPE0 238      50.221  18.646  28.082  1.00  0.00           N
ATOM   9490  C12 POPE0 238      49.812  17.366  27.441  1.00  0.00           C
ATOM   9493  C11 POPE0 238      48.402  17.386  26.881  1.00  0.00           C
ATOM   9496  P   POPE0 238      47.492  14.986  27.311  1.00  0.00           P
ATOM   9497  O13 POPE0 238      46.032  14.976  27.062  1.00  0.00           O
ATOM   9498  O14 POPE0 238      48.172  13.666  27.171  1.00  0.00           O
ATOM   9499  O11 POPE0 238      47.832  15.506  28.761  1.00  0.00           O
ATOM   9500  O12 POPE0 238      48.142  16.076  26.391  1.00  0.00           O
ATOM   9501  C1  POPE0 238      47.250  15.006  29.970  1.00  0.00           C
ATOM   9504  C2  POPE0 238      47.692  15.946  31.132  1.00  0.00           C
ATOM   9506  O21 POPE0 238      47.631  15.366  32.451  1.00  0.00           O
ATOM   9507  C21 POPE0 238      46.442  15.146  32.981  1.00  0.00           C
ATOM   9508  O22 POPE0 238      45.361  15.256  32.410  1.00  0.00           O
ATOM   9509  C22 POPE0 238      46.590  14.766  34.472  1.00  0.00           C
ATOM   9512  C3  POPE0 238      46.992  17.326  30.982  1.00  0.00           C
ATOM   9515  O31 POPE0 238      47.461  18.266  31.961  1.00  0.00           O
ATOM   9516  C31 POPE0 238      48.641  18.816  31.712  1.00  0.00           C
ATOM   9517  O32 POPE0 238      49.212  18.846  30.620  1.00  0.00           O
ATOM   9518  C32 POPE0 238      49.201  19.356  33.011  1.00  0.00           C
ATOM   9521  C23 POPE0 238      45.301  14.126  35.062  1.00  0.00           C
ATOM   9524  C24 POPE0 238      45.351  13.887  36.590  1.00  0.00           C
ATOM   9527  C25 POPE0 238      44.931  15.106  37.421  1.00  0.00           C
ATOM   9530  C26 POPE0 238      44.912  14.866  38.951  1.00  0.00           C
ATOM   9533  C27 POPE0 238      44.222  16.006  39.710  1.00  0.00           C
ATOM   9536  C28 POPE0 238      44.101  15.886  41.242  1.00  0.00           C
ATOM   9539  C29 POPE0 238      45.421  15.856  41.961  1.00  0.00           C
ATOM   9541 0C21 POPE0 238      45.821  16.656  42.980  1.00  0.00           C
ATOM   9543 1C21 POPE0 238      45.052  17.756  43.660  1.00  0.00           C
ATOM   9546 2C21 POPE0 238      44.730  17.426  45.132  1.00  0.00           C
ATOM   9549 3C21 POPE0 238      45.961  17.426  46.052  1.00  0.00           C
ATOM   9552 4C21 POPE0 238      45.631  17.076  47.512  1.00  0.00           C
ATOM   9555 5C21 POPE0 238      46.832  17.236  48.451  1.00  0.00           C
ATOM   9558 6C21 POPE0 238      46.530  16.766  49.881  1.00  0.00           C
ATOM   9561 7C21 POPE0 238      47.661  17.106  50.862  1.00  0.00           C
ATOM   9564 8C21 POPE0 238      47.412  16.626  52.291  1.00  0.00           C
ATOM   9568  C33 POPE0 238      48.900  18.466  34.240  1.00  0.00           C
ATOM   9571  C34 POPE0 238      49.152  19.226  35.542  1.00  0.00           C
ATOM   9574  C35 POPE0 238      48.781  18.406  36.781  1.00  0.00           C
ATOM   9577  C36 POPE0 238      48.862  19.266  38.050  1.00  0.00           C
ATOM   9580  C37 POPE0 238      48.550  18.477  39.331  1.00  0.00           C
ATOM   9583  C38 POPE0 238      48.812  19.326  40.582  1.00  0.00           C
ATOM   9586  C39 POPE0 238      48.802  18.516  41.881  1.00  0.00           C
ATOM   9589 0C31 POPE0 238      50.042  18.807  42.731  1.00  0.00           C
ATOM   9592 1C31 POPE0 238      50.042  18.086  44.090  1.00  0.00           C
ATOM   9595 2C31 POPE0 238      51.312  18.366  44.901  1.00  0.00           C
ATOM   9598 3C31 POPE0 238      51.232  19.676  45.701  1.00  0.00           C
ATOM   9601 4C31 POPE0 238      52.521  19.977  46.472  1.00  0.00           C
ATOM   9604 5C31 POPE0 238      52.412  21.215  47.372  1.00  0.00           C
ATOM   9607 6C31 POPE0 238      53.701  21.536  48.131  1.00  0.00           C
ATOM   9611  NH3 POPE1 239      32.492  70.315  30.062  1.00  0.00           N
ATOM   9615  C12 POPE1 239      32.481  69.296  31.171  1.00  0.00           C
ATOM   9618  C11 POPE1 239      31.051  69.186  31.761  1.00  0.00           C
ATOM   9621  P   POPE1 239      30.422  66.667  31.680  1.00  0.00           P
ATOM   9622  O13 POPE1 239      28.972  66.646  31.402  1.00  0.00           O
ATOM   9623  O14 POPE1 239      31.271  66.576  30.482  1.00  0.00           O
ATOM   9624  O11 POPE1 239      30.722  65.436  32.632  1.00  0.00           O
ATOM   9625  O12 POPE1 239      30.832  67.965  32.480  1.00  0.00           O
ATOM   9626  C1  POPE1 239      31.691  65.447  33.671  1.00  0.00           C
ATOM   9629  C2  POPE1 239      31.001  65.487  35.051  1.00  0.00           C
ATOM   9631  O21 POPE1 239      32.032  65.666  36.041  1.00  0.00           O
ATOM   9632  C21 POPE1 239      32.262  66.955  36.332  1.00  0.00           C
ATOM   9633  O22 POPE1 239      31.461  67.855  36.171  1.00  0.00           O
ATOM   9634  C22 POPE1 239      33.712  67.096  36.771  1.00  0.00           C
ATOM   9637  C3  POPE1 239      30.161  64.206  35.352  1.00  0.00           C
ATOM   9640  O31 POPE1 239      29.142  64.506  36.321  1.00  0.00           O
ATOM   9641  C31 POPE1 239      29.242  63.995  37.530  1.00  0.00           C
ATOM   9642  O32 POPE1 239      29.972  63.076  37.861  1.00  0.00           O
ATOM   9643  C32 POPE1 239      28.371  64.796  38.492  1.00  0.00           C
ATOM   9646  C23 POPE1 239      34.181  68.567  36.761  1.00  0.00           C
ATOM   9649  C24 POPE1 239      33.652  69.396  37.940  1.00  0.00           C
ATOM   9652  C25 POPE1 239      34.332  69.017  39.271  1.00  0.00           C
ATOM   9655  C26 POPE1 239      33.831  69.847  40.451  1.00  0.00           C
ATOM   9658  C27 POPE1 239      34.562  69.447  41.730  1.00  0.00           C
ATOM   9661  C28 POPE1 239      34.072  70.186  42.980  1.00  0.00           C
ATOM   9664  C29 POPE1 239      32.701  69.736  43.432  1.00  0.00           C
ATOM   9666 0C21 POPE1 239      32.102  70.186  44.551  1.00  0.00           C
ATOM   9668 1C21 POPE1 239      32.692  71.215  45.471  1.00  0.00           C
ATOM   9671 2C21 POPE1 239      33.301  70.605  46.730  1.00  0.00           C
ATOM   9674 3C21 POPE1 239      34.181  71.616  47.480  1.00  0.00           C
ATOM   9677 4C21 POPE1 239      34.261  71.347  48.981  1.00  0.00           C
ATOM   9680 5C21 POPE1 239      35.090  72.415  49.701  1.00  0.00           C
ATOM   9683 6C21 POPE1 239      35.041  72.296  51.230  1.00  0.00           C
ATOM   9686 7C21 POPE1 239      36.351  72.737  51.890  1.00  0.00           C
ATOM   9689 8C21 POPE1 239      36.292  72.715  53.412  1.00  0.00           C
ATOM   9693  C33 POPE1 239      29.222  65.465  39.591  1.00  0.00           C
ATOM   9696  C34 POPE1 239      28.591  66.756  40.121  1.00  0.00           C
ATOM   9699  C35 POPE1 239      29.261  67.296  41.391  1.00  0.00           C
ATOM   9702  C36 POPE1 239      28.931  66.446  42.621  1.00  0.00           C
ATOM   9705  C37 POPE1 239      29.692  66.885  43.882  1.00  0.00           C
ATOM   9708  C38 POPE1 239      29.562  65.855  45.021  1.00  0.00           C
ATOM   9711  C39 POPE1 239      30.701  65.965  46.031  1.00  0.00           C
ATOM   9714 0C31 POPE1 239      30.590  67.186  46.972  1.00  0.00           C
ATOM   9717 1C31 POPE1 239      31.812  67.306  47.892  1.00  0.00           C
ATOM   9720 2C31 POPE1 239      31.591  68.267  49.072  1.00  0.00           C
ATOM   9723 3C31 POPE1 239      30.751  67.686  50.211  1.00  0.00           C
ATOM   9726 4C31 POPE1 239      31.461  66.586  51.012  1.00  0.00           C
ATOM   9729 5C31 POPE1 239      30.590  66.006  52.132  1.00  0.00           C
ATOM   9732 6C31 POPE1 239      31.282  64.907  52.931  1.00  0.00           C
ATOM   9736  NH3 POPE2 240      14.541 109.826  70.790  1.00  0.00           N
ATOM   9740  C12 POPE2 240      14.972 111.275  70.852  1.00  0.00           C
ATOM   9743  C11 POPE2 240      13.781 112.267  70.960  1.00  0.00           C
ATOM   9746  P   POPE2 240      12.142 111.446  69.111  1.00  0.00           P
ATOM   9747  O13 POPE2 240      12.081 110.357  70.102  1.00  0.00           O
ATOM   9748  O14 POPE2 240      10.881 112.115  68.690  1.00  0.00           O
ATOM   9749  O11 POPE2 240      13.011 110.947  67.870  1.00  0.00           O
ATOM   9750  O12 POPE2 240      13.161 112.507  69.690  1.00  0.00           O
ATOM   9751  C1  POPE2 240      12.421 110.286  66.742  1.00  0.00           C
ATOM   9754  C2  POPE2 240      12.231 111.275  65.542  1.00  0.00           C
ATOM   9756  O21 POPE2 240      11.222 110.907  64.591  1.00  0.00           O
ATOM   9757  C21 POPE2 240      11.321 109.715  64.021  1.00  0.00           C
ATOM   9758  O22 POPE2 240      12.002 108.786  64.382  1.00  0.00           O
ATOM   9759  C22 POPE2 240      10.511 109.706  62.751  1.00  0.00           C
ATOM   9762  C3  POPE2 240      13.572 111.657  64.812  1.00  0.00           C
ATOM   9765  O31 POPE2 240      14.121 110.585  64.021  1.00  0.00           O
ATOM   9766  C31 POPE2 240      15.031 110.947  63.120  1.00  0.00           C
ATOM   9767  O32 POPE2 240      15.431 112.096  62.940  1.00  0.00           O
ATOM   9768  C32 POPE2 240      15.492 109.715  62.361  1.00  0.00           C
ATOM   9771  C23 POPE2 240      11.511 109.686  61.571  1.00  0.00           C
ATOM   9774  C24 POPE2 240      10.822 109.366  60.251  1.00  0.00           C
ATOM   9777  C25 POPE2 240      11.831 109.157  59.132  1.00  0.00           C
ATOM   9780  C26 POPE2 240      11.111 108.955  57.801  1.00  0.00           C
ATOM   9783  C27 POPE2 240      12.061 108.657  56.642  1.00  0.00           C
ATOM   9786  C28 POPE2 240      11.491 109.095  55.282  1.00  0.00           C
ATOM   9789  C29 POPE2 240      10.112 108.547  55.041  1.00  0.00           C
ATOM   9791 0C21 POPE2 240       9.481 108.517  53.861  1.00  0.00           C
ATOM   9793 1C21 POPE2 240      10.031 108.997  52.551  1.00  0.00           C
ATOM   9796 2C21 POPE2 240       9.991 107.876  51.502  1.00  0.00           C
ATOM   9799 3C21 POPE2 240       8.571 107.337  51.262  1.00  0.00           C
ATOM   9802 4C21 POPE2 240       8.501 106.327  50.121  1.00  0.00           C
ATOM   9805 5C21 POPE2 240       7.061 105.977  49.711  1.00  0.00           C
ATOM   9808 6C21 POPE2 240       6.241 105.257  50.801  1.00  0.00           C
ATOM   9811 7C21 POPE2 240       5.331 106.197  51.602  1.00  0.00           C
ATOM   9814 8C21 POPE2 240       4.411 105.445  52.562  1.00  0.00           C
ATOM   9818  C33 POPE2 240      15.752 108.495  63.281  1.00  0.00           C
ATOM   9821  C34 POPE2 240      16.062 107.215  62.502  1.00  0.00           C
ATOM   9824  C35 POPE2 240      16.161 106.035  63.471  1.00  0.00           C
ATOM   9827  C36 POPE2 240      16.142 104.646  62.810  1.00  0.00           C
ATOM   9830  C37 POPE2 240      15.881 103.576  63.881  1.00  0.00           C
ATOM   9833  C38 POPE2 240      15.992 102.115  63.400  1.00  0.00           C
ATOM   9836  C39 POPE2 240      15.121 101.777  62.190  1.00  0.00           C
ATOM   9839 0C31 POPE2 240      15.191 100.286  61.820  1.00  0.00           C
ATOM   9842 1C31 POPE2 240      16.091  99.977  60.620  1.00  0.00           C
ATOM   9845 2C31 POPE2 240      16.072  98.495  60.212  1.00  0.00           C
ATOM   9848 3C31 POPE2 240      16.742  97.516  61.171  1.00  0.00           C
ATOM   9851 4C31 POPE2 240      18.271  97.565  61.132  1.00  0.00           C
ATOM   9854 5C31 POPE2 240      18.902  96.367  61.831  1.00  0.00           C
ATOM   9857 6C31 POPE2 240      20.431  96.396  61.771  1.00  0.00           C
ATOM   9861  NH3 POPE3 241      99.181  98.396  73.121  1.00  0.00           N
ATOM   9865  C12 POPE3 241      99.172  99.736  73.811  1.00  0.00           C
ATOM   9868  C11 POPE3 241     100.182 100.746  73.230  1.00  0.00           C
ATOM   9871  P   POPE3 241      98.712 102.747  72.312  1.00  0.00           P
ATOM   9872  O13 POPE3 241      98.351 102.907  73.731  1.00  0.00           O
ATOM   9873  O14 POPE3 241      99.380 103.885  71.652  1.00  0.00           O
ATOM   9874  O11 POPE3 241      97.411 102.337  71.492  1.00  0.00           O
ATOM   9875  O12 POPE3 241      99.622 101.455  72.120  1.00  0.00           O
ATOM   9876  C1  POPE3 241      97.481 102.285  70.072  1.00  0.00           C
ATOM   9879  C2  POPE3 241      96.152 102.736  69.432  1.00  0.00           C
ATOM   9881  O21 POPE3 241      96.451 102.936  68.042  1.00  0.00           O
ATOM   9882  C21 POPE3 241      95.881 102.127  67.190  1.00  0.00           C
ATOM   9883  O22 POPE3 241      95.081 101.257  67.431  1.00  0.00           O
ATOM   9884  C22 POPE3 241      96.572 102.385  65.862  1.00  0.00           C
ATOM   9887  C3  POPE3 241      95.590 104.076  69.981  1.00  0.00           C
ATOM   9890  O31 POPE3 241      94.471 104.475  69.152  1.00  0.00           O
ATOM   9891  C31 POPE3 241      94.701 105.407  68.230  1.00  0.00           C
ATOM   9892  O32 POPE3 241      95.651 106.175  68.212  1.00  0.00           O
ATOM   9893  C32 POPE3 241      93.731 105.156  67.062  1.00  0.00           C
ATOM   9896  C23 POPE3 241      95.721 102.136  64.602  1.00  0.00           C
ATOM   9899  C24 POPE3 241      96.511 102.656  63.400  1.00  0.00           C
ATOM   9902  C25 POPE3 241      96.222 101.906  62.101  1.00  0.00           C
ATOM   9905  C26 POPE3 241      96.931 102.577  60.932  1.00  0.00           C
ATOM   9908  C27 POPE3 241      96.602 101.896  59.601  1.00  0.00           C
ATOM   9911  C28 POPE3 241      97.131 102.696  58.400  1.00  0.00           C
ATOM   9914  C29 POPE3 241      96.642 102.087  57.112  1.00  0.00           C
ATOM   9916 0C21 POPE3 241      96.831 102.596  55.891  1.00  0.00           C
ATOM   9918 1C21 POPE3 241      97.642 103.815  55.562  1.00  0.00           C
ATOM   9921 2C21 POPE3 241      98.822 103.447  54.641  1.00  0.00           C
ATOM   9924 3C21 POPE3 241      98.391 102.817  53.312  1.00  0.00           C
ATOM   9927 4C21 POPE3 241      99.440 102.915  52.190  1.00  0.00           C
ATOM   9930 5C21 POPE3 241      99.261 101.756  51.201  1.00  0.00           C
ATOM   9933 6C21 POPE3 241     100.102 101.806  49.922  1.00  0.00           C
ATOM   9936 7C21 POPE3 241      99.911 100.546  49.060  1.00  0.00           C
ATOM   9939 8C21 POPE3 241     100.851 100.436  47.861  1.00  0.00           C
ATOM   9943  C33 POPE3 241      93.381 106.415  66.231  1.00  0.00           C
ATOM   9946  C34 POPE3 241      93.601 106.337  64.710  1.00  0.00           C
ATOM   9949  C35 POPE3 241      92.922 107.525  64.011  1.00  0.00           C
ATOM   9952  C36 POPE3 241      93.020 107.507  62.480  1.00  0.00           C
ATOM   9955  C37 POPE3 241      92.071 108.526  61.792  1.00  0.00           C
ATOM   9958  C38 POPE3 241      92.220 108.517  60.261  1.00  0.00           C
ATOM   9961  C39 POPE3 241      91.110 109.226  59.472  1.00  0.00           C
ATOM   9964 0C31 POPE3 241      91.331 110.737  59.262  1.00  0.00           C
ATOM   9967 1C31 POPE3 241      90.282 111.367  58.312  1.00  0.00           C
ATOM   9970 2C31 POPE3 241      90.102 112.887  58.482  1.00  0.00           C
ATOM   9973 3C31 POPE3 241      91.322 113.706  58.032  1.00  0.00           C
ATOM   9976 4C31 POPE3 241      91.301 115.135  58.580  1.00  0.00           C
ATOM   9979 5C31 POPE3 241      92.602 115.896  58.321  1.00  0.00           C
ATOM   9982 6C31 POPE3 241      92.712 117.197  59.111  1.00  0.00           C
ATOM   9986  NH3 POPE4 242      73.792  94.067  73.021  1.00  0.00           N
ATOM   9990  C12 POPE4 242      74.940  94.426  72.111  1.00  0.00           C
ATOM   9993  C11 POPE4 242      76.221  93.657  72.491  1.00  0.00           C
ATOM   9996  P   POPE4 242      76.212  91.385  73.822  1.00  0.00           P
ATOM   9997  O13 POPE4 242      76.001  92.267  74.991  1.00  0.00           O
ATOM   9998  O14 POPE4 242      75.432  90.117  73.782  1.00  0.00           O
ATOM   9999  O11 POPE4 242      77.751  90.995  73.701  1.00  0.00           O
ATOM  10000  O12 POPE4 242      75.940  92.255  72.540  1.00  0.00           O
ATOM  10001  C1  POPE4 242      78.131  90.065  72.672  1.00  0.00           C
ATOM  10004  C2  POPE4 242      78.381  90.777  71.311  1.00  0.00           C
ATOM  10006  O21 POPE4 242      78.751  89.767  70.361  1.00  0.00           O
ATOM  10007  C21 POPE4 242      78.481  90.046  69.090  1.00  0.00           C
ATOM  10008  O22 POPE4 242      78.071  91.126  68.681  1.00  0.00           O
ATOM  10009  C22 POPE4 242      78.791  88.827  68.250  1.00  0.00           C
ATOM  10012  C3  POPE4 242      79.451  91.887  71.480  1.00  0.00           C
ATOM  10015  O31 POPE4 242      79.242  92.957  70.531  1.00  0.00           O
ATOM  10016  C31 POPE4 242      80.301  93.277  69.800  1.00  0.00           C
ATOM  10017  O32 POPE4 242      81.451  93.006  70.090  1.00  0.00           O
ATOM  10018  C32 POPE4 242      79.901  94.036  68.550  1.00  0.00           C
ATOM  10021  C23 POPE4 242      78.151  88.815  66.862  1.00  0.00           C
ATOM  10024  C24 POPE4 242      78.660  87.635  66.021  1.00  0.00           C
ATOM  10027  C25 POPE4 242      78.062  87.587  64.612  1.00  0.00           C
ATOM  10030  C26 POPE4 242      76.572  87.236  64.612  1.00  0.00           C
ATOM  10033  C27 POPE4 242      75.902  87.316  63.230  1.00  0.00           C
ATOM  10036  C28 POPE4 242      75.910  85.986  62.451  1.00  0.00           C
ATOM  10039  C29 POPE4 242      77.182  85.696  61.681  1.00  0.00           C
ATOM  10041 0C21 POPE4 242      77.251  85.205  60.431  1.00  0.00           C
ATOM  10043 1C21 POPE4 242      76.102  84.807  59.550  1.00  0.00           C
ATOM  10046 2C21 POPE4 242      75.910  85.777  58.362  1.00  0.00           C
ATOM  10049 3C21 POPE4 242      77.031  85.706  57.320  1.00  0.00           C
ATOM  10052 4C21 POPE4 242      76.871  86.756  56.210  1.00  0.00           C
ATOM  10055 5C21 POPE4 242      78.031  86.736  55.211  1.00  0.00           C
ATOM  10058 6C21 POPE4 242      77.961  85.546  54.242  1.00  0.00           C
ATOM  10061 7C21 POPE4 242      79.152  85.457  53.281  1.00  0.00           C
ATOM  10064 8C21 POPE4 242      79.161  84.195  52.410  1.00  0.00           C
ATOM  10068  C33 POPE4 242      80.872  93.687  67.400  1.00  0.00           C
ATOM  10071  C34 POPE4 242      80.161  93.365  66.080  1.00  0.00           C
ATOM  10074  C35 POPE4 242      81.161  93.076  64.960  1.00  0.00           C
ATOM  10077  C36 POPE4 242      80.520  92.705  63.622  1.00  0.00           C
ATOM  10080  C37 POPE4 242      81.451  93.076  62.470  1.00  0.00           C
ATOM  10083  C38 POPE4 242      80.861  92.857  61.070  1.00  0.00           C
ATOM  10086  C39 POPE4 242      81.201  91.486  60.492  1.00  0.00           C
ATOM  10089 0C31 POPE4 242      81.261  91.525  58.961  1.00  0.00           C
ATOM  10092 1C31 POPE4 242      81.241  90.127  58.330  1.00  0.00           C
ATOM  10095 2C31 POPE4 242      81.712  90.176  56.870  1.00  0.00           C
ATOM  10098 3C31 POPE4 242      81.561  88.846  56.122  1.00  0.00           C
ATOM  10101 4C31 POPE4 242      82.402  87.696  56.681  1.00  0.00           C
ATOM  10104 5C31 POPE4 242      82.500  86.525  55.701  1.00  0.00           C
ATOM  10107 6C31 POPE4 242      83.330  85.357  56.230  1.00  0.00           C
ATOM  10111  NH3 POPE5 243     131.122  16.596  66.282  1.00  0.00           N
ATOM  10115  C12 POPE5 243     129.973  15.736  66.742  1.00  0.00           C
ATOM  10118  C11 POPE5 243     128.673  16.526  66.932  1.00  0.00           C
ATOM  10121  P   POPE5 243     126.502  15.296  67.761  1.00  0.00           P
ATOM  10122  O13 POPE5 243     126.973  14.016  68.312  1.00  0.00           O
ATOM  10123  O14 POPE5 243     126.231  16.426  68.671  1.00  0.00           O
ATOM  10124  O11 POPE5 243     125.212  14.996  66.882  1.00  0.00           O
ATOM  10125  O12 POPE5 243     127.561  15.676  66.660  1.00  0.00           O
ATOM  10126  C1  POPE5 243     125.342  13.936  65.932  1.00  0.00           C
ATOM  10129  C2  POPE5 243     124.361  14.076  64.742  1.00  0.00           C
ATOM  10131  O21 POPE5 243     124.661  13.096  63.730  1.00  0.00           O
ATOM  10132  C21 POPE5 243     125.742  13.276  62.980  1.00  0.00           C
ATOM  10133  O22 POPE5 243     126.712  13.946  63.260  1.00  0.00           O
ATOM  10134  C22 POPE5 243     125.572  12.496  61.690  1.00  0.00           C
ATOM  10137  C3  POPE5 243     124.391  15.526  64.172  1.00  0.00           C
ATOM  10140  O31 POPE5 243     123.981  15.626  62.782  1.00  0.00           O
ATOM  10141  C31 POPE5 243     122.661  15.666  62.621  1.00  0.00           C
ATOM  10142  O32 POPE5 243     121.840  15.436  63.492  1.00  0.00           O
ATOM  10143  C32 POPE5 243     122.351  15.896  61.132  1.00  0.00           C
ATOM  10146  C23 POPE5 243     126.592  12.996  60.651  1.00  0.00           C
ATOM  10149  C24 POPE5 243     126.613  12.126  59.390  1.00  0.00           C
ATOM  10152  C25 POPE5 243     125.511  12.506  58.391  1.00  0.00           C
ATOM  10155  C26 POPE5 243     126.091  12.706  56.992  1.00  0.00           C
ATOM  10158  C27 POPE5 243     125.011  12.956  55.940  1.00  0.00           C
ATOM  10161  C28 POPE5 243     125.532  12.806  54.500  1.00  0.00           C
ATOM  10164  C29 POPE5 243     125.482  11.366  54.032  1.00  0.00           C
ATOM  10166 0C21 POPE5 243     125.312  10.956  52.761  1.00  0.00           C
ATOM  10168 1C21 POPE5 243     125.212  11.846  51.542  1.00  0.00           C
ATOM  10171 2C21 POPE5 243     126.553  11.886  50.771  1.00  0.00           C
ATOM  10174 3C21 POPE5 243     126.922  10.536  50.152  1.00  0.00           C
ATOM  10177 4C21 POPE5 243     128.253  10.546  49.390  1.00  0.00           C
ATOM  10180 5C21 POPE5 243     128.232  11.426  48.131  1.00  0.00           C
ATOM  10183 6C21 POPE5 243     129.522  11.286  47.311  1.00  0.00           C
ATOM  10186 7C21 POPE5 243     129.462  12.076  46.000  1.00  0.00           C
ATOM  10189 8C21 POPE5 243     130.762  12.026  45.201  1.00  0.00           C
ATOM  10193  C33 POPE5 243     123.391  16.766  60.370  1.00  0.00           C
ATOM  10196  C34 POPE5 243     123.361  16.616  58.832  1.00  0.00           C
ATOM  10199  C35 POPE5 243     122.301  17.456  58.090  1.00  0.00           C
ATOM  10202  C36 POPE5 243     122.811  17.846  56.701  1.00  0.00           C
ATOM  10205  C37 POPE5 243     121.782  18.526  55.781  1.00  0.00           C
ATOM  10208  C38 POPE5 243     122.481  19.176  54.571  1.00  0.00           C
ATOM  10211  C39 POPE5 243     121.541  19.697  53.471  1.00  0.00           C
ATOM  10214 0C31 POPE5 243     122.322  20.157  52.232  1.00  0.00           C
ATOM  10217 1C31 POPE5 243     121.462  20.316  50.961  1.00  0.00           C
ATOM  10220 2C31 POPE5 243     122.341  20.406  49.701  1.00  0.00           C
ATOM  10223 3C31 POPE5 243     121.572  20.196  48.382  1.00  0.00           C
ATOM  10226 4C31 POPE5 243     120.620  21.346  48.012  1.00  0.00           C
ATOM  10229 5C31 POPE5 243     119.921  21.096  46.670  1.00  0.00           C
ATOM  10232 6C31 POPE5 243     118.981  22.237  46.262  1.00  0.00           C
ATOM  10236  NH3 POPE6 244      87.322  81.467  30.212  1.00  0.00           N
ATOM  10240  C12 POPE6 244      86.131  80.536  30.191  1.00  0.00           C
ATOM  10243  C11 POPE6 244      85.371  80.566  28.832  1.00  0.00           C
ATOM  10246  P   POPE6 244      83.892  78.355  28.751  1.00  0.00           P
ATOM  10247  O13 POPE6 244      82.631  78.877  28.161  1.00  0.00           O
ATOM  10248  O14 POPE6 244      84.221  76.947  28.450  1.00  0.00           O
ATOM  10249  O11 POPE6 244      83.841  78.556  30.321  1.00  0.00           O
ATOM  10250  O12 POPE6 244      85.121  79.267  28.301  1.00  0.00           O
ATOM  10251  C1  POPE6 244      84.471  77.686  31.271  1.00  0.00           C
ATOM  10254  C2  POPE6 244      83.521  77.487  32.491  1.00  0.00           C
ATOM  10256  O21 POPE6 244      83.211  78.676  33.222  1.00  0.00           O
ATOM  10257  C21 POPE6 244      84.151  79.416  33.780  1.00  0.00           C
ATOM  10258  O22 POPE6 244      85.352  79.307  33.621  1.00  0.00           O
ATOM  10259  C22 POPE6 244      83.492  80.465  34.682  1.00  0.00           C
ATOM  10262  C3  POPE6 244      83.932  76.306  33.422  1.00  0.00           C
ATOM  10265  O31 POPE6 244      82.852  75.926  34.310  1.00  0.00           O
ATOM  10266  C31 POPE6 244      82.922  76.417  35.542  1.00  0.00           C
ATOM  10267  O32 POPE6 244      83.691  77.267  35.932  1.00  0.00           O
ATOM  10268  C32 POPE6 244      81.861  75.756  36.420  1.00  0.00           C
ATOM  10271  C23 POPE6 244      84.130  80.546  36.090  1.00  0.00           C
ATOM  10274  C24 POPE6 244      83.312  81.385  37.081  1.00  0.00           C
ATOM  10277  C25 POPE6 244      83.921  81.385  38.492  1.00  0.00           C
ATOM  10280  C26 POPE6 244      83.451  80.205  39.341  1.00  0.00           C
ATOM  10283  C27 POPE6 244      84.370  79.916  40.532  1.00  0.00           C
ATOM  10286  C28 POPE6 244      83.761  78.855  41.472  1.00  0.00           C
ATOM  10289  C29 POPE6 244      84.742  78.346  42.492  1.00  0.00           C
ATOM  10291 0C21 POPE6 244      84.941  78.826  43.730  1.00  0.00           C
ATOM  10293 1C21 POPE6 244      84.221  79.987  44.361  1.00  0.00           C
ATOM  10296 2C21 POPE6 244      82.971  79.487  45.082  1.00  0.00           C
ATOM  10299 3C21 POPE6 244      82.301  80.546  45.961  1.00  0.00           C
ATOM  10302 4C21 POPE6 244      81.051  79.987  46.651  1.00  0.00           C
ATOM  10305 5C21 POPE6 244      80.532  80.917  47.752  1.00  0.00           C
ATOM  10308 6C21 POPE6 244      79.381  80.305  48.561  1.00  0.00           C
ATOM  10311 7C21 POPE6 244      78.940  81.216  49.711  1.00  0.00           C
ATOM  10314 8C21 POPE6 244      77.791  80.616  50.521  1.00  0.00           C
ATOM  10318  C33 POPE6 244      81.901  76.237  37.902  1.00  0.00           C
ATOM  10321  C34 POPE6 244      80.732  75.666  38.720  1.00  0.00           C
ATOM  10324  C35 POPE6 244      80.681  76.126  40.181  1.00  0.00           C
ATOM  10327  C36 POPE6 244      81.742  75.456  41.070  1.00  0.00           C
ATOM  10330  C37 POPE6 244      81.581  75.837  42.551  1.00  0.00           C
ATOM  10333  C38 POPE6 244      82.661  75.215  43.461  1.00  0.00           C
ATOM  10336  C39 POPE6 244      82.581  75.767  44.890  1.00  0.00           C
ATOM  10339 0C31 POPE6 244      81.642  74.987  45.821  1.00  0.00           C
ATOM  10342 1C31 POPE6 244      81.250  75.796  47.062  1.00  0.00           C
ATOM  10345 2C31 POPE6 244      80.541  74.946  48.131  1.00  0.00           C
ATOM  10348 3C31 POPE6 244      79.962  75.786  49.282  1.00  0.00           C
ATOM  10351 4C31 POPE6 244      79.371  74.907  50.401  1.00  0.00           C
ATOM  10354 5C31 POPE6 244      78.411  75.677  51.312  1.00  0.00           C
ATOM  10357 6C31 POPE6 244      78.021  74.946  52.600  1.00  0.00           C
ATOM  10361  NH3 POPE7 245      55.672  89.296  72.102  1.00  0.00           N
ATOM  10365  C12 POPE7 245      57.011  88.626  71.980  1.00  0.00           C
ATOM  10368  C11 POPE7 245      58.142  89.676  71.882  1.00  0.00           C
ATOM  10371  P   POPE7 245      58.981  91.497  70.160  1.00  0.00           P
ATOM  10372  O13 POPE7 245      58.480  92.076  68.902  1.00  0.00           O
ATOM  10373  O14 POPE7 245      59.532  92.437  71.171  1.00  0.00           O
ATOM  10374  O11 POPE7 245      60.172  90.497  69.841  1.00  0.00           O
ATOM  10375  O12 POPE7 245      57.881  90.536  70.771  1.00  0.00           O
ATOM  10376  C1  POPE7 245      60.161  89.755  68.620  1.00  0.00           C
ATOM  10379  C2  POPE7 245      60.812  90.556  67.451  1.00  0.00           C
ATOM  10381  O21 POPE7 245      60.291  90.117  66.201  1.00  0.00           O
ATOM  10382  C21 POPE7 245      60.602  88.896  65.820  1.00  0.00           C
ATOM  10383  O22 POPE7 245      61.211  88.056  66.462  1.00  0.00           O
ATOM  10384  C22 POPE7 245      60.091  88.716  64.410  1.00  0.00           C
ATOM  10387  C3  POPE7 245      62.381  90.536  67.481  1.00  0.00           C
ATOM  10390  O31 POPE7 245      62.980  90.786  66.191  1.00  0.00           O
ATOM  10391  C31 POPE7 245      62.951  92.066  65.792  1.00  0.00           C
ATOM  10392  O32 POPE7 245      62.551  93.006  66.451  1.00  0.00           O
ATOM  10393  C32 POPE7 245      63.472  92.176  64.362  1.00  0.00           C
ATOM  10396  C23 POPE7 245      60.112  87.236  64.032  1.00  0.00           C
ATOM  10399  C24 POPE7 245      59.931  87.076  62.530  1.00  0.00           C
ATOM  10402  C25 POPE7 245      59.782  85.597  62.201  1.00  0.00           C
ATOM  10405  C26 POPE7 245      59.820  85.345  60.690  1.00  0.00           C
ATOM  10408  C27 POPE7 245      59.501  83.885  60.361  1.00  0.00           C
ATOM  10411  C28 POPE7 245      58.002  83.587  60.461  1.00  0.00           C
ATOM  10414  C29 POPE7 245      57.282  84.046  59.221  1.00  0.00           C
ATOM  10416 0C21 POPE7 245      56.232  83.407  58.681  1.00  0.00           C
ATOM  10418 1C21 POPE7 245      55.590  82.197  59.312  1.00  0.00           C
ATOM  10421 2C21 POPE7 245      54.352  81.695  58.561  1.00  0.00           C
ATOM  10424 3C21 POPE7 245      53.562  80.706  59.422  1.00  0.00           C
ATOM  10427 4C21 POPE7 245      52.131  80.465  58.920  1.00  0.00           C
ATOM  10430 5C21 POPE7 245      51.250  79.807  59.980  1.00  0.00           C
ATOM  10433 6C21 POPE7 245      49.812  79.627  59.492  1.00  0.00           C
ATOM  10436 7C21 POPE7 245      48.932  78.847  60.451  1.00  0.00           C
ATOM  10439 8C21 POPE7 245      47.492  78.707  59.942  1.00  0.00           C
ATOM  10443  C33 POPE7 245      62.352  91.946  63.320  1.00  0.00           C
ATOM  10446  C34 POPE7 245      62.812  91.135  62.101  1.00  0.00           C
ATOM  10449  C35 POPE7 245      61.660  90.756  61.150  1.00  0.00           C
ATOM  10452  C36 POPE7 245      62.141  89.816  60.030  1.00  0.00           C
ATOM  10455  C37 POPE7 245      61.190  89.745  58.832  1.00  0.00           C
ATOM  10458  C38 POPE7 245      61.980  89.767  57.512  1.00  0.00           C
ATOM  10461  C39 POPE7 245      61.131  89.867  56.242  1.00  0.00           C
ATOM  10464 0C31 POPE7 245      62.001  90.247  55.041  1.00  0.00           C
ATOM  10467 1C31 POPE7 245      61.250  90.326  53.701  1.00  0.00           C
ATOM  10470 2C31 POPE7 245      62.230  90.597  52.541  1.00  0.00           C
ATOM  10473 3C31 POPE7 245      61.602  90.506  51.140  1.00  0.00           C
ATOM  10476 4C31 POPE7 245      60.742  91.715  50.760  1.00  0.00           C
ATOM  10479 5C31 POPE7 245      60.340  91.695  49.282  1.00  0.00           C
ATOM  10482 6C31 POPE7 245      59.361  92.805  48.891  1.00  0.00           C
ATOM  10486  NH3 POPE8 246      70.142 122.857  30.160  1.00  0.00           N
ATOM  10490  C12 POPE8 246      69.462 123.946  29.370  1.00  0.00           C
ATOM  10493  C11 POPE8 246      70.422 125.065  28.962  1.00  0.00           C
ATOM  10496  P   POPE8 246      70.701 127.416  30.082  1.00  0.00           P
ATOM  10497  O13 POPE8 246      72.050 127.385  29.461  1.00  0.00           O
ATOM  10498  O14 POPE8 246      69.992 128.715  30.152  1.00  0.00           O
ATOM  10499  O11 POPE8 246      70.800 126.816  31.540  1.00  0.00           O
ATOM  10500  O12 POPE8 246      69.840 126.327  29.310  1.00  0.00           O
ATOM  10501  C1  POPE8 246      69.910 127.255  32.582  1.00  0.00           C
ATOM  10504  C2  POPE8 246      69.431 126.057  33.451  1.00  0.00           C
ATOM  10506  O21 POPE8 246      68.911 126.525  34.721  1.00  0.00           O
ATOM  10507  C21 POPE8 246      68.090 125.616  35.271  1.00  0.00           C
ATOM  10508  O22 POPE8 246      67.471 124.776  34.651  1.00  0.00           O
ATOM  10509  C22 POPE8 246      68.221 125.597  36.800  1.00  0.00           C
ATOM  10512  C3  POPE8 246      70.652 125.146  33.730  1.00  0.00           C
ATOM  10515  O31 POPE8 246      70.340 124.025  34.602  1.00  0.00           O
ATOM  10516  C31 POPE8 246      70.392 122.826  34.050  1.00  0.00           C
ATOM  10517  O32 POPE8 246      70.782 122.606  32.911  1.00  0.00           O
ATOM  10518  C32 POPE8 246      69.891 121.747  35.041  1.00  0.00           C
ATOM  10521  C23 POPE8 246      66.980 124.947  37.480  1.00  0.00           C
ATOM  10524  C24 POPE8 246      66.642 125.376  38.920  1.00  0.00           C
ATOM  10527  C25 POPE8 246      67.830 125.816  39.771  1.00  0.00           C
ATOM  10530  C26 POPE8 246      67.572 125.725  41.280  1.00  0.00           C
ATOM  10533  C27 POPE8 246      67.650 124.286  41.811  1.00  0.00           C
ATOM  10536  C28 POPE8 246      68.131 124.207  43.271  1.00  0.00           C
ATOM  10539  C29 POPE8 246      69.590 124.557  43.421  1.00  0.00           C
ATOM  10541 0C21 POPE8 246      70.492 123.946  44.201  1.00  0.00           C
ATOM  10543 1C21 POPE8 246      70.252 122.817  45.160  1.00  0.00           C
ATOM  10546 2C21 POPE8 246      69.542 123.337  46.420  1.00  0.00           C
ATOM  10549 3C21 POPE8 246      69.682 122.425  47.652  1.00  0.00           C
ATOM  10552 4C21 POPE8 246      69.230 123.167  48.910  1.00  0.00           C
ATOM  10555 5C21 POPE8 246      69.072 122.276  50.152  1.00  0.00           C
ATOM  10558 6C21 POPE8 246      67.631 121.796  50.340  1.00  0.00           C
ATOM  10561 7C21 POPE8 246      67.370 121.197  51.730  1.00  0.00           C
ATOM  10564 8C21 POPE8 246      65.902 120.846  51.951  1.00  0.00           C
ATOM  10568  C33 POPE8 246      69.542 122.227  36.480  1.00  0.00           C
ATOM  10571  C34 POPE8 246      69.032 121.105  37.410  1.00  0.00           C
ATOM  10574  C35 POPE8 246      69.462 121.257  38.892  1.00  0.00           C
ATOM  10577  C36 POPE8 246      68.701 120.305  39.820  1.00  0.00           C
ATOM  10580  C37 POPE8 246      69.150 120.366  41.291  1.00  0.00           C
ATOM  10583  C38 POPE8 246      68.392 119.387  42.201  1.00  0.00           C
ATOM  10586  C39 POPE8 246      66.931 119.797  42.460  1.00  0.00           C
ATOM  10589 0C31 POPE8 246      66.072 118.626  42.971  1.00  0.00           C
ATOM  10592 1C31 POPE8 246      64.590 118.977  43.082  1.00  0.00           C
ATOM  10595 2C31 POPE8 246      63.742 117.845  43.701  1.00  0.00           C
ATOM  10598 3C31 POPE8 246      62.861 117.096  42.691  1.00  0.00           C
ATOM  10601 4C31 POPE8 246      63.631 116.356  41.581  1.00  0.00           C
ATOM  10604 5C31 POPE8 246      62.661 115.706  40.591  1.00  0.00           C
ATOM  10607 6C31 POPE8 246      63.321 115.135  39.331  1.00  0.00           C
ATOM  10611  NH3 POPE9 247      95.981 128.626  70.641  1.00  0.00           N
ATOM  10615  C12 POPE9 247      96.082 127.127  70.890  1.00  0.00           C
ATOM  10618  C11 POPE9 247      94.751 126.536  71.422  1.00  0.00           C
ATOM  10621  P   POPE9 247      95.171 123.896  71.220  1.00  0.00           P
ATOM  10622  O13 POPE9 247      96.590 123.505  71.422  1.00  0.00           O
ATOM  10623  O14 POPE9 247      94.151 122.876  71.532  1.00  0.00           O
ATOM  10624  O11 POPE9 247      94.962 124.335  69.710  1.00  0.00           O
ATOM  10625  O12 POPE9 247      94.921 125.247  72.021  1.00  0.00           O
ATOM  10626  C1  POPE9 247      93.621 124.277  69.190  1.00  0.00           C
ATOM  10629  C2  POPE9 247      93.551 125.007  67.821  1.00  0.00           C
ATOM  10631  O21 POPE9 247      92.192 125.165  67.370  1.00  0.00           O
ATOM  10632  C21 POPE9 247      91.590 124.086  66.882  1.00  0.00           C
ATOM  10633  O22 POPE9 247      91.812 122.936  67.190  1.00  0.00           O
ATOM  10634  C22 POPE9 247      90.630 124.527  65.781  1.00  0.00           C
ATOM  10637  C3  POPE9 247      94.482 124.326  66.771  1.00  0.00           C
ATOM  10640  O31 POPE9 247      94.230 124.776  65.432  1.00  0.00           O
ATOM  10641  C31 POPE9 247      94.671 125.995  65.152  1.00  0.00           C
ATOM  10642  O32 POPE9 247      95.212 126.756  65.932  1.00  0.00           O
ATOM  10643  C32 POPE9 247      94.431 126.315  63.671  1.00  0.00           C
ATOM  10646  C23 POPE9 247      90.061 123.377  64.900  1.00  0.00           C
ATOM  10649  C24 POPE9 247      89.921 123.815  63.432  1.00  0.00           C
ATOM  10652  C25 POPE9 247      88.712 123.225  62.701  1.00  0.00           C
ATOM  10655  C26 POPE9 247      89.041 122.767  61.280  1.00  0.00           C
ATOM  10658  C27 POPE9 247      87.782 122.316  60.521  1.00  0.00           C
ATOM  10661  C28 POPE9 247      88.062 121.555  59.212  1.00  0.00           C
ATOM  10664  C29 POPE9 247      88.661 120.196  59.492  1.00  0.00           C
ATOM  10666 0C21 POPE9 247      88.041 119.007  59.382  1.00  0.00           C
ATOM  10668 1C21 POPE9 247      86.630 118.757  58.910  1.00  0.00           C
ATOM  10671 2C21 POPE9 247      85.511 119.176  59.890  1.00  0.00           C
ATOM  10674 3C21 POPE9 247      84.130 118.786  59.332  1.00  0.00           C
ATOM  10677 4C21 POPE9 247      82.931 119.226  60.191  1.00  0.00           C
ATOM  10680 5C21 POPE9 247      81.621 118.697  59.592  1.00  0.00           C
ATOM  10683 6C21 POPE9 247      80.422 118.737  60.542  1.00  0.00           C
ATOM  10686 7C21 POPE9 247      79.131 118.296  59.830  1.00  0.00           C
ATOM  10689 8C21 POPE9 247      77.931 118.215  60.760  1.00  0.00           C
ATOM  10693  C33 POPE9 247      92.941 126.467  63.312  1.00  0.00           C
ATOM  10696  C34 POPE9 247      92.712 127.376  62.091  1.00  0.00           C
ATOM  10699  C35 POPE9 247      93.232 126.816  60.760  1.00  0.00           C
ATOM  10702  C36 POPE9 247      92.441 125.605  60.261  1.00  0.00           C
ATOM  10705  C37 POPE9 247      92.572 125.415  58.742  1.00  0.00           C
ATOM  10708  C38 POPE9 247      91.730 124.256  58.211  1.00  0.00           C
ATOM  10711  C39 POPE9 247      91.791 124.137  56.681  1.00  0.00           C
ATOM  10714 0C31 POPE9 247      90.932 122.986  56.122  1.00  0.00           C
ATOM  10717 1C31 POPE9 247      91.301 121.626  56.712  1.00  0.00           C
ATOM  10720 2C31 POPE9 247      90.770 120.396  55.961  1.00  0.00           C
ATOM  10723 3C31 POPE9 247      91.492 120.117  54.620  1.00  0.00           C
ATOM  10726 4C31 POPE9 247      90.770 120.585  53.351  1.00  0.00           C
ATOM  10729 5C31 POPE9 247      89.312 120.127  53.260  1.00  0.00           C
ATOM  10732 6C31 POPE9 247      88.712 120.257  51.861  1.00  0.00           C
ATOM  10736  NH3 POPE  248     110.191  64.487  72.180  1.00  0.00           N
ATOM  10740  C12 POPE  248     109.300  65.206  73.160  1.00  0.00           C
ATOM  10743  C11 POPE  248     107.861  65.396  72.631  1.00  0.00           C
ATOM  10746  P   POPE  248     106.271  66.646  74.351  1.00  0.00           P
ATOM  10747  O13 POPE  248     106.381  66.456  75.812  1.00  0.00           O
ATOM  10748  O14 POPE  248     106.912  67.866  73.801  1.00  0.00           O
ATOM  10749  O11 POPE  248     104.771  66.546  73.871  1.00  0.00           O
ATOM  10750  O12 POPE  248     106.931  65.366  73.712  1.00  0.00           O
ATOM  10751  C1  POPE  248     104.331  67.227  72.691  1.00  0.00           C
ATOM  10754  C2  POPE  248     103.582  66.285  71.711  1.00  0.00           C
ATOM  10756  O21 POPE  248     103.211  67.036  70.531  1.00  0.00           O
ATOM  10757  C21 POPE  248     104.201  67.166  69.671  1.00  0.00           C
ATOM  10758  O22 POPE  248     105.311  66.675  69.780  1.00  0.00           O
ATOM  10759  C22 POPE  248     103.781  68.006  68.480  1.00  0.00           C
ATOM  10762  C3  POPE  248     102.290  65.686  72.322  1.00  0.00           C
ATOM  10765  O31 POPE  248     101.931  64.447  71.672  1.00  0.00           O
ATOM  10766  C31 POPE  248     101.001  64.506  70.721  1.00  0.00           C
ATOM  10767  O32 POPE  248     100.431  65.517  70.340  1.00  0.00           O
ATOM  10768  C32 POPE  248     100.662  63.086  70.230  1.00  0.00           C
ATOM  10771  C23 POPE  248     102.421  67.616  67.852  1.00  0.00           C
ATOM  10774  C24 POPE  248     102.402  67.965  66.352  1.00  0.00           C
ATOM  10777  C25 POPE  248     103.172  66.927  65.532  1.00  0.00           C
ATOM  10780  C26 POPE  248     103.451  67.376  64.090  1.00  0.00           C
ATOM  10783  C27 POPE  248     103.701  66.165  63.190  1.00  0.00           C
ATOM  10786  C28 POPE  248     104.061  66.565  61.750  1.00  0.00           C
ATOM  10789  C29 POPE  248     104.151  65.326  60.911  1.00  0.00           C
ATOM  10791 0C21 POPE  248     105.171  64.957  60.121  1.00  0.00           C
ATOM  10793 1C21 POPE  248     106.451  65.715  59.872  1.00  0.00           C
ATOM  10796 2C21 POPE  248     106.392  66.477  58.531  1.00  0.00           C
ATOM  10799 3C21 POPE  248     106.091  65.565  57.330  1.00  0.00           C
ATOM  10802 4C21 POPE  248     106.212  66.267  55.971  1.00  0.00           C
ATOM  10805 5C21 POPE  248     105.571  65.407  54.872  1.00  0.00           C
ATOM  10808 6C21 POPE  248     105.861  65.907  53.451  1.00  0.00           C
ATOM  10811 7C21 POPE  248     105.361  64.926  52.390  1.00  0.00           C
ATOM  10814 8C21 POPE  248     105.602  65.377  50.942  1.00  0.00           C
ATOM  10818  C33 POPE  248     100.112  63.046  68.790  1.00  0.00           C
ATOM  10821  C34 POPE  248     101.212  63.016  67.721  1.00  0.00           C
ATOM  10824  C35 POPE  248     100.721  63.426  66.330  1.00  0.00           C
ATOM  10827  C36 POPE  248     101.730  63.127  65.212  1.00  0.00           C
ATOM  10830  C37 POPE  248     101.581  61.716  64.632  1.00  0.00           C
ATOM  10833  C38 POPE  248     102.381  61.495  63.330  1.00  0.00           C
ATOM  10836  C39 POPE  248     101.590  61.866  62.070  1.00  0.00           C
ATOM  10839 0C31 POPE  248     102.421  61.766  60.792  1.00  0.00           C
ATOM  10842 1C31 POPE  248     101.572  61.846  59.510  1.00  0.00           C
ATOM  10845 2C31 POPE  248     102.351  62.376  58.300  1.00  0.00           C
ATOM  10848 3C31 POPE  248     101.651  62.116  56.961  1.00  0.00           C
ATOM  10851 4C31 POPE  248     101.821  60.656  56.490  1.00  0.00           C
ATOM  10854 5C31 POPE  248     101.271  60.406  55.082  1.00  0.00           C
ATOM  10857 6C31 POPE  248     101.451  58.956  54.632  1.00  0.00           C
ATOM  10861  NH3 POPE  249      78.572  69.587  29.622  1.00  0.00           N
ATOM  10865  C12 POPE  249      79.531  68.556  29.072  1.00  0.00           C
ATOM  10868  C11 POPE  249      79.980  68.837  27.632  1.00  0.00           C
ATOM  10871  P   POPE  249      82.262  67.796  26.800  1.00  0.00           P
ATOM  10872  O13 POPE  249      82.852  66.446  26.881  1.00  0.00           O
ATOM  10873  O14 POPE  249      82.472  68.567  25.550  1.00  0.00           O
ATOM  10874  O11 POPE  249      82.782  68.646  28.050  1.00  0.00           O
ATOM  10875  O12 POPE  249      80.700  67.706  27.130  1.00  0.00           O
ATOM  10876  C1  POPE  249      83.141  67.877  29.201  1.00  0.00           C
ATOM  10879  C2  POPE  249      83.691  68.767  30.352  1.00  0.00           C
ATOM  10881  O21 POPE  249      84.090  68.116  31.581  1.00  0.00           O
ATOM  10882  C21 POPE  249      84.221  66.826  31.722  1.00  0.00           C
ATOM  10883  O22 POPE  249      83.962  65.957  30.911  1.00  0.00           O
ATOM  10884  C22 POPE  249      84.781  66.477  33.091  1.00  0.00           C
ATOM  10887  C3  POPE  249      82.712  69.907  30.731  1.00  0.00           C
ATOM  10890  O31 POPE  249      83.361  70.817  31.642  1.00  0.00           O
ATOM  10891  C31 POPE  249      83.062  70.596  32.930  1.00  0.00           C
ATOM  10892  O32 POPE  249      82.220  69.826  33.341  1.00  0.00           O
ATOM  10893  C32 POPE  249      84.090  71.326  33.812  1.00  0.00           C
ATOM  10896  C23 POPE  249      84.041  65.215  33.590  1.00  0.00           C
ATOM  10899  C24 POPE  249      84.501  64.666  34.941  1.00  0.00           C
ATOM  10902  C25 POPE  249      84.312  65.686  36.070  1.00  0.00           C
ATOM  10905  C26 POPE  249      84.370  65.035  37.460  1.00  0.00           C
ATOM  10908  C27 POPE  249      84.291  66.087  38.570  1.00  0.00           C
ATOM  10911  C28 POPE  249      84.111  65.477  39.971  1.00  0.00           C
ATOM  10914  C29 POPE  249      82.661  65.076  40.160  1.00  0.00           C
ATOM  10916 0C21 POPE  249      82.201  63.956  40.750  1.00  0.00           C
ATOM  10918 1C21 POPE  249      83.020  62.875  41.410  1.00  0.00           C
ATOM  10921 2C21 POPE  249      82.572  62.727  42.871  1.00  0.00           C
ATOM  10924 3C21 POPE  249      83.260  61.556  43.580  1.00  0.00           C
ATOM  10927 4C21 POPE  249      83.011  61.586  45.100  1.00  0.00           C
ATOM  10930 5C21 POPE  249      82.712  60.227  45.722  1.00  0.00           C
ATOM  10933 6C21 POPE  249      83.822  59.177  45.532  1.00  0.00           C
ATOM  10936 7C21 POPE  249      83.531  57.917  46.361  1.00  0.00           C
ATOM  10939 8C21 POPE  249      84.590  56.826  46.172  1.00  0.00           C
ATOM  10943  C33 POPE  249      83.461  72.135  34.960  1.00  0.00           C
ATOM  10946  C34 POPE  249      84.482  72.646  35.992  1.00  0.00           C
ATOM  10949  C35 POPE  249      85.031  71.506  36.870  1.00  0.00           C
ATOM  10952  C36 POPE  249      85.900  71.916  38.060  1.00  0.00           C
ATOM  10955  C37 POPE  249      86.521  70.677  38.730  1.00  0.00           C
ATOM  10958  C38 POPE  249      87.231  70.977  40.062  1.00  0.00           C
ATOM  10961  C39 POPE  249      88.020  69.785  40.640  1.00  0.00           C
ATOM  10964 0C31 POPE  249      87.150  68.597  41.061  1.00  0.00           C
ATOM  10967 1C31 POPE  249      87.962  67.387  41.542  1.00  0.00           C
ATOM  10970 2C31 POPE  249      88.270  67.396  43.050  1.00  0.00           C
ATOM  10973 3C31 POPE  249      87.080  66.916  43.891  1.00  0.00           C
ATOM  10976 4C31 POPE  249      87.220  67.157  45.401  1.00  0.00           C
ATOM  10979 5C31 POPE  249      85.970  66.675  46.160  1.00  0.00           C
ATOM  10982 6C31 POPE  249      85.970  67.076  47.641  1.00  0.00           C
ATOM  10986  NH3 POPE  250      60.472  -6.765  31.680  1.00  0.00           N
ATOM  10990  C12 POPE  250      61.521  -5.704  31.431  1.00  0.00           C
ATOM  10993  C11 POPE  250      60.940  -4.274  31.291  1.00  0.00           C
ATOM  10996  P   POPE  250      58.312  -4.144  31.382  1.00  0.00           P
ATOM  10997  O13 POPE  250      57.230  -3.855  30.420  1.00  0.00           O
ATOM  10998  O14 POPE  250      58.242  -5.364  32.210  1.00  0.00           O
ATOM  10999  O11 POPE  250      58.562  -2.915  32.371  1.00  0.00           O
ATOM  11000  O12 POPE  250      59.681  -4.254  30.611  1.00  0.00           O
ATOM  11001  C1  POPE  250      57.692  -2.565  33.451  1.00  0.00           C
ATOM  11004  C2  POPE  250      58.002  -1.114  33.991  1.00  0.00           C
ATOM  11006  O21 POPE  250      58.152  -1.024  35.430  1.00  0.00           O
ATOM  11007  C21 POPE  250      59.262  -1.525  35.922  1.00  0.00           C
ATOM  11008  O22 POPE  250      59.951  -2.395  35.411  1.00  0.00           O
ATOM  11009  C22 POPE  250      59.652  -0.865  37.242  1.00  0.00           C
ATOM  11012  C3  POPE  250      56.931  -0.065  33.530  1.00  0.00           C
ATOM  11015  O31 POPE  250      56.530   0.886  34.562  1.00  0.00           O
ATOM  11016  C31 POPE  250      57.401   1.817  34.900  1.00  0.00           C
ATOM  11017  O32 POPE  250      58.562   1.896  34.552  1.00  0.00           O
ATOM  11018  C32 POPE  250      56.642   2.866  35.742  1.00  0.00           C
ATOM  11021  C23 POPE  250      58.550  -0.154  38.070  1.00  0.00           C
ATOM  11024  C24 POPE  250      59.152   0.196  39.440  1.00  0.00           C
ATOM  11027  C25 POPE  250      58.251   0.886  40.451  1.00  0.00           C
ATOM  11030  C26 POPE  250      59.072   1.316  41.681  1.00  0.00           C
ATOM  11033  C27 POPE  250      58.332   2.227  42.660  1.00  0.00           C
ATOM  11036  C28 POPE  250      57.250   1.537  43.512  1.00  0.00           C
ATOM  11039  C29 POPE  250      57.851   0.476  44.402  1.00  0.00           C
ATOM  11041 0C21 POPE  250      58.431   0.665  45.591  1.00  0.00           C
ATOM  11043 1C21 POPE  250      58.611   1.976  46.321  1.00  0.00           C
ATOM  11046 2C21 POPE  250      57.951   1.947  47.711  1.00  0.00           C
ATOM  11049 3C21 POPE  250      56.422   2.097  47.652  1.00  0.00           C
ATOM  11052 4C21 POPE  250      55.712   1.276  48.730  1.00  0.00           C
ATOM  11055 5C21 POPE  250      55.980   1.717  50.181  1.00  0.00           C
ATOM  11058 6C21 POPE  250      55.242   0.775  51.131  1.00  0.00           C
ATOM  11061 7C21 POPE  250      55.252   1.227  52.590  1.00  0.00           C
ATOM  11064 8C21 POPE  250      54.201   0.455  53.391  1.00  0.00           C
ATOM  11068  C33 POPE  250      57.521   3.676  36.722  1.00  0.00           C
ATOM  11071  C34 POPE  250      56.771   4.867  37.330  1.00  0.00           C
ATOM  11074  C35 POPE  250      55.681   4.497  38.352  1.00  0.00           C
ATOM  11077  C36 POPE  250      56.162   4.587  39.812  1.00  0.00           C
ATOM  11080  C37 POPE  250      55.000   4.587  40.801  1.00  0.00           C
ATOM  11083  C38 POPE  250      55.442   4.856  42.250  1.00  0.00           C
ATOM  11086  C39 POPE  250      54.282   5.296  43.161  1.00  0.00           C
ATOM  11089 0C31 POPE  250      53.212   4.217  43.391  1.00  0.00           C
ATOM  11092 1C31 POPE  250      53.581   3.216  44.500  1.00  0.00           C
ATOM  11095 2C31 POPE  250      52.631   2.006  44.521  1.00  0.00           C
ATOM  11098 3C31 POPE  250      52.771   1.096  45.750  1.00  0.00           C
ATOM  11101 4C31 POPE  250      52.300   1.766  47.051  1.00  0.00           C
ATOM  11104 5C31 POPE  250      52.032   0.775  48.190  1.00  0.00           C
ATOM  11107 6C31 POPE  250      51.741   1.446  49.531  1.00  0.00           C
ATOM  11111  NH3 POPE  251     100.031  73.267  75.831  1.00  0.00           N
ATOM  11115  C12 POPE  251      99.450  74.346  76.701  1.00  0.00           C
ATOM  11118  C11 POPE  251      99.440  75.657  75.901  1.00  0.00           C
ATOM  11121  P   POPE  251      98.321  77.907  75.542  1.00  0.00           P
ATOM  11122  O13 POPE  251      97.111  77.517  74.771  1.00  0.00           O
ATOM  11123  O14 POPE  251      98.232  79.227  76.190  1.00  0.00           O
ATOM  11124  O11 POPE  251      99.552  77.917  74.570  1.00  0.00           O
ATOM  11125  O12 POPE  251      98.680  76.697  76.542  1.00  0.00           O
ATOM  11126  C1  POPE  251      99.520  77.347  73.271  1.00  0.00           C
ATOM  11129  C2  POPE  251      99.282  78.465  72.251  1.00  0.00           C
ATOM  11131  O21 POPE  251      99.090  77.965  70.910  1.00  0.00           O
ATOM  11132  C21 POPE  251      99.941  77.096  70.391  1.00  0.00           C
ATOM  11133  O22 POPE  251     101.040  76.807  70.820  1.00  0.00           O
ATOM  11134  C22 POPE  251      99.361  76.565  69.082  1.00  0.00           C
ATOM  11137  C3  POPE  251     100.361  79.576  72.421  1.00  0.00           C
ATOM  11140  O31 POPE  251      99.972  80.865  71.900  1.00  0.00           O
ATOM  11141  C31 POPE  251      99.090  81.555  72.621  1.00  0.00           C
ATOM  11142  O32 POPE  251      98.330  81.087  73.451  1.00  0.00           O
ATOM  11143  C32 POPE  251      99.072  82.997  72.132  1.00  0.00           C
ATOM  11146  C23 POPE  251     100.171  77.076  67.870  1.00  0.00           C
ATOM  11149  C24 POPE  251      99.471  76.785  66.542  1.00  0.00           C
ATOM  11152  C25 POPE  251     100.151  77.506  65.370  1.00  0.00           C
ATOM  11155  C26 POPE  251      99.361  77.407  64.071  1.00  0.00           C
ATOM  11158  C27 POPE  251      99.991  78.227  62.931  1.00  0.00           C
ATOM  11161  C28 POPE  251      99.391  77.855  61.571  1.00  0.00           C
ATOM  11164  C29 POPE  251     100.081  78.576  60.431  1.00  0.00           C
ATOM  11166 0C21 POPE  251     100.271  78.096  59.191  1.00  0.00           C
ATOM  11168 1C21 POPE  251      99.811  76.767  58.640  1.00  0.00           C
ATOM  11171 2C21 POPE  251     100.942  75.907  58.050  1.00  0.00           C
ATOM  11174 3C21 POPE  251     101.581  76.487  56.782  1.00  0.00           C
ATOM  11177 4C21 POPE  251     102.612  75.557  56.140  1.00  0.00           C
ATOM  11180 5C21 POPE  251     103.340  76.207  54.971  1.00  0.00           C
ATOM  11183 6C21 POPE  251     104.321  75.267  54.262  1.00  0.00           C
ATOM  11186 7C21 POPE  251     105.042  75.947  53.090  1.00  0.00           C
ATOM  11189 8C21 POPE  251     106.012  75.027  52.351  1.00  0.00           C
ATOM  11193  C33 POPE  251      98.041  83.137  71.001  1.00  0.00           C
ATOM  11196  C34 POPE  251      98.512  82.456  69.721  1.00  0.00           C
ATOM  11199  C35 POPE  251      97.421  82.255  68.671  1.00  0.00           C
ATOM  11202  C36 POPE  251      98.041  81.965  67.300  1.00  0.00           C
ATOM  11205  C37 POPE  251      97.010  81.555  66.260  1.00  0.00           C
ATOM  11208  C38 POPE  251      97.441  81.946  64.840  1.00  0.00           C
ATOM  11211  C39 POPE  251      96.261  82.385  63.972  1.00  0.00           C
ATOM  11214 0C31 POPE  251      95.520  81.216  63.320  1.00  0.00           C
ATOM  11217 1C31 POPE  251      96.250  80.725  62.062  1.00  0.00           C
ATOM  11220 2C31 POPE  251      95.480  79.646  61.280  1.00  0.00           C
ATOM  11223 3C31 POPE  251      96.072  79.326  59.900  1.00  0.00           C
ATOM  11226 4C31 POPE  251      96.261  80.556  59.002  1.00  0.00           C
ATOM  11229 5C31 POPE  251      96.621  80.165  57.562  1.00  0.00           C
ATOM  11232 6C31 POPE  251      96.812  81.385  56.651  1.00  0.00           C
ATOM  11236  NH3 POPE  252      63.062 116.415  74.730  1.00  0.00           N
ATOM  11240  C12 POPE  252      62.551 115.415  75.750  1.00  0.00           C
ATOM  11243  C11 POPE  252      61.301 114.715  75.172  1.00  0.00           C
ATOM  11246  P   POPE  252      59.030 113.587  75.861  1.00  0.00           P
ATOM  11247  O13 POPE  252      58.771 112.676  74.710  1.00  0.00           O
ATOM  11248  O14 POPE  252      58.422 113.196  77.160  1.00  0.00           O
ATOM  11249  O11 POPE  252      58.562 115.046  75.472  1.00  0.00           O
ATOM  11250  O12 POPE  252      60.621 113.815  76.072  1.00  0.00           O
ATOM  11251  C1  POPE  252      57.822 115.497  74.331  1.00  0.00           C
ATOM  11254  C2  POPE  252      58.711 116.175  73.230  1.00  0.00           C
ATOM  11256  O21 POPE  252      58.152 117.385  72.681  1.00  0.00           O
ATOM  11257  C21 POPE  252      57.580 117.297  71.480  1.00  0.00           C
ATOM  11258  O22 POPE  252      56.892 116.356  71.111  1.00  0.00           O
ATOM  11259  C22 POPE  252      57.951 118.486  70.601  1.00  0.00           C
ATOM  11262  C3  POPE  252      59.230 115.106  72.201  1.00  0.00           C
ATOM  11265  O31 POPE  252      59.820 115.626  70.992  1.00  0.00           O
ATOM  11266  C31 POPE  252      61.091 115.965  71.041  1.00  0.00           C
ATOM  11267  O32 POPE  252      61.712 116.266  72.050  1.00  0.00           O
ATOM  11268  C32 POPE  252      61.721 115.656  69.671  1.00  0.00           C
ATOM  11271  C23 POPE  252      57.431 118.286  69.152  1.00  0.00           C
ATOM  11274  C24 POPE  252      57.801 119.436  68.201  1.00  0.00           C
ATOM  11277  C25 POPE  252      59.181 119.286  67.540  1.00  0.00           C
ATOM  11280  C26 POPE  252      59.681 120.585  66.900  1.00  0.00           C
ATOM  11283  C27 POPE  252      58.890 121.047  65.660  1.00  0.00           C
ATOM  11286  C28 POPE  252      58.792 122.587  65.550  1.00  0.00           C
ATOM  11289  C29 POPE  252      57.851 123.176  66.571  1.00  0.00           C
ATOM  11291 0C21 POPE  252      56.902 124.126  66.471  1.00  0.00           C
ATOM  11293 1C21 POPE  252      56.400 124.977  65.332  1.00  0.00           C
ATOM  11296 2C21 POPE  252      57.001 124.896  63.920  1.00  0.00           C
ATOM  11299 3C21 POPE  252      56.201 125.746  62.922  1.00  0.00           C
ATOM  11302 4C21 POPE  252      57.001 126.187  61.701  1.00  0.00           C
ATOM  11305 5C21 POPE  252      56.131 126.665  60.532  1.00  0.00           C
ATOM  11308 6C21 POPE  252      55.231 127.857  60.862  1.00  0.00           C
ATOM  11311 7C21 POPE  252      54.301 128.225  59.701  1.00  0.00           C
ATOM  11314 8C21 POPE  252      53.332 129.366  60.040  1.00  0.00           C
ATOM  11318  C33 POPE  252      61.371 116.536  68.430  1.00  0.00           C
ATOM  11321  C34 POPE  252      61.971 115.926  67.151  1.00  0.00           C
ATOM  11324  C35 POPE  252      61.712 116.637  65.800  1.00  0.00           C
ATOM  11327  C36 POPE  252      62.621 117.845  65.550  1.00  0.00           C
ATOM  11330  C37 POPE  252      63.142 117.965  64.102  1.00  0.00           C
ATOM  11333  C38 POPE  252      64.062 119.186  63.881  1.00  0.00           C
ATOM  11336  C39 POPE  252      63.402 120.546  64.132  1.00  0.00           C
ATOM  11339 0C31 POPE  252      62.172 120.777  63.242  1.00  0.00           C
ATOM  11342 1C31 POPE  252      61.502 122.136  63.460  1.00  0.00           C
ATOM  11345 2C31 POPE  252      62.141 123.286  62.681  1.00  0.00           C
ATOM  11348 3C31 POPE  252      61.312 124.566  62.810  1.00  0.00           C
ATOM  11351 4C31 POPE  252      61.730 125.656  61.812  1.00  0.00           C
ATOM  11354 5C31 POPE  252      60.791 126.866  61.852  1.00  0.00           C
ATOM  11357 6C31 POPE  252      61.151 127.945  60.830  1.00  0.00           C
ATOM  11361  NH3 POPE  253      58.651  34.006  33.341  1.00  0.00           N
ATOM  11365  C12 POPE  253      58.841  32.896  32.350  1.00  0.00           C
ATOM  11368  C11 POPE  253      59.562  33.366  31.072  1.00  0.00           C
ATOM  11371  P   POPE  253      57.591  34.786  29.951  1.00  0.00           P
ATOM  11372  O13 POPE  253      57.591  36.096  29.250  1.00  0.00           O
ATOM  11373  O14 POPE  253      57.120  33.637  29.162  1.00  0.00           O
ATOM  11374  O11 POPE  253      56.730  34.856  31.301  1.00  0.00           O
ATOM  11375  O12 POPE  253      59.030  34.576  30.550  1.00  0.00           O
ATOM  11376  C1  POPE  253      55.332  34.587  31.210  1.00  0.00           C
ATOM  11379  C2  POPE  253      54.652  34.317  32.582  1.00  0.00           C
ATOM  11381  O21 POPE  253      54.701  32.886  32.821  1.00  0.00           O
ATOM  11382  C21 POPE  253      55.442  32.497  33.832  1.00  0.00           C
ATOM  11383  O22 POPE  253      56.190  33.236  34.451  1.00  0.00           O
ATOM  11384  C22 POPE  253      55.332  30.996  34.082  1.00  0.00           C
ATOM  11387  C3  POPE  253      53.160  34.796  32.512  1.00  0.00           C
ATOM  11390  O31 POPE  253      52.451  34.817  33.771  1.00  0.00           O
ATOM  11391  C31 POPE  253      52.752  35.816  34.591  1.00  0.00           C
ATOM  11392  O32 POPE  253      53.690  36.587  34.461  1.00  0.00           O
ATOM  11393  C32 POPE  253      51.642  35.946  35.640  1.00  0.00           C
ATOM  11396  C23 POPE  253      55.252  30.666  35.591  1.00  0.00           C
ATOM  11399  C24 POPE  253      55.182  29.166  35.861  1.00  0.00           C
ATOM  11402  C25 POPE  253      55.231  28.776  37.350  1.00  0.00           C
ATOM  11405  C26 POPE  253      56.582  29.026  38.042  1.00  0.00           C
ATOM  11408  C27 POPE  253      56.521  28.606  39.521  1.00  0.00           C
ATOM  11411  C28 POPE  253      57.861  28.776  40.282  1.00  0.00           C
ATOM  11414  C29 POPE  253      57.872  28.006  41.581  1.00  0.00           C
ATOM  11416 0C21 POPE  253      57.552  28.426  42.822  1.00  0.00           C
ATOM  11418 1C21 POPE  253      57.082  29.796  43.242  1.00  0.00           C
ATOM  11421 2C21 POPE  253      55.602  29.837  43.672  1.00  0.00           C
ATOM  11424 3C21 POPE  253      55.301  29.056  44.960  1.00  0.00           C
ATOM  11427 4C21 POPE  253      53.812  29.066  45.352  1.00  0.00           C
ATOM  11430 5C21 POPE  253      53.282  30.446  45.750  1.00  0.00           C
ATOM  11433 6C21 POPE  253      51.782  30.427  46.080  1.00  0.00           C
ATOM  11436 7C21 POPE  253      51.250  31.807  46.490  1.00  0.00           C
ATOM  11439 8C21 POPE  253      49.750  31.817  46.800  1.00  0.00           C
ATOM  11443  C33 POPE  253      52.190  36.215  37.070  1.00  0.00           C
ATOM  11446  C34 POPE  253      51.081  36.696  38.031  1.00  0.00           C
ATOM  11449  C35 POPE  253      51.032  35.927  39.361  1.00  0.00           C
ATOM  11452  C36 POPE  253      49.961  36.486  40.301  1.00  0.00           C
ATOM  11455  C37 POPE  253      49.870  35.736  41.642  1.00  0.00           C
ATOM  11458  C38 POPE  253      48.620  36.126  42.431  1.00  0.00           C
ATOM  11461  C39 POPE  253      48.521  35.466  43.821  1.00  0.00           C
ATOM  11464 0C31 POPE  253      47.160  35.736  44.481  1.00  0.00           C
ATOM  11467 1C31 POPE  253      46.980  35.046  45.842  1.00  0.00           C
ATOM  11470 2C31 POPE  253      45.582  35.276  46.431  1.00  0.00           C
ATOM  11473 3C31 POPE  253      45.392  36.657  47.080  1.00  0.00           C
ATOM  11476 4C31 POPE  253      46.000  36.747  48.491  1.00  0.00           C
ATOM  11479 5C31 POPE  253      45.840  38.146  49.111  1.00  0.00           C
ATOM  11482 6C31 POPE  253      46.302  38.215  50.570  1.00  0.00           C
ATOM  11486  NH3 POPE  254     119.352  23.946  68.401  1.00  0.00           N
ATOM  11490  C12 POPE  254     120.511  24.436  67.561  1.00  0.00           C
ATOM  11493  C11 POPE  254     121.561  25.256  68.331  1.00  0.00           C
ATOM  11496  P   POPE  254     123.120  26.076  66.352  1.00  0.00           P
ATOM  11497  O13 POPE  254     123.230  27.316  65.562  1.00  0.00           O
ATOM  11498  O14 POPE  254     124.380  25.646  66.992  1.00  0.00           O
ATOM  11499  O11 POPE  254     122.542  24.876  65.511  1.00  0.00           O
ATOM  11500  O12 POPE  254     122.090  26.296  67.521  1.00  0.00           O
ATOM  11501  C1  POPE  254     123.432  23.806  65.160  1.00  0.00           C
ATOM  11504  C2  POPE  254     124.431  24.177  64.021  1.00  0.00           C
ATOM  11506  O21 POPE  254     123.722  24.866  62.972  1.00  0.00           O
ATOM  11507  C21 POPE  254     124.380  25.836  62.382  1.00  0.00           C
ATOM  11508  O22 POPE  254     125.522  26.186  62.621  1.00  0.00           O
ATOM  11509  C22 POPE  254     123.481  26.486  61.311  1.00  0.00           C
ATOM  11512  C3  POPE  254     125.070  22.856  63.510  1.00  0.00           C
ATOM  11515  O31 POPE  254     126.042  22.997  62.451  1.00  0.00           O
ATOM  11516  C31 POPE  254     125.522  22.816  61.241  1.00  0.00           C
ATOM  11517  O32 POPE  254     124.352  22.946  60.932  1.00  0.00           O
ATOM  11518  C32 POPE  254     126.621  22.316  60.300  1.00  0.00           C
ATOM  11521  C23 POPE  254     124.121  27.716  60.620  1.00  0.00           C
ATOM  11524  C24 POPE  254     123.151  28.487  59.701  1.00  0.00           C
ATOM  11527  C25 POPE  254     122.811  27.796  58.370  1.00  0.00           C
ATOM  11530  C26 POPE  254     123.911  27.886  57.311  1.00  0.00           C
ATOM  11533  C27 POPE  254     123.491  28.696  56.070  1.00  0.00           C
ATOM  11536  C28 POPE  254     124.440  28.496  54.872  1.00  0.00           C
ATOM  11539  C29 POPE  254     123.831  29.026  53.590  1.00  0.00           C
ATOM  11541 0C21 POPE  254     124.450  29.737  52.641  1.00  0.00           C
ATOM  11543 1C21 POPE  254     125.923  30.086  52.632  1.00  0.00           C
ATOM  11546 2C21 POPE  254     126.441  30.366  51.201  1.00  0.00           C
ATOM  11549 3C21 POPE  254     125.961  31.686  50.591  1.00  0.00           C
ATOM  11552 4C21 POPE  254     126.441  31.856  49.142  1.00  0.00           C
ATOM  11555 5C21 POPE  254     126.243  33.267  48.601  1.00  0.00           C
ATOM  11558 6C21 POPE  254     126.651  33.407  47.132  1.00  0.00           C
ATOM  11561 7C21 POPE  254     126.812  34.866  46.701  1.00  0.00           C
ATOM  11564 8C21 POPE  254     127.201  35.046  45.240  1.00  0.00           C
ATOM  11568  C33 POPE  254     126.023  21.466  59.160  1.00  0.00           C
ATOM  11571  C34 POPE  254     127.033  20.497  58.531  1.00  0.00           C
ATOM  11574  C35 POPE  254     128.291  21.186  57.992  1.00  0.00           C
ATOM  11577  C36 POPE  254     129.212  20.196  57.271  1.00  0.00           C
ATOM  11580  C37 POPE  254     130.363  20.936  56.581  1.00  0.00           C
ATOM  11583  C38 POPE  254     131.161  20.086  55.582  1.00  0.00           C
ATOM  11586  C39 POPE  254     131.911  20.996  54.601  1.00  0.00           C
ATOM  11589 0C31 POPE  254     132.363  20.326  53.292  1.00  0.00           C
ATOM  11592 1C31 POPE  254     131.833  21.057  52.042  1.00  0.00           C
ATOM  11595 2C31 POPE  254     132.833  21.106  50.882  1.00  0.00           C
ATOM  11598 3C31 POPE  254     133.022  19.776  50.141  1.00  0.00           C
ATOM  11601 4C31 POPE  254     133.992  19.886  48.951  1.00  0.00           C
ATOM  11604 5C31 POPE  254     133.372  19.387  47.641  1.00  0.00           C
ATOM  11607 6C31 POPE  254     134.352  19.306  46.461  1.00  0.00           C
ATOM  11611  NH3 POPE  255      15.611  22.216  68.171  1.00  0.00           N
ATOM  11615  C12 POPE  255      14.771  21.636  69.281  1.00  0.00           C
ATOM  11618  C11 POPE  255      13.411  22.307  69.500  1.00  0.00           C
ATOM  11621  P   POPE  255      11.562  20.417  69.830  1.00  0.00           P
ATOM  11622  O13 POPE  255      12.231  19.126  69.511  1.00  0.00           O
ATOM  11623  O14 POPE  255      10.511  20.306  70.861  1.00  0.00           O
ATOM  11624  O11 POPE  255      10.981  21.017  68.510  1.00  0.00           O
ATOM  11625  O12 POPE  255      12.621  21.477  70.340  1.00  0.00           O
ATOM  11626  C1  POPE  255       9.741  21.716  68.492  1.00  0.00           C
ATOM  11629  C2  POPE  255       9.331  22.016  67.011  1.00  0.00           C
ATOM  11631  O21 POPE  255      10.471  22.366  66.191  1.00  0.00           O
ATOM  11632  C21 POPE  255      11.182  23.416  66.582  1.00  0.00           C
ATOM  11633  O22 POPE  255      10.951  24.156  67.510  1.00  0.00           O
ATOM  11634  C22 POPE  255      12.391  23.587  65.660  1.00  0.00           C
ATOM  11637  C3  POPE  255       8.161  23.026  66.851  1.00  0.00           C
ATOM  11640  O31 POPE  255       7.562  22.886  65.550  1.00  0.00           O
ATOM  11641  C31 POPE  255       8.022  23.676  64.591  1.00  0.00           C
ATOM  11642  O32 POPE  255       8.891  24.526  64.710  1.00  0.00           O
ATOM  11643  C32 POPE  255       7.241  23.356  63.312  1.00  0.00           C
ATOM  11646  C23 POPE  255      12.601  25.046  65.181  1.00  0.00           C
ATOM  11649  C24 POPE  255      12.851  25.086  63.671  1.00  0.00           C
ATOM  11652  C25 POPE  255      13.331  26.446  63.181  1.00  0.00           C
ATOM  11655  C26 POPE  255      13.481  26.466  61.652  1.00  0.00           C
ATOM  11658  C27 POPE  255      14.431  27.576  61.181  1.00  0.00           C
ATOM  11661  C28 POPE  255      14.181  28.076  59.750  1.00  0.00           C
ATOM  11664  C29 POPE  255      14.392  27.036  58.681  1.00  0.00           C
ATOM  11666 0C21 POPE  255      14.691  27.316  57.401  1.00  0.00           C
ATOM  11668 1C21 POPE  255      14.881  28.696  56.840  1.00  0.00           C
ATOM  11671 2C21 POPE  255      15.562  28.715  55.462  1.00  0.00           C
ATOM  11674 3C21 POPE  255      15.951  30.146  55.062  1.00  0.00           C
ATOM  11677 4C21 POPE  255      16.761  30.246  53.762  1.00  0.00           C
ATOM  11680 5C21 POPE  255      17.481  31.596  53.672  1.00  0.00           C
ATOM  11683 6C21 POPE  255      18.241  31.796  52.351  1.00  0.00           C
ATOM  11686 7C21 POPE  255      18.991  33.127  52.291  1.00  0.00           C
ATOM  11689 8C21 POPE  255      19.701  33.337  50.951  1.00  0.00           C
ATOM  11693  C33 POPE  255       7.631  24.247  62.112  1.00  0.00           C
ATOM  11696  C34 POPE  255       8.862  23.715  61.350  1.00  0.00           C
ATOM  11699  C35 POPE  255       8.741  23.856  59.820  1.00  0.00           C
ATOM  11702  C36 POPE  255       9.411  22.686  59.072  1.00  0.00           C
ATOM  11705  C37 POPE  255       9.091  22.676  57.571  1.00  0.00           C
ATOM  11708  C38 POPE  255       9.811  23.785  56.791  1.00  0.00           C
ATOM  11711  C39 POPE  255      11.021  23.266  56.000  1.00  0.00           C
ATOM  11714 0C31 POPE  255      11.791  24.407  55.322  1.00  0.00           C
ATOM  11717 1C31 POPE  255      12.732  23.906  54.221  1.00  0.00           C
ATOM  11720 2C31 POPE  255      13.472  25.067  53.541  1.00  0.00           C
ATOM  11723 3C31 POPE  255      14.142  24.666  52.232  1.00  0.00           C
ATOM  11726 4C31 POPE  255      13.142  24.616  51.070  1.00  0.00           C
ATOM  11729 5C31 POPE  255      13.821  24.456  49.711  1.00  0.00           C
ATOM  11732 6C31 POPE  255      13.081  25.206  48.622  1.00  0.00           C
ATOM  11736  NH3 POPE  256      74.712  91.146  29.421  1.00  0.00           N
ATOM  11740  C12 POPE  256      75.800  91.306  28.400  1.00  0.00           C
ATOM  11743  C11 POPE  256      76.392  89.956  27.971  1.00  0.00           C
ATOM  11746  P   POPE  256      78.182  88.997  26.332  1.00  0.00           P
ATOM  11747  O13 POPE  256      77.811  87.747  27.031  1.00  0.00           O
ATOM  11748  O14 POPE  256      77.940  89.067  24.872  1.00  0.00           O
ATOM  11749  O11 POPE  256      79.701  89.326  26.631  1.00  0.00           O
ATOM  11750  O12 POPE  256      77.391  90.196  26.992  1.00  0.00           O
ATOM  11751  C1  POPE  256      80.102  90.506  27.340  1.00  0.00           C
ATOM  11754  C2  POPE  256      81.051  90.127  28.502  1.00  0.00           C
ATOM  11756  O21 POPE  256      80.371  89.236  29.402  1.00  0.00           O
ATOM  11757  C21 POPE  256      81.101  88.277  29.910  1.00  0.00           C
ATOM  11758  O22 POPE  256      82.301  88.116  29.770  1.00  0.00           O
ATOM  11759  C22 POPE  256      80.182  87.367  30.731  1.00  0.00           C
ATOM  11762  C3  POPE  256      81.521  91.396  29.261  1.00  0.00           C
ATOM  11765  O31 POPE  256      82.701  91.097  30.041  1.00  0.00           O
ATOM  11766  C31 POPE  256      82.852  91.766  31.171  1.00  0.00           C
ATOM  11767  O32 POPE  256      82.031  92.495  31.701  1.00  0.00           O
ATOM  11768  C32 POPE  256      84.191  91.396  31.792  1.00  0.00           C
ATOM  11771  C23 POPE  256      79.910  87.907  32.151  1.00  0.00           C
ATOM  11774  C24 POPE  256      79.041  86.956  32.990  1.00  0.00           C
ATOM  11777  C25 POPE  256      79.032  87.267  34.492  1.00  0.00           C
ATOM  11780  C26 POPE  256      80.361  86.906  35.181  1.00  0.00           C
ATOM  11783  C27 POPE  256      80.590  87.587  36.532  1.00  0.00           C
ATOM  11786  C28 POPE  256      81.940  87.186  37.161  1.00  0.00           C
ATOM  11789  C29 POPE  256      81.861  85.816  37.762  1.00  0.00           C
ATOM  11791 0C21 POPE  256      81.861  85.546  39.082  1.00  0.00           C
ATOM  11793 1C21 POPE  256      82.020  86.555  40.181  1.00  0.00           C
ATOM  11796 2C21 POPE  256      81.982  85.877  41.572  1.00  0.00           C
ATOM  11799 3C21 POPE  256      82.421  86.796  42.711  1.00  0.00           C
ATOM  11802 4C21 POPE  256      82.462  86.076  44.060  1.00  0.00           C
ATOM  11805 5C21 POPE  256      82.742  87.046  45.211  1.00  0.00           C
ATOM  11808 6C21 POPE  256      83.032  86.356  46.551  1.00  0.00           C
ATOM  11811 7C21 POPE  256      83.432  87.367  47.632  1.00  0.00           C
ATOM  11814 8C21 POPE  256      83.951  86.726  48.920  1.00  0.00           C
ATOM  11818  C33 POPE  256      84.151  90.025  32.491  1.00  0.00           C
ATOM  11821  C34 POPE  256      84.212  90.056  34.021  1.00  0.00           C
ATOM  11824  C35 POPE  256      83.251  90.995  34.752  1.00  0.00           C
ATOM  11827  C36 POPE  256      83.151  90.576  36.220  1.00  0.00           C
ATOM  11830  C37 POPE  256      82.351  91.517  37.151  1.00  0.00           C
ATOM  11833  C38 POPE  256      82.371  90.986  38.600  1.00  0.00           C
ATOM  11836  C39 POPE  256      81.730  91.917  39.632  1.00  0.00           C
ATOM  11839 0C31 POPE  256      81.471  91.197  40.961  1.00  0.00           C
ATOM  11842 1C31 POPE  256      80.970  92.115  42.080  1.00  0.00           C
ATOM  11845 2C31 POPE  256      80.732  91.396  43.421  1.00  0.00           C
ATOM  11848 3C31 POPE  256      79.590  90.366  43.382  1.00  0.00           C
ATOM  11851 4C31 POPE  256      79.172  89.826  44.762  1.00  0.00           C
ATOM  11854 5C31 POPE  256      78.161  88.666  44.632  1.00  0.00           C
ATOM  11857 6C31 POPE  256      77.681  88.085  45.961  1.00  0.00           C
ATOM  11861  NH3 POPE  257     106.581  51.987  29.630  1.00  0.00           N
ATOM  11865  C12 POPE  257     106.931  52.587  28.312  1.00  0.00           C
ATOM  11868  C11 POPE  257     105.732  53.275  27.641  1.00  0.00           C
ATOM  11871  P   POPE  257     104.622  55.627  27.521  1.00  0.00           P
ATOM  11872  O13 POPE  257     104.811  55.747  26.061  1.00  0.00           O
ATOM  11873  O14 POPE  257     103.260  55.417  28.031  1.00  0.00           O
ATOM  11874  O11 POPE  257     105.201  56.947  28.161  1.00  0.00           O
ATOM  11875  O12 POPE  257     105.611  54.596  28.181  1.00  0.00           O
ATOM  11876  C1  POPE  257     104.731  58.216  27.712  1.00  0.00           C
ATOM  11879  C2  POPE  257     104.321  59.056  28.941  1.00  0.00           C
ATOM  11881  O21 POPE  257     103.041  59.715  28.742  1.00  0.00           O
ATOM  11882  C21 POPE  257     102.020  58.925  29.051  1.00  0.00           C
ATOM  11883  O22 POPE  257     102.101  57.736  29.320  1.00  0.00           O
ATOM  11884  C22 POPE  257     100.742  59.697  29.310  1.00  0.00           C
ATOM  11887  C3  POPE  257     105.422  60.046  29.370  1.00  0.00           C
ATOM  11890  O31 POPE  257     105.532  60.006  30.812  1.00  0.00           O
ATOM  11891  C31 POPE  257     105.102  61.087  31.451  1.00  0.00           C
ATOM  11892  O32 POPE  257     104.781  62.146  30.942  1.00  0.00           O
ATOM  11893  C32 POPE  257     105.051  60.756  32.940  1.00  0.00           C
ATOM  11896  C23 POPE  257     100.331  59.346  30.771  1.00  0.00           C
ATOM  11899  C24 POPE  257      98.992  59.926  31.220  1.00  0.00           C
ATOM  11902  C25 POPE  257      99.072  61.355  31.771  1.00  0.00           C
ATOM  11905  C26 POPE  257      99.742  61.486  33.152  1.00  0.00           C
ATOM  11908  C27 POPE  257      99.742  62.945  33.660  1.00  0.00           C
ATOM  11911  C28 POPE  257     100.231  63.057  35.121  1.00  0.00           C
ATOM  11914  C29 POPE  257      99.891  64.407  35.722  1.00  0.00           C
ATOM  11916 0C21 POPE  257     100.700  65.245  36.382  1.00  0.00           C
ATOM  11918 1C21 POPE  257     102.150  65.006  36.670  1.00  0.00           C
ATOM  11921 2C21 POPE  257     102.971  66.196  37.210  1.00  0.00           C
ATOM  11924 3C21 POPE  257     102.691  66.565  38.681  1.00  0.00           C
ATOM  11927 4C21 POPE  257     101.691  67.727  38.840  1.00  0.00           C
ATOM  11930 5C21 POPE  257     101.521  68.177  40.301  1.00  0.00           C
ATOM  11933 6C21 POPE  257     100.921  67.076  41.192  1.00  0.00           C
ATOM  11936 7C21 POPE  257     100.501  67.616  42.562  1.00  0.00           C
ATOM  11939 8C21 POPE  257      99.762  66.597  43.421  1.00  0.00           C
ATOM  11943  C33 POPE  257     103.701  61.096  33.611  1.00  0.00           C
ATOM  11946  C34 POPE  257     103.792  60.977  35.132  1.00  0.00           C
ATOM  11949  C35 POPE  257     104.580  62.137  35.771  1.00  0.00           C
ATOM  11952  C36 POPE  257     105.212  61.747  37.111  1.00  0.00           C
ATOM  11955  C37 POPE  257     104.860  62.675  38.292  1.00  0.00           C
ATOM  11958  C38 POPE  257     105.261  62.006  39.611  1.00  0.00           C
ATOM  11961  C39 POPE  257     104.751  62.686  40.882  1.00  0.00           C
ATOM  11964 0C31 POPE  257     105.311  64.086  41.151  1.00  0.00           C
ATOM  11967 1C31 POPE  257     104.981  64.546  42.582  1.00  0.00           C
ATOM  11970 2C31 POPE  257     105.331  66.017  42.871  1.00  0.00           C
ATOM  11973 3C31 POPE  257     105.131  66.396  44.352  1.00  0.00           C
ATOM  11976 4C31 POPE  257     103.652  66.446  44.762  1.00  0.00           C
ATOM  11979 5C31 POPE  257     103.442  66.527  46.280  1.00  0.00           C
ATOM  11982 6C31 POPE  257     101.992  66.237  46.691  1.00  0.00           C
ATOM  11986  NH3 POPE  258     114.461 118.027  28.650  1.00  0.00           N
ATOM  11990  C12 POPE  258     115.672 117.396  27.990  1.00  0.00           C
ATOM  11993  C11 POPE  258     115.961 115.936  28.431  1.00  0.00           C
ATOM  11996  P   POPE  258     118.302 114.587  27.920  1.00  0.00           P
ATOM  11997  O13 POPE  258     118.572 113.597  26.861  1.00  0.00           O
ATOM  11998  O14 POPE  258     119.412 115.536  28.190  1.00  0.00           O
ATOM  11999  O11 POPE  258     118.032 113.697  29.191  1.00  0.00           O
ATOM  12000  O12 POPE  258     116.971 115.376  27.600  1.00  0.00           O
ATOM  12001  C1  POPE  258     118.020 114.195  30.521  1.00  0.00           C
ATOM  12004  C2  POPE  258     116.791 113.576  31.191  1.00  0.00           C
ATOM  12006  O21 POPE  258     116.742 113.856  32.590  1.00  0.00           O
ATOM  12007  C21 POPE  258     116.441 115.087  32.930  1.00  0.00           C
ATOM  12008  O22 POPE  258     116.441 116.066  32.192  1.00  0.00           O
ATOM  12009  C22 POPE  258     115.770 115.025  34.300  1.00  0.00           C
ATOM  12012  C3  POPE  258     116.821 112.036  30.991  1.00  0.00           C
ATOM  12015  O31 POPE  258     116.271 111.306  32.102  1.00  0.00           O
ATOM  12016  C31 POPE  258     114.962 111.157  32.042  1.00  0.00           C
ATOM  12017  O32 POPE  258     114.261 111.446  31.080  1.00  0.00           O
ATOM  12018  C32 POPE  258     114.391 110.686  33.361  1.00  0.00           C
ATOM  12021  C23 POPE  258     115.932 116.266  35.181  1.00  0.00           C
ATOM  12024  C24 POPE  258     117.242 116.356  35.971  1.00  0.00           C
ATOM  12027  C25 POPE  258     117.041 117.267  37.192  1.00  0.00           C
ATOM  12030  C26 POPE  258     118.200 117.267  38.190  1.00  0.00           C
ATOM  12033  C27 POPE  258     117.682 117.596  39.602  1.00  0.00           C
ATOM  12036  C28 POPE  258     118.771 117.757  40.661  1.00  0.00           C
ATOM  12039  C29 POPE  258     118.151 117.845  42.031  1.00  0.00           C
ATOM  12041 0C21 POPE  258     118.242 116.946  43.032  1.00  0.00           C
ATOM  12043 1C21 POPE  258     119.002 115.646  42.971  1.00  0.00           C
[truncated: 1,756,656 more chars]
