# Supplementary material for: Characterizing Membrane Association and Periplasmic Transfer of Bacterial Lipoproteins through Molecular Dynamics Simulations
Source: Structure. 2020 Apr 7;28(4):475–487.e3. doi: 10.1016/j.str.2020.01.012 (PMC7139219; doi:10.1016/j.str.2020.01.012)
Supplement: Data S2. Final Coordinates from Simulations (A–L), Related to Figure 3 [file mmc4.zip › A-L/LOLB-4-atomistic.pdb]

TITLE     Protein
REMARK    THIS IS A SIMULATION BOX
CRYST1  129.110  129.110  132.775  90.00  90.00  90.00 P 1           1
MODEL        1
ATOM      1  N   CYSTA   1      74.680  46.300  67.807  1.00  0.00           N
ATOM      3  CA  CYSTA   1      74.990  46.770  69.138  1.00  0.00           C
ATOM      5  C   CYSTA   1      73.830  46.660  70.108  1.00  0.00           C
ATOM      6  O   CYSTA   1      73.990  46.140  71.197  1.00  0.00           O
ATOM      7  CB  CYSTA   1      76.320  46.230  69.747  1.00  0.00           C
ATOM     10  SG  CYSTA   1      77.760  46.550  68.678  1.00  0.00           S
ATOM     11  C1  CYSTA   1      77.920  48.360  68.818  1.00  0.00           C
ATOM     14  CA1 CYSTA   1      74.400  45.050  67.428  1.00  0.00           C
ATOM     15  OA1 CYSTA   1      74.900  44.090  68.007  1.00  0.00           O
ATOM     16  CA2 CYSTA   1      73.430  44.820  66.318  1.00  0.00           C
ATOM     19  C11 CYSTA   1      78.970  49.110  67.947  1.00  0.00           C
ATOM     21  O11 CYSTA   1      78.770  48.970  66.518  1.00  0.00           O
ATOM     22  CX1 CYSTA   1      79.210  47.920  65.848  1.00  0.00           C
ATOM     23  OX1 CYSTA   1      79.610  46.870  66.298  1.00  0.00           O
ATOM     24  CX2 CYSTA   1      79.160  48.180  64.338  1.00  0.00           C
ATOM     27  C12 CYSTA   1      80.460  48.980  68.448  1.00  0.00           C
ATOM     30  O12 CYSTA   1      80.970  47.630  68.518  1.00  0.00           O
ATOM     31  CD1 CYSTA   1      82.250  47.510  68.138  1.00  0.00           C
ATOM     32  OD1 CYSTA   1      82.980  48.450  67.888  1.00  0.00           O
ATOM     33  CD2 CYSTA   1      82.660  46.050  68.098  1.00  0.00           C
ATOM     36  CA3 CYSTA   1      73.740  45.690  65.077  1.00  0.00           C
ATOM     39  CA4 CYSTA   1      72.550  45.780  64.118  1.00  0.00           C
ATOM     42  CA5 CYSTA   1      71.470  46.780  64.577  1.00  0.00           C
ATOM     45  CA6 CYSTA   1      70.200  46.100  65.077  1.00  0.00           C
ATOM     48  CA7 CYSTA   1      69.450  45.360  63.958  1.00  0.00           C
ATOM     51  CA8 CYSTA   1      68.910  44.000  64.427  1.00  0.00           C
ATOM     54  CA9 CYSTA   1      67.920  43.380  63.438  1.00  0.00           C
ATOM     57 0CA1 CYSTA   1      68.430  43.250  61.997  1.00  0.00           C
ATOM     60 1CA1 CYSTA   1      69.680  42.360  61.857  1.00  0.00           C
ATOM     63 2CA1 CYSTA   1      70.010  42.050  60.388  1.00  0.00           C
ATOM     66 3CA1 CYSTA   1      71.050  40.930  60.237  1.00  0.00           C
ATOM     69 4CA1 CYSTA   1      71.440  40.630  58.787  1.00  0.00           C
ATOM     72 5CA1 CYSTA   1      70.250  40.270  57.877  1.00  0.00           C
ATOM     75 6CA1 CYSTA   1      70.660  39.760  56.487  1.00  0.00           C
ATOM     79  CD3 CYSTA   1      83.300  45.640  66.747  1.00  0.00           C
ATOM     82  CD4 CYSTA   1      82.240  45.530  65.646  1.00  0.00           C
ATOM     85  CD5 CYSTA   1      82.680  44.880  64.326  1.00  0.00           C
ATOM     88  CD6 CYSTA   1      83.590  45.760  63.478  1.00  0.00           C
ATOM     91  CD7 CYSTA   1      83.290  45.600  61.978  1.00  0.00           C
ATOM     94  CD8 CYSTA   1      84.180  46.480  61.098  1.00  0.00           C
ATOM     97  CD9 CYSTA   1      83.750  46.540  59.618  1.00  0.00           C
ATOM    100 0CD1 CYSTA   1      83.690  45.180  58.908  1.00  0.00           C
ATOM    103 1CD1 CYSTA   1      82.250  44.740  58.618  1.00  0.00           C
ATOM    106 2CD1 CYSTA   1      82.170  43.410  57.857  1.00  0.00           C
ATOM    109 3CD1 CYSTA   1      80.750  43.120  57.348  1.00  0.00           C
ATOM    112 4CD1 CYSTA   1      80.640  41.840  56.498  1.00  0.00           C
ATOM    115 5CD1 CYSTA   1      80.880  40.550  57.288  1.00  0.00           C
ATOM    118 6CD1 CYSTA   1      80.740  39.290  56.438  1.00  0.00           C
ATOM    122  CX3 CYSTA   1      77.780  48.610  63.798  1.00  0.00           C
ATOM    125  CX4 CYSTA   1      77.620  50.140  63.838  1.00  0.00           C
ATOM    128  CX5 CYSTA   1      76.170  50.630  63.748  1.00  0.00           C
ATOM    131  CX6 CYSTA   1      75.590  50.680  62.327  1.00  0.00           C
ATOM    134  CX7 CYSTA   1      74.090  51.010  62.368  1.00  0.00           C
ATOM    137  CX8 CYSTA   1      73.500  51.430  61.017  1.00  0.00           C
ATOM    140  CX9 CYSTA   1      73.970  52.810  60.646  1.00  0.00           C
ATOM    142 0CX1 CYSTA   1      73.370  53.670  59.818  1.00  0.00           C
ATOM    144 1CX1 CYSTA   1      72.100  53.430  59.037  1.00  0.00           C
ATOM    147 2CX1 CYSTA   1      72.370  53.440  57.528  1.00  0.00           C
ATOM    150 3CX1 CYSTA   1      71.070  53.340  56.717  1.00  0.00           C
ATOM    153 4CX1 CYSTA   1      71.310  53.410  55.208  1.00  0.00           C
ATOM    156 5CX1 CYSTA   1      69.990  53.460  54.427  1.00  0.00           C
ATOM    159 6CX1 CYSTA   1      70.200  53.620  52.928  1.00  0.00           C
ATOM    162 7CX1 CYSTA   1      68.880  53.680  52.137  1.00  0.00           C
ATOM    165 8CX1 CYSTA   1      69.080  54.050  50.667  1.00  0.00           C
ATOM    169  N   SER A   2      72.680  47.290  69.768  1.00  0.00           N
ATOM    171  CA  SER A   2      71.890  48.020  70.757  1.00  0.00           C
ATOM    173  CB  SER A   2      71.280  47.180  71.926  1.00  0.00           C
ATOM    176  OG  SER A   2      70.870  47.960  73.036  1.00  0.00           O
ATOM    178  C   SER A   2      72.620  49.300  71.168  1.00  0.00           C
ATOM    179  O   SER A   2      73.710  49.270  71.728  1.00  0.00           O
ATOM    180  N   VAL A   3      72.090  50.470  70.787  1.00  0.00           N
ATOM    182  CA  VAL A   3      72.830  51.710  70.887  1.00  0.00           C
ATOM    184  CB  VAL A   3      73.120  52.360  69.547  1.00  0.00           C
ATOM    186  CG1 VAL A   3      74.090  53.540  69.757  1.00  0.00           C
ATOM    190  CG2 VAL A   3      73.750  51.330  68.588  1.00  0.00           C
ATOM    194  C   VAL A   3      72.020  52.620  71.778  1.00  0.00           C
ATOM    195  O   VAL A   3      70.800  52.660  71.688  1.00  0.00           O
ATOM    196  N   THR A   4      72.730  53.320  72.667  1.00  0.00           N
ATOM    198  CA  THR A   4      72.340  54.410  73.528  1.00  0.00           C
ATOM    200  CB  THR A   4      72.040  55.700  72.777  1.00  0.00           C
ATOM    202  OG1 THR A   4      72.260  56.830  73.598  1.00  0.00           O
ATOM    204  CG2 THR A   4      70.670  55.860  72.137  1.00  0.00           C
ATOM    208  C   THR A   4      71.400  54.020  74.658  1.00  0.00           C
ATOM    209  O   THR A   4      71.840  53.720  75.768  1.00  0.00           O
ATOM    210  N   THR A   5      70.090  53.960  74.397  1.00  0.00           N
ATOM    212  CA  THR A   5      69.090  53.970  75.447  1.00  0.00           C
ATOM    214  CB  THR A   5      68.140  55.180  75.377  1.00  0.00           C
ATOM    216  OG1 THR A   5      68.770  56.390  75.007  1.00  0.00           O
ATOM    218  CG2 THR A   5      67.500  55.370  76.757  1.00  0.00           C
ATOM    222  C   THR A   5      68.210  52.750  75.348  1.00  0.00           C
ATOM    223  O   THR A   5      67.360  52.700  74.448  1.00  0.00           O
ATOM    224  N   PRO A   6      68.240  51.780  76.247  1.00  0.00           N
ATOM    225  CD  PRO A   6      66.990  51.530  76.967  1.00  0.00           C
ATOM    228  CA  PRO A   6      69.400  51.400  77.067  1.00  0.00           C
ATOM    230  CB  PRO A   6      68.910  51.800  78.467  1.00  0.00           C
ATOM    233  CG  PRO A   6      67.390  51.560  78.457  1.00  0.00           C
ATOM    236  C   PRO A   6      69.610  49.890  76.897  1.00  0.00           C
ATOM    237  O   PRO A   6      68.660  49.110  76.767  1.00  0.00           O
ATOM    238  N   LYS A   7      70.820  49.320  76.807  1.00  0.00           N
ATOM    240  CA  LYS A   7      72.190  49.650  77.158  1.00  0.00           C
ATOM    242  CB  LYS A   7      72.750  48.630  78.208  1.00  0.00           C
ATOM    245  CG  LYS A   7      71.820  47.400  78.447  1.00  0.00           C
ATOM    248  CD  LYS A   7      72.570  46.130  78.887  1.00  0.00           C
ATOM    251  CE  LYS A   7      72.440  45.760  80.368  1.00  0.00           C
ATOM    254  NZ  LYS A   7      73.020  44.430  80.607  1.00  0.00           N
ATOM    258  C   LYS A   7      73.040  49.390  75.917  1.00  0.00           C
ATOM    259  O   LYS A   7      72.660  48.530  75.128  1.00  0.00           O
ATOM    260  N   GLY A   8      74.220  50.010  75.708  1.00  0.00           N
ATOM    262  CA  GLY A   8      74.780  51.230  76.318  1.00  0.00           C
ATOM    265  C   GLY A   8      75.090  52.190  75.188  1.00  0.00           C
ATOM    266  O   GLY A   8      74.530  51.920  74.127  1.00  0.00           O
ATOM    267  N   PRO A   9      75.960  53.240  75.237  1.00  0.00           N
ATOM    268  CD  PRO A   9      76.150  53.850  73.907  1.00  0.00           C
ATOM    271  CA  PRO A   9      77.320  52.990  75.757  1.00  0.00           C
ATOM    273  CB  PRO A   9      77.860  52.240  74.528  1.00  0.00           C
ATOM    276  CG  PRO A   9      77.270  52.990  73.297  1.00  0.00           C
ATOM    279  C   PRO A   9      78.310  54.180  75.948  1.00  0.00           C
ATOM    280  O   PRO A   9      78.790  54.770  74.988  1.00  0.00           O
ATOM    281  N   GLY A  10      78.820  54.540  77.128  1.00  0.00           N
ATOM    283  CA  GLY A  10      78.670  54.010  78.467  1.00  0.00           C
ATOM    286  C   GLY A  10      78.150  55.150  79.257  1.00  0.00           C
ATOM    287  O   GLY A  10      77.870  56.200  78.697  1.00  0.00           O
ATOM    288  N   LYS A  11      77.990  54.990  80.587  1.00  0.00           N
ATOM    290  CA  LYS A  11      77.410  56.070  81.387  1.00  0.00           C
ATOM    292  CB  LYS A  11      78.280  57.340  81.458  1.00  0.00           C
ATOM    295  CG  LYS A  11      79.090  57.470  82.757  1.00  0.00           C
ATOM    298  CD  LYS A  11      80.260  56.510  83.087  1.00  0.00           C
ATOM    301  CE  LYS A  11      79.980  55.000  83.097  1.00  0.00           C
ATOM    304  NZ  LYS A  11      81.040  54.290  83.848  1.00  0.00           N
ATOM    308  C   LYS A  11      75.940  56.290  81.068  1.00  0.00           C
ATOM    309  O   LYS A  11      75.310  57.280  81.417  1.00  0.00           O
ATOM    310  N   SER A  12      75.360  55.250  80.438  1.00  0.00           N
ATOM    312  CA  SER A  12      74.010  55.180  79.938  1.00  0.00           C
ATOM    314  CB  SER A  12      74.000  54.250  78.697  1.00  0.00           C
ATOM    317  OG  SER A  12      74.560  52.970  79.037  1.00  0.00           O
ATOM    319  C   SER A  12      73.150  54.570  81.007  1.00  0.00           C
ATOM    320  O   SER A  12      73.670  53.800  81.818  1.00  0.00           O
ATOM    321  N   PRO A  13      71.870  54.840  81.126  1.00  0.00           N
ATOM    322  CD  PRO A  13      71.140  55.730  80.228  1.00  0.00           C
ATOM    325  CA  PRO A  13      71.050  54.370  82.236  1.00  0.00           C
ATOM    327  CB  PRO A  13      69.890  55.360  82.187  1.00  0.00           C
ATOM    330  CG  PRO A  13      69.700  55.580  80.688  1.00  0.00           C
ATOM    333  C   PRO A  13      70.550  52.940  82.127  1.00  0.00           C
ATOM    334  O   PRO A  13      69.460  52.670  82.607  1.00  0.00           O
ATOM    335  N   ASP A  14      71.340  51.980  81.607  1.00  0.00           N
ATOM    337  CA  ASP A  14      71.220  50.610  82.087  1.00  0.00           C
ATOM    339  CB  ASP A  14      70.900  49.550  80.986  1.00  0.00           C
ATOM    342  CG  ASP A  14      69.620  48.800  81.278  1.00  0.00           C
ATOM    343  OD1 ASP A  14      68.500  49.360  81.188  1.00  0.00           O
ATOM    344  OD2 ASP A  14      69.740  47.600  81.677  1.00  0.00           O
ATOM    345  C   ASP A  14      72.560  50.320  82.717  1.00  0.00           C
ATOM    346  O   ASP A  14      73.570  50.080  82.047  1.00  0.00           O
ATOM    347  N   SER A  15      72.600  50.290  84.048  1.00  0.00           N
ATOM    349  CA  SER A  15      73.660  49.600  84.736  1.00  0.00           C
ATOM    351  CB  SER A  15      74.990  50.420  84.888  1.00  0.00           C
ATOM    354  OG  SER A  15      74.870  51.510  85.807  1.00  0.00           O
ATOM    356  C   SER A  15      73.070  49.330  86.098  1.00  0.00           C
ATOM    357  O   SER A  15      72.150  50.050  86.497  1.00  0.00           O
ATOM    358  N   PRO A  16      73.540  48.350  86.837  1.00  0.00           N
ATOM    359  CD  PRO A  16      74.290  47.210  86.308  1.00  0.00           C
ATOM    362  CA  PRO A  16      73.450  48.320  88.288  1.00  0.00           C
ATOM    364  CB  PRO A  16      74.470  47.240  88.678  1.00  0.00           C
ATOM    367  CG  PRO A  16      74.470  46.270  87.497  1.00  0.00           C
ATOM    370  C   PRO A  16      73.730  49.620  88.997  1.00  0.00           C
ATOM    371  O   PRO A  16      73.010  49.950  89.918  1.00  0.00           O
ATOM    372  N   GLN A  17      74.790  50.370  88.617  1.00  0.00           N
ATOM    374  CA  GLN A  17      75.190  51.600  89.277  1.00  0.00           C
ATOM    376  CB  GLN A  17      76.620  51.990  88.818  1.00  0.00           C
ATOM    379  CG  GLN A  17      77.710  50.930  89.146  1.00  0.00           C
ATOM    382  CD  GLN A  17      78.240  50.200  87.908  1.00  0.00           C
ATOM    383  OE1 GLN A  17      77.550  50.030  86.907  1.00  0.00           O
ATOM    384  NE2 GLN A  17      79.510  49.720  87.978  1.00  0.00           N
ATOM    387  C   GLN A  17      74.220  52.790  89.228  1.00  0.00           C
ATOM    388  O   GLN A  17      73.970  53.420  90.257  1.00  0.00           O
ATOM    389  N   TRP A  18      73.600  53.130  88.068  1.00  0.00           N
ATOM    391  CA  TRP A  18      72.470  54.070  88.008  1.00  0.00           C
ATOM    393  CB  TRP A  18      72.010  54.410  86.548  1.00  0.00           C
ATOM    396  CG  TRP A  18      70.730  55.210  86.397  1.00  0.00           C
ATOM    397  CD1 TRP A  18      69.560  54.790  85.807  1.00  0.00           C
ATOM    399  NE1 TRP A  18      68.600  55.740  85.998  1.00  0.00           N
ATOM    401  CE2 TRP A  18      69.110  56.800  86.688  1.00  0.00           C
ATOM    402  CD2 TRP A  18      70.450  56.490  86.987  1.00  0.00           C
ATOM    403  CE3 TRP A  18      71.200  57.370  87.747  1.00  0.00           C
ATOM    405  CZ3 TRP A  18      70.620  58.580  88.157  1.00  0.00           C
ATOM    407  CZ2 TRP A  18      68.510  57.970  87.167  1.00  0.00           C
ATOM    409  CH2 TRP A  18      69.300  58.870  87.877  1.00  0.00           C
ATOM    411  C   TRP A  18      71.230  53.590  88.738  1.00  0.00           C
ATOM    412  O   TRP A  18      70.580  54.340  89.458  1.00  0.00           O
ATOM    413  N   ARG A  19      70.890  52.310  88.517  1.00  0.00           N
ATOM    415  CA  ARG A  19      69.760  51.650  89.127  1.00  0.00           C
ATOM    417  CB  ARG A  19      69.690  50.180  88.647  1.00  0.00           C
ATOM    420  CG  ARG A  19      69.050  49.990  87.257  1.00  0.00           C
ATOM    423  CD  ARG A  19      69.140  48.520  86.798  1.00  0.00           C
ATOM    426  NE  ARG A  19      68.240  48.310  85.618  1.00  0.00           N
ATOM    428  CZ  ARG A  19      68.490  47.430  84.648  1.00  0.00           C
ATOM    429  NH1 ARG A  19      69.620  46.760  84.577  1.00  0.00           N
ATOM    432  NH2 ARG A  19      67.650  47.300  83.658  1.00  0.00           N
ATOM    435  C   ARG A  19      69.840  51.670  90.628  1.00  0.00           C
ATOM    436  O   ARG A  19      68.890  52.050  91.308  1.00  0.00           O
ATOM    437  N   GLN A  20      71.030  51.370  91.168  1.00  0.00           N
ATOM    439  CA  GLN A  20      71.310  51.550  92.568  1.00  0.00           C
ATOM    441  CB  GLN A  20      72.720  50.990  92.887  1.00  0.00           C
ATOM    444  CG  GLN A  20      72.930  50.680  94.387  1.00  0.00           C
ATOM    447  CD  GLN A  20      72.000  49.580  94.876  1.00  0.00           C
ATOM    448  OE1 GLN A  20      72.140  48.390  94.538  1.00  0.00           O
ATOM    449  NE2 GLN A  20      71.010  49.960  95.718  1.00  0.00           N
ATOM    452  C   GLN A  20      71.210  53.010  92.997  1.00  0.00           C
ATOM    453  O   GLN A  20      70.520  53.310  93.958  1.00  0.00           O
ATOM    454  N   HIS A  21      71.790  53.980  92.248  1.00  0.00           N
ATOM    456  CA  HIS A  21      71.650  55.400  92.577  1.00  0.00           C
ATOM    458  CB  HIS A  21      72.450  56.330  91.618  1.00  0.00           C
ATOM    461  ND1 HIS A  21      73.090  58.330  92.978  1.00  0.00           N
ATOM    462  CG  HIS A  21      72.310  57.790  91.977  1.00  0.00           C
ATOM    463  CE1 HIS A  21      72.620  59.550  93.157  1.00  0.00           C
ATOM    465  NE2 HIS A  21      71.600  59.820  92.307  1.00  0.00           N
ATOM    467  CD2 HIS A  21      71.400  58.700  91.537  1.00  0.00           C
ATOM    469  C   HIS A  21      70.200  55.890  92.637  1.00  0.00           C
ATOM    470  O   HIS A  21      69.830  56.600  93.568  1.00  0.00           O
ATOM    471  N   GLN A  22      69.340  55.470  91.667  1.00  0.00           N
ATOM    473  CA  GLN A  22      67.900  55.620  91.697  1.00  0.00           C
ATOM    475  CB  GLN A  22      67.190  55.020  90.457  1.00  0.00           C
ATOM    478  CG  GLN A  22      67.240  55.880  89.188  1.00  0.00           C
ATOM    481  CD  GLN A  22      66.210  55.330  88.188  1.00  0.00           C
ATOM    482  OE1 GLN A  22      65.830  54.160  88.288  1.00  0.00           O
ATOM    483  NE2 GLN A  22      65.650  56.170  87.298  1.00  0.00           N
ATOM    486  C   GLN A  22      67.190  54.950  92.848  1.00  0.00           C
ATOM    487  O   GLN A  22      66.300  55.540  93.447  1.00  0.00           O
ATOM    488  N   GLN A  23      67.540  53.690  93.167  1.00  0.00           N
ATOM    490  CA  GLN A  23      66.990  53.030  94.328  1.00  0.00           C
ATOM    492  CB  GLN A  23      67.590  51.620  94.508  1.00  0.00           C
ATOM    495  CG  GLN A  23      66.960  50.600  93.557  1.00  0.00           C
ATOM    498  CD  GLN A  23      67.550  49.200  93.717  1.00  0.00           C
ATOM    499  OE1 GLN A  23      67.530  48.360  92.817  1.00  0.00           O
ATOM    500  NE2 GLN A  23      68.070  48.930  94.938  1.00  0.00           N
ATOM    503  C   GLN A  23      67.270  53.750  95.597  1.00  0.00           C
ATOM    504  O   GLN A  23      66.370  54.000  96.378  1.00  0.00           O
ATOM    505  N   ASP A  24      68.540  54.130  95.788  1.00  0.00           N
ATOM    507  CA  ASP A  24      69.030  54.780  96.957  1.00  0.00           C
ATOM    509  CB  ASP A  24      70.570  54.880  96.898  1.00  0.00           C
ATOM    512  CG  ASP A  24      71.320  53.550  96.828  1.00  0.00           C
ATOM    513  OD1 ASP A  24      70.720  52.450  96.977  1.00  0.00           O
ATOM    514  OD2 ASP A  24      72.570  53.610  96.658  1.00  0.00           O
ATOM    515  C   ASP A  24      68.320  56.120  97.158  1.00  0.00           C
ATOM    516  O   ASP A  24      67.700  56.340  98.188  1.00  0.00           O
ATOM    517  N   VAL A  25      68.220  56.990  96.126  1.00  0.00           N
ATOM    519  CA  VAL A  25      67.430  58.230  96.217  1.00  0.00           C
ATOM    521  CB  VAL A  25      67.570  59.200  95.058  1.00  0.00           C
ATOM    523  CG1 VAL A  25      68.970  59.820  95.087  1.00  0.00           C
ATOM    527  CG2 VAL A  25      67.290  58.480  93.738  1.00  0.00           C
ATOM    531  C   VAL A  25      65.950  58.070  96.527  1.00  0.00           C
ATOM    532  O   VAL A  25      65.330  58.930  97.158  1.00  0.00           O
ATOM    533  N   ARG A  26      65.340  56.970  96.057  1.00  0.00           N
ATOM    535  CA  ARG A  26      63.980  56.590  96.327  1.00  0.00           C
ATOM    537  CB  ARG A  26      63.500  55.670  95.187  1.00  0.00           C
ATOM    540  CG  ARG A  26      63.380  56.390  93.827  1.00  0.00           C
ATOM    543  CD  ARG A  26      63.060  55.400  92.708  1.00  0.00           C
ATOM    546  NE  ARG A  26      63.650  55.850  91.397  1.00  0.00           N
ATOM    548  CZ  ARG A  26      63.060  56.720  90.587  1.00  0.00           C
ATOM    549  NH1 ARG A  26      62.070  57.460  90.998  1.00  0.00           N
ATOM    552  NH2 ARG A  26      63.470  56.780  89.337  1.00  0.00           N
ATOM    555  C   ARG A  26      63.790  55.900  97.687  1.00  0.00           C
ATOM    556  O   ARG A  26      62.680  55.790  98.197  1.00  0.00           O
ATOM    557  N   ASN A  27      64.890  55.410  98.297  1.00  0.00           N
ATOM    559  CA  ASN A  27      64.890  54.870  99.648  1.00  0.00           C
ATOM    561  CB  ASN A  27      66.140  53.980  99.918  1.00  0.00           C
ATOM    564  CG  ASN A  27      66.110  52.690  99.098  1.00  0.00           C
ATOM    565  OD1 ASN A  27      65.070  52.080  98.857  1.00  0.00           O
ATOM    566  ND2 ASN A  27      67.310  52.210  98.697  1.00  0.00           N
ATOM    569  C   ASN A  27      64.810  55.970 100.688  1.00  0.00           C
ATOM    570  O   ASN A  27      64.260  55.770 101.767  1.00  0.00           O
ATOM    571  N   LEU A  28      65.300  57.190 100.408  1.00  0.00           N
ATOM    573  CA  LEU A  28      65.120  58.340 101.278  1.00  0.00           C
ATOM    575  CB  LEU A  28      65.800  59.630 100.748  1.00  0.00           C
ATOM    578  CG  LEU A  28      67.330  59.700 100.788  1.00  0.00           C
ATOM    580  CD1 LEU A  28      67.940  58.720  99.818  1.00  0.00           C
ATOM    584  CD2 LEU A  28      67.870  61.070 100.357  1.00  0.00           C
ATOM    588  C   LEU A  28      63.660  58.700 101.497  1.00  0.00           C
ATOM    589  O   LEU A  28      62.860  58.610 100.578  1.00  0.00           O
ATOM    590  N   ASN A  29      63.290  59.160 102.708  1.00  0.00           N
ATOM    592  CA  ASN A  29      61.930  59.600 102.988  1.00  0.00           C
ATOM    594  CB  ASN A  29      61.290  58.870 104.196  1.00  0.00           C
ATOM    597  CG  ASN A  29      62.190  58.940 105.417  1.00  0.00           C
ATOM    598  OD1 ASN A  29      62.350  59.940 106.117  1.00  0.00           O
ATOM    599  ND2 ASN A  29      62.800  57.800 105.758  1.00  0.00           N
ATOM    602  C   ASN A  29      61.800  61.100 103.167  1.00  0.00           C
ATOM    603  O   ASN A  29      60.700  61.640 103.078  1.00  0.00           O
ATOM    604  N   GLN A  30      62.940  61.780 103.377  1.00  0.00           N
ATOM    606  CA  GLN A  30      63.030  63.210 103.568  1.00  0.00           C
ATOM    608  CB  GLN A  30      63.210  63.680 105.028  1.00  0.00           C
ATOM    611  CG  GLN A  30      62.080  63.350 106.007  1.00  0.00           C
ATOM    614  CD  GLN A  30      62.440  63.780 107.438  1.00  0.00           C
ATOM    615  OE1 GLN A  30      61.690  63.550 108.388  1.00  0.00           O
ATOM    616  NE2 GLN A  30      63.600  64.430 107.647  1.00  0.00           N
ATOM    619  C   GLN A  30      64.280  63.720 102.917  1.00  0.00           C
ATOM    620  O   GLN A  30      65.320  63.070 102.908  1.00  0.00           O
ATOM    621  N   TYR A  31      64.190  64.960 102.447  1.00  0.00           N
ATOM    623  CA  TYR A  31      65.300  65.620 101.807  1.00  0.00           C
ATOM    625  CB  TYR A  31      65.210  65.570 100.257  1.00  0.00           C
ATOM    628  CG  TYR A  31      64.730  64.230  99.767  1.00  0.00           C
ATOM    629  CD1 TYR A  31      63.350  63.910  99.757  1.00  0.00           C
ATOM    631  CE1 TYR A  31      62.900  62.670  99.298  1.00  0.00           C
ATOM    633  CZ  TYR A  31      63.810  61.740  98.797  1.00  0.00           C
ATOM    634  OH  TYR A  31      63.360  60.540  98.237  1.00  0.00           O
ATOM    636  CD2 TYR A  31      65.640  63.280  99.298  1.00  0.00           C
ATOM    638  CE2 TYR A  31      65.180  62.050  98.797  1.00  0.00           C
ATOM    640  C   TYR A  31      65.190  67.050 102.267  1.00  0.00           C
ATOM    641  O   TYR A  31      64.100  67.560 102.467  1.00  0.00           O
ATOM    642  N   GLN A  32      66.320  67.740 102.467  1.00  0.00           N
ATOM    644  CA  GLN A  32      66.240  69.180 102.666  1.00  0.00           C
ATOM    646  CB  GLN A  32      65.960  69.490 104.146  1.00  0.00           C
ATOM    649  CG  GLN A  32      65.920  70.970 104.627  1.00  0.00           C
ATOM    652  CD  GLN A  32      66.340  71.070 106.098  1.00  0.00           C
ATOM    653  OE1 GLN A  32      67.450  71.500 106.427  1.00  0.00           O
ATOM    654  NE2 GLN A  32      65.450  70.700 107.047  1.00  0.00           N
ATOM    657  C   GLN A  32      67.510  69.860 102.217  1.00  0.00           C
ATOM    658  O   GLN A  32      68.610  69.320 102.318  1.00  0.00           O
ATOM    659  N   THR A  33      67.330  71.070 101.688  1.00  0.00           N
ATOM    661  CA  THR A  33      68.350  71.740 100.917  1.00  0.00           C
ATOM    663  CB  THR A  33      68.200  71.550  99.417  1.00  0.00           C
ATOM    665  OG1 THR A  33      67.800  70.240  99.107  1.00  0.00           O
ATOM    667  CG2 THR A  33      69.520  71.840  98.727  1.00  0.00           C
ATOM    671  C   THR A  33      68.250  73.210 101.217  1.00  0.00           C
ATOM    672  O   THR A  33      67.180  73.780 101.448  1.00  0.00           O
ATOM    673  N   ARG A  34      69.390  73.900 101.188  1.00  0.00           N
ATOM    675  CA  ARG A  34      69.390  75.340 101.297  1.00  0.00           C
ATOM    677  CB  ARG A  34      69.870  75.870 102.666  1.00  0.00           C
ATOM    680  CG  ARG A  34      69.380  75.090 103.897  1.00  0.00           C
ATOM    683  CD  ARG A  34      69.920  75.630 105.228  1.00  0.00           C
ATOM    686  NE  ARG A  34      69.350  77.000 105.497  1.00  0.00           N
ATOM    688  CZ  ARG A  34      68.450  77.300 106.427  1.00  0.00           C
ATOM    689  NH1 ARG A  34      67.850  76.420 107.178  1.00  0.00           N
ATOM    692  NH2 ARG A  34      68.130  78.550 106.667  1.00  0.00           N
ATOM    695  C   ARG A  34      70.390  75.770 100.277  1.00  0.00           C
ATOM    696  O   ARG A  34      71.270  75.010  99.876  1.00  0.00           O
ATOM    697  N   GLY A  35      70.300  77.030  99.848  1.00  0.00           N
ATOM    699  CA  GLY A  35      71.240  77.540  98.897  1.00  0.00           C
ATOM    702  C   GLY A  35      70.790  78.860  98.408  1.00  0.00           C
ATOM    703  O   GLY A  35      69.900  79.490  98.967  1.00  0.00           O
ATOM    704  N   ALA A  36      71.370  79.290  97.288  1.00  0.00           N
ATOM    706  CA  ALA A  36      71.020  80.520  96.637  1.00  0.00           C
ATOM    708  CB  ALA A  36      72.330  81.190  96.238  1.00  0.00           C
ATOM    712  C   ALA A  36      70.170  80.260  95.396  1.00  0.00           C
ATOM    713  O   ALA A  36      70.460  79.360  94.608  1.00  0.00           O
ATOM    714  N   PHE A  37      69.080  81.030  95.228  1.00  0.00           N
ATOM    716  CA  PHE A  37      68.120  80.910  94.146  1.00  0.00           C
ATOM    718  CB  PHE A  37      66.710  80.570  94.708  1.00  0.00           C
ATOM    721  CG  PHE A  37      65.610  80.590  93.668  1.00  0.00           C
ATOM    722  CD1 PHE A  37      65.260  79.410  93.008  1.00  0.00           C
ATOM    724  CE1 PHE A  37      64.300  79.400  91.987  1.00  0.00           C
ATOM    726  CZ  PHE A  37      63.650  80.590  91.646  1.00  0.00           C
ATOM    728  CD2 PHE A  37      64.930  81.770  93.327  1.00  0.00           C
ATOM    730  CE2 PHE A  37      63.950  81.770  92.318  1.00  0.00           C
ATOM    732  C   PHE A  37      68.090  82.210  93.358  1.00  0.00           C
ATOM    733  O   PHE A  37      67.920  83.300  93.897  1.00  0.00           O
ATOM    734  N   ALA A  38      68.200  82.090  92.028  1.00  0.00           N
ATOM    736  CA  ALA A  38      68.030  83.210  91.138  1.00  0.00           C
ATOM    738  CB  ALA A  38      69.380  83.640  90.536  1.00  0.00           C
ATOM    742  C   ALA A  38      67.080  82.850  90.016  1.00  0.00           C
ATOM    743  O   ALA A  38      67.180  81.790  89.407  1.00  0.00           O
ATOM    744  N   TYR A  39      66.150  83.760  89.697  1.00  0.00           N
ATOM    746  CA  TYR A  39      65.310  83.650  88.528  1.00  0.00           C
ATOM    748  CB  TYR A  39      63.790  83.580  88.878  1.00  0.00           C
ATOM    751  CG  TYR A  39      62.870  83.780  87.708  1.00  0.00           C
ATOM    752  CD1 TYR A  39      62.330  82.680  87.038  1.00  0.00           C
ATOM    754  CE1 TYR A  39      61.400  82.860  86.007  1.00  0.00           C
ATOM    756  CZ  TYR A  39      60.980  84.150  85.667  1.00  0.00           C
ATOM    757  OH  TYR A  39      60.000  84.290  84.678  1.00  0.00           O
ATOM    759  CD2 TYR A  39      62.460  85.080  87.348  1.00  0.00           C
ATOM    761  CE2 TYR A  39      61.520  85.260  86.318  1.00  0.00           C
ATOM    763  C   TYR A  39      65.630  84.830  87.656  1.00  0.00           C
ATOM    764  O   TYR A  39      65.700  85.970  88.118  1.00  0.00           O
ATOM    765  N   ILE A  40      65.860  84.580  86.378  1.00  0.00           N
ATOM    767  CA  ILE A  40      66.130  85.640  85.438  1.00  0.00           C
ATOM    769  CB  ILE A  40      67.590  85.720  85.037  1.00  0.00           C
ATOM    771  CG2 ILE A  40      67.780  86.710  83.867  1.00  0.00           C
ATOM    775  CG1 ILE A  40      68.430  86.110  86.266  1.00  0.00           C
ATOM    778  CD  ILE A  40      69.920  86.270  85.947  1.00  0.00           C
ATOM    782  C   ILE A  40      65.250  85.420  84.258  1.00  0.00           C
ATOM    783  O   ILE A  40      65.210  84.350  83.658  1.00  0.00           O
ATOM    784  N   SER A  41      64.530  86.480  83.887  1.00  0.00           N
ATOM    786  CA  SER A  41      63.760  86.610  82.677  1.00  0.00           C
ATOM    788  CB  SER A  41      62.250  86.310  82.938  1.00  0.00           C
ATOM    791  OG  SER A  41      61.370  86.750  81.898  1.00  0.00           O
ATOM    793  C   SER A  41      64.020  88.030  82.248  1.00  0.00           C
ATOM    794  O   SER A  41      64.550  88.840  83.008  1.00  0.00           O
ATOM    795  N   ASP A  42      63.640  88.400  81.017  1.00  0.00           N
ATOM    797  CA  ASP A  42      63.570  89.790  80.638  1.00  0.00           C
ATOM    799  CB  ASP A  42      63.160  89.870  79.138  1.00  0.00           C
ATOM    802  CG  ASP A  42      64.300  89.330  78.287  1.00  0.00           C
ATOM    803  OD1 ASP A  42      65.440  89.850  78.447  1.00  0.00           O
ATOM    804  OD2 ASP A  42      64.050  88.430  77.447  1.00  0.00           O
ATOM    805  C   ASP A  42      62.640  90.570  81.598  1.00  0.00           C
ATOM    806  O   ASP A  42      63.020  91.630  82.087  1.00  0.00           O
ATOM    807  N   GLN A  43      61.480  89.980  81.968  1.00  0.00           N
ATOM    809  CA  GLN A  43      60.460  90.620  82.798  1.00  0.00           C
ATOM    811  CB  GLN A  43      59.240  89.640  82.868  1.00  0.00           C
ATOM    814  CG  GLN A  43      58.080  90.020  83.827  1.00  0.00           C
ATOM    817  CD  GLN A  43      57.040  88.910  84.098  1.00  0.00           C
ATOM    818  OE1 GLN A  43      56.030  89.150  84.767  1.00  0.00           O
ATOM    819  NE2 GLN A  43      57.320  87.670  83.626  1.00  0.00           N
ATOM    822  C   GLN A  43      60.920  91.000  84.188  1.00  0.00           C
ATOM    823  O   GLN A  43      60.680  92.100  84.707  1.00  0.00           O
ATOM    824  N   GLN A  44      61.620  90.060  84.837  1.00  0.00           N
ATOM    826  CA  GLN A  44      61.950  90.150  86.238  1.00  0.00           C
ATOM    828  CB  GLN A  44      60.820  89.560  87.108  1.00  0.00           C
ATOM    831  CG  GLN A  44      61.090  89.700  88.626  1.00  0.00           C
ATOM    834  CD  GLN A  44      60.010  89.040  89.477  1.00  0.00           C
ATOM    835  OE1 GLN A  44      59.020  89.680  89.827  1.00  0.00           O
ATOM    836  NE2 GLN A  44      60.240  87.760  89.848  1.00  0.00           N
ATOM    839  C   GLN A  44      63.250  89.410  86.518  1.00  0.00           C
ATOM    840  O   GLN A  44      63.490  88.330  85.967  1.00  0.00           O
ATOM    841  N   LYS A  45      64.100  89.960  87.397  1.00  0.00           N
ATOM    843  CA  LYS A  45      65.260  89.290  87.957  1.00  0.00           C
ATOM    845  CB  LYS A  45      66.620  90.000  87.688  1.00  0.00           C
ATOM    848  CG  LYS A  45      67.150  89.960  86.247  1.00  0.00           C
ATOM    851  CD  LYS A  45      66.260  90.730  85.257  1.00  0.00           C
ATOM    854  CE  LYS A  45      66.830  90.900  83.848  1.00  0.00           C
ATOM    857  NZ  LYS A  45      65.780  91.530  83.027  1.00  0.00           N
ATOM    861  C   LYS A  45      65.080  89.200  89.458  1.00  0.00           C
ATOM    862  O   LYS A  45      65.020  90.230  90.128  1.00  0.00           O
ATOM    863  N   VAL A  46      65.020  87.980  89.988  1.00  0.00           N
ATOM    865  CA  VAL A  46      64.760  87.700  91.387  1.00  0.00           C
ATOM    867  CB  VAL A  46      63.510  86.820  91.527  1.00  0.00           C
ATOM    869  CG1 VAL A  46      63.770  85.370  91.997  1.00  0.00           C
ATOM    873  CG2 VAL A  46      62.530  87.500  92.488  1.00  0.00           C
ATOM    877  C   VAL A  46      65.990  87.020  91.938  1.00  0.00           C
ATOM    878  O   VAL A  46      66.590  86.190  91.247  1.00  0.00           O
ATOM    879  N   TYR A  47      66.420  87.360  93.167  1.00  0.00           N
ATOM    881  CA  TYR A  47      67.570  86.750  93.798  1.00  0.00           C
ATOM    883  CB  TYR A  47      68.860  87.600  93.727  1.00  0.00           C
ATOM    886  CG  TYR A  47      69.330  87.830  92.318  1.00  0.00           C
ATOM    887  CD1 TYR A  47      68.910  88.980  91.627  1.00  0.00           C
ATOM    889  CE1 TYR A  47      69.490  89.310  90.396  1.00  0.00           C
ATOM    891  CZ  TYR A  47      70.480  88.490  89.848  1.00  0.00           C
ATOM    892  OH  TYR A  47      71.100  88.940  88.668  1.00  0.00           O
ATOM    894  CD2 TYR A  47      70.300  86.990  91.747  1.00  0.00           C
ATOM    896  CE2 TYR A  47      70.870  87.310  90.497  1.00  0.00           C
ATOM    898  C   TYR A  47      67.240  86.570  95.268  1.00  0.00           C
ATOM    899  O   TYR A  47      66.840  87.520  95.947  1.00  0.00           O
ATOM    900  N   ALA A  48      67.410  85.370  95.818  1.00  0.00           N
ATOM    902  CA  ALA A  48      67.130  85.140  97.208  1.00  0.00           C
ATOM    904  CB  ALA A  48      65.630  84.940  97.507  1.00  0.00           C
ATOM    908  C   ALA A  48      67.850  83.920  97.687  1.00  0.00           C
ATOM    909  O   ALA A  48      68.260  83.030  96.938  1.00  0.00           O
ATOM    910  N   ARG A  49      67.980  83.830  99.007  1.00  0.00           N
ATOM    912  CA  ARG A  49      68.240  82.590  99.667  1.00  0.00           C
ATOM    914  CB  ARG A  49      68.550  82.930 101.138  1.00  0.00           C
ATOM    917  CG  ARG A  49      69.020  81.730 101.947  1.00  0.00           C
ATOM    920  CD  ARG A  49      70.410  81.290 101.507  1.00  0.00           C
ATOM    923  NE  ARG A  49      70.580  79.920 102.047  1.00  0.00           N
ATOM    925  CZ  ARG A  49      71.670  79.200 101.868  1.00  0.00           C
ATOM    926  NH1 ARG A  49      72.610  79.470 100.998  1.00  0.00           N
ATOM    929  NH2 ARG A  49      71.920  78.230 102.708  1.00  0.00           N
ATOM    932  C   ARG A  49      67.040  81.650  99.568  1.00  0.00           C
ATOM    933  O   ARG A  49      65.900  82.070  99.788  1.00  0.00           O
ATOM    934  N   PHE A  50      67.230  80.350  99.258  1.00  0.00           N
ATOM    936  CA  PHE A  50      66.120  79.420  99.298  1.00  0.00           C
ATOM    938  CB  PHE A  50      65.860  78.660  97.957  1.00  0.00           C
ATOM    941  CG  PHE A  50      66.870  77.580  97.708  1.00  0.00           C
ATOM    942  CD1 PHE A  50      68.010  77.860  96.968  1.00  0.00           C
ATOM    944  CE1 PHE A  50      68.960  76.870  96.738  1.00  0.00           C
ATOM    946  CZ  PHE A  50      68.790  75.590  97.278  1.00  0.00           C
ATOM    948  CD2 PHE A  50      66.680  76.280  98.218  1.00  0.00           C
ATOM    950  CE2 PHE A  50      67.640  75.290  98.008  1.00  0.00           C
ATOM    952  C   PHE A  50      66.300  78.430 100.427  1.00  0.00           C
ATOM    953  O   PHE A  50      67.390  78.150 100.937  1.00  0.00           O
ATOM    954  N   PHE A  51      65.150  77.840 100.788  1.00  0.00           N
ATOM    956  CA  PHE A  51      65.060  76.670 101.607  1.00  0.00           C
ATOM    958  CB  PHE A  51      64.570  77.180 102.988  1.00  0.00           C
ATOM    961  CG  PHE A  51      64.510  76.110 104.007  1.00  0.00           C
ATOM    962  CD1 PHE A  51      65.690  75.610 104.577  1.00  0.00           C
ATOM    964  CE1 PHE A  51      65.660  74.500 105.438  1.00  0.00           C
ATOM    966  CZ  PHE A  51      64.430  73.890 105.718  1.00  0.00           C
ATOM    968  CD2 PHE A  51      63.290  75.550 104.378  1.00  0.00           C
ATOM    970  CE2 PHE A  51      63.250  74.400 105.166  1.00  0.00           C
ATOM    972  C   PHE A  51      64.090  75.700 100.928  1.00  0.00           C
ATOM    973  O   PHE A  51      62.930  76.020 100.676  1.00  0.00           O
ATOM    974  N   TRP A  52      64.550  74.470 100.608  1.00  0.00           N
ATOM    976  CA  TRP A  52      63.760  73.420  99.958  1.00  0.00           C
ATOM    978  CB  TRP A  52      64.430  72.870  98.647  1.00  0.00           C
ATOM    981  CG  TRP A  52      63.650  71.890  97.798  1.00  0.00           C
ATOM    982  CD1 TRP A  52      63.700  70.530  97.927  1.00  0.00           C
ATOM    984  NE1 TRP A  52      62.780  69.950  97.087  1.00  0.00           N
ATOM    986  CE2 TRP A  52      62.140  70.900  96.367  1.00  0.00           C
ATOM    987  CD2 TRP A  52      62.670  72.150  96.767  1.00  0.00           C
ATOM    988  CE3 TRP A  52      62.110  73.310  96.227  1.00  0.00           C
ATOM    990  CZ3 TRP A  52      61.060  73.210  95.306  1.00  0.00           C
ATOM    992  CZ2 TRP A  52      61.080  70.800  95.478  1.00  0.00           C
ATOM    994  CH2 TRP A  52      60.560  71.970  94.938  1.00  0.00           C
ATOM    996  C   TRP A  52      63.690  72.280 100.958  1.00  0.00           C
ATOM    997  O   TRP A  52      64.660  71.950 101.626  1.00  0.00           O
ATOM    998  N   GLN A  53      62.520  71.640 101.087  1.00  0.00           N
ATOM   1000  CA  GLN A  53      62.320  70.550 102.008  1.00  0.00           C
ATOM   1002  CB  GLN A  53      61.690  71.000 103.347  1.00  0.00           C
ATOM   1005  CG  GLN A  53      61.330  69.850 104.337  1.00  0.00           C
ATOM   1008  CD  GLN A  53      60.660  70.440 105.578  1.00  0.00           C
ATOM   1009  OE1 GLN A  53      61.100  71.460 106.107  1.00  0.00           O
ATOM   1010  NE2 GLN A  53      59.540  69.840 106.048  1.00  0.00           N
ATOM   1013  C   GLN A  53      61.370  69.610 101.327  1.00  0.00           C
ATOM   1014  O   GLN A  53      60.350  70.050 100.797  1.00  0.00           O
ATOM   1015  N   GLN A  54      61.660  68.310 101.337  1.00  0.00           N
ATOM   1017  CA  GLN A  54      60.790  67.320 100.768  1.00  0.00           C
ATOM   1019  CB  GLN A  54      61.300  66.760  99.417  1.00  0.00           C
ATOM   1022  CG  GLN A  54      60.510  67.400  98.268  1.00  0.00           C
ATOM   1025  CD  GLN A  54      60.750  66.800  96.898  1.00  0.00           C
ATOM   1026  OE1 GLN A  54      61.060  67.540  95.967  1.00  0.00           O
ATOM   1027  NE2 GLN A  54      60.550  65.480  96.738  1.00  0.00           N
ATOM   1030  C   GLN A  54      60.470  66.220 101.718  1.00  0.00           C
ATOM   1031  O   GLN A  54      61.270  65.800 102.558  1.00  0.00           O
ATOM   1032  N   THR A  55      59.260  65.690 101.537  1.00  0.00           N
ATOM   1034  CA  THR A  55      58.840  64.450 102.127  1.00  0.00           C
ATOM   1036  CB  THR A  55      57.790  64.610 103.197  1.00  0.00           C
ATOM   1038  OG1 THR A  55      58.380  65.250 104.317  1.00  0.00           O
ATOM   1040  CG2 THR A  55      57.310  63.230 103.657  1.00  0.00           C
ATOM   1044  C   THR A  55      58.300  63.590 101.038  1.00  0.00           C
ATOM   1045  O   THR A  55      57.300  63.930 100.387  1.00  0.00           O
ATOM   1046  N   GLY A  56      58.960  62.440 100.788  1.00  0.00           N
ATOM   1048  CA  GLY A  56      58.720  61.570  99.658  1.00  0.00           C
ATOM   1051  C   GLY A  56      58.760  62.280  98.337  1.00  0.00           C
ATOM   1052  O   GLY A  56      59.340  63.360  98.197  1.00  0.00           O
ATOM   1053  N   GLN A  57      58.140  61.680  97.307  1.00  0.00           N
ATOM   1055  CA  GLN A  57      58.140  62.310  96.007  1.00  0.00           C
ATOM   1057  CB  GLN A  57      57.940  61.230  94.918  1.00  0.00           C
ATOM   1060  CG  GLN A  57      59.030  60.140  94.947  1.00  0.00           C
ATOM   1063  CD  GLN A  57      60.390  60.770  95.198  1.00  0.00           C
ATOM   1064  OE1 GLN A  57      61.030  60.530  96.217  1.00  0.00           O
ATOM   1065  NE2 GLN A  57      60.850  61.610  94.258  1.00  0.00           N
ATOM   1068  C   GLN A  57      57.130  63.420  95.858  1.00  0.00           C
ATOM   1069  O   GLN A  57      57.340  64.370  95.128  1.00  0.00           O
ATOM   1070  N   ASP A  58      56.000  63.380  96.548  1.00  0.00           N
ATOM   1072  CA  ASP A  58      54.910  64.230  96.107  1.00  0.00           C
ATOM   1074  CB  ASP A  58      53.580  63.470  96.217  1.00  0.00           C
ATOM   1077  CG  ASP A  58      53.530  62.400  95.147  1.00  0.00           C
ATOM   1078  OD1 ASP A  58      53.910  62.680  93.987  1.00  0.00           O
ATOM   1079  OD2 ASP A  58      53.010  61.310  95.468  1.00  0.00           O
ATOM   1080  C   ASP A  58      54.800  65.570  96.828  1.00  0.00           C
ATOM   1081  O   ASP A  58      54.190  66.480  96.287  1.00  0.00           O
ATOM   1082  N   ARG A  59      55.410  65.770  98.017  1.00  0.00           N
ATOM   1084  CA  ARG A  59      55.130  66.960  98.797  1.00  0.00           C
ATOM   1086  CB  ARG A  59      54.160  66.740  99.988  1.00  0.00           C
ATOM   1089  CG  ARG A  59      54.610  65.710 101.057  1.00  0.00           C
ATOM   1092  CD  ARG A  59      54.080  64.290 100.847  1.00  0.00           C
ATOM   1095  NE  ARG A  59      52.600  64.370 101.068  1.00  0.00           N
ATOM   1097  CZ  ARG A  59      51.690  63.570 100.527  1.00  0.00           C
ATOM   1098  NH1 ARG A  59      51.950  62.540  99.748  1.00  0.00           N
ATOM   1101  NH2 ARG A  59      50.420  63.810 100.818  1.00  0.00           N
ATOM   1104  C   ARG A  59      56.380  67.670  99.277  1.00  0.00           C
ATOM   1105  O   ARG A  59      57.400  67.070  99.617  1.00  0.00           O
ATOM   1106  N   TYR A  60      56.320  69.010  99.277  1.00  0.00           N
ATOM   1108  CA  TYR A  60      57.500  69.830  99.417  1.00  0.00           C
ATOM   1110  CB  TYR A  60      58.290  69.890  98.078  1.00  0.00           C
ATOM   1113  CG  TYR A  60      57.530  70.480  96.938  1.00  0.00           C
ATOM   1114  CD1 TYR A  60      57.670  71.830  96.577  1.00  0.00           C
ATOM   1116  CE1 TYR A  60      56.990  72.320  95.457  1.00  0.00           C
ATOM   1118  CZ  TYR A  60      56.120  71.490  94.757  1.00  0.00           C
ATOM   1119  OH  TYR A  60      55.350  72.010  93.697  1.00  0.00           O
ATOM   1121  CD2 TYR A  60      56.700  69.640  96.178  1.00  0.00           C
ATOM   1123  CE2 TYR A  60      55.970  70.150  95.128  1.00  0.00           C
ATOM   1125  C   TYR A  60      57.080  71.190  99.928  1.00  0.00           C
ATOM   1126  O   TYR A  60      55.900  71.530  99.938  1.00  0.00           O
ATOM   1127  N   ARG A  61      58.040  72.000 100.408  1.00  0.00           N
ATOM   1129  CA  ARG A  61      57.810  73.400 100.697  1.00  0.00           C
ATOM   1131  CB  ARG A  61      57.750  73.740 102.217  1.00  0.00           C
ATOM   1134  CG  ARG A  61      57.570  75.240 102.558  1.00  0.00           C
ATOM   1137  CD  ARG A  61      58.720  75.910 103.297  1.00  0.00           C
ATOM   1140  NE  ARG A  61      58.710  75.500 104.748  1.00  0.00           N
ATOM   1142  CZ  ARG A  61      59.060  76.330 105.718  1.00  0.00           C
ATOM   1143  NH1 ARG A  61      59.530  77.520 105.446  1.00  0.00           N
ATOM   1146  NH2 ARG A  61      58.990  75.980 106.977  1.00  0.00           N
ATOM   1149  C   ARG A  61      58.940  74.200 100.137  1.00  0.00           C
ATOM   1150  O   ARG A  61      60.070  74.020 100.567  1.00  0.00           O
ATOM   1151  N   LEU A  62      58.700  75.150  99.218  1.00  0.00           N
ATOM   1153  CA  LEU A  62      59.690  76.110  98.837  1.00  0.00           C
ATOM   1155  CB  LEU A  62      59.610  76.450  97.318  1.00  0.00           C
ATOM   1158  CG  LEU A  62      60.520  77.590  96.837  1.00  0.00           C
ATOM   1160  CD1 LEU A  62      61.970  77.190  97.038  1.00  0.00           C
ATOM   1164  CD2 LEU A  62      60.260  77.950  95.357  1.00  0.00           C
ATOM   1168  C   LEU A  62      59.550  77.340  99.717  1.00  0.00           C
ATOM   1169  O   LEU A  62      58.440  77.810  99.997  1.00  0.00           O
ATOM   1170  N   LEU A  63      60.660  77.900 100.208  1.00  0.00           N
ATOM   1172  CA  LEU A  63      60.680  79.200 100.827  1.00  0.00           C
ATOM   1174  CB  LEU A  63      60.910  79.050 102.357  1.00  0.00           C
ATOM   1177  CG  LEU A  63      61.210  80.340 103.157  1.00  0.00           C
ATOM   1179  CD1 LEU A  63      59.920  81.120 103.437  1.00  0.00           C
ATOM   1183  CD2 LEU A  63      61.920  80.020 104.477  1.00  0.00           C
ATOM   1187  C   LEU A  63      61.800  80.010 100.208  1.00  0.00           C
ATOM   1188  O   LEU A  63      62.930  79.530 100.107  1.00  0.00           O
ATOM   1189  N   LEU A  64      61.520  81.250  99.778  1.00  0.00           N
ATOM   1191  CA  LEU A  64      62.520  82.180  99.298  1.00  0.00           C
ATOM   1193  CB  LEU A  64      62.180  82.700  97.876  1.00  0.00           C
ATOM   1196  CG  LEU A  64      62.060  81.590  96.817  1.00  0.00           C
ATOM   1198  CD1 LEU A  64      61.680  82.160  95.446  1.00  0.00           C
ATOM   1202  CD2 LEU A  64      63.370  80.800  96.667  1.00  0.00           C
ATOM   1206  C   LEU A  64      62.590  83.350 100.268  1.00  0.00           C
ATOM   1207  O   LEU A  64      61.590  84.030 100.508  1.00  0.00           O
ATOM   1208  N   THR A  65      63.770  83.610 100.858  1.00  0.00           N
ATOM   1210  CA  THR A  65      63.960  84.670 101.847  1.00  0.00           C
ATOM   1212  CB  THR A  65      64.480  84.230 103.218  1.00  0.00           C
ATOM   1214  OG1 THR A  65      65.720  83.540 103.188  1.00  0.00           O
ATOM   1216  CG2 THR A  65      63.480  83.250 103.837  1.00  0.00           C
ATOM   1220  C   THR A  65      64.870  85.750 101.318  1.00  0.00           C
ATOM   1221  O   THR A  65      65.890  85.520 100.688  1.00  0.00           O
ATOM   1222  N   ASN A  66      64.490  87.010 101.567  1.00  0.00           N
ATOM   1224  CA  ASN A  66      65.230  88.190 101.197  1.00  0.00           C
ATOM   1226  CB  ASN A  66      64.290  89.410 101.318  1.00  0.00           C
ATOM   1229  CG  ASN A  66      63.250  89.240 100.217  1.00  0.00           C
ATOM   1230  OD1 ASN A  66      63.570  88.680  99.177  1.00  0.00           O
ATOM   1231  ND2 ASN A  66      62.010  89.700 100.446  1.00  0.00           N
ATOM   1234  C   ASN A  66      66.430  88.390 102.108  1.00  0.00           C
ATOM   1235  O   ASN A  66      66.400  87.880 103.227  1.00  0.00           O
ATOM   1236  N   PRO A  67      67.450  89.180 101.747  1.00  0.00           N
ATOM   1237  CD  PRO A  67      67.600  89.840 100.438  1.00  0.00           C
ATOM   1240  CA  PRO A  67      68.650  89.350 102.568  1.00  0.00           C
ATOM   1242  CB  PRO A  67      69.620  90.150 101.667  1.00  0.00           C
ATOM   1245  CG  PRO A  67      68.720  90.860 100.657  1.00  0.00           C
ATOM   1248  C   PRO A  67      68.320  90.080 103.857  1.00  0.00           C
ATOM   1249  O   PRO A  67      69.060  89.980 104.837  1.00  0.00           O
ATOM   1250  N   LEU A  68      67.170  90.780 103.878  1.00  0.00           N
ATOM   1252  CA  LEU A  68      66.590  91.420 105.037  1.00  0.00           C
ATOM   1254  CB  LEU A  68      65.380  92.310 104.638  1.00  0.00           C
ATOM   1257  CG  LEU A  68      65.250  92.740 103.167  1.00  0.00           C
ATOM   1259  CD1 LEU A  68      63.770  93.020 102.868  1.00  0.00           C
ATOM   1263  CD2 LEU A  68      66.110  93.960 102.838  1.00  0.00           C
ATOM   1267  C   LEU A  68      66.090  90.400 106.057  1.00  0.00           C
ATOM   1268  O   LEU A  68      65.990  90.700 107.248  1.00  0.00           O
ATOM   1269  N   GLY A  69      65.790  89.170 105.608  1.00  0.00           N
ATOM   1271  CA  GLY A  69      65.180  88.100 106.387  1.00  0.00           C
ATOM   1274  C   GLY A  69      63.690  88.030 106.197  1.00  0.00           C
ATOM   1275  O   GLY A  69      62.980  87.310 106.898  1.00  0.00           O
ATOM   1276  N   SER A  70      63.170  88.780 105.217  1.00  0.00           N
ATOM   1278  CA  SER A  70      61.760  88.880 104.928  1.00  0.00           C
ATOM   1280  CB  SER A  70      61.400  90.210 104.238  1.00  0.00           C
ATOM   1283  OG  SER A  70      61.890  91.310 104.997  1.00  0.00           O
ATOM   1285  C   SER A  70      61.390  87.800 103.948  1.00  0.00           C
ATOM   1286  O   SER A  70      62.110  87.580 102.978  1.00  0.00           O
ATOM   1287  N   THR A  71      60.250  87.110 104.146  1.00  0.00           N
ATOM   1289  CA  THR A  71      59.750  86.160 103.157  1.00  0.00           C
ATOM   1291  CB  THR A  71      58.670  85.210 103.678  1.00  0.00           C
ATOM   1293  OG1 THR A  71      59.150  84.520 104.818  1.00  0.00           O
ATOM   1295  CG2 THR A  71      58.350  84.120 102.647  1.00  0.00           C
ATOM   1299  C   THR A  71      59.300  86.830 101.868  1.00  0.00           C
ATOM   1300  O   THR A  71      58.510  87.780 101.868  1.00  0.00           O
ATOM   1301  N   GLU A  72      59.850  86.350 100.748  1.00  0.00           N
ATOM   1303  CA  GLU A  72      59.570  86.830  99.417  1.00  0.00           C
ATOM   1305  CB  GLU A  72      60.890  86.760  98.626  1.00  0.00           C
ATOM   1308  CG  GLU A  72      60.810  87.330  97.197  1.00  0.00           C
ATOM   1311  CD  GLU A  72      60.660  88.850  97.127  1.00  0.00           C
ATOM   1312  OE1 GLU A  72      60.640  89.530  98.176  1.00  0.00           O
ATOM   1313  OE2 GLU A  72      60.570  89.350  95.977  1.00  0.00           O
ATOM   1314  C   GLU A  72      58.560  85.920  98.747  1.00  0.00           C
ATOM   1315  O   GLU A  72      57.680  86.350  98.008  1.00  0.00           O
ATOM   1316  N   LEU A  73      58.680  84.610  99.018  1.00  0.00           N
ATOM   1318  CA  LEU A  73      57.750  83.640  98.517  1.00  0.00           C
ATOM   1320  CB  LEU A  73      58.200  83.110  97.138  1.00  0.00           C
ATOM   1323  CG  LEU A  73      57.160  82.270  96.367  1.00  0.00           C
ATOM   1325  CD1 LEU A  73      56.020  83.160  95.867  1.00  0.00           C
ATOM   1329  CD2 LEU A  73      57.790  81.550  95.166  1.00  0.00           C
ATOM   1333  C   LEU A  73      57.710  82.510  99.527  1.00  0.00           C
ATOM   1334  O   LEU A  73      58.740  82.100 100.058  1.00  0.00           O
ATOM   1335  N   GLU A  74      56.510  81.960  99.788  1.00  0.00           N
ATOM   1337  CA  GLU A  74      56.350  80.740 100.548  1.00  0.00           C
ATOM   1339  CB  GLU A  74      55.750  81.030 101.938  1.00  0.00           C
ATOM   1342  CG  GLU A  74      56.450  80.240 103.057  1.00  0.00           C
ATOM   1345  CD  GLU A  74      55.960  78.810 103.277  1.00  0.00           C
ATOM   1346  OE1 GLU A  74      54.920  78.390 102.717  1.00  0.00           O
ATOM   1347  OE2 GLU A  74      56.600  78.170 104.158  1.00  0.00           O
ATOM   1348  C   GLU A  74      55.420  79.860  99.767  1.00  0.00           C
ATOM   1349  O   GLU A  74      54.390  80.330  99.286  1.00  0.00           O
ATOM   1350  N   LEU A  75      55.780  78.600  99.547  1.00  0.00           N
ATOM   1352  CA  LEU A  75      55.020  77.660  98.766  1.00  0.00           C
ATOM   1354  CB  LEU A  75      55.720  77.470  97.397  1.00  0.00           C
ATOM   1357  CG  LEU A  75      55.110  76.460  96.397  1.00  0.00           C
ATOM   1359  CD1 LEU A  75      55.560  75.010  96.618  1.00  0.00           C
ATOM   1363  CD2 LEU A  75      53.590  76.500  96.357  1.00  0.00           C
ATOM   1367  C   LEU A  75      55.000  76.340  99.498  1.00  0.00           C
ATOM   1368  O   LEU A  75      56.030  75.710  99.658  1.00  0.00           O
ATOM   1369  N   ASN A  76      53.820  75.850  99.888  1.00  0.00           N
ATOM   1371  CA  ASN A  76      53.630  74.470 100.277  1.00  0.00           C
ATOM   1373  CB  ASN A  76      52.780  74.370 101.548  1.00  0.00           C
ATOM   1376  CG  ASN A  76      53.530  74.830 102.787  1.00  0.00           C
ATOM   1377  OD1 ASN A  76      53.130  75.800 103.428  1.00  0.00           O
ATOM   1378  ND2 ASN A  76      54.490  74.010 103.248  1.00  0.00           N
ATOM   1381  C   ASN A  76      52.830  73.750  99.207  1.00  0.00           C
ATOM   1382  O   ASN A  76      51.750  74.200  98.848  1.00  0.00           O
ATOM   1383  N   ALA A  77      53.310  72.590  98.727  1.00  0.00           N
ATOM   1385  CA  ALA A  77      52.580  71.770  97.787  1.00  0.00           C
ATOM   1387  CB  ALA A  77      53.320  71.750  96.448  1.00  0.00           C
ATOM   1391  C   ALA A  77      52.400  70.350  98.288  1.00  0.00           C
ATOM   1392  O   ALA A  77      53.310  69.720  98.818  1.00  0.00           O
ATOM   1393  N   GLN A  78      51.160  69.830  98.157  1.00  0.00           N
ATOM   1395  CA  GLN A  78      50.760  68.460  98.388  1.00  0.00           C
ATOM   1397  CB  GLN A  78      49.720  68.330  99.557  1.00  0.00           C
ATOM   1400  CG  GLN A  78      50.170  68.800 100.967  1.00  0.00           C
ATOM   1403  CD  GLN A  78      49.940  70.280 101.308  1.00  0.00           C
ATOM   1404  OE1 GLN A  78      48.990  70.670 101.998  1.00  0.00           O
ATOM   1405  NE2 GLN A  78      50.910  71.150 100.917  1.00  0.00           N
ATOM   1408  C   GLN A  78      50.030  68.100  97.097  1.00  0.00           C
ATOM   1409  O   GLN A  78      49.350  68.990  96.607  1.00  0.00           O
ATOM   1410  N   PRO A  79      50.130  66.910  96.497  1.00  0.00           N
ATOM   1411  CD  PRO A  79      50.620  65.720  97.197  1.00  0.00           C
ATOM   1414  CA  PRO A  79      49.310  66.480  95.357  1.00  0.00           C
ATOM   1416  CB  PRO A  79      48.660  65.240  95.928  1.00  0.00           C
ATOM   1419  CG  PRO A  79      49.890  64.550  96.507  1.00  0.00           C
ATOM   1422  C   PRO A  79      48.390  67.410  94.577  1.00  0.00           C
ATOM   1423  O   PRO A  79      48.900  68.060  93.668  1.00  0.00           O
ATOM   1424  N   GLY A  80      47.070  67.480  94.867  1.00  0.00           N
ATOM   1426  CA  GLY A  80      46.190  68.480  94.277  1.00  0.00           C
ATOM   1429  C   GLY A  80      45.730  69.490  95.298  1.00  0.00           C
ATOM   1430  O   GLY A  80      44.550  69.800  95.396  1.00  0.00           O
ATOM   1431  N   ASN A  81      46.660  70.000  96.126  1.00  0.00           N
ATOM   1433  CA  ASN A  81      46.410  71.160  96.968  1.00  0.00           C
ATOM   1435  CB  ASN A  81      45.630  70.860  98.277  1.00  0.00           C
ATOM   1438  CG  ASN A  81      45.410  72.060  99.196  1.00  0.00           C
ATOM   1439  OD1 ASN A  81      45.550  73.230  98.848  1.00  0.00           O
ATOM   1440  ND2 ASN A  81      45.050  71.760 100.468  1.00  0.00           N
ATOM   1443  C   ASN A  81      47.710  71.870  97.288  1.00  0.00           C
ATOM   1444  O   ASN A  81      48.610  71.350  97.946  1.00  0.00           O
ATOM   1445  N   VAL A  82      47.780  73.140  96.878  1.00  0.00           N
ATOM   1447  CA  VAL A  82      48.970  73.940  96.957  1.00  0.00           C
ATOM   1449  CB  VAL A  82      49.590  74.080  95.578  1.00  0.00           C
ATOM   1451  CG1 VAL A  82      50.880  74.890  95.688  1.00  0.00           C
ATOM   1455  CG2 VAL A  82      49.900  72.680  94.988  1.00  0.00           C
ATOM   1459  C   VAL A  82      48.600  75.270  97.587  1.00  0.00           C
ATOM   1460  O   VAL A  82      47.560  75.860  97.327  1.00  0.00           O
ATOM   1461  N   GLN A  83      49.450  75.750  98.517  1.00  0.00           N
ATOM   1463  CA  GLN A  83      49.270  76.970  99.267  1.00  0.00           C
ATOM   1465  CB  GLN A  83      49.110  76.740 100.797  1.00  0.00           C
ATOM   1468  CG  GLN A  83      48.030  75.700 101.188  1.00  0.00           C
ATOM   1471  CD  GLN A  83      48.570  74.270 101.227  1.00  0.00           C
ATOM   1472  OE1 GLN A  83      49.370  73.900 102.108  1.00  0.00           O
ATOM   1473  NE2 GLN A  83      48.110  73.410 100.287  1.00  0.00           N
ATOM   1476  C   GLN A  83      50.480  77.850  99.067  1.00  0.00           C
ATOM   1477  O   GLN A  83      51.610  77.450  99.358  1.00  0.00           O
ATOM   1478  N   LEU A  84      50.260  79.090  98.607  1.00  0.00           N
ATOM   1480  CA  LEU A  84      51.320  80.020  98.327  1.00  0.00           C
ATOM   1482  CB  LEU A  84      51.400  80.400  96.828  1.00  0.00           C
ATOM   1485  CG  LEU A  84      52.680  81.190  96.437  1.00  0.00           C
ATOM   1487  CD1 LEU A  84      53.800  80.210  96.087  1.00  0.00           C
ATOM   1491  CD2 LEU A  84      52.440  82.190  95.306  1.00  0.00           C
ATOM   1495  C   LEU A  84      51.080  81.260  99.158  1.00  0.00           C
ATOM   1496  O   LEU A  84      49.940  81.710  99.298  1.00  0.00           O
ATOM   1497  N   VAL A  85      52.140  81.840  99.727  1.00  0.00           N
ATOM   1499  CA  VAL A  85      52.160  83.210 100.208  1.00  0.00           C
ATOM   1501  CB  VAL A  85      52.660  83.320 101.637  1.00  0.00           C
ATOM   1503  CG1 VAL A  85      52.580  84.780 102.138  1.00  0.00           C
ATOM   1507  CG2 VAL A  85      51.810  82.410 102.537  1.00  0.00           C
ATOM   1511  C   VAL A  85      53.080  83.980  99.298  1.00  0.00           C
ATOM   1512  O   VAL A  85      54.250  83.630  99.137  1.00  0.00           O
ATOM   1513  N   ASP A  86      52.560  85.030  98.638  1.00  0.00           N
ATOM   1515  CA  ASP A  86      53.330  85.880  97.777  1.00  0.00           C
ATOM   1517  CB  ASP A  86      52.440  86.540  96.688  1.00  0.00           C
ATOM   1520  CG  ASP A  86      51.350  87.470  97.197  1.00  0.00           C
ATOM   1521  OD1 ASP A  86      51.290  87.750  98.417  1.00  0.00           O
ATOM   1522  OD2 ASP A  86      50.570  87.950  96.337  1.00  0.00           O
ATOM   1523  C   ASP A  86      54.140  86.910  98.548  1.00  0.00           C
ATOM   1524  O   ASP A  86      54.090  87.050  99.767  1.00  0.00           O
ATOM   1525  N   ASN A  87      54.920  87.710  97.798  1.00  0.00           N
ATOM   1527  CA  ASN A  87      55.700  88.790  98.358  1.00  0.00           C
ATOM   1529  CB  ASN A  87      56.580  89.440  97.257  1.00  0.00           C
ATOM   1532  CG  ASN A  87      57.550  90.460  97.827  1.00  0.00           C
ATOM   1533  OD1 ASN A  87      57.730  91.580  97.337  1.00  0.00           O
ATOM   1534  ND2 ASN A  87      58.150  90.140  98.997  1.00  0.00           N
ATOM   1537  C   ASN A  87      54.850  89.820  99.098  1.00  0.00           C
ATOM   1538  O   ASN A  87      55.300  90.460 100.058  1.00  0.00           O
ATOM   1539  N   LYS A  88      53.580  90.000  98.697  1.00  0.00           N
ATOM   1541  CA  LYS A  88      52.670  90.940  99.328  1.00  0.00           C
ATOM   1543  CB  LYS A  88      51.460  91.240  98.408  1.00  0.00           C
ATOM   1546  CG  LYS A  88      51.840  91.920  97.077  1.00  0.00           C
ATOM   1549  CD  LYS A  88      52.640  93.210  97.307  1.00  0.00           C
ATOM   1552  CE  LYS A  88      52.890  94.000  96.028  1.00  0.00           C
ATOM   1555  NZ  LYS A  88      53.680  95.200  96.348  1.00  0.00           N
ATOM   1559  C   LYS A  88      52.160  90.480 100.676  1.00  0.00           C
ATOM   1560  O   LYS A  88      51.620  91.270 101.458  1.00  0.00           O
ATOM   1561  N   GLY A  89      52.350  89.170 100.998  1.00  0.00           N
ATOM   1563  CA  GLY A  89      51.900  88.540 102.227  1.00  0.00           C
ATOM   1566  C   GLY A  89      50.490  88.050 102.127  1.00  0.00           C
ATOM   1567  O   GLY A  89      49.830  87.810 103.137  1.00  0.00           O
ATOM   1568  N   GLN A  90      49.980  87.880 100.908  1.00  0.00           N
ATOM   1570  CA  GLN A  90      48.640  87.440 100.637  1.00  0.00           C
ATOM   1572  CB  GLN A  90      48.070  88.180  99.387  1.00  0.00           C
ATOM   1575  CG  GLN A  90      48.060  89.730  99.518  1.00  0.00           C
ATOM   1578  CD  GLN A  90      47.380  90.410  98.318  1.00  0.00           C
ATOM   1579  OE1 GLN A  90      47.970  90.820  97.307  1.00  0.00           O
ATOM   1580  NE2 GLN A  90      46.050  90.600  98.428  1.00  0.00           N
ATOM   1583  C   GLN A  90      48.700  85.950 100.387  1.00  0.00           C
ATOM   1584  O   GLN A  90      49.450  85.470  99.547  1.00  0.00           O
ATOM   1585  N   ARG A  91      47.920  85.140 101.147  1.00  0.00           N
ATOM   1587  CA  ARG A  91      48.000  83.700 100.998  1.00  0.00           C
ATOM   1589  CB  ARG A  91      47.990  82.920 102.337  1.00  0.00           C
ATOM   1592  CG  ARG A  91      46.640  82.800 103.067  1.00  0.00           C
ATOM   1595  CD  ARG A  91      46.700  81.870 104.277  1.00  0.00           C
ATOM   1598  NE  ARG A  91      46.850  80.480 103.727  1.00  0.00           N
ATOM   1600  CZ  ARG A  91      47.120  79.410 104.468  1.00  0.00           C
ATOM   1601  NH1 ARG A  91      47.270  79.490 105.768  1.00  0.00           N
ATOM   1604  NH2 ARG A  91      47.320  78.260 103.867  1.00  0.00           N
ATOM   1607  C   ARG A  91      46.890  83.210 100.098  1.00  0.00           C
ATOM   1608  O   ARG A  91      45.730  83.590 100.228  1.00  0.00           O
ATOM   1609  N   TYR A  92      47.250  82.330  99.146  1.00  0.00           N
ATOM   1611  CA  TYR A  92      46.350  81.740  98.188  1.00  0.00           C
ATOM   1613  CB  TYR A  92      46.680  82.180  96.738  1.00  0.00           C
ATOM   1616  CG  TYR A  92      46.420  83.660  96.567  1.00  0.00           C
ATOM   1617  CD1 TYR A  92      47.410  84.590  96.917  1.00  0.00           C
ATOM   1619  CE1 TYR A  92      47.190  85.970  96.747  1.00  0.00           C
ATOM   1621  CZ  TYR A  92      45.990  86.430  96.217  1.00  0.00           C
ATOM   1622  OH  TYR A  92      45.800  87.820  96.077  1.00  0.00           O
ATOM   1624  CD2 TYR A  92      45.200  84.130  96.038  1.00  0.00           C
ATOM   1626  CE2 TYR A  92      44.990  85.510  95.858  1.00  0.00           C
ATOM   1628  C   TYR A  92      46.370  80.220  98.297  1.00  0.00           C
ATOM   1629  O   TYR A  92      47.330  79.630  98.778  1.00  0.00           O
ATOM   1630  N   THR A  93      45.280  79.530  97.868  1.00  0.00           N
ATOM   1632  CA  THR A  93      45.200  78.070  97.838  1.00  0.00           C
ATOM   1634  CB  THR A  93      44.440  77.380  98.997  1.00  0.00           C
ATOM   1636  OG1 THR A  93      43.060  77.700  99.088  1.00  0.00           O
ATOM   1638  CG2 THR A  93      45.070  77.790 100.338  1.00  0.00           C
ATOM   1642  C   THR A  93      44.580  77.640  96.527  1.00  0.00           C
ATOM   1643  O   THR A  93      43.640  78.270  96.048  1.00  0.00           O
ATOM   1644  N   ALA A  94      45.110  76.570  95.898  1.00  0.00           N
ATOM   1646  CA  ALA A  94      44.630  76.080  94.627  1.00  0.00           C
ATOM   1648  CB  ALA A  94      45.080  76.970  93.467  1.00  0.00           C
ATOM   1652  C   ALA A  94      45.140  74.690  94.368  1.00  0.00           C
ATOM   1653  O   ALA A  94      45.760  74.080  95.236  1.00  0.00           O
ATOM   1654  N   ASP A  95      44.890  74.150  93.157  1.00  0.00           N
ATOM   1656  CA  ASP A  95      45.050  72.740  92.887  1.00  0.00           C
ATOM   1658  CB  ASP A  95      43.850  72.250  92.028  1.00  0.00           C
ATOM   1661  CG  ASP A  95      42.570  72.160  92.848  1.00  0.00           C
ATOM   1662  OD1 ASP A  95      42.560  72.480  94.067  1.00  0.00           O
ATOM   1663  OD2 ASP A  95      41.570  71.710  92.217  1.00  0.00           O
ATOM   1664  C   ASP A  95      46.380  72.350  92.217  1.00  0.00           C
ATOM   1665  O   ASP A  95      46.890  71.270  92.507  1.00  0.00           O
ATOM   1666  N   ASP A  96      47.020  73.200  91.367  1.00  0.00           N
ATOM   1668  CA  ASP A  96      48.330  72.880  90.817  1.00  0.00           C
ATOM   1670  CB  ASP A  96      48.280  72.480  89.307  1.00  0.00           C
ATOM   1673  CG  ASP A  96      49.600  71.890  88.818  1.00  0.00           C
ATOM   1674  OD1 ASP A  96      50.580  72.670  88.647  1.00  0.00           O
ATOM   1675  OD2 ASP A  96      49.700  70.640  88.738  1.00  0.00           O
ATOM   1676  C   ASP A  96      49.380  73.950  91.126  1.00  0.00           C
ATOM   1677  O   ASP A  96      49.170  75.170  91.057  1.00  0.00           O
ATOM   1678  N   ALA A  97      50.580  73.480  91.537  1.00  0.00           N
ATOM   1680  CA  ALA A  97      51.740  74.270  91.857  1.00  0.00           C
ATOM   1682  CB  ALA A  97      52.840  73.340  92.397  1.00  0.00           C
ATOM   1686  C   ALA A  97      52.330  75.120  90.727  1.00  0.00           C
ATOM   1687  O   ALA A  97      52.670  76.290  90.947  1.00  0.00           O
ATOM   1688  N   GLU A  98      52.480  74.560  89.508  1.00  0.00           N
ATOM   1690  CA  GLU A  98      53.000  75.270  88.348  1.00  0.00           C
ATOM   1692  CB  GLU A  98      53.250  74.310  87.158  1.00  0.00           C
ATOM   1695  CG  GLU A  98      54.510  73.430  87.357  1.00  0.00           C
ATOM   1698  CD  GLU A  98      54.950  72.690  86.107  1.00  0.00           C
ATOM   1699  OE1 GLU A  98      54.390  72.920  84.997  1.00  0.00           O
ATOM   1700  OE2 GLU A  98      55.900  71.890  86.257  1.00  0.00           O
ATOM   1701  C   GLU A  98      52.130  76.420  87.887  1.00  0.00           C
ATOM   1702  O   GLU A  98      52.580  77.560  87.688  1.00  0.00           O
ATOM   1703  N   GLU A  99      50.810  76.170  87.747  1.00  0.00           N
ATOM   1705  CA  GLU A  99      49.870  77.210  87.397  1.00  0.00           C
ATOM   1707  CB  GLU A  99      48.500  76.590  87.047  1.00  0.00           C
ATOM   1710  CG  GLU A  99      47.680  76.160  88.278  1.00  0.00           C
ATOM   1713  CD  GLU A  99      46.370  75.470  87.957  1.00  0.00           C
ATOM   1714  OE1 GLU A  99      45.960  75.380  86.777  1.00  0.00           O
ATOM   1715  OE2 GLU A  99      45.690  75.180  88.987  1.00  0.00           O
ATOM   1716  C   GLU A  99      49.750  78.290  88.477  1.00  0.00           C
ATOM   1717  O   GLU A  99      49.690  79.490  88.176  1.00  0.00           O
ATOM   1718  N   MET A 100      49.780  77.920  89.788  1.00  0.00           N
ATOM   1720  CA  MET A 100      49.910  78.900  90.858  1.00  0.00           C
ATOM   1722  CB  MET A 100      49.910  78.240  92.257  1.00  0.00           C
ATOM   1725  CG  MET A 100      48.530  77.870  92.777  1.00  0.00           C
ATOM   1728  SD  MET A 100      48.570  77.260  94.477  1.00  0.00           S
ATOM   1729  CE  MET A 100      48.160  78.820  95.287  1.00  0.00           C
ATOM   1733  C   MET A 100      51.150  79.750  90.797  1.00  0.00           C
ATOM   1734  O   MET A 100      51.070  80.970  90.797  1.00  0.00           O
ATOM   1735  N   ILE A 101      52.360  79.150  90.718  1.00  0.00           N
ATOM   1737  CA  ILE A 101      53.570  79.950  90.718  1.00  0.00           C
ATOM   1739  CB  ILE A 101      54.820  79.120  90.977  1.00  0.00           C
ATOM   1741  CG2 ILE A 101      55.220  78.290  89.736  1.00  0.00           C
ATOM   1745  CG1 ILE A 101      55.960  80.020  91.507  1.00  0.00           C
ATOM   1748  CD  ILE A 101      57.100  79.240  92.178  1.00  0.00           C
ATOM   1752  C   ILE A 101      53.640  80.870  89.497  1.00  0.00           C
ATOM   1753  O   ILE A 101      53.940  82.060  89.617  1.00  0.00           O
ATOM   1754  N   GLY A 102      53.230  80.370  88.307  1.00  0.00           N
ATOM   1756  CA  GLY A 102      53.200  81.190  87.098  1.00  0.00           C
ATOM   1759  C   GLY A 102      52.250  82.360  87.127  1.00  0.00           C
ATOM   1760  O   GLY A 102      52.620  83.460  86.728  1.00  0.00           O
ATOM   1761  N   LYS A 103      51.000  82.200  87.607  1.00  0.00           N
ATOM   1763  CA  LYS A 103      50.060  83.300  87.737  1.00  0.00           C
ATOM   1765  CB  LYS A 103      48.620  82.770  87.947  1.00  0.00           C
ATOM   1768  CG  LYS A 103      47.550  83.880  87.877  1.00  0.00           C
ATOM   1771  CD  LYS A 103      46.150  83.320  87.607  1.00  0.00           C
ATOM   1774  CE  LYS A 103      45.010  84.360  87.628  1.00  0.00           C
ATOM   1777  NZ  LYS A 103      43.710  83.710  87.388  1.00  0.00           N
ATOM   1781  C   LYS A 103      50.350  84.250  88.887  1.00  0.00           C
ATOM   1782  O   LYS A 103      50.100  85.460  88.818  1.00  0.00           O
ATOM   1783  N   LEU A 104      50.840  83.720  90.016  1.00  0.00           N
ATOM   1785  CA  LEU A 104      50.850  84.490  91.247  1.00  0.00           C
ATOM   1787  CB  LEU A 104      50.740  83.550  92.467  1.00  0.00           C
ATOM   1790  CG  LEU A 104      49.380  82.810  92.587  1.00  0.00           C
ATOM   1792  CD1 LEU A 104      49.320  82.010  93.887  1.00  0.00           C
ATOM   1796  CD2 LEU A 104      48.170  83.740  92.507  1.00  0.00           C
ATOM   1800  C   LEU A 104      52.080  85.350  91.387  1.00  0.00           C
ATOM   1801  O   LEU A 104      51.970  86.510  91.807  1.00  0.00           O
ATOM   1802  N   THR A 105      53.260  84.820  91.028  1.00  0.00           N
ATOM   1804  CA  THR A 105      54.520  85.530  91.208  1.00  0.00           C
ATOM   1806  CB  THR A 105      55.490  84.740  92.117  1.00  0.00           C
ATOM   1808  OG1 THR A 105      56.680  85.450  92.418  1.00  0.00           O
ATOM   1810  CG2 THR A 105      55.950  83.410  91.527  1.00  0.00           C
ATOM   1814  C   THR A 105      55.140  85.900  89.876  1.00  0.00           C
ATOM   1815  O   THR A 105      56.160  86.570  89.807  1.00  0.00           O
ATOM   1816  N   GLY A 106      54.540  85.500  88.727  1.00  0.00           N
ATOM   1818  CA  GLY A 106      55.050  85.910  87.408  1.00  0.00           C
ATOM   1821  C   GLY A 106      56.320  85.210  86.987  1.00  0.00           C
ATOM   1822  O   GLY A 106      56.980  85.580  86.017  1.00  0.00           O
ATOM   1823  N   MET A 107      56.660  84.140  87.717  1.00  0.00           N
ATOM   1825  CA  MET A 107      57.750  83.250  87.418  1.00  0.00           C
ATOM   1827  CB  MET A 107      58.760  83.170  88.587  1.00  0.00           C
ATOM   1830  CG  MET A 107      59.290  84.510  89.118  1.00  0.00           C
ATOM   1833  SD  MET A 107      60.640  84.290  90.317  1.00  0.00           S
ATOM   1834  CE  MET A 107      59.670  84.090  91.828  1.00  0.00           C
ATOM   1838  C   MET A 107      57.140  81.880  87.207  1.00  0.00           C
ATOM   1839  O   MET A 107      56.730  81.240  88.188  1.00  0.00           O
ATOM   1840  N   PRO A 108      57.100  81.330  86.007  1.00  0.00           N
ATOM   1841  CD  PRO A 108      56.840  82.130  84.798  1.00  0.00           C
ATOM   1844  CA  PRO A 108      56.650  79.950  85.837  1.00  0.00           C
ATOM   1846  CB  PRO A 108      56.140  79.890  84.378  1.00  0.00           C
ATOM   1849  CG  PRO A 108      55.760  81.330  84.067  1.00  0.00           C
ATOM   1852  C   PRO A 108      57.820  79.010  86.057  1.00  0.00           C
ATOM   1853  O   PRO A 108      58.600  78.740  85.156  1.00  0.00           O
ATOM   1854  N   ILE A 109      57.970  78.520  87.298  1.00  0.00           N
ATOM   1856  CA  ILE A 109      58.960  77.500  87.617  1.00  0.00           C
ATOM   1858  CB  ILE A 109      59.520  77.600  89.048  1.00  0.00           C
ATOM   1860  CG2 ILE A 109      60.360  76.350  89.378  1.00  0.00           C
ATOM   1864  CG1 ILE A 109      60.450  78.820  89.217  1.00  0.00           C
ATOM   1867  CD  ILE A 109      59.710  80.130  89.468  1.00  0.00           C
ATOM   1871  C   ILE A 109      58.330  76.130  87.388  1.00  0.00           C
ATOM   1872  O   ILE A 109      57.210  75.930  87.868  1.00  0.00           O
ATOM   1873  N   PRO A 110      58.970  75.160  86.707  1.00  0.00           N
ATOM   1874  CD  PRO A 110      60.120  75.410  85.848  1.00  0.00           C
ATOM   1877  CA  PRO A 110      58.450  73.800  86.548  1.00  0.00           C
ATOM   1879  CB  PRO A 110      59.380  73.150  85.497  1.00  0.00           C
ATOM   1882  CG  PRO A 110      60.020  74.330  84.788  1.00  0.00           C
ATOM   1885  C   PRO A 110      58.470  72.990  87.827  1.00  0.00           C
ATOM   1886  O   PRO A 110      59.160  71.980  87.908  1.00  0.00           O
ATOM   1887  N   LEU A 111      57.740  73.400  88.878  1.00  0.00           N
ATOM   1889  CA  LEU A 111      57.760  72.740  90.167  1.00  0.00           C
ATOM   1891  CB  LEU A 111      56.930  73.510  91.217  1.00  0.00           C
ATOM   1894  CG  LEU A 111      57.440  74.910  91.618  1.00  0.00           C
ATOM   1896  CD1 LEU A 111      56.470  75.550  92.628  1.00  0.00           C
ATOM   1900  CD2 LEU A 111      58.840  74.860  92.248  1.00  0.00           C
ATOM   1904  C   LEU A 111      57.370  71.270  90.137  1.00  0.00           C
ATOM   1905  O   LEU A 111      57.970  70.450  90.848  1.00  0.00           O
ATOM   1906  N   ASN A 112      56.380  70.870  89.307  1.00  0.00           N
ATOM   1908  CA  ASN A 112      55.920  69.500  89.158  1.00  0.00           C
ATOM   1910  CB  ASN A 112      54.690  69.380  88.227  1.00  0.00           C
ATOM   1913  CG  ASN A 112      53.490  70.070  88.878  1.00  0.00           C
ATOM   1914  OD1 ASN A 112      53.420  70.230  90.098  1.00  0.00           O
ATOM   1915  ND2 ASN A 112      52.530  70.500  88.027  1.00  0.00           N
ATOM   1918  C   ASN A 112      57.020  68.560  88.717  1.00  0.00           C
ATOM   1919  O   ASN A 112      57.170  67.450  89.247  1.00  0.00           O
ATOM   1920  N   SER A 113      57.860  69.020  87.787  1.00  0.00           N
ATOM   1922  CA  SER A 113      59.080  68.330  87.418  1.00  0.00           C
ATOM   1924  CB  SER A 113      59.520  68.680  85.986  1.00  0.00           C
ATOM   1927  OG  SER A 113      58.570  68.130  85.068  1.00  0.00           O
ATOM   1929  C   SER A 113      60.240  68.560  88.377  1.00  0.00           C
ATOM   1930  O   SER A 113      61.010  67.640  88.647  1.00  0.00           O
ATOM   1931  N   LEU A 114      60.370  69.780  88.967  1.00  0.00           N
ATOM   1933  CA  LEU A 114      61.480  70.180  89.818  1.00  0.00           C
ATOM   1935  CB  LEU A 114      61.390  71.630  90.348  1.00  0.00           C
ATOM   1938  CG  LEU A 114      62.610  72.080  91.197  1.00  0.00           C
ATOM   1940  CD1 LEU A 114      63.890  72.060  90.348  1.00  0.00           C
ATOM   1944  CD2 LEU A 114      62.390  73.430  91.898  1.00  0.00           C
ATOM   1948  C   LEU A 114      61.660  69.280  91.007  1.00  0.00           C
ATOM   1949  O   LEU A 114      62.770  68.840  91.287  1.00  0.00           O
ATOM   1950  N   ARG A 115      60.550  68.910  91.658  1.00  0.00           N
ATOM   1952  CA  ARG A 115      60.410  67.830  92.628  1.00  0.00           C
ATOM   1954  CB  ARG A 115      58.900  67.480  92.688  1.00  0.00           C
ATOM   1957  CG  ARG A 115      58.540  66.010  92.988  1.00  0.00           C
ATOM   1960  CD  ARG A 115      57.180  65.570  92.447  1.00  0.00           C
ATOM   1963  NE  ARG A 115      56.130  66.250  93.258  1.00  0.00           N
ATOM   1965  CZ  ARG A 115      55.050  66.820  92.737  1.00  0.00           C
ATOM   1966  NH1 ARG A 115      54.900  66.990  91.438  1.00  0.00           N
ATOM   1969  NH2 ARG A 115      54.130  67.300  93.548  1.00  0.00           N
ATOM   1972  C   ARG A 115      61.220  66.560  92.418  1.00  0.00           C
ATOM   1973  O   ARG A 115      61.730  65.940  93.337  1.00  0.00           O
ATOM   1974  N   GLN A 116      61.310  66.100  91.158  1.00  0.00           N
ATOM   1976  CA  GLN A 116      62.120  64.960  90.817  1.00  0.00           C
ATOM   1978  CB  GLN A 116      61.440  64.250  89.617  1.00  0.00           C
ATOM   1981  CG  GLN A 116      60.050  63.660  89.958  1.00  0.00           C
ATOM   1984  CD  GLN A 116      60.140  62.470  90.917  1.00  0.00           C
ATOM   1985  OE1 GLN A 116      61.170  61.830  91.107  1.00  0.00           O
ATOM   1986  NE2 GLN A 116      58.970  62.100  91.478  1.00  0.00           N
ATOM   1989  C   GLN A 116      63.520  65.450  90.488  1.00  0.00           C
ATOM   1990  O   GLN A 116      64.530  64.870  90.877  1.00  0.00           O
ATOM   1991  N   TRP A 117      63.620  66.590  89.788  1.00  0.00           N
ATOM   1993  CA  TRP A 117      64.870  67.140  89.318  1.00  0.00           C
ATOM   1995  CB  TRP A 117      64.620  68.240  88.268  1.00  0.00           C
ATOM   1998  CG  TRP A 117      63.870  67.790  87.038  1.00  0.00           C
ATOM   1999  CD1 TRP A 117      63.570  66.520  86.607  1.00  0.00           C
ATOM   2001  NE1 TRP A 117      62.930  66.590  85.377  1.00  0.00           N
ATOM   2003  CE2 TRP A 117      62.850  67.890  84.997  1.00  0.00           C
ATOM   2004  CD2 TRP A 117      63.390  68.690  86.028  1.00  0.00           C
ATOM   2005  CE3 TRP A 117      63.370  70.080  85.908  1.00  0.00           C
ATOM   2007  CZ3 TRP A 117      62.820  70.640  84.757  1.00  0.00           C
ATOM   2009  CZ2 TRP A 117      62.330  68.450  83.837  1.00  0.00           C
ATOM   2011  CH2 TRP A 117      62.320  69.840  83.727  1.00  0.00           C
ATOM   2013  C   TRP A 117      65.910  67.550  90.357  1.00  0.00           C
ATOM   2014  O   TRP A 117      67.110  67.310  90.177  1.00  0.00           O
ATOM   2015  N   ILE A 118      65.500  68.130  91.507  1.00  0.00           N
ATOM   2017  CA  ILE A 118      66.440  68.500  92.568  1.00  0.00           C
ATOM   2019  CB  ILE A 118      65.980  69.530  93.617  1.00  0.00           C
ATOM   2021  CG2 ILE A 118      65.450  70.770  92.908  1.00  0.00           C
ATOM   2025  CG1 ILE A 118      64.990  69.030  94.687  1.00  0.00           C
ATOM   2028  CD  ILE A 118      63.610  68.700  94.158  1.00  0.00           C
ATOM   2032  C   ILE A 118      66.950  67.280  93.297  1.00  0.00           C
ATOM   2033  O   ILE A 118      68.010  67.310  93.897  1.00  0.00           O
ATOM   2034  N   LEU A 119      66.250  66.150  93.208  1.00  0.00           N
ATOM   2036  CA  LEU A 119      66.670  64.910  93.808  1.00  0.00           C
ATOM   2038  CB  LEU A 119      65.480  63.930  93.906  1.00  0.00           C
ATOM   2041  CG  LEU A 119      64.380  64.180  94.947  1.00  0.00           C
ATOM   2043  CD1 LEU A 119      64.750  63.450  96.208  1.00  0.00           C
ATOM   2047  CD2 LEU A 119      64.100  65.620  95.327  1.00  0.00           C
ATOM   2051  C   LEU A 119      67.750  64.220  92.988  1.00  0.00           C
ATOM   2052  O   LEU A 119      68.410  63.280  93.457  1.00  0.00           O
ATOM   2053  N   GLY A 120      67.950  64.650  91.728  1.00  0.00           N
ATOM   2055  CA  GLY A 120      68.790  63.970  90.758  1.00  0.00           C
ATOM   2058  C   GLY A 120      68.090  62.850  90.028  1.00  0.00           C
ATOM   2059  O   GLY A 120      68.750  61.920  89.547  1.00  0.00           O
ATOM   2060  N   LEU A 121      66.740  62.910  89.908  1.00  0.00           N
ATOM   2062  CA  LEU A 121      65.930  61.940  89.207  1.00  0.00           C
ATOM   2064  CB  LEU A 121      64.770  61.310  90.037  1.00  0.00           C
ATOM   2067  CG  LEU A 121      65.170  60.300  91.126  1.00  0.00           C
ATOM   2069  CD1 LEU A 121      65.950  59.100  90.578  1.00  0.00           C
ATOM   2073  CD2 LEU A 121      65.960  61.030  92.217  1.00  0.00           C
ATOM   2077  C   LEU A 121      65.210  62.560  88.017  1.00  0.00           C
ATOM   2078  O   LEU A 121      64.430  63.500  88.167  1.00  0.00           O
ATOM   2079  N   PRO A 122      65.330  62.030  86.818  1.00  0.00           N
ATOM   2080  CD  PRO A 122      66.280  60.970  86.438  1.00  0.00           C
ATOM   2083  CA  PRO A 122      64.610  62.580  85.676  1.00  0.00           C
ATOM   2085  CB  PRO A 122      65.470  62.130  84.477  1.00  0.00           C
ATOM   2088  CG  PRO A 122      66.170  60.840  84.928  1.00  0.00           C
ATOM   2091  C   PRO A 122      63.230  61.960  85.676  1.00  0.00           C
ATOM   2092  O   PRO A 122      62.970  61.010  84.947  1.00  0.00           O
ATOM   2093  N   GLY A 123      62.320  62.490  86.537  1.00  0.00           N
ATOM   2095  CA  GLY A 123      60.950  62.040  86.786  1.00  0.00           C
ATOM   2098  C   GLY A 123      60.120  61.490  85.648  1.00  0.00           C
ATOM   2099  O   GLY A 123      60.050  60.280  85.447  1.00  0.00           O
ATOM   2100  N   ASP A 124      59.450  62.380  84.897  1.00  0.00           N
ATOM   2102  CA  ASP A 124      58.640  62.030  83.738  1.00  0.00           C
ATOM   2104  CB  ASP A 124      57.320  62.860  83.778  1.00  0.00           C
ATOM   2107  CG  ASP A 124      56.270  62.250  82.877  1.00  0.00           C
ATOM   2108  OD1 ASP A 124      56.290  61.000  82.698  1.00  0.00           O
ATOM   2109  OD2 ASP A 124      55.350  62.970  82.428  1.00  0.00           O
ATOM   2110  C   ASP A 124      59.420  62.350  82.458  1.00  0.00           C
ATOM   2111  O   ASP A 124      58.980  62.280  81.308  1.00  0.00           O
ATOM   2112  N   ALA A 125      60.680  62.760  82.656  1.00  0.00           N
ATOM   2114  CA  ALA A 125      61.570  63.110  81.598  1.00  0.00           C
ATOM   2116  CB  ALA A 125      62.570  64.180  82.057  1.00  0.00           C
ATOM   2120  C   ALA A 125      62.270  61.860  81.107  1.00  0.00           C
ATOM   2121  O   ALA A 125      62.940  61.150  81.847  1.00  0.00           O
ATOM   2122  N   THR A 126      62.060  61.560  79.817  1.00  0.00           N
ATOM   2124  CA  THR A 126      62.500  60.340  79.188  1.00  0.00           C
ATOM   2126  CB  THR A 126      61.440  59.810  78.208  1.00  0.00           C
ATOM   2128  OG1 THR A 126      61.060  60.820  77.288  1.00  0.00           O
ATOM   2130  CG2 THR A 126      60.150  59.430  78.948  1.00  0.00           C
ATOM   2134  C   THR A 126      63.780  60.560  78.398  1.00  0.00           C
ATOM   2135  O   THR A 126      64.460  59.600  78.028  1.00  0.00           O
ATOM   2136  N   ASP A 127      64.190  61.820  78.147  1.00  0.00           N
ATOM   2138  CA  ASP A 127      65.440  62.150  77.507  1.00  0.00           C
ATOM   2140  CB  ASP A 127      65.190  63.100  76.298  1.00  0.00           C
ATOM   2143  CG  ASP A 127      66.440  63.510  75.536  1.00  0.00           C
ATOM   2144  OD1 ASP A 127      67.560  63.000  75.827  1.00  0.00           O
ATOM   2145  OD2 ASP A 127      66.260  64.350  74.607  1.00  0.00           O
ATOM   2146  C   ASP A 127      66.370  62.780  78.538  1.00  0.00           C
ATOM   2147  O   ASP A 127      66.090  63.830  79.118  1.00  0.00           O
ATOM   2148  N   TYR A 128      67.480  62.100  78.827  1.00  0.00           N
ATOM   2150  CA  TYR A 128      68.380  62.520  79.868  1.00  0.00           C
ATOM   2152  CB  TYR A 128      67.820  62.220  81.287  1.00  0.00           C
ATOM   2155  CG  TYR A 128      67.450  60.780  81.458  1.00  0.00           C
ATOM   2156  CD1 TYR A 128      66.120  60.340  81.348  1.00  0.00           C
ATOM   2158  CE1 TYR A 128      65.800  58.980  81.467  1.00  0.00           C
ATOM   2160  CZ  TYR A 128      66.810  58.050  81.677  1.00  0.00           C
ATOM   2161  OH  TYR A 128      66.520  56.670  81.818  1.00  0.00           O
ATOM   2163  CD2 TYR A 128      68.450  59.850  81.747  1.00  0.00           C
ATOM   2165  CE2 TYR A 128      68.130  58.490  81.847  1.00  0.00           C
ATOM   2167  C   TYR A 128      69.720  61.890  79.598  1.00  0.00           C
ATOM   2168  O   TYR A 128      69.880  61.150  78.637  1.00  0.00           O
ATOM   2169  N   LYS A 129      70.740  62.200  80.417  1.00  0.00           N
ATOM   2171  CA  LYS A 129      72.040  61.570  80.287  1.00  0.00           C
ATOM   2173  CB  LYS A 129      72.920  62.230  79.208  1.00  0.00           C
ATOM   2176  CG  LYS A 129      73.080  63.740  79.348  1.00  0.00           C
ATOM   2179  CD  LYS A 129      74.130  64.330  78.398  1.00  0.00           C
ATOM   2182  CE  LYS A 129      73.540  65.120  77.236  1.00  0.00           C
ATOM   2185  NZ  LYS A 129      72.760  64.230  76.387  1.00  0.00           N
ATOM   2189  C   LYS A 129      72.770  61.640  81.598  1.00  0.00           C
ATOM   2190  O   LYS A 129      72.460  62.480  82.438  1.00  0.00           O
ATOM   2191  N   LEU A 130      73.750  60.740  81.847  1.00  0.00           N
ATOM   2193  CA  LEU A 130      74.390  60.630  83.138  1.00  0.00           C
ATOM   2195  CB  LEU A 130      74.110  59.270  83.837  1.00  0.00           C
ATOM   2198  CG  LEU A 130      72.710  58.630  83.688  1.00  0.00           C
ATOM   2200  CD1 LEU A 130      72.650  57.410  84.598  1.00  0.00           C
ATOM   2204  CD2 LEU A 130      71.510  59.520  84.048  1.00  0.00           C
ATOM   2208  C   LEU A 130      75.900  60.840  83.008  1.00  0.00           C
ATOM   2209  O   LEU A 130      76.490  60.510  81.977  1.00  0.00           O
ATOM   2210  N   ASP A 131      76.540  61.410  84.057  1.00  0.00           N
ATOM   2212  CA  ASP A 131      77.950  61.750  84.158  1.00  0.00           C
ATOM   2214  CB  ASP A 131      78.200  62.950  85.128  1.00  0.00           C
ATOM   2217  CG  ASP A 131      77.940  62.700  86.607  1.00  0.00           C
ATOM   2218  OD1 ASP A 131      77.810  61.520  87.057  1.00  0.00           O
ATOM   2219  OD2 ASP A 131      77.930  63.720  87.357  1.00  0.00           O
ATOM   2220  C   ASP A 131      78.770  60.520  84.518  1.00  0.00           C
ATOM   2221  O   ASP A 131      78.230  59.460  84.827  1.00  0.00           O
ATOM   2222  N   ASP A 132      80.130  60.630  84.538  1.00  0.00           N
ATOM   2224  CA  ASP A 132      81.020  59.520  84.888  1.00  0.00           C
ATOM   2226  CB  ASP A 132      82.520  59.870  84.798  1.00  0.00           C
ATOM   2229  CG  ASP A 132      83.010  59.900  83.367  1.00  0.00           C
ATOM   2230  OD1 ASP A 132      82.510  59.120  82.528  1.00  0.00           O
ATOM   2231  OD2 ASP A 132      84.070  60.560  83.188  1.00  0.00           O
ATOM   2232  C   ASP A 132      80.780  58.890  86.247  1.00  0.00           C
ATOM   2233  O   ASP A 132      81.220  57.770  86.527  1.00  0.00           O
ATOM   2234  N   GLN A 133      80.040  59.560  87.148  1.00  0.00           N
ATOM   2236  CA  GLN A 133      79.760  59.080  88.457  1.00  0.00           C
ATOM   2238  CB  GLN A 133      79.760  60.260  89.458  1.00  0.00           C
ATOM   2241  CG  GLN A 133      81.190  60.790  89.757  1.00  0.00           C
ATOM   2244  CD  GLN A 133      81.790  61.800  88.757  1.00  0.00           C
ATOM   2245  OE1 GLN A 133      81.350  62.950  88.678  1.00  0.00           O
ATOM   2246  NE2 GLN A 133      82.880  61.410  88.068  1.00  0.00           N
ATOM   2249  C   GLN A 133      78.440  58.310  88.517  1.00  0.00           C
ATOM   2250  O   GLN A 133      78.000  57.880  89.577  1.00  0.00           O
ATOM   2251  N   TYR A 134      77.800  58.120  87.337  1.00  0.00           N
ATOM   2253  CA  TYR A 134      76.480  57.530  87.148  1.00  0.00           C
ATOM   2255  CB  TYR A 134      76.240  56.090  87.717  1.00  0.00           C
ATOM   2258  CG  TYR A 134      77.190  55.070  87.178  1.00  0.00           C
ATOM   2259  CD1 TYR A 134      76.800  54.250  86.107  1.00  0.00           C
ATOM   2261  CE1 TYR A 134      77.680  53.310  85.557  1.00  0.00           C
ATOM   2263  CZ  TYR A 134      78.930  53.110  86.147  1.00  0.00           C
ATOM   2264  OH  TYR A 134      79.830  52.170  85.607  1.00  0.00           O
ATOM   2266  CD2 TYR A 134      78.430  54.820  87.798  1.00  0.00           C
ATOM   2268  CE2 TYR A 134      79.300  53.850  87.278  1.00  0.00           C
ATOM   2270  C   TYR A 134      75.420  58.480  87.677  1.00  0.00           C
ATOM   2271  O   TYR A 134      74.310  58.070  88.017  1.00  0.00           O
ATOM   2272  N   ARG A 135      75.730  59.780  87.768  1.00  0.00           N
ATOM   2274  CA  ARG A 135      74.820  60.770  88.288  1.00  0.00           C
ATOM   2276  CB  ARG A 135      75.490  61.760  89.258  1.00  0.00           C
ATOM   2279  CG  ARG A 135      76.170  61.060  90.438  1.00  0.00           C
ATOM   2282  CD  ARG A 135      76.830  62.070  91.378  1.00  0.00           C
ATOM   2285  NE  ARG A 135      77.570  61.280  92.408  1.00  0.00           N
ATOM   2287  CZ  ARG A 135      78.750  61.610  92.896  1.00  0.00           C
ATOM   2288  NH1 ARG A 135      79.520  62.520  92.348  1.00  0.00           N
ATOM   2291  NH2 ARG A 135      79.170  61.010  94.007  1.00  0.00           N
ATOM   2294  C   ARG A 135      74.250  61.510  87.127  1.00  0.00           C
ATOM   2295  O   ARG A 135      74.770  61.490  86.017  1.00  0.00           O
ATOM   2296  N   LEU A 136      73.110  62.150  87.288  1.00  0.00           N
ATOM   2298  CA  LEU A 136      72.460  62.810  86.197  1.00  0.00           C
ATOM   2300  CB  LEU A 136      71.050  63.140  86.646  1.00  0.00           C
ATOM   2303  CG  LEU A 136      70.160  63.710  85.548  1.00  0.00           C
ATOM   2305  CD1 LEU A 136      69.780  62.680  84.497  1.00  0.00           C
ATOM   2309  CD2 LEU A 136      68.900  64.200  86.197  1.00  0.00           C
ATOM   2313  C   LEU A 136      73.230  64.030  85.697  1.00  0.00           C
ATOM   2314  O   LEU A 136      73.590  64.930  86.438  1.00  0.00           O
ATOM   2315  N   SER A 137      73.510  64.080  84.388  1.00  0.00           N
ATOM   2317  CA  SER A 137      74.290  65.170  83.808  1.00  0.00           C
ATOM   2319  CB  SER A 137      75.280  64.560  82.777  1.00  0.00           C
ATOM   2322  OG  SER A 137      75.860  65.510  81.888  1.00  0.00           O
ATOM   2324  C   SER A 137      73.360  66.200  83.197  1.00  0.00           C
ATOM   2325  O   SER A 137      73.580  67.410  83.307  1.00  0.00           O
ATOM   2326  N   GLU A 138      72.250  65.750  82.607  1.00  0.00           N
ATOM   2328  CA  GLU A 138      71.340  66.600  81.898  1.00  0.00           C
ATOM   2330  CB  GLU A 138      71.850  66.880  80.467  1.00  0.00           C
ATOM   2333  CG  GLU A 138      72.720  68.150  80.317  1.00  0.00           C
ATOM   2336  CD  GLU A 138      72.940  68.460  78.847  1.00  0.00           C
ATOM   2337  OE1 GLU A 138      72.070  68.040  78.036  1.00  0.00           O
ATOM   2338  OE2 GLU A 138      73.920  69.160  78.518  1.00  0.00           O
ATOM   2339  C   GLU A 138      69.980  65.970  81.786  1.00  0.00           C
ATOM   2340  O   GLU A 138      69.810  64.770  81.968  1.00  0.00           O
ATOM   2341  N   ILE A 139      68.980  66.800  81.448  1.00  0.00           N
ATOM   2343  CA  ILE A 139      67.650  66.370  81.077  1.00  0.00           C
ATOM   2345  CB  ILE A 139      66.630  66.590  82.197  1.00  0.00           C
ATOM   2347  CG2 ILE A 139      65.200  66.250  81.728  1.00  0.00           C
ATOM   2351  CG1 ILE A 139      67.010  65.790  83.457  1.00  0.00           C
ATOM   2354  CD  ILE A 139      66.300  66.310  84.697  1.00  0.00           C
ATOM   2358  C   ILE A 139      67.250  67.240  79.918  1.00  0.00           C
ATOM   2359  O   ILE A 139      67.510  68.450  79.967  1.00  0.00           O
ATOM   2360  N   THR A 140      66.590  66.690  78.878  1.00  0.00           N
ATOM   2362  CA  THR A 140      65.770  67.500  77.978  1.00  0.00           C
ATOM   2364  CB  THR A 140      66.090  67.320  76.498  1.00  0.00           C
ATOM   2366  OG1 THR A 140      67.460  67.610  76.257  1.00  0.00           O
ATOM   2368  CG2 THR A 140      65.260  68.280  75.628  1.00  0.00           C
ATOM   2372  C   THR A 140      64.330  67.080  78.198  1.00  0.00           C
ATOM   2373  O   THR A 140      63.990  65.910  78.128  1.00  0.00           O
ATOM   2374  N   TYR A 141      63.440  68.040  78.528  1.00  0.00           N
ATOM   2376  CA  TYR A 141      62.030  67.760  78.738  1.00  0.00           C
ATOM   2378  CB  TYR A 141      61.690  67.970  80.247  1.00  0.00           C
ATOM   2381  CG  TYR A 141      60.270  67.650  80.618  1.00  0.00           C
ATOM   2382  CD1 TYR A 141      59.800  66.330  80.488  1.00  0.00           C
ATOM   2384  CE1 TYR A 141      58.490  66.000  80.867  1.00  0.00           C
ATOM   2386  CZ  TYR A 141      57.630  66.990  81.367  1.00  0.00           C
ATOM   2387  OH  TYR A 141      56.300  66.640  81.627  1.00  0.00           O
ATOM   2389  CD2 TYR A 141      59.410  68.620  81.168  1.00  0.00           C
ATOM   2391  CE2 TYR A 141      58.100  68.290  81.548  1.00  0.00           C
ATOM   2393  C   TYR A 141      61.200  68.680  77.848  1.00  0.00           C
ATOM   2394  O   TYR A 141      61.460  69.870  77.777  1.00  0.00           O
ATOM   2395  N   SER A 142      60.180  68.160  77.128  1.00  0.00           N
ATOM   2397  CA  SER A 142      59.230  68.980  76.387  1.00  0.00           C
ATOM   2399  CB  SER A 142      59.010  68.520  74.918  1.00  0.00           C
ATOM   2402  OG  SER A 142      59.900  69.160  74.007  1.00  0.00           O
ATOM   2404  C   SER A 142      57.870  68.980  77.037  1.00  0.00           C
ATOM   2405  O   SER A 142      57.190  67.960  77.148  1.00  0.00           O
ATOM   2406  N   GLN A 143      57.380  70.150  77.488  1.00  0.00           N
ATOM   2408  CA  GLN A 143      56.090  70.250  78.118  1.00  0.00           C
ATOM   2410  CB  GLN A 143      56.320  70.780  79.556  1.00  0.00           C
ATOM   2413  CG  GLN A 143      55.090  70.720  80.467  1.00  0.00           C
ATOM   2416  CD  GLN A 143      55.400  71.370  81.818  1.00  0.00           C
ATOM   2417  OE1 GLN A 143      56.400  72.070  81.987  1.00  0.00           O
ATOM   2418  NE2 GLN A 143      54.510  71.140  82.807  1.00  0.00           N
ATOM   2421  C   GLN A 143      55.240  71.230  77.317  1.00  0.00           C
ATOM   2422  O   GLN A 143      55.420  72.440  77.368  1.00  0.00           O
ATOM   2423  N   ASN A 144      54.290  70.740  76.498  1.00  0.00           N
ATOM   2425  CA  ASN A 144      53.410  71.610  75.708  1.00  0.00           C
ATOM   2427  CB  ASN A 144      52.460  72.480  76.576  1.00  0.00           C
ATOM   2430  CG  ASN A 144      51.560  71.560  77.376  1.00  0.00           C
ATOM   2431  OD1 ASN A 144      51.830  71.220  78.528  1.00  0.00           O
ATOM   2432  ND2 ASN A 144      50.470  71.070  76.747  1.00  0.00           N
ATOM   2435  C   ASN A 144      54.100  72.470  74.648  1.00  0.00           C
ATOM   2436  O   ASN A 144      53.490  73.360  74.076  1.00  0.00           O
ATOM   2437  N   GLY A 145      55.380  72.210  74.327  1.00  0.00           N
ATOM   2439  CA  GLY A 145      56.160  73.050  73.417  1.00  0.00           C
ATOM   2442  C   GLY A 145      57.220  73.860  74.088  1.00  0.00           C
ATOM   2443  O   GLY A 145      58.180  74.260  73.427  1.00  0.00           O
ATOM   2444  N   LYS A 146      57.150  74.070  75.417  1.00  0.00           N
ATOM   2446  CA  LYS A 146      58.240  74.680  76.147  1.00  0.00           C
ATOM   2448  CB  LYS A 146      57.750  75.390  77.457  1.00  0.00           C
ATOM   2451  CG  LYS A 146      57.560  74.530  78.717  1.00  0.00           C
ATOM   2454  CD  LYS A 146      56.850  75.220  79.908  1.00  0.00           C
ATOM   2457  CE  LYS A 146      55.370  75.540  79.658  1.00  0.00           C
ATOM   2460  NZ  LYS A 146      54.760  76.140  80.867  1.00  0.00           N
ATOM   2464  C   LYS A 146      59.250  73.560  76.407  1.00  0.00           C
ATOM   2465  O   LYS A 146      58.920  72.540  77.007  1.00  0.00           O
ATOM   2466  N   ASN A 147      60.510  73.710  75.937  1.00  0.00           N
ATOM   2468  CA  ASN A 147      61.530  72.670  76.126  1.00  0.00           C
ATOM   2470  CB  ASN A 147      62.240  72.220  74.826  1.00  0.00           C
ATOM   2473  CG  ASN A 147      63.120  73.240  74.107  1.00  0.00           C
ATOM   2474  OD1 ASN A 147      64.310  72.970  73.928  1.00  0.00           O
ATOM   2475  ND2 ASN A 147      62.560  74.370  73.647  1.00  0.00           N
ATOM   2478  C   ASN A 147      62.520  73.070  77.198  1.00  0.00           C
ATOM   2479  O   ASN A 147      63.320  73.990  77.058  1.00  0.00           O
ATOM   2480  N   TRP A 148      62.480  72.360  78.338  1.00  0.00           N
ATOM   2482  CA  TRP A 148      63.290  72.680  79.488  1.00  0.00           C
ATOM   2484  CB  TRP A 148      62.570  72.360  80.817  1.00  0.00           C
ATOM   2487  CG  TRP A 148      61.590  73.400  81.208  1.00  0.00           C
ATOM   2488  CD1 TRP A 148      60.220  73.340  81.147  1.00  0.00           C
ATOM   2490  NE1 TRP A 148      59.700  74.550  81.537  1.00  0.00           N
ATOM   2492  CE2 TRP A 148      60.710  75.410  81.857  1.00  0.00           C
ATOM   2493  CD2 TRP A 148      61.930  74.720  81.677  1.00  0.00           C
ATOM   2494  CE3 TRP A 148      63.140  75.360  81.968  1.00  0.00           C
ATOM   2496  CZ3 TRP A 148      63.100  76.650  82.507  1.00  0.00           C
ATOM   2498  CZ2 TRP A 148      60.670  76.700  82.367  1.00  0.00           C
ATOM   2500  CH2 TRP A 148      61.890  77.300  82.717  1.00  0.00           C
ATOM   2502  C   TRP A 148      64.600  71.940  79.438  1.00  0.00           C
ATOM   2503  O   TRP A 148      64.660  70.720  79.588  1.00  0.00           O
ATOM   2504  N   LYS A 149      65.680  72.700  79.238  1.00  0.00           N
ATOM   2506  CA  LYS A 149      67.020  72.170  79.278  1.00  0.00           C
ATOM   2508  CB  LYS A 149      67.920  72.920  78.247  1.00  0.00           C
ATOM   2511  CG  LYS A 149      69.420  72.540  78.198  1.00  0.00           C
ATOM   2514  CD  LYS A 149      69.750  71.260  77.418  1.00  0.00           C
ATOM   2517  CE  LYS A 149      69.350  69.970  78.118  1.00  0.00           C
ATOM   2520  NZ  LYS A 149      69.740  68.830  77.298  1.00  0.00           N
ATOM   2524  C   LYS A 149      67.570  72.290  80.676  1.00  0.00           C
ATOM   2525  O   LYS A 149      67.760  73.380  81.208  1.00  0.00           O
ATOM   2526  N   VAL A 150      67.820  71.140  81.327  1.00  0.00           N
ATOM   2528  CA  VAL A 150      68.410  71.100  82.656  1.00  0.00           C
ATOM   2530  CB  VAL A 150      67.690  70.190  83.647  1.00  0.00           C
ATOM   2532  CG1 VAL A 150      68.270  70.400  85.068  1.00  0.00           C
ATOM   2536  CG2 VAL A 150      66.180  70.490  83.617  1.00  0.00           C
ATOM   2540  C   VAL A 150      69.830  70.610  82.467  1.00  0.00           C
ATOM   2541  O   VAL A 150      70.070  69.600  81.818  1.00  0.00           O
ATOM   2542  N   VAL A 151      70.790  71.350  83.057  1.00  0.00           N
ATOM   2544  CA  VAL A 151      72.190  70.980  83.138  1.00  0.00           C
ATOM   2546  CB  VAL A 151      73.150  71.940  82.418  1.00  0.00           C
ATOM   2548  CG1 VAL A 151      72.930  71.920  80.898  1.00  0.00           C
ATOM   2552  CG2 VAL A 151      73.010  73.380  82.927  1.00  0.00           C
ATOM   2556  C   VAL A 151      72.550  70.880  84.598  1.00  0.00           C
ATOM   2557  O   VAL A 151      72.100  71.670  85.438  1.00  0.00           O
ATOM   2558  N   TYR A 152      73.370  69.890  84.967  1.00  0.00           N
ATOM   2560  CA  TYR A 152      73.760  69.690  86.348  1.00  0.00           C
ATOM   2562  CB  TYR A 152      73.520  68.260  86.837  1.00  0.00           C
ATOM   2565  CG  TYR A 152      72.040  68.070  87.018  1.00  0.00           C
ATOM   2566  CD1 TYR A 152      71.210  67.650  85.977  1.00  0.00           C
ATOM   2568  CE1 TYR A 152      69.830  67.510  86.178  1.00  0.00           C
ATOM   2570  CZ  TYR A 152      69.280  67.770  87.438  1.00  0.00           C
ATOM   2571  OH  TYR A 152      67.900  67.630  87.637  1.00  0.00           O
ATOM   2573  CD2 TYR A 152      71.480  68.340  88.268  1.00  0.00           C
ATOM   2575  CE2 TYR A 152      70.100  68.180  88.486  1.00  0.00           C
ATOM   2577  C   TYR A 152      75.210  70.050  86.478  1.00  0.00           C
ATOM   2578  O   TYR A 152      76.040  69.770  85.618  1.00  0.00           O
ATOM   2579  N   GLY A 153      75.540  70.750  87.577  1.00  0.00           N
ATOM   2581  CA  GLY A 153      76.900  71.150  87.857  1.00  0.00           C
ATOM   2584  C   GLY A 153      77.500  70.120  88.757  1.00  0.00           C
ATOM   2585  O   GLY A 153      77.110  68.960  88.747  1.00  0.00           O
ATOM   2586  N   GLY A 154      78.460  70.530  89.617  1.00  0.00           N
ATOM   2588  CA  GLY A 154      78.960  69.660  90.688  1.00  0.00           C
ATOM   2591  C   GLY A 154      77.890  69.040  91.567  1.00  0.00           C
ATOM   2592  O   GLY A 154      76.770  69.550  91.697  1.00  0.00           O
ATOM   2593  N   TYR A 155      78.240  67.940  92.227  1.00  0.00           N
ATOM   2595  CA  TYR A 155      77.320  67.220  93.097  1.00  0.00           C
ATOM   2597  CB  TYR A 155      77.090  65.750  92.628  1.00  0.00           C
ATOM   2600  CG  TYR A 155      75.930  65.660  91.677  1.00  0.00           C
ATOM   2601  CD1 TYR A 155      76.010  66.070  90.338  1.00  0.00           C
ATOM   2603  CE1 TYR A 155      74.900  65.930  89.477  1.00  0.00           C
ATOM   2605  CZ  TYR A 155      73.700  65.410  89.977  1.00  0.00           C
ATOM   2606  OH  TYR A 155      72.540  65.270  89.207  1.00  0.00           O
ATOM   2608  CD2 TYR A 155      74.740  65.080  92.137  1.00  0.00           C
ATOM   2610  CE2 TYR A 155      73.630  64.990  91.298  1.00  0.00           C
ATOM   2612  C   TYR A 155      77.790  67.300  94.538  1.00  0.00           C
ATOM   2613  O   TYR A 155      78.980  67.410  94.837  1.00  0.00           O
ATOM   2614  N   ASP A 156      76.840  67.230  95.497  1.00  0.00           N
ATOM   2616  CA  ASP A 156      77.130  67.170  96.907  1.00  0.00           C
ATOM   2618  CB  ASP A 156      75.940  67.710  97.768  1.00  0.00           C
ATOM   2621  CG  ASP A 156      76.240  67.690  99.258  1.00  0.00           C
ATOM   2622  OD1 ASP A 156      77.410  67.410  99.617  1.00  0.00           O
ATOM   2623  OD2 ASP A 156      75.330  67.990 100.077  1.00  0.00           O
ATOM   2624  C   ASP A 156      77.500  65.740  97.278  1.00  0.00           C
ATOM   2625  O   ASP A 156      76.670  64.900  97.617  1.00  0.00           O
ATOM   2626  N   THR A 157      78.810  65.480  97.236  1.00  0.00           N
ATOM   2628  CA  THR A 157      79.420  64.220  97.607  1.00  0.00           C
ATOM   2630  CB  THR A 157      80.850  64.090  97.068  1.00  0.00           C
ATOM   2632  OG1 THR A 157      81.650  65.200  97.438  1.00  0.00           O
ATOM   2634  CG2 THR A 157      80.810  64.130  95.536  1.00  0.00           C
ATOM   2638  C   THR A 157      79.440  63.980  99.107  1.00  0.00           C
ATOM   2639  O   THR A 157      79.810  62.900  99.568  1.00  0.00           O
ATOM   2640  N   LYS A 158      79.070  64.970  99.947  1.00  0.00           N
ATOM   2642  CA  LYS A 158      79.160  64.850 101.387  1.00  0.00           C
ATOM   2644  CB  LYS A 158      79.090  66.240 102.097  1.00  0.00           C
ATOM   2647  CG  LYS A 158      80.330  67.130 101.887  1.00  0.00           C
ATOM   2650  CD  LYS A 158      80.500  67.710 100.457  1.00  0.00           C
ATOM   2653  CE  LYS A 158      81.650  68.700 100.257  1.00  0.00           C
ATOM   2656  NZ  LYS A 158      81.430  69.940 101.038  1.00  0.00           N
ATOM   2660  C   LYS A 158      78.100  63.950 101.968  1.00  0.00           C
ATOM   2661  O   LYS A 158      78.250  63.310 103.017  1.00  0.00           O
ATOM   2662  N   THR A 159      76.970  63.890 101.247  1.00  0.00           N
ATOM   2664  CA  THR A 159      75.790  63.140 101.618  1.00  0.00           C
ATOM   2666  CB  THR A 159      74.540  64.000 101.537  1.00  0.00           C
ATOM   2668  OG1 THR A 159      73.430  63.350 102.127  1.00  0.00           O
ATOM   2670  CG2 THR A 159      74.190  64.390 100.098  1.00  0.00           C
ATOM   2674  C   THR A 159      75.710  61.880 100.768  1.00  0.00           C
ATOM   2675  O   THR A 159      76.350  61.750  99.717  1.00  0.00           O
ATOM   2676  N   GLN A 160      74.940  60.890 101.257  1.00  0.00           N
ATOM   2678  CA  GLN A 160      74.730  59.620 100.608  1.00  0.00           C
ATOM   2680  CB  GLN A 160      75.260  58.440 101.458  1.00  0.00           C
ATOM   2683  CG  GLN A 160      76.730  58.120 101.138  1.00  0.00           C
ATOM   2686  CD  GLN A 160      76.810  57.620  99.697  1.00  0.00           C
ATOM   2687  OE1 GLN A 160      76.120  56.680  99.298  1.00  0.00           O
ATOM   2688  NE2 GLN A 160      77.660  58.260  98.867  1.00  0.00           N
ATOM   2691  C   GLN A 160      73.270  59.430 100.298  1.00  0.00           C
ATOM   2692  O   GLN A 160      72.450  59.580 101.208  1.00  0.00           O
ATOM   2693  N   PRO A 161      72.880  59.080  99.067  1.00  0.00           N
ATOM   2694  CD  PRO A 161      71.500  58.690  98.837  1.00  0.00           C
ATOM   2697  CA  PRO A 161      73.590  59.300  97.806  1.00  0.00           C
ATOM   2699  CB  PRO A 161      72.590  58.870  96.718  1.00  0.00           C
ATOM   2702  CG  PRO A 161      71.600  58.010  97.488  1.00  0.00           C
ATOM   2705  C   PRO A 161      74.000  60.740  97.587  1.00  0.00           C
ATOM   2706  O   PRO A 161      73.430  61.610  98.237  1.00  0.00           O
ATOM   2707  N   ALA A 162      74.950  61.020  96.688  1.00  0.00           N
ATOM   2709  CA  ALA A 162      75.280  62.390  96.378  1.00  0.00           C
ATOM   2711  CB  ALA A 162      76.520  62.500  95.478  1.00  0.00           C
ATOM   2715  C   ALA A 162      74.140  63.100  95.667  1.00  0.00           C
ATOM   2716  O   ALA A 162      73.620  62.630  94.648  1.00  0.00           O
ATOM   2717  N   MET A 163      73.760  64.270  96.168  1.00  0.00           N
ATOM   2719  CA  MET A 163      72.610  64.990  95.667  1.00  0.00           C
ATOM   2721  CB  MET A 163      71.680  65.370  96.837  1.00  0.00           C
ATOM   2724  CG  MET A 163      71.260  64.120  97.647  1.00  0.00           C
ATOM   2727  SD  MET A 163      69.640  64.220  98.437  1.00  0.00           S
ATOM   2728  CE  MET A 163      68.580  64.220  96.968  1.00  0.00           C
ATOM   2732  C   MET A 163      73.080  66.190  94.867  1.00  0.00           C
ATOM   2733  O   MET A 163      74.220  66.610  95.068  1.00  0.00           O
ATOM   2734  N   PRO A 164      72.350  66.760  93.906  1.00  0.00           N
ATOM   2735  CD  PRO A 164      71.040  66.270  93.467  1.00  0.00           C
ATOM   2738  CA  PRO A 164      72.870  67.830  93.057  1.00  0.00           C
ATOM   2740  CB  PRO A 164      71.740  68.150  92.067  1.00  0.00           C
ATOM   2743  CG  PRO A 164      70.750  66.980  92.137  1.00  0.00           C
ATOM   2746  C   PRO A 164      73.300  69.050  93.837  1.00  0.00           C
ATOM   2747  O   PRO A 164      72.550  69.450  94.727  1.00  0.00           O
ATOM   2748  N   ALA A 165      74.470  69.660  93.557  1.00  0.00           N
ATOM   2750  CA  ALA A 165      74.900  70.820  94.298  1.00  0.00           C
ATOM   2752  CB  ALA A 165      76.380  70.740  94.717  1.00  0.00           C
ATOM   2756  C   ALA A 165      74.670  72.100  93.507  1.00  0.00           C
ATOM   2757  O   ALA A 165      74.530  73.190  94.067  1.00  0.00           O
ATOM   2758  N   ASN A 166      74.580  72.000  92.167  1.00  0.00           N
ATOM   2760  CA  ASN A 166      74.380  73.120  91.287  1.00  0.00           C
ATOM   2762  CB  ASN A 166      75.730  73.570  90.676  1.00  0.00           C
ATOM   2765  CG  ASN A 166      76.620  74.260  91.707  1.00  0.00           C
ATOM   2766  OD1 ASN A 166      76.190  74.880  92.677  1.00  0.00           O
ATOM   2767  ND2 ASN A 166      77.940  74.190  91.458  1.00  0.00           N
ATOM   2770  C   ASN A 166      73.470  72.670  90.147  1.00  0.00           C
ATOM   2771  O   ASN A 166      73.730  71.640  89.528  1.00  0.00           O
ATOM   2772  N   MET A 167      72.430  73.430  89.798  1.00  0.00           N
ATOM   2774  CA  MET A 167      71.620  73.150  88.626  1.00  0.00           C
ATOM   2776  CB  MET A 167      70.450  72.160  88.848  1.00  0.00           C
ATOM   2779  CG  MET A 167      69.640  72.340  90.147  1.00  0.00           C
ATOM   2782  SD  MET A 167      68.640  70.900  90.587  1.00  0.00           S
ATOM   2783  CE  MET A 167      67.450  70.920  89.228  1.00  0.00           C
ATOM   2787  C   MET A 167      71.200  74.420  87.908  1.00  0.00           C
ATOM   2788  O   MET A 167      71.040  75.490  88.507  1.00  0.00           O
ATOM   2789  N   GLU A 168      71.040  74.310  86.577  1.00  0.00           N
ATOM   2791  CA  GLU A 168      70.570  75.370  85.718  1.00  0.00           C
ATOM   2793  CB  GLU A 168      71.710  75.980  84.867  1.00  0.00           C
ATOM   2796  CG  GLU A 168      72.460  77.130  85.557  1.00  0.00           C
ATOM   2799  CD  GLU A 168      73.520  77.700  84.627  1.00  0.00           C
ATOM   2800  OE1 GLU A 168      74.430  76.970  84.197  1.00  0.00           O
ATOM   2801  OE2 GLU A 168      73.390  78.900  84.247  1.00  0.00           O
ATOM   2802  C   GLU A 168      69.480  74.850  84.818  1.00  0.00           C
ATOM   2803  O   GLU A 168      69.610  73.820  84.167  1.00  0.00           O
ATOM   2804  N   LEU A 169      68.340  75.570  84.807  1.00  0.00           N
ATOM   2806  CA  LEU A 169      67.190  75.210  84.018  1.00  0.00           C
ATOM   2808  CB  LEU A 169      65.910  74.950  84.857  1.00  0.00           C
ATOM   2811  CG  LEU A 169      65.990  73.840  85.917  1.00  0.00           C
ATOM   2813  CD1 LEU A 169      66.840  74.180  87.148  1.00  0.00           C
ATOM   2817  CD2 LEU A 169      64.560  73.550  86.378  1.00  0.00           C
ATOM   2821  C   LEU A 169      66.920  76.350  83.078  1.00  0.00           C
ATOM   2822  O   LEU A 169      66.820  77.510  83.477  1.00  0.00           O
ATOM   2823  N   THR A 170      66.810  76.050  81.767  1.00  0.00           N
ATOM   2825  CA  THR A 170      66.670  77.070  80.737  1.00  0.00           C
ATOM   2827  CB  THR A 170      67.980  77.360  79.988  1.00  0.00           C
ATOM   2829  OG1 THR A 170      68.440  76.300  79.158  1.00  0.00           O
ATOM   2831  CG2 THR A 170      69.090  77.550  81.007  1.00  0.00           C
ATOM   2835  C   THR A 170      65.560  76.740  79.768  1.00  0.00           C
ATOM   2836  O   THR A 170      65.440  75.610  79.286  1.00  0.00           O
ATOM   2837  N   ASP A 171      64.710  77.740  79.458  1.00  0.00           N
ATOM   2839  CA  ASP A 171      63.620  77.680  78.507  1.00  0.00           C
ATOM   2841  CB  ASP A 171      62.410  78.280  79.267  1.00  0.00           C
ATOM   2844  CG  ASP A 171      61.170  78.400  78.427  1.00  0.00           C
ATOM   2845  OD1 ASP A 171      60.840  77.450  77.678  1.00  0.00           O
ATOM   2846  OD2 ASP A 171      60.510  79.470  78.518  1.00  0.00           O
ATOM   2847  C   ASP A 171      63.970  78.510  77.257  1.00  0.00           C
ATOM   2848  O   ASP A 171      63.160  78.890  76.417  1.00  0.00           O
ATOM   2849  N   GLY A 172      65.250  78.920  77.158  1.00  0.00           N
ATOM   2851  CA  GLY A 172      65.750  79.900  76.207  1.00  0.00           C
ATOM   2854  C   GLY A 172      65.570  81.310  76.716  1.00  0.00           C
ATOM   2855  O   GLY A 172      66.490  82.120  76.638  1.00  0.00           O
ATOM   2856  N   GLY A 173      64.390  81.590  77.298  1.00  0.00           N
ATOM   2858  CA  GLY A 173      63.980  82.930  77.708  1.00  0.00           C
ATOM   2861  C   GLY A 173      63.960  83.140  79.177  1.00  0.00           C
ATOM   2862  O   GLY A 173      64.100  84.250  79.687  1.00  0.00           O
ATOM   2863  N   GLN A 174      63.800  82.050  79.938  1.00  0.00           N
ATOM   2865  CA  GLN A 174      63.830  82.050  81.378  1.00  0.00           C
ATOM   2867  CB  GLN A 174      62.600  81.370  82.047  1.00  0.00           C
ATOM   2870  CG  GLN A 174      61.210  81.970  81.667  1.00  0.00           C
ATOM   2873  CD  GLN A 174      60.030  81.250  82.327  1.00  0.00           C
ATOM   2874  OE1 GLN A 174      58.870  81.430  81.968  1.00  0.00           O
ATOM   2875  NE2 GLN A 174      60.310  80.400  83.358  1.00  0.00           N
ATOM   2878  C   GLN A 174      65.050  81.250  81.758  1.00  0.00           C
ATOM   2879  O   GLN A 174      65.340  80.190  81.188  1.00  0.00           O
ATOM   2880  N   ARG A 175      65.790  81.740  82.757  1.00  0.00           N
ATOM   2882  CA  ARG A 175      66.870  81.020  83.367  1.00  0.00           C
ATOM   2884  CB  ARG A 175      68.200  81.810  83.288  1.00  0.00           C
ATOM   2887  CG  ARG A 175      69.480  80.970  83.507  1.00  0.00           C
ATOM   2890  CD  ARG A 175      70.180  80.690  82.178  1.00  0.00           C
ATOM   2893  NE  ARG A 175      71.320  79.730  82.348  1.00  0.00           N
ATOM   2895  CZ  ARG A 175      72.030  79.250  81.337  1.00  0.00           C
ATOM   2896  NH1 ARG A 175      71.860  79.640  80.087  1.00  0.00           N
ATOM   2899  NH2 ARG A 175      72.960  78.360  81.577  1.00  0.00           N
ATOM   2902  C   ARG A 175      66.500  80.870  84.818  1.00  0.00           C
ATOM   2903  O   ARG A 175      66.110  81.840  85.467  1.00  0.00           O
ATOM   2904  N   ILE A 176      66.630  79.660  85.377  1.00  0.00           N
ATOM   2906  CA  ILE A 176      66.560  79.420  86.798  1.00  0.00           C
ATOM   2908  CB  ILE A 176      65.450  78.450  87.178  1.00  0.00           C
ATOM   2910  CG2 ILE A 176      65.580  78.040  88.658  1.00  0.00           C
ATOM   2914  CG1 ILE A 176      64.030  79.030  86.958  1.00  0.00           C
ATOM   2917  CD  ILE A 176      63.480  78.870  85.536  1.00  0.00           C
ATOM   2921  C   ILE A 176      67.920  78.880  87.197  1.00  0.00           C
ATOM   2922  O   ILE A 176      68.400  77.900  86.627  1.00  0.00           O
ATOM   2923  N   LYS A 177      68.580  79.520  88.188  1.00  0.00           N
ATOM   2925  CA  LYS A 177      69.860  79.090  88.708  1.00  0.00           C
ATOM   2927  CB  LYS A 177      70.970  80.170  88.708  1.00  0.00           C
ATOM   2930  CG  LYS A 177      71.380  80.590  87.298  1.00  0.00           C
ATOM   2933  CD  LYS A 177      72.570  81.560  87.227  1.00  0.00           C
ATOM   2936  CE  LYS A 177      72.760  81.960  85.768  1.00  0.00           C
ATOM   2939  NZ  LYS A 177      73.780  83.020  85.548  1.00  0.00           N
ATOM   2943  C   LYS A 177      69.710  78.630  90.128  1.00  0.00           C
ATOM   2944  O   LYS A 177      69.180  79.340  90.986  1.00  0.00           O
ATOM   2945  N   LEU A 178      70.200  77.420  90.408  1.00  0.00           N
ATOM   2947  CA  LEU A 178      70.120  76.840  91.717  1.00  0.00           C
ATOM   2949  CB  LEU A 178      69.210  75.590  91.627  1.00  0.00           C
ATOM   2952  CG  LEU A 178      68.410  75.320  92.896  1.00  0.00           C
ATOM   2954  CD1 LEU A 178      67.500  74.090  92.777  1.00  0.00           C
ATOM   2958  CD2 LEU A 178      69.360  75.170  94.067  1.00  0.00           C
ATOM   2962  C   LEU A 178      71.530  76.470  92.127  1.00  0.00           C
ATOM   2963  O   LEU A 178      72.200  75.700  91.448  1.00  0.00           O
ATOM   2964  N   LYS A 179      71.990  76.980  93.278  1.00  0.00           N
ATOM   2966  CA  LYS A 179      73.150  76.430  93.948  1.00  0.00           C
ATOM   2968  CB  LYS A 179      74.270  77.460  94.077  1.00  0.00           C
ATOM   2971  CG  LYS A 179      74.780  77.920  92.728  1.00  0.00           C
ATOM   2974  CD  LYS A 179      75.900  78.940  92.908  1.00  0.00           C
ATOM   2977  CE  LYS A 179      76.730  79.100  91.637  1.00  0.00           C
ATOM   2980  NZ  LYS A 179      77.620  77.950  91.397  1.00  0.00           N
ATOM   2984  C   LYS A 179      72.770  76.110  95.348  1.00  0.00           C
ATOM   2985  O   LYS A 179      72.200  76.960  96.017  1.00  0.00           O
ATOM   2986  N   MET A 180      73.120  74.930  95.837  1.00  0.00           N
ATOM   2988  CA  MET A 180      72.910  74.550  97.208  1.00  0.00           C
ATOM   2990  CB  MET A 180      72.090  73.260  97.357  1.00  0.00           C
ATOM   2993  CG  MET A 180      72.320  72.210  96.266  1.00  0.00           C
ATOM   2996  SD  MET A 180      71.490  72.430  94.658  1.00  0.00           S
ATOM   2997  CE  MET A 180      69.790  72.100  95.177  1.00  0.00           C
ATOM   3001  C   MET A 180      74.180  74.550  98.017  1.00  0.00           C
ATOM   3002  O   MET A 180      75.280  74.390  97.507  1.00  0.00           O
ATOM   3003  N   ASP A 181      74.040  74.770  99.337  1.00  0.00           N
ATOM   3005  CA  ASP A 181      75.180  74.780 100.236  1.00  0.00           C
ATOM   3007  CB  ASP A 181      74.860  75.590 101.527  1.00  0.00           C
ATOM   3010  CG  ASP A 181      74.690  77.070 101.318  1.00  0.00           C
ATOM   3011  OD1 ASP A 181      74.700  77.630 100.198  1.00  0.00           O
ATOM   3012  OD2 ASP A 181      74.470  77.730 102.367  1.00  0.00           O
ATOM   3013  C   ASP A 181      75.510  73.360 100.667  1.00  0.00           C
ATOM   3014  O   ASP A 181      76.670  72.940 100.676  1.00  0.00           O
ATOM   3015  N   ASN A 182      74.450  72.620 101.057  1.00  0.00           N
ATOM   3017  CA  ASN A 182      74.560  71.350 101.728  1.00  0.00           C
ATOM   3019  CB  ASN A 182      75.000  71.510 103.218  1.00  0.00           C
ATOM   3022  CG  ASN A 182      74.110  72.480 104.007  1.00  0.00           C
ATOM   3023  OD1 ASN A 182      72.930  72.210 104.258  1.00  0.00           O
ATOM   3024  ND2 ASN A 182      74.670  73.630 104.447  1.00  0.00           N
ATOM   3027  C   ASN A 182      73.220  70.640 101.637  1.00  0.00           C
ATOM   3028  O   ASN A 182      72.160  71.260 101.458  1.00  0.00           O
ATOM   3029  N   TRP A 183      73.250  69.300 101.798  1.00  0.00           N
ATOM   3031  CA  TRP A 183      72.080  68.460 101.947  1.00  0.00           C
ATOM   3033  CB  TRP A 183      71.970  67.420 100.818  1.00  0.00           C
ATOM   3036  CG  TRP A 183      71.630  67.990  99.487  1.00  0.00           C
ATOM   3037  CD1 TRP A 183      72.520  68.540  98.607  1.00  0.00           C
ATOM   3039  NE1 TRP A 183      71.890  68.800  97.418  1.00  0.00           N
ATOM   3041  CE2 TRP A 183      70.580  68.440  97.528  1.00  0.00           C
ATOM   3042  CD2 TRP A 183      70.370  67.910  98.818  1.00  0.00           C
ATOM   3043  CE3 TRP A 183      69.120  67.420  99.167  1.00  0.00           C
ATOM   3045  CZ3 TRP A 183      68.110  67.410  98.197  1.00  0.00           C
ATOM   3047  CZ2 TRP A 183      69.580  68.450  96.588  1.00  0.00           C
ATOM   3049  CH2 TRP A 183      68.330  67.920  96.926  1.00  0.00           C
ATOM   3051  C   TRP A 183      72.060  67.690 103.258  1.00  0.00           C
ATOM   3052  O   TRP A 183      73.060  67.140 103.727  1.00  0.00           O
ATOM   3053  N   ILE A 184      70.850  67.590 103.827  1.00  0.00           N
ATOM   3055  CA  ILE A 184      70.530  66.650 104.888  1.00  0.00           C
ATOM   3057  CB  ILE A 184      70.120  67.310 106.208  1.00  0.00           C
ATOM   3059  CG2 ILE A 184      68.920  68.250 105.998  1.00  0.00           C
ATOM   3063  CG1 ILE A 184      69.860  66.260 107.318  1.00  0.00           C
ATOM   3066  CD  ILE A 184      69.420  66.880 108.638  1.00  0.00           C
ATOM   3070  C   ILE A 184      69.440  65.750 104.368  1.00  0.00           C
ATOM   3071  O   ILE A 184      68.530  66.170 103.668  1.00  0.00           O
ATOM   3072  N   VAL A 185      69.540  64.440 104.658  1.00  0.00           N
ATOM   3074  CA  VAL A 185      68.640  63.430 104.126  1.00  0.00           C
ATOM   3076  CB  VAL A 185      69.220  62.740 102.917  1.00  0.00           C
ATOM   3078  CG1 VAL A 185      69.310  63.730 101.747  1.00  0.00           C
ATOM   3082  CG2 VAL A 185      70.600  62.120 103.176  1.00  0.00           C
ATOM   3086  C   VAL A 185      68.330  62.380 105.198  1.00  0.00           C
ATOM   3087  O   VAL A 185      69.110  62.250 106.147  1.00  0.00           O
ATOM   3088  N   LYS A 186      67.180  61.670 105.087  1.00  0.00           N
ATOM   3090  CA  LYS A 186      66.750  60.610 105.998  1.00  0.00           C
ATOM   3092  CB  LYS A 186      65.670  61.050 107.027  1.00  0.00           C
ATOM   3095  CG  LYS A 186      65.900  62.280 107.927  1.00  0.00           C
ATOM   3098  CD  LYS A 186      67.100  62.170 108.878  1.00  0.00           C
ATOM   3101  CE  LYS A 186      67.310  63.390 109.757  1.00  0.00           C
ATOM   3104  NZ  LYS A 186      68.440  63.160 110.676  1.00  0.00           N
ATOM   3108  C   LYS A 186      66.060  59.450 105.228  1.00  0.00           C
ATOM   3109  OT1 LYS A 186      65.870  59.560 103.986  1.00  0.00           O
ATOM   3110  OT2 LYS A 186      65.670  58.430 105.867  1.00  0.00           O
ATOM   3111  NH3 POPEB 187      18.350  19.520  70.676  1.00  0.00           N
ATOM   3115  C12 POPEB 187      18.080  18.050  70.536  1.00  0.00           C
ATOM   3118  C11 POPEB 187      17.180  17.520  71.667  1.00  0.00           C
ATOM   3121  P   POPEB 187      16.090  15.420  70.517  1.00  0.00           P
ATOM   3122  O13 POPEB 187      15.820  14.010  70.867  1.00  0.00           O
ATOM   3123  O14 POPEB 187      14.890  16.290  70.298  1.00  0.00           O
ATOM   3124  O11 POPEB 187      17.010  15.520  69.216  1.00  0.00           O
ATOM   3125  O12 POPEB 187      17.000  16.100  71.607  1.00  0.00           O
ATOM   3126  C1  POPEB 187      17.630  14.290  68.827  1.00  0.00           C
ATOM   3129  C2  POPEB 187      18.860  14.500  67.917  1.00  0.00           C
ATOM   3131  O21 POPEB 187      18.860  13.350  67.067  1.00  0.00           O
ATOM   3132  C21 POPEB 187      19.270  13.530  65.838  1.00  0.00           C
ATOM   3133  O22 POPEB 187      19.700  14.560  65.357  1.00  0.00           O
ATOM   3134  C22 POPEB 187      19.070  12.200  65.108  1.00  0.00           C
ATOM   3137  C3  POPEB 187      20.160  14.580  68.777  1.00  0.00           C
ATOM   3140  O31 POPEB 187      21.380  14.480  68.007  1.00  0.00           O
ATOM   3141  C31 POPEB 187      22.100  13.370  68.168  1.00  0.00           C
ATOM   3142  O32 POPEB 187      21.840  12.440  68.917  1.00  0.00           O
ATOM   3143  C32 POPEB 187      23.320  13.400  67.236  1.00  0.00           C
ATOM   3146  C23 POPEB 187      20.000  12.030  63.878  1.00  0.00           C
ATOM   3149  C24 POPEB 187      19.330  12.350  62.548  1.00  0.00           C
ATOM   3152  C25 POPEB 187      18.160  11.400  62.248  1.00  0.00           C
ATOM   3155  C26 POPEB 187      17.740  11.330  60.778  1.00  0.00           C
ATOM   3158  C27 POPEB 187      16.210  11.450  60.638  1.00  0.00           C
ATOM   3161  C28 POPEB 187      15.700  11.310  59.197  1.00  0.00           C
ATOM   3164  C29 POPEB 187      16.030  12.520  58.358  1.00  0.00           C
ATOM   3166 0C21 POPEB 187      15.350  12.920  57.278  1.00  0.00           C
ATOM   3168 1C21 POPEB 187      14.210  12.170  56.627  1.00  0.00           C
ATOM   3171 2C21 POPEB 187      14.550  11.830  55.167  1.00  0.00           C
ATOM   3174 3C21 POPEB 187      15.880  11.090  54.986  1.00  0.00           C
ATOM   3177 4C21 POPEB 187      16.200  10.840  53.507  1.00  0.00           C
ATOM   3180 5C21 POPEB 187      17.600  10.250  53.307  1.00  0.00           C
ATOM   3183 6C21 POPEB 187      17.900  10.010  51.826  1.00  0.00           C
ATOM   3186 7C21 POPEB 187      19.260   9.350  51.608  1.00  0.00           C
ATOM   3189 8C21 POPEB 187      19.600   9.240  50.128  1.00  0.00           C
ATOM   3193  C33 POPEB 187      22.930  12.930  65.817  1.00  0.00           C
ATOM   3196  C34 POPEB 187      24.080  12.890  64.798  1.00  0.00           C
ATOM   3199  C35 POPEB 187      25.040  11.700  64.938  1.00  0.00           C
ATOM   3202  C36 POPEB 187      25.950  11.570  63.698  1.00  0.00           C
ATOM   3205  C37 POPEB 187      27.110  10.570  63.827  1.00  0.00           C
ATOM   3208  C38 POPEB 187      28.030  10.560  62.588  1.00  0.00           C
ATOM   3211  C39 POPEB 187      27.420   9.870  61.368  1.00  0.00           C
ATOM   3214 0C31 POPEB 187      28.260  10.000  60.097  1.00  0.00           C
ATOM   3217 1C31 POPEB 187      27.580   9.350  58.888  1.00  0.00           C
ATOM   3220 2C31 POPEB 187      28.450   9.340  57.618  1.00  0.00           C
ATOM   3223 3C31 POPEB 187      28.550   7.960  56.948  1.00  0.00           C
ATOM   3226 4C31 POPEB 187      29.280   6.910  57.787  1.00  0.00           C
ATOM   3229 5C31 POPEB 187      29.320   5.540  57.108  1.00  0.00           C
ATOM   3232 6C31 POPEB 187      29.810   4.400  57.997  1.00  0.00           C
ATOM   3236  NH3 POPEC 188      90.920 105.160  28.798  1.00  0.00           N
ATOM   3240  C12 POPEC 188      90.720 106.610  28.507  1.00  0.00           C
ATOM   3243  C11 POPEC 188      89.490 107.160  29.258  1.00  0.00           C
ATOM   3246  P   POPEC 188      89.760 109.720  28.738  1.00  0.00           P
ATOM   3247  O13 POPEC 188      91.210 109.530  28.507  1.00  0.00           O
ATOM   3248  O14 POPEC 188      89.100 110.630  27.798  1.00  0.00           O
ATOM   3249  O11 POPEC 188      89.420 110.120  30.217  1.00  0.00           O
ATOM   3250  O12 POPEC 188      89.000 108.330  28.608  1.00  0.00           O
ATOM   3251  C1  POPEC 188      90.360 110.080  31.298  1.00  0.00           C
ATOM   3254  C2  POPEC 188      89.740 110.620  32.638  1.00  0.00           C
ATOM   3256  O21 POPEC 188      89.980 109.650  33.688  1.00  0.00           O
ATOM   3257  C21 POPEC 188      90.540 110.130  34.787  1.00  0.00           C
ATOM   3258  O22 POPEC 188      91.170 111.150  34.878  1.00  0.00           O
ATOM   3259  C22 POPEC 188      90.240 109.200  35.967  1.00  0.00           C
ATOM   3262  C3  POPEC 188      88.190 110.870  32.528  1.00  0.00           C
ATOM   3265  O31 POPEC 188      87.480 110.740  33.778  1.00  0.00           O
ATOM   3266  C31 POPEC 188      87.320 111.850  34.487  1.00  0.00           C
ATOM   3267  O32 POPEC 188      87.750 112.940  34.228  1.00  0.00           O
ATOM   3268  C32 POPEC 188      86.590 111.460  35.778  1.00  0.00           C
ATOM   3271  C23 POPEC 188      90.760 109.780  37.308  1.00  0.00           C
ATOM   3274  C24 POPEC 188      90.400 108.950  38.548  1.00  0.00           C
ATOM   3277  C25 POPEC 188      91.100 109.410  39.838  1.00  0.00           C
ATOM   3280  C26 POPEC 188      90.630 110.770  40.347  1.00  0.00           C
ATOM   3283  C27 POPEC 188      91.480 111.270  41.528  1.00  0.00           C
ATOM   3286  C28 POPEC 188      91.010 112.640  42.028  1.00  0.00           C
ATOM   3289  C29 POPEC 188      91.970 113.240  43.028  1.00  0.00           C
ATOM   3291 0C21 POPEC 188      91.750 113.420  44.338  1.00  0.00           C
ATOM   3293 1C21 POPEC 188      90.510 113.020  45.098  1.00  0.00           C
ATOM   3296 2C21 POPEC 188      90.820 112.590  46.548  1.00  0.00           C
ATOM   3299 3C21 POPEC 188      91.490 111.210  46.658  1.00  0.00           C
ATOM   3302 4C21 POPEC 188      91.850 110.880  48.107  1.00  0.00           C
ATOM   3305 5C21 POPEC 188      92.290 109.420  48.307  1.00  0.00           C
ATOM   3308 6C21 POPEC 188      92.590 109.140  49.788  1.00  0.00           C
ATOM   3311 7C21 POPEC 188      92.760 107.660  50.107  1.00  0.00           C
ATOM   3314 8C21 POPEC 188      92.790 107.410  51.618  1.00  0.00           C
ATOM   3318  C33 POPEC 188      87.130 112.250  36.978  1.00  0.00           C
ATOM   3321  C34 POPEC 188      86.620 111.680  38.298  1.00  0.00           C
ATOM   3324  C35 POPEC 188      86.880 112.660  39.448  1.00  0.00           C
ATOM   3327  C36 POPEC 188      86.400 112.110  40.798  1.00  0.00           C
ATOM   3330  C37 POPEC 188      86.490 113.170  41.908  1.00  0.00           C
ATOM   3333  C38 POPEC 188      85.870 112.680  43.218  1.00  0.00           C
ATOM   3336  C39 POPEC 188      85.700 113.780  44.268  1.00  0.00           C
ATOM   3339 0C31 POPEC 188      87.020 114.170  44.938  1.00  0.00           C
ATOM   3342 1C31 POPEC 188      86.820 115.190  46.068  1.00  0.00           C
ATOM   3345 2C31 POPEC 188      88.080 115.400  46.927  1.00  0.00           C
ATOM   3348 3C31 POPEC 188      87.940 116.560  47.917  1.00  0.00           C
ATOM   3351 4C31 POPEC 188      86.730 116.400  48.848  1.00  0.00           C
ATOM   3354 5C31 POPEC 188      86.790 117.320  50.068  1.00  0.00           C
ATOM   3357 6C31 POPEC 188      85.720 116.940  51.088  1.00  0.00           C
ATOM   3361  NH3 POPED 189      63.860 116.450  28.998  1.00  0.00           N
ATOM   3365  C12 POPED 189      64.820 115.440  29.548  1.00  0.00           C
ATOM   3368  C11 POPED 189      66.190 116.060  29.728  1.00  0.00           C
ATOM   3371  P   POPED 189      67.410 118.130  30.528  1.00  0.00           P
ATOM   3372  O13 POPED 189      68.410 117.690  29.538  1.00  0.00           O
ATOM   3373  O14 POPED 189      67.180 119.590  30.698  1.00  0.00           O
ATOM   3374  O11 POPED 189      67.690 117.370  31.896  1.00  0.00           O
ATOM   3375  O12 POPED 189      66.070 117.450  30.087  1.00  0.00           O
ATOM   3376  C1  POPED 189      67.470 117.870  33.218  1.00  0.00           C
ATOM   3379  C2  POPED 189      66.980 116.790  34.258  1.00  0.00           C
ATOM   3381  O21 POPED 189      67.830 116.760  35.428  1.00  0.00           O
ATOM   3382  C21 POPED 189      67.760 117.850  36.178  1.00  0.00           C
ATOM   3383  O22 POPED 189      66.980 118.770  36.037  1.00  0.00           O
ATOM   3384  C22 POPED 189      68.770 117.770  37.338  1.00  0.00           C
ATOM   3387  C3  POPED 189      66.860 115.340  33.688  1.00  0.00           C
ATOM   3390  O31 POPED 189      65.960 114.520  34.478  1.00  0.00           O
ATOM   3391  C31 POPED 189      66.460 113.510  35.188  1.00  0.00           C
ATOM   3392  O32 POPED 189      67.630 113.190  35.268  1.00  0.00           O
ATOM   3393  C32 POPED 189      65.300 112.840  35.948  1.00  0.00           C
ATOM   3396  C23 POPED 189      68.110 117.230  38.638  1.00  0.00           C
ATOM   3399  C24 POPED 189      69.120 116.940  39.768  1.00  0.00           C
ATOM   3402  C25 POPED 189      68.780 117.640  41.088  1.00  0.00           C
ATOM   3405  C26 POPED 189      69.530 117.070  42.308  1.00  0.00           C
ATOM   3408  C27 POPED 189      68.880 115.830  42.958  1.00  0.00           C
ATOM   3411  C28 POPED 189      69.530 115.490  44.318  1.00  0.00           C
ATOM   3414  C29 POPED 189      68.820 114.420  45.107  1.00  0.00           C
ATOM   3416 0C21 POPED 189      69.400 113.410  45.798  1.00  0.00           C
ATOM   3418 1C21 POPED 189      70.870 113.100  45.898  1.00  0.00           C
ATOM   3421 2C21 POPED 189      71.540 113.360  47.257  1.00  0.00           C
ATOM   3424 3C21 POPED 189      71.910 114.830  47.537  1.00  0.00           C
ATOM   3427 4C21 POPED 189      71.070 115.510  48.628  1.00  0.00           C
ATOM   3430 5C21 POPED 189      69.790 116.170  48.107  1.00  0.00           C
ATOM   3433 6C21 POPED 189      69.070 116.970  49.188  1.00  0.00           C
ATOM   3436 7C21 POPED 189      67.780 117.640  48.698  1.00  0.00           C
ATOM   3439 8C21 POPED 189      67.050 118.390  49.808  1.00  0.00           C
ATOM   3443  C33 POPED 189      65.690 111.630  36.838  1.00  0.00           C
ATOM   3446  C34 POPED 189      66.550 111.970  38.076  1.00  0.00           C
ATOM   3449  C35 POPED 189      65.890 112.820  39.178  1.00  0.00           C
ATOM   3452  C36 POPED 189      65.070 112.020  40.198  1.00  0.00           C
ATOM   3455  C37 POPED 189      64.540 112.890  41.348  1.00  0.00           C
ATOM   3458  C38 POPED 189      64.230 112.130  42.647  1.00  0.00           C
ATOM   3461  C39 POPED 189      63.700 113.050  43.757  1.00  0.00           C
ATOM   3464 0C31 POPED 189      64.760 113.750  44.618  1.00  0.00           C
ATOM   3467 1C31 POPED 189      64.120 114.480  45.807  1.00  0.00           C
ATOM   3470 2C31 POPED 189      65.130 115.060  46.807  1.00  0.00           C
ATOM   3473 3C31 POPED 189      64.470 115.860  47.938  1.00  0.00           C
ATOM   3476 4C31 POPED 189      64.640 115.220  49.326  1.00  0.00           C
ATOM   3479 5C31 POPED 189      63.620 114.100  49.598  1.00  0.00           C
ATOM   3482 6C31 POPED 189      63.890 113.380  50.928  1.00  0.00           C
ATOM   3486  NH3 POPEE 190      50.990  57.340  25.087  1.00  0.00           N
ATOM   3490  C12 POPEE 190      49.820  56.430  24.858  1.00  0.00           C
ATOM   3493  C11 POPEE 190      48.490  57.170  25.068  1.00  0.00           C
ATOM   3496  P   POPEE 190      47.040  55.180  24.138  1.00  0.00           P
ATOM   3497  O13 POPEE 190      45.580  54.970  24.118  1.00  0.00           O
ATOM   3498  O14 POPEE 190      47.680  55.510  22.838  1.00  0.00           O
ATOM   3499  O11 POPEE 190      47.700  53.890  24.827  1.00  0.00           O
ATOM   3500  O12 POPEE 190      47.390  56.280  25.208  1.00  0.00           O
ATOM   3501  C1  POPEE 190      47.060  53.390  26.018  1.00  0.00           C
ATOM   3504  C2  POPEE 190      48.070  53.210  27.188  1.00  0.00           C
ATOM   3506  O21 POPEE 190      47.820  51.990  27.938  1.00  0.00           O
ATOM   3507  C21 POPEE 190      46.820  52.000  28.798  1.00  0.00           C
ATOM   3508  O22 POPEE 190      45.920  52.820  28.858  1.00  0.00           O
ATOM   3509  C22 POPEE 190      46.990  50.800  29.748  1.00  0.00           C
ATOM   3512  C3  POPEE 190      48.290  54.450  28.108  1.00  0.00           C
ATOM   3515  O31 POPEE 190      49.410  54.180  28.988  1.00  0.00           O
ATOM   3516  C31 POPEE 190      50.570  54.720  28.658  1.00  0.00           C
ATOM   3517  O32 POPEE 190      50.730  55.620  27.847  1.00  0.00           O
ATOM   3518  C32 POPEE 190      51.710  53.970  29.358  1.00  0.00           C
ATOM   3521  C23 POPEE 190      47.050  51.240  31.218  1.00  0.00           C
ATOM   3524  C24 POPEE 190      47.470  50.120  32.168  1.00  0.00           C
ATOM   3527  C25 POPEE 190      46.360  49.100  32.448  1.00  0.00           C
ATOM   3530  C26 POPEE 190      46.690  48.250  33.678  1.00  0.00           C
ATOM   3533  C27 POPEE 190      46.010  46.880  33.757  1.00  0.00           C
ATOM   3536  C28 POPEE 190      46.360  46.220  35.097  1.00  0.00           C
ATOM   3539  C29 POPEE 190      46.120  44.740  35.178  1.00  0.00           C
ATOM   3541 0C21 POPEE 190      45.690  44.050  36.248  1.00  0.00           C
ATOM   3543 1C21 POPEE 190      45.330  44.570  37.618  1.00  0.00           C
ATOM   3546 2C21 POPEE 190      46.230  45.570  38.377  1.00  0.00           C
ATOM   3549 3C21 POPEE 190      45.510  46.000  39.668  1.00  0.00           C
ATOM   3552 4C21 POPEE 190      46.050  47.200  40.458  1.00  0.00           C
ATOM   3555 5C21 POPEE 190      47.570  47.300  40.607  1.00  0.00           C
ATOM   3558 6C21 POPEE 190      47.960  48.340  41.667  1.00  0.00           C
ATOM   3561 7C21 POPEE 190      49.460  48.580  41.748  1.00  0.00           C
ATOM   3564 8C21 POPEE 190      49.870  49.380  42.987  1.00  0.00           C
ATOM   3568  C33 POPEE 190      51.280  53.040  30.528  1.00  0.00           C
ATOM   3571  C34 POPEE 190      50.880  53.770  31.818  1.00  0.00           C
ATOM   3574  C35 POPEE 190      52.040  54.550  32.458  1.00  0.00           C
ATOM   3577  C36 POPEE 190      51.690  55.180  33.818  1.00  0.00           C
ATOM   3580  C37 POPEE 190      51.650  54.170  34.978  1.00  0.00           C
ATOM   3583  C38 POPEE 190      51.410  54.800  36.358  1.00  0.00           C
ATOM   3586  C39 POPEE 190      49.920  55.020  36.688  1.00  0.00           C
ATOM   3589 0C31 POPEE 190      49.670  55.260  38.188  1.00  0.00           C
ATOM   3592 1C31 POPEE 190      48.180  55.440  38.518  1.00  0.00           C
ATOM   3595 2C31 POPEE 190      47.900  55.760  39.986  1.00  0.00           C
ATOM   3598 3C31 POPEE 190      47.970  54.560  40.938  1.00  0.00           C
ATOM   3601 4C31 POPEE 190      47.630  54.980  42.368  1.00  0.00           C
ATOM   3604 5C31 POPEE 190      47.640  53.820  43.368  1.00  0.00           C
ATOM   3607 6C31 POPEE 190      47.120  54.240  44.748  1.00  0.00           C
ATOM   3611  NH3 POPEF 191      17.640  26.990  30.438  1.00  0.00           N
ATOM   3615  C12 POPEF 191      18.790  26.530  29.588  1.00  0.00           C
ATOM   3618  C11 POPEF 191      19.870  27.620  29.448  1.00  0.00           C
ATOM   3621  P   POPEF 191      19.740  30.220  28.988  1.00  0.00           P
ATOM   3622  O13 POPEF 191      18.630  31.150  28.647  1.00  0.00           O
ATOM   3623  O14 POPEF 191      21.090  30.540  28.428  1.00  0.00           O
ATOM   3624  O11 POPEF 191      19.830  30.230  30.568  1.00  0.00           O
ATOM   3625  O12 POPEF 191      19.340  28.720  28.708  1.00  0.00           O
ATOM   3626  C1  POPEF 191      21.080  30.410  31.228  1.00  0.00           C
ATOM   3629  C2  POPEF 191      21.130  29.710  32.608  1.00  0.00           C
ATOM   3631  O21 POPEF 191      19.970  30.050  33.377  1.00  0.00           O
ATOM   3632  C21 POPEF 191      18.950  29.210  33.268  1.00  0.00           C
ATOM   3633  O22 POPEF 191      18.880  28.240  32.538  1.00  0.00           O
ATOM   3634  C22 POPEF 191      17.920  29.580  34.298  1.00  0.00           C
ATOM   3637  C3  POPEF 191      22.410  30.140  33.388  1.00  0.00           C
ATOM   3640  O31 POPEF 191      22.240  30.200  34.808  1.00  0.00           O
ATOM   3641  C31 POPEF 191      22.070  29.040  35.438  1.00  0.00           C
ATOM   3642  O32 POPEF 191      21.980  27.940  34.917  1.00  0.00           O
ATOM   3643  C32 POPEF 191      22.060  29.320  36.948  1.00  0.00           C
ATOM   3646  C23 POPEF 191      17.010  30.760  33.908  1.00  0.00           C
ATOM   3649  C24 POPEF 191      16.290  31.310  35.147  1.00  0.00           C
ATOM   3652  C25 POPEF 191      15.440  30.270  35.888  1.00  0.00           C
ATOM   3655  C26 POPEF 191      15.060  30.740  37.298  1.00  0.00           C
ATOM   3658  C27 POPEF 191      14.300  29.650  38.058  1.00  0.00           C
ATOM   3661  C28 POPEF 191      14.060  30.000  39.528  1.00  0.00           C
ATOM   3664  C29 POPEF 191      12.850  29.260  40.028  1.00  0.00           C
ATOM   3666 0C21 POPEF 191      12.830  28.220  40.877  1.00  0.00           C
ATOM   3668 1C21 POPEF 191      14.020  27.570  41.538  1.00  0.00           C
ATOM   3671 2C21 POPEF 191      14.440  28.300  42.827  1.00  0.00           C
ATOM   3674 3C21 POPEF 191      15.710  27.710  43.448  1.00  0.00           C
ATOM   3677 4C21 POPEF 191      16.840  28.730  43.597  1.00  0.00           C
ATOM   3680 5C21 POPEF 191      16.660  29.670  44.808  1.00  0.00           C
ATOM   3683 6C21 POPEF 191      17.540  30.930  44.718  1.00  0.00           C
ATOM   3686 7C21 POPEF 191      16.920  32.040  43.857  1.00  0.00           C
ATOM   3689 8C21 POPEF 191      17.800  33.280  43.728  1.00  0.00           C
ATOM   3693  C33 POPEF 191      22.670  28.150  37.748  1.00  0.00           C
ATOM   3696  C34 POPEF 191      23.030  28.470  39.208  1.00  0.00           C
ATOM   3699  C35 POPEF 191      23.950  29.680  39.368  1.00  0.00           C
ATOM   3702  C36 POPEF 191      24.590  29.720  40.747  1.00  0.00           C
ATOM   3705  C37 POPEF 191      25.220  31.070  41.108  1.00  0.00           C
ATOM   3708  C38 POPEF 191      25.930  31.010  42.458  1.00  0.00           C
ATOM   3711  C39 POPEF 191      26.320  32.380  43.028  1.00  0.00           C
ATOM   3714 0C31 POPEF 191      26.950  32.280  44.417  1.00  0.00           C
ATOM   3717 1C31 POPEF 191      28.390  31.780  44.377  1.00  0.00           C
ATOM   3720 2C31 POPEF 191      28.880  31.070  45.658  1.00  0.00           C
ATOM   3723 3C31 POPEF 191      28.590  31.800  46.978  1.00  0.00           C
ATOM   3726 4C31 POPEF 191      29.220  33.190  47.087  1.00  0.00           C
ATOM   3729 5C31 POPEF 191      29.050  33.790  48.488  1.00  0.00           C
ATOM   3732 6C31 POPEF 191      29.630  35.200  48.608  1.00  0.00           C
ATOM   3736  NH3 POPEG 192       3.250  22.600  27.618  1.00  0.00           N
ATOM   3740  C12 POPEG 192       4.500  21.920  27.148  1.00  0.00           C
ATOM   3743  C11 POPEG 192       5.230  22.690  26.028  1.00  0.00           C
ATOM   3746  P   POPEG 192       5.010  25.250  26.537  1.00  0.00           P
ATOM   3747  O13 POPEG 192       5.740  26.230  25.718  1.00  0.00           O
ATOM   3748  O14 POPEG 192       3.600  24.930  26.238  1.00  0.00           O
ATOM   3749  O11 POPEG 192       5.160  25.550  28.078  1.00  0.00           O
ATOM   3750  O12 POPEG 192       5.820  23.900  26.508  1.00  0.00           O
ATOM   3751  C1  POPEG 192       5.250  26.910  28.528  1.00  0.00           C
ATOM   3754  C2  POPEG 192       5.580  26.920  30.038  1.00  0.00           C
ATOM   3756  O21 POPEG 192       4.510  26.200  30.688  1.00  0.00           O
ATOM   3757  C21 POPEG 192       4.890  25.250  31.518  1.00  0.00           C
ATOM   3758  O22 POPEG 192       6.020  25.050  31.917  1.00  0.00           O
ATOM   3759  C22 POPEG 192       3.720  24.290  31.758  1.00  0.00           C
ATOM   3762  C3  POPEG 192       5.740  28.350  30.628  1.00  0.00           C
ATOM   3765  O31 POPEG 192       6.800  28.420  31.618  1.00  0.00           O
ATOM   3766  C31 POPEG 192       6.450  28.100  32.847  1.00  0.00           C
ATOM   3767  O32 POPEG 192       5.340  27.730  33.198  1.00  0.00           O
ATOM   3768  C32 POPEG 192       7.650  28.220  33.788  1.00  0.00           C
ATOM   3771  C23 POPEG 192       3.030  24.440  33.128  1.00  0.00           C
ATOM   3774  C24 POPEG 192       1.920  23.380  33.237  1.00  0.00           C
ATOM   3777  C25 POPEG 192       0.990  23.560  34.448  1.00  0.00           C
ATOM   3780  C26 POPEG 192       1.670  23.280  35.798  1.00  0.00           C
ATOM   3783  C27 POPEG 192       0.610  23.210  36.908  1.00  0.00           C
ATOM   3786  C28 POPEG 192       1.170  22.780  38.268  1.00  0.00           C
ATOM   3789  C29 POPEG 192       0.030  22.560  39.228  1.00  0.00           C
ATOM   3791 0C21 POPEG 192      -0.200  21.470  39.986  1.00  0.00           C
ATOM   3793 1C21 POPEG 192       0.680  20.260  40.107  1.00  0.00           C
ATOM   3796 2C21 POPEG 192       0.580  19.300  38.908  1.00  0.00           C
ATOM   3799 3C21 POPEG 192       1.390  18.010  39.108  1.00  0.00           C
ATOM   3802 4C21 POPEG 192       1.520  17.210  37.807  1.00  0.00           C
ATOM   3805 5C21 POPEG 192       2.210  15.860  37.978  1.00  0.00           C
ATOM   3808 6C21 POPEG 192       2.420  15.160  36.627  1.00  0.00           C
ATOM   3811 7C21 POPEG 192       3.060  13.770  36.768  1.00  0.00           C
ATOM   3814 8C21 POPEG 192       3.350  13.140  35.408  1.00  0.00           C
ATOM   3818  C33 POPEG 192       7.260  28.030  35.268  1.00  0.00           C
ATOM   3821  C34 POPEG 192       8.330  28.510  36.248  1.00  0.00           C
ATOM   3824  C35 POPEG 192       7.830  28.460  37.698  1.00  0.00           C
ATOM   3827  C36 POPEG 192       8.680  29.300  38.667  1.00  0.00           C
ATOM   3830  C37 POPEG 192       7.930  29.590  39.978  1.00  0.00           C
ATOM   3833  C38 POPEG 192       8.520  30.750  40.778  1.00  0.00           C
ATOM   3836  C39 POPEG 192       9.770  30.380  41.577  1.00  0.00           C
ATOM   3839 0C31 POPEG 192       9.430  29.830  42.967  1.00  0.00           C
ATOM   3842 1C31 POPEG 192      10.680  29.350  43.708  1.00  0.00           C
ATOM   3845 2C31 POPEG 192      10.340  28.910  45.138  1.00  0.00           C
ATOM   3848 3C31 POPEG 192      11.570  28.560  45.978  1.00  0.00           C
ATOM   3851 4C31 POPEG 192      12.340  29.800  46.438  1.00  0.00           C
ATOM   3854 5C31 POPEG 192      13.200  29.500  47.677  1.00  0.00           C
ATOM   3857 6C31 POPEG 192      13.750  30.760  48.348  1.00  0.00           C
ATOM   3861  NH3 POPEH 193      37.850  96.930  31.358  1.00  0.00           N
ATOM   3865  C12 POPEH 193      37.980  95.710  30.508  1.00  0.00           C
ATOM   3868  C11 POPEH 193      36.750  94.800  30.737  1.00  0.00           C
ATOM   3871  P   POPEH 193      37.950  92.550  31.218  1.00  0.00           P
ATOM   3872  O13 POPEH 193      37.370  91.210  31.208  1.00  0.00           O
ATOM   3873  O14 POPEH 193      39.280  92.690  30.576  1.00  0.00           O
ATOM   3874  O11 POPEH 193      37.870  93.140  32.678  1.00  0.00           O
ATOM   3875  O12 POPEH 193      37.020  93.470  30.357  1.00  0.00           O
ATOM   3876  C1  POPEH 193      38.890  93.070  33.678  1.00  0.00           C
ATOM   3879  C2  POPEH 193      38.580  92.080  34.847  1.00  0.00           C
ATOM   3881  O21 POPEH 193      39.760  92.060  35.677  1.00  0.00           O
ATOM   3882  C21 POPEH 193      39.730  92.260  36.998  1.00  0.00           C
ATOM   3883  O22 POPEH 193      40.680  92.670  37.638  1.00  0.00           O
ATOM   3884  C22 POPEH 193      38.440  91.790  37.678  1.00  0.00           C
ATOM   3887  C3  POPEH 193      38.290  90.670  34.268  1.00  0.00           C
ATOM   3890  O31 POPEH 193      38.030  89.650  35.268  1.00  0.00           O
ATOM   3891  C31 POPEH 193      37.080  88.780  34.938  1.00  0.00           C
ATOM   3892  O32 POPEH 193      36.300  88.910  33.998  1.00  0.00           O
ATOM   3893  C32 POPEH 193      37.130  87.580  35.868  1.00  0.00           C
ATOM   3896  C23 POPEH 193      38.510  91.830  39.238  1.00  0.00           C
ATOM   3899  C24 POPEH 193      37.120  91.640  39.857  1.00  0.00           C
ATOM   3902  C25 POPEH 193      37.090  91.600  41.397  1.00  0.00           C
ATOM   3905  C26 POPEH 193      37.520  90.250  41.987  1.00  0.00           C
ATOM   3908  C27 POPEH 193      37.050  90.090  43.448  1.00  0.00           C
ATOM   3911  C28 POPEH 193      37.020  88.620  43.927  1.00  0.00           C
ATOM   3914  C29 POPEH 193      38.390  88.120  44.307  1.00  0.00           C
ATOM   3916 0C21 POPEH 193      38.800  87.760  45.548  1.00  0.00           C
ATOM   3918 1C21 POPEH 193      37.990  87.750  46.818  1.00  0.00           C
ATOM   3921 2C21 POPEH 193      38.400  88.860  47.807  1.00  0.00           C
ATOM   3924 3C21 POPEH 193      39.740  88.620  48.507  1.00  0.00           C
ATOM   3927 4C21 POPEH 193      40.000  89.700  49.578  1.00  0.00           C
ATOM   3930 5C21 POPEH 193      41.350  89.580  50.298  1.00  0.00           C
ATOM   3933 6C21 POPEH 193      41.500  90.710  51.327  1.00  0.00           C
ATOM   3936 7C21 POPEH 193      42.880  90.760  52.008  1.00  0.00           C
ATOM   3939 8C21 POPEH 193      43.000  91.910  53.007  1.00  0.00           C
ATOM   3943  C33 POPEH 193      36.200  86.440  35.377  1.00  0.00           C
ATOM   3946  C34 POPEH 193      36.150  85.250  36.347  1.00  0.00           C
ATOM   3949  C35 POPEH 193      35.440  85.590  37.667  1.00  0.00           C
ATOM   3952  C36 POPEH 193      35.520  84.470  38.708  1.00  0.00           C
ATOM   3955  C37 POPEH 193      34.850  84.930  40.007  1.00  0.00           C
ATOM   3958  C38 POPEH 193      35.100  84.010  41.208  1.00  0.00           C
ATOM   3961  C39 POPEH 193      36.560  84.090  41.667  1.00  0.00           C
ATOM   3964 0C31 POPEH 193      36.760  83.610  43.097  1.00  0.00           C
ATOM   3967 1C31 POPEH 193      38.190  83.860  43.558  1.00  0.00           C
ATOM   3970 2C31 POPEH 193      38.370  83.600  45.056  1.00  0.00           C
ATOM   3973 3C31 POPEH 193      39.730  84.110  45.528  1.00  0.00           C
ATOM   3976 4C31 POPEH 193      39.870  84.050  47.048  1.00  0.00           C
ATOM   3979 5C31 POPEH 193      41.100  84.800  47.528  1.00  0.00           C
ATOM   3982 6C31 POPEH 193      41.400  84.500  48.987  1.00  0.00           C
ATOM   3986  NH3 POPEI 194     109.700   5.790  32.588  1.00  0.00           N
ATOM   3990  C12 POPEI 194     111.060   6.100  33.158  1.00  0.00           C
ATOM   3993  C11 POPEI 194     112.120   5.090  32.717  1.00  0.00           C
ATOM   3996  P   POPEI 194     114.690   5.700  33.128  1.00  0.00           P
ATOM   3997  O13 POPEI 194     115.390   4.490  32.658  1.00  0.00           O
ATOM   3998  O14 POPEI 194     114.650   6.840  32.178  1.00  0.00           O
ATOM   3999  O11 POPEI 194     115.360   6.100  34.487  1.00  0.00           O
ATOM   4000  O12 POPEI 194     113.250   5.260  33.568  1.00  0.00           O
ATOM   4001  C1  POPEI 194     115.380   7.400  35.038  1.00  0.00           C
ATOM   4004  C2  POPEI 194     116.470   7.510  36.148  1.00  0.00           C
ATOM   4006  O21 POPEI 194     116.010   6.910  37.388  1.00  0.00           O
ATOM   4007  C21 POPEI 194     116.810   5.960  37.838  1.00  0.00           C
ATOM   4008  O22 POPEI 194     117.720   5.440  37.217  1.00  0.00           O
ATOM   4009  C22 POPEI 194     116.480   5.570  39.268  1.00  0.00           C
ATOM   4012  C3  POPEI 194     116.810   8.990  36.417  1.00  0.00           C
ATOM   4015  O31 POPEI 194     117.730   9.200  37.507  1.00  0.00           O
ATOM   4016  C31 POPEI 194     119.010   9.100  37.198  1.00  0.00           C
ATOM   4017  O32 POPEI 194     119.450   8.630  36.158  1.00  0.00           O
ATOM   4018  C32 POPEI 194     119.850   9.720  38.327  1.00  0.00           C
ATOM   4021  C23 POPEI 194     117.680   4.810  39.898  1.00  0.00           C
ATOM   4024  C24 POPEI 194     117.490   4.460  41.378  1.00  0.00           C
ATOM   4027  C25 POPEI 194     118.820   4.110  42.048  1.00  0.00           C
ATOM   4030  C26 POPEI 194     118.700   3.900  43.558  1.00  0.00           C
ATOM   4033  C27 POPEI 194     120.050   3.590  44.228  1.00  0.00           C
ATOM   4036  C28 POPEI 194     119.940   3.340  45.737  1.00  0.00           C
ATOM   4039  C29 POPEI 194     119.470   1.950  46.097  1.00  0.00           C
ATOM   4041 0C21 POPEI 194     120.140   1.040  46.847  1.00  0.00           C
ATOM   4043 1C21 POPEI 194     121.520   1.190  47.438  1.00  0.00           C
ATOM   4046 2C21 POPEI 194     122.370  -0.090  47.277  1.00  0.00           C
ATOM   4049 3C21 POPEI 194     123.890   0.180  47.298  1.00  0.00           C
ATOM   4052 4C21 POPEI 194     124.410   0.800  48.597  1.00  0.00           C
ATOM   4055 5C21 POPEI 194     125.690   1.630  48.377  1.00  0.00           C
ATOM   4058 6C21 POPEI 194     126.240   2.180  49.698  1.00  0.00           C
ATOM   4061 7C21 POPEI 194     127.180   3.370  49.497  1.00  0.00           C
ATOM   4064 8C21 POPEI 194     127.800   3.830  50.817  1.00  0.00           C
ATOM   4068  C33 POPEI 194     119.740   8.940  39.658  1.00  0.00           C
ATOM   4071  C34 POPEI 194     120.370   9.710  40.828  1.00  0.00           C
ATOM   4074  C35 POPEI 194     120.450   8.880  42.118  1.00  0.00           C
ATOM   4077  C36 POPEI 194     120.650   9.740  43.368  1.00  0.00           C
ATOM   4080  C37 POPEI 194     120.940   8.940  44.648  1.00  0.00           C
ATOM   4083  C38 POPEI 194     119.840   7.920  44.998  1.00  0.00           C
ATOM   4086  C39 POPEI 194     119.910   7.410  46.448  1.00  0.00           C
ATOM   4089 0C31 POPEI 194     121.230   6.710  46.807  1.00  0.00           C
ATOM   4092 1C31 POPEI 194     121.360   6.400  48.307  1.00  0.00           C
ATOM   4095 2C31 POPEI 194     120.270   5.460  48.857  1.00  0.00           C
ATOM   4098 3C31 POPEI 194     120.850   4.210  49.517  1.00  0.00           C
ATOM   4101 4C31 POPEI 194     121.530   4.460  50.868  1.00  0.00           C
ATOM   4104 5C31 POPEI 194     122.280   3.200  51.348  1.00  0.00           C
ATOM   4107 6C31 POPEI 194     122.650   3.230  52.827  1.00  0.00           C
ATOM   4111  NH3 POPEJ 195     121.450  78.240  73.367  1.00  0.00           N
ATOM   4115  C12 POPEJ 195     121.260  78.610  74.817  1.00  0.00           C
ATOM   4118  C11 POPEJ 195     119.860  78.250  75.377  1.00  0.00           C
ATOM   4121  P   POPEJ 195     117.530  79.150  74.438  1.00  0.00           P
ATOM   4122  O13 POPEJ 195     116.700  78.070  75.016  1.00  0.00           O
ATOM   4123  O14 POPEJ 195     116.970  80.510  74.286  1.00  0.00           O
ATOM   4124  O11 POPEJ 195     118.010  78.610  73.028  1.00  0.00           O
ATOM   4125  O12 POPEJ 195     118.930  79.300  75.147  1.00  0.00           O
ATOM   4126  C1  POPEJ 195     118.630  79.450  72.077  1.00  0.00           C
ATOM   4129  C2  POPEJ 195     117.780  79.470  70.787  1.00  0.00           C
ATOM   4131  O21 POPEJ 195     118.550  79.950  69.667  1.00  0.00           O
ATOM   4132  C21 POPEJ 195     118.950  81.210  69.757  1.00  0.00           C
ATOM   4133  O22 POPEJ 195     118.800  81.960  70.717  1.00  0.00           O
ATOM   4134  C22 POPEJ 195     119.680  81.590  68.486  1.00  0.00           C
ATOM   4137  C3  POPEJ 195     116.400  80.190  70.948  1.00  0.00           C
ATOM   4140  O31 POPEJ 195     115.610  80.050  69.757  1.00  0.00           O
ATOM   4141  C31 POPEJ 195     115.090  78.840  69.588  1.00  0.00           C
ATOM   4142  O32 POPEJ 195     115.060  77.960  70.438  1.00  0.00           O
ATOM   4143  C32 POPEJ 195     114.670  78.660  68.128  1.00  0.00           C
ATOM   4146  C23 POPEJ 195     120.100  83.070  68.548  1.00  0.00           C
ATOM   4149  C24 POPEJ 195     120.870  83.510  67.298  1.00  0.00           C
ATOM   4152  C25 POPEJ 195     120.090  83.320  65.997  1.00  0.00           C
ATOM   4155  C26 POPEJ 195     120.260  84.530  65.068  1.00  0.00           C
ATOM   4158  C27 POPEJ 195     119.800  84.200  63.647  1.00  0.00           C
ATOM   4161  C28 POPEJ 195     119.640  85.440  62.748  1.00  0.00           C
ATOM   4164  C29 POPEJ 195     120.920  86.180  62.486  1.00  0.00           C
ATOM   4166 0C21 POPEJ 195     121.690  86.090  61.388  1.00  0.00           C
ATOM   4168 1C21 POPEJ 195     121.480  85.190  60.188  1.00  0.00           C
ATOM   4171 2C21 POPEJ 195     121.220  85.930  58.868  1.00  0.00           C
ATOM   4174 3C21 POPEJ 195     121.610  85.060  57.658  1.00  0.00           C
ATOM   4177 4C21 POPEJ 195     121.010  85.540  56.327  1.00  0.00           C
ATOM   4180 5C21 POPEJ 195     119.530  85.140  56.198  1.00  0.00           C
ATOM   4183 6C21 POPEJ 195     118.860  85.700  54.938  1.00  0.00           C
ATOM   4186 7C21 POPEJ 195     117.430  85.190  54.767  1.00  0.00           C
ATOM   4189 8C21 POPEJ 195     116.720  85.740  53.527  1.00  0.00           C
ATOM   4193  C33 POPEJ 195     115.890  78.520  67.177  1.00  0.00           C
ATOM   4196  C34 POPEJ 195     115.470  78.280  65.728  1.00  0.00           C
ATOM   4199  C35 POPEJ 195     116.650  78.200  64.738  1.00  0.00           C
ATOM   4202  C36 POPEJ 195     117.340  79.560  64.488  1.00  0.00           C
ATOM   4205  C37 POPEJ 195     118.080  79.600  63.138  1.00  0.00           C
ATOM   4208  C38 POPEJ 195     118.730  80.960  62.857  1.00  0.00           C
ATOM   4211  C39 POPEJ 195     119.140  81.180  61.397  1.00  0.00           C
ATOM   4214 0C31 POPEJ 195     120.360  80.360  60.947  1.00  0.00           C
ATOM   4217 1C31 POPEJ 195     120.620  80.500  59.438  1.00  0.00           C
ATOM   4220 2C31 POPEJ 195     121.990  79.960  59.007  1.00  0.00           C
ATOM   4223 3C31 POPEJ 195     122.130  79.760  57.478  1.00  0.00           C
ATOM   4226 4C31 POPEJ 195     121.770  81.000  56.647  1.00  0.00           C
ATOM   4229 5C31 POPEJ 195     122.190  80.880  55.178  1.00  0.00           C
ATOM   4232 6C31 POPEJ 195     122.070  82.190  54.408  1.00  0.00           C
ATOM   4236  NH3 POPEK 196      22.430 118.540  30.347  1.00  0.00           N
ATOM   4240  C12 POPEK 196      21.470 117.540  30.947  1.00  0.00           C
ATOM   4243  C11 POPEK 196      22.170 116.400  31.678  1.00  0.00           C
ATOM   4246  P   POPEK 196      24.300 115.600  30.398  1.00  0.00           P
ATOM   4247  O13 POPEK 196      24.620 114.440  29.538  1.00  0.00           O
ATOM   4248  O14 POPEK 196      24.530 116.970  29.897  1.00  0.00           O
ATOM   4249  O11 POPEK 196      24.990 115.480  31.838  1.00  0.00           O
ATOM   4250  O12 POPEK 196      22.760 115.520  30.737  1.00  0.00           O
ATOM   4251  C1  POPEK 196      24.580 114.420  32.717  1.00  0.00           C
ATOM   4254  C2  POPEK 196      25.650 114.090  33.806  1.00  0.00           C
ATOM   4256  O21 POPEK 196      24.960 113.670  35.007  1.00  0.00           O
ATOM   4257  C21 POPEK 196      24.510 112.420  34.948  1.00  0.00           C
ATOM   4258  O22 POPEK 196      24.730 111.640  34.037  1.00  0.00           O
ATOM   4259  C22 POPEK 196      23.810 112.030  36.257  1.00  0.00           C
ATOM   4262  C3  POPEK 196      26.540 115.320  34.147  1.00  0.00           C
ATOM   4265  O31 POPEK 196      27.270 115.180  35.388  1.00  0.00           O
ATOM   4266  C31 POPEK 196      28.420 114.500  35.318  1.00  0.00           C
ATOM   4267  O32 POPEK 196      28.930 114.110  34.287  1.00  0.00           O
ATOM   4268  C32 POPEK 196      29.080 114.370  36.688  1.00  0.00           C
ATOM   4271  C23 POPEK 196      24.280 112.810  37.507  1.00  0.00           C
ATOM   4274  C24 POPEK 196      23.670 112.280  38.818  1.00  0.00           C
ATOM   4277  C25 POPEK 196      24.190 110.880  39.188  1.00  0.00           C
ATOM   4280  C26 POPEK 196      23.700 110.400  40.568  1.00  0.00           C
ATOM   4283  C27 POPEK 196      24.470 109.160  41.027  1.00  0.00           C
ATOM   4286  C28 POPEK 196      23.970 108.560  42.347  1.00  0.00           C
ATOM   4289  C29 POPEK 196      24.460 107.130  42.478  1.00  0.00           C
ATOM   4291 0C21 POPEK 196      25.340 106.650  43.368  1.00  0.00           C
ATOM   4293 1C21 POPEK 196      26.000 107.450  44.447  1.00  0.00           C
ATOM   4296 2C21 POPEK 196      26.640 106.610  45.557  1.00  0.00           C
ATOM   4299 3C21 POPEK 196      27.080 107.510  46.717  1.00  0.00           C
ATOM   4302 4C21 POPEK 196      27.880 106.800  47.817  1.00  0.00           C
ATOM   4305 5C21 POPEK 196      28.170 107.770  48.967  1.00  0.00           C
ATOM   4308 6C21 POPEK 196      28.730 107.090  50.217  1.00  0.00           C
ATOM   4311 7C21 POPEK 196      28.770 108.060  51.408  1.00  0.00           C
ATOM   4314 8C21 POPEK 196      29.140 107.390  52.728  1.00  0.00           C
ATOM   4318  C33 POPEK 196      28.200 113.700  37.778  1.00  0.00           C
ATOM   4321  C34 POPEK 196      28.150 114.510  39.077  1.00  0.00           C
ATOM   4324  C35 POPEK 196      29.490 114.680  39.808  1.00  0.00           C
ATOM   4327  C36 POPEK 196      29.990 113.410  40.518  1.00  0.00           C
ATOM   4330  C37 POPEK 196      31.290 113.630  41.306  1.00  0.00           C
ATOM   4333  C38 POPEK 196      32.110 112.340  41.467  1.00  0.00           C
ATOM   4336  C39 POPEK 196      33.160 112.400  42.588  1.00  0.00           C
ATOM   4339 0C31 POPEK 196      32.600 111.940  43.938  1.00  0.00           C
ATOM   4342 1C31 POPEK 196      33.690 111.560  44.958  1.00  0.00           C
ATOM   4345 2C31 POPEK 196      33.120 110.900  46.217  1.00  0.00           C
ATOM   4348 3C31 POPEK 196      32.450 111.880  47.188  1.00  0.00           C
ATOM   4351 4C31 POPEK 196      32.030 111.190  48.488  1.00  0.00           C
ATOM   4354 5C31 POPEK 196      31.650 112.180  49.598  1.00  0.00           C
ATOM   4357 6C31 POPEK 196      31.500 111.510  50.957  1.00  0.00           C
ATOM   4361  NH3 POPEL 197      44.480  58.320  24.948  1.00  0.00           N
ATOM   4365  C12 POPEL 197      44.520  58.580  26.418  1.00  0.00           C
ATOM   4368  C11 POPEL 197      45.950  59.000  26.808  1.00  0.00           C
ATOM   4371  P   POPEL 197      46.680  61.470  26.077  1.00  0.00           P
ATOM   4372  O13 POPEL 197      48.120  61.820  26.178  1.00  0.00           O
ATOM   4373  O14 POPEL 197      45.810  62.180  25.108  1.00  0.00           O
ATOM   4374  O11 POPEL 197      46.060  61.660  27.507  1.00  0.00           O
ATOM   4375  O12 POPEL 197      46.500  59.920  25.868  1.00  0.00           O
ATOM   4376  C1  POPEL 197      44.760  62.210  27.688  1.00  0.00           C
ATOM   4379  C2  POPEL 197      44.640  62.720  29.138  1.00  0.00           C
ATOM   4381  O21 POPEL 197      43.460  62.130  29.697  1.00  0.00           O
ATOM   4382  C21 POPEL 197      43.530  61.390  30.817  1.00  0.00           C
ATOM   4383  O22 POPEL 197      42.670  60.570  31.108  1.00  0.00           O
ATOM   4384  C22 POPEL 197      44.720  61.660  31.728  1.00  0.00           C
ATOM   4387  C3  POPEL 197      44.540  64.260  29.167  1.00  0.00           C
ATOM   4390  O31 POPEL 197      44.870  64.840  30.448  1.00  0.00           O
ATOM   4391  C31 POPEL 197      46.150  65.220  30.568  1.00  0.00           C
ATOM   4392  O32 POPEL 197      47.070  64.860  29.847  1.00  0.00           O
ATOM   4393  C32 POPEL 197      46.290  66.220  31.708  1.00  0.00           C
ATOM   4396  C23 POPEL 197      44.500  61.080  33.138  1.00  0.00           C
ATOM   4399  C24 POPEL 197      45.750  61.180  34.018  1.00  0.00           C
ATOM   4402  C25 POPEL 197      45.530  60.560  35.408  1.00  0.00           C
ATOM   4405  C26 POPEL 197      46.820  60.480  36.228  1.00  0.00           C
ATOM   4408  C27 POPEL 197      46.600  59.800  37.588  1.00  0.00           C
ATOM   4411  C28 POPEL 197      47.820  59.920  38.507  1.00  0.00           C
ATOM   4414  C29 POPEL 197      47.510  59.260  39.828  1.00  0.00           C
ATOM   4416 0C21 POPEL 197      47.760  59.710  41.068  1.00  0.00           C
ATOM   4418 1C21 POPEL 197      48.460  60.980  41.478  1.00  0.00           C
ATOM   4421 2C21 POPEL 197      49.780  60.710  42.238  1.00  0.00           C
ATOM   4424 3C21 POPEL 197      49.610  59.810  43.478  1.00  0.00           C
ATOM   4427 4C21 POPEL 197      50.900  59.640  44.298  1.00  0.00           C
ATOM   4430 5C21 POPEL 197      50.950  60.550  45.537  1.00  0.00           C
ATOM   4433 6C21 POPEL 197      52.190  60.260  46.397  1.00  0.00           C
ATOM   4436 7C21 POPEL 197      52.420  61.310  47.498  1.00  0.00           C
ATOM   4439 8C21 POPEL 197      53.710  61.080  48.278  1.00  0.00           C
ATOM   4443  C33 POPEL 197      46.250  65.550  33.097  1.00  0.00           C
ATOM   4446  C34 POPEL 197      44.920  65.750  33.847  1.00  0.00           C
ATOM   4449  C35 POPEL 197      44.690  67.220  34.237  1.00  0.00           C
ATOM   4452  C36 POPEL 197      44.150  67.380  35.658  1.00  0.00           C
ATOM   4455  C37 POPEL 197      44.090  68.850  36.128  1.00  0.00           C
ATOM   4458  C38 POPEL 197      43.980  68.990  37.667  1.00  0.00           C
ATOM   4461  C39 POPEL 197      42.540  69.040  38.208  1.00  0.00           C
ATOM   4464 0C31 POPEL 197      42.450  68.670  39.698  1.00  0.00           C
ATOM   4467 1C31 POPEL 197      41.480  69.520  40.528  1.00  0.00           C
ATOM   4470 2C31 POPEL 197      41.350  68.960  41.958  1.00  0.00           C
ATOM   4473 3C31 POPEL 197      40.490  69.820  42.888  1.00  0.00           C
ATOM   4476 4C31 POPEL 197      40.510  69.290  44.326  1.00  0.00           C
ATOM   4479 5C31 POPEL 197      39.670  70.160  45.278  1.00  0.00           C
ATOM   4482 6C31 POPEL 197      39.770  69.740  46.748  1.00  0.00           C
ATOM   4486  NH3 POPEM 198     117.090  47.220  28.647  1.00  0.00           N
ATOM   4490  C12 POPEM 198     117.990  46.900  29.808  1.00  0.00           C
ATOM   4493  C11 POPEM 198     119.450  46.660  29.388  1.00  0.00           C
ATOM   4496  P   POPEM 198     121.820  46.420  30.428  1.00  0.00           P
ATOM   4497  O13 POPEM 198     122.340  47.680  30.998  1.00  0.00           O
ATOM   4498  O14 POPEM 198     122.220  46.220  29.018  1.00  0.00           O
ATOM   4499  O11 POPEM 198     122.320  45.230  31.368  1.00  0.00           O
ATOM   4500  O12 POPEM 198     120.230  46.400  30.558  1.00  0.00           O
ATOM   4501  C1  POPEM 198     121.750  45.190  32.688  1.00  0.00           C
ATOM   4504  C2  POPEM 198     122.400  44.140  33.628  1.00  0.00           C
ATOM   4506  O21 POPEM 198     121.740  44.260  34.917  1.00  0.00           O
ATOM   4507  C21 POPEM 198     121.340  43.120  35.458  1.00  0.00           C
ATOM   4508  O22 POPEM 198     121.510  42.010  34.978  1.00  0.00           O
ATOM   4509  C22 POPEM 198     120.580  43.350  36.787  1.00  0.00           C
ATOM   4512  C3  POPEM 198     123.940  44.330  33.748  1.00  0.00           C
ATOM   4515  O31 POPEM 198     124.560  43.130  34.268  1.00  0.00           O
ATOM   4516  C31 POPEM 198     124.670  43.070  35.588  1.00  0.00           C
ATOM   4517  O32 POPEM 198     124.640  44.040  36.338  1.00  0.00           O
ATOM   4518  C32 POPEM 198     124.650  41.620  36.048  1.00  0.00           C
ATOM   4521  C23 POPEM 198     121.350  44.040  37.967  1.00  0.00           C
ATOM   4524  C24 POPEM 198     120.650  43.850  39.338  1.00  0.00           C
ATOM   4527  C25 POPEM 198     121.470  44.280  40.576  1.00  0.00           C
ATOM   4530  C26 POPEM 198     122.500  43.220  41.027  1.00  0.00           C
ATOM   4533  C27 POPEM 198     123.160  43.540  42.388  1.00  0.00           C
ATOM   4536  C28 POPEM 198     122.300  43.210  43.628  1.00  0.00           C
ATOM   4539  C29 POPEM 198     123.030  43.620  44.878  1.00  0.00           C
ATOM   4541 0C21 POPEM 198     122.600  44.430  45.868  1.00  0.00           C
ATOM   4543 1C21 POPEM 198     121.250  45.100  45.988  1.00  0.00           C
ATOM   4546 2C21 POPEM 198     120.410  44.500  47.137  1.00  0.00           C
ATOM   4549 3C21 POPEM 198     121.130  44.560  48.498  1.00  0.00           C
ATOM   4552 4C21 POPEM 198     120.250  44.180  49.698  1.00  0.00           C
ATOM   4555 5C21 POPEM 198     121.120  43.780  50.898  1.00  0.00           C
ATOM   4558 6C21 POPEM 198     120.360  43.540  52.207  1.00  0.00           C
ATOM   4561 7C21 POPEM 198     121.300  43.040  53.317  1.00  0.00           C
ATOM   4564 8C21 POPEM 198     120.590  42.660  54.608  1.00  0.00           C
ATOM   4568  C33 POPEM 198     124.860  41.480  37.577  1.00  0.00           C
ATOM   4571  C34 POPEM 198     124.700  40.040  38.076  1.00  0.00           C
ATOM   4574  C35 POPEM 198     126.030  39.270  38.237  1.00  0.00           C
ATOM   4577  C36 POPEM 198     125.790  37.960  38.987  1.00  0.00           C
ATOM   4580  C37 POPEM 198     127.050  37.160  39.338  1.00  0.00           C
ATOM   4583  C38 POPEM 198     126.670  35.850  40.028  1.00  0.00           C
ATOM   4586  C39 POPEM 198     127.850  34.890  40.247  1.00  0.00           C
ATOM   4589 0C31 POPEM 198     127.410  33.420  40.347  1.00  0.00           C
ATOM   4592 1C31 POPEM 198     128.590  32.440  40.268  1.00  0.00           C
ATOM   4595 2C31 POPEM 198     128.170  30.980  40.007  1.00  0.00           C
ATOM   4598 3C31 POPEM 198     127.930  30.180  41.287  1.00  0.00           C
ATOM   4601 4C31 POPEM 198     127.800  28.670  41.018  1.00  0.00           C
ATOM   4604 5C31 POPEM 198     127.460  27.880  42.288  1.00  0.00           C
ATOM   4607 6C31 POPEM 198     127.470  26.360  42.098  1.00  0.00           C
ATOM   4611  NH3 POPEN 199     125.280  23.080  72.438  1.00  0.00           N
ATOM   4615  C12 POPEN 199     125.280  23.930  73.697  1.00  0.00           C
ATOM   4618  C11 POPEN 199     124.480  25.240  73.538  1.00  0.00           C
ATOM   4621  P   POPEN 199     123.600  27.280  74.857  1.00  0.00           P
ATOM   4622  O13 POPEN 199     122.450  26.790  75.638  1.00  0.00           O
ATOM   4623  O14 POPEN 199     124.320  28.490  75.307  1.00  0.00           O
ATOM   4624  O11 POPEN 199     123.120  27.620  73.378  1.00  0.00           O
ATOM   4625  O12 POPEN 199     124.660  26.100  74.658  1.00  0.00           O
ATOM   4626  C1  POPEN 199     121.720  27.880  73.188  1.00  0.00           C
ATOM   4629  C2  POPEN 199     121.430  28.580  71.837  1.00  0.00           C
ATOM   4631  O21 POPEN 199     122.070  27.840  70.778  1.00  0.00           O
ATOM   4632  C21 POPEN 199     121.430  27.970  69.628  1.00  0.00           C
ATOM   4633  O22 POPEN 199     120.340  28.490  69.467  1.00  0.00           O
ATOM   4634  C22 POPEN 199     122.200  27.280  68.518  1.00  0.00           C
ATOM   4637  C3  POPEN 199     121.860  30.090  71.856  1.00  0.00           C
ATOM   4640  O31 POPEN 199     122.260  30.590  70.557  1.00  0.00           O
ATOM   4641  C31 POPEN 199     123.150  31.590  70.598  1.00  0.00           C
ATOM   4642  O32 POPEN 199     123.590  32.100  71.618  1.00  0.00           O
ATOM   4643  C32 POPEN 199     123.640  31.930  69.197  1.00  0.00           C
ATOM   4646  C23 POPEN 199     122.340  28.170  67.257  1.00  0.00           C
ATOM   4649  C24 POPEN 199     122.370  27.360  65.967  1.00  0.00           C
ATOM   4652  C25 POPEN 199     122.620  28.230  64.728  1.00  0.00           C
ATOM   4655  C26 POPEN 199     122.300  27.490  63.418  1.00  0.00           C
ATOM   4658  C27 POPEN 199     122.780  28.240  62.158  1.00  0.00           C
ATOM   4661  C28 POPEN 199     122.410  27.520  60.848  1.00  0.00           C
ATOM   4664  C29 POPEN 199     120.920  27.500  60.607  1.00  0.00           C
ATOM   4666 0C21 POPEN 199     120.250  27.880  59.507  1.00  0.00           C
ATOM   4668 1C21 POPEN 199     120.810  28.410  58.218  1.00  0.00           C
ATOM   4671 2C21 POPEN 199     120.410  27.570  56.997  1.00  0.00           C
ATOM   4674 3C21 POPEN 199     121.210  26.260  56.857  1.00  0.00           C
ATOM   4677 4C21 POPEN 199     121.070  25.650  55.458  1.00  0.00           C
ATOM   4680 5C21 POPEN 199     122.200  24.680  55.068  1.00  0.00           C
ATOM   4683 6C21 POPEN 199     122.120  23.300  55.718  1.00  0.00           C
ATOM   4686 7C21 POPEN 199     123.350  22.450  55.388  1.00  0.00           C
ATOM   4689 8C21 POPEN 199     123.370  21.080  56.077  1.00  0.00           C
ATOM   4693  C33 POPEN 199     122.690  32.870  68.417  1.00  0.00           C
ATOM   4696  C34 POPEN 199     121.800  32.120  67.408  1.00  0.00           C
ATOM   4699  C35 POPEN 199     120.310  32.040  67.777  1.00  0.00           C
ATOM   4702  C36 POPEN 199     119.450  32.860  66.807  1.00  0.00           C
ATOM   4705  C37 POPEN 199     117.980  32.980  67.217  1.00  0.00           C
ATOM   4708  C38 POPEN 199     117.120  33.580  66.088  1.00  0.00           C
ATOM   4711  C39 POPEN 199     115.670  33.790  66.518  1.00  0.00           C
ATOM   4714 0C31 POPEN 199     114.720  33.940  65.327  1.00  0.00           C
ATOM   4717 1C31 POPEN 199     113.240  33.720  65.658  1.00  0.00           C
ATOM   4720 2C31 POPEN 199     112.370  33.990  64.418  1.00  0.00           C
ATOM   4723 3C31 POPEN 199     110.870  33.840  64.658  1.00  0.00           C
ATOM   4726 4C31 POPEN 199     110.230  34.960  65.497  1.00  0.00           C
ATOM   4729 5C31 POPEN 199     109.190  34.420  66.478  1.00  0.00           C
ATOM   4732 6C31 POPEN 199     108.370  35.530  67.137  1.00  0.00           C
ATOM   4736  NH3 POPEO 200      20.650 109.130  72.148  1.00  0.00           N
ATOM   4740  C12 POPEO 200      21.990 108.530  72.507  1.00  0.00           C
ATOM   4743  C11 POPEO 200      23.170 109.150  71.747  1.00  0.00           C
ATOM   4746  P   POPEO 200      25.660 108.440  71.318  1.00  0.00           P
ATOM   4747  O13 POPEO 200      25.890 109.870  71.048  1.00  0.00           O
ATOM   4748  O14 POPEO 200      26.380 107.850  72.457  1.00  0.00           O
ATOM   4749  O11 POPEO 200      26.090 107.660  70.037  1.00  0.00           O
ATOM   4750  O12 POPEO 200      24.120 108.130  71.478  1.00  0.00           O
ATOM   4751  C1  POPEO 200      27.420 107.890  69.528  1.00  0.00           C
ATOM   4754  C2  POPEO 200      28.010 106.560  69.027  1.00  0.00           C
ATOM   4756  O21 POPEO 200      27.410 106.230  67.768  1.00  0.00           O
ATOM   4757  C21 POPEO 200      28.150 105.450  67.007  1.00  0.00           C
ATOM   4758  O22 POPEO 200      29.320 105.140  67.207  1.00  0.00           O
ATOM   4759  C22 POPEO 200      27.320 105.030  65.808  1.00  0.00           C
ATOM   4762  C3  POPEO 200      27.720 105.450  70.077  1.00  0.00           C
ATOM   4765  O31 POPEO 200      28.360 104.200  69.747  1.00  0.00           O
ATOM   4766  C31 POPEO 200      29.650 104.200  70.027  1.00  0.00           C
ATOM   4767  O32 POPEO 200      30.230 105.060  70.676  1.00  0.00           O
ATOM   4768  C32 POPEO 200      30.310 102.950  69.438  1.00  0.00           C
ATOM   4771  C23 POPEO 200      28.010 103.980  64.917  1.00  0.00           C
ATOM   4774  C24 POPEO 200      27.460 103.960  63.488  1.00  0.00           C
ATOM   4777  C25 POPEO 200      27.830 102.660  62.748  1.00  0.00           C
ATOM   4780  C26 POPEO 200      26.890 101.500  63.076  1.00  0.00           C
ATOM   4783  C27 POPEO 200      27.330 100.170  62.458  1.00  0.00           C
ATOM   4786  C28 POPEO 200      26.560  98.960  63.037  1.00  0.00           C
ATOM   4789  C29 POPEO 200      25.080  99.020  62.757  1.00  0.00           C
ATOM   4791 0C21 POPEO 200      24.380  98.230  61.927  1.00  0.00           C
ATOM   4793 1C21 POPEO 200      24.920  97.120  61.058  1.00  0.00           C
ATOM   4796 2C21 POPEO 200      24.790  97.440  59.557  1.00  0.00           C
ATOM   4799 3C21 POPEO 200      23.330  97.580  59.107  1.00  0.00           C
ATOM   4802 4C21 POPEO 200      23.150  97.590  57.577  1.00  0.00           C
ATOM   4805 5C21 POPEO 200      23.380  96.210  56.948  1.00  0.00           C
ATOM   4808 6C21 POPEO 200      23.130  96.210  55.427  1.00  0.00           C
ATOM   4811 7C21 POPEO 200      23.310  94.820  54.818  1.00  0.00           C
ATOM   4814 8C21 POPEO 200      23.090  94.790  53.307  1.00  0.00           C
ATOM   4818  C33 POPEO 200      31.850 103.070  69.426  1.00  0.00           C
ATOM   4821  C34 POPEO 200      32.590 101.760  69.127  1.00  0.00           C
ATOM   4824  C35 POPEO 200      32.580 101.280  67.657  1.00  0.00           C
ATOM   4827  C36 POPEO 200      32.940 102.360  66.627  1.00  0.00           C
ATOM   4830  C37 POPEO 200      33.350 101.760  65.257  1.00  0.00           C
ATOM   4833  C38 POPEO 200      34.870 101.550  65.118  1.00  0.00           C
ATOM   4836  C39 POPEO 200      35.570 102.580  64.217  1.00  0.00           C
ATOM   4839 0C31 POPEO 200      35.620 102.160  62.737  1.00  0.00           C
ATOM   4842 1C31 POPEO 200      36.230 103.230  61.818  1.00  0.00           C
ATOM   4845 2C31 POPEO 200      36.190 102.870  60.327  1.00  0.00           C
ATOM   4848 3C31 POPEO 200      36.570 104.040  59.408  1.00  0.00           C
ATOM   4851 4C31 POPEO 200      36.490 103.680  57.917  1.00  0.00           C
ATOM   4854 5C31 POPEO 200      37.070 104.760  56.997  1.00  0.00           C
ATOM   4857 6C31 POPEO 200      37.160 104.330  55.528  1.00  0.00           C
ATOM   4861  NH3 POPEP 201      82.860 112.960  27.908  1.00  0.00           N
ATOM   4865  C12 POPEP 201      81.710 113.340  28.788  1.00  0.00           C
ATOM   4868  C11 POPEP 201      81.680 114.850  29.037  1.00  0.00           C
ATOM   4871  P   POPEP 201      82.680 116.880  27.698  1.00  0.00           P
ATOM   4872  O13 POPEP 201      82.220 117.670  26.518  1.00  0.00           O
ATOM   4873  O14 POPEP 201      84.100 116.500  27.768  1.00  0.00           O
ATOM   4874  O11 POPEP 201      82.340 117.650  29.037  1.00  0.00           O
ATOM   4875  O12 POPEP 201      81.820 115.560  27.808  1.00  0.00           O
ATOM   4876  C1  POPEP 201      81.480 118.800  28.977  1.00  0.00           C
ATOM   4879  C2  POPEP 201      80.480 118.830  30.168  1.00  0.00           C
ATOM   4881  O21 POPEP 201      80.600 120.050  30.898  1.00  0.00           O
ATOM   4882  C21 POPEP 201      81.550 120.110  31.778  1.00  0.00           C
ATOM   4883  O22 POPEP 201      82.540 119.410  31.847  1.00  0.00           O
ATOM   4884  C22 POPEP 201      81.110 121.070  32.878  1.00  0.00           C
ATOM   4887  C3  POPEP 201      80.520 117.550  31.048  1.00  0.00           C
ATOM   4890  O31 POPEP 201      79.550 117.590  32.118  1.00  0.00           O
ATOM   4891  C31 POPEP 201      79.770 116.620  33.008  1.00  0.00           C
ATOM   4892  O32 POPEP 201      80.770 115.940  33.048  1.00  0.00           O
ATOM   4893  C32 POPEP 201      78.620 116.510  33.987  1.00  0.00           C
ATOM   4896  C23 POPEP 201      80.510 120.240  34.028  1.00  0.00           C
ATOM   4899  C24 POPEP 201      79.920 121.060  35.178  1.00  0.00           C
ATOM   4902  C25 POPEP 201      79.440 120.120  36.298  1.00  0.00           C
ATOM   4905  C26 POPEP 201      78.900 120.880  37.507  1.00  0.00           C
ATOM   4908  C27 POPEP 201      78.520 119.970  38.688  1.00  0.00           C
ATOM   4911  C28 POPEP 201      77.550 120.650  39.678  1.00  0.00           C
ATOM   4914  C29 POPEP 201      78.140 121.590  40.688  1.00  0.00           C
ATOM   4916 0C21 POPEP 201      77.740 121.720  41.968  1.00  0.00           C
ATOM   4918 1C21 POPEP 201      76.620 120.950  42.628  1.00  0.00           C
ATOM   4921 2C21 POPEP 201      77.040 119.550  43.107  1.00  0.00           C
ATOM   4924 3C21 POPEP 201      77.740 119.510  44.478  1.00  0.00           C
ATOM   4927 4C21 POPEP 201      78.110 118.060  44.847  1.00  0.00           C
ATOM   4930 5C21 POPEP 201      78.820 117.910  46.198  1.00  0.00           C
ATOM   4933 6C21 POPEP 201      77.840 117.970  47.378  1.00  0.00           C
ATOM   4936 7C21 POPEP 201      78.490 117.640  48.728  1.00  0.00           C
ATOM   4939 8C21 POPEP 201      77.480 117.670  49.868  1.00  0.00           C
ATOM   4943  C33 POPEP 201      77.430 115.740  33.368  1.00  0.00           C
ATOM   4946  C34 POPEP 201      76.420 115.250  34.417  1.00  0.00           C
ATOM   4949  C35 POPEP 201      76.960 114.040  35.188  1.00  0.00           C
ATOM   4952  C36 POPEP 201      75.980 113.450  36.218  1.00  0.00           C
ATOM   4955  C37 POPEP 201      76.190 111.930  36.347  1.00  0.00           C
ATOM   4958  C38 POPEP 201      75.740 111.330  37.678  1.00  0.00           C
ATOM   4961  C39 POPEP 201      76.700 111.670  38.818  1.00  0.00           C
ATOM   4964 0C31 POPEP 201      76.690 110.640  39.958  1.00  0.00           C
ATOM   4967 1C31 POPEP 201      77.780 110.960  40.978  1.00  0.00           C
ATOM   4970 2C31 POPEP 201      77.970 109.880  42.057  1.00  0.00           C
ATOM   4973 3C31 POPEP 201      79.100 110.280  43.007  1.00  0.00           C
ATOM   4976 4C31 POPEP 201      79.490 109.180  44.007  1.00  0.00           C
ATOM   4979 5C31 POPEP 201      80.650 109.640  44.897  1.00  0.00           C
ATOM   4982 6C31 POPEP 201      81.110 108.580  45.898  1.00  0.00           C
ATOM   4986  NH3 POPEQ 202      96.520  97.450  73.367  1.00  0.00           N
ATOM   4990  C12 POPEQ 202      97.980  97.610  73.728  1.00  0.00           C
ATOM   4993  C11 POPEQ 202      98.880  98.150  72.597  1.00  0.00           C
ATOM   4996  P   POPEQ 202      99.940  97.360  70.377  1.00  0.00           P
ATOM   4997  O13 POPEQ 202      99.370  97.260  69.027  1.00  0.00           O
ATOM   4998  O14 POPEQ 202     100.850  98.490  70.647  1.00  0.00           O
ATOM   4999  O11 POPEQ 202     100.610  95.960  70.708  1.00  0.00           O
ATOM   5000  O12 POPEQ 202      98.720  97.360  71.407  1.00  0.00           O
ATOM   5001  C1  POPEQ 202     101.940  95.700  70.248  1.00  0.00           C
ATOM   5004  C2  POPEQ 202     102.080  95.020  68.847  1.00  0.00           C
ATOM   5006  O21 POPEQ 202     102.850  95.900  68.007  1.00  0.00           O
ATOM   5007  C21 POPEQ 202     103.630  95.310  67.118  1.00  0.00           C
ATOM   5008  O22 POPEQ 202     103.790  94.120  66.978  1.00  0.00           O
ATOM   5009  C22 POPEQ 202     104.340  96.370  66.287  1.00  0.00           C
ATOM   5012  C3  POPEQ 202     100.750  94.640  68.138  1.00  0.00           C
ATOM   5015  O31 POPEQ 202     100.860  93.340  67.507  1.00  0.00           O
ATOM   5016  C31 POPEQ 202     101.140  93.310  66.207  1.00  0.00           C
ATOM   5017  O32 POPEQ 202     101.040  94.240  65.427  1.00  0.00           O
ATOM   5018  C32 POPEQ 202     101.740  91.940  65.878  1.00  0.00           C
ATOM   5021  C23 POPEQ 202     103.410  97.130  65.307  1.00  0.00           C
ATOM   5024  C24 POPEQ 202     104.200  98.120  64.438  1.00  0.00           C
ATOM   5027  C25 POPEQ 202     105.000  97.410  63.327  1.00  0.00           C
ATOM   5030  C26 POPEQ 202     105.820  98.340  62.417  1.00  0.00           C
ATOM   5033  C27 POPEQ 202     107.330  98.100  62.537  1.00  0.00           C
ATOM   5036  C28 POPEQ 202     108.140  98.930  61.537  1.00  0.00           C
ATOM   5039  C29 POPEQ 202     109.600  98.940  61.908  1.00  0.00           C
ATOM   5041 0C21 POPEQ 202     110.610  98.360  61.236  1.00  0.00           C
ATOM   5043 1C21 POPEQ 202     110.500  97.540  59.986  1.00  0.00           C
ATOM   5046 2C21 POPEQ 202     111.780  96.720  59.757  1.00  0.00           C
ATOM   5049 3C21 POPEQ 202     111.730  95.890  58.468  1.00  0.00           C
ATOM   5052 4C21 POPEQ 202     113.100  95.350  58.017  1.00  0.00           C
ATOM   5055 5C21 POPEQ 202     114.110  96.450  57.678  1.00  0.00           C
ATOM   5058 6C21 POPEQ 202     115.380  95.900  57.028  1.00  0.00           C
ATOM   5061 7C21 POPEQ 202     116.380  97.000  56.658  1.00  0.00           C
ATOM   5064 8C21 POPEQ 202     117.720  96.440  56.208  1.00  0.00           C
ATOM   5068  C33 POPEQ 202     102.210  91.860  64.408  1.00  0.00           C
ATOM   5071  C34 POPEQ 202     101.070  91.550  63.447  1.00  0.00           C
ATOM   5074  C35 POPEQ 202     101.480  91.700  61.978  1.00  0.00           C
ATOM   5077  C36 POPEQ 202     101.150  93.110  61.458  1.00  0.00           C
ATOM   5080  C37 POPEQ 202     101.550  93.330  59.986  1.00  0.00           C
ATOM   5083  C38 POPEQ 202     100.480  92.820  59.018  1.00  0.00           C
ATOM   5086  C39 POPEQ 202     100.670  93.280  57.568  1.00  0.00           C
ATOM   5089 0C31 POPEQ 202     101.660  92.430  56.758  1.00  0.00           C
ATOM   5092 1C31 POPEQ 202     101.530  92.690  55.257  1.00  0.00           C
ATOM   5095 2C31 POPEQ 202     102.630  93.590  54.678  1.00  0.00           C
ATOM   5098 3C31 POPEQ 202     102.320  94.110  53.267  1.00  0.00           C
ATOM   5101 4C31 POPEQ 202     101.210  95.170  53.228  1.00  0.00           C
ATOM   5104 5C31 POPEQ 202     101.000  95.760  51.826  1.00  0.00           C
ATOM   5107 6C31 POPEQ 202      99.720  96.600  51.708  1.00  0.00           C
ATOM   5111  NH3 POPER 203     125.250 121.530  76.076  1.00  0.00           N
ATOM   5115  C12 POPER 203     126.280 122.420  76.728  1.00  0.00           C
ATOM   5118  C11 POPER 203     125.640 123.730  77.236  1.00  0.00           C
ATOM   5121  P   POPER 203     126.880 125.890  76.448  1.00  0.00           P
ATOM   5122  O13 POPER 203     125.640 126.670  76.337  1.00  0.00           O
ATOM   5123  O14 POPER 203     128.080 126.670  76.798  1.00  0.00           O
ATOM   5124  O11 POPER 203     127.140 125.050  75.137  1.00  0.00           O
ATOM   5125  O12 POPER 203     126.650 124.720  77.497  1.00  0.00           O
ATOM   5126  C1  POPER 203     128.080 125.520  74.167  1.00  0.00           C
ATOM   5129  C2  POPER 203     128.270 124.480  73.017  1.00  0.00           C
ATOM   5131  O21 POPER 203     127.030 124.430  72.298  1.00  0.00           O
ATOM   5132  C21 POPER 203     127.120 124.230  70.997  1.00  0.00           C
ATOM   5133  O22 POPER 203     128.140 123.970  70.377  1.00  0.00           O
ATOM   5134  C22 POPER 203     125.730 124.490  70.388  1.00  0.00           C
ATOM   5137  C3  POPER 203     128.660 123.090  73.598  1.00  0.00           C
ATOM   5140  O31 POPER 203     128.890 122.100  72.577  1.00  0.00           O
ATOM   5141  C31 POPER 203     130.130 121.860  72.187  1.00  0.00           C
ATOM   5142  O32 POPER 203     131.160 122.250  72.728  1.00  0.00           O
ATOM   5143  C32 POPER 203     130.030 120.970  70.948  1.00  0.00           C
ATOM   5146  C23 POPER 203     125.360 123.520  69.238  1.00  0.00           C
ATOM   5149  C24 POPER 203     124.240 122.540  69.598  1.00  0.00           C
ATOM   5152  C25 POPER 203     124.360 121.210  68.837  1.00  0.00           C
ATOM   5155  C26 POPER 203     124.270 121.330  67.317  1.00  0.00           C
ATOM   5158  C27 POPER 203     124.820 120.060  66.647  1.00  0.00           C
ATOM   5161  C28 POPER 203     124.350 119.860  65.198  1.00  0.00           C
ATOM   5164  C29 POPER 203     124.740 120.970  64.257  1.00  0.00           C
ATOM   5166 0C21 POPER 203     124.330 121.050  62.987  1.00  0.00           C
ATOM   5168 1C21 POPER 203     123.440 120.030  62.327  1.00  0.00           C
ATOM   5171 2C21 POPER 203     123.670 119.850  60.817  1.00  0.00           C
ATOM   5174 3C21 POPER 203     123.160 121.030  59.978  1.00  0.00           C
ATOM   5177 4C21 POPER 203     122.990 120.620  58.507  1.00  0.00           C
ATOM   5180 5C21 POPER 203     122.320 121.680  57.628  1.00  0.00           C
ATOM   5183 6C21 POPER 203     123.160 122.950  57.417  1.00  0.00           C
ATOM   5186 7C21 POPER 203     122.780 123.660  56.108  1.00  0.00           C
ATOM   5189 8C21 POPER 203     123.690 124.830  55.757  1.00  0.00           C
ATOM   5193  C33 POPER 203     131.110 121.270  69.887  1.00  0.00           C
ATOM   5196  C34 POPER 203     130.750 120.640  68.538  1.00  0.00           C
ATOM   5199  C35 POPER 203     129.840 121.490  67.628  1.00  0.00           C
ATOM   5202  C36 POPER 203     129.370 120.630  66.448  1.00  0.00           C
ATOM   5205  C37 POPER 203     128.760 121.390  65.277  1.00  0.00           C
ATOM   5208  C38 POPER 203     128.490 120.540  64.048  1.00  0.00           C
ATOM   5211  C39 POPER 203     128.060 121.370  62.838  1.00  0.00           C
ATOM   5214 0C31 POPER 203     128.000 120.530  61.557  1.00  0.00           C
ATOM   5217 1C31 POPER 203     127.550 121.310  60.327  1.00  0.00           C
ATOM   5220 2C31 POPER 203     127.760 120.510  59.037  1.00  0.00           C
ATOM   5223 3C31 POPER 203     127.240 121.240  57.798  1.00  0.00           C
ATOM   5226 4C31 POPER 203     127.320 120.390  56.528  1.00  0.00           C
ATOM   5229 5C31 POPER 203     126.580 121.040  55.357  1.00  0.00           C
ATOM   5232 6C31 POPER 203     126.380 120.090  54.167  1.00  0.00           C
ATOM   5236  NH3 POPES 204      76.090  46.290  29.248  1.00  0.00           N
ATOM   5240  C12 POPES 204      76.980  45.440  30.118  1.00  0.00           C
ATOM   5243  C11 POPES 204      78.470  45.810  29.998  1.00  0.00           C
ATOM   5246  P   POPES 204      80.230  43.820  30.038  1.00  0.00           P
ATOM   5247  O13 POPES 204      80.320  44.060  28.577  1.00  0.00           O
ATOM   5248  O14 POPES 204      81.500  43.790  30.817  1.00  0.00           O
ATOM   5249  O11 POPES 204      79.480  42.450  30.268  1.00  0.00           O
ATOM   5250  O12 POPES 204      79.270  44.870  30.708  1.00  0.00           O
ATOM   5251  C1  POPES 204      78.460  42.270  31.228  1.00  0.00           C
ATOM   5254  C2  POPES 204      78.980  42.240  32.688  1.00  0.00           C
ATOM   5256  O21 POPES 204      78.180  41.280  33.388  1.00  0.00           O
ATOM   5257  C21 POPES 204      78.820  40.390  34.118  1.00  0.00           C
ATOM   5258  O22 POPES 204      80.020  40.250  34.208  1.00  0.00           O
ATOM   5259  C22 POPES 204      77.750  39.580  34.847  1.00  0.00           C
ATOM   5262  C3  POPES 204      78.870  43.610  33.418  1.00  0.00           C
ATOM   5265  O31 POPES 204      79.140  43.450  34.828  1.00  0.00           O
ATOM   5266  C31 POPES 204      78.640  44.390  35.607  1.00  0.00           C
ATOM   5267  O32 POPES 204      77.940  45.330  35.268  1.00  0.00           O
ATOM   5268  C32 POPES 204      79.130  44.120  37.028  1.00  0.00           C
ATOM   5271  C23 POPES 204      78.330  38.630  35.897  1.00  0.00           C
ATOM   5274  C24 POPES 204      77.260  37.870  36.678  1.00  0.00           C
ATOM   5277  C25 POPES 204      77.910  36.840  37.618  1.00  0.00           C
ATOM   5280  C26 POPES 204      76.940  36.230  38.628  1.00  0.00           C
ATOM   5283  C27 POPES 204      77.680  35.410  39.698  1.00  0.00           C
ATOM   5286  C28 POPES 204      76.740  34.640  40.627  1.00  0.00           C
ATOM   5289  C29 POPES 204      77.430  34.250  41.917  1.00  0.00           C
ATOM   5291 0C21 POPES 204      76.970  34.470  43.158  1.00  0.00           C
ATOM   5293 1C21 POPES 204      75.620  35.050  43.488  1.00  0.00           C
ATOM   5296 2C21 POPES 204      75.100  34.550  44.838  1.00  0.00           C
ATOM   5299 3C21 POPES 204      73.610  34.830  45.056  1.00  0.00           C
ATOM   5302 4C21 POPES 204      73.150  34.400  46.458  1.00  0.00           C
ATOM   5305 5C21 POPES 204      71.670  34.680  46.728  1.00  0.00           C
ATOM   5308 6C21 POPES 204      70.730  33.630  46.118  1.00  0.00           C
ATOM   5311 7C21 POPES 204      69.250  33.920  46.408  1.00  0.00           C
ATOM   5314 8C21 POPES 204      68.320  32.780  45.988  1.00  0.00           C
ATOM   5318  C33 POPES 204      78.640  45.180  38.028  1.00  0.00           C
ATOM   5321  C34 POPES 204      79.280  45.000  39.408  1.00  0.00           C
ATOM   5324  C35 POPES 204      78.550  44.010  40.327  1.00  0.00           C
ATOM   5327  C36 POPES 204      79.350  43.790  41.608  1.00  0.00           C
ATOM   5330  C37 POPES 204      78.630  42.910  42.638  1.00  0.00           C
ATOM   5333  C38 POPES 204      79.530  42.530  43.818  1.00  0.00           C
ATOM   5336  C39 POPES 204      79.880  43.670  44.777  1.00  0.00           C
ATOM   5339 0C31 POPES 204      80.390  43.080  46.108  1.00  0.00           C
ATOM   5342 1C31 POPES 204      80.830  44.120  47.137  1.00  0.00           C
ATOM   5345 2C31 POPES 204      80.840  43.560  48.568  1.00  0.00           C
ATOM   5348 3C31 POPES 204      81.590  42.230  48.736  1.00  0.00           C
ATOM   5351 4C31 POPES 204      81.430  41.700  50.167  1.00  0.00           C
ATOM   5354 5C31 POPES 204      82.190  40.390  50.417  1.00  0.00           C
ATOM   5357 6C31 POPES 204      82.510  40.180  51.896  1.00  0.00           C
ATOM   5361  NH3 POPET 205      47.470 129.430  74.088  1.00  0.00           N
ATOM   5365  C12 POPET 205      48.910 129.740  73.837  1.00  0.00           C
ATOM   5368  C11 POPET 205      49.770 128.500  74.018  1.00  0.00           C
ATOM   5371  P   POPET 205      52.070 127.620  73.217  1.00  0.00           P
ATOM   5372  O13 POPET 205      52.860 127.220  74.407  1.00  0.00           O
ATOM   5373  O14 POPET 205      51.260 126.580  72.558  1.00  0.00           O
ATOM   5374  O11 POPET 205      53.050 128.200  72.128  1.00  0.00           O
ATOM   5375  O12 POPET 205      51.090 128.810  73.557  1.00  0.00           O
ATOM   5376  C1  POPET 205      52.580 128.470  70.808  1.00  0.00           C
ATOM   5379  C2  POPET 205      53.730 128.560  69.757  1.00  0.00           C
ATOM   5381  O21 POPET 205      53.110 128.340  68.478  1.00  0.00           O
ATOM   5382  C21 POPET 205      53.810 128.670  67.397  1.00  0.00           C
ATOM   5383  O22 POPET 205      54.930 129.130  67.397  1.00  0.00           O
ATOM   5384  C22 POPET 205      52.940 128.510  66.147  1.00  0.00           C
ATOM   5387  C3  POPET 205      54.850 127.520  70.068  1.00  0.00           C
ATOM   5390  O31 POPET 205      56.160 128.030  69.728  1.00  0.00           O
ATOM   5391  C31 POPET 205      56.810 127.380  68.766  1.00  0.00           C
ATOM   5392  O32 POPET 205      56.430 126.370  68.208  1.00  0.00           O
ATOM   5393  C32 POPET 205      58.140 128.090  68.486  1.00  0.00           C
ATOM   5396  C23 POPET 205      53.550 127.600  65.068  1.00  0.00           C
ATOM   5399  C24 POPET 205      53.410 126.100  65.377  1.00  0.00           C
ATOM   5402  C25 POPET 205      54.070 125.170  64.348  1.00  0.00           C
ATOM   5405  C26 POPET 205      53.500 125.280  62.927  1.00  0.00           C
ATOM   5408  C27 POPET 205      53.950 124.110  62.028  1.00  0.00           C
ATOM   5411  C28 POPET 205      53.510 124.230  60.557  1.00  0.00           C
ATOM   5414  C29 POPET 205      54.320 125.240  59.767  1.00  0.00           C
ATOM   5416 0C21 POPET 205      54.340 125.350  58.428  1.00  0.00           C
ATOM   5418 1C21 POPET 205      53.580 124.490  57.448  1.00  0.00           C
ATOM   5421 2C21 POPET 205      52.210 125.070  57.028  1.00  0.00           C
ATOM   5424 3C21 POPET 205      51.400 124.060  56.188  1.00  0.00           C
ATOM   5427 4C21 POPET 205      50.020 124.570  55.728  1.00  0.00           C
ATOM   5430 5C21 POPET 205      50.050 125.170  54.318  1.00  0.00           C
ATOM   5433 6C21 POPET 205      48.670 125.570  53.768  1.00  0.00           C
ATOM   5436 7C21 POPET 205      48.050 126.800  54.448  1.00  0.00           C
ATOM   5439 8C21 POPET 205      46.730 127.230  53.798  1.00  0.00           C
ATOM   5443  C33 POPET 205      58.210 128.640  67.048  1.00  0.00           C
ATOM   5446  C34 POPET 205      59.610 129.150  66.658  1.00  0.00           C
ATOM   5449  C35 POPET 205      59.680 129.680  65.217  1.00  0.00           C
ATOM   5452  C36 POPET 205      61.120 129.790  64.688  1.00  0.00           C
ATOM   5455  C37 POPET 205      61.190 130.430  63.298  1.00  0.00           C
ATOM   5458  C38 POPET 205      62.460 130.070  62.498  1.00  0.00           C
ATOM   5461  C39 POPET 205      63.780 130.300  63.247  1.00  0.00           C
ATOM   5464 0C31 POPET 205      64.990 130.240  62.308  1.00  0.00           C
ATOM   5467 1C31 POPET 205      66.310 130.680  62.967  1.00  0.00           C
ATOM   5470 2C31 POPET 205      67.270 131.370  61.987  1.00  0.00           C
ATOM   5473 3C31 POPET 205      68.040 130.430  61.038  1.00  0.00           C
ATOM   5476 4C31 POPET 205      69.010 129.490  61.767  1.00  0.00           C
ATOM   5479 5C31 POPET 205      70.070 128.890  60.827  1.00  0.00           C
ATOM   5482 6C31 POPET 205      71.160 128.110  61.568  1.00  0.00           C
ATOM   5486  NH3 POPEU 206      58.850  87.200  29.497  1.00  0.00           N
ATOM   5490  C12 POPEU 206      58.950  88.690  29.347  1.00  0.00           C
ATOM   5493  C11 POPEU 206      58.330  89.120  28.008  1.00  0.00           C
ATOM   5496  P   POPEU 206      57.140  91.370  27.308  1.00  0.00           P
ATOM   5497  O13 POPEU 206      57.600  92.370  26.318  1.00  0.00           O
ATOM   5498  O14 POPEU 206      56.080  90.430  26.858  1.00  0.00           O
ATOM   5499  O11 POPEU 206      56.560  92.130  28.577  1.00  0.00           O
ATOM   5500  O12 POPEU 206      58.390  90.530  27.828  1.00  0.00           O
ATOM   5501  C1  POPEU 206      57.290  92.200  29.798  1.00  0.00           C
ATOM   5504  C2  POPEU 206      57.350  93.630  30.368  1.00  0.00           C
ATOM   5506  O21 POPEU 206      57.530  93.450  31.778  1.00  0.00           O
ATOM   5507  C21 POPEU 206      58.660  93.860  32.278  1.00  0.00           C
ATOM   5508  O22 POPEU 206      59.530  94.470  31.667  1.00  0.00           O
ATOM   5509  C22 POPEU 206      58.720  93.420  33.728  1.00  0.00           C
ATOM   5512  C3  POPEU 206      56.060  94.460  30.128  1.00  0.00           C
ATOM   5515  O31 POPEU 206      56.200  95.780  30.708  1.00  0.00           O
ATOM   5516  C31 POPEU 206      55.840  95.890  31.987  1.00  0.00           C
ATOM   5517  O32 POPEU 206      55.240  95.050  32.628  1.00  0.00           O
ATOM   5518  C32 POPEU 206      56.410  97.200  32.548  1.00  0.00           C
ATOM   5521  C23 POPEU 206      59.990  93.840  34.498  1.00  0.00           C
ATOM   5524  C24 POPEU 206      59.970  93.130  35.848  1.00  0.00           C
ATOM   5527  C25 POPEU 206      61.160  93.440  36.748  1.00  0.00           C
ATOM   5530  C26 POPEU 206      61.120  94.840  37.368  1.00  0.00           C
ATOM   5533  C27 POPEU 206      60.290  94.910  38.658  1.00  0.00           C
ATOM   5536  C28 POPEU 206      61.110  95.530  39.798  1.00  0.00           C
ATOM   5539  C29 POPEU 206      60.470  95.460  41.158  1.00  0.00           C
ATOM   5541 0C21 POPEU 206      61.100  95.870  42.268  1.00  0.00           C
ATOM   5543 1C21 POPEU 206      62.500  96.420  42.298  1.00  0.00           C
ATOM   5546 2C21 POPEU 206      63.190  96.220  43.658  1.00  0.00           C
ATOM   5549 3C21 POPEU 206      64.670  96.640  43.597  1.00  0.00           C
ATOM   5552 4C21 POPEU 206      65.460  96.290  44.868  1.00  0.00           C
ATOM   5555 5C21 POPEU 206      65.100  97.190  46.058  1.00  0.00           C
ATOM   5558 6C21 POPEU 206      66.050  97.000  47.248  1.00  0.00           C
ATOM   5561 7C21 POPEU 206      65.650  97.860  48.448  1.00  0.00           C
ATOM   5564 8C21 POPEU 206      66.710  97.920  49.548  1.00  0.00           C
ATOM   5568  C33 POPEU 206      56.620  97.140  34.077  1.00  0.00           C
ATOM   5571  C34 POPEU 206      57.560  98.250  34.577  1.00  0.00           C
ATOM   5574  C35 POPEU 206      57.920  98.120  36.068  1.00  0.00           C
ATOM   5577  C36 POPEU 206      58.890  99.230  36.528  1.00  0.00           C
ATOM   5580  C37 POPEU 206      59.400  99.100  37.978  1.00  0.00           C
ATOM   5583  C38 POPEU 206      60.130 100.380  38.408  1.00  0.00           C
ATOM   5586  C39 POPEU 206      61.100 100.250  39.588  1.00  0.00           C
ATOM   5589 0C31 POPEU 206      60.450 100.020  40.968  1.00  0.00           C
ATOM   5592 1C31 POPEU 206      61.440 100.340  42.108  1.00  0.00           C
ATOM   5595 2C31 POPEU 206      60.940  99.910  43.498  1.00  0.00           C
ATOM   5598 3C31 POPEU 206      61.970 100.150  44.618  1.00  0.00           C
ATOM   5601 4C31 POPEU 206      62.260 101.630  44.908  1.00  0.00           C
ATOM   5604 5C31 POPEU 206      63.440 101.810  45.868  1.00  0.00           C
ATOM   5607 6C31 POPEU 206      63.860 103.270  46.068  1.00  0.00           C
ATOM   5611  NH3 POPEV 207      74.790  62.910  71.868  1.00  0.00           N
ATOM   5615  C12 POPEV 207      73.930  64.100  71.507  1.00  0.00           C
ATOM   5618  C11 POPEV 207      74.510  65.450  72.007  1.00  0.00           C
ATOM   5621  P   POPEV 207      77.130  65.610  71.747  1.00  0.00           P
ATOM   5622  O13 POPEV 207      77.140  64.400  72.608  1.00  0.00           O
ATOM   5623  O14 POPEV 207      77.930  66.770  72.177  1.00  0.00           O
ATOM   5624  O11 POPEV 207      77.790  65.230  70.377  1.00  0.00           O
ATOM   5625  O12 POPEV 207      75.660  65.930  71.287  1.00  0.00           O
ATOM   5626  C1  POPEV 207      77.480  65.900  69.158  1.00  0.00           C
ATOM   5629  C2  POPEV 207      77.610  67.450  69.118  1.00  0.00           C
ATOM   5631  O21 POPEV 207      76.500  67.990  68.378  1.00  0.00           O
ATOM   5632  C21 POPEV 207      76.480  67.850  67.067  1.00  0.00           C
ATOM   5633  O22 POPEV 207      77.390  67.460  66.347  1.00  0.00           O
ATOM   5634  C22 POPEV 207      75.120  68.320  66.548  1.00  0.00           C
ATOM   5637  C3  POPEV 207      79.040  67.890  68.647  1.00  0.00           C
ATOM   5640  O31 POPEV 207      79.060  69.270  68.227  1.00  0.00           O
ATOM   5641  C31 POPEV 207      79.770  69.480  67.107  1.00  0.00           C
ATOM   5642  O32 POPEV 207      80.540  68.680  66.607  1.00  0.00           O
ATOM   5643  C32 POPEV 207      79.330  70.790  66.478  1.00  0.00           C
ATOM   5646  C23 POPEV 207      74.840  67.850  65.097  1.00  0.00           C
ATOM   5649  C24 POPEV 207      74.170  68.940  64.238  1.00  0.00           C
ATOM   5652  C25 POPEV 207      74.320  68.650  62.737  1.00  0.00           C
ATOM   5655  C26 POPEV 207      73.480  67.460  62.267  1.00  0.00           C
ATOM   5658  C27 POPEV 207      73.900  66.940  60.887  1.00  0.00           C
ATOM   5661  C28 POPEV 207      73.170  65.650  60.478  1.00  0.00           C
ATOM   5664  C29 POPEV 207      71.700  65.890  60.198  1.00  0.00           C
ATOM   5666 0C21 POPEV 207      70.970  65.220  59.298  1.00  0.00           C
ATOM   5668 1C21 POPEV 207      71.450  64.070  58.438  1.00  0.00           C
ATOM   5671 2C21 POPEV 207      72.060  64.520  57.098  1.00  0.00           C
ATOM   5674 3C21 POPEV 207      71.110  65.350  56.217  1.00  0.00           C
ATOM   5677 4C21 POPEV 207      71.350  66.860  56.318  1.00  0.00           C
ATOM   5680 5C21 POPEV 207      70.330  67.710  55.537  1.00  0.00           C
ATOM   5683 6C21 POPEV 207      70.190  67.310  54.067  1.00  0.00           C
ATOM   5686 7C21 POPEV 207      69.430  68.340  53.247  1.00  0.00           C
ATOM   5689 8C21 POPEV 207      69.400  68.010  51.757  1.00  0.00           C
ATOM   5693  C33 POPEV 207      79.820  70.940  65.018  1.00  0.00           C
ATOM   5696  C34 POPEV 207      79.340  72.260  64.396  1.00  0.00           C
ATOM   5699  C35 POPEV 207      78.810  72.130  62.967  1.00  0.00           C
ATOM   5702  C36 POPEV 207      79.830  72.460  61.868  1.00  0.00           C
ATOM   5705  C37 POPEV 207      79.160  72.380  60.487  1.00  0.00           C
ATOM   5708  C38 POPEV 207      79.940  73.080  59.377  1.00  0.00           C
ATOM   5711  C39 POPEV 207      79.090  73.380  58.127  1.00  0.00           C
ATOM   5714 0C31 POPEV 207      78.420  72.160  57.478  1.00  0.00           C
ATOM   5717 1C31 POPEV 207      79.410  71.080  57.018  1.00  0.00           C
ATOM   5720 2C31 POPEV 207      78.900  70.280  55.807  1.00  0.00           C
ATOM   5723 3C31 POPEV 207      79.840  70.400  54.598  1.00  0.00           C
ATOM   5726 4C31 POPEV 207      79.180  69.970  53.278  1.00  0.00           C
ATOM   5729 5C31 POPEV 207      80.160  70.050  52.098  1.00  0.00           C
ATOM   5732 6C31 POPEV 207      79.510  69.810  50.737  1.00  0.00           C
ATOM   5736  NH3 POPEW 208      28.240  50.510  68.948  1.00  0.00           N
ATOM   5740  C12 POPEW 208      28.260  51.480  70.108  1.00  0.00           C
ATOM   5743  C11 POPEW 208      27.540  50.920  71.347  1.00  0.00           C
ATOM   5746  P   POPEW 208      25.500  49.360  70.898  1.00  0.00           P
ATOM   5747  O13 POPEW 208      26.380  48.740  69.887  1.00  0.00           O
ATOM   5748  O14 POPEW 208      25.290  48.670  72.187  1.00  0.00           O
ATOM   5749  O11 POPEW 208      24.110  49.630  70.208  1.00  0.00           O
ATOM   5750  O12 POPEW 208      26.120  50.800  71.147  1.00  0.00           O
ATOM   5751  C1  POPEW 208      24.010  50.500  69.076  1.00  0.00           C
ATOM   5754  C2  POPEW 208      22.910  50.060  68.077  1.00  0.00           C
ATOM   5756  O21 POPEW 208      22.660  51.160  67.207  1.00  0.00           O
ATOM   5757  C21 POPEW 208      23.500  51.350  66.207  1.00  0.00           C
ATOM   5758  O22 POPEW 208      24.330  50.560  65.787  1.00  0.00           O
ATOM   5759  C22 POPEW 208      23.310  52.790  65.717  1.00  0.00           C
ATOM   5762  C3  POPEW 208      21.550  49.690  68.766  1.00  0.00           C
ATOM   5765  O31 POPEW 208      20.520  49.670  67.757  1.00  0.00           O
ATOM   5766  C31 POPEW 208      19.280  49.930  68.087  1.00  0.00           C
ATOM   5767  O32 POPEW 208      18.710  49.650  69.127  1.00  0.00           O
ATOM   5768  C32 POPEW 208      18.630  50.710  66.938  1.00  0.00           C
ATOM   5771  C23 POPEW 208      22.420  52.920  64.467  1.00  0.00           C
ATOM   5774  C24 POPEW 208      22.080  54.400  64.208  1.00  0.00           C
ATOM   5777  C25 POPEW 208      21.150  54.620  63.008  1.00  0.00           C
ATOM   5780  C26 POPEW 208      21.900  54.610  61.677  1.00  0.00           C
ATOM   5783  C27 POPEW 208      21.110  53.920  60.557  1.00  0.00           C
ATOM   5786  C28 POPEW 208      21.860  54.030  59.217  1.00  0.00           C
ATOM   5789  C29 POPEW 208      21.440  52.950  58.257  1.00  0.00           C
ATOM   5791 0C21 POPEW 208      20.880  53.120  57.057  1.00  0.00           C
ATOM   5793 1C21 POPEW 208      20.590  54.440  56.378  1.00  0.00           C
ATOM   5796 2C21 POPEW 208      20.330  54.240  54.878  1.00  0.00           C
ATOM   5799 3C21 POPEW 208      19.030  53.460  54.567  1.00  0.00           C
ATOM   5802 4C21 POPEW 208      19.050  52.880  53.158  1.00  0.00           C
ATOM   5805 5C21 POPEW 208      17.870  51.940  52.877  1.00  0.00           C
ATOM   5808 6C21 POPEW 208      18.110  51.090  51.627  1.00  0.00           C
ATOM   5811 7C21 POPEW 208      16.870  50.310  51.198  1.00  0.00           C
ATOM   5814 8C21 POPEW 208      17.220  49.170  50.237  1.00  0.00           C
ATOM   5818  C33 POPEW 208      17.950  49.820  65.878  1.00  0.00           C
ATOM   5821  C34 POPEW 208      18.850  49.540  64.658  1.00  0.00           C
ATOM   5824  C35 POPEW 208      19.660  48.250  64.798  1.00  0.00           C
ATOM   5827  C36 POPEW 208      20.780  48.140  63.757  1.00  0.00           C
ATOM   5830  C37 POPEW 208      21.420  46.750  63.768  1.00  0.00           C
ATOM   5833  C38 POPEW 208      21.300  46.010  62.428  1.00  0.00           C
ATOM   5836  C39 POPEW 208      19.870  45.560  62.067  1.00  0.00           C
ATOM   5839 0C31 POPEW 208      19.400  44.230  62.698  1.00  0.00           C
ATOM   5842 1C31 POPEW 208      18.540  44.400  63.967  1.00  0.00           C
ATOM   5845 2C31 POPEW 208      17.450  43.320  64.138  1.00  0.00           C
ATOM   5848 3C31 POPEW 208      16.340  43.410  63.076  1.00  0.00           C
ATOM   5851 4C31 POPEW 208      15.330  42.260  63.146  1.00  0.00           C
ATOM   5854 5C31 POPEW 208      14.380  42.220  61.927  1.00  0.00           C
ATOM   5857 6C31 POPEW 208      13.350  41.090  61.987  1.00  0.00           C
ATOM   5861  NH3 POPEX 209      17.060  49.470  71.397  1.00  0.00           N
ATOM   5865  C12 POPEX 209      17.340  50.760  72.128  1.00  0.00           C
ATOM   5868  C11 POPEX 209      16.150  51.480  72.798  1.00  0.00           C
ATOM   5871  P   POPEX 209      15.700  53.990  73.607  1.00  0.00           P
ATOM   5872  O13 POPEX 209      14.720  53.320  74.497  1.00  0.00           O
ATOM   5873  O14 POPEX 209      16.680  54.870  74.267  1.00  0.00           O
ATOM   5874  O11 POPEX 209      14.970  54.730  72.408  1.00  0.00           O
ATOM   5875  O12 POPEX 209      16.520  52.860  72.877  1.00  0.00           O
ATOM   5876  C1  POPEX 209      14.520  54.050  71.228  1.00  0.00           C
ATOM   5879  C2  POPEX 209      14.990  54.800  69.947  1.00  0.00           C
ATOM   5881  O21 POPEX 209      14.100  54.540  68.847  1.00  0.00           O
ATOM   5882  C21 POPEX 209      14.160  53.340  68.247  1.00  0.00           C
ATOM   5883  O22 POPEX 209      14.840  52.400  68.607  1.00  0.00           O
ATOM   5884  C22 POPEX 209      13.220  53.340  67.037  1.00  0.00           C
ATOM   5887  C3  POPEX 209      16.520  54.660  69.628  1.00  0.00           C
ATOM   5890  O31 POPEX 209      17.040  55.820  68.917  1.00  0.00           O
ATOM   5891  C31 POPEX 209      16.850  55.810  67.587  1.00  0.00           C
ATOM   5892  O32 POPEX 209      16.330  54.900  66.978  1.00  0.00           O
ATOM   5893  C32 POPEX 209      17.300  57.140  66.967  1.00  0.00           C
ATOM   5896  C23 POPEX 209      13.600  52.340  65.908  1.00  0.00           C
ATOM   5899  C24 POPEX 209      14.370  52.990  64.747  1.00  0.00           C
ATOM   5902  C25 POPEX 209      14.660  52.040  63.558  1.00  0.00           C
ATOM   5905  C26 POPEX 209      15.100  52.830  62.318  1.00  0.00           C
ATOM   5908  C27 POPEX 209      16.020  52.090  61.327  1.00  0.00           C
ATOM   5911  C28 POPEX 209      16.690  53.080  60.347  1.00  0.00           C
ATOM   5914  C29 POPEX 209      17.420  52.530  59.138  1.00  0.00           C
ATOM   5916 0C21 POPEX 209      18.210  51.450  59.068  1.00  0.00           C
ATOM   5918 1C21 POPEX 209      18.590  50.530  60.208  1.00  0.00           C
ATOM   5921 2C21 POPEX 209      19.810  49.650  59.897  1.00  0.00           C
ATOM   5924 3C21 POPEX 209      19.610  48.680  58.717  1.00  0.00           C
ATOM   5927 4C21 POPEX 209      20.600  47.500  58.728  1.00  0.00           C
ATOM   5930 5C21 POPEX 209      22.070  47.920  58.598  1.00  0.00           C
ATOM   5933 6C21 POPEX 209      23.070  46.820  58.967  1.00  0.00           C
ATOM   5936 7C21 POPEX 209      24.480  47.400  59.177  1.00  0.00           C
ATOM   5939 8C21 POPEX 209      25.460  46.400  59.788  1.00  0.00           C
ATOM   5943  C33 POPEX 209      16.730  57.330  65.537  1.00  0.00           C
ATOM   5946  C34 POPEX 209      16.840  58.730  64.908  1.00  0.00           C
ATOM   5949  C35 POPEX 209      16.890  58.710  63.368  1.00  0.00           C
ATOM   5952  C36 POPEX 209      18.240  58.250  62.768  1.00  0.00           C
ATOM   5955  C37 POPEX 209      18.160  57.900  61.268  1.00  0.00           C
ATOM   5958  C38 POPEX 209      19.510  57.520  60.638  1.00  0.00           C
ATOM   5961  C39 POPEX 209      20.150  58.670  59.837  1.00  0.00           C
ATOM   5964 0C31 POPEX 209      21.520  58.310  59.247  1.00  0.00           C
ATOM   5967 1C31 POPEX 209      22.180  59.480  58.507  1.00  0.00           C
ATOM   5970 2C31 POPEX 209      23.660  59.230  58.188  1.00  0.00           C
ATOM   5973 3C31 POPEX 209      24.340  60.370  57.388  1.00  0.00           C
ATOM   5976 4C31 POPEX 209      23.840  60.480  55.938  1.00  0.00           C
ATOM   5979 5C31 POPEX 209      24.520  61.590  55.128  1.00  0.00           C
ATOM   5982 6C31 POPEX 209      24.220  61.500  53.628  1.00  0.00           C
ATOM   5986  NH3 POPEY 210     115.110 124.030  31.987  1.00  0.00           N
ATOM   5990  C12 POPEY 210     115.640 122.640  32.268  1.00  0.00           C
ATOM   5993  C11 POPEY 210     117.110 122.700  32.678  1.00  0.00           C
ATOM   5996  P   POPEY 210     118.800 124.730  32.486  1.00  0.00           P
ATOM   5997  O13 POPEY 210     120.140 124.190  32.208  1.00  0.00           O
ATOM   5998  O14 POPEY 210     118.490 126.070  31.938  1.00  0.00           O
ATOM   5999  O11 POPEY 210     118.500 124.720  34.057  1.00  0.00           O
ATOM   6000  O12 POPEY 210     117.770 123.700  31.888  1.00  0.00           O
ATOM   6001  C1  POPEY 210     119.620 124.570  34.948  1.00  0.00           C
ATOM   6004  C2  POPEY 210     119.200 124.250  36.417  1.00  0.00           C
ATOM   6006  O21 POPEY 210     120.360 124.370  37.257  1.00  0.00           O
ATOM   6007  C21 POPEY 210     121.280 123.400  37.208  1.00  0.00           C
ATOM   6008  O22 POPEY 210     121.280 122.430  36.467  1.00  0.00           O
ATOM   6009  C22 POPEY 210     122.380 123.700  38.228  1.00  0.00           C
ATOM   6012  C3  POPEY 210     118.420 122.910  36.608  1.00  0.00           C
ATOM   6015  O31 POPEY 210     118.560 122.440  37.967  1.00  0.00           O
ATOM   6016  C31 POPEY 210     117.470 122.130  38.667  1.00  0.00           C
ATOM   6017  O32 POPEY 210     116.330 122.080  38.218  1.00  0.00           O
ATOM   6018  C32 POPEY 210     117.900 121.810  40.107  1.00  0.00           C
ATOM   6021  C23 POPEY 210     122.220 122.930  39.568  1.00  0.00           C
ATOM   6024  C24 POPEY 210     123.300 123.360  40.576  1.00  0.00           C
ATOM   6027  C25 POPEY 210     123.110 122.840  42.008  1.00  0.00           C
ATOM   6030  C26 POPEY 210     124.370 123.010  42.868  1.00  0.00           C
ATOM   6033  C27 POPEY 210     124.230 122.680  44.357  1.00  0.00           C
ATOM   6036  C28 POPEY 210     125.510 122.930  45.198  1.00  0.00           C
ATOM   6039  C29 POPEY 210     126.010 124.360  45.107  1.00  0.00           C
ATOM   6041 0C21 POPEY 210     126.250 125.230  46.097  1.00  0.00           C
ATOM   6043 1C21 POPEY 210     126.090 124.990  47.577  1.00  0.00           C
ATOM   6046 2C21 POPEY 210     126.870 126.050  48.387  1.00  0.00           C
ATOM   6049 3C21 POPEY 210     126.510 126.060  49.888  1.00  0.00           C
ATOM   6052 4C21 POPEY 210     127.020 127.320  50.597  1.00  0.00           C
ATOM   6055 5C21 POPEY 210     126.530 127.460  52.048  1.00  0.00           C
ATOM   6058 6C21 POPEY 210     125.050 127.850  52.137  1.00  0.00           C
ATOM   6061 7C21 POPEY 210     124.530 127.870  53.588  1.00  0.00           C
ATOM   6064 8C21 POPEY 210     123.040 128.210  53.678  1.00  0.00           C
ATOM   6068  C33 POPEY 210     116.900 122.190  41.228  1.00  0.00           C
ATOM   6071  C34 POPEY 210     117.350 123.450  41.978  1.00  0.00           C
ATOM   6074  C35 POPEY 210     116.590 123.650  43.298  1.00  0.00           C
ATOM   6077  C36 POPEY 210     117.070 124.910  44.028  1.00  0.00           C
ATOM   6080  C37 POPEY 210     116.490 125.020  45.438  1.00  0.00           C
ATOM   6083  C38 POPEY 210     117.070 126.190  46.257  1.00  0.00           C
ATOM   6086  C39 POPEY 210     116.640 126.120  47.728  1.00  0.00           C
ATOM   6089 0C31 POPEY 210     117.730 125.630  48.698  1.00  0.00           C
ATOM   6092 1C31 POPEY 210     117.140 124.840  49.878  1.00  0.00           C
ATOM   6095 2C31 POPEY 210     118.040 124.760  51.128  1.00  0.00           C
ATOM   6098 3C31 POPEY 210     119.260 123.840  50.978  1.00  0.00           C
ATOM   6101 4C31 POPEY 210     120.570 124.580  50.688  1.00  0.00           C
ATOM   6104 5C31 POPEY 210     121.780 123.630  50.638  1.00  0.00           C
ATOM   6107 6C31 POPEY 210     123.130 124.340  50.537  1.00  0.00           C
ATOM   6111  NH3 POPEZ 211     108.440 122.170  34.427  1.00  0.00           N
ATOM   6115  C12 POPEZ 211     107.100 121.710  33.897  1.00  0.00           C
ATOM   6118  C11 POPEZ 211     106.820 120.260  34.326  1.00  0.00           C
ATOM   6121  P   POPEZ 211     109.040 118.830  34.097  1.00  0.00           P
ATOM   6122  O13 POPEZ 211     109.310 117.510  33.488  1.00  0.00           O
ATOM   6123  O14 POPEZ 211     109.980 119.950  33.818  1.00  0.00           O
ATOM   6124  O11 POPEZ 211     108.850 118.770  35.688  1.00  0.00           O
ATOM   6125  O12 POPEZ 211     107.640 119.350  33.608  1.00  0.00           O
ATOM   6126  C1  POPEZ 211     109.090 117.520  36.327  1.00  0.00           C
ATOM   6129  C2  POPEZ 211     109.350 117.570  37.868  1.00  0.00           C
ATOM   6131  O21 POPEZ 211     108.120 117.890  38.537  1.00  0.00           O
ATOM   6132  C21 POPEZ 211     107.940 117.200  39.647  1.00  0.00           C
ATOM   6133  O22 POPEZ 211     108.690 116.330  40.077  1.00  0.00           O
ATOM   6134  C22 POPEZ 211     106.610 117.570  40.298  1.00  0.00           C
ATOM   6137  C3  POPEZ 211     110.440 118.630  38.177  1.00  0.00           C
ATOM   6140  O31 POPEZ 211     111.100 118.590  39.448  1.00  0.00           O
ATOM   6141  C31 POPEZ 211     110.610 119.330  40.428  1.00  0.00           C
ATOM   6142  O32 POPEZ 211     109.430 119.600  40.618  1.00  0.00           O
ATOM   6143  C32 POPEZ 211     111.780 119.850  41.257  1.00  0.00           C
ATOM   6146  C23 POPEZ 211     106.380 116.530  41.408  1.00  0.00           C
ATOM   6149  C24 POPEZ 211     105.130 116.660  42.268  1.00  0.00           C
ATOM   6152  C25 POPEZ 211     105.100 115.430  43.197  1.00  0.00           C
ATOM   6155  C26 POPEZ 211     104.300 115.670  44.468  1.00  0.00           C
ATOM   6158  C27 POPEZ 211     104.240 114.450  45.368  1.00  0.00           C
ATOM   6161  C28 POPEZ 211     103.260 114.680  46.528  1.00  0.00           C
ATOM   6164  C29 POPEZ 211     102.930 113.370  47.188  1.00  0.00           C
ATOM   6166 0C21 POPEZ 211     103.410 112.900  48.348  1.00  0.00           C
ATOM   6168 1C21 POPEZ 211     104.370 113.620  49.278  1.00  0.00           C
ATOM   6171 2C21 POPEZ 211     103.790 113.730  50.697  1.00  0.00           C
ATOM   6174 3C21 POPEZ 211     103.930 112.460  51.538  1.00  0.00           C
ATOM   6177 4C21 POPEZ 211     105.380 112.120  51.938  1.00  0.00           C
ATOM   6180 5C21 POPEZ 211     106.050 113.220  52.768  1.00  0.00           C
ATOM   6183 6C21 POPEZ 211     107.420 112.800  53.298  1.00  0.00           C
ATOM   6186 7C21 POPEZ 211     107.980 113.810  54.307  1.00  0.00           C
ATOM   6189 8C21 POPEZ 211     109.290 113.340  54.938  1.00  0.00           C
ATOM   6193  C33 POPEZ 211     111.520 120.030  42.768  1.00  0.00           C
ATOM   6196  C34 POPEZ 211     112.830 120.300  43.518  1.00  0.00           C
ATOM   6199  C35 POPEZ 211     112.610 121.150  44.777  1.00  0.00           C
ATOM   6202  C36 POPEZ 211     113.930 121.690  45.338  1.00  0.00           C
ATOM   6205  C37 POPEZ 211     113.740 122.690  46.478  1.00  0.00           C
ATOM   6208  C38 POPEZ 211     113.690 122.050  47.868  1.00  0.00           C
ATOM   6211  C39 POPEZ 211     113.890 123.110  48.967  1.00  0.00           C
ATOM   6214 0C31 POPEZ 211     114.220 122.530  50.347  1.00  0.00           C
ATOM   6217 1C31 POPEZ 211     113.000 121.920  51.068  1.00  0.00           C
ATOM   6220 2C31 POPEZ 211     113.350 121.210  52.378  1.00  0.00           C
ATOM   6223 3C31 POPEZ 211     114.090 122.060  53.428  1.00  0.00           C
ATOM   6226 4C31 POPEZ 211     113.190 123.000  54.248  1.00  0.00           C
ATOM   6229 5C31 POPEZ 211     113.930 123.550  55.487  1.00  0.00           C
ATOM   6232 6C31 POPEZ 211     113.030 124.320  56.458  1.00  0.00           C
ATOM   6236  NH3 POPEa 212      31.010  71.910  68.448  1.00  0.00           N
ATOM   6240  C12 POPEa 212      30.410  72.270  69.778  1.00  0.00           C
ATOM   6243  C11 POPEa 212      29.180  73.240  69.728  1.00  0.00           C
ATOM   6246  P   POPEa 212      27.140  72.000  68.647  1.00  0.00           P
ATOM   6247  O13 POPEa 212      26.110  72.390  69.648  1.00  0.00           O
ATOM   6248  O14 POPEa 212      27.800  70.700  68.887  1.00  0.00           O
ATOM   6249  O11 POPEa 212      26.570  72.000  67.168  1.00  0.00           O
ATOM   6250  O12 POPEa 212      28.300  73.070  68.607  1.00  0.00           O
ATOM   6251  C1  POPEa 212      26.890  72.950  66.137  1.00  0.00           C
ATOM   6254  C2  POPEa 212      27.970  72.460  65.088  1.00  0.00           C
ATOM   6256  O21 POPEa 212      27.430  72.220  63.768  1.00  0.00           O
ATOM   6257  C21 POPEa 212      27.340  73.310  63.028  1.00  0.00           C
ATOM   6258  O22 POPEa 212      27.220  74.450  63.438  1.00  0.00           O
ATOM   6259  C22 POPEa 212      27.560  72.930  61.557  1.00  0.00           C
ATOM   6262  C3  POPEa 212      28.710  71.180  65.537  1.00  0.00           C
ATOM   6265  O31 POPEa 212      29.660  70.610  64.607  1.00  0.00           O
ATOM   6266  C31 POPEa 212      30.790  71.270  64.396  1.00  0.00           C
ATOM   6267  O32 POPEa 212      30.930  72.470  64.598  1.00  0.00           O
ATOM   6268  C32 POPEa 212      31.910  70.280  64.027  1.00  0.00           C
ATOM   6271  C23 POPEa 212      28.000  74.130  60.677  1.00  0.00           C
ATOM   6274  C24 POPEa 212      28.980  73.740  59.557  1.00  0.00           C
ATOM   6277  C25 POPEa 212      28.370  72.970  58.368  1.00  0.00           C
ATOM   6280  C26 POPEa 212      29.500  72.500  57.448  1.00  0.00           C
ATOM   6283  C27 POPEa 212      29.100  71.730  56.178  1.00  0.00           C
ATOM   6286  C28 POPEa 212      30.360  71.270  55.427  1.00  0.00           C
ATOM   6289  C29 POPEa 212      30.100  70.530  54.138  1.00  0.00           C
ATOM   6291 0C21 POPEa 212      30.720  69.420  53.688  1.00  0.00           C
ATOM   6293 1C21 POPEa 212      31.800  68.640  54.388  1.00  0.00           C
ATOM   6296 2C21 POPEa 212      33.170  68.640  53.678  1.00  0.00           C
ATOM   6299 3C21 POPEa 212      34.190  67.750  54.408  1.00  0.00           C
ATOM   6302 4C21 POPEa 212      35.640  67.940  53.938  1.00  0.00           C
ATOM   6305 5C21 POPEa 212      35.900  67.400  52.518  1.00  0.00           C
ATOM   6308 6C21 POPEa 212      36.070  65.880  52.478  1.00  0.00           C
ATOM   6311 7C21 POPEa 212      36.470  65.380  51.088  1.00  0.00           C
ATOM   6314 8C21 POPEa 212      36.530  63.860  50.957  1.00  0.00           C
ATOM   6318  C33 POPEa 212      32.510  70.410  62.597  1.00  0.00           C
ATOM   6321  C34 POPEa 212      33.870  71.090  62.478  1.00  0.00           C
ATOM   6324  C35 POPEa 212      34.430  70.870  61.068  1.00  0.00           C
ATOM   6327  C36 POPEa 212      35.820  71.480  60.858  1.00  0.00           C
ATOM   6330  C37 POPEa 212      36.200  71.560  59.377  1.00  0.00           C
ATOM   6333  C38 POPEa 212      37.650  72.020  59.158  1.00  0.00           C
ATOM   6336  C39 POPEa 212      37.910  72.370  57.698  1.00  0.00           C
ATOM   6339 0C31 POPEa 212      39.320  72.920  57.467  1.00  0.00           C
ATOM   6342 1C31 POPEa 212      39.390  73.900  56.287  1.00  0.00           C
ATOM   6345 2C31 POPEa 212      40.750  74.610  56.178  1.00  0.00           C
ATOM   6348 3C31 POPEa 212      41.910  73.670  55.848  1.00  0.00           C
ATOM   6351 4C31 POPEa 212      41.890  73.130  54.408  1.00  0.00           C
ATOM   6354 5C31 POPEa 212      43.030  72.150  54.147  1.00  0.00           C
ATOM   6357 6C31 POPEa 212      43.080  71.640  52.708  1.00  0.00           C
ATOM   6361  NH3 POPEb 213     115.960   6.210  74.507  1.00  0.00           N
ATOM   6365  C12 POPEb 213     116.690   5.930  75.797  1.00  0.00           C
ATOM   6368  C11 POPEb 213     116.710   4.410  76.067  1.00  0.00           C
ATOM   6371  P   POPEb 213     114.550   3.130  75.248  1.00  0.00           P
ATOM   6372  O13 POPEb 213     113.300   2.590  75.838  1.00  0.00           O
ATOM   6373  O14 POPEb 213     114.360   4.010  74.076  1.00  0.00           O
ATOM   6374  O11 POPEb 213     115.460   1.890  74.887  1.00  0.00           O
ATOM   6375  O12 POPEb 213     115.400   3.910  76.337  1.00  0.00           O
ATOM   6376  C1  POPEb 213     116.280   1.870  73.728  1.00  0.00           C
ATOM   6379  C2  POPEb 213     115.740   0.830  72.708  1.00  0.00           C
ATOM   6381  O21 POPEb 213     116.690   0.610  71.658  1.00  0.00           O
ATOM   6382  C21 POPEb 213     116.870   1.650  70.827  1.00  0.00           C
ATOM   6383  O22 POPEb 213     116.270   2.700  70.838  1.00  0.00           O
ATOM   6384  C22 POPEb 213     117.960   1.280  69.817  1.00  0.00           C
ATOM   6387  C3  POPEb 213     114.280   1.120  72.217  1.00  0.00           C
ATOM   6390  O31 POPEb 213     113.790   0.350  71.098  1.00  0.00           O
ATOM   6391  C31 POPEb 213     113.660  -0.950  71.277  1.00  0.00           C
ATOM   6392  O32 POPEb 213     114.200  -1.600  72.158  1.00  0.00           O
ATOM   6393  C32 POPEb 213     112.680  -1.560  70.298  1.00  0.00           C
ATOM   6396  C23 POPEb 213     117.510   1.500  68.348  1.00  0.00           C
ATOM   6399  C24 POPEb 213     118.700   1.840  67.457  1.00  0.00           C
ATOM   6402  C25 POPEb 213     118.420   1.730  65.948  1.00  0.00           C
ATOM   6405  C26 POPEb 213     117.540   2.850  65.368  1.00  0.00           C
ATOM   6408  C27 POPEb 213     117.600   2.860  63.827  1.00  0.00           C
ATOM   6411  C28 POPEb 213     116.990   4.120  63.177  1.00  0.00           C
ATOM   6414  C29 POPEb 213     117.370   4.210  61.708  1.00  0.00           C
ATOM   6416 0C21 POPEb 213     116.580   4.480  60.658  1.00  0.00           C
ATOM   6418 1C21 POPEb 213     115.090   4.750  60.646  1.00  0.00           C
ATOM   6421 2C21 POPEb 213     114.410   4.120  59.417  1.00  0.00           C
ATOM   6424 3C21 POPEb 213     112.900   4.380  59.338  1.00  0.00           C
ATOM   6427 4C21 POPEb 213     112.090   3.420  60.228  1.00  0.00           C
ATOM   6430 5C21 POPEb 213     110.570   3.680  60.237  1.00  0.00           C
ATOM   6433 6C21 POPEb 213     109.920   3.660  58.847  1.00  0.00           C
ATOM   6436 7C21 POPEb 213     108.440   3.290  58.897  1.00  0.00           C
ATOM   6439 8C21 POPEb 213     107.850   3.010  57.518  1.00  0.00           C
ATOM   6443  C33 POPEb 213     113.310  -2.270  69.088  1.00  0.00           C
ATOM   6446  C34 POPEb 213     113.300  -1.370  67.857  1.00  0.00           C
ATOM   6449  C35 POPEb 213     113.330  -2.160  66.557  1.00  0.00           C
ATOM   6452  C36 POPEb 213     114.730  -2.670  66.188  1.00  0.00           C
ATOM   6455  C37 POPEb 213     114.730  -3.430  64.868  1.00  0.00           C
ATOM   6458  C38 POPEb 213     116.070  -4.080  64.488  1.00  0.00           C
ATOM   6461  C39 POPEb 213     117.170  -3.090  64.088  1.00  0.00           C
ATOM   6464 0C31 POPEb 213     118.060  -2.580  65.228  1.00  0.00           C
ATOM   6467 1C31 POPEb 213     119.250  -1.780  64.677  1.00  0.00           C
ATOM   6470 2C31 POPEb 213     120.250  -1.290  65.738  1.00  0.00           C
ATOM   6473 3C31 POPEb 213     121.340  -0.420  65.088  1.00  0.00           C
ATOM   6476 4C31 POPEb 213     122.150   0.430  66.067  1.00  0.00           C
ATOM   6479 5C31 POPEb 213     123.370   1.090  65.397  1.00  0.00           C
ATOM   6482 6C31 POPEb 213     124.190   1.970  66.338  1.00  0.00           C
ATOM   6486  NH3 POPEc 214      73.290 104.730  29.697  1.00  0.00           N
ATOM   6490  C12 POPEc 214      74.170 105.900  29.318  1.00  0.00           C
ATOM   6493  C11 POPEc 214      75.420 106.080  30.198  1.00  0.00           C
ATOM   6496  P   POPEc 214      76.810 108.280  30.408  1.00  0.00           P
ATOM   6497  O13 POPEc 214      77.750 109.100  29.627  1.00  0.00           O
ATOM   6498  O14 POPEc 214      75.620 108.970  30.968  1.00  0.00           O
ATOM   6499  O11 POPEc 214      77.590 107.540  31.568  1.00  0.00           O
ATOM   6500  O12 POPEc 214      76.300 107.030  29.588  1.00  0.00           O
ATOM   6501  C1  POPEc 214      79.030 107.610  31.597  1.00  0.00           C
ATOM   6504  C2  POPEc 214      79.670 106.660  32.658  1.00  0.00           C
ATOM   6506  O21 POPEc 214      78.730 106.270  33.658  1.00  0.00           O
ATOM   6507  C21 POPEc 214      78.260 107.250  34.396  1.00  0.00           C
ATOM   6508  O22 POPEc 214      78.590 108.420  34.388  1.00  0.00           O
ATOM   6509  C22 POPEc 214      77.190 106.620  35.278  1.00  0.00           C
ATOM   6512  C3  POPEc 214      80.990 107.230  33.278  1.00  0.00           C
ATOM   6515  O31 POPEc 214      81.290 106.760  34.618  1.00  0.00           O
ATOM   6516  C31 POPEc 214      81.770 105.520  34.678  1.00  0.00           C
ATOM   6517  O32 POPEc 214      81.860 104.740  33.748  1.00  0.00           O
ATOM   6518  C32 POPEc 214      82.270 105.240  36.118  1.00  0.00           C
ATOM   6521  C23 POPEc 214      77.210 107.170  36.717  1.00  0.00           C
ATOM   6524  C24 POPEc 214      76.390 106.240  37.618  1.00  0.00           C
ATOM   6527  C25 POPEc 214      77.280 105.320  38.458  1.00  0.00           C
ATOM   6530  C26 POPEc 214      77.770 106.040  39.708  1.00  0.00           C
ATOM   6533  C27 POPEc 214      78.610 105.130  40.607  1.00  0.00           C
ATOM   6536  C28 POPEc 214      79.150 105.870  41.838  1.00  0.00           C
ATOM   6539  C29 POPEc 214      78.050 106.150  42.827  1.00  0.00           C
ATOM   6541 0C21 POPEc 214      77.950 105.600  44.048  1.00  0.00           C
ATOM   6543 1C21 POPEc 214      78.920 104.610  44.637  1.00  0.00           C
ATOM   6546 2C21 POPEc 214      78.280 103.740  45.728  1.00  0.00           C
ATOM   6549 3C21 POPEc 214      79.310 102.850  46.438  1.00  0.00           C
ATOM   6552 4C21 POPEc 214      78.850 102.430  47.847  1.00  0.00           C
ATOM   6555 5C21 POPEc 214      77.800 101.320  47.798  1.00  0.00           C
ATOM   6558 6C21 POPEc 214      76.710 101.450  48.868  1.00  0.00           C
ATOM   6561 7C21 POPEc 214      75.580 100.430  48.667  1.00  0.00           C
ATOM   6564 8C21 POPEc 214      74.430 100.590  49.657  1.00  0.00           C
ATOM   6568  C33 POPEc 214      81.210 104.640  37.077  1.00  0.00           C
ATOM   6571  C34 POPEc 214      81.800 103.810  38.248  1.00  0.00           C
ATOM   6574  C35 POPEc 214      82.320 104.610  39.468  1.00  0.00           C
ATOM   6577  C36 POPEc 214      82.650 103.690  40.667  1.00  0.00           C
ATOM   6580  C37 POPEc 214      83.030 104.430  41.968  1.00  0.00           C
ATOM   6583  C38 POPEc 214      83.580 103.490  43.057  1.00  0.00           C
ATOM   6586  C39 POPEc 214      83.990 104.200  44.368  1.00  0.00           C
ATOM   6589 0C31 POPEc 214      82.870 104.260  45.428  1.00  0.00           C
ATOM   6592 1C31 POPEc 214      83.230 105.130  46.647  1.00  0.00           C
ATOM   6595 2C31 POPEc 214      82.180 105.050  47.768  1.00  0.00           C
ATOM   6598 3C31 POPEc 214      82.130 106.260  48.728  1.00  0.00           C
ATOM   6601 4C31 POPEc 214      83.440 106.660  49.408  1.00  0.00           C
ATOM   6604 5C31 POPEc 214      83.250 107.960  50.208  1.00  0.00           C
ATOM   6607 6C31 POPEc 214      84.510 108.430  50.938  1.00  0.00           C
ATOM   6611  NH3 POPEd 215      74.270  96.860  29.347  1.00  0.00           N
ATOM   6615  C12 POPEd 215      74.960  96.110  28.258  1.00  0.00           C
ATOM   6618  C11 POPEd 215      75.240  97.040  27.078  1.00  0.00           C
ATOM   6621  P   POPEd 215      76.520  99.270  26.568  1.00  0.00           P
ATOM   6622  O13 POPEd 215      77.560  98.620  25.737  1.00  0.00           O
ATOM   6623  O14 POPEd 215      75.440  99.930  25.828  1.00  0.00           O
ATOM   6624  O11 POPEd 215      77.240 100.230  27.598  1.00  0.00           O
ATOM   6625  O12 POPEd 215      75.880  98.210  27.548  1.00  0.00           O
ATOM   6626  C1  POPEd 215      76.490 100.940  28.588  1.00  0.00           C
ATOM   6629  C2  POPEd 215      77.030 100.660  30.007  1.00  0.00           C
ATOM   6631  O21 POPEd 215      75.950 100.640  30.958  1.00  0.00           O
ATOM   6632  C21 POPEd 215      75.460 101.810  31.267  1.00  0.00           C
ATOM   6633  O22 POPEd 215      75.470 102.820  30.588  1.00  0.00           O
ATOM   6634  C22 POPEd 215      74.950 101.760  32.688  1.00  0.00           C
ATOM   6637  C3  POPEd 215      78.200 101.610  30.458  1.00  0.00           C
ATOM   6640  O31 POPEd 215      78.380 101.580  31.888  1.00  0.00           O
ATOM   6641  C31 POPEd 215      79.230 100.670  32.347  1.00  0.00           C
ATOM   6642  O32 POPEd 215      80.110 100.130  31.698  1.00  0.00           O
ATOM   6643  C32 POPEd 215      78.900 100.390  33.827  1.00  0.00           C
ATOM   6646  C23 POPEd 215      74.710 103.190  33.198  1.00  0.00           C
ATOM   6649  C24 POPEd 215      74.000 103.180  34.538  1.00  0.00           C
ATOM   6652  C25 POPEd 215      74.710 102.330  35.588  1.00  0.00           C
ATOM   6655  C26 POPEd 215      74.130 102.540  36.978  1.00  0.00           C
ATOM   6658  C27 POPEd 215      74.900 101.720  38.028  1.00  0.00           C
ATOM   6661  C28 POPEd 215      74.310 101.850  39.448  1.00  0.00           C
ATOM   6664  C29 POPEd 215      74.530 103.220  40.018  1.00  0.00           C
ATOM   6666 0C21 POPEd 215      74.950 103.490  41.257  1.00  0.00           C
ATOM   6668 1C21 POPEd 215      75.150 102.480  42.358  1.00  0.00           C
ATOM   6671 2C21 POPEd 215      74.880 103.100  43.736  1.00  0.00           C
ATOM   6674 3C21 POPEd 215      73.440 103.570  43.948  1.00  0.00           C
ATOM   6677 4C21 POPEd 215      73.300 104.570  45.107  1.00  0.00           C
ATOM   6680 5C21 POPEd 215      73.590 103.980  46.497  1.00  0.00           C
ATOM   6683 6C21 POPEd 215      73.470 105.070  47.577  1.00  0.00           C
ATOM   6686 7C21 POPEd 215      73.710 104.570  49.007  1.00  0.00           C
ATOM   6689 8C21 POPEd 215      73.460 105.670  50.048  1.00  0.00           C
ATOM   6693  C33 POPEd 215      79.110 101.630  34.728  1.00  0.00           C
ATOM   6696  C34 POPEd 215      78.420 101.530  36.107  1.00  0.00           C
ATOM   6699  C35 POPEd 215      79.270 100.900  37.217  1.00  0.00           C
ATOM   6702  C36 POPEd 215      78.660 101.210  38.597  1.00  0.00           C
ATOM   6705  C37 POPEd 215      79.500 100.790  39.818  1.00  0.00           C
ATOM   6708  C38 POPEd 215      79.100 101.580  41.068  1.00  0.00           C
ATOM   6711  C39 POPEd 215      79.440 100.920  42.408  1.00  0.00           C
ATOM   6714 0C31 POPEd 215      78.480  99.770  42.747  1.00  0.00           C
ATOM   6717 1C31 POPEd 215      78.520  99.350  44.228  1.00  0.00           C
ATOM   6720 2C31 POPEd 215      77.310  98.470  44.567  1.00  0.00           C
ATOM   6723 3C31 POPEd 215      77.210  98.040  46.027  1.00  0.00           C
ATOM   6726 4C31 POPEd 215      78.250  96.980  46.397  1.00  0.00           C
ATOM   6729 5C31 POPEd 215      78.100  96.520  47.847  1.00  0.00           C
ATOM   6732 6C31 POPEd 215      79.140  95.500  48.258  1.00  0.00           C
ATOM   6736  NH3 POPEe 216       0.940  56.450  30.658  1.00  0.00           N
ATOM   6740  C12 POPEe 216       2.310  56.600  30.068  1.00  0.00           C
ATOM   6743  C11 POPEe 216       2.980  55.260  29.718  1.00  0.00           C
ATOM   6746  P   POPEe 216       5.180  56.380  28.858  1.00  0.00           P
ATOM   6747  O13 POPEe 216       6.280  55.990  27.938  1.00  0.00           O
ATOM   6748  O14 POPEe 216       4.690  57.770  28.757  1.00  0.00           O
ATOM   6749  O11 POPEe 216       5.600  56.100  30.368  1.00  0.00           O
ATOM   6750  O12 POPEe 216       3.940  55.420  28.678  1.00  0.00           O
ATOM   6751  C1  POPEe 216       6.250  57.140  31.108  1.00  0.00           C
ATOM   6754  C2  POPEe 216       7.260  56.560  32.138  1.00  0.00           C
ATOM   6756  O21 POPEe 216       6.600  56.050  33.317  1.00  0.00           O
ATOM   6757  C21 POPEe 216       6.150  56.890  34.228  1.00  0.00           C
ATOM   6758  O22 POPEe 216       6.140  58.110  34.138  1.00  0.00           O
ATOM   6759  C22 POPEe 216       5.550  56.100  35.377  1.00  0.00           C
ATOM   6762  C3  POPEe 216       8.420  57.590  32.388  1.00  0.00           C
ATOM   6765  O31 POPEe 216       9.480  57.140  33.247  1.00  0.00           O
ATOM   6766  C31 POPEe 216       9.220  57.220  34.548  1.00  0.00           C
ATOM   6767  O32 POPEe 216       8.820  56.290  35.217  1.00  0.00           O
ATOM   6768  C32 POPEe 216       9.470  58.610  35.108  1.00  0.00           C
ATOM   6771  C23 POPEe 216       4.960  56.940  36.538  1.00  0.00           C
ATOM   6774  C24 POPEe 216       4.900  56.050  37.798  1.00  0.00           C
ATOM   6777  C25 POPEe 216       4.320  56.710  39.048  1.00  0.00           C
ATOM   6780  C26 POPEe 216       4.400  55.750  40.238  1.00  0.00           C
ATOM   6783  C27 POPEe 216       3.920  56.360  41.558  1.00  0.00           C
ATOM   6786  C28 POPEe 216       4.090  55.400  42.747  1.00  0.00           C
ATOM   6789  C29 POPEe 216       3.040  54.310  42.798  1.00  0.00           C
ATOM   6791 0C21 POPEe 216       2.110  54.120  43.757  1.00  0.00           C
ATOM   6793 1C21 POPEe 216       1.880  54.950  44.998  1.00  0.00           C
ATOM   6796 2C21 POPEe 216       2.120  54.160  46.306  1.00  0.00           C
ATOM   6799 3C21 POPEe 216       3.610  53.890  46.577  1.00  0.00           C
ATOM   6802 4C21 POPEe 216       3.870  53.020  47.807  1.00  0.00           C
ATOM   6805 5C21 POPEe 216       5.370  52.970  48.146  1.00  0.00           C
ATOM   6808 6C21 POPEe 216       5.740  51.960  49.248  1.00  0.00           C
ATOM   6811 7C21 POPEe 216       7.250  51.920  49.487  1.00  0.00           C
ATOM   6814 8C21 POPEe 216       7.670  50.910  50.548  1.00  0.00           C
ATOM   6818  C33 POPEe 216       8.950  58.750  36.557  1.00  0.00           C
ATOM   6821  C34 POPEe 216       8.910  60.220  36.998  1.00  0.00           C
ATOM   6824  C35 POPEe 216       8.170  60.440  38.318  1.00  0.00           C
ATOM   6827  C36 POPEe 216       9.040  60.310  39.577  1.00  0.00           C
ATOM   6830  C37 POPEe 216       9.990  61.490  39.847  1.00  0.00           C
ATOM   6833  C38 POPEe 216      10.250  61.720  41.348  1.00  0.00           C
ATOM   6836  C39 POPEe 216      10.750  60.480  42.127  1.00  0.00           C
ATOM   6839 0C31 POPEe 216      10.810  60.690  43.658  1.00  0.00           C
ATOM   6842 1C31 POPEe 216      11.540  59.540  44.368  1.00  0.00           C
ATOM   6845 2C31 POPEe 216      11.160  59.340  45.848  1.00  0.00           C
ATOM   6848 3C31 POPEe 216      11.710  60.390  46.826  1.00  0.00           C
ATOM   6851 4C31 POPEe 216      11.430  60.010  48.298  1.00  0.00           C
ATOM   6854 5C31 POPEe 216      11.810  61.090  49.318  1.00  0.00           C
ATOM   6857 6C31 POPEe 216      11.400  60.760  50.758  1.00  0.00           C
ATOM   6861  NH3 POPEf 217      88.740  48.730  31.178  1.00  0.00           N
ATOM   6865  C12 POPEf 217      88.740  48.360  29.718  1.00  0.00           C
ATOM   6868  C11 POPEf 217      87.530  47.490  29.378  1.00  0.00           C
ATOM   6871  P   POPEf 217      86.800  45.010  29.818  1.00  0.00           P
ATOM   6872  O13 POPEf 217      86.810  44.890  28.348  1.00  0.00           O
ATOM   6873  O14 POPEf 217      85.470  44.900  30.468  1.00  0.00           O
ATOM   6874  O11 POPEf 217      87.800  43.950  30.428  1.00  0.00           O
ATOM   6875  O12 POPEf 217      87.490  46.360  30.227  1.00  0.00           O
ATOM   6876  C1  POPEf 217      89.180  44.280  30.677  1.00  0.00           C
ATOM   6879  C2  POPEf 217      89.400  44.730  32.158  1.00  0.00           C
ATOM   6881  O21 POPEf 217      90.770  45.080  32.448  1.00  0.00           O
ATOM   6882  C21 POPEf 217      90.940  46.280  32.987  1.00  0.00           C
ATOM   6883  O22 POPEf 217      90.170  47.220  32.838  1.00  0.00           O
ATOM   6884  C22 POPEf 217      92.270  46.360  33.748  1.00  0.00           C
ATOM   6887  C3  POPEf 217      89.060  43.540  33.068  1.00  0.00           C
ATOM   6890  O31 POPEf 217      89.300  43.840  34.458  1.00  0.00           O
ATOM   6891  C31 POPEf 217      88.220  43.950  35.208  1.00  0.00           C
ATOM   6892  O32 POPEf 217      87.070  43.970  34.828  1.00  0.00           O
ATOM   6893  C32 POPEf 217      88.650  44.020  36.678  1.00  0.00           C
ATOM   6896  C23 POPEf 217      92.250  47.320  34.968  1.00  0.00           C
ATOM   6899  C24 POPEf 217      93.610  47.370  35.698  1.00  0.00           C
ATOM   6902  C25 POPEf 217      93.720  48.490  36.757  1.00  0.00           C
ATOM   6905  C26 POPEf 217      92.710  48.340  37.897  1.00  0.00           C
ATOM   6908  C27 POPEf 217      93.070  49.140  39.168  1.00  0.00           C
ATOM   6911  C28 POPEf 217      92.090  48.930  40.338  1.00  0.00           C
ATOM   6914  C29 POPEf 217      92.200  49.930  41.448  1.00  0.00           C
ATOM   6916 0C21 POPEf 217      92.690  49.740  42.688  1.00  0.00           C
ATOM   6918 1C21 POPEf 217      93.260  48.460  43.237  1.00  0.00           C
ATOM   6921 2C21 POPEf 217      93.660  48.580  44.718  1.00  0.00           C
ATOM   6924 3C21 POPEf 217      94.900  49.460  44.888  1.00  0.00           C
ATOM   6927 4C21 POPEf 217      95.550  49.330  46.268  1.00  0.00           C
ATOM   6930 5C21 POPEf 217      94.790  50.110  47.338  1.00  0.00           C
ATOM   6933 6C21 POPEf 217      95.500  50.090  48.688  1.00  0.00           C
ATOM   6936 7C21 POPEf 217      95.200  51.360  49.487  1.00  0.00           C
ATOM   6939 8C21 POPEf 217      95.680  51.300  50.928  1.00  0.00           C
ATOM   6943  C33 POPEf 217      88.280  42.730  37.458  1.00  0.00           C
ATOM   6946  C34 POPEf 217      86.820  42.630  37.928  1.00  0.00           C
ATOM   6949  C35 POPEf 217      86.410  43.750  38.888  1.00  0.00           C
ATOM   6952  C36 POPEf 217      85.010  43.570  39.468  1.00  0.00           C
ATOM   6955  C37 POPEf 217      84.380  44.920  39.847  1.00  0.00           C
ATOM   6958  C38 POPEf 217      83.130  44.750  40.728  1.00  0.00           C
ATOM   6961  C39 POPEf 217      82.350  46.070  40.868  1.00  0.00           C
ATOM   6964 0C31 POPEf 217      83.080  47.160  41.667  1.00  0.00           C
ATOM   6967 1C31 POPEf 217      83.400  46.740  43.097  1.00  0.00           C
ATOM   6970 2C31 POPEf 217      83.210  47.880  44.118  1.00  0.00           C
ATOM   6973 3C31 POPEf 217      82.560  47.380  45.408  1.00  0.00           C
ATOM   6976 4C31 POPEf 217      82.110  48.540  46.306  1.00  0.00           C
ATOM   6979 5C31 POPEf 217      81.230  48.100  47.478  1.00  0.00           C
ATOM   6982 6C31 POPEf 217      80.400  49.250  48.057  1.00  0.00           C
ATOM   6986  NH3 POPEg 218      92.540 128.210  76.677  1.00  0.00           N
ATOM   6990  C12 POPEg 218      92.470 126.940  75.857  1.00  0.00           C
ATOM   6993  C11 POPEg 218      92.260 125.720  76.757  1.00  0.00           C
ATOM   6996  P   POPEg 218      92.020 123.130  76.498  1.00  0.00           P
ATOM   6997  O13 POPEg 218      92.280 123.050  77.947  1.00  0.00           O
ATOM   6998  O14 POPEg 218      90.890 122.330  75.967  1.00  0.00           O
ATOM   6999  O11 POPEg 218      93.350 122.700  75.738  1.00  0.00           O
ATOM   7000  O12 POPEg 218      91.840 124.610  75.986  1.00  0.00           O
ATOM   7001  C1  POPEg 218      93.760 123.470  74.598  1.00  0.00           C
ATOM   7004  C2  POPEg 218      94.860 122.700  73.847  1.00  0.00           C
ATOM   7006  O21 POPEg 218      95.330 123.450  72.708  1.00  0.00           O
ATOM   7007  C21 POPEg 218      94.660 123.430  71.568  1.00  0.00           C
ATOM   7008  O22 POPEg 218      93.580 122.910  71.337  1.00  0.00           O
ATOM   7009  C22 POPEg 218      95.430 124.330  70.587  1.00  0.00           C
ATOM   7012  C3  POPEg 218      94.390 121.250  73.548  1.00  0.00           C
ATOM   7015  O31 POPEg 218      95.340 120.560  72.698  1.00  0.00           O
ATOM   7016  C31 POPEg 218      94.780 119.550  72.047  1.00  0.00           C
ATOM   7017  O32 POPEg 218      93.620 119.190  72.158  1.00  0.00           O
ATOM   7018  C32 POPEg 218      95.820 118.780  71.247  1.00  0.00           C
ATOM   7021  C23 POPEg 218      94.910 124.360  69.127  1.00  0.00           C
ATOM   7024  C24 POPEg 218      96.020 124.750  68.138  1.00  0.00           C
ATOM   7027  C25 POPEg 218      95.510 125.410  66.838  1.00  0.00           C
ATOM   7030  C26 POPEg 218      94.520 124.530  66.067  1.00  0.00           C
ATOM   7033  C27 POPEg 218      94.480 124.820  64.558  1.00  0.00           C
ATOM   7036  C28 POPEg 218      93.250 124.240  63.827  1.00  0.00           C
ATOM   7039  C29 POPEg 218      93.090 122.760  64.037  1.00  0.00           C
ATOM   7041 0C21 POPEg 218      92.670 121.850  63.138  1.00  0.00           C
ATOM   7043 1C21 POPEg 218      92.270 122.070  61.697  1.00  0.00           C
ATOM   7046 2C21 POPEg 218      92.870 120.960  60.798  1.00  0.00           C
ATOM   7049 3C21 POPEg 218      94.390 121.050  60.658  1.00  0.00           C
ATOM   7052 4C21 POPEg 218      95.020 119.740  60.147  1.00  0.00           C
ATOM   7055 5C21 POPEg 218      96.540 119.840  59.998  1.00  0.00           C
ATOM   7058 6C21 POPEg 218      96.960 120.510  58.678  1.00  0.00           C
ATOM   7061 7C21 POPEg 218      98.450 120.880  58.647  1.00  0.00           C
ATOM   7064 8C21 POPEg 218      98.840 121.670  57.397  1.00  0.00           C
ATOM   7068  C33 POPEg 218      95.190 118.000  70.068  1.00  0.00           C
ATOM   7071  C34 POPEg 218      96.130 116.900  69.567  1.00  0.00           C
ATOM   7074  C35 POPEg 218      95.620 116.130  68.348  1.00  0.00           C
ATOM   7077  C36 POPEg 218      94.320 115.360  68.607  1.00  0.00           C
ATOM   7080  C37 POPEg 218      94.270 114.000  67.908  1.00  0.00           C
ATOM   7083  C38 POPEg 218      92.950 113.250  68.147  1.00  0.00           C
ATOM   7086  C39 POPEg 218      91.830 113.630  67.168  1.00  0.00           C
ATOM   7089 0C31 POPEg 218      91.810 112.830  65.857  1.00  0.00           C
ATOM   7092 1C31 POPEg 218      90.890 113.490  64.817  1.00  0.00           C
ATOM   7095 2C31 POPEg 218      90.710 112.720  63.488  1.00  0.00           C
ATOM   7098 3C31 POPEg 218      89.810 111.470  63.538  1.00  0.00           C
ATOM   7101 4C31 POPEg 218      88.530 111.640  64.368  1.00  0.00           C
ATOM   7104 5C31 POPEg 218      87.580 110.440  64.257  1.00  0.00           C
ATOM   7107 6C31 POPEg 218      86.420 110.490  65.257  1.00  0.00           C
ATOM   7111  NH3 POPEh 219      89.750  54.160  75.698  1.00  0.00           N
ATOM   7115  C12 POPEh 219      88.510  53.670  76.378  1.00  0.00           C
ATOM   7118  C11 POPEh 219      88.500  54.200  77.818  1.00  0.00           C
ATOM   7121  P   POPEh 219      87.810  56.710  77.428  1.00  0.00           P
ATOM   7122  O13 POPEh 219      86.420  56.230  77.678  1.00  0.00           O
ATOM   7123  O14 POPEh 219      88.160  58.030  77.966  1.00  0.00           O
ATOM   7124  O11 POPEh 219      88.050  56.700  75.857  1.00  0.00           O
ATOM   7125  O12 POPEh 219      88.810  55.590  77.868  1.00  0.00           O
ATOM   7126  C1  POPEh 219      87.210  57.470  74.997  1.00  0.00           C
ATOM   7129  C2  POPEh 219      87.890  57.720  73.618  1.00  0.00           C
ATOM   7131  O21 POPEh 219      87.410  56.850  72.568  1.00  0.00           O
ATOM   7132  C21 POPEh 219      87.680  55.560  72.657  1.00  0.00           C
ATOM   7133  O22 POPEh 219      88.210  54.980  73.598  1.00  0.00           O
ATOM   7134  C22 POPEh 219      87.310  54.860  71.347  1.00  0.00           C
ATOM   7137  C3  POPEh 219      89.450  57.790  73.717  1.00  0.00           C
ATOM   7140  O31 POPEh 219      90.060  58.450  72.577  1.00  0.00           O
ATOM   7141  C31 POPEh 219      90.460  57.630  71.607  1.00  0.00           C
ATOM   7142  O32 POPEh 219      90.230  56.440  71.537  1.00  0.00           O
ATOM   7143  C32 POPEh 219      91.280  58.400  70.577  1.00  0.00           C
ATOM   7146  C23 POPEh 219      87.230  53.320  71.527  1.00  0.00           C
ATOM   7149  C24 POPEh 219      87.320  52.530  70.228  1.00  0.00           C
ATOM   7152  C25 POPEh 219      86.070  52.690  69.356  1.00  0.00           C
ATOM   7155  C26 POPEh 219      86.020  51.640  68.247  1.00  0.00           C
ATOM   7158  C27 POPEh 219      85.070  52.050  67.118  1.00  0.00           C
ATOM   7161  C28 POPEh 219      85.200  51.110  65.898  1.00  0.00           C
ATOM   7164  C29 POPEh 219      84.650  51.790  64.668  1.00  0.00           C
ATOM   7166 0C21 POPEh 219      83.560  51.440  63.958  1.00  0.00           C
ATOM   7168 1C21 POPEh 219      82.690  50.240  64.217  1.00  0.00           C
ATOM   7171 2C21 POPEh 219      82.520  49.420  62.927  1.00  0.00           C
ATOM   7174 3C21 POPEh 219      81.500  50.000  61.938  1.00  0.00           C
ATOM   7177 4C21 POPEh 219      81.190  49.010  60.817  1.00  0.00           C
ATOM   7180 5C21 POPEh 219      79.780  49.150  60.228  1.00  0.00           C
ATOM   7183 6C21 POPEh 219      79.420  50.570  59.808  1.00  0.00           C
ATOM   7186 7C21 POPEh 219      78.140  50.610  58.967  1.00  0.00           C
ATOM   7189 8C21 POPEh 219      77.660  52.030  58.647  1.00  0.00           C
ATOM   7193  C33 POPEh 219      92.330  57.480  69.897  1.00  0.00           C
ATOM   7196  C34 POPEh 219      92.730  57.920  68.478  1.00  0.00           C
ATOM   7199  C35 POPEh 219      92.240  56.960  67.376  1.00  0.00           C
ATOM   7202  C36 POPEh 219      90.710  56.940  67.247  1.00  0.00           C
ATOM   7205  C37 POPEh 219      90.180  56.310  65.948  1.00  0.00           C
ATOM   7208  C38 POPEh 219      89.080  55.270  66.178  1.00  0.00           C
ATOM   7211  C39 POPEh 219      88.400  54.840  64.857  1.00  0.00           C
ATOM   7214 0C31 POPEh 219      88.270  53.320  64.707  1.00  0.00           C
ATOM   7217 1C31 POPEh 219      88.090  52.890  63.237  1.00  0.00           C
ATOM   7220 2C31 POPEh 219      88.140  51.370  63.048  1.00  0.00           C
ATOM   7223 3C31 POPEh 219      89.230  50.920  62.048  1.00  0.00           C
ATOM   7226 4C31 POPEh 219      88.820  51.140  60.588  1.00  0.00           C
ATOM   7229 5C31 POPEh 219      89.920  50.770  59.588  1.00  0.00           C
ATOM   7232 6C31 POPEh 219      89.430  50.820  58.138  1.00  0.00           C
ATOM   7236  NH3 POPEi 220       8.110  41.710  29.508  1.00  0.00           N
ATOM   7240  C12 POPEi 220       8.400  43.160  29.788  1.00  0.00           C
ATOM   7243  C11 POPEi 220       9.920  43.420  29.728  1.00  0.00           C
ATOM   7246  P   POPEi 220      10.650  45.950  29.368  1.00  0.00           P
ATOM   7247  O13 POPEi 220      11.770  46.690  30.007  1.00  0.00           O
ATOM   7248  O14 POPEi 220      10.940  45.530  27.978  1.00  0.00           O
ATOM   7249  O11 POPEi 220       9.330  46.790  29.388  1.00  0.00           O
ATOM   7250  O12 POPEi 220      10.290  44.700  30.258  1.00  0.00           O
ATOM   7251  C1  POPEi 220       8.250  46.580  30.287  1.00  0.00           C
ATOM   7254  C2  POPEi 220       8.450  47.410  31.578  1.00  0.00           C
ATOM   7256  O21 POPEi 220       8.150  46.740  32.807  1.00  0.00           O
ATOM   7257  C21 POPEi 220       7.190  45.860  32.978  1.00  0.00           C
ATOM   7258  O22 POPEi 220       6.450  45.390  32.138  1.00  0.00           O
ATOM   7259  C22 POPEi 220       7.110  45.540  34.468  1.00  0.00           C
ATOM   7262  C3  POPEi 220       7.790  48.810  31.498  1.00  0.00           C
ATOM   7265  O31 POPEi 220       8.590  49.690  32.318  1.00  0.00           O
ATOM   7266  C31 POPEi 220       8.030  50.130  33.428  1.00  0.00           C
ATOM   7267  O32 POPEi 220       6.840  50.160  33.678  1.00  0.00           O
ATOM   7268  C32 POPEi 220       9.150  50.370  34.438  1.00  0.00           C
ATOM   7271  C23 POPEi 220       7.330  46.740  35.428  1.00  0.00           C
ATOM   7274  C24 POPEi 220       8.530  46.510  36.347  1.00  0.00           C
ATOM   7277  C25 POPEi 220       8.280  45.360  37.347  1.00  0.00           C
ATOM   7280  C26 POPEi 220       7.920  45.890  38.736  1.00  0.00           C
ATOM   7283  C27 POPEi 220       7.280  44.830  39.647  1.00  0.00           C
ATOM   7286  C28 POPEi 220       6.910  45.370  41.048  1.00  0.00           C
ATOM   7289  C29 POPEi 220       8.100  45.850  41.838  1.00  0.00           C
ATOM   7291 0C21 POPEi 220       8.370  45.560  43.127  1.00  0.00           C
ATOM   7293 1C21 POPEi 220       7.500  44.750  44.038  1.00  0.00           C
ATOM   7296 2C21 POPEi 220       7.610  45.200  45.507  1.00  0.00           C
ATOM   7299 3C21 POPEi 220       8.870  44.680  46.208  1.00  0.00           C
ATOM   7302 4C21 POPEi 220       8.790  44.890  47.728  1.00  0.00           C
ATOM   7305 5C21 POPEi 220       9.730  43.980  48.518  1.00  0.00           C
ATOM   7308 6C21 POPEi 220       9.470  44.050  50.028  1.00  0.00           C
ATOM   7311 7C21 POPEi 220      10.330  43.080  50.837  1.00  0.00           C
ATOM   7314 8C21 POPEi 220      10.000  43.080  52.327  1.00  0.00           C
ATOM   7318  C33 POPEi 220       9.840  51.740  34.298  1.00  0.00           C
ATOM   7321  C34 POPEi 220      10.410  52.210  35.646  1.00  0.00           C
ATOM   7324  C35 POPEi 220       9.320  52.790  36.548  1.00  0.00           C
ATOM   7327  C36 POPEi 220       9.900  53.320  37.858  1.00  0.00           C
ATOM   7330  C37 POPEi 220       8.870  54.070  38.708  1.00  0.00           C
ATOM   7333  C38 POPEi 220       9.500  54.800  39.898  1.00  0.00           C
ATOM   7336  C39 POPEi 220      10.480  53.940  40.708  1.00  0.00           C
ATOM   7339 0C31 POPEi 220      11.060  54.650  41.938  1.00  0.00           C
ATOM   7342 1C31 POPEi 220      12.030  53.720  42.677  1.00  0.00           C
ATOM   7345 2C31 POPEi 220      12.610  54.300  43.978  1.00  0.00           C
ATOM   7348 3C31 POPEi 220      13.500  55.520  43.757  1.00  0.00           C
ATOM   7351 4C31 POPEi 220      14.310  55.890  45.018  1.00  0.00           C
ATOM   7354 5C31 POPEi 220      14.810  57.340  44.986  1.00  0.00           C
ATOM   7357 6C31 POPEi 220      15.760  57.660  46.138  1.00  0.00           C
ATOM   7361  NH3 POPEj 221      15.850 119.030  30.458  1.00  0.00           N
ATOM   7365  C12 POPEj 221      15.750 120.250  29.588  1.00  0.00           C
ATOM   7368  C11 POPEj 221      17.120 120.850  29.198  1.00  0.00           C
ATOM   7371  P   POPEj 221      19.050 119.910  30.698  1.00  0.00           P
ATOM   7372  O13 POPEj 221      19.180 118.910  29.627  1.00  0.00           O
ATOM   7373  O14 POPEj 221      20.300 120.460  31.248  1.00  0.00           O
ATOM   7374  O11 POPEj 221      18.240 119.200  31.888  1.00  0.00           O
ATOM   7375  O12 POPEj 221      18.010 121.030  30.318  1.00  0.00           O
ATOM   7376  C1  POPEj 221      18.200 119.910  33.138  1.00  0.00           C
ATOM   7379  C2  POPEj 221      17.420 119.140  34.248  1.00  0.00           C
ATOM   7381  O21 POPEj 221      17.190 119.980  35.397  1.00  0.00           O
ATOM   7382  C21 POPEj 221      18.230 120.360  36.118  1.00  0.00           C
ATOM   7383  O22 POPEj 221      19.400 120.380  35.748  1.00  0.00           O
ATOM   7384  C22 POPEj 221      17.810 120.700  37.538  1.00  0.00           C
ATOM   7387  C3  POPEj 221      18.020 117.770  34.688  1.00  0.00           C
ATOM   7390  O31 POPEj 221      17.350 117.260  35.868  1.00  0.00           O
ATOM   7391  C31 POPEj 221      16.350 116.390  35.698  1.00  0.00           C
ATOM   7392  O32 POPEj 221      16.200 115.660  34.728  1.00  0.00           O
ATOM   7393  C32 POPEj 221      15.390 116.440  36.878  1.00  0.00           C
ATOM   7396  C23 POPEj 221      18.570 119.810  38.548  1.00  0.00           C
ATOM   7399  C24 POPEj 221      18.300 120.150  40.018  1.00  0.00           C
ATOM   7402  C25 POPEj 221      18.510 121.640  40.347  1.00  0.00           C
ATOM   7405  C26 POPEj 221      18.370 122.000  41.826  1.00  0.00           C
ATOM   7408  C27 POPEj 221      19.300 121.220  42.778  1.00  0.00           C
ATOM   7411  C28 POPEj 221      19.320 121.770  44.217  1.00  0.00           C
ATOM   7414  C29 POPEj 221      19.890 123.160  44.257  1.00  0.00           C
ATOM   7416 0C21 POPEj 221      19.890 124.020  45.288  1.00  0.00           C
ATOM   7418 1C21 POPEj 221      19.350 123.800  46.678  1.00  0.00           C
ATOM   7421 2C21 POPEj 221      20.430 123.930  47.778  1.00  0.00           C
ATOM   7424 3C21 POPEj 221      21.210 125.250  47.728  1.00  0.00           C
ATOM   7427 4C21 POPEj 221      22.270 125.380  48.827  1.00  0.00           C
ATOM   7430 5C21 POPEj 221      22.940 126.760  48.798  1.00  0.00           C
ATOM   7433 6C21 POPEj 221      22.120 127.820  49.557  1.00  0.00           C
ATOM   7436 7C21 POPEj 221      22.470 129.260  49.178  1.00  0.00           C
ATOM   7439 8C21 POPEj 221      21.700 130.290  49.998  1.00  0.00           C
ATOM   7443  C33 POPEj 221      15.830 115.630  38.118  1.00  0.00           C
ATOM   7446  C34 POPEj 221      16.520 116.490  39.188  1.00  0.00           C
ATOM   7449  C35 POPEj 221      15.980 116.230  40.607  1.00  0.00           C
ATOM   7452  C36 POPEj 221      16.480 114.930  41.257  1.00  0.00           C
ATOM   7455  C37 POPEj 221      15.780 114.620  42.588  1.00  0.00           C
ATOM   7458  C38 POPEj 221      14.750 113.490  42.467  1.00  0.00           C
ATOM   7461  C39 POPEj 221      13.730 113.460  43.618  1.00  0.00           C
ATOM   7464 0C31 POPEj 221      14.250 112.840  44.917  1.00  0.00           C
ATOM   7467 1C31 POPEj 221      13.260 113.010  46.077  1.00  0.00           C
ATOM   7470 2C31 POPEj 221      13.720 112.320  47.358  1.00  0.00           C
ATOM   7473 3C31 POPEj 221      12.880 112.720  48.577  1.00  0.00           C
ATOM   7476 4C31 POPEj 221      13.350 112.040  49.858  1.00  0.00           C
ATOM   7479 5C31 POPEj 221      12.560 112.520  51.077  1.00  0.00           C
ATOM   7482 6C31 POPEj 221      13.150 112.050  52.408  1.00  0.00           C
ATOM   7486  NH3 POPEk 222      98.100  51.720  74.577  1.00  0.00           N
ATOM   7490  C12 POPEk 222      96.780  51.000  74.628  1.00  0.00           C
ATOM   7493  C11 POPEk 222      95.590  51.940  74.368  1.00  0.00           C
ATOM   7496  P   POPEk 222      93.480  52.510  75.848  1.00  0.00           P
ATOM   7497  O13 POPEk 222      92.730  51.800  76.907  1.00  0.00           O
ATOM   7498  O14 POPEk 222      94.200  53.750  76.197  1.00  0.00           O
ATOM   7499  O11 POPEk 222      92.410  52.870  74.747  1.00  0.00           O
ATOM   7500  O12 POPEk 222      94.470  51.500  75.128  1.00  0.00           O
ATOM   7501  C1  POPEk 222      91.850  51.960  73.798  1.00  0.00           C
ATOM   7504  C2  POPEk 222      92.040  52.400  72.307  1.00  0.00           C
ATOM   7506  O21 POPEk 222      92.460  51.230  71.598  1.00  0.00           O
ATOM   7507  C21 POPEk 222      92.430  51.120  70.277  1.00  0.00           C
ATOM   7508  O22 POPEk 222      93.150  50.360  69.648  1.00  0.00           O
ATOM   7509  C22 POPEk 222      91.300  51.920  69.598  1.00  0.00           C
ATOM   7512  C3  POPEk 222      93.050  53.590  72.137  1.00  0.00           C
ATOM   7515  O31 POPEk 222      93.680  53.610  70.838  1.00  0.00           O
ATOM   7516  C31 POPEk 222      95.000  53.780  70.857  1.00  0.00           C
ATOM   7517  O32 POPEk 222      95.700  53.930  71.827  1.00  0.00           O
ATOM   7518  C32 POPEk 222      95.540  53.760  69.418  1.00  0.00           C
ATOM   7521  C23 POPEk 222      90.920  51.340  68.208  1.00  0.00           C
ATOM   7524  C24 POPEk 222      91.890  51.720  67.067  1.00  0.00           C
ATOM   7527  C25 POPEk 222      92.150  50.560  66.088  1.00  0.00           C
ATOM   7530  C26 POPEk 222      90.900  50.120  65.318  1.00  0.00           C
ATOM   7533  C27 POPEk 222      90.470  48.670  65.618  1.00  0.00           C
ATOM   7536  C28 POPEk 222      89.090  48.320  65.037  1.00  0.00           C
ATOM   7539  C29 POPEk 222      88.760  46.860  65.208  1.00  0.00           C
ATOM   7541 0C21 POPEk 222      88.260  46.050  64.257  1.00  0.00           C
ATOM   7543 1C21 POPEk 222      87.880  46.460  62.857  1.00  0.00           C
ATOM   7546 2C21 POPEk 222      89.100  46.410  61.917  1.00  0.00           C
ATOM   7549 3C21 POPEk 222      88.730  46.700  60.458  1.00  0.00           C
ATOM   7552 4C21 POPEk 222      89.920  46.450  59.538  1.00  0.00           C
ATOM   7555 5C21 POPEk 222      89.530  46.500  58.057  1.00  0.00           C
ATOM   7558 6C21 POPEk 222      90.720  46.180  57.148  1.00  0.00           C
ATOM   7561 7C21 POPEk 222      90.310  46.130  55.677  1.00  0.00           C
ATOM   7564 8C21 POPEk 222      91.510  45.900  54.757  1.00  0.00           C
ATOM   7568  C33 POPEk 222      95.570  55.170  68.757  1.00  0.00           C
ATOM   7571  C34 POPEk 222      95.970  55.090  67.278  1.00  0.00           C
ATOM   7574  C35 POPEk 222      95.950  56.450  66.548  1.00  0.00           C
ATOM   7577  C36 POPEk 222      95.970  56.250  65.027  1.00  0.00           C
ATOM   7580  C37 POPEk 222      96.030  57.550  64.197  1.00  0.00           C
ATOM   7583  C38 POPEk 222      95.950  57.310  62.678  1.00  0.00           C
ATOM   7586  C39 POPEk 222      96.970  56.260  62.178  1.00  0.00           C
ATOM   7589 0C31 POPEk 222      96.920  55.980  60.677  1.00  0.00           C
ATOM   7592 1C31 POPEk 222      97.780  54.760  60.318  1.00  0.00           C
ATOM   7595 2C31 POPEk 222      97.320  53.980  59.077  1.00  0.00           C
ATOM   7598 3C31 POPEk 222      97.480  54.780  57.778  1.00  0.00           C
ATOM   7601 4C31 POPEk 222      97.080  53.950  56.557  1.00  0.00           C
ATOM   7604 5C31 POPEk 222      97.030  54.790  55.278  1.00  0.00           C
ATOM   7607 6C31 POPEk 222      96.230  54.130  54.158  1.00  0.00           C
ATOM   7611  NH3 POPEl 223      28.030  41.260  25.628  1.00  0.00           N
ATOM   7615  C12 POPEl 223      28.780  40.050  25.147  1.00  0.00           C
ATOM   7618  C11 POPEl 223      30.300  40.160  25.328  1.00  0.00           C
ATOM   7621  P   POPEl 223      32.310  41.660  24.557  1.00  0.00           P
ATOM   7622  O13 POPEl 223      32.970  40.530  23.878  1.00  0.00           O
ATOM   7623  O14 POPEl 223      32.460  43.010  23.967  1.00  0.00           O
ATOM   7624  O11 POPEl 223      32.790  41.740  26.077  1.00  0.00           O
ATOM   7625  O12 POPEl 223      30.770  41.360  24.718  1.00  0.00           O
ATOM   7626  C1  POPEl 223      34.160  42.090  26.337  1.00  0.00           C
ATOM   7629  C2  POPEl 223      34.660  41.670  27.758  1.00  0.00           C
ATOM   7631  O21 POPEl 223      33.660  41.950  28.757  1.00  0.00           O
ATOM   7632  C21 POPEl 223      33.630  41.110  29.808  1.00  0.00           C
ATOM   7633  O22 POPEl 223      34.430  40.210  30.007  1.00  0.00           O
ATOM   7634  C22 POPEl 223      32.450  41.450  30.708  1.00  0.00           C
ATOM   7637  C3  POPEl 223      36.000  42.420  28.028  1.00  0.00           C
ATOM   7640  O31 POPEl 223      36.800  41.780  29.048  1.00  0.00           O
ATOM   7641  C31 POPEl 223      36.730  42.340  30.248  1.00  0.00           C
ATOM   7642  O32 POPEl 223      36.140  43.370  30.518  1.00  0.00           O
ATOM   7643  C32 POPEl 223      37.380  41.430  31.278  1.00  0.00           C
ATOM   7646  C23 POPEl 223      32.410  40.530  31.948  1.00  0.00           C
ATOM   7649  C24 POPEl 223      33.400  40.930  33.048  1.00  0.00           C
ATOM   7652  C25 POPEl 223      33.060  42.260  33.748  1.00  0.00           C
ATOM   7655  C26 POPEl 223      33.280  42.160  35.268  1.00  0.00           C
ATOM   7658  C27 POPEl 223      33.330  43.520  35.988  1.00  0.00           C
ATOM   7661  C28 POPEl 223      31.970  44.210  36.228  1.00  0.00           C
ATOM   7664  C29 POPEl 223      31.180  43.590  37.357  1.00  0.00           C
ATOM   7666 0C21 POPEl 223      30.970  44.100  38.588  1.00  0.00           C
ATOM   7668 1C21 POPEl 223      31.520  45.380  39.158  1.00  0.00           C
ATOM   7671 2C21 POPEl 223      32.070  45.180  40.588  1.00  0.00           C
ATOM   7674 3C21 POPEl 223      32.850  46.400  41.097  1.00  0.00           C
ATOM   7677 4C21 POPEl 223      32.900  46.510  42.628  1.00  0.00           C
ATOM   7680 5C21 POPEl 223      33.680  45.390  43.317  1.00  0.00           C
ATOM   7683 6C21 POPEl 223      33.380  45.370  44.818  1.00  0.00           C
ATOM   7686 7C21 POPEl 223      34.210  44.360  45.618  1.00  0.00           C
ATOM   7689 8C21 POPEl 223      33.750  44.250  47.067  1.00  0.00           C
ATOM   7693  C33 POPEl 223      37.770  42.190  32.556  1.00  0.00           C
ATOM   7696  C34 POPEl 223      38.000  41.270  33.757  1.00  0.00           C
ATOM   7699  C35 POPEl 223      38.400  42.040  35.028  1.00  0.00           C
ATOM   7702  C36 POPEl 223      37.270  42.900  35.618  1.00  0.00           C
ATOM   7705  C37 POPEl 223      37.690  43.570  36.927  1.00  0.00           C
ATOM   7708  C38 POPEl 223      36.530  44.310  37.608  1.00  0.00           C
ATOM   7711  C39 POPEl 223      36.870  44.950  38.958  1.00  0.00           C
ATOM   7714 0C31 POPEl 223      37.520  43.960  39.938  1.00  0.00           C
ATOM   7717 1C31 POPEl 223      37.560  44.520  41.368  1.00  0.00           C
ATOM   7720 2C31 POPEl 223      38.180  43.520  42.358  1.00  0.00           C
ATOM   7723 3C31 POPEl 223      37.980  43.980  43.806  1.00  0.00           C
ATOM   7726 4C31 POPEl 223      38.370  42.910  44.838  1.00  0.00           C
ATOM   7729 5C31 POPEl 223      38.030  43.340  46.268  1.00  0.00           C
ATOM   7732 6C31 POPEl 223      38.410  42.300  47.318  1.00  0.00           C
ATOM   7736  NH3 POPEm 224     112.470  67.300  75.927  1.00  0.00           N
ATOM   7740  C12 POPEm 224     111.260  68.100  75.497  1.00  0.00           C
ATOM   7743  C11 POPEm 224     110.260  67.250  74.687  1.00  0.00           C
ATOM   7746  P   POPEm 224     107.650  67.160  74.267  1.00  0.00           P
ATOM   7747  O13 POPEm 224     107.750  65.720  74.588  1.00  0.00           O
ATOM   7748  O14 POPEm 224     106.500  67.910  74.848  1.00  0.00           O
ATOM   7749  O11 POPEm 224     107.650  67.360  72.708  1.00  0.00           O
ATOM   7750  O12 POPEm 224     108.980  67.880  74.736  1.00  0.00           O
ATOM   7751  C1  POPEm 224     107.530  66.290  71.778  1.00  0.00           C
ATOM   7754  C2  POPEm 224     107.680  66.840  70.326  1.00  0.00           C
ATOM   7756  O21 POPEm 224     107.820  65.750  69.368  1.00  0.00           O
ATOM   7757  C21 POPEm 224     107.420  66.050  68.118  1.00  0.00           C
ATOM   7758  O22 POPEm 224     106.830  67.050  67.777  1.00  0.00           O
ATOM   7759  C22 POPEm 224     107.850  64.930  67.168  1.00  0.00           C
ATOM   7762  C3  POPEm 224     108.920  67.770  70.268  1.00  0.00           C
ATOM   7765  O31 POPEm 224     108.850  68.530  69.068  1.00  0.00           O
ATOM   7766  C31 POPEm 224     109.950  68.750  68.387  1.00  0.00           C
ATOM   7767  O32 POPEm 224     111.090  68.470  68.766  1.00  0.00           O
ATOM   7768  C32 POPEm 224     109.580  69.410  67.077  1.00  0.00           C
ATOM   7771  C23 POPEm 224     107.340  65.110  65.708  1.00  0.00           C
ATOM   7774  C24 POPEm 224     106.740  63.800  65.178  1.00  0.00           C
ATOM   7777  C25 POPEm 224     106.200  63.850  63.736  1.00  0.00           C
ATOM   7780  C26 POPEm 224     105.350  62.620  63.387  1.00  0.00           C
ATOM   7783  C27 POPEm 224     104.650  62.690  62.028  1.00  0.00           C
ATOM   7786  C28 POPEm 224     103.610  61.570  61.778  1.00  0.00           C
ATOM   7789  C29 POPEm 224     102.430  61.600  62.728  1.00  0.00           C
ATOM   7791 0C21 POPEm 224     101.510  60.630  62.847  1.00  0.00           C
ATOM   7793 1C21 POPEm 224     101.440  59.370  62.007  1.00  0.00           C
ATOM   7796 2C21 POPEm 224      99.990  58.870  61.758  1.00  0.00           C
ATOM   7799 3C21 POPEm 224      99.040  59.910  61.128  1.00  0.00           C
ATOM   7802 4C21 POPEm 224      99.410  60.370  59.718  1.00  0.00           C
ATOM   7805 5C21 POPEm 224      99.150  59.310  58.638  1.00  0.00           C
ATOM   7808 6C21 POPEm 224      99.330  59.930  57.248  1.00  0.00           C
ATOM   7811 7C21 POPEm 224      99.160  58.950  56.087  1.00  0.00           C
ATOM   7814 8C21 POPEm 224      99.470  59.630  54.757  1.00  0.00           C
ATOM   7818  C33 POPEm 224     109.700  68.470  65.857  1.00  0.00           C
ATOM   7821  C34 POPEm 224     109.020  69.020  64.598  1.00  0.00           C
ATOM   7824  C35 POPEm 224     109.840  70.100  63.888  1.00  0.00           C
ATOM   7827  C36 POPEm 224     110.490  69.500  62.638  1.00  0.00           C
ATOM   7830  C37 POPEm 224     111.340  70.470  61.818  1.00  0.00           C
ATOM   7833  C38 POPEm 224     111.870  69.820  60.528  1.00  0.00           C
ATOM   7836  C39 POPEm 224     112.820  68.630  60.768  1.00  0.00           C
ATOM   7839 0C31 POPEm 224     113.490  68.150  59.478  1.00  0.00           C
ATOM   7842 1C31 POPEm 224     114.510  67.030  59.718  1.00  0.00           C
ATOM   7845 2C31 POPEm 224     114.640  66.100  58.507  1.00  0.00           C
ATOM   7848 3C31 POPEm 224     115.130  66.800  57.228  1.00  0.00           C
ATOM   7851 4C31 POPEm 224     114.960  65.900  55.998  1.00  0.00           C
ATOM   7854 5C31 POPEm 224     115.320  66.610  54.688  1.00  0.00           C
ATOM   7857 6C31 POPEm 224     115.290  65.680  53.468  1.00  0.00           C
ATOM   7861  NH3 POPEn 225      66.670  19.270  32.658  1.00  0.00           N
ATOM   7865  C12 POPEn 225      67.000  18.910  31.236  1.00  0.00           C
ATOM   7868  C11 POPEn 225      67.620  20.060  30.398  1.00  0.00           C
ATOM   7871  P   POPEn 225      67.450  22.660  30.238  1.00  0.00           P
ATOM   7872  O13 POPEn 225      68.840  22.620  29.718  1.00  0.00           O
ATOM   7873  O14 POPEn 225      66.560  23.620  29.538  1.00  0.00           O
ATOM   7874  O11 POPEn 225      67.540  23.240  31.698  1.00  0.00           O
ATOM   7875  O12 POPEn 225      66.780  21.220  30.398  1.00  0.00           O
ATOM   7876  C1  POPEn 225      67.700  22.440  32.838  1.00  0.00           C
ATOM   7879  C2  POPEn 225      68.220  23.300  34.007  1.00  0.00           C
ATOM   7881  O21 POPEn 225      68.860  22.460  34.986  1.00  0.00           O
ATOM   7882  C21 POPEn 225      68.080  21.680  35.688  1.00  0.00           C
ATOM   7883  O22 POPEn 225      66.870  21.510  35.558  1.00  0.00           O
ATOM   7884  C22 POPEn 225      68.890  21.030  36.808  1.00  0.00           C
ATOM   7887  C3  POPEn 225      67.140  24.250  34.608  1.00  0.00           C
ATOM   7890  O31 POPEn 225      67.550  24.690  35.918  1.00  0.00           O
ATOM   7891  C31 POPEn 225      66.660  25.440  36.528  1.00  0.00           C
ATOM   7892  O32 POPEn 225      65.610  25.830  36.058  1.00  0.00           O
ATOM   7893  C32 POPEn 225      67.130  25.700  37.967  1.00  0.00           C
ATOM   7896  C23 POPEn 225      68.050  20.900  38.097  1.00  0.00           C
ATOM   7899  C24 POPEn 225      68.440  19.690  38.938  1.00  0.00           C
ATOM   7902  C25 POPEn 225      67.300  19.280  39.888  1.00  0.00           C
ATOM   7905  C26 POPEn 225      66.930  20.370  40.887  1.00  0.00           C
ATOM   7908  C27 POPEn 225      65.880  19.890  41.908  1.00  0.00           C
ATOM   7911  C28 POPEn 225      65.790  20.850  43.097  1.00  0.00           C
ATOM   7914  C29 POPEn 225      65.070  20.300  44.298  1.00  0.00           C
ATOM   7916 0C21 POPEn 225      63.850  20.630  44.757  1.00  0.00           C
ATOM   7918 1C21 POPEn 225      62.870  21.590  44.128  1.00  0.00           C
ATOM   7921 2C21 POPEn 225      62.260  22.510  45.188  1.00  0.00           C
ATOM   7924 3C21 POPEn 225      63.240  23.590  45.646  1.00  0.00           C
ATOM   7927 4C21 POPEn 225      62.550  24.720  46.417  1.00  0.00           C
ATOM   7930 5C21 POPEn 225      61.900  24.290  47.728  1.00  0.00           C
ATOM   7933 6C21 POPEn 225      61.490  25.500  48.568  1.00  0.00           C
ATOM   7936 7C21 POPEn 225      60.650  25.130  49.798  1.00  0.00           C
ATOM   7939 8C21 POPEn 225      60.350  26.340  50.677  1.00  0.00           C
ATOM   7943  C33 POPEn 225      66.020  26.390  38.798  1.00  0.00           C
ATOM   7946  C34 POPEn 225      66.070  26.120  40.298  1.00  0.00           C
ATOM   7949  C35 POPEn 225      64.830  26.730  40.957  1.00  0.00           C
ATOM   7952  C36 POPEn 225      64.620  26.270  42.397  1.00  0.00           C
ATOM   7955  C37 POPEn 225      65.590  26.940  43.368  1.00  0.00           C
ATOM   7958  C38 POPEn 225      65.290  26.530  44.798  1.00  0.00           C
ATOM   7961  C39 POPEn 225      66.170  27.210  45.837  1.00  0.00           C
ATOM   7964 0C31 POPEn 225      65.650  26.900  47.248  1.00  0.00           C
ATOM   7967 1C31 POPEn 225      66.540  27.460  48.358  1.00  0.00           C
ATOM   7970 2C31 POPEn 225      65.970  27.160  49.757  1.00  0.00           C
ATOM   7973 3C31 POPEn 225      64.760  28.020  50.138  1.00  0.00           C
ATOM   7976 4C31 POPEn 225      65.120  29.460  50.537  1.00  0.00           C
ATOM   7979 5C31 POPEn 225      63.970  30.130  51.306  1.00  0.00           C
ATOM   7982 6C31 POPEn 225      64.200  31.600  51.638  1.00  0.00           C
ATOM   7986  NH3 POPEo 226     108.170  59.960  27.148  1.00  0.00           N
ATOM   7990  C12 POPEo 226     107.200  59.590  28.237  1.00  0.00           C
ATOM   7993  C11 POPEo 226     105.760  59.300  27.738  1.00  0.00           C
ATOM   7996  P   POPEo 226     105.240  61.880  26.948  1.00  0.00           P
ATOM   7997  O13 POPEo 226     106.530  61.930  26.228  1.00  0.00           O
ATOM   7998  O14 POPEo 226     104.060  62.490  26.298  1.00  0.00           O
ATOM   7999  O11 POPEo 226     105.340  62.550  28.388  1.00  0.00           O
ATOM   8000  O12 POPEo 226     104.920  60.390  27.378  1.00  0.00           O
ATOM   8001  C1  POPEo 226     104.230  62.470  29.278  1.00  0.00           C
ATOM   8004  C2  POPEo 226     104.480  63.330  30.558  1.00  0.00           C
ATOM   8006  O21 POPEo 226     103.480  63.100  31.568  1.00  0.00           O
ATOM   8007  C21 POPEo 226     103.680  61.990  32.268  1.00  0.00           C
ATOM   8008  O22 POPEo 226     104.490  61.130  31.987  1.00  0.00           O
ATOM   8009  C22 POPEo 226     102.770  61.980  33.498  1.00  0.00           C
ATOM   8012  C3  POPEo 226     104.510  64.860  30.238  1.00  0.00           C
ATOM   8015  O31 POPEo 226     105.040  65.590  31.358  1.00  0.00           O
ATOM   8016  C31 POPEo 226     104.180  66.000  32.288  1.00  0.00           C
ATOM   8017  O32 POPEo 226     102.960  66.050  32.158  1.00  0.00           O
ATOM   8018  C32 POPEo 226     104.950  66.290  33.568  1.00  0.00           C
ATOM   8021  C23 POPEo 226     103.530  61.400  34.717  1.00  0.00           C
ATOM   8024  C24 POPEo 226     102.690  61.280  35.998  1.00  0.00           C
ATOM   8027  C25 POPEo 226     103.500  60.880  37.248  1.00  0.00           C
ATOM   8030  C26 POPEo 226     103.140  59.500  37.858  1.00  0.00           C
ATOM   8033  C27 POPEo 226     101.960  59.540  38.847  1.00  0.00           C
ATOM   8036  C28 POPEo 226     101.730  58.200  39.588  1.00  0.00           C
ATOM   8039  C29 POPEo 226     102.630  57.950  40.778  1.00  0.00           C
ATOM   8041 0C21 POPEo 226     102.300  58.030  42.087  1.00  0.00           C
ATOM   8043 1C21 POPEo 226     100.960  58.400  42.688  1.00  0.00           C
ATOM   8046 2C21 POPEo 226     100.580  57.570  43.938  1.00  0.00           C
ATOM   8049 3C21 POPEo 226     100.160  56.130  43.597  1.00  0.00           C
ATOM   8052 4C21 POPEo 226      99.950  55.240  44.838  1.00  0.00           C
ATOM   8055 5C21 POPEo 226      99.780  53.760  44.478  1.00  0.00           C
ATOM   8058 6C21 POPEo 226      99.630  52.850  45.718  1.00  0.00           C
ATOM   8061 7C21 POPEo 226      99.790  51.360  45.368  1.00  0.00           C
ATOM   8064 8C21 POPEo 226      99.570  50.420  46.567  1.00  0.00           C
ATOM   8068  C33 POPEo 226     104.220  67.210  34.557  1.00  0.00           C
ATOM   8071  C34 POPEo 226     104.940  67.300  35.918  1.00  0.00           C
ATOM   8074  C35 POPEo 226     104.920  65.970  36.697  1.00  0.00           C
ATOM   8077  C36 POPEo 226     105.110  66.150  38.208  1.00  0.00           C
ATOM   8080  C37 POPEo 226     104.730  64.890  39.007  1.00  0.00           C
ATOM   8083  C38 POPEo 226     105.080  64.970  40.507  1.00  0.00           C
ATOM   8086  C39 POPEo 226     104.310  66.020  41.338  1.00  0.00           C
ATOM   8089 0C31 POPEo 226     102.880  65.610  41.737  1.00  0.00           C
ATOM   8092 1C31 POPEo 226     102.360  66.330  42.998  1.00  0.00           C
ATOM   8095 2C31 POPEo 226     102.530  67.860  42.978  1.00  0.00           C
ATOM   8098 3C31 POPEo 226     101.930  68.550  44.208  1.00  0.00           C
ATOM   8101 4C31 POPEo 226     102.370  70.010  44.326  1.00  0.00           C
ATOM   8104 5C31 POPEo 226     101.810  70.730  45.557  1.00  0.00           C
ATOM   8107 6C31 POPEo 226     102.260  72.190  45.667  1.00  0.00           C
ATOM   8111  NH3 POPEp 227      23.000  17.960  31.306  1.00  0.00           N
ATOM   8115  C12 POPEp 227      22.790  19.330  30.747  1.00  0.00           C
ATOM   8118  C11 POPEp 227      21.370  19.440  30.217  1.00  0.00           C
ATOM   8121  P   POPEp 227      19.950  21.020  28.778  1.00  0.00           P
ATOM   8122  O13 POPEp 227      20.220  22.320  28.118  1.00  0.00           O
ATOM   8123  O14 POPEp 227      19.610  19.860  27.917  1.00  0.00           O
ATOM   8124  O11 POPEp 227      18.890  21.230  29.938  1.00  0.00           O
ATOM   8125  O12 POPEp 227      21.270  20.690  29.557  1.00  0.00           O
ATOM   8126  C1  POPEp 227      18.830  22.390  30.788  1.00  0.00           C
ATOM   8129  C2  POPEp 227      19.390  22.110  32.217  1.00  0.00           C
ATOM   8131  O21 POPEp 227      18.630  22.710  33.288  1.00  0.00           O
ATOM   8132  C21 POPEp 227      18.370  24.000  33.268  1.00  0.00           C
ATOM   8133  O22 POPEp 227      18.610  24.790  32.378  1.00  0.00           O
ATOM   8134  C22 POPEp 227      17.730  24.360  34.627  1.00  0.00           C
ATOM   8137  C3  POPEp 227      20.900  22.450  32.378  1.00  0.00           C
ATOM   8140  O31 POPEp 227      21.550  21.560  33.317  1.00  0.00           O
ATOM   8141  C31 POPEp 227      21.730  22.010  34.557  1.00  0.00           C
ATOM   8142  O32 POPEp 227      21.340  23.080  34.986  1.00  0.00           O
ATOM   8143  C32 POPEp 227      22.470  20.920  35.338  1.00  0.00           C
ATOM   8146  C23 POPEp 227      17.450  25.870  34.857  1.00  0.00           C
ATOM   8149  C24 POPEp 227      16.420  26.120  35.988  1.00  0.00           C
ATOM   8152  C25 POPEp 227      16.720  25.430  37.328  1.00  0.00           C
ATOM   8155  C26 POPEp 227      17.920  26.020  38.088  1.00  0.00           C
ATOM   8158  C27 POPEp 227      17.740  26.080  39.608  1.00  0.00           C
ATOM   8161  C28 POPEp 227      17.930  27.470  40.247  1.00  0.00           C
ATOM   8164  C29 POPEp 227      19.250  28.150  39.978  1.00  0.00           C
ATOM   8166 0C21 POPEp 227      19.480  29.460  40.177  1.00  0.00           C
ATOM   8168 1C21 POPEp 227      18.460  30.460  40.646  1.00  0.00           C
ATOM   8171 2C21 POPEp 227      18.480  31.750  39.818  1.00  0.00           C
ATOM   8174 3C21 POPEp 227      17.200  32.570  40.018  1.00  0.00           C
ATOM   8177 4C21 POPEp 227      17.110  33.710  39.018  1.00  0.00           C
ATOM   8180 5C21 POPEp 227      15.710  34.290  38.897  1.00  0.00           C
ATOM   8183 6C21 POPEp 227      15.780  35.450  37.928  1.00  0.00           C
ATOM   8186 7C21 POPEp 227      14.440  36.060  37.556  1.00  0.00           C
ATOM   8189 8C21 POPEp 227      14.710  37.160  36.538  1.00  0.00           C
ATOM   8193  C33 POPEp 227      23.670  21.460  36.148  1.00  0.00           C
ATOM   8196  C34 POPEp 227      23.430  21.530  37.658  1.00  0.00           C
ATOM   8199  C35 POPEp 227      22.130  22.230  38.068  1.00  0.00           C
ATOM   8202  C36 POPEp 227      22.020  22.440  39.588  1.00  0.00           C
ATOM   8205  C37 POPEp 227      20.630  22.950  39.978  1.00  0.00           C
ATOM   8208  C38 POPEp 227      20.400  23.020  41.497  1.00  0.00           C
ATOM   8211  C39 POPEp 227      21.290  24.020  42.257  1.00  0.00           C
ATOM   8214 0C31 POPEp 227      21.000  25.490  41.917  1.00  0.00           C
ATOM   8217 1C31 POPEp 227      21.360  26.450  43.068  1.00  0.00           C
ATOM   8220 2C31 POPEp 227      21.060  27.910  42.738  1.00  0.00           C
ATOM   8223 3C31 POPEp 227      21.560  28.930  43.757  1.00  0.00           C
ATOM   8226 4C31 POPEp 227      21.420  30.370  43.237  1.00  0.00           C
ATOM   8229 5C31 POPEp 227      21.690  31.440  44.287  1.00  0.00           C
ATOM   8232 6C31 POPEp 227      22.000  32.810  43.678  1.00  0.00           C
ATOM   8236  NH3 POPEq 228       9.430  86.070  33.237  1.00  0.00           N
ATOM   8240  C12 POPEq 228       8.490  86.240  32.088  1.00  0.00           C
ATOM   8243  C11 POPEq 228       7.470  87.370  32.347  1.00  0.00           C
ATOM   8246  P   POPEq 228       8.400  89.430  33.708  1.00  0.00           P
ATOM   8247  O13 POPEq 228       9.670  90.190  33.628  1.00  0.00           O
ATOM   8248  O14 POPEq 228       7.190  90.180  34.077  1.00  0.00           O
ATOM   8249  O11 POPEq 228       8.620  88.250  34.738  1.00  0.00           O
ATOM   8250  O12 POPEq 228       8.100  88.650  32.358  1.00  0.00           O
ATOM   8251  C1  POPEq 228       8.250  88.400  36.107  1.00  0.00           C
ATOM   8254  C2  POPEq 228       9.490  88.660  37.018  1.00  0.00           C
ATOM   8256  O21 POPEq 228       9.430  87.890  38.237  1.00  0.00           O
ATOM   8257  C21 POPEq 228       8.350  87.990  38.987  1.00  0.00           C
ATOM   8258  O22 POPEq 228       7.350  88.640  38.748  1.00  0.00           O
ATOM   8259  C22 POPEq 228       8.510  87.090  40.208  1.00  0.00           C
ATOM   8262  C3  POPEq 228       9.750  90.170  37.287  1.00  0.00           C
ATOM   8265  O31 POPEq 228      11.010  90.420  37.978  1.00  0.00           O
ATOM   8266  C31 POPEq 228      10.940  90.390  39.308  1.00  0.00           C
ATOM   8267  O32 POPEq 228       9.910  90.180  39.938  1.00  0.00           O
ATOM   8268  C32 POPEq 228      12.270  90.750  39.978  1.00  0.00           C
ATOM   8271  C23 POPEq 228       7.130  86.870  40.868  1.00  0.00           C
ATOM   8274  C24 POPEq 228       7.130  85.950  42.108  1.00  0.00           C
ATOM   8277  C25 POPEq 228       8.180  86.340  43.146  1.00  0.00           C
ATOM   8280  C26 POPEq 228       7.770  86.100  44.598  1.00  0.00           C
ATOM   8283  C27 POPEq 228       8.870  86.530  45.576  1.00  0.00           C
ATOM   8286  C28 POPEq 228       8.460  86.510  47.067  1.00  0.00           C
ATOM   8289  C29 POPEq 228       8.250  85.130  47.618  1.00  0.00           C
ATOM   8291 0C21 POPEq 228       7.730  84.850  48.827  1.00  0.00           C
ATOM   8293 1C21 POPEq 228       7.300  85.880  49.847  1.00  0.00           C
ATOM   8296 2C21 POPEq 228       5.810  86.270  49.678  1.00  0.00           C
ATOM   8299 3C21 POPEq 228       5.380  87.380  50.646  1.00  0.00           C
ATOM   8302 4C21 POPEq 228       4.310  88.320  50.056  1.00  0.00           C
ATOM   8305 5C21 POPEq 228       4.890  89.300  49.038  1.00  0.00           C
ATOM   8308 6C21 POPEq 228       3.860  90.300  48.488  1.00  0.00           C
ATOM   8311 7C21 POPEq 228       4.440  91.160  47.368  1.00  0.00           C
ATOM   8314 8C21 POPEq 228       3.440  92.110  46.708  1.00  0.00           C
ATOM   8318  C33 POPEq 228      12.490  90.010  41.327  1.00  0.00           C
ATOM   8321  C34 POPEq 228      13.540  90.650  42.248  1.00  0.00           C
ATOM   8324  C35 POPEq 228      14.020  89.730  43.398  1.00  0.00           C
ATOM   8327  C36 POPEq 228      13.010  89.570  44.548  1.00  0.00           C
ATOM   8330  C37 POPEq 228      13.370  88.450  45.537  1.00  0.00           C
ATOM   8333  C38 POPEq 228      12.150  87.920  46.318  1.00  0.00           C
ATOM   8336  C39 POPEq 228      12.360  87.740  47.827  1.00  0.00           C
ATOM   8339 0C31 POPEq 228      12.990  86.420  48.288  1.00  0.00           C
ATOM   8342 1C31 POPEq 228      12.960  86.330  49.818  1.00  0.00           C
ATOM   8345 2C31 POPEq 228      13.620  85.080  50.408  1.00  0.00           C
ATOM   8348 3C31 POPEq 228      13.710  85.110  51.938  1.00  0.00           C
ATOM   8351 4C31 POPEq 228      14.700  86.180  52.438  1.00  0.00           C
ATOM   8354 5C31 POPEq 228      14.920  86.190  53.958  1.00  0.00           C
ATOM   8357 6C31 POPEq 228      16.050  87.120  54.388  1.00  0.00           C
ATOM   8361  NH3 POPEr 229      25.220  32.410  28.478  1.00  0.00           N
ATOM   8365  C12 POPEr 229      26.400  32.920  27.698  1.00  0.00           C
ATOM   8368  C11 POPEr 229      27.700  32.170  28.058  1.00  0.00           C
ATOM   8371  P   POPEr 229      30.060  33.350  27.888  1.00  0.00           P
ATOM   8372  O13 POPEr 229      30.850  32.350  28.618  1.00  0.00           O
ATOM   8373  O14 POPEr 229      30.840  34.060  26.838  1.00  0.00           O
ATOM   8374  O11 POPEr 229      29.460  34.430  28.897  1.00  0.00           O
ATOM   8375  O12 POPEr 229      28.780  32.670  27.278  1.00  0.00           O
ATOM   8376  C1  POPEr 229      30.330  35.320  29.598  1.00  0.00           C
ATOM   8379  C2  POPEr 229      30.310  35.070  31.138  1.00  0.00           C
ATOM   8381  O21 POPEr 229      31.350  35.910  31.678  1.00  0.00           O
ATOM   8382  C21 POPEr 229      31.200  36.200  32.967  1.00  0.00           C
ATOM   8383  O22 POPEr 229      30.210  35.950  33.638  1.00  0.00           O
ATOM   8384  C22 POPEr 229      32.450  36.870  33.528  1.00  0.00           C
ATOM   8387  C3  POPEr 229      30.560  33.570  31.508  1.00  0.00           C
ATOM   8390  O31 POPEr 229      30.230  33.250  32.878  1.00  0.00           O
ATOM   8391  C31 POPEr 229      29.020  32.720  33.048  1.00  0.00           C
ATOM   8392  O32 POPEr 229      28.190  32.520  32.178  1.00  0.00           O
ATOM   8393  C32 POPEr 229      28.770  32.420  34.528  1.00  0.00           C
ATOM   8396  C23 POPEr 229      32.100  37.770  34.738  1.00  0.00           C
ATOM   8399  C24 POPEr 229      33.190  37.800  35.807  1.00  0.00           C
ATOM   8402  C25 POPEr 229      33.130  36.630  36.808  1.00  0.00           C
ATOM   8405  C26 POPEr 229      31.890  36.670  37.717  1.00  0.00           C
ATOM   8408  C27 POPEr 229      31.980  35.700  38.908  1.00  0.00           C
ATOM   8411  C28 POPEr 229      30.660  35.620  39.688  1.00  0.00           C
ATOM   8414  C29 POPEr 229      30.660  34.530  40.728  1.00  0.00           C
ATOM   8416 0C21 POPEr 229      30.660  34.640  42.067  1.00  0.00           C
ATOM   8418 1C21 POPEr 229      30.680  35.910  42.897  1.00  0.00           C
ATOM   8421 2C21 POPEr 229      29.430  36.030  43.787  1.00  0.00           C
ATOM   8424 3C21 POPEr 229      29.550  37.160  44.818  1.00  0.00           C
ATOM   8427 4C21 POPEr 229      28.220  37.440  45.537  1.00  0.00           C
ATOM   8430 5C21 POPEr 229      28.210  38.750  46.348  1.00  0.00           C
ATOM   8433 6C21 POPEr 229      29.120  38.740  47.588  1.00  0.00           C
ATOM   8436 7C21 POPEr 229      29.180  40.090  48.307  1.00  0.00           C
ATOM   8439 8C21 POPEr 229      30.000  40.060  49.598  1.00  0.00           C
ATOM   8443  C33 POPEr 229      28.010  33.560  35.248  1.00  0.00           C
ATOM   8446  C34 POPEr 229      27.590  33.230  36.688  1.00  0.00           C
ATOM   8449  C35 POPEr 229      26.940  34.440  37.368  1.00  0.00           C
ATOM   8452  C36 POPEr 229      26.740  34.270  38.878  1.00  0.00           C
ATOM   8455  C37 POPEr 229      25.770  35.320  39.427  1.00  0.00           C
ATOM   8458  C38 POPEr 229      25.780  35.410  40.957  1.00  0.00           C
ATOM   8461  C39 POPEr 229      24.710  36.390  41.467  1.00  0.00           C
ATOM   8464 0C31 POPEr 229      24.940  36.870  42.908  1.00  0.00           C
ATOM   8467 1C31 POPEr 229      24.730  35.800  43.997  1.00  0.00           C
ATOM   8470 2C31 POPEr 229      24.610  36.430  45.388  1.00  0.00           C
ATOM   8473 3C31 POPEr 229      24.930  35.450  46.538  1.00  0.00           C
ATOM   8476 4C31 POPEr 229      24.020  34.220  46.548  1.00  0.00           C
ATOM   8479 5C31 POPEr 229      24.410  33.230  47.658  1.00  0.00           C
ATOM   8482 6C31 POPEr 229      23.460  32.030  47.737  1.00  0.00           C
ATOM   8486  NH3 POPEs 230      22.770  74.720  70.438  1.00  0.00           N
ATOM   8490  C12 POPEs 230      21.360  74.190  70.458  1.00  0.00           C
ATOM   8493  C11 POPEs 230      21.350  72.700  70.857  1.00  0.00           C
ATOM   8496  P   POPEs 230      19.940  70.570  70.357  1.00  0.00           P
ATOM   8497  O13 POPEs 230      21.110  69.900  70.957  1.00  0.00           O
ATOM   8498  O14 POPEs 230      18.590  70.040  70.708  1.00  0.00           O
ATOM   8499  O11 POPEs 230      20.030  70.610  68.787  1.00  0.00           O
ATOM   8500  O12 POPEs 230      20.050  72.130  70.698  1.00  0.00           O
ATOM   8501  C1  POPEs 230      21.080  69.940  68.106  1.00  0.00           C
ATOM   8504  C2  POPEs 230      21.420  70.710  66.826  1.00  0.00           C
ATOM   8506  O21 POPEs 230      22.690  70.230  66.318  1.00  0.00           O
ATOM   8507  C21 POPEs 230      22.790  70.290  64.987  1.00  0.00           C
ATOM   8508  O22 POPEs 230      21.860  70.320  64.208  1.00  0.00           O
ATOM   8509  C22 POPEs 230      24.280  70.390  64.637  1.00  0.00           C
ATOM   8512  C3  POPEs 230      21.560  72.210  67.198  1.00  0.00           C
ATOM   8515  O31 POPEs 230      21.890  73.010  66.058  1.00  0.00           O
ATOM   8516  C31 POPEs 230      22.600  74.100  66.307  1.00  0.00           C
ATOM   8517  O32 POPEs 230      22.950  74.480  67.418  1.00  0.00           O
ATOM   8518  C32 POPEs 230      22.870  74.760  64.957  1.00  0.00           C
ATOM   8521  C23 POPEs 230      24.570  70.170  63.138  1.00  0.00           C
ATOM   8524  C24 POPEs 230      24.070  71.300  62.218  1.00  0.00           C
ATOM   8527  C25 POPEs 230      23.980  70.800  60.778  1.00  0.00           C
ATOM   8530  C26 POPEs 230      23.860  71.890  59.707  1.00  0.00           C
ATOM   8533  C27 POPEs 230      24.210  71.330  58.307  1.00  0.00           C
ATOM   8536  C28 POPEs 230      23.850  72.250  57.127  1.00  0.00           C
ATOM   8539  C29 POPEs 230      22.360  72.350  56.888  1.00  0.00           C
ATOM   8541 0C21 POPEs 230      21.680  71.890  55.807  1.00  0.00           C
ATOM   8543 1C21 POPEs 230      22.270  71.210  54.598  1.00  0.00           C
ATOM   8546 2C21 POPEs 230      21.460  71.410  53.298  1.00  0.00           C
ATOM   8549 3C21 POPEs 230      21.460  72.870  52.817  1.00  0.00           C
ATOM   8552 4C21 POPEs 230      20.600  73.140  51.567  1.00  0.00           C
ATOM   8555 5C21 POPEs 230      21.420  73.520  50.317  1.00  0.00           C
ATOM   8558 6C21 POPEs 230      20.580  74.260  49.257  1.00  0.00           C
ATOM   8561 7C21 POPEs 230      21.390  74.680  48.028  1.00  0.00           C
ATOM   8564 8C21 POPEs 230      20.600  75.480  46.987  1.00  0.00           C
ATOM   8568  C33 POPEs 230      23.970  75.840  64.978  1.00  0.00           C
ATOM   8571  C34 POPEs 230      24.390  76.270  63.558  1.00  0.00           C
ATOM   8574  C35 POPEs 230      23.270  76.860  62.688  1.00  0.00           C
ATOM   8577  C36 POPEs 230      23.840  77.480  61.408  1.00  0.00           C
ATOM   8580  C37 POPEs 230      22.780  78.040  60.427  1.00  0.00           C
ATOM   8583  C38 POPEs 230      23.460  78.860  59.326  1.00  0.00           C
ATOM   8586  C39 POPEs 230      22.640  79.040  58.048  1.00  0.00           C
ATOM   8589 0C31 POPEs 230      23.310  80.010  57.067  1.00  0.00           C
ATOM   8592 1C31 POPEs 230      22.680  79.980  55.658  1.00  0.00           C
ATOM   8595 2C31 POPEs 230      22.680  81.350  54.967  1.00  0.00           C
ATOM   8598 3C31 POPEs 230      22.370  81.260  53.468  1.00  0.00           C
ATOM   8601 4C31 POPEs 230      23.580  80.760  52.667  1.00  0.00           C
ATOM   8604 5C31 POPEs 230      23.370  80.750  51.147  1.00  0.00           C
ATOM   8607 6C31 POPEs 230      24.650  80.410  50.397  1.00  0.00           C
ATOM   8611  NH3 POPEt 231      12.080  91.180  33.818  1.00  0.00           N
ATOM   8615  C12 POPEt 231      11.850  92.640  33.498  1.00  0.00           C
ATOM   8618  C11 POPEt 231      11.790  93.560  34.738  1.00  0.00           C
ATOM   8621  P   POPEt 231      12.250  96.150  35.178  1.00  0.00           P
ATOM   8622  O13 POPEt 231      13.670  96.410  34.928  1.00  0.00           O
ATOM   8623  O14 POPEt 231      11.340  97.320  35.028  1.00  0.00           O
ATOM   8624  O11 POPEt 231      12.090  95.560  36.638  1.00  0.00           O
ATOM   8625  O12 POPEt 231      11.740  94.930  34.298  1.00  0.00           O
ATOM   8626  C1  POPEt 231      10.780  95.500  37.217  1.00  0.00           C
ATOM   8629  C2  POPEt 231      10.610  96.600  38.288  1.00  0.00           C
ATOM   8631  O21 POPEt 231      10.700  96.050  39.618  1.00  0.00           O
ATOM   8632  C21 POPEt 231       9.620  95.790  40.347  1.00  0.00           C
ATOM   8633  O22 POPEt 231       8.470  95.730  39.978  1.00  0.00           O
ATOM   8634  C22 POPEt 231      10.080  95.620  41.798  1.00  0.00           C
ATOM   8637  C3  POPEt 231       9.350  97.440  37.958  1.00  0.00           C
ATOM   8640  O31 POPEt 231       9.030  98.310  39.057  1.00  0.00           O
ATOM   8641  C31 POPEt 231       7.800  98.740  38.928  1.00  0.00           C
ATOM   8642  O32 POPEt 231       7.190  98.860  37.888  1.00  0.00           O
ATOM   8643  C32 POPEt 231       7.190  98.960  40.308  1.00  0.00           C
ATOM   8646  C23 POPEt 231       8.900  95.430  42.788  1.00  0.00           C
ATOM   8649  C24 POPEt 231       9.410  95.370  44.228  1.00  0.00           C
ATOM   8652  C25 POPEt 231       8.330  95.490  45.308  1.00  0.00           C
ATOM   8655  C26 POPEt 231       7.530  96.790  45.217  1.00  0.00           C
ATOM   8658  C27 POPEt 231       6.930  97.200  46.567  1.00  0.00           C
ATOM   8661  C28 POPEt 231       6.060  96.100  47.228  1.00  0.00           C
ATOM   8664  C29 POPEt 231       5.270  96.400  48.478  1.00  0.00           C
ATOM   8666 0C21 POPEt 231       5.490  97.270  49.487  1.00  0.00           C
ATOM   8668 1C21 POPEt 231       6.640  98.210  49.728  1.00  0.00           C
ATOM   8671 2C21 POPEt 231       7.290  98.010  51.108  1.00  0.00           C
ATOM   8674 3C21 POPEt 231       6.510  98.640  52.268  1.00  0.00           C
ATOM   8677 4C21 POPEt 231       6.430  97.720  53.498  1.00  0.00           C
ATOM   8680 5C21 POPEt 231       5.320  96.680  53.348  1.00  0.00           C
ATOM   8683 6C21 POPEt 231       5.240  95.710  54.528  1.00  0.00           C
ATOM   8686 7C21 POPEt 231       4.050  94.760  54.396  1.00  0.00           C
ATOM   8689 8C21 POPEt 231       3.940  93.760  55.548  1.00  0.00           C
ATOM   8693  C33 POPEt 231       7.950 100.000  41.158  1.00  0.00           C
ATOM   8696  C34 POPEt 231       8.090  99.540  42.607  1.00  0.00           C
ATOM   8699  C35 POPEt 231       8.470 100.730  43.478  1.00  0.00           C
ATOM   8702  C36 POPEt 231       8.440 100.510  44.986  1.00  0.00           C
ATOM   8705  C37 POPEt 231       8.160 101.840  45.708  1.00  0.00           C
ATOM   8708  C38 POPEt 231       8.040 101.640  47.218  1.00  0.00           C
ATOM   8711  C39 POPEt 231       9.400 101.540  47.908  1.00  0.00           C
ATOM   8714 0C31 POPEt 231       9.330 100.950  49.318  1.00  0.00           C
ATOM   8717 1C31 POPEt 231      10.670 101.090  50.037  1.00  0.00           C
ATOM   8720 2C31 POPEt 231      10.880 100.030  51.118  1.00  0.00           C
ATOM   8723 3C31 POPEt 231      10.080 100.310  52.397  1.00  0.00           C
ATOM   8726 4C31 POPEt 231      10.210  99.140  53.377  1.00  0.00           C
ATOM   8729 5C31 POPEt 231       9.600  99.420  54.748  1.00  0.00           C
ATOM   8732 6C31 POPEt 231       9.890  98.320  55.757  1.00  0.00           C
ATOM   8736  NH3 POPEu 232      96.300  20.840  29.858  1.00  0.00           N
ATOM   8740  C12 POPEu 232      96.520  20.010  31.088  1.00  0.00           C
ATOM   8743  C11 POPEu 232      96.930  18.620  30.646  1.00  0.00           C
ATOM   8746  P   POPEu 232      95.230  16.710  30.118  1.00  0.00           P
ATOM   8747  O13 POPEu 232      93.890  16.590  29.528  1.00  0.00           O
ATOM   8748  O14 POPEu 232      96.220  15.650  29.858  1.00  0.00           O
ATOM   8749  O11 POPEu 232      95.080  16.790  31.678  1.00  0.00           O
ATOM   8750  O12 POPEu 232      95.900  18.110  29.798  1.00  0.00           O
ATOM   8751  C1  POPEu 232      93.810  17.000  32.278  1.00  0.00           C
ATOM   8754  C2  POPEu 232      93.990  17.600  33.678  1.00  0.00           C
ATOM   8756  O21 POPEu 232      94.060  19.040  33.548  1.00  0.00           O
ATOM   8757  C21 POPEu 232      93.210  19.670  34.357  1.00  0.00           C
ATOM   8758  O22 POPEu 232      93.540  20.230  35.388  1.00  0.00           O
ATOM   8759  C22 POPEu 232      91.820  19.700  33.718  1.00  0.00           C
ATOM   8762  C3  POPEu 232      95.270  17.040  34.378  1.00  0.00           C
ATOM   8765  O31 POPEu 232      95.690  17.770  35.548  1.00  0.00           O
ATOM   8766  C31 POPEu 232      94.830  17.710  36.568  1.00  0.00           C
ATOM   8767  O32 POPEu 232      93.720  17.230  36.548  1.00  0.00           O
ATOM   8768  C32 POPEu 232      95.470  18.400  37.768  1.00  0.00           C
ATOM   8771  C23 POPEu 232      90.830  20.720  34.347  1.00  0.00           C
ATOM   8774  C24 POPEu 232      90.280  20.230  35.688  1.00  0.00           C
ATOM   8777  C25 POPEu 232      88.960  20.860  36.138  1.00  0.00           C
ATOM   8780  C26 POPEu 232      88.940  22.390  36.208  1.00  0.00           C
ATOM   8783  C27 POPEu 232      87.780  22.880  37.098  1.00  0.00           C
ATOM   8786  C28 POPEu 232      87.540  24.400  37.057  1.00  0.00           C
ATOM   8789  C29 POPEu 232      87.040  24.890  35.718  1.00  0.00           C
ATOM   8791 0C21 POPEu 232      85.940  25.610  35.478  1.00  0.00           C
ATOM   8793 1C21 POPEu 232      84.950  26.130  36.498  1.00  0.00           C
ATOM   8796 2C21 POPEu 232      84.550  27.590  36.228  1.00  0.00           C
ATOM   8799 3C21 POPEu 232      83.510  28.100  37.238  1.00  0.00           C
ATOM   8802 4C21 POPEu 232      83.200  29.590  37.057  1.00  0.00           C
ATOM   8805 5C21 POPEu 232      82.450  30.210  38.248  1.00  0.00           C
ATOM   8808 6C21 POPEu 232      80.920  30.180  38.198  1.00  0.00           C
ATOM   8811 7C21 POPEu 232      80.350  31.270  39.118  1.00  0.00           C
ATOM   8814 8C21 POPEu 232      78.830  31.320  39.278  1.00  0.00           C
ATOM   8818  C33 POPEu 232      94.890  17.910  39.097  1.00  0.00           C
ATOM   8821  C34 POPEu 232      95.410  18.710  40.298  1.00  0.00           C
ATOM   8824  C35 POPEu 232      95.000  20.200  40.298  1.00  0.00           C
ATOM   8827  C36 POPEu 232      93.530  20.410  39.908  1.00  0.00           C
ATOM   8830  C37 POPEu 232      93.010  21.810  40.217  1.00  0.00           C
ATOM   8833  C38 POPEu 232      91.590  22.020  39.678  1.00  0.00           C
ATOM   8836  C39 POPEu 232      91.050  23.440  39.928  1.00  0.00           C
ATOM   8839 0C31 POPEu 232      91.010  23.810  41.418  1.00  0.00           C
ATOM   8842 1C31 POPEu 232      90.210  25.090  41.678  1.00  0.00           C
ATOM   8845 2C31 POPEu 232      89.740  25.230  43.138  1.00  0.00           C
ATOM   8848 3C31 POPEu 232      90.850  25.570  44.147  1.00  0.00           C
ATOM   8851 4C31 POPEu 232      90.260  25.660  45.557  1.00  0.00           C
ATOM   8854 5C31 POPEu 232      91.200  26.240  46.618  1.00  0.00           C
ATOM   8857 6C31 POPEu 232      90.570  26.210  48.017  1.00  0.00           C
ATOM   8861  NH3 POPEv 233     117.510  91.400  70.628  1.00  0.00           N
ATOM   8865  C12 POPEv 233     116.240  91.480  71.428  1.00  0.00           C
ATOM   8868  C11 POPEv 233     115.500  92.770  71.038  1.00  0.00           C
ATOM   8871  P   POPEv 233     113.050  92.420  71.948  1.00  0.00           P
ATOM   8872  O13 POPEv 233     112.200  93.600  71.688  1.00  0.00           O
ATOM   8873  O14 POPEv 233     112.940  91.760  73.268  1.00  0.00           O
ATOM   8874  O11 POPEv 233     113.110  91.420  70.717  1.00  0.00           O
ATOM   8875  O12 POPEv 233     114.470  93.060  71.958  1.00  0.00           O
ATOM   8876  C1  POPEv 233     112.390  91.660  69.497  1.00  0.00           C
ATOM   8879  C2  POPEv 233     113.330  91.690  68.247  1.00  0.00           C
ATOM   8881  O21 POPEv 233     112.540  91.600  67.048  1.00  0.00           O
ATOM   8882  C21 POPEv 233     112.370  92.750  66.448  1.00  0.00           C
ATOM   8883  O22 POPEv 233     112.550  93.850  66.938  1.00  0.00           O
ATOM   8884  C22 POPEv 233     111.980  92.510  64.987  1.00  0.00           C
ATOM   8887  C3  POPEv 233     114.330  90.520  68.208  1.00  0.00           C
ATOM   8890  O31 POPEv 233     115.140  90.550  67.018  1.00  0.00           O
ATOM   8891  C31 POPEv 233     116.320  91.120  67.098  1.00  0.00           C
ATOM   8892  O32 POPEv 233     116.770  91.710  68.077  1.00  0.00           O
ATOM   8893  C32 POPEv 233     117.010  91.040  65.738  1.00  0.00           C
ATOM   8896  C23 POPEv 233     113.230  92.420  64.088  1.00  0.00           C
ATOM   8899  C24 POPEv 233     112.930  92.670  62.597  1.00  0.00           C
ATOM   8902  C25 POPEv 233     113.080  91.410  61.717  1.00  0.00           C
ATOM   8905  C26 POPEv 233     113.010  91.740  60.217  1.00  0.00           C
ATOM   8908  C27 POPEv 233     111.740  91.220  59.528  1.00  0.00           C
ATOM   8911  C28 POPEv 233     111.770  91.380  57.997  1.00  0.00           C
ATOM   8914  C29 POPEv 233     112.780  90.450  57.378  1.00  0.00           C
ATOM   8916 0C21 POPEv 233     112.810  90.040  56.098  1.00  0.00           C
ATOM   8918 1C21 POPEv 233     111.900  90.510  54.998  1.00  0.00           C
ATOM   8921 2C21 POPEv 233     112.600  90.300  53.647  1.00  0.00           C
ATOM   8924 3C21 POPEv 233     111.770  90.770  52.448  1.00  0.00           C
ATOM   8927 4C21 POPEv 233     112.530  90.500  51.147  1.00  0.00           C
ATOM   8930 5C21 POPEv 233     111.700  90.770  49.888  1.00  0.00           C
ATOM   8933 6C21 POPEv 233     112.460  90.320  48.638  1.00  0.00           C
ATOM   8936 7C21 POPEv 233     111.680  90.550  47.347  1.00  0.00           C
ATOM   8939 8C21 POPEv 233     112.490  90.200  46.097  1.00  0.00           C
ATOM   8943  C33 POPEv 233     118.540  90.920  65.857  1.00  0.00           C
ATOM   8946  C34 POPEv 233     119.190  90.610  64.507  1.00  0.00           C
ATOM   8949  C35 POPEv 233     120.710  90.460  64.567  1.00  0.00           C
ATOM   8952  C36 POPEv 233     121.200  89.190  65.277  1.00  0.00           C
ATOM   8955  C37 POPEv 233     122.710  89.020  65.118  1.00  0.00           C
ATOM   8958  C38 POPEv 233     123.320  87.910  65.997  1.00  0.00           C
ATOM   8961  C39 POPEv 233     124.850  87.990  66.088  1.00  0.00           C
ATOM   8964 0C31 POPEv 233     125.560  87.860  64.738  1.00  0.00           C
ATOM   8967 1C31 POPEv 233     127.040  88.260  64.838  1.00  0.00           C
ATOM   8970 2C31 POPEv 233     127.690  88.360  63.447  1.00  0.00           C
ATOM   8973 3C31 POPEv 233     128.850  89.360  63.377  1.00  0.00           C
ATOM   8976 4C31 POPEv 233     128.340  90.810  63.428  1.00  0.00           C
ATOM   8979 5C31 POPEv 233     129.420  91.820  63.068  1.00  0.00           C
ATOM   8982 6C31 POPEv 233     128.870  93.250  62.987  1.00  0.00           C
ATOM   8986  NH3 POPEw 234      52.260 112.860  71.827  1.00  0.00           N
ATOM   8990  C12 POPEw 234      53.010 113.070  73.106  1.00  0.00           C
ATOM   8993  C11 POPEw 234      54.520 112.800  72.988  1.00  0.00           C
ATOM   8996  P   POPEw 234      56.730 114.170  73.036  1.00  0.00           P
ATOM   8997  O13 POPEw 234      57.510 112.950  73.327  1.00  0.00           O
ATOM   8998  O14 POPEw 234      57.240 115.440  73.607  1.00  0.00           O
ATOM   8999  O11 POPEw 234      56.680 114.410  71.467  1.00  0.00           O
ATOM   9000  O12 POPEw 234      55.210 113.970  73.427  1.00  0.00           O
ATOM   9001  C1  POPEw 234      55.630 115.130  70.817  1.00  0.00           C
ATOM   9004  C2  POPEw 234      55.610 116.650  71.207  1.00  0.00           C
ATOM   9006  O21 POPEw 234      54.570 117.450  70.628  1.00  0.00           O
ATOM   9007  C21 POPEw 234      53.370 117.000  70.368  1.00  0.00           C
ATOM   9008  O22 POPEw 234      52.910 115.900  70.598  1.00  0.00           O
ATOM   9009  C22 POPEw 234      52.600 118.100  69.667  1.00  0.00           C
ATOM   9012  C3  POPEw 234      56.960 117.340  70.848  1.00  0.00           C
ATOM   9015  O31 POPEw 234      57.020 117.670  69.438  1.00  0.00           O
ATOM   9016  C31 POPEw 234      57.660 118.800  69.158  1.00  0.00           C
ATOM   9017  O32 POPEw 234      58.400 119.390  69.918  1.00  0.00           O
ATOM   9018  C32 POPEw 234      57.210 119.330  67.798  1.00  0.00           C
ATOM   9021  C23 POPEw 234      51.170 117.610  69.356  1.00  0.00           C
ATOM   9024  C24 POPEw 234      50.460 118.550  68.387  1.00  0.00           C
ATOM   9027  C25 POPEw 234      49.930 119.830  69.037  1.00  0.00           C
ATOM   9030  C26 POPEw 234      48.550 119.560  69.637  1.00  0.00           C
ATOM   9033  C27 POPEw 234      47.970 120.760  70.377  1.00  0.00           C
ATOM   9036  C28 POPEw 234      46.680 120.380  71.126  1.00  0.00           C
ATOM   9039  C29 POPEw 234      45.720 121.540  71.238  1.00  0.00           C
ATOM   9041 0C21 POPEw 234      44.480 121.570  70.738  1.00  0.00           C
ATOM   9043 1C21 POPEw 234      43.790 120.440  70.007  1.00  0.00           C
ATOM   9046 2C21 POPEw 234      43.710 120.650  68.486  1.00  0.00           C
ATOM   9049 3C21 POPEw 234      43.040 119.450  67.787  1.00  0.00           C
ATOM   9052 4C21 POPEw 234      43.000 119.600  66.268  1.00  0.00           C
ATOM   9055 5C21 POPEw 234      42.480 118.350  65.557  1.00  0.00           C
ATOM   9058 6C21 POPEw 234      42.490 118.420  64.027  1.00  0.00           C
ATOM   9061 7C21 POPEw 234      42.200 117.050  63.408  1.00  0.00           C
ATOM   9064 8C21 POPEw 234      42.030 117.050  61.888  1.00  0.00           C
ATOM   9068  C33 POPEw 234      55.680 119.230  67.618  1.00  0.00           C
ATOM   9071  C34 POPEw 234      55.140 120.020  66.417  1.00  0.00           C
ATOM   9074  C35 POPEw 234      53.610 120.040  66.378  1.00  0.00           C
ATOM   9077  C36 POPEw 234      53.040 120.910  65.248  1.00  0.00           C
ATOM   9080  C37 POPEw 234      51.520 121.100  65.388  1.00  0.00           C
ATOM   9083  C38 POPEw 234      50.900 122.030  64.348  1.00  0.00           C
ATOM   9086  C39 POPEw 234      50.820 121.410  62.947  1.00  0.00           C
ATOM   9089 0C31 POPEw 234      50.050 122.290  61.958  1.00  0.00           C
ATOM   9092 1C31 POPEw 234      49.780 121.560  60.638  1.00  0.00           C
ATOM   9095 2C31 POPEw 234      48.620 122.160  59.827  1.00  0.00           C
ATOM   9098 3C31 POPEw 234      48.920 123.520  59.188  1.00  0.00           C
ATOM   9101 4C31 POPEw 234      47.740 124.090  58.368  1.00  0.00           C
ATOM   9104 5C31 POPEw 234      46.490 124.370  59.217  1.00  0.00           C
ATOM   9107 6C31 POPEw 234      45.310 124.980  58.478  1.00  0.00           C
ATOM   9111  NH3 POPEx 235      52.370  99.480  70.488  1.00  0.00           N
ATOM   9115  C12 POPEx 235      51.900  98.570  69.388  1.00  0.00           C
ATOM   9118  C11 POPEx 235      50.400  98.740  69.098  1.00  0.00           C
ATOM   9121  P   POPEx 235      48.320  99.660  70.388  1.00  0.00           P
ATOM   9122  O13 POPEx 235      48.010  98.210  70.458  1.00  0.00           O
ATOM   9123  O14 POPEx 235      48.210 100.480  71.607  1.00  0.00           O
ATOM   9124  O11 POPEx 235      47.410 100.240  69.228  1.00  0.00           O
ATOM   9125  O12 POPEx 235      49.780  99.810  69.807  1.00  0.00           O
ATOM   9126  C1  POPEx 235      46.000 100.240  69.467  1.00  0.00           C
ATOM   9129  C2  POPEx 235      45.230  99.060  68.777  1.00  0.00           C
ATOM   9131  O21 POPEx 235      44.000  99.640  68.287  1.00  0.00           O
ATOM   9132  C21 POPEx 235      43.520  99.130  67.168  1.00  0.00           C
ATOM   9133  O22 POPEx 235      42.670  98.260  67.098  1.00  0.00           O
ATOM   9134  C22 POPEx 235      44.100  99.890  65.967  1.00  0.00           C
ATOM   9137  C3  POPEx 235      45.010  97.840  69.757  1.00  0.00           C
ATOM   9140  O31 POPEx 235      43.790  97.120  69.547  1.00  0.00           O
ATOM   9141  C31 POPEx 235      43.590  96.030  68.798  1.00  0.00           C
ATOM   9142  O32 POPEx 235      42.520  95.430  68.818  1.00  0.00           O
ATOM   9143  C32 POPEx 235      44.740  95.650  67.857  1.00  0.00           C
ATOM   9146  C23 POPEx 235      44.080  99.040  64.677  1.00  0.00           C
ATOM   9149  C24 POPEx 235      44.590  99.850  63.478  1.00  0.00           C
ATOM   9152  C25 POPEx 235      44.680  99.040  62.178  1.00  0.00           C
ATOM   9155  C26 POPEx 235      43.340  98.470  61.697  1.00  0.00           C
ATOM   9158  C27 POPEx 235      43.430  97.910  60.268  1.00  0.00           C
ATOM   9161  C28 POPEx 235      42.060  97.480  59.707  1.00  0.00           C
ATOM   9164  C29 POPEx 235      42.160  96.970  58.288  1.00  0.00           C
ATOM   9166 0C21 POPEx 235      41.890  95.730  57.847  1.00  0.00           C
ATOM   9168 1C21 POPEx 235      41.470  94.540  58.688  1.00  0.00           C
ATOM   9171 2C21 POPEx 235      39.950  94.260  58.608  1.00  0.00           C
ATOM   9174 3C21 POPEx 235      39.110  95.340  59.318  1.00  0.00           C
ATOM   9177 4C21 POPEx 235      37.610  95.030  59.347  1.00  0.00           C
ATOM   9180 5C21 POPEx 235      36.820  96.230  59.878  1.00  0.00           C
ATOM   9183 6C21 POPEx 235      35.300  96.010  59.868  1.00  0.00           C
ATOM   9186 7C21 POPEx 235      34.540  97.290  60.217  1.00  0.00           C
ATOM   9189 8C21 POPEx 235      33.040  97.060  60.327  1.00  0.00           C
ATOM   9193  C33 POPEx 235      44.160  95.330  66.448  1.00  0.00           C
ATOM   9196  C34 POPEx 235      45.180  94.810  65.427  1.00  0.00           C
ATOM   9199  C35 POPEx 235      46.450  95.660  65.287  1.00  0.00           C
ATOM   9202  C36 POPEx 235      47.240  95.340  64.018  1.00  0.00           C
ATOM   9205  C37 POPEx 235      48.520  96.190  63.917  1.00  0.00           C
ATOM   9208  C38 POPEx 235      49.260  96.010  62.588  1.00  0.00           C
ATOM   9211  C39 POPEx 235      48.720  96.930  61.498  1.00  0.00           C
ATOM   9214 0C31 POPEx 235      49.180  98.380  61.708  1.00  0.00           C
ATOM   9217 1C31 POPEx 235      48.420  99.420  60.887  1.00  0.00           C
ATOM   9220 2C31 POPEx 235      48.960 100.830  61.188  1.00  0.00           C
ATOM   9223 3C31 POPEx 235      48.290 101.950  60.377  1.00  0.00           C
ATOM   9226 4C31 POPEx 235      48.330 101.720  58.868  1.00  0.00           C
ATOM   9229 5C31 POPEx 235      48.130 103.020  58.068  1.00  0.00           C
ATOM   9232 6C31 POPEx 235      47.890 102.790  56.577  1.00  0.00           C
ATOM   9236  NH3 POPEy 236      40.330  97.210  69.418  1.00  0.00           N
ATOM   9240  C12 POPEy 236      40.470  98.090  70.628  1.00  0.00           C
ATOM   9243  C11 POPEy 236      41.660  99.030  70.528  1.00  0.00           C
ATOM   9246  P   POPEy 236      41.550 100.300  72.798  1.00  0.00           P
ATOM   9247  O13 POPEy 236      40.930  99.090  73.387  1.00  0.00           O
ATOM   9248  O14 POPEy 236      42.970 100.570  73.118  1.00  0.00           O
ATOM   9249  O11 POPEy 236      40.650 101.590  73.098  1.00  0.00           O
ATOM   9250  O12 POPEy 236      41.370 100.230  71.228  1.00  0.00           O
ATOM   9251  C1  POPEy 236      39.420 101.920  72.418  1.00  0.00           C
ATOM   9254  C2  POPEy 236      39.540 103.110  71.387  1.00  0.00           C
ATOM   9256  O21 POPEy 236      38.270 103.810  71.228  1.00  0.00           O
ATOM   9257  C21 POPEy 236      37.490 103.580  70.167  1.00  0.00           C
ATOM   9258  O22 POPEy 236      37.500 102.560  69.477  1.00  0.00           O
ATOM   9259  C22 POPEy 236      36.520 104.750  69.928  1.00  0.00           C
ATOM   9262  C3  POPEy 236      40.240 102.680  70.068  1.00  0.00           C
ATOM   9265  O31 POPEy 236      40.170 103.710  69.048  1.00  0.00           O
ATOM   9266  C31 POPEy 236      40.660 103.300  67.896  1.00  0.00           C
ATOM   9267  O32 POPEy 236      41.110 102.190  67.657  1.00  0.00           O
ATOM   9268  C32 POPEy 236      40.730 104.440  66.896  1.00  0.00           C
ATOM   9271  C23 POPEy 236      36.830 105.490  68.598  1.00  0.00           C
ATOM   9274  C24 POPEy 236      35.670 106.350  68.048  1.00  0.00           C
ATOM   9277  C25 POPEy 236      36.100 107.280  66.888  1.00  0.00           C
ATOM   9280  C26 POPEy 236      36.750 106.590  65.668  1.00  0.00           C
ATOM   9283  C27 POPEy 236      37.720 107.530  64.938  1.00  0.00           C
ATOM   9286  C28 POPEy 236      38.590 106.850  63.868  1.00  0.00           C
ATOM   9289  C29 POPEy 236      37.820 106.480  62.628  1.00  0.00           C
ATOM   9291 0C21 POPEy 236      37.640 107.250  61.537  1.00  0.00           C
ATOM   9293 1C21 POPEy 236      38.140 108.660  61.327  1.00  0.00           C
ATOM   9296 2C21 POPEy 236      39.190 108.780  60.198  1.00  0.00           C
ATOM   9299 3C21 POPEy 236      38.660 108.420  58.798  1.00  0.00           C
ATOM   9302 4C21 POPEy 236      39.760 108.470  57.717  1.00  0.00           C
ATOM   9305 5C21 POPEy 236      40.180 109.880  57.298  1.00  0.00           C
ATOM   9308 6C21 POPEy 236      41.220 109.860  56.167  1.00  0.00           C
ATOM   9311 7C21 POPEy 236      41.580 111.250  55.646  1.00  0.00           C
ATOM   9314 8C21 POPEy 236      42.610 111.220  54.518  1.00  0.00           C
ATOM   9318  C33 POPEy 236      41.640 104.010  65.738  1.00  0.00           C
ATOM   9321  C34 POPEy 236      42.200 105.180  64.938  1.00  0.00           C
ATOM   9324  C35 POPEy 236      43.370 104.750  64.048  1.00  0.00           C
ATOM   9327  C36 POPEy 236      42.970 103.620  63.088  1.00  0.00           C
ATOM   9330  C37 POPEy 236      43.910 103.510  61.888  1.00  0.00           C
ATOM   9333  C38 POPEy 236      43.360 102.540  60.827  1.00  0.00           C
ATOM   9336  C39 POPEy 236      44.090 102.630  59.487  1.00  0.00           C
ATOM   9339 0C31 POPEy 236      43.970 104.030  58.858  1.00  0.00           C
ATOM   9342 1C31 POPEy 236      43.790 104.010  57.327  1.00  0.00           C
ATOM   9345 2C31 POPEy 236      42.720 104.990  56.826  1.00  0.00           C
ATOM   9348 3C31 POPEy 236      43.270 106.080  55.887  1.00  0.00           C
ATOM   9351 4C31 POPEy 236      43.810 105.500  54.567  1.00  0.00           C
ATOM   9354 5C31 POPEy 236      44.590 106.520  53.736  1.00  0.00           C
ATOM   9357 6C31 POPEy 236      45.100 105.930  52.428  1.00  0.00           C
ATOM   9361  NH3 POPEz 237      19.050  79.640  73.878  1.00  0.00           N
ATOM   9365  C12 POPEz 237      19.800  80.780  74.497  1.00  0.00           C
ATOM   9368  C11 POPEz 237      19.080  81.430  75.688  1.00  0.00           C
ATOM   9371  P   POPEz 237      16.500  81.350  75.167  1.00  0.00           P
ATOM   9372  O13 POPEz 237      16.610  80.000  75.778  1.00  0.00           O
ATOM   9373  O14 POPEz 237      15.460  82.270  75.647  1.00  0.00           O
ATOM   9374  O11 POPEz 237      16.410  81.120  73.598  1.00  0.00           O
ATOM   9375  O12 POPEz 237      17.890  82.070  75.268  1.00  0.00           O
ATOM   9376  C1  POPEz 237      16.520  82.260  72.748  1.00  0.00           C
ATOM   9379  C2  POPEz 237      16.060  81.890  71.318  1.00  0.00           C
ATOM   9381  O21 POPEz 237      16.490  82.880  70.368  1.00  0.00           O
ATOM   9382  C21 POPEz 237      15.960  84.100  70.438  1.00  0.00           C
ATOM   9383  O22 POPEz 237      15.200  84.510  71.287  1.00  0.00           O
ATOM   9384  C22 POPEz 237      16.550  84.890  69.267  1.00  0.00           C
ATOM   9387  C3  POPEz 237      14.540  81.560  71.238  1.00  0.00           C
ATOM   9390  O31 POPEz 237      14.160  80.960  69.988  1.00  0.00           O
ATOM   9391  C31 POPEz 237      13.720  81.780  69.048  1.00  0.00           C
ATOM   9392  O32 POPEz 237      13.790  82.990  69.048  1.00  0.00           O
ATOM   9393  C32 POPEz 237      12.970  80.960  67.997  1.00  0.00           C
ATOM   9396  C23 POPEz 237      16.190  86.400  69.238  1.00  0.00           C
ATOM   9399  C24 POPEz 237      15.340  86.790  68.017  1.00  0.00           C
ATOM   9402  C25 POPEz 237      15.890  87.970  67.198  1.00  0.00           C
ATOM   9405  C26 POPEz 237      15.220  89.310  67.558  1.00  0.00           C
ATOM   9408  C27 POPEz 237      15.540  90.440  66.568  1.00  0.00           C
ATOM   9411  C28 POPEz 237      14.870  91.760  66.997  1.00  0.00           C
ATOM   9414  C29 POPEz 237      15.060  92.870  65.988  1.00  0.00           C
ATOM   9416 0C21 POPEz 237      14.130  93.790  65.646  1.00  0.00           C
ATOM   9418 1C21 POPEz 237      12.750  93.890  66.237  1.00  0.00           C
ATOM   9421 2C21 POPEz 237      11.730  92.930  65.588  1.00  0.00           C
ATOM   9424 3C21 POPEz 237      11.400  93.250  64.127  1.00  0.00           C
ATOM   9427 4C21 POPEz 237      10.540  92.160  63.478  1.00  0.00           C
ATOM   9430 5C21 POPEz 237      10.450  92.270  61.948  1.00  0.00           C
ATOM   9433 6C21 POPEz 237       9.600  91.150  61.327  1.00  0.00           C
ATOM   9436 7C21 POPEz 237      10.280  90.460  60.138  1.00  0.00           C
ATOM   9439 8C21 POPEz 237       9.400  89.410  59.458  1.00  0.00           C
ATOM   9443  C33 POPEz 237      12.940  81.620  66.598  1.00  0.00           C
ATOM   9446  C34 POPEz 237      14.140  81.180  65.738  1.00  0.00           C
ATOM   9449  C35 POPEz 237      13.860  79.950  64.857  1.00  0.00           C
ATOM   9452  C36 POPEz 237      12.950  80.230  63.647  1.00  0.00           C
ATOM   9455  C37 POPEz 237      12.800  79.000  62.737  1.00  0.00           C
ATOM   9458  C38 POPEz 237      11.920  79.250  61.498  1.00  0.00           C
ATOM   9461  C39 POPEz 237      12.700  79.550  60.208  1.00  0.00           C
ATOM   9464 0C31 POPEz 237      13.560  78.370  59.707  1.00  0.00           C
ATOM   9467 1C31 POPEz 237      13.860  78.430  58.208  1.00  0.00           C
ATOM   9470 2C31 POPEz 237      14.410  77.110  57.628  1.00  0.00           C
ATOM   9473 3C31 POPEz 237      15.850  76.770  58.048  1.00  0.00           C
ATOM   9476 4C31 POPEz 237      16.290  75.410  57.478  1.00  0.00           C
ATOM   9479 5C31 POPEz 237      17.720  75.010  57.857  1.00  0.00           C
ATOM   9482 6C31 POPEz 237      18.030  73.540  57.528  1.00  0.00           C
ATOM   9486  NH3 POPE0 238      38.490  63.560  26.038  1.00  0.00           N
ATOM   9490  C12 POPE0 238      39.320  63.830  27.257  1.00  0.00           C
ATOM   9493  C11 POPE0 238      40.510  64.710  26.878  1.00  0.00           C
ATOM   9496  P   POPE0 238      40.840  66.070  29.118  1.00  0.00           P
ATOM   9497  O13 POPE0 238      42.060  66.650  29.728  1.00  0.00           O
ATOM   9498  O14 POPE0 238      39.860  67.060  28.568  1.00  0.00           O
ATOM   9499  O11 POPE0 238      40.170  65.080  30.157  1.00  0.00           O
ATOM   9500  O12 POPE0 238      41.300  65.050  28.008  1.00  0.00           O
ATOM   9501  C1  POPE0 238      41.050  64.330  31.028  1.00  0.00           C
ATOM   9504  C2  POPE0 238      40.320  63.830  32.308  1.00  0.00           C
ATOM   9506  O21 POPE0 238      41.340  63.570  33.288  1.00  0.00           O
ATOM   9507  C21 POPE0 238      40.950  63.790  34.528  1.00  0.00           C
ATOM   9508  O22 POPE0 238      39.910  64.310  34.878  1.00  0.00           O
ATOM   9509  C22 POPE0 238      41.960  63.130  35.467  1.00  0.00           C
ATOM   9512  C3  POPE0 238      39.470  62.540  32.067  1.00  0.00           C
ATOM   9515  O31 POPE0 238      39.520  61.630  33.198  1.00  0.00           O
ATOM   9516  C31 POPE0 238      39.710  60.350  32.897  1.00  0.00           C
ATOM   9517  O32 POPE0 238      39.540  59.840  31.808  1.00  0.00           O
ATOM   9518  C32 POPE0 238      40.240  59.580  34.128  1.00  0.00           C
ATOM   9521  C23 POPE0 238      41.400  62.930  36.888  1.00  0.00           C
ATOM   9524  C24 POPE0 238      42.050  61.720  37.568  1.00  0.00           C
ATOM   9527  C25 POPE0 238      41.760  61.610  39.057  1.00  0.00           C
ATOM   9530  C26 POPE0 238      42.440  60.380  39.678  1.00  0.00           C
ATOM   9533  C27 POPE0 238      42.600  60.500  41.198  1.00  0.00           C
ATOM   9536  C28 POPE0 238      43.890  59.830  41.698  1.00  0.00           C
ATOM   9539  C29 POPE0 238      43.810  58.320  41.708  1.00  0.00           C
ATOM   9541 0C21 POPE0 238      43.420  57.570  42.757  1.00  0.00           C
ATOM   9543 1C21 POPE0 238      42.970  58.100  44.097  1.00  0.00           C
ATOM   9546 2C21 POPE0 238      43.500  57.350  45.338  1.00  0.00           C
ATOM   9549 3C21 POPE0 238      44.960  57.670  45.688  1.00  0.00           C
ATOM   9552 4C21 POPE0 238      45.290  57.190  47.108  1.00  0.00           C
ATOM   9555 5C21 POPE0 238      46.730  57.480  47.548  1.00  0.00           C
ATOM   9558 6C21 POPE0 238      47.000  58.880  48.127  1.00  0.00           C
ATOM   9561 7C21 POPE0 238      48.370  58.950  48.818  1.00  0.00           C
ATOM   9564 8C21 POPE0 238      48.690  60.310  49.438  1.00  0.00           C
ATOM   9568  C33 POPE0 238      41.360  58.580  33.718  1.00  0.00           C
ATOM   9571  C34 POPE0 238      42.350  58.210  34.847  1.00  0.00           C
ATOM   9574  C35 POPE0 238      42.090  56.860  35.518  1.00  0.00           C
ATOM   9577  C36 POPE0 238      43.230  56.390  36.448  1.00  0.00           C
ATOM   9580  C37 POPE0 238      42.860  55.070  37.127  1.00  0.00           C
ATOM   9583  C38 POPE0 238      43.810  54.680  38.268  1.00  0.00           C
ATOM   9586  C39 POPE0 238      43.290  53.480  39.068  1.00  0.00           C
ATOM   9589 0C31 POPE0 238      44.230  53.070  40.198  1.00  0.00           C
ATOM   9592 1C31 POPE0 238      43.720  51.840  40.968  1.00  0.00           C
ATOM   9595 2C31 POPE0 238      44.800  51.260  41.908  1.00  0.00           C
ATOM   9598 3C31 POPE0 238      44.330  50.010  42.658  1.00  0.00           C
ATOM   9601 4C31 POPE0 238      43.930  50.300  44.108  1.00  0.00           C
ATOM   9604 5C31 POPE0 238      45.130  50.570  45.028  1.00  0.00           C
ATOM   9607 6C31 POPE0 238      44.720  50.980  46.448  1.00  0.00           C
ATOM   9611  NH3 POPE1 239      67.570   1.330  32.948  1.00  0.00           N
ATOM   9615  C12 POPE1 239      67.360   2.760  32.548  1.00  0.00           C
ATOM   9618  C11 POPE1 239      68.160   3.160  31.298  1.00  0.00           C
ATOM   9621  P   POPE1 239      69.850   5.070  31.927  1.00  0.00           P
ATOM   9622  O13 POPE1 239      70.610   3.960  32.528  1.00  0.00           O
ATOM   9623  O14 POPE1 239      70.480   5.830  30.817  1.00  0.00           O
ATOM   9624  O11 POPE1 239      69.520   6.060  33.118  1.00  0.00           O
ATOM   9625  O12 POPE1 239      68.460   4.550  31.407  1.00  0.00           O
ATOM   9626  C1  POPE1 239      70.630   6.790  33.698  1.00  0.00           C
ATOM   9629  C2  POPE1 239      71.000   6.290  35.128  1.00  0.00           C
ATOM   9631  O21 POPE1 239      70.880   7.430  35.998  1.00  0.00           O
ATOM   9632  C21 POPE1 239      70.290   7.230  37.158  1.00  0.00           C
ATOM   9633  O22 POPE1 239      69.870   6.180  37.588  1.00  0.00           O
ATOM   9634  C22 POPE1 239      69.990   8.610  37.737  1.00  0.00           C
ATOM   9637  C3  POPE1 239      72.450   5.720  35.257  1.00  0.00           C
ATOM   9640  O31 POPE1 239      72.840   5.600  36.647  1.00  0.00           O
ATOM   9641  C31 POPE1 239      74.130   5.350  36.847  1.00  0.00           C
ATOM   9642  O32 POPE1 239      74.960   5.130  35.988  1.00  0.00           O
ATOM   9643  C32 POPE1 239      74.390   5.430  38.358  1.00  0.00           C
ATOM   9646  C23 POPE1 239      70.290   8.690  39.238  1.00  0.00           C
ATOM   9649  C24 POPE1 239      71.770   8.540  39.577  1.00  0.00           C
ATOM   9652  C25 POPE1 239      72.030   7.250  40.347  1.00  0.00           C
ATOM   9655  C26 POPE1 239      71.380   7.190  41.737  1.00  0.00           C
ATOM   9658  C27 POPE1 239      71.370   5.750  42.228  1.00  0.00           C
ATOM   9661  C28 POPE1 239      70.990   5.610  43.698  1.00  0.00           C
ATOM   9664  C29 POPE1 239      71.180   4.180  44.097  1.00  0.00           C
ATOM   9666 0C21 POPE1 239      71.360   3.730  45.347  1.00  0.00           C
ATOM   9668 1C21 POPE1 239      71.390   4.580  46.588  1.00  0.00           C
ATOM   9671 2C21 POPE1 239      72.860   4.710  47.008  1.00  0.00           C
ATOM   9674 3C21 POPE1 239      73.040   5.590  48.247  1.00  0.00           C
ATOM   9677 4C21 POPE1 239      74.500   5.530  48.688  1.00  0.00           C
ATOM   9680 5C21 POPE1 239      74.820   6.460  49.868  1.00  0.00           C
ATOM   9683 6C21 POPE1 239      76.200   6.150  50.438  1.00  0.00           C
ATOM   9686 7C21 POPE1 239      76.520   6.970  51.678  1.00  0.00           C
ATOM   9689 8C21 POPE1 239      77.920   6.710  52.238  1.00  0.00           C
ATOM   9693  C33 POPE1 239      75.810   4.970  38.778  1.00  0.00           C
ATOM   9696  C34 POPE1 239      75.970   4.850  40.308  1.00  0.00           C
ATOM   9699  C35 POPE1 239      76.000   6.210  41.018  1.00  0.00           C
ATOM   9702  C36 POPE1 239      76.010   6.080  42.548  1.00  0.00           C
ATOM   9705  C37 POPE1 239      75.480   7.320  43.288  1.00  0.00           C
ATOM   9708  C38 POPE1 239      74.940   6.930  44.657  1.00  0.00           C
ATOM   9711  C39 POPE1 239      74.830   8.080  45.667  1.00  0.00           C
ATOM   9714 0C31 POPE1 239      73.610   8.980  45.448  1.00  0.00           C
ATOM   9717 1C31 POPE1 239      73.120   9.680  46.728  1.00  0.00           C
ATOM   9720 2C31 POPE1 239      73.750  11.050  47.017  1.00  0.00           C
ATOM   9723 3C31 POPE1 239      75.290  11.080  47.087  1.00  0.00           C
ATOM   9726 4C31 POPE1 239      75.800  12.440  47.568  1.00  0.00           C
ATOM   9729 5C31 POPE1 239      77.290  12.700  47.318  1.00  0.00           C
ATOM   9732 6C31 POPE1 239      77.660  14.170  47.556  1.00  0.00           C
ATOM   9736  NH3 POPE2 240     112.380 115.540  76.498  1.00  0.00           N
ATOM   9740  C12 POPE2 240     112.950 116.930  76.448  1.00  0.00           C
ATOM   9743  C11 POPE2 240     112.170 117.810  75.447  1.00  0.00           C
ATOM   9746  P   POPE2 240     109.690 117.130  74.887  1.00  0.00           P
ATOM   9747  O13 POPE2 240     109.950 115.680  74.957  1.00  0.00           O
ATOM   9748  O14 POPE2 240     108.360 117.670  75.208  1.00  0.00           O
ATOM   9749  O11 POPE2 240     110.080 117.800  73.507  1.00  0.00           O
ATOM   9750  O12 POPE2 240     110.780 117.860  75.778  1.00  0.00           O
ATOM   9751  C1  POPE2 240     110.230 117.020  72.326  1.00  0.00           C
ATOM   9754  C2  POPE2 240     110.090 117.930  71.088  1.00  0.00           C
ATOM   9756  O21 POPE2 240     109.700 117.080  69.997  1.00  0.00           O
ATOM   9757  C21 POPE2 240     108.760 117.580  69.208  1.00  0.00           C
ATOM   9758  O22 POPE2 240     108.310 118.720  69.267  1.00  0.00           O
ATOM   9759  C22 POPE2 240     108.300 116.480  68.257  1.00  0.00           C
ATOM   9762  C3  POPE2 240     111.390 118.730  70.757  1.00  0.00           C
ATOM   9765  O31 POPE2 240     111.230 119.700  69.707  1.00  0.00           O
ATOM   9766  C31 POPE2 240     110.730 120.880  70.048  1.00  0.00           C
ATOM   9767  O32 POPE2 240     110.440 121.210  71.188  1.00  0.00           O
ATOM   9768  C32 POPE2 240     110.660 121.800  68.818  1.00  0.00           C
ATOM   9771  C23 POPE2 240     108.870 116.650  66.838  1.00  0.00           C
ATOM   9774  C24 POPE2 240     108.500 115.440  65.978  1.00  0.00           C
ATOM   9777  C25 POPE2 240     108.850 115.580  64.497  1.00  0.00           C
ATOM   9780  C26 POPE2 240     108.010 116.640  63.778  1.00  0.00           C
ATOM   9783  C27 POPE2 240     108.400 116.800  62.308  1.00  0.00           C
ATOM   9786  C28 POPE2 240     107.520 117.840  61.597  1.00  0.00           C
ATOM   9789  C29 POPE2 240     106.180 117.300  61.158  1.00  0.00           C
ATOM   9791 0C21 POPE2 240     105.390 117.940  60.287  1.00  0.00           C
ATOM   9793 1C21 POPE2 240     105.720 119.290  59.697  1.00  0.00           C
ATOM   9796 2C21 POPE2 240     104.460 120.040  59.258  1.00  0.00           C
ATOM   9799 3C21 POPE2 240     104.780 121.390  58.608  1.00  0.00           C
ATOM   9802 4C21 POPE2 240     103.500 122.030  58.048  1.00  0.00           C
ATOM   9805 5C21 POPE2 240     103.700 123.420  57.448  1.00  0.00           C
ATOM   9808 6C21 POPE2 240     102.380 123.950  56.877  1.00  0.00           C
ATOM   9811 7C21 POPE2 240     102.480 125.380  56.358  1.00  0.00           C
ATOM   9814 8C21 POPE2 240     101.180 125.860  55.718  1.00  0.00           C
ATOM   9818  C33 POPE2 240     109.830 121.220  67.637  1.00  0.00           C
ATOM   9821  C34 POPE2 240     109.790 122.140  66.397  1.00  0.00           C
ATOM   9824  C35 POPE2 240     108.870 121.550  65.318  1.00  0.00           C
ATOM   9827  C36 POPE2 240     109.120 122.080  63.888  1.00  0.00           C
ATOM   9830  C37 POPE2 240     108.630 121.080  62.827  1.00  0.00           C
ATOM   9833  C38 POPE2 240     109.110 121.390  61.408  1.00  0.00           C
ATOM   9836  C39 POPE2 240     108.340 122.530  60.728  1.00  0.00           C
ATOM   9839 0C31 POPE2 240     108.980 122.940  59.396  1.00  0.00           C
ATOM   9842 1C31 POPE2 240     108.460 124.290  58.878  1.00  0.00           C
ATOM   9845 2C31 POPE2 240     109.050 124.640  57.507  1.00  0.00           C
ATOM   9848 3C31 POPE2 240     108.720 126.060  57.028  1.00  0.00           C
ATOM   9851 4C31 POPE2 240     109.610 127.130  57.688  1.00  0.00           C
ATOM   9854 5C31 POPE2 240     109.750 128.390  56.818  1.00  0.00           C
ATOM   9857 6C31 POPE2 240     110.830 129.340  57.327  1.00  0.00           C
ATOM   9861  NH3 POPE3 241      68.070   8.300  73.618  1.00  0.00           N
ATOM   9865  C12 POPE3 241      67.500   6.960  74.057  1.00  0.00           C
ATOM   9868  C11 POPE3 241      68.480   5.780  73.798  1.00  0.00           C
ATOM   9871  P   POPE3 241      70.910   6.430  74.488  1.00  0.00           P
ATOM   9872  O13 POPE3 241      71.930   6.080  75.497  1.00  0.00           O
ATOM   9873  O14 POPE3 241      70.610   7.870  74.307  1.00  0.00           O
ATOM   9874  O11 POPE3 241      71.270   5.760  73.098  1.00  0.00           O
ATOM   9875  O12 POPE3 241      69.530   5.720  74.788  1.00  0.00           O
ATOM   9876  C1  POPE3 241      72.530   5.930  72.447  1.00  0.00           C
ATOM   9879  C2  POPE3 241      72.430   5.790  70.898  1.00  0.00           C
ATOM   9881  O21 POPE3 241      71.860   6.970  70.287  1.00  0.00           O
ATOM   9882  C21 POPE3 241      72.710   7.980  70.167  1.00  0.00           C
ATOM   9883  O22 POPE3 241      73.870   7.980  70.548  1.00  0.00           O
ATOM   9884  C22 POPE3 241      72.020   9.130  69.458  1.00  0.00           C
ATOM   9887  C3  POPE3 241      71.610   4.560  70.458  1.00  0.00           C
ATOM   9890  O31 POPE3 241      71.640   4.450  69.018  1.00  0.00           O
ATOM   9891  C31 POPE3 241      70.540   4.860  68.408  1.00  0.00           C
ATOM   9892  O32 POPE3 241      69.510   5.250  68.938  1.00  0.00           O
ATOM   9893  C32 POPE3 241      70.690   4.680  66.896  1.00  0.00           C
ATOM   9896  C23 POPE3 241      72.060   9.010  67.917  1.00  0.00           C
ATOM   9899  C24 POPE3 241      70.850   9.710  67.268  1.00  0.00           C
ATOM   9902  C25 POPE3 241      70.940   9.870  65.747  1.00  0.00           C
ATOM   9905  C26 POPE3 241      71.970  10.930  65.327  1.00  0.00           C
ATOM   9908  C27 POPE3 241      72.390  10.790  63.868  1.00  0.00           C
ATOM   9911  C28 POPE3 241      73.490  11.770  63.418  1.00  0.00           C
ATOM   9914  C29 POPE3 241      74.690  11.690  64.326  1.00  0.00           C
ATOM   9916 0C21 POPE3 241      75.840  11.020  64.088  1.00  0.00           C
ATOM   9918 1C21 POPE3 241      76.170  10.240  62.838  1.00  0.00           C
ATOM   9921 2C21 POPE3 241      76.510  11.160  61.658  1.00  0.00           C
ATOM   9924 3C21 POPE3 241      77.090  10.380  60.467  1.00  0.00           C
ATOM   9927 4C21 POPE3 241      77.260  11.250  59.217  1.00  0.00           C
ATOM   9930 5C21 POPE3 241      77.950  10.530  58.048  1.00  0.00           C
ATOM   9933 6C21 POPE3 241      77.270   9.210  57.638  1.00  0.00           C
ATOM   9936 7C21 POPE3 241      77.990   8.540  56.467  1.00  0.00           C
ATOM   9939 8C21 POPE3 241      77.610   7.070  56.278  1.00  0.00           C
ATOM   9943  C33 POPE3 241      69.330   4.340  66.247  1.00  0.00           C
ATOM   9946  C34 POPE3 241      69.480   3.420  65.027  1.00  0.00           C
ATOM   9949  C35 POPE3 241      70.220   4.090  63.868  1.00  0.00           C
ATOM   9952  C36 POPE3 241      69.580   5.420  63.468  1.00  0.00           C
ATOM   9955  C37 POPE3 241      69.830   5.840  62.018  1.00  0.00           C
ATOM   9958  C38 POPE3 241      69.240   7.230  61.747  1.00  0.00           C
ATOM   9961  C39 POPE3 241      70.280   8.360  61.818  1.00  0.00           C
ATOM   9964 0C31 POPE3 241      71.050   8.530  60.497  1.00  0.00           C
ATOM   9967 1C31 POPE3 241      71.960   9.770  60.497  1.00  0.00           C
ATOM   9970 2C31 POPE3 241      72.440  10.160  59.097  1.00  0.00           C
ATOM   9973 3C31 POPE3 241      72.930  11.610  59.028  1.00  0.00           C
ATOM   9976 4C31 POPE3 241      73.400  11.980  57.608  1.00  0.00           C
ATOM   9979 5C31 POPE3 241      73.600  13.480  57.408  1.00  0.00           C
ATOM   9982 6C31 POPE3 241      74.090  13.830  55.998  1.00  0.00           C
ATOM   9986  NH3 POPE4 242       6.260  22.720  70.167  1.00  0.00           N
ATOM   9990  C12 POPE4 242       6.370  21.640  71.207  1.00  0.00           C
ATOM   9993  C11 POPE4 242       5.710  20.360  70.698  1.00  0.00           C
ATOM   9996  P   POPE4 242       4.680  18.150  71.527  1.00  0.00           P
ATOM   9997  O13 POPE4 242       5.380  16.940  72.007  1.00  0.00           O
ATOM   9998  O14 POPE4 242       3.360  18.480  72.098  1.00  0.00           O
ATOM   9999  O11 POPE4 242       4.610  18.070  69.957  1.00  0.00           O
ATOM  10000  O12 POPE4 242       5.650  19.390  71.747  1.00  0.00           O
ATOM  10001  C1  POPE4 242       3.510  17.530  69.238  1.00  0.00           C
ATOM  10004  C2  POPE4 242       3.460  18.240  67.868  1.00  0.00           C
ATOM  10006  O21 POPE4 242       2.710  17.460  66.896  1.00  0.00           O
ATOM  10007  C21 POPE4 242       2.100  18.230  65.997  1.00  0.00           C
ATOM  10008  O22 POPE4 242       1.770  19.390  66.167  1.00  0.00           O
ATOM  10009  C22 POPE4 242       2.050  17.530  64.628  1.00  0.00           C
ATOM  10012  C3  POPE4 242       4.910  18.410  67.357  1.00  0.00           C
ATOM  10015  O31 POPE4 242       4.980  18.880  65.997  1.00  0.00           O
ATOM  10016  C31 POPE4 242       5.040  20.180  65.838  1.00  0.00           C
ATOM  10017  O32 POPE4 242       4.970  21.040  66.697  1.00  0.00           O
ATOM  10018  C32 POPE4 242       5.280  20.420  64.348  1.00  0.00           C
ATOM  10021  C23 POPE4 242       1.450  18.470  63.548  1.00  0.00           C
ATOM  10024  C24 POPE4 242       1.850  18.230  62.088  1.00  0.00           C
ATOM  10027  C25 POPE4 242       1.570  16.830  61.507  1.00  0.00           C
ATOM  10030  C26 POPE4 242       1.720  16.830  59.978  1.00  0.00           C
ATOM  10033  C27 POPE4 242       1.560  15.440  59.347  1.00  0.00           C
ATOM  10036  C28 POPE4 242       1.570  15.460  57.798  1.00  0.00           C
ATOM  10039  C29 POPE4 242       1.750  14.060  57.248  1.00  0.00           C
ATOM  10041 0C21 POPE4 242       0.960  13.390  56.388  1.00  0.00           C
ATOM  10043 1C21 POPE4 242      -0.290  13.850  55.677  1.00  0.00           C
ATOM  10046 2C21 POPE4 242      -0.310  13.290  54.248  1.00  0.00           C
ATOM  10049 3C21 POPE4 242      -1.630  13.500  53.488  1.00  0.00           C
ATOM  10052 4C21 POPE4 242      -1.580  12.820  52.108  1.00  0.00           C
ATOM  10055 5C21 POPE4 242      -2.710  13.240  51.158  1.00  0.00           C
ATOM  10058 6C21 POPE4 242      -4.120  12.890  51.658  1.00  0.00           C
ATOM  10061 7C21 POPE4 242      -5.210  13.200  50.627  1.00  0.00           C
ATOM  10064 8C21 POPE4 242      -6.610  12.820  51.097  1.00  0.00           C
ATOM  10068  C33 POPE4 242       5.590  21.890  64.048  1.00  0.00           C
ATOM  10071  C34 POPE4 242       5.880  22.090  62.556  1.00  0.00           C
ATOM  10074  C35 POPE4 242       4.620  21.970  61.697  1.00  0.00           C
ATOM  10077  C36 POPE4 242       4.880  22.400  60.248  1.00  0.00           C
ATOM  10080  C37 POPE4 242       3.760  22.030  59.278  1.00  0.00           C
ATOM  10083  C38 POPE4 242       4.170  22.430  57.857  1.00  0.00           C
ATOM  10086  C39 POPE4 242       3.060  22.350  56.798  1.00  0.00           C
ATOM  10089 0C31 POPE4 242       3.640  22.710  55.427  1.00  0.00           C
ATOM  10092 1C31 POPE4 242       2.620  23.150  54.368  1.00  0.00           C
ATOM  10095 2C31 POPE4 242       3.300  23.410  53.017  1.00  0.00           C
ATOM  10098 3C31 POPE4 242       2.570  24.420  52.118  1.00  0.00           C
ATOM  10101 4C31 POPE4 242       2.700  25.870  52.607  1.00  0.00           C
ATOM  10104 5C31 POPE4 242       2.030  26.880  51.667  1.00  0.00           C
ATOM  10107 6C31 POPE4 242       1.710  28.230  52.327  1.00  0.00           C
ATOM  10111  NH3 POPE5 243      85.110  95.480  72.247  1.00  0.00           N
ATOM  10115  C12 POPE5 243      86.480  96.110  72.158  1.00  0.00           C
ATOM  10118  C11 POPE5 243      87.500  95.180  71.458  1.00  0.00           C
ATOM  10121  P   POPE5 243      87.310  92.880  72.688  1.00  0.00           P
ATOM  10122  O13 POPE5 243      88.210  91.880  73.297  1.00  0.00           O
ATOM  10123  O14 POPE5 243      86.040  93.240  73.378  1.00  0.00           O
ATOM  10124  O11 POPE5 243      86.920  92.350  71.266  1.00  0.00           O
ATOM  10125  O12 POPE5 243      88.100  94.220  72.338  1.00  0.00           O
ATOM  10126  C1  POPE5 243      85.910  91.380  71.038  1.00  0.00           C
ATOM  10129  C2  POPE5 243      86.400  90.360  69.967  1.00  0.00           C
ATOM  10131  O21 POPE5 243      87.400  90.920  69.118  1.00  0.00           O
ATOM  10132  C21 POPE5 243      87.120  92.030  68.478  1.00  0.00           C
ATOM  10133  O22 POPE5 243      86.060  92.630  68.417  1.00  0.00           O
ATOM  10134  C22 POPE5 243      88.400  92.430  67.757  1.00  0.00           C
ATOM  10137  C3  POPE5 243      85.270  89.680  69.146  1.00  0.00           C
ATOM  10140  O31 POPE5 243      85.840  89.100  67.958  1.00  0.00           O
ATOM  10141  C31 POPE5 243      84.980  88.570  67.118  1.00  0.00           C
ATOM  10142  O32 POPE5 243      83.800  88.360  67.317  1.00  0.00           O
ATOM  10143  C32 POPE5 243      85.700  88.370  65.787  1.00  0.00           C
ATOM  10146  C23 POPE5 243      88.200  93.540  66.717  1.00  0.00           C
ATOM  10149  C24 POPE5 243      89.450  93.640  65.848  1.00  0.00           C
ATOM  10152  C25 POPE5 243      89.380  94.710  64.768  1.00  0.00           C
ATOM  10155  C26 POPE5 243      90.630  94.640  63.888  1.00  0.00           C
ATOM  10158  C27 POPE5 243      90.430  95.300  62.518  1.00  0.00           C
ATOM  10161  C28 POPE5 243      91.470  94.830  61.487  1.00  0.00           C
ATOM  10164  C29 POPE5 243      92.850  95.350  61.798  1.00  0.00           C
ATOM  10166 0C21 POPE5 243      93.750  95.730  60.877  1.00  0.00           C
ATOM  10168 1C21 POPE5 243      93.510  95.700  59.388  1.00  0.00           C
ATOM  10171 2C21 POPE5 243      94.430  96.670  58.628  1.00  0.00           C
ATOM  10174 3C21 POPE5 243      94.200  98.160  58.938  1.00  0.00           C
ATOM  10177 4C21 POPE5 243      95.240  99.040  58.228  1.00  0.00           C
ATOM  10180 5C21 POPE5 243      95.450 100.410  58.897  1.00  0.00           C
ATOM  10183 6C21 POPE5 243      96.870 100.950  58.628  1.00  0.00           C
ATOM  10186 7C21 POPE5 243      97.210 102.210  59.427  1.00  0.00           C
ATOM  10189 8C21 POPE5 243      98.650 102.680  59.197  1.00  0.00           C
ATOM  10193  C33 POPE5 243      85.670  89.660  64.938  1.00  0.00           C
ATOM  10196  C34 POPE5 243      86.530  89.540  63.678  1.00  0.00           C
ATOM  10199  C35 POPE5 243      86.690  90.880  62.947  1.00  0.00           C
ATOM  10202  C36 POPE5 243      87.760  90.830  61.847  1.00  0.00           C
ATOM  10205  C37 POPE5 243      87.770  92.100  60.988  1.00  0.00           C
ATOM  10208  C38 POPE5 243      88.840  92.000  59.888  1.00  0.00           C
ATOM  10211  C39 POPE5 243      88.900  93.240  58.998  1.00  0.00           C
ATOM  10214 0C31 POPE5 243      89.880  93.040  57.838  1.00  0.00           C
ATOM  10217 1C31 POPE5 243      90.190  94.360  57.127  1.00  0.00           C
ATOM  10220 2C31 POPE5 243      90.980  94.180  55.827  1.00  0.00           C
ATOM  10223 3C31 POPE5 243      91.190  95.520  55.128  1.00  0.00           C
ATOM  10226 4C31 POPE5 243      91.860  95.410  53.748  1.00  0.00           C
ATOM  10229 5C31 POPE5 243      92.020  96.790  53.097  1.00  0.00           C
ATOM  10232 6C31 POPE5 243      92.930  96.790  51.868  1.00  0.00           C
ATOM  10236  NH3 POPE6 244      58.470  26.180  29.958  1.00  0.00           N
ATOM  10240  C12 POPE6 244      58.290  27.650  30.087  1.00  0.00           C
ATOM  10243  C11 POPE6 244      57.030  28.100  29.378  1.00  0.00           C
ATOM  10246  P   POPE6 244      56.610  30.490  28.408  1.00  0.00           P
ATOM  10247  O13 POPE6 244      57.840  31.130  27.898  1.00  0.00           O
ATOM  10248  O14 POPE6 244      55.770  29.830  27.388  1.00  0.00           O
ATOM  10249  O11 POPE6 244      55.810  31.600  29.167  1.00  0.00           O
ATOM  10250  O12 POPE6 244      56.990  29.500  29.548  1.00  0.00           O
ATOM  10251  C1  POPE6 244      56.290  32.050  30.438  1.00  0.00           C
ATOM  10254  C2  POPE6 244      55.290  31.660  31.537  1.00  0.00           C
ATOM  10256  O21 POPE6 244      55.510  32.470  32.698  1.00  0.00           O
ATOM  10257  C21 POPE6 244      56.510  32.100  33.467  1.00  0.00           C
ATOM  10258  O22 POPE6 244      57.570  31.620  33.088  1.00  0.00           O
ATOM  10259  C22 POPE6 244      56.150  32.420  34.917  1.00  0.00           C
ATOM  10262  C3  POPE6 244      55.240  30.130  31.838  1.00  0.00           C
ATOM  10265  O31 POPE6 244      54.500  29.860  33.048  1.00  0.00           O
ATOM  10266  C31 POPE6 244      53.190  29.970  32.928  1.00  0.00           C
ATOM  10267  O32 POPE6 244      52.580  30.130  31.878  1.00  0.00           O
ATOM  10268  C32 POPE6 244      52.500  30.080  34.287  1.00  0.00           C
ATOM  10271  C23 POPE6 244      57.200  31.920  35.938  1.00  0.00           C
ATOM  10274  C24 POPE6 244      56.660  31.840  37.378  1.00  0.00           C
ATOM  10277  C25 POPE6 244      57.780  31.740  38.428  1.00  0.00           C
ATOM  10280  C26 POPE6 244      58.460  33.100  38.648  1.00  0.00           C
ATOM  10283  C27 POPE6 244      59.720  33.020  39.518  1.00  0.00           C
ATOM  10286  C28 POPE6 244      60.380  34.400  39.738  1.00  0.00           C
ATOM  10289  C29 POPE6 244      59.570  35.340  40.607  1.00  0.00           C
ATOM  10291 0C21 POPE6 244      59.480  35.260  41.947  1.00  0.00           C
ATOM  10293 1C21 POPE6 244      60.190  34.230  42.788  1.00  0.00           C
ATOM  10296 2C21 POPE6 244      60.420  34.660  44.248  1.00  0.00           C
ATOM  10299 3C21 POPE6 244      61.570  35.660  44.427  1.00  0.00           C
ATOM  10302 4C21 POPE6 244      61.710  36.070  45.898  1.00  0.00           C
ATOM  10305 5C21 POPE6 244      62.810  37.100  46.138  1.00  0.00           C
ATOM  10308 6C21 POPE6 244      62.740  37.700  47.548  1.00  0.00           C
ATOM  10311 7C21 POPE6 244      63.660  38.910  47.717  1.00  0.00           C
ATOM  10314 8C21 POPE6 244      63.500  39.600  49.077  1.00  0.00           C
ATOM  10318  C33 POPE6 244      53.340  29.690  35.518  1.00  0.00           C
ATOM  10321  C34 POPE6 244      53.230  28.210  35.877  1.00  0.00           C
ATOM  10324  C35 POPE6 244      54.150  27.890  37.068  1.00  0.00           C
ATOM  10327  C36 POPE6 244      55.580  27.600  36.577  1.00  0.00           C
ATOM  10330  C37 POPE6 244      56.680  27.830  37.608  1.00  0.00           C
ATOM  10333  C38 POPE6 244      56.890  26.600  38.498  1.00  0.00           C
ATOM  10336  C39 POPE6 244      56.670  26.930  39.968  1.00  0.00           C
ATOM  10339 0C31 POPE6 244      57.790  27.820  40.548  1.00  0.00           C
ATOM  10342 1C31 POPE6 244      57.300  28.740  41.667  1.00  0.00           C
ATOM  10345 2C31 POPE6 244      58.430  29.330  42.518  1.00  0.00           C
ATOM  10348 3C31 POPE6 244      59.260  28.280  43.267  1.00  0.00           C
ATOM  10351 4C31 POPE6 244      60.240  28.900  44.268  1.00  0.00           C
ATOM  10354 5C31 POPE6 244      61.010  27.830  45.056  1.00  0.00           C
ATOM  10357 6C31 POPE6 244      61.890  28.430  46.158  1.00  0.00           C
ATOM  10361  NH3 POPE7 245      59.680 116.450  73.557  1.00  0.00           N
ATOM  10365  C12 POPE7 245      59.730 117.950  73.518  1.00  0.00           C
ATOM  10368  C11 POPE7 245      60.660 118.450  72.387  1.00  0.00           C
ATOM  10371  P   POPE7 245      62.970 117.090  72.457  1.00  0.00           P
ATOM  10372  O13 POPE7 245      62.270 115.900  72.997  1.00  0.00           O
ATOM  10373  O14 POPE7 245      64.300 117.320  73.057  1.00  0.00           O
ATOM  10374  O11 POPE7 245      63.140 116.940  70.917  1.00  0.00           O
ATOM  10375  O12 POPE7 245      62.060 118.360  72.698  1.00  0.00           O
ATOM  10376  C1  POPE7 245      62.340 117.510  69.876  1.00  0.00           C
ATOM  10379  C2  POPE7 245      63.200 117.800  68.626  1.00  0.00           C
ATOM  10381  O21 POPE7 245      62.780 117.070  67.467  1.00  0.00           O
ATOM  10382  C21 POPE7 245      61.640 117.460  66.908  1.00  0.00           C
ATOM  10383  O22 POPE7 245      60.740 118.060  67.447  1.00  0.00           O
ATOM  10384  C22 POPE7 245      61.680 117.060  65.438  1.00  0.00           C
ATOM  10387  C3  POPE7 245      64.710 117.520  68.897  1.00  0.00           C
ATOM  10390  O31 POPE7 245      65.530 117.960  67.807  1.00  0.00           O
ATOM  10391  C31 POPE7 245      66.470 117.130  67.368  1.00  0.00           C
ATOM  10392  O32 POPE7 245      66.740 116.040  67.838  1.00  0.00           O
ATOM  10393  C32 POPE7 245      67.150 117.760  66.128  1.00  0.00           C
ATOM  10396  C23 POPE7 245      60.990 118.060  64.497  1.00  0.00           C
ATOM  10399  C24 POPE7 245      61.380 117.820  63.037  1.00  0.00           C
ATOM  10402  C25 POPE7 245      60.610 118.770  62.118  1.00  0.00           C
ATOM  10405  C26 POPE7 245      61.090 118.790  60.667  1.00  0.00           C
ATOM  10408  C27 POPE7 245      60.270 119.810  59.868  1.00  0.00           C
ATOM  10411  C28 POPE7 245      60.910 120.190  58.528  1.00  0.00           C
ATOM  10414  C29 POPE7 245      60.060 121.210  57.827  1.00  0.00           C
ATOM  10416 0C21 POPE7 245      60.270 121.680  56.588  1.00  0.00           C
ATOM  10418 1C21 POPE7 245      61.410 121.280  55.677  1.00  0.00           C
ATOM  10421 2C21 POPE7 245      62.120 122.520  55.088  1.00  0.00           C
ATOM  10424 3C21 POPE7 245      63.100 122.120  53.978  1.00  0.00           C
ATOM  10427 4C21 POPE7 245      63.750 123.310  53.258  1.00  0.00           C
ATOM  10430 5C21 POPE7 245      62.780 124.140  52.397  1.00  0.00           C
ATOM  10433 6C21 POPE7 245      62.130 123.370  51.228  1.00  0.00           C
ATOM  10436 7C21 POPE7 245      61.350 124.300  50.288  1.00  0.00           C
ATOM  10439 8C21 POPE7 245      60.620 123.550  49.158  1.00  0.00           C
ATOM  10443  C33 POPE7 245      67.270 119.310  66.128  1.00  0.00           C
ATOM  10446  C34 POPE7 245      67.780 119.940  64.817  1.00  0.00           C
ATOM  10449  C35 POPE7 245      66.870 119.800  63.577  1.00  0.00           C
ATOM  10452  C36 POPE7 245      65.650 120.740  63.577  1.00  0.00           C
ATOM  10455  C37 POPE7 245      64.620 120.420  62.486  1.00  0.00           C
ATOM  10458  C38 POPE7 245      64.910 121.100  61.138  1.00  0.00           C
ATOM  10461  C39 POPE7 245      65.810 120.280  60.208  1.00  0.00           C
ATOM  10464 0C31 POPE7 245      66.130 121.030  58.908  1.00  0.00           C
ATOM  10467 1C31 POPE7 245      66.640 120.090  57.798  1.00  0.00           C
ATOM  10470 2C31 POPE7 245      66.450 120.690  56.408  1.00  0.00           C
ATOM  10473 3C31 POPE7 245      67.200 122.010  56.188  1.00  0.00           C
ATOM  10476 4C31 POPE7 245      67.330 122.320  54.697  1.00  0.00           C
ATOM  10479 5C31 POPE7 245      67.910 123.700  54.396  1.00  0.00           C
ATOM  10482 6C31 POPE7 245      67.980 123.960  52.888  1.00  0.00           C
ATOM  10486  NH3 POPE8 246     116.020   2.200  33.757  1.00  0.00           N
ATOM  10490  C12 POPE8 246     115.140   1.160  33.088  1.00  0.00           C
ATOM  10493  C11 POPE8 246     114.580   1.620  31.708  1.00  0.00           C
ATOM  10496  P   POPE8 246     112.030   1.170  31.407  1.00  0.00           P
ATOM  10497  O13 POPE8 246     111.720   2.320  30.548  1.00  0.00           O
ATOM  10498  O14 POPE8 246     111.150  -0.030  31.337  1.00  0.00           O
ATOM  10499  O11 POPE8 246     112.130   1.650  32.908  1.00  0.00           O
ATOM  10500  O12 POPE8 246     113.540   0.750  31.198  1.00  0.00           O
ATOM  10501  C1  POPE8 246     111.280   1.060  33.888  1.00  0.00           C
ATOM  10504  C2  POPE8 246     111.770   1.350  35.318  1.00  0.00           C
ATOM  10506  O21 POPE8 246     110.650   1.240  36.218  1.00  0.00           O
ATOM  10507  C21 POPE8 246     110.470   0.040  36.738  1.00  0.00           C
ATOM  10508  O22 POPE8 246     111.140  -0.950  36.507  1.00  0.00           O
ATOM  10509  C22 POPE8 246     109.280   0.100  37.698  1.00  0.00           C
ATOM  10512  C3  POPE8 246     112.410   2.760  35.467  1.00  0.00           C
ATOM  10515  O31 POPE8 246     112.630   3.160  36.838  1.00  0.00           O
ATOM  10516  C31 POPE8 246     113.380   2.340  37.548  1.00  0.00           C
ATOM  10517  O32 POPE8 246     114.070   1.440  37.118  1.00  0.00           O
ATOM  10518  C32 POPE8 246     113.150   2.640  39.028  1.00  0.00           C
ATOM  10521  C23 POPE8 246     109.350  -1.030  38.757  1.00  0.00           C
ATOM  10524  C24 POPE8 246     108.760  -0.620  40.118  1.00  0.00           C
ATOM  10527  C25 POPE8 246     109.640   0.380  40.877  1.00  0.00           C
ATOM  10530  C26 POPE8 246     109.080   0.740  42.268  1.00  0.00           C
ATOM  10533  C27 POPE8 246     110.000   1.720  43.018  1.00  0.00           C
ATOM  10536  C28 POPE8 246     109.350   2.400  44.237  1.00  0.00           C
ATOM  10539  C29 POPE8 246     108.890   1.440  45.298  1.00  0.00           C
ATOM  10541 0C21 POPE8 246     109.590   1.030  46.368  1.00  0.00           C
ATOM  10543 1C21 POPE8 246     111.010   1.400  46.728  1.00  0.00           C
ATOM  10546 2C21 POPE8 246     111.060   2.390  47.908  1.00  0.00           C
ATOM  10549 3C21 POPE8 246     112.480   2.630  48.438  1.00  0.00           C
ATOM  10552 4C21 POPE8 246     112.550   3.770  49.458  1.00  0.00           C
ATOM  10555 5C21 POPE8 246     113.550   3.490  50.588  1.00  0.00           C
ATOM  10558 6C21 POPE8 246     112.920   2.820  51.807  1.00  0.00           C
ATOM  10561 7C21 POPE8 246     113.960   2.520  52.888  1.00  0.00           C
ATOM  10564 8C21 POPE8 246     113.360   1.970  54.188  1.00  0.00           C
ATOM  10568  C33 POPE8 246     113.490   1.420  39.908  1.00  0.00           C
ATOM  10571  C34 POPE8 246     113.080   1.670  41.357  1.00  0.00           C
ATOM  10574  C35 POPE8 246     114.150   2.390  42.178  1.00  0.00           C
ATOM  10577  C36 POPE8 246     113.590   3.040  43.448  1.00  0.00           C
ATOM  10580  C37 POPE8 246     112.970   4.410  43.138  1.00  0.00           C
ATOM  10583  C38 POPE8 246     112.520   5.200  44.377  1.00  0.00           C
ATOM  10586  C39 POPE8 246     113.580   5.380  45.478  1.00  0.00           C
ATOM  10589 0C31 POPE8 246     114.860   6.100  45.007  1.00  0.00           C
ATOM  10592 1C31 POPE8 246     116.030   6.020  45.998  1.00  0.00           C
ATOM  10595 2C31 POPE8 246     115.980   7.030  47.168  1.00  0.00           C
ATOM  10598 3C31 POPE8 246     115.160   6.580  48.387  1.00  0.00           C
ATOM  10601 4C31 POPE8 246     115.500   7.420  49.627  1.00  0.00           C
ATOM  10604 5C31 POPE8 246     114.330   7.550  50.618  1.00  0.00           C
ATOM  10607 6C31 POPE8 246     114.660   8.400  51.847  1.00  0.00           C
ATOM  10611  NH3 POPE9 247      27.330   6.930  73.238  1.00  0.00           N
ATOM  10615  C12 POPE9 247      27.000   5.830  74.197  1.00  0.00           C
ATOM  10618  C11 POPE9 247      28.050   5.850  75.326  1.00  0.00           C
ATOM  10621  P   POPE9 247      30.100   4.900  73.998  1.00  0.00           P
ATOM  10622  O13 POPE9 247      31.570   4.980  74.197  1.00  0.00           O
ATOM  10623  O14 POPE9 247      29.430   3.630  74.337  1.00  0.00           O
ATOM  10624  O11 POPE9 247      29.620   5.320  72.558  1.00  0.00           O
ATOM  10625  O12 POPE9 247      29.380   6.020  74.838  1.00  0.00           O
ATOM  10626  C1  POPE9 247      30.170   6.340  71.728  1.00  0.00           C
ATOM  10629  C2  POPE9 247      30.760   5.730  70.417  1.00  0.00           C
ATOM  10631  O21 POPE9 247      30.970   6.740  69.418  1.00  0.00           O
ATOM  10632  C21 POPE9 247      29.910   7.350  68.878  1.00  0.00           C
ATOM  10633  O22 POPE9 247      28.740   7.140  69.138  1.00  0.00           O
ATOM  10634  C22 POPE9 247      30.400   8.410  67.877  1.00  0.00           C
ATOM  10637  C3  POPE9 247      30.020   4.460  69.857  1.00  0.00           C
ATOM  10640  O31 POPE9 247      30.830   3.270  69.868  1.00  0.00           O
ATOM  10641  C31 POPE9 247      31.600   2.860  68.858  1.00  0.00           C
ATOM  10642  O32 POPE9 247      32.060   1.730  68.766  1.00  0.00           O
ATOM  10643  C32 POPE9 247      31.810   3.900  67.748  1.00  0.00           C
ATOM  10646  C23 POPE9 247      29.490   8.660  66.658  1.00  0.00           C
ATOM  10649  C24 POPE9 247      29.810   7.780  65.438  1.00  0.00           C
ATOM  10652  C25 POPE9 247      31.130   8.200  64.757  1.00  0.00           C
ATOM  10655  C26 POPE9 247      31.470   7.410  63.488  1.00  0.00           C
ATOM  10658  C27 POPE9 247      32.840   7.850  62.927  1.00  0.00           C
ATOM  10661  C28 POPE9 247      33.380   6.950  61.807  1.00  0.00           C
ATOM  10664  C29 POPE9 247      32.900   7.330  60.427  1.00  0.00           C
ATOM  10666 0C21 POPE9 247      33.620   8.000  59.507  1.00  0.00           C
ATOM  10668 1C21 POPE9 247      35.000   8.590  59.697  1.00  0.00           C
ATOM  10671 2C21 POPE9 247      35.030  10.010  59.118  1.00  0.00           C
ATOM  10674 3C21 POPE9 247      36.300  10.800  59.458  1.00  0.00           C
ATOM  10677 4C21 POPE9 247      36.250  12.180  58.798  1.00  0.00           C
ATOM  10680 5C21 POPE9 247      37.400  13.100  59.197  1.00  0.00           C
ATOM  10683 6C21 POPE9 247      37.320  14.470  58.507  1.00  0.00           C
ATOM  10686 7C21 POPE9 247      38.670  15.160  58.307  1.00  0.00           C
ATOM  10689 8C21 POPE9 247      38.540  16.500  57.577  1.00  0.00           C
ATOM  10693  C33 POPE9 247      32.980   3.560  66.787  1.00  0.00           C
ATOM  10696  C34 POPE9 247      32.940   4.440  65.517  1.00  0.00           C
ATOM  10699  C35 POPE9 247      34.020   4.100  64.478  1.00  0.00           C
ATOM  10702  C36 POPE9 247      35.460   4.510  64.857  1.00  0.00           C
ATOM  10705  C37 POPE9 247      35.640   6.020  65.077  1.00  0.00           C
ATOM  10708  C38 POPE9 247      37.110   6.430  65.237  1.00  0.00           C
ATOM  10711  C39 POPE9 247      37.270   7.900  65.638  1.00  0.00           C
ATOM  10714 0C31 POPE9 247      37.180   8.950  64.518  1.00  0.00           C
ATOM  10717 1C31 POPE9 247      38.450   9.040  63.667  1.00  0.00           C
ATOM  10720 2C31 POPE9 247      38.750  10.440  63.127  1.00  0.00           C
ATOM  10723 3C31 POPE9 247      40.030  10.500  62.278  1.00  0.00           C
ATOM  10726 4C31 POPE9 247      40.000   9.530  61.087  1.00  0.00           C
ATOM  10729 5C31 POPE9 247      40.900   9.960  59.917  1.00  0.00           C
ATOM  10732 6C31 POPE9 247      40.780   9.020  58.708  1.00  0.00           C
ATOM  10736  NH3 POPE  248      83.130  56.700  76.298  1.00  0.00           N
ATOM  10740  C12 POPE  248      81.840  56.240  76.926  1.00  0.00           C
ATOM  10743  C11 POPE  248      81.190  57.420  77.667  1.00  0.00           C
ATOM  10746  P   POPE  248      80.230  58.740  75.638  1.00  0.00           P
ATOM  10747  O13 POPE  248      78.970  58.010  75.898  1.00  0.00           O
ATOM  10748  O14 POPE  248      80.190  60.110  75.077  1.00  0.00           O
ATOM  10749  O11 POPE  248      81.060  57.850  74.628  1.00  0.00           O
ATOM  10750  O12 POPE  248      81.190  58.610  76.878  1.00  0.00           O
ATOM  10751  C1  POPE  248      80.320  57.330  73.507  1.00  0.00           C
ATOM  10754  C2  POPE  248      81.270  56.550  72.587  1.00  0.00           C
ATOM  10756  O21 POPE  248      81.110  57.070  71.257  1.00  0.00           O
ATOM  10757  C21 POPE  248      82.200  56.920  70.536  1.00  0.00           C
ATOM  10758  O22 POPE  248      83.320  56.720  70.986  1.00  0.00           O
ATOM  10759  C22 POPE  248      81.860  56.920  69.057  1.00  0.00           C
ATOM  10762  C3  POPE  248      81.050  55.000  72.597  1.00  0.00           C
ATOM  10765  O31 POPE  248      81.880  54.360  71.598  1.00  0.00           O
ATOM  10766  C31 POPE  248      81.690  53.060  71.407  1.00  0.00           C
ATOM  10767  O32 POPE  248      81.130  52.320  72.207  1.00  0.00           O
ATOM  10768  C32 POPE  248      82.150  52.670  69.997  1.00  0.00           C
ATOM  10771  C23 POPE  248      83.100  56.520  68.257  1.00  0.00           C
ATOM  10774  C24 POPE  248      82.910  56.530  66.738  1.00  0.00           C
ATOM  10777  C25 POPE  248      84.280  56.360  66.058  1.00  0.00           C
ATOM  10780  C26 POPE  248      84.290  55.320  64.938  1.00  0.00           C
ATOM  10783  C27 POPE  248      84.290  55.960  63.548  1.00  0.00           C
ATOM  10786  C28 POPE  248      84.170  54.910  62.428  1.00  0.00           C
ATOM  10789  C29 POPE  248      84.150  55.580  61.077  1.00  0.00           C
ATOM  10791 0C21 POPE  248      84.710  55.120  59.948  1.00  0.00           C
ATOM  10793 1C21 POPE  248      85.480  53.840  59.767  1.00  0.00           C
ATOM  10796 2C21 POPE  248      84.620  52.680  59.258  1.00  0.00           C
ATOM  10799 3C21 POPE  248      85.470  51.410  59.048  1.00  0.00           C
ATOM  10802 4C21 POPE  248      84.650  50.120  58.978  1.00  0.00           C
ATOM  10805 5C21 POPE  248      84.420  49.600  57.548  1.00  0.00           C
ATOM  10808 6C21 POPE  248      85.600  48.800  56.978  1.00  0.00           C
ATOM  10811 7C21 POPE  248      85.300  48.230  55.588  1.00  0.00           C
ATOM  10814 8C21 POPE  248      86.080  46.960  55.257  1.00  0.00           C
ATOM  10818  C33 POPE  248      80.960  52.900  69.048  1.00  0.00           C
ATOM  10821  C34 POPE  248      81.270  52.910  67.537  1.00  0.00           C
ATOM  10824  C35 POPE  248      80.120  53.610  66.787  1.00  0.00           C
ATOM  10827  C36 POPE  248      80.080  53.360  65.277  1.00  0.00           C
ATOM  10830  C37 POPE  248      78.910  54.070  64.567  1.00  0.00           C
ATOM  10833  C38 POPE  248      78.740  53.590  63.118  1.00  0.00           C
ATOM  10836  C39 POPE  248      77.440  54.040  62.428  1.00  0.00           C
ATOM  10839 0C31 POPE  248      77.570  55.380  61.697  1.00  0.00           C
ATOM  10842 1C31 POPE  248      76.290  55.770  60.928  1.00  0.00           C
ATOM  10845 2C31 POPE  248      76.520  56.940  59.958  1.00  0.00           C
ATOM  10848 3C31 POPE  248      77.030  56.510  58.577  1.00  0.00           C
ATOM  10851 4C31 POPE  248      75.910  56.080  57.608  1.00  0.00           C
ATOM  10854 5C31 POPE  248      76.400  56.000  56.158  1.00  0.00           C
ATOM  10857 6C31 POPE  248      75.260  56.080  55.128  1.00  0.00           C
ATOM  10861  NH3 POPE  249      58.930  32.540  25.998  1.00  0.00           N
ATOM  10865  C12 POPE  249      60.250  32.110  25.458  1.00  0.00           C
ATOM  10868  C11 POPE  249      61.040  33.380  25.077  1.00  0.00           C
ATOM  10871  P   POPE  249      61.020  35.910  25.618  1.00  0.00           P
ATOM  10872  O13 POPE  249      62.350  36.080  24.978  1.00  0.00           O
ATOM  10873  O14 POPE  249      59.800  36.270  24.868  1.00  0.00           O
ATOM  10874  O11 POPE  249      60.940  36.780  26.958  1.00  0.00           O
ATOM  10875  O12 POPE  249      60.850  34.410  26.068  1.00  0.00           O
ATOM  10876  C1  POPE  249      61.830  36.590  28.058  1.00  0.00           C
ATOM  10879  C2  POPE  249      61.080  36.870  29.398  1.00  0.00           C
ATOM  10881  O21 POPE  249      61.720  36.270  30.538  1.00  0.00           O
ATOM  10882  C21 POPE  249      62.880  36.780  30.908  1.00  0.00           C
ATOM  10883  O22 POPE  249      63.590  37.530  30.258  1.00  0.00           O
ATOM  10884  C22 POPE  249      63.160  36.310  32.347  1.00  0.00           C
ATOM  10887  C3  POPE  249      59.630  36.320  29.338  1.00  0.00           C
ATOM  10890  O31 POPE  249      59.080  35.940  30.628  1.00  0.00           O
ATOM  10891  C31 POPE  249      58.880  36.950  31.467  1.00  0.00           C
ATOM  10892  O32 POPE  249      58.920  38.140  31.178  1.00  0.00           O
ATOM  10893  C32 POPE  249      58.510  36.370  32.838  1.00  0.00           C
ATOM  10896  C23 POPE  249      62.690  37.300  33.438  1.00  0.00           C
ATOM  10899  C24 POPE  249      62.650  36.650  34.828  1.00  0.00           C
ATOM  10902  C25 POPE  249      62.810  37.690  35.958  1.00  0.00           C
ATOM  10905  C26 POPE  249      62.860  37.060  37.357  1.00  0.00           C
ATOM  10908  C27 POPE  249      63.150  38.100  38.458  1.00  0.00           C
ATOM  10911  C28 POPE  249      63.010  37.560  39.898  1.00  0.00           C
ATOM  10914  C29 POPE  249      64.100  36.580  40.278  1.00  0.00           C
ATOM  10916 0C21 POPE  249      64.660  36.460  41.497  1.00  0.00           C
ATOM  10918 1C21 POPE  249      64.290  37.240  42.738  1.00  0.00           C
ATOM  10921 2C21 POPE  249      65.200  38.460  42.967  1.00  0.00           C
ATOM  10924 3C21 POPE  249      64.820  39.250  44.228  1.00  0.00           C
ATOM  10927 4C21 POPE  249      65.570  40.580  44.357  1.00  0.00           C
ATOM  10930 5C21 POPE  249      65.000  41.670  43.428  1.00  0.00           C
ATOM  10933 6C21 POPE  249      65.890  42.910  43.317  1.00  0.00           C
ATOM  10936 7C21 POPE  249      65.340  43.920  42.308  1.00  0.00           C
ATOM  10939 8C21 POPE  249      66.380  44.930  41.826  1.00  0.00           C
ATOM  10943  C33 POPE  249      58.530  37.430  33.967  1.00  0.00           C
ATOM  10946  C34 POPE  249      58.410  36.810  35.377  1.00  0.00           C
ATOM  10949  C35 POPE  249      57.070  37.060  36.088  1.00  0.00           C
ATOM  10952  C36 POPE  249      57.200  36.730  37.577  1.00  0.00           C
ATOM  10955  C37 POPE  249      55.920  36.900  38.418  1.00  0.00           C
ATOM  10958  C38 POPE  249      56.230  36.560  39.888  1.00  0.00           C
ATOM  10961  C39 POPE  249      55.020  36.550  40.828  1.00  0.00           C
ATOM  10964 0C31 POPE  249      54.730  37.890  41.518  1.00  0.00           C
ATOM  10967 1C31 POPE  249      53.630  37.730  42.568  1.00  0.00           C
ATOM  10970 2C31 POPE  249      53.380  38.970  43.438  1.00  0.00           C
ATOM  10973 3C31 POPE  249      52.090  38.840  44.268  1.00  0.00           C
ATOM  10976 4C31 POPE  249      52.130  37.740  45.347  1.00  0.00           C
ATOM  10979 5C31 POPE  249      50.730  37.270  45.758  1.00  0.00           C
ATOM  10982 6C31 POPE  249      50.710  36.520  47.087  1.00  0.00           C
ATOM  10986  NH3 POPE  250      24.560   6.880  33.538  1.00  0.00           N
ATOM  10990  C12 POPE  250      26.050   7.090  33.588  1.00  0.00           C
ATOM  10993  C11 POPE  250      26.790   6.310  32.478  1.00  0.00           C
ATOM  10996  P   POPE  250      25.840   3.890  32.807  1.00  0.00           P
ATOM  10997  O13 POPE  250      24.880   4.270  31.748  1.00  0.00           O
ATOM  10998  O14 POPE  250      26.400   2.520  32.807  1.00  0.00           O
ATOM  10999  O11 POPE  250      25.250   4.270  34.228  1.00  0.00           O
ATOM  11000  O12 POPE  250      27.020   4.940  32.768  1.00  0.00           O
ATOM  11001  C1  POPE  250      26.100   4.190  35.377  1.00  0.00           C
ATOM  11004  C2  POPE  250      26.010   2.780  36.048  1.00  0.00           C
ATOM  11006  O21 POPE  250      25.150   2.770  37.198  1.00  0.00           O
ATOM  11007  C21 POPE  250      25.460   3.570  38.198  1.00  0.00           C
ATOM  11008  O22 POPE  250      26.500   4.200  38.327  1.00  0.00           O
ATOM  11009  C22 POPE  250      24.350   3.550  39.228  1.00  0.00           C
ATOM  11012  C3  POPE  250      27.400   2.120  36.288  1.00  0.00           C
ATOM  11015  O31 POPE  250      27.280   0.720  36.568  1.00  0.00           O
ATOM  11016  C31 POPE  250      27.470   0.120  37.737  1.00  0.00           C
ATOM  11017  O32 POPE  250      27.460  -1.100  37.888  1.00  0.00           O
ATOM  11018  C32 POPE  250      27.750   1.020  38.948  1.00  0.00           C
ATOM  11021  C23 POPE  250      24.760   4.140  40.597  1.00  0.00           C
ATOM  11024  C24 POPE  250      23.520   4.290  41.478  1.00  0.00           C
ATOM  11027  C25 POPE  250      23.760   4.740  42.928  1.00  0.00           C
ATOM  11030  C26 POPE  250      22.400   5.110  43.538  1.00  0.00           C
ATOM  11033  C27 POPE  250      22.350   5.300  45.056  1.00  0.00           C
ATOM  11036  C28 POPE  250      20.890   5.260  45.528  1.00  0.00           C
ATOM  11039  C29 POPE  250      20.700   5.420  47.017  1.00  0.00           C
ATOM  11041 0C21 POPE  250      20.190   6.500  47.628  1.00  0.00           C
ATOM  11043 1C21 POPE  250      19.790   7.780  46.917  1.00  0.00           C
ATOM  11046 2C21 POPE  250      18.340   7.830  46.448  1.00  0.00           C
ATOM  11049 3C21 POPE  250      18.000   9.210  45.887  1.00  0.00           C
ATOM  11052 4C21 POPE  250      16.820   9.190  44.908  1.00  0.00           C
ATOM  11055 5C21 POPE  250      15.520   8.620  45.498  1.00  0.00           C
ATOM  11058 6C21 POPE  250      14.440   8.520  44.408  1.00  0.00           C
ATOM  11061 7C21 POPE  250      13.150   7.850  44.868  1.00  0.00           C
ATOM  11064 8C21 POPE  250      12.120   7.760  43.736  1.00  0.00           C
ATOM  11068  C33 POPE  250      27.020   0.470  40.198  1.00  0.00           C
ATOM  11071  C34 POPE  250      27.400   1.150  41.518  1.00  0.00           C
ATOM  11074  C35 POPE  250      26.340   0.790  42.568  1.00  0.00           C
ATOM  11077  C36 POPE  250      26.740   1.080  44.018  1.00  0.00           C
ATOM  11080  C37 POPE  250      25.510   0.920  44.938  1.00  0.00           C
ATOM  11083  C38 POPE  250      25.790   1.160  46.417  1.00  0.00           C
ATOM  11086  C39 POPE  250      26.850   0.230  47.008  1.00  0.00           C
ATOM  11089 0C31 POPE  250      26.970   0.420  48.527  1.00  0.00           C
ATOM  11092 1C31 POPE  250      28.260  -0.170  49.108  1.00  0.00           C
ATOM  11095 2C31 POPE  250      28.440   0.110  50.607  1.00  0.00           C
ATOM  11098 3C31 POPE  250      28.450   1.610  50.957  1.00  0.00           C
ATOM  11101 4C31 POPE  250      28.700   1.870  52.448  1.00  0.00           C
ATOM  11104 5C31 POPE  250      28.510   3.340  52.817  1.00  0.00           C
ATOM  11107 6C31 POPE  250      28.930   3.690  54.237  1.00  0.00           C
ATOM  11111  NH3 POPE  251     106.930  10.950  77.447  1.00  0.00           N
ATOM  11115  C12 POPE  251     106.140   9.790  77.978  1.00  0.00           C
ATOM  11118  C11 POPE  251     106.240   8.640  76.967  1.00  0.00           C
ATOM  11121  P   POPE  251     106.620   6.220  77.877  1.00  0.00           P
ATOM  11122  O13 POPE  251     107.970   6.710  78.176  1.00  0.00           O
ATOM  11123  O14 POPE  251     105.920   5.430  78.917  1.00  0.00           O
ATOM  11124  O11 POPE  251     106.690   5.310  76.557  1.00  0.00           O
ATOM  11125  O12 POPE  251     105.660   7.440  77.457  1.00  0.00           O
ATOM  11126  C1  POPE  251     106.960   5.860  75.257  1.00  0.00           C
ATOM  11129  C2  POPE  251     105.650   6.160  74.467  1.00  0.00           C
ATOM  11131  O21 POPE  251     104.860   4.980  74.388  1.00  0.00           O
ATOM  11132  C21 POPE  251     105.110   4.110  73.457  1.00  0.00           C
ATOM  11133  O22 POPE  251     106.120   3.970  72.777  1.00  0.00           O
ATOM  11134  C22 POPE  251     103.870   3.320  73.147  1.00  0.00           C
ATOM  11137  C3  POPE  251     105.840   6.880  73.087  1.00  0.00           C
ATOM  11140  O31 POPE  251     104.630   6.820  72.278  1.00  0.00           O
ATOM  11141  C31 POPE  251     104.570   7.720  71.287  1.00  0.00           C
ATOM  11142  O32 POPE  251     105.470   8.480  70.997  1.00  0.00           O
ATOM  11143  C32 POPE  251     103.240   7.580  70.507  1.00  0.00           C
ATOM  11146  C23 POPE  251     103.120   4.110  72.067  1.00  0.00           C
ATOM  11149  C24 POPE  251     102.150   3.300  71.228  1.00  0.00           C
ATOM  11152  C25 POPE  251     102.760   2.550  70.048  1.00  0.00           C
ATOM  11155  C26 POPE  251     103.070   1.100  70.377  1.00  0.00           C
ATOM  11158  C27 POPE  251     104.140   0.510  69.448  1.00  0.00           C
ATOM  11161  C28 POPE  251     104.380  -0.970  69.736  1.00  0.00           C
ATOM  11164  C29 POPE  251     103.240  -1.790  69.197  1.00  0.00           C
ATOM  11166 0C21 POPE  251     102.990  -3.080  69.488  1.00  0.00           C
ATOM  11168 1C21 POPE  251     103.800  -3.940  70.408  1.00  0.00           C
ATOM  11171 2C21 POPE  251     104.700  -4.880  69.598  1.00  0.00           C
ATOM  11174 3C21 POPE  251     103.920  -6.000  68.887  1.00  0.00           C
ATOM  11177 4C21 POPE  251     104.840  -7.160  68.486  1.00  0.00           C
ATOM  11180 5C21 POPE  251     104.090  -8.350  67.877  1.00  0.00           C
ATOM  11183 6C21 POPE  251     104.970  -9.220  66.967  1.00  0.00           C
ATOM  11186 7C21 POPE  251     104.200 -10.420  66.408  1.00  0.00           C
ATOM  11189 8C21 POPE  251     104.930 -11.180  65.287  1.00  0.00           C
ATOM  11193  C33 POPE  251     103.360   7.980  69.018  1.00  0.00           C
ATOM  11196  C34 POPE  251     102.080   7.710  68.188  1.00  0.00           C
ATOM  11199  C35 POPE  251     102.210   8.150  66.717  1.00  0.00           C
ATOM  11202  C36 POPE  251     100.940   7.900  65.878  1.00  0.00           C
ATOM  11205  C37 POPE  251     100.840   8.830  64.648  1.00  0.00           C
ATOM  11208  C38 POPE  251      99.750   8.400  63.638  1.00  0.00           C
ATOM  11211  C39 POPE  251      99.420   9.480  62.597  1.00  0.00           C
ATOM  11214 0C31 POPE  251      98.360   9.050  61.557  1.00  0.00           C
ATOM  11217 1C31 POPE  251      97.860  10.230  60.708  1.00  0.00           C
ATOM  11220 2C31 POPE  251      96.760   9.870  59.688  1.00  0.00           C
ATOM  11223 3C31 POPE  251      97.270   9.320  58.338  1.00  0.00           C
ATOM  11226 4C31 POPE  251      98.270  10.240  57.618  1.00  0.00           C
ATOM  11229 5C31 POPE  251      98.330  10.000  56.108  1.00  0.00           C
ATOM  11232 6C31 POPE  251      99.540  10.650  55.427  1.00  0.00           C
ATOM  11236  NH3 POPE  252      25.170  36.150  69.337  1.00  0.00           N
ATOM  11240  C12 POPE  252      26.120  35.570  68.317  1.00  0.00           C
ATOM  11243  C11 POPE  252      27.190  34.800  69.107  1.00  0.00           C
ATOM  11246  P   POPE  252      29.270  33.370  69.098  1.00  0.00           P
ATOM  11247  O13 POPE  252      29.660  34.180  70.268  1.00  0.00           O
ATOM  11248  O14 POPE  252      28.730  32.040  69.458  1.00  0.00           O
ATOM  11249  O11 POPE  252      30.460  33.220  68.077  1.00  0.00           O
ATOM  11250  O12 POPE  252      28.140  34.140  68.278  1.00  0.00           O
ATOM  11251  C1  POPE  252      30.600  34.030  66.908  1.00  0.00           C
ATOM  11254  C2  POPE  252      31.200  33.200  65.738  1.00  0.00           C
ATOM  11256  O21 POPE  252      30.990  33.900  64.497  1.00  0.00           O
ATOM  11257  C21 POPE  252      31.730  34.950  64.257  1.00  0.00           C
ATOM  11258  O22 POPE  252      32.620  35.400  64.967  1.00  0.00           O
ATOM  11259  C22 POPE  252      31.350  35.500  62.877  1.00  0.00           C
ATOM  11262  C3  POPE  252      30.530  31.800  65.607  1.00  0.00           C
ATOM  11265  O31 POPE  252      30.920  31.130  64.368  1.00  0.00           O
ATOM  11266  C31 POPE  252      29.950  30.860  63.498  1.00  0.00           C
ATOM  11267  O32 POPE  252      28.760  31.060  63.678  1.00  0.00           O
ATOM  11268  C32 POPE  252      30.520  30.290  62.197  1.00  0.00           C
ATOM  11271  C23 POPE  252      31.560  34.460  61.747  1.00  0.00           C
ATOM  11274  C24 POPE  252      30.660  34.650  60.528  1.00  0.00           C
ATOM  11277  C25 POPE  252      30.790  33.460  59.548  1.00  0.00           C
ATOM  11280  C26 POPE  252      29.840  33.490  58.348  1.00  0.00           C
ATOM  11283  C27 POPE  252      29.860  32.150  57.597  1.00  0.00           C
ATOM  11286  C28 POPE  252      29.040  32.120  56.287  1.00  0.00           C
ATOM  11289  C29 POPE  252      29.680  32.880  55.158  1.00  0.00           C
ATOM  11291 0C21 POPE  252      29.020  33.520  54.158  1.00  0.00           C
ATOM  11293 1C21 POPE  252      27.530  33.570  53.967  1.00  0.00           C
ATOM  11296 2C21 POPE  252      26.980  35.000  53.748  1.00  0.00           C
ATOM  11299 3C21 POPE  252      27.480  35.670  52.467  1.00  0.00           C
ATOM  11302 4C21 POPE  252      26.430  36.570  51.807  1.00  0.00           C
ATOM  11305 5C21 POPE  252      25.990  37.780  52.647  1.00  0.00           C
ATOM  11308 6C21 POPE  252      27.000  38.940  52.607  1.00  0.00           C
ATOM  11311 7C21 POPE  252      26.360  40.270  53.028  1.00  0.00           C
ATOM  11314 8C21 POPE  252      27.320  41.450  52.897  1.00  0.00           C
ATOM  11318  C33 POPE  252      29.370  29.840  61.257  1.00  0.00           C
ATOM  11321  C34 POPE  252      29.860  29.010  60.056  1.00  0.00           C
ATOM  11324  C35 POPE  252      28.720  28.470  59.167  1.00  0.00           C
ATOM  11327  C36 POPE  252      27.770  27.500  59.897  1.00  0.00           C
ATOM  11330  C37 POPE  252      26.900  26.650  58.948  1.00  0.00           C
ATOM  11333  C38 POPE  252      25.850  25.800  59.678  1.00  0.00           C
ATOM  11336  C39 POPE  252      24.540  25.560  58.897  1.00  0.00           C
ATOM  11339 0C31 POPE  252      24.730  24.940  57.507  1.00  0.00           C
ATOM  11342 1C31 POPE  252      23.430  24.420  56.868  1.00  0.00           C
ATOM  11345 2C31 POPE  252      22.390  25.500  56.487  1.00  0.00           C
ATOM  11348 3C31 POPE  252      21.200  25.590  57.458  1.00  0.00           C
ATOM  11351 4C31 POPE  252      20.120  26.580  56.968  1.00  0.00           C
ATOM  11354 5C31 POPE  252      19.020  26.820  58.017  1.00  0.00           C
ATOM  11357 6C31 POPE  252      17.990  27.880  57.608  1.00  0.00           C
ATOM  11361  NH3 POPE  253      19.320   5.950  31.628  1.00  0.00           N
ATOM  11365  C12 POPE  253      19.180   6.510  33.018  1.00  0.00           C
ATOM  11368  C11 POPE  253      18.180   7.660  33.028  1.00  0.00           C
ATOM  11371  P   POPE  253      17.260   9.560  34.478  1.00  0.00           P
ATOM  11372  O13 POPE  253      17.280  10.300  33.198  1.00  0.00           O
ATOM  11373  O14 POPE  253      15.920   9.180  34.948  1.00  0.00           O
ATOM  11374  O11 POPE  253      18.010  10.410  35.588  1.00  0.00           O
ATOM  11375  O12 POPE  253      18.140   8.250  34.326  1.00  0.00           O
ATOM  11376  C1  POPE  253      19.170   9.920  36.278  1.00  0.00           C
ATOM  11379  C2  POPE  253      18.840   9.150  37.608  1.00  0.00           C
ATOM  11381  O21 POPE  253      19.940   9.260  38.537  1.00  0.00           O
ATOM  11382  C21 POPE  253      21.100   8.750  38.118  1.00  0.00           C
ATOM  11383  O22 POPE  253      21.270   8.110  37.098  1.00  0.00           O
ATOM  11384  C22 POPE  253      22.230   9.100  39.088  1.00  0.00           C
ATOM  11387  C3  POPE  253      18.340   7.670  37.388  1.00  0.00           C
ATOM  11390  O31 POPE  253      18.270   6.830  38.568  1.00  0.00           O
ATOM  11391  C31 POPE  253      17.260   7.130  39.396  1.00  0.00           C
ATOM  11392  O32 POPE  253      16.570   8.120  39.338  1.00  0.00           O
ATOM  11393  C32 POPE  253      17.100   6.030  40.448  1.00  0.00           C
ATOM  11396  C23 POPE  253      22.280   8.220  40.358  1.00  0.00           C
ATOM  11399  C24 POPE  253      23.710   8.090  40.918  1.00  0.00           C
ATOM  11402  C25 POPE  253      24.180   9.290  41.748  1.00  0.00           C
ATOM  11405  C26 POPE  253      23.730   9.240  43.218  1.00  0.00           C
ATOM  11408  C27 POPE  253      24.240  10.460  44.007  1.00  0.00           C
ATOM  11411  C28 POPE  253      24.310  10.310  45.537  1.00  0.00           C
ATOM  11414  C29 POPE  253      23.050   9.790  46.158  1.00  0.00           C
ATOM  11416 0C21 POPE  253      22.960   9.060  47.277  1.00  0.00           C
ATOM  11418 1C21 POPE  253      24.060   8.600  48.197  1.00  0.00           C
ATOM  11421 2C21 POPE  253      23.420   7.720  49.287  1.00  0.00           C
ATOM  11424 3C21 POPE  253      24.390   7.260  50.377  1.00  0.00           C
ATOM  11427 4C21 POPE  253      23.680   6.530  51.538  1.00  0.00           C
ATOM  11430 5C21 POPE  253      24.700   6.120  52.598  1.00  0.00           C
ATOM  11433 6C21 POPE  253      24.200   5.400  53.857  1.00  0.00           C
ATOM  11436 7C21 POPE  253      25.380   4.690  54.538  1.00  0.00           C
ATOM  11439 8C21 POPE  253      25.250   4.450  56.038  1.00  0.00           C
ATOM  11443  C33 POPE  253      16.020   6.450  41.478  1.00  0.00           C
ATOM  11446  C34 POPE  253      15.630   5.350  42.467  1.00  0.00           C
ATOM  11449  C35 POPE  253      16.660   5.090  43.577  1.00  0.00           C
ATOM  11452  C36 POPE  253      16.040   4.280  44.718  1.00  0.00           C
ATOM  11455  C37 POPE  253      16.950   4.080  45.948  1.00  0.00           C
ATOM  11458  C38 POPE  253      16.170   3.790  47.248  1.00  0.00           C
ATOM  11461  C39 POPE  253      15.480   5.050  47.788  1.00  0.00           C
ATOM  11464 0C31 POPE  253      14.750   4.870  49.127  1.00  0.00           C
ATOM  11467 1C31 POPE  253      13.940   6.140  49.468  1.00  0.00           C
ATOM  11470 2C31 POPE  253      13.360   6.200  50.898  1.00  0.00           C
ATOM  11473 3C31 POPE  253      12.390   5.060  51.236  1.00  0.00           C
ATOM  11476 4C31 POPE  253      11.430   5.430  52.388  1.00  0.00           C
ATOM  11479 5C31 POPE  253      10.380   4.350  52.667  1.00  0.00           C
ATOM  11482 6C31 POPE  253       9.600   4.580  53.967  1.00  0.00           C
ATOM  11486  NH3 POPE  254      17.910  99.420  72.608  1.00  0.00           N
ATOM  11490  C12 POPE  254      16.570  98.820  72.298  1.00  0.00           C
ATOM  11493  C11 POPE  254      15.460  99.590  72.997  1.00  0.00           C
ATOM  11496  P   POPE  254      13.270  99.710  71.548  1.00  0.00           P
ATOM  11497  O13 POPE  254      12.250  98.720  71.158  1.00  0.00           O
ATOM  11498  O14 POPE  254      12.810 100.990  72.107  1.00  0.00           O
ATOM  11499  O11 POPE  254      14.260 100.020  70.357  1.00  0.00           O
ATOM  11500  O12 POPE  254      14.230  99.010  72.587  1.00  0.00           O
ATOM  11501  C1  POPE  254      14.300  99.190  69.208  1.00  0.00           C
ATOM  11504  C2  POPE  254      14.730 100.000  67.958  1.00  0.00           C
ATOM  11506  O21 POPE  254      15.440  99.140  67.037  1.00  0.00           O
ATOM  11507  C21 POPE  254      14.660  98.240  66.458  1.00  0.00           C
ATOM  11508  O22 POPE  254      13.460  98.100  66.638  1.00  0.00           O
ATOM  11509  C22 POPE  254      15.450  97.450  65.417  1.00  0.00           C
ATOM  11512  C3  POPE  254      15.590 101.260  68.317  1.00  0.00           C
ATOM  11515  O31 POPE  254      16.630 101.490  67.326  1.00  0.00           O
ATOM  11516  C31 POPE  254      17.860 101.130  67.717  1.00  0.00           C
ATOM  11517  O32 POPE  254      18.190 100.850  68.847  1.00  0.00           O
ATOM  11518  C32 POPE  254      18.860 101.080  66.548  1.00  0.00           C
ATOM  11521  C23 POPE  254      14.770  97.730  64.057  1.00  0.00           C
ATOM  11524  C24 POPE  254      15.330  97.010  62.827  1.00  0.00           C
ATOM  11527  C25 POPE  254      16.780  97.430  62.556  1.00  0.00           C
ATOM  11530  C26 POPE  254      17.320  97.130  61.158  1.00  0.00           C
ATOM  11533  C27 POPE  254      18.850  97.230  61.158  1.00  0.00           C
ATOM  11536  C28 POPE  254      19.490  97.300  59.767  1.00  0.00           C
ATOM  11539  C29 POPE  254      19.380  98.680  59.167  1.00  0.00           C
ATOM  11541 0C21 POPE  254      18.640  99.040  58.107  1.00  0.00           C
ATOM  11543 1C21 POPE  254      17.720  98.150  57.308  1.00  0.00           C
ATOM  11546 2C21 POPE  254      16.310  98.740  57.158  1.00  0.00           C
ATOM  11549 3C21 POPE  254      16.260 100.000  56.287  1.00  0.00           C
ATOM  11552 4C21 POPE  254      14.840 100.410  55.898  1.00  0.00           C
ATOM  11555 5C21 POPE  254      14.060 101.110  57.018  1.00  0.00           C
ATOM  11558 6C21 POPE  254      12.630 101.420  56.557  1.00  0.00           C
ATOM  11561 7C21 POPE  254      11.850 102.340  57.518  1.00  0.00           C
ATOM  11564 8C21 POPE  254      10.400 102.530  57.067  1.00  0.00           C
ATOM  11568  C33 POPE  254      18.420 101.610  65.158  1.00  0.00           C
ATOM  11571  C34 POPE  254      19.050 102.960  64.778  1.00  0.00           C
ATOM  11574  C35 POPE  254      20.390 102.880  64.027  1.00  0.00           C
ATOM  11577  C36 POPE  254      20.370 102.100  62.708  1.00  0.00           C
ATOM  11580  C37 POPE  254      21.710 102.230  61.968  1.00  0.00           C
ATOM  11583  C38 POPE  254      21.790 101.320  60.728  1.00  0.00           C
ATOM  11586  C39 POPE  254      23.140 101.400  59.998  1.00  0.00           C
ATOM  11589 0C31 POPE  254      23.560 102.820  59.618  1.00  0.00           C
ATOM  11592 1C31 POPE  254      24.880 102.850  58.847  1.00  0.00           C
ATOM  11595 2C31 POPE  254      25.760 104.050  59.217  1.00  0.00           C
ATOM  11598 3C31 POPE  254      27.200 103.850  58.736  1.00  0.00           C
ATOM  11601 4C31 POPE  254      28.050 105.120  58.708  1.00  0.00           C
ATOM  11604 5C31 POPE  254      29.520 104.810  58.408  1.00  0.00           C
ATOM  11607 6C31 POPE  254      30.280 105.980  57.778  1.00  0.00           C
ATOM  11611  NH3 POPE  255     108.780 111.470  73.738  1.00  0.00           N
ATOM  11615  C12 POPE  255     109.970 112.190  74.286  1.00  0.00           C
ATOM  11618  C11 POPE  255     110.920 111.180  74.938  1.00  0.00           C
ATOM  11621  P   POPE  255     111.690 108.720  74.598  1.00  0.00           P
ATOM  11622  O13 POPE  255     113.150 108.780  74.876  1.00  0.00           O
ATOM  11623  O14 POPE  255     110.790 108.310  75.708  1.00  0.00           O
ATOM  11624  O11 POPE  255     111.420 107.770  73.367  1.00  0.00           O
ATOM  11625  O12 POPE  255     111.220 110.120  74.027  1.00  0.00           O
ATOM  11626  C1  POPE  255     110.210 108.000  72.637  1.00  0.00           C
ATOM  11629  C2  POPE  255     109.940 106.980  71.478  1.00  0.00           C
ATOM  11631  O21 POPE  255     111.160 106.460  70.917  1.00  0.00           O
ATOM  11632  C21 POPE  255     111.010 105.310  70.277  1.00  0.00           C
ATOM  11633  O22 POPE  255     110.070 104.530  70.388  1.00  0.00           O
ATOM  11634  C22 POPE  255     112.240 105.110  69.397  1.00  0.00           C
ATOM  11637  C3  POPE  255     109.170 107.760  70.377  1.00  0.00           C
ATOM  11640  O31 POPE  255     108.880 106.970  69.197  1.00  0.00           O
ATOM  11641  C31 POPE  255     108.020 107.640  68.427  1.00  0.00           C
ATOM  11642  O32 POPE  255     107.550 108.740  68.717  1.00  0.00           O
ATOM  11643  C32 POPE  255     107.750 106.920  67.118  1.00  0.00           C
ATOM  11646  C23 POPE  255     111.840 104.660  67.978  1.00  0.00           C
ATOM  11649  C24 POPE  255     111.450 105.850  67.098  1.00  0.00           C
ATOM  11652  C25 POPE  255     110.950 105.470  65.708  1.00  0.00           C
ATOM  11655  C26 POPE  255     112.060 104.940  64.798  1.00  0.00           C
ATOM  11658  C27 POPE  255     111.700 103.600  64.138  1.00  0.00           C
ATOM  11661  C28 POPE  255     112.940 102.840  63.638  1.00  0.00           C
ATOM  11664  C29 POPE  255     113.620 103.470  62.448  1.00  0.00           C
ATOM  11666 0C21 POPE  255     113.570 103.010  61.188  1.00  0.00           C
ATOM  11668 1C21 POPE  255     112.790 101.810  60.698  1.00  0.00           C
ATOM  11671 2C21 POPE  255     113.440 101.080  59.497  1.00  0.00           C
ATOM  11674 3C21 POPE  255     113.410 101.890  58.198  1.00  0.00           C
ATOM  11677 4C21 POPE  255     113.550 101.040  56.927  1.00  0.00           C
ATOM  11680 5C21 POPE  255     112.270 100.260  56.597  1.00  0.00           C
ATOM  11683 6C21 POPE  255     112.390  99.320  55.388  1.00  0.00           C
ATOM  11686 7C21 POPE  255     111.180  98.370  55.278  1.00  0.00           C
ATOM  11689 8C21 POPE  255     111.510  97.010  54.668  1.00  0.00           C
ATOM  11693  C33 POPE  255     107.930 107.920  65.957  1.00  0.00           C
ATOM  11696  C34 POPE  255     107.370 107.450  64.618  1.00  0.00           C
ATOM  11699  C35 POPE  255     107.340 108.590  63.587  1.00  0.00           C
ATOM  11702  C36 POPE  255     106.590 108.190  62.318  1.00  0.00           C
ATOM  11705  C37 POPE  255     106.650 109.250  61.208  1.00  0.00           C
ATOM  11708  C38 POPE  255     106.420 108.630  59.827  1.00  0.00           C
ATOM  11711  C39 POPE  255     106.480 109.630  58.667  1.00  0.00           C
ATOM  11714 0C31 POPE  255     107.240 108.990  57.498  1.00  0.00           C
ATOM  11717 1C31 POPE  255     107.000 109.600  56.108  1.00  0.00           C
ATOM  11720 2C31 POPE  255     107.870 108.940  55.018  1.00  0.00           C
ATOM  11723 3C31 POPE  255     107.970 107.410  55.138  1.00  0.00           C
ATOM  11726 4C31 POPE  255     108.920 106.750  54.138  1.00  0.00           C
ATOM  11729 5C31 POPE  255     109.220 105.300  54.518  1.00  0.00           C
ATOM  11732 6C31 POPE  255     110.240 104.610  53.597  1.00  0.00           C
ATOM  11736  NH3 POPE  256     123.700  98.180  28.078  1.00  0.00           N
ATOM  11740  C12 POPE  256     122.440  97.720  27.368  1.00  0.00           C
ATOM  11743  C11 POPE  256     121.640  98.850  26.708  1.00  0.00           C
ATOM  11746  P   POPE  256     119.040  98.870  26.038  1.00  0.00           P
ATOM  11747  O13 POPE  256     119.040 100.050  25.157  1.00  0.00           O
ATOM  11748  O14 POPE  256     118.040  97.810  25.798  1.00  0.00           O
ATOM  11749  O11 POPE  256     118.860  99.360  27.538  1.00  0.00           O
ATOM  11750  O12 POPE  256     120.510  98.270  26.068  1.00  0.00           O
ATOM  11751  C1  POPE  256     118.640 100.740  27.857  1.00  0.00           C
ATOM  11754  C2  POPE  256     117.410 100.950  28.788  1.00  0.00           C
ATOM  11756  O21 POPE  256     117.760 102.060  29.658  1.00  0.00           O
ATOM  11757  C21 POPE  256     116.780 102.850  30.048  1.00  0.00           C
ATOM  11758  O22 POPE  256     115.600 102.750  29.778  1.00  0.00           O
ATOM  11759  C22 POPE  256     117.390 103.970  30.898  1.00  0.00           C
ATOM  11762  C3  POPE  256     117.080  99.670  29.618  1.00  0.00           C
ATOM  11765  O31 POPE  256     115.850  99.820  30.357  1.00  0.00           O
ATOM  11766  C31 POPE  256     115.890  99.710  31.667  1.00  0.00           C
ATOM  11767  O32 POPE  256     116.850  99.390  32.347  1.00  0.00           O
ATOM  11768  C32 POPE  256     114.570 100.170  32.268  1.00  0.00           C
ATOM  11771  C23 POPE  256     116.370 104.580  31.888  1.00  0.00           C
ATOM  11774  C24 POPE  256     115.990 103.600  33.008  1.00  0.00           C
ATOM  11777  C25 POPE  256     116.940 103.630  34.217  1.00  0.00           C
ATOM  11780  C26 POPE  256     116.790 104.870  35.108  1.00  0.00           C
ATOM  11783  C27 POPE  256     117.720 104.790  36.327  1.00  0.00           C
ATOM  11786  C28 POPE  256     117.740 106.050  37.217  1.00  0.00           C
ATOM  11789  C29 POPE  256     118.410 107.250  36.577  1.00  0.00           C
ATOM  11791 0C21 POPE  256     117.860 108.460  36.347  1.00  0.00           C
ATOM  11793 1C21 POPE  256     116.440 108.890  36.638  1.00  0.00           C
ATOM  11796 2C21 POPE  256     116.220 109.420  38.068  1.00  0.00           C
ATOM  11799 3C21 POPE  256     116.860 110.790  38.338  1.00  0.00           C
ATOM  11802 4C21 POPE  256     116.730 111.230  39.808  1.00  0.00           C
ATOM  11805 5C21 POPE  256     115.310 111.630  40.228  1.00  0.00           C
ATOM  11808 6C21 POPE  256     114.960 111.130  41.638  1.00  0.00           C
ATOM  11811 7C21 POPE  256     113.630 111.670  42.178  1.00  0.00           C
ATOM  11814 8C21 POPE  256     113.190 110.980  43.478  1.00  0.00           C
ATOM  11818  C33 POPE  256     113.440  99.110  32.327  1.00  0.00           C
ATOM  11821  C34 POPE  256     112.370  99.570  33.327  1.00  0.00           C
ATOM  11824  C35 POPE  256     111.230  98.570  33.608  1.00  0.00           C
ATOM  11827  C36 POPE  256     110.430  99.000  34.847  1.00  0.00           C
ATOM  11830  C37 POPE  256     109.330  98.030  35.268  1.00  0.00           C
ATOM  11833  C38 POPE  256     108.640  98.480  36.577  1.00  0.00           C
ATOM  11836  C39 POPE  256     107.130  98.210  36.597  1.00  0.00           C
ATOM  11839 0C31 POPE  256     106.420  98.780  37.827  1.00  0.00           C
ATOM  11842 1C31 POPE  256     104.920  98.400  37.908  1.00  0.00           C
ATOM  11845 2C31 POPE  256     104.050  98.900  36.738  1.00  0.00           C
ATOM  11848 3C31 POPE  256     103.900 100.430  36.638  1.00  0.00           C
ATOM  11851 4C31 POPE  256     103.050 101.090  37.717  1.00  0.00           C
ATOM  11854 5C31 POPE  256     102.810 102.580  37.398  1.00  0.00           C
ATOM  11857 6C31 POPE  256     102.020 103.320  38.467  1.00  0.00           C
ATOM  11861  NH3 POPE  257      55.020  21.130  32.228  1.00  0.00           N
ATOM  11865  C12 POPE  257      54.310  22.010  31.218  1.00  0.00           C
ATOM  11868  C11 POPE  257      52.850  22.330  31.628  1.00  0.00           C
ATOM  11871  P   POPE  257      50.740  23.740  31.028  1.00  0.00           P
ATOM  11872  O13 POPE  257      50.410  25.110  30.548  1.00  0.00           O
ATOM  11873  O14 POPE  257      49.960  22.660  30.388  1.00  0.00           O
ATOM  11874  O11 POPE  257      50.600  23.650  32.577  1.00  0.00           O
ATOM  11875  O12 POPE  257      52.300  23.420  30.848  1.00  0.00           O
ATOM  11876  C1  POPE  257      49.450  23.830  33.397  1.00  0.00           C
ATOM  11879  C2  POPE  257      49.880  23.970  34.898  1.00  0.00           C
ATOM  11881  O21 POPE  257      49.190  24.990  35.638  1.00  0.00           O
ATOM  11882  C21 POPE  257      49.260  26.230  35.248  1.00  0.00           C
ATOM  11883  O22 POPE  257      49.600  26.670  34.158  1.00  0.00           O
ATOM  11884  C22 POPE  257      48.870  27.100  36.448  1.00  0.00           C
ATOM  11887  C3  POPE  257      51.410  24.170  34.978  1.00  0.00           C
ATOM  11890  O31 POPE  257      51.940  24.640  36.236  1.00  0.00           O
ATOM  11891  C31 POPE  257      52.060  23.680  37.147  1.00  0.00           C
ATOM  11892  O32 POPE  257      51.260  22.780  37.347  1.00  0.00           O
ATOM  11893  C32 POPE  257      53.420  23.850  37.818  1.00  0.00           C
ATOM  11896  C23 POPE  257      48.520  28.550  36.058  1.00  0.00           C
ATOM  11899  C24 POPE  257      48.380  29.420  37.318  1.00  0.00           C
ATOM  11902  C25 POPE  257      48.720  30.900  37.098  1.00  0.00           C
ATOM  11905  C26 POPE  257      50.180  31.110  36.647  1.00  0.00           C
ATOM  11908  C27 POPE  257      50.930  32.240  37.378  1.00  0.00           C
ATOM  11911  C28 POPE  257      51.200  31.970  38.868  1.00  0.00           C
ATOM  11914  C29 POPE  257      52.170  30.840  39.108  1.00  0.00           C
ATOM  11916 0C21 POPE  257      53.030  30.730  40.138  1.00  0.00           C
ATOM  11918 1C21 POPE  257      53.180  31.700  41.278  1.00  0.00           C
ATOM  11921 2C21 POPE  257      54.660  31.960  41.628  1.00  0.00           C
ATOM  11924 3C21 POPE  257      54.810  32.990  42.747  1.00  0.00           C
ATOM  11927 4C21 POPE  257      56.280  33.200  43.127  1.00  0.00           C
ATOM  11930 5C21 POPE  257      56.500  34.240  44.248  1.00  0.00           C
ATOM  11933 6C21 POPE  257      55.760  33.910  45.548  1.00  0.00           C
ATOM  11936 7C21 POPE  257      56.370  34.600  46.767  1.00  0.00           C
ATOM  11939 8C21 POPE  257      55.570  34.370  48.048  1.00  0.00           C
ATOM  11943  C33 POPE  257      53.610  23.080  39.138  1.00  0.00           C
ATOM  11946  C34 POPE  257      55.080  23.110  39.598  1.00  0.00           C
ATOM  11949  C35 POPE  257      55.330  22.500  40.978  1.00  0.00           C
ATOM  11952  C36 POPE  257      55.330  20.960  40.998  1.00  0.00           C
ATOM  11955  C37 POPE  257      54.930  20.380  42.358  1.00  0.00           C
ATOM  11958  C38 POPE  257      55.510  18.990  42.598  1.00  0.00           C
ATOM  11961  C39 POPE  257      54.820  18.230  43.736  1.00  0.00           C
ATOM  11964 0C31 POPE  257      55.130  18.790  45.138  1.00  0.00           C
ATOM  11967 1C31 POPE  257      54.490  17.930  46.248  1.00  0.00           C
ATOM  11970 2C31 POPE  257      55.010  18.270  47.647  1.00  0.00           C
ATOM  11973 3C31 POPE  257      54.500  19.600  48.197  1.00  0.00           C
ATOM  11976 4C31 POPE  257      54.950  19.850  49.648  1.00  0.00           C
ATOM  11979 5C31 POPE  257      54.330  21.110  50.268  1.00  0.00           C
ATOM  11982 6C31 POPE  257      54.790  21.360  51.708  1.00  0.00           C
ATOM  11986  NH3 POPE  258      49.130  15.510  32.388  1.00  0.00           N
ATOM  11990  C12 POPE  258      47.770  16.130  32.088  1.00  0.00           C
ATOM  11993  C11 POPE  258      47.220  16.880  33.317  1.00  0.00           C
ATOM  11996  P   POPE  258      46.030  18.960  34.188  1.00  0.00           P
ATOM  11997  O13 POPE  258      45.340  20.180  33.718  1.00  0.00           O
ATOM  11998  O14 POPE  258      45.270  18.010  35.028  1.00  0.00           O
ATOM  11999  O11 POPE  258      47.340  19.460  34.908  1.00  0.00           O
ATOM  12000  O12 POPE  258      46.710  18.180  32.978  1.00  0.00           O
ATOM  12001  C1  POPE  258      47.840  18.800  36.068  1.00  0.00           C
ATOM  12004  C2  POPE  258      47.150  19.280  37.378  1.00  0.00           C
ATOM  12006  O21 POPE  258      48.170  19.690  38.318  1.00  0.00           O
ATOM  12007  C21 POPE  258      48.420  20.970  38.388  1.00  0.00           C
ATOM  12008  O22 POPE  258      47.860  21.840  37.737  1.00  0.00           O
ATOM  12009  C22 POPE  258      49.430  21.180  39.538  1.00  0.00           C
ATOM  12012  C3  POPE  258      46.280  18.160  38.007  1.00  0.00           C
ATOM  12015  O31 POPE  258      45.760  18.470  39.308  1.00  0.00           O
ATOM  12016  C31 POPE  258      44.860  19.430  39.408  1.00  0.00           C
ATOM  12017  O32 POPE  258      44.370  20.070  38.498  1.00  0.00           O
ATOM  12018  C32 POPE  258      44.610  19.610  40.907  1.00  0.00           C
ATOM  12021  C23 POPE  258      49.320  22.570  40.208  1.00  0.00           C
ATOM  12024  C24 POPE  258      50.470  22.910  41.167  1.00  0.00           C
ATOM  12027  C25 POPE  258      50.220  22.510  42.628  1.00  0.00           C
ATOM  12030  C26 POPE  258      51.100  23.260  43.638  1.00  0.00           C
ATOM  12033  C27 POPE  258      52.580  23.220  43.258  1.00  0.00           C
ATOM  12036  C28 POPE  258      53.560  23.590  44.396  1.00  0.00           C
ATOM  12039  C29 POPE  258      53.420  25.020  44.858  1.00  0.00           C
ATOM  12041 0C21 POPE  258      53.320  25.450  46.128  1.00  0.00           C
ATOM  12043 1C21 POPE  258      53.310  24.600  47.378  1.00  0.00           C
[truncated: 1,756,656 more chars]
