# Supplementary material for: Characterizing Membrane Association and Periplasmic Transfer of Bacterial Lipoproteins through Molecular Dynamics Simulations
Source: Structure. 2020 Apr 7;28(4):475–487.e3. doi: 10.1016/j.str.2020.01.012 (PMC7139219; doi:10.1016/j.str.2020.01.012)
Supplement: Data S2. Final Coordinates from Simulations (A–L), Related to Figure 3 [file mmc4.zip › A-L/LOLB-5-atomistic.pdb]

TITLE     Protein
REMARK    THIS IS A SIMULATION BOX
CRYST1  128.982  128.982  133.066  90.00  90.00  90.00 P 1           1
MODEL        1
ATOM      1  N   CYSTA   1      55.126  62.546  70.178  1.00  0.00           N
ATOM      3  CA  CYSTA   1      55.336  61.846  71.438  1.00  0.00           C
ATOM      5  C   CYSTA   1      54.206  61.916  72.478  1.00  0.00           C
ATOM      6  O   CYSTA   1      53.826  60.876  73.018  1.00  0.00           O
ATOM      7  CB  CYSTA   1      56.736  62.066  72.118  1.00  0.00           C
ATOM     10  SG  CYSTA   1      58.166  61.296  71.268  1.00  0.00           S
ATOM     11  C1  CYSTA   1      58.986  62.756  70.538  1.00  0.00           C
ATOM     14  CA1 CYSTA   1      55.236  63.866  69.988  1.00  0.00           C
ATOM     15  OA1 CYSTA   1      55.316  64.596  70.978  1.00  0.00           O
ATOM     16  CA2 CYSTA   1      55.406  64.466  68.628  1.00  0.00           C
ATOM     19  C11 CYSTA   1      58.676  62.996  69.048  1.00  0.00           C
ATOM     21  O11 CYSTA   1      59.546  62.226  68.198  1.00  0.00           O
ATOM     22  CX1 CYSTA   1      59.036  61.116  67.678  1.00  0.00           C
ATOM     23  OX1 CYSTA   1      58.016  60.566  68.008  1.00  0.00           O
ATOM     24  CX2 CYSTA   1      59.796  60.786  66.398  1.00  0.00           C
ATOM     27  C12 CYSTA   1      58.786  64.506  68.658  1.00  0.00           C
ATOM     30  O12 CYSTA   1      60.096  65.076  68.798  1.00  0.00           O
ATOM     31  CD1 CYSTA   1      60.916  65.366  67.778  1.00  0.00           C
ATOM     32  OD1 CYSTA   1      61.926  66.046  67.898  1.00  0.00           O
ATOM     33  CD2 CYSTA   1      60.586  64.746  66.408  1.00  0.00           C
ATOM     36  CA3 CYSTA   1      54.096  64.746  67.858  1.00  0.00           C
ATOM     39  CA4 CYSTA   1      53.596  63.526  67.078  1.00  0.00           C
ATOM     42  CA5 CYSTA   1      52.366  63.786  66.198  1.00  0.00           C
ATOM     45  CA6 CYSTA   1      52.406  65.066  65.348  1.00  0.00           C
ATOM     48  CA7 CYSTA   1      53.576  65.086  64.348  1.00  0.00           C
ATOM     51  CA8 CYSTA   1      53.726  66.426  63.628  1.00  0.00           C
ATOM     54  CA9 CYSTA   1      53.086  66.526  62.238  1.00  0.00           C
ATOM     57 0CA1 CYSTA   1      51.566  66.386  62.218  1.00  0.00           C
ATOM     60 1CA1 CYSTA   1      50.996  66.586  60.798  1.00  0.00           C
ATOM     63 2CA1 CYSTA   1      49.466  66.476  60.788  1.00  0.00           C
ATOM     66 3CA1 CYSTA   1      48.856  66.466  59.378  1.00  0.00           C
ATOM     69 4CA1 CYSTA   1      48.966  67.806  58.628  1.00  0.00           C
ATOM     72 5CA1 CYSTA   1      48.206  67.766  57.298  1.00  0.00           C
ATOM     75 6CA1 CYSTA   1      48.226  69.096  56.548  1.00  0.00           C
ATOM     79  CD3 CYSTA   1      60.006  65.726  65.338  1.00  0.00           C
ATOM     82  CD4 CYSTA   1      58.476  65.816  65.358  1.00  0.00           C
ATOM     85  CD5 CYSTA   1      57.846  66.396  64.078  1.00  0.00           C
ATOM     88  CD6 CYSTA   1      57.876  67.936  63.998  1.00  0.00           C
ATOM     91  CD7 CYSTA   1      56.656  68.496  63.248  1.00  0.00           C
ATOM     94  CD8 CYSTA   1      56.676  69.996  62.918  1.00  0.00           C
ATOM     97  CD9 CYSTA   1      55.296  70.456  62.408  1.00  0.00           C
ATOM    100 0CD1 CYSTA   1      55.006  71.966  62.528  1.00  0.00           C
ATOM    103 1CD1 CYSTA   1      55.686  72.836  61.468  1.00  0.00           C
ATOM    106 2CD1 CYSTA   1      55.286  74.316  61.618  1.00  0.00           C
ATOM    109 3CD1 CYSTA   1      55.846  75.246  60.518  1.00  0.00           C
ATOM    112 4CD1 CYSTA   1      55.156  75.086  59.158  1.00  0.00           C
ATOM    115 5CD1 CYSTA   1      55.646  76.126  58.138  1.00  0.00           C
ATOM    118 6CD1 CYSTA   1      54.956  76.026  56.778  1.00  0.00           C
ATOM    122  CX3 CYSTA   1      58.866  61.206  65.248  1.00  0.00           C
ATOM    125  CX4 CYSTA   1      59.466  61.226  63.838  1.00  0.00           C
ATOM    128  CX5 CYSTA   1      58.876  62.406  63.038  1.00  0.00           C
ATOM    131  CX6 CYSTA   1      59.286  62.416  61.568  1.00  0.00           C
ATOM    134  CX7 CYSTA   1      59.186  63.796  60.918  1.00  0.00           C
ATOM    137  CX8 CYSTA   1      59.826  63.796  59.518  1.00  0.00           C
ATOM    140  CX9 CYSTA   1      58.886  63.316  58.438  1.00  0.00           C
ATOM    142 0CX1 CYSTA   1      58.896  63.736  57.168  1.00  0.00           C
ATOM    144 1CX1 CYSTA   1      59.886  64.726  56.588  1.00  0.00           C
ATOM    147 2CX1 CYSTA   1      59.276  66.126  56.358  1.00  0.00           C
ATOM    150 3CX1 CYSTA   1      58.286  66.156  55.188  1.00  0.00           C
ATOM    153 4CX1 CYSTA   1      57.906  67.576  54.728  1.00  0.00           C
ATOM    156 5CX1 CYSTA   1      56.876  68.256  55.638  1.00  0.00           C
ATOM    159 6CX1 CYSTA   1      56.596  69.736  55.358  1.00  0.00           C
ATOM    162 7CX1 CYSTA   1      55.766  70.416  56.448  1.00  0.00           C
ATOM    165 8CX1 CYSTA   1      55.506  71.906  56.168  1.00  0.00           C
ATOM    169  N   SER A   2      53.686  63.116  72.828  1.00  0.00           N
ATOM    171  CA  SER A   2      52.656  63.296  73.868  1.00  0.00           C
ATOM    173  CB  SER A   2      52.476  64.766  74.378  1.00  0.00           C
ATOM    176  OG  SER A   2      53.546  65.186  75.228  1.00  0.00           O
ATOM    178  C   SER A   2      51.246  62.746  73.608  1.00  0.00           C
ATOM    179  O   SER A   2      50.676  62.906  72.538  1.00  0.00           O
ATOM    180  N   VAL A   3      50.676  62.156  74.678  1.00  0.00           N
ATOM    182  CA  VAL A   3      49.336  61.626  74.968  1.00  0.00           C
ATOM    184  CB  VAL A   3      48.126  62.296  74.328  1.00  0.00           C
ATOM    186  CG1 VAL A   3      46.836  61.566  74.748  1.00  0.00           C
ATOM    190  CG2 VAL A   3      47.986  63.696  74.908  1.00  0.00           C
ATOM    194  C   VAL A   3      49.306  60.136  74.798  1.00  0.00           C
ATOM    195  O   VAL A   3      48.706  59.386  75.578  1.00  0.00           O
ATOM    196  N   THR A   4      50.006  59.656  73.788  1.00  0.00           N
ATOM    198  CA  THR A   4      50.116  58.286  73.398  1.00  0.00           C
ATOM    200  CB  THR A   4      50.836  58.146  72.038  1.00  0.00           C
ATOM    202  OG1 THR A   4      51.436  59.356  71.628  1.00  0.00           O
ATOM    204  CG2 THR A   4      49.786  57.806  70.968  1.00  0.00           C
ATOM    208  C   THR A   4      50.746  57.366  74.438  1.00  0.00           C
ATOM    209  O   THR A   4      51.956  57.406  74.678  1.00  0.00           O
ATOM    210  N   THR A   5      49.946  56.426  74.988  1.00  0.00           N
ATOM    212  CA  THR A   5      50.456  55.136  75.488  1.00  0.00           C
ATOM    214  CB  THR A   5      49.956  54.836  76.918  1.00  0.00           C
ATOM    216  OG1 THR A   5      50.756  53.856  77.578  1.00  0.00           O
ATOM    218  CG2 THR A   5      48.486  54.396  77.038  1.00  0.00           C
ATOM    222  C   THR A   5      50.246  53.986  74.468  1.00  0.00           C
ATOM    223  O   THR A   5      49.346  53.136  74.548  1.00  0.00           O
ATOM    224  N   PRO A   6      51.096  53.976  73.428  1.00  0.00           N
ATOM    225  CD  PRO A   6      50.786  54.876  72.328  1.00  0.00           C
ATOM    228  CA  PRO A   6      51.416  52.706  72.808  1.00  0.00           C
ATOM    230  CB  PRO A   6      50.426  52.596  71.638  1.00  0.00           C
ATOM    233  CG  PRO A   6      50.186  54.036  71.188  1.00  0.00           C
ATOM    236  C   PRO A   6      52.886  52.686  72.338  1.00  0.00           C
ATOM    237  O   PRO A   6      53.406  53.636  71.748  1.00  0.00           O
ATOM    238  N   LYS A   7      53.616  51.586  72.558  1.00  0.00           N
ATOM    240  CA  LYS A   7      53.056  50.326  72.958  1.00  0.00           C
ATOM    242  CB  LYS A   7      53.636  49.136  72.178  1.00  0.00           C
ATOM    245  CG  LYS A   7      52.716  48.776  71.008  1.00  0.00           C
ATOM    248  CD  LYS A   7      53.436  48.176  69.798  1.00  0.00           C
ATOM    251  CE  LYS A   7      54.546  47.186  70.158  1.00  0.00           C
ATOM    254  NZ  LYS A   7      54.756  46.336  68.988  1.00  0.00           N
ATOM    258  C   LYS A   7      52.826  50.006  74.408  1.00  0.00           C
ATOM    259  O   LYS A   7      53.356  50.556  75.368  1.00  0.00           O
ATOM    260  N   GLY A   8      51.926  49.006  74.508  1.00  0.00           N
ATOM    262  CA  GLY A   8      51.896  48.006  75.538  1.00  0.00           C
ATOM    265  C   GLY A   8      53.116  47.136  75.418  1.00  0.00           C
ATOM    266  O   GLY A   8      54.236  47.636  75.378  1.00  0.00           O
ATOM    267  N   PRO A   9      52.886  45.856  75.178  1.00  0.00           N
ATOM    268  CD  PRO A   9      52.746  45.606  73.738  1.00  0.00           C
ATOM    271  CA  PRO A   9      53.656  44.736  75.738  1.00  0.00           C
ATOM    273  CB  PRO A   9      54.336  44.066  74.528  1.00  0.00           C
ATOM    276  CG  PRO A   9      54.116  45.036  73.388  1.00  0.00           C
ATOM    279  C   PRO A   9      54.676  44.936  76.848  1.00  0.00           C
ATOM    280  O   PRO A   9      55.536  45.796  76.748  1.00  0.00           O
ATOM    281  N   GLY A  10      54.656  44.086  77.908  1.00  0.00           N
ATOM    283  CA  GLY A  10      55.656  44.106  78.978  1.00  0.00           C
ATOM    286  C   GLY A  10      57.086  44.446  78.578  1.00  0.00           C
ATOM    287  O   GLY A  10      57.646  43.836  77.668  1.00  0.00           O
ATOM    288  N   LYS A  11      57.796  45.376  79.238  1.00  0.00           N
ATOM    290  CA  LYS A  11      57.456  46.266  80.328  1.00  0.00           C
ATOM    292  CB  LYS A  11      58.736  46.576  81.078  1.00  0.00           C
ATOM    295  CG  LYS A  11      59.156  45.526  82.108  1.00  0.00           C
ATOM    298  CD  LYS A  11      59.136  44.006  81.858  1.00  0.00           C
ATOM    301  CE  LYS A  11      57.776  43.326  81.988  1.00  0.00           C
ATOM    304  NZ  LYS A  11      57.846  42.086  82.798  1.00  0.00           N
ATOM    308  C   LYS A  11      56.656  47.546  80.068  1.00  0.00           C
ATOM    309  O   LYS A  11      57.106  48.686  80.178  1.00  0.00           O
ATOM    310  N   SER A  12      55.366  47.366  79.828  1.00  0.00           N
ATOM    312  CA  SER A  12      54.446  48.446  79.648  1.00  0.00           C
ATOM    314  CB  SER A  12      53.406  47.986  78.618  1.00  0.00           C
ATOM    317  OG  SER A  12      52.836  46.736  78.998  1.00  0.00           O
ATOM    319  C   SER A  12      53.706  48.836  80.898  1.00  0.00           C
ATOM    320  O   SER A  12      53.606  48.066  81.868  1.00  0.00           O
ATOM    321  N   PRO A  13      53.086  50.006  80.888  1.00  0.00           N
ATOM    322  CD  PRO A  13      53.346  51.096  79.938  1.00  0.00           C
ATOM    325  CA  PRO A  13      51.956  50.296  81.738  1.00  0.00           C
ATOM    327  CB  PRO A  13      51.916  51.816  81.688  1.00  0.00           C
ATOM    330  CG  PRO A  13      52.276  52.146  80.238  1.00  0.00           C
ATOM    333  C   PRO A  13      50.656  49.706  81.228  1.00  0.00           C
ATOM    334  O   PRO A  13      49.626  50.376  81.288  1.00  0.00           O
ATOM    335  N   ASP A  14      50.626  48.426  80.818  1.00  0.00           N
ATOM    337  CA  ASP A  14      49.366  47.716  80.818  1.00  0.00           C
ATOM    339  CB  ASP A  14      48.686  47.556  79.438  1.00  0.00           C
ATOM    342  CG  ASP A  14      47.186  47.646  79.598  1.00  0.00           C
ATOM    343  OD1 ASP A  14      46.726  48.416  80.478  1.00  0.00           O
ATOM    344  OD2 ASP A  14      46.436  46.986  78.828  1.00  0.00           O
ATOM    345  C   ASP A  14      49.536  46.386  81.488  1.00  0.00           C
ATOM    346  O   ASP A  14      49.466  45.306  80.908  1.00  0.00           O
ATOM    347  N   SER A  15      49.746  46.456  82.798  1.00  0.00           N
ATOM    349  CA  SER A  15      49.786  45.296  83.628  1.00  0.00           C
ATOM    351  CB  SER A  15      51.246  44.826  83.878  1.00  0.00           C
ATOM    354  OG  SER A  15      52.036  45.786  84.598  1.00  0.00           O
ATOM    356  C   SER A  15      49.136  45.666  84.948  1.00  0.00           C
ATOM    357  O   SER A  15      49.206  46.816  85.388  1.00  0.00           O
ATOM    358  N   PRO A  16      48.536  44.696  85.628  1.00  0.00           N
ATOM    359  CD  PRO A  16      47.986  43.476  85.018  1.00  0.00           C
ATOM    362  CA  PRO A  16      48.366  44.696  87.078  1.00  0.00           C
ATOM    364  CB  PRO A  16      48.116  43.206  87.388  1.00  0.00           C
ATOM    367  CG  PRO A  16      47.336  42.716  86.168  1.00  0.00           C
ATOM    370  C   PRO A  16      49.516  45.306  87.838  1.00  0.00           C
ATOM    371  O   PRO A  16      49.316  46.206  88.628  1.00  0.00           O
ATOM    372  N   GLN A  17      50.746  44.846  87.558  1.00  0.00           N
ATOM    374  CA  GLN A  17      51.936  45.246  88.258  1.00  0.00           C
ATOM    376  CB  GLN A  17      53.116  44.396  87.748  1.00  0.00           C
ATOM    379  CG  GLN A  17      52.986  42.866  88.048  1.00  0.00           C
ATOM    382  CD  GLN A  17      52.786  41.936  86.838  1.00  0.00           C
ATOM    383  OE1 GLN A  17      52.556  42.316  85.688  1.00  0.00           O
ATOM    384  NE2 GLN A  17      52.916  40.606  87.108  1.00  0.00           N
ATOM    387  C   GLN A  17      52.276  46.746  88.248  1.00  0.00           C
ATOM    388  O   GLN A  17      52.486  47.336  89.318  1.00  0.00           O
ATOM    389  N   TRP A  18      52.246  47.446  87.088  1.00  0.00           N
ATOM    391  CA  TRP A  18      52.386  48.896  87.058  1.00  0.00           C
ATOM    393  CB  TRP A  18      52.446  49.476  85.608  1.00  0.00           C
ATOM    396  CG  TRP A  18      52.326  50.976  85.468  1.00  0.00           C
ATOM    397  CD1 TRP A  18      51.296  51.676  84.878  1.00  0.00           C
ATOM    399  NE1 TRP A  18      51.586  53.016  84.888  1.00  0.00           N
ATOM    401  CE2 TRP A  18      52.746  53.226  85.568  1.00  0.00           C
ATOM    402  CD2 TRP A  18      53.206  51.976  86.018  1.00  0.00           C
ATOM    403  CE3 TRP A  18      54.316  51.926  86.858  1.00  0.00           C
ATOM    405  CZ3 TRP A  18      54.936  53.116  87.238  1.00  0.00           C
ATOM    407  CZ2 TRP A  18      53.416  54.406  85.868  1.00  0.00           C
ATOM    409  CH2 TRP A  18      54.506  54.336  86.748  1.00  0.00           C
ATOM    411  C   TRP A  18      51.276  49.616  87.788  1.00  0.00           C
ATOM    412  O   TRP A  18      51.496  50.586  88.518  1.00  0.00           O
ATOM    413  N   ARG A  19      50.036  49.126  87.588  1.00  0.00           N
ATOM    415  CA  ARG A  19      48.876  49.666  88.238  1.00  0.00           C
ATOM    417  CB  ARG A  19      47.586  48.936  87.828  1.00  0.00           C
ATOM    420  CG  ARG A  19      47.076  49.276  86.438  1.00  0.00           C
ATOM    423  CD  ARG A  19      46.066  48.216  85.998  1.00  0.00           C
ATOM    426  NE  ARG A  19      45.506  48.746  84.728  1.00  0.00           N
ATOM    428  CZ  ARG A  19      45.026  47.986  83.748  1.00  0.00           C
ATOM    429  NH1 ARG A  19      45.076  46.676  83.748  1.00  0.00           N
ATOM    432  NH2 ARG A  19      44.436  48.616  82.768  1.00  0.00           N
ATOM    435  C   ARG A  19      48.976  49.566  89.718  1.00  0.00           C
ATOM    436  O   ARG A  19      48.706  50.536  90.408  1.00  0.00           O
ATOM    437  N   GLN A  20      49.406  48.406  90.238  1.00  0.00           N
ATOM    439  CA  GLN A  20      49.586  48.226  91.648  1.00  0.00           C
ATOM    441  CB  GLN A  20      49.916  46.756  92.018  1.00  0.00           C
ATOM    444  CG  GLN A  20      49.856  46.476  93.538  1.00  0.00           C
ATOM    447  CD  GLN A  20      48.446  46.626  94.108  1.00  0.00           C
ATOM    448  OE1 GLN A  20      47.546  45.876  93.708  1.00  0.00           O
ATOM    449  NE2 GLN A  20      48.206  47.546  95.068  1.00  0.00           N
ATOM    452  C   GLN A  20      50.656  49.136  92.208  1.00  0.00           C
ATOM    453  O   GLN A  20      50.456  49.756  93.238  1.00  0.00           O
ATOM    454  N   HIS A  21      51.806  49.286  91.538  1.00  0.00           N
ATOM    456  CA  HIS A  21      52.816  50.256  91.948  1.00  0.00           C
ATOM    458  CB  HIS A  21      54.116  50.146  91.138  1.00  0.00           C
ATOM    461  ND1 HIS A  21      56.026  50.946  92.568  1.00  0.00           N
ATOM    462  CG  HIS A  21      55.166  51.166  91.508  1.00  0.00           C
ATOM    463  CE1 HIS A  21      56.726  52.056  92.668  1.00  0.00           C
ATOM    465  NE2 HIS A  21      56.396  52.956  91.708  1.00  0.00           N
ATOM    467  CD2 HIS A  21      55.406  52.376  90.948  1.00  0.00           C
ATOM    469  C   HIS A  21      52.316  51.686  91.938  1.00  0.00           C
ATOM    470  O   HIS A  21      52.546  52.406  92.898  1.00  0.00           O
ATOM    471  N   GLN A  22      51.586  52.116  90.878  1.00  0.00           N
ATOM    473  CA  GLN A  22      50.846  53.376  90.848  1.00  0.00           C
ATOM    475  CB  GLN A  22      50.066  53.646  89.528  1.00  0.00           C
ATOM    478  CG  GLN A  22      50.886  54.156  88.318  1.00  0.00           C
ATOM    481  CD  GLN A  22      49.996  55.016  87.418  1.00  0.00           C
ATOM    482  OE1 GLN A  22      48.806  55.196  87.688  1.00  0.00           O
ATOM    483  NE2 GLN A  22      50.546  55.626  86.338  1.00  0.00           N
ATOM    486  C   GLN A  22      49.816  53.546  91.958  1.00  0.00           C
ATOM    487  O   GLN A  22      49.716  54.616  92.548  1.00  0.00           O
ATOM    488  N   GLN A  23      49.016  52.516  92.258  1.00  0.00           N
ATOM    490  CA  GLN A  23      48.136  52.556  93.408  1.00  0.00           C
ATOM    492  CB  GLN A  23      47.286  51.276  93.558  1.00  0.00           C
ATOM    495  CG  GLN A  23      46.136  51.106  92.528  1.00  0.00           C
ATOM    498  CD  GLN A  23      45.426  49.756  92.708  1.00  0.00           C
ATOM    499  OE1 GLN A  23      44.756  49.226  91.828  1.00  0.00           O
ATOM    500  NE2 GLN A  23      45.616  49.146  93.898  1.00  0.00           N
ATOM    503  C   GLN A  23      48.916  52.696  94.678  1.00  0.00           C
ATOM    504  O   GLN A  23      48.626  53.576  95.488  1.00  0.00           O
ATOM    505  N   ASP A  24      49.956  51.886  94.868  1.00  0.00           N
ATOM    507  CA  ASP A  24      50.736  51.886  96.078  1.00  0.00           C
ATOM    509  CB  ASP A  24      51.736  50.716  96.138  1.00  0.00           C
ATOM    512  CG  ASP A  24      51.086  49.336  96.138  1.00  0.00           C
ATOM    513  OD1 ASP A  24      49.926  49.166  96.598  1.00  0.00           O
ATOM    514  OD2 ASP A  24      51.856  48.376  95.828  1.00  0.00           O
ATOM    515  C   ASP A  24      51.446  53.216  96.328  1.00  0.00           C
ATOM    516  O   ASP A  24      51.326  53.736  97.428  1.00  0.00           O
ATOM    517  N   VAL A  25      52.096  53.846  95.318  1.00  0.00           N
ATOM    519  CA  VAL A  25      52.666  55.186  95.448  1.00  0.00           C
ATOM    521  CB  VAL A  25      53.616  55.656  94.348  1.00  0.00           C
ATOM    523  CG1 VAL A  25      54.946  54.876  94.438  1.00  0.00           C
ATOM    527  CG2 VAL A  25      52.956  55.556  92.978  1.00  0.00           C
ATOM    531  C   VAL A  25      51.646  56.286  95.748  1.00  0.00           C
ATOM    532  O   VAL A  25      51.926  57.246  96.478  1.00  0.00           O
ATOM    533  N   ARG A  26      50.426  56.176  95.198  1.00  0.00           N
ATOM    535  CA  ARG A  26      49.356  57.106  95.478  1.00  0.00           C
ATOM    537  CB  ARG A  26      48.306  57.056  94.338  1.00  0.00           C
ATOM    540  CG  ARG A  26      48.846  57.476  92.948  1.00  0.00           C
ATOM    543  CD  ARG A  26      47.826  57.186  91.838  1.00  0.00           C
ATOM    546  NE  ARG A  26      48.486  57.046  90.498  1.00  0.00           N
ATOM    548  CZ  ARG A  26      48.786  58.066  89.708  1.00  0.00           C
ATOM    549  NH1 ARG A  26      48.796  59.296  90.128  1.00  0.00           N
ATOM    552  NH2 ARG A  26      49.036  57.856  88.438  1.00  0.00           N
ATOM    555  C   ARG A  26      48.666  56.856  96.818  1.00  0.00           C
ATOM    556  O   ARG A  26      47.956  57.716  97.318  1.00  0.00           O
ATOM    557  N   ASN A  27      48.866  55.666  97.438  1.00  0.00           N
ATOM    559  CA  ASN A  27      48.366  55.336  98.768  1.00  0.00           C
ATOM    561  CB  ASN A  27      48.326  53.796  98.968  1.00  0.00           C
ATOM    564  CG  ASN A  27      47.246  53.106  98.148  1.00  0.00           C
ATOM    565  OD1 ASN A  27      46.146  53.636  97.938  1.00  0.00           O
ATOM    566  ND2 ASN A  27      47.516  51.846  97.728  1.00  0.00           N
ATOM    569  C   ASN A  27      49.196  55.926  99.898  1.00  0.00           C
ATOM    570  O   ASN A  27      48.726  56.006 101.028  1.00  0.00           O
ATOM    571  N   LEU A  28      50.436  56.386  99.608  1.00  0.00           N
ATOM    573  CA  LEU A  28      51.206  57.206 100.518  1.00  0.00           C
ATOM    575  CB  LEU A  28      52.646  57.486  99.978  1.00  0.00           C
ATOM    578  CG  LEU A  28      53.636  56.306 100.008  1.00  0.00           C
ATOM    580  CD1 LEU A  28      53.436  55.386  98.828  1.00  0.00           C
ATOM    584  CD2 LEU A  28      55.096  56.706  99.838  1.00  0.00           C
ATOM    588  C   LEU A  28      50.516  58.536 100.808  1.00  0.00           C
ATOM    589  O   LEU A  28      49.836  59.126  99.968  1.00  0.00           O
ATOM    590  N   ASN A  29      50.656  59.036 102.048  1.00  0.00           N
ATOM    592  CA  ASN A  29      50.206  60.356 102.438  1.00  0.00           C
ATOM    594  CB  ASN A  29      49.416  60.316 103.788  1.00  0.00           C
ATOM    597  CG  ASN A  29      50.046  59.396 104.848  1.00  0.00           C
ATOM    598  OD1 ASN A  29      50.796  59.796 105.728  1.00  0.00           O
ATOM    599  ND2 ASN A  29      49.676  58.086 104.778  1.00  0.00           N
ATOM    602  C   ASN A  29      51.406  61.286 102.548  1.00  0.00           C
ATOM    603  O   ASN A  29      51.266  62.506 102.428  1.00  0.00           O
ATOM    604  N   GLN A  30      52.606  60.716 102.738  1.00  0.00           N
ATOM    606  CA  GLN A  30      53.806  61.476 102.988  1.00  0.00           C
ATOM    608  CB  GLN A  30      54.146  61.666 104.488  1.00  0.00           C
ATOM    611  CG  GLN A  30      53.086  62.426 105.338  1.00  0.00           C
ATOM    614  CD  GLN A  30      53.486  62.546 106.818  1.00  0.00           C
ATOM    615  OE1 GLN A  30      52.826  63.186 107.648  1.00  0.00           O
ATOM    616  NE2 GLN A  30      54.646  61.946 107.178  1.00  0.00           N
ATOM    619  C   GLN A  30      55.006  60.776 102.388  1.00  0.00           C
ATOM    620  O   GLN A  30      55.076  59.556 102.268  1.00  0.00           O
ATOM    621  N   TYR A  31      55.986  61.606 101.988  1.00  0.00           N
ATOM    623  CA  TYR A  31      57.186  61.166 101.318  1.00  0.00           C
ATOM    625  CB  TYR A  31      57.116  61.296  99.768  1.00  0.00           C
ATOM    628  CG  TYR A  31      55.776  60.886  99.228  1.00  0.00           C
ATOM    629  CD1 TYR A  31      54.676  61.766  99.268  1.00  0.00           C
ATOM    631  CE1 TYR A  31      53.446  61.386  98.738  1.00  0.00           C
ATOM    633  CZ  TYR A  31      53.306  60.166  98.098  1.00  0.00           C
ATOM    634  OH  TYR A  31      52.106  59.886  97.428  1.00  0.00           O
ATOM    636  CD2 TYR A  31      55.616  59.636  98.618  1.00  0.00           C
ATOM    638  CE2 TYR A  31      54.386  59.276  98.058  1.00  0.00           C
ATOM    640  C   TYR A  31      58.256  62.116 101.788  1.00  0.00           C
ATOM    641  O   TYR A  31      57.986  63.316 101.938  1.00  0.00           O
ATOM    642  N   GLN A  32      59.496  61.656 102.008  1.00  0.00           N
ATOM    644  CA  GLN A  32      60.586  62.556 102.288  1.00  0.00           C
ATOM    646  CB  GLN A  32      60.546  62.956 103.778  1.00  0.00           C
ATOM    649  CG  GLN A  32      61.606  63.936 104.298  1.00  0.00           C
ATOM    652  CD  GLN A  32      61.706  63.886 105.828  1.00  0.00           C
ATOM    653  OE1 GLN A  32      62.666  63.346 106.378  1.00  0.00           O
ATOM    654  NE2 GLN A  32      60.746  64.496 106.558  1.00  0.00           N
ATOM    657  C   GLN A  32      61.916  61.926 101.888  1.00  0.00           C
ATOM    658  O   GLN A  32      62.146  60.726 102.028  1.00  0.00           O
ATOM    659  N   THR A  33      62.856  62.766 101.408  1.00  0.00           N
ATOM    661  CA  THR A  33      63.996  62.346 100.618  1.00  0.00           C
ATOM    663  CB  THR A  33      63.726  62.426  99.108  1.00  0.00           C
ATOM    665  OG1 THR A  33      62.416  61.996  98.788  1.00  0.00           O
ATOM    667  CG2 THR A  33      64.716  61.576  98.328  1.00  0.00           C
ATOM    671  C   THR A  33      65.166  63.276 100.908  1.00  0.00           C
ATOM    672  O   THR A  33      64.976  64.466 101.178  1.00  0.00           O
ATOM    673  N   ARG A  34      66.416  62.776 100.868  1.00  0.00           N
ATOM    675  CA  ARG A  34      67.576  63.636 101.058  1.00  0.00           C
ATOM    677  CB  ARG A  34      68.216  63.506 102.468  1.00  0.00           C
ATOM    680  CG  ARG A  34      67.246  63.366 103.658  1.00  0.00           C
ATOM    683  CD  ARG A  34      67.966  63.246 105.008  1.00  0.00           C
ATOM    686  NE  ARG A  34      68.706  64.536 105.258  1.00  0.00           N
ATOM    688  CZ  ARG A  34      68.366  65.456 106.148  1.00  0.00           C
ATOM    689  NH1 ARG A  34      67.276  65.326 106.868  1.00  0.00           N
ATOM    692  NH2 ARG A  34      69.166  66.486 106.388  1.00  0.00           N
ATOM    695  C   ARG A  34      68.636  63.136 100.108  1.00  0.00           C
ATOM    696  O   ARG A  34      68.606  61.976  99.708  1.00  0.00           O
ATOM    697  N   GLY A  35      69.616  63.976  99.738  1.00  0.00           N
ATOM    699  CA  GLY A  35      70.646  63.546  98.808  1.00  0.00           C
ATOM    702  C   GLY A  35      71.496  64.676  98.288  1.00  0.00           C
ATOM    703  O   GLY A  35      71.616  65.726  98.918  1.00  0.00           O
ATOM    704  N   ALA A  36      72.096  64.496  97.098  1.00  0.00           N
ATOM    706  CA  ALA A  36      72.856  65.526  96.388  1.00  0.00           C
ATOM    708  CB  ALA A  36      74.166  64.946  95.818  1.00  0.00           C
ATOM    712  C   ALA A  36      72.016  66.116  95.258  1.00  0.00           C
ATOM    713  O   ALA A  36      71.336  65.386  94.528  1.00  0.00           O
ATOM    714  N   PHE A  37      72.026  67.466  95.118  1.00  0.00           N
ATOM    716  CA  PHE A  37      71.336  68.196  94.068  1.00  0.00           C
ATOM    718  CB  PHE A  37      70.226  69.116  94.668  1.00  0.00           C
ATOM    721  CG  PHE A  37      69.596  70.026  93.638  1.00  0.00           C
ATOM    722  CD1 PHE A  37      68.476  69.586  92.938  1.00  0.00           C
ATOM    724  CE1 PHE A  37      68.036  70.276  91.798  1.00  0.00           C
ATOM    726  CZ  PHE A  37      68.666  71.456  91.398  1.00  0.00           C
ATOM    728  CD2 PHE A  37      70.166  71.266  93.288  1.00  0.00           C
ATOM    730  CE2 PHE A  37      69.706  71.976  92.168  1.00  0.00           C
ATOM    732  C   PHE A  37      72.336  68.996  93.248  1.00  0.00           C
ATOM    733  O   PHE A  37      72.986  69.926  93.738  1.00  0.00           O
ATOM    734  N   ALA A  38      72.466  68.686  91.938  1.00  0.00           N
ATOM    736  CA  ALA A  38      73.256  69.496  91.048  1.00  0.00           C
ATOM    738  CB  ALA A  38      74.426  68.696  90.448  1.00  0.00           C
ATOM    742  C   ALA A  38      72.406  70.086  89.928  1.00  0.00           C
ATOM    743  O   ALA A  38      71.646  69.386  89.258  1.00  0.00           O
ATOM    744  N   TYR A  39      72.566  71.396  89.678  1.00  0.00           N
ATOM    746  CA  TYR A  39      71.986  72.096  88.548  1.00  0.00           C
ATOM    748  CB  TYR A  39      71.066  73.286  88.958  1.00  0.00           C
ATOM    751  CG  TYR A  39      70.686  74.196  87.808  1.00  0.00           C
ATOM    752  CD1 TYR A  39      69.506  73.976  87.088  1.00  0.00           C
ATOM    754  CE1 TYR A  39      69.136  74.836  86.038  1.00  0.00           C
ATOM    756  CZ  TYR A  39      69.936  75.936  85.718  1.00  0.00           C
ATOM    757  OH  TYR A  39      69.536  76.796  84.668  1.00  0.00           O
ATOM    759  CD2 TYR A  39      71.476  75.316  87.478  1.00  0.00           C
ATOM    761  CE2 TYR A  39      71.106  76.186  86.448  1.00  0.00           C
ATOM    763  C   TYR A  39      73.146  72.586  87.728  1.00  0.00           C
ATOM    764  O   TYR A  39      74.096  73.146  88.268  1.00  0.00           O
ATOM    765  N   ILE A  40      73.096  72.356  86.418  1.00  0.00           N
ATOM    767  CA  ILE A  40      74.146  72.736  85.518  1.00  0.00           C
ATOM    769  CB  ILE A  40      75.066  71.556  85.188  1.00  0.00           C
ATOM    771  CG2 ILE A  40      76.086  71.966  84.108  1.00  0.00           C
ATOM    775  CG1 ILE A  40      75.796  71.046  86.468  1.00  0.00           C
ATOM    778  CD  ILE A  40      76.706  69.836  86.228  1.00  0.00           C
ATOM    782  C   ILE A  40      73.476  73.336  84.298  1.00  0.00           C
ATOM    783  O   ILE A  40      72.526  72.796  83.738  1.00  0.00           O
ATOM    784  N   SER A  41      73.956  74.516  83.878  1.00  0.00           N
ATOM    786  CA  SER A  41      73.506  75.286  82.748  1.00  0.00           C
ATOM    788  CB  SER A  41      72.366  76.256  83.178  1.00  0.00           C
ATOM    791  OG  SER A  41      72.066  77.336  82.268  1.00  0.00           O
ATOM    793  C   SER A  41      74.746  76.016  82.308  1.00  0.00           C
ATOM    794  O   SER A  41      75.726  76.096  83.058  1.00  0.00           O
ATOM    795  N   ASP A  42      74.756  76.626  81.108  1.00  0.00           N
ATOM    797  CA  ASP A  42      75.836  77.516  80.718  1.00  0.00           C
ATOM    799  CB  ASP A  42      75.576  78.016  79.278  1.00  0.00           C
ATOM    802  CG  ASP A  42      75.996  76.966  78.288  1.00  0.00           C
ATOM    803  OD1 ASP A  42      77.216  76.656  78.248  1.00  0.00           O
ATOM    804  OD2 ASP A  42      75.116  76.426  77.598  1.00  0.00           O
ATOM    805  C   ASP A  42      75.966  78.676  81.688  1.00  0.00           C
ATOM    806  O   ASP A  42      77.066  78.986  82.148  1.00  0.00           O
ATOM    807  N   GLN A  43      74.816  79.266  82.088  1.00  0.00           N
ATOM    809  CA  GLN A  43      74.706  80.376  83.008  1.00  0.00           C
ATOM    811  CB  GLN A  43      73.226  80.836  83.038  1.00  0.00           C
ATOM    814  CG  GLN A  43      72.906  81.946  84.078  1.00  0.00           C
ATOM    817  CD  GLN A  43      71.426  82.336  84.108  1.00  0.00           C
ATOM    818  OE1 GLN A  43      71.096  83.516  84.218  1.00  0.00           O
ATOM    819  NE2 GLN A  43      70.536  81.326  84.038  1.00  0.00           N
ATOM    822  C   GLN A  43      75.216  80.186  84.448  1.00  0.00           C
ATOM    823  O   GLN A  43      75.756  81.096  85.068  1.00  0.00           O
ATOM    824  N   GLN A  44      74.966  78.996  85.038  1.00  0.00           N
ATOM    826  CA  GLN A  44      75.276  78.726  86.428  1.00  0.00           C
ATOM    828  CB  GLN A  44      74.156  79.206  87.408  1.00  0.00           C
ATOM    831  CG  GLN A  44      74.566  79.086  88.898  1.00  0.00           C
ATOM    834  CD  GLN A  44      73.466  79.476  89.878  1.00  0.00           C
ATOM    835  OE1 GLN A  44      73.386  80.646  90.258  1.00  0.00           O
ATOM    836  NE2 GLN A  44      72.676  78.486  90.348  1.00  0.00           N
ATOM    839  C   GLN A  44      75.466  77.236  86.658  1.00  0.00           C
ATOM    840  O   GLN A  44      74.806  76.406  86.028  1.00  0.00           O
ATOM    841  N   LYS A  45      76.346  76.866  87.608  1.00  0.00           N
ATOM    843  CA  LYS A  45      76.396  75.556  88.198  1.00  0.00           C
ATOM    845  CB  LYS A  45      77.766  74.846  87.978  1.00  0.00           C
ATOM    848  CG  LYS A  45      78.076  74.416  86.528  1.00  0.00           C
ATOM    851  CD  LYS A  45      78.416  75.536  85.518  1.00  0.00           C
ATOM    854  CE  LYS A  45      78.596  75.056  84.068  1.00  0.00           C
ATOM    857  NZ  LYS A  45      78.476  76.116  83.038  1.00  0.00           N
ATOM    861  C   LYS A  45      76.106  75.696  89.688  1.00  0.00           C
ATOM    862  O   LYS A  45      76.696  76.526  90.378  1.00  0.00           O
ATOM    863  N   VAL A  46      75.146  74.916  90.218  1.00  0.00           N
ATOM    865  CA  VAL A  46      74.816  74.896  91.628  1.00  0.00           C
ATOM    867  CB  VAL A  46      73.386  75.386  91.938  1.00  0.00           C
ATOM    869  CG1 VAL A  46      72.406  74.306  92.428  1.00  0.00           C
ATOM    873  CG2 VAL A  46      73.506  76.486  92.998  1.00  0.00           C
ATOM    877  C   VAL A  46      75.036  73.486  92.118  1.00  0.00           C
ATOM    878  O   VAL A  46      74.686  72.526  91.448  1.00  0.00           O
ATOM    879  N   TYR A  47      75.646  73.346  93.308  1.00  0.00           N
ATOM    881  CA  TYR A  47      75.846  72.056  93.928  1.00  0.00           C
ATOM    883  CB  TYR A  47      77.306  71.536  93.818  1.00  0.00           C
ATOM    886  CG  TYR A  47      77.716  71.386  92.388  1.00  0.00           C
ATOM    887  CD1 TYR A  47      78.336  72.456  91.708  1.00  0.00           C
ATOM    889  CE1 TYR A  47      78.816  72.286  90.398  1.00  0.00           C
ATOM    891  CZ  TYR A  47      78.686  71.046  89.768  1.00  0.00           C
ATOM    892  OH  TYR A  47      79.306  70.826  88.518  1.00  0.00           O
ATOM    894  CD2 TYR A  47      77.546  70.166  91.708  1.00  0.00           C
ATOM    896  CE2 TYR A  47      78.006  70.006  90.398  1.00  0.00           C
ATOM    898  C   TYR A  47      75.506  72.176  95.388  1.00  0.00           C
ATOM    899  O   TYR A  47      76.146  72.916  96.148  1.00  0.00           O
ATOM    900  N   ALA A  48      74.476  71.446  95.838  1.00  0.00           N
ATOM    902  CA  ALA A  48      74.016  71.556  97.188  1.00  0.00           C
ATOM    904  CB  ALA A  48      72.976  72.696  97.308  1.00  0.00           C
ATOM    908  C   ALA A  48      73.436  70.236  97.638  1.00  0.00           C
ATOM    909  O   ALA A  48      72.946  69.416  96.858  1.00  0.00           O
ATOM    910  N   ARG A  49      73.456  69.966  98.948  1.00  0.00           N
ATOM    912  CA  ARG A  49      72.646  68.926  99.538  1.00  0.00           C
ATOM    914  CB  ARG A  49      73.086  68.756 101.008  1.00  0.00           C
ATOM    917  CG  ARG A  49      72.316  67.716 101.838  1.00  0.00           C
ATOM    920  CD  ARG A  49      72.916  66.316 101.748  1.00  0.00           C
ATOM    923  NE  ARG A  49      71.896  65.366 102.288  1.00  0.00           N
ATOM    925  CZ  ARG A  49      72.066  64.056 102.198  1.00  0.00           C
ATOM    926  NH1 ARG A  49      72.926  63.556 101.348  1.00  0.00           N
ATOM    929  NH2 ARG A  49      71.426  63.216 102.978  1.00  0.00           N
ATOM    932  C   ARG A  49      71.176  69.306  99.478  1.00  0.00           C
ATOM    933  O   ARG A  49      70.826  70.426  99.858  1.00  0.00           O
ATOM    934  N   PHE A  50      70.246  68.426  99.058  1.00  0.00           N
ATOM    936  CA  PHE A  50      68.826  68.756  99.118  1.00  0.00           C
ATOM    938  CB  PHE A  50      68.076  68.536  97.768  1.00  0.00           C
ATOM    941  CG  PHE A  50      67.806  67.096  97.508  1.00  0.00           C
ATOM    942  CD1 PHE A  50      68.756  66.296  96.868  1.00  0.00           C
ATOM    944  CE1 PHE A  50      68.526  64.926  96.708  1.00  0.00           C
ATOM    946  CZ  PHE A  50      67.346  64.356  97.208  1.00  0.00           C
ATOM    948  CD2 PHE A  50      66.596  66.516  97.948  1.00  0.00           C
ATOM    950  CE2 PHE A  50      66.386  65.146  97.828  1.00  0.00           C
ATOM    952  C   PHE A  50      68.116  68.046 100.268  1.00  0.00           C
ATOM    953  O   PHE A  50      68.586  67.066 100.858  1.00  0.00           O
ATOM    954  N   PHE A  51      66.936  68.586 100.598  1.00  0.00           N
ATOM    956  CA  PHE A  51      65.926  67.936 101.368  1.00  0.00           C
ATOM    958  CB  PHE A  51      65.986  68.506 102.808  1.00  0.00           C
ATOM    961  CG  PHE A  51      64.906  67.976 103.698  1.00  0.00           C
ATOM    962  CD1 PHE A  51      65.116  66.766 104.378  1.00  0.00           C
ATOM    964  CE1 PHE A  51      64.156  66.266 105.258  1.00  0.00           C
ATOM    966  CZ  PHE A  51      62.976  66.996 105.478  1.00  0.00           C
ATOM    968  CD2 PHE A  51      63.716  68.696 103.918  1.00  0.00           C
ATOM    970  CE2 PHE A  51      62.756  68.206 104.808  1.00  0.00           C
ATOM    972  C   PHE A  51      64.596  68.176 100.668  1.00  0.00           C
ATOM    973  O   PHE A  51      64.236  69.316 100.358  1.00  0.00           O
ATOM    974  N   TRP A  52      63.866  67.096 100.368  1.00  0.00           N
ATOM    976  CA  TRP A  52      62.556  67.146  99.758  1.00  0.00           C
ATOM    978  CB  TRP A  52      62.446  66.296  98.458  1.00  0.00           C
ATOM    981  CG  TRP A  52      61.176  66.426  97.668  1.00  0.00           C
ATOM    982  CD1 TRP A  52      60.186  65.476  97.588  1.00  0.00           C
ATOM    984  NE1 TRP A  52      59.246  65.876  96.678  1.00  0.00           N
ATOM    986  CE2 TRP A  52      59.586  67.086  96.148  1.00  0.00           C
ATOM    987  CD2 TRP A  52      60.786  67.486  96.758  1.00  0.00           C
ATOM    988  CE3 TRP A  52      61.346  68.716  96.408  1.00  0.00           C
ATOM    990  CZ3 TRP A  52      60.736  69.466  95.388  1.00  0.00           C
ATOM    992  CZ2 TRP A  52      58.966  67.846  95.168  1.00  0.00           C
ATOM    994  CH2 TRP A  52      59.576  69.036  94.778  1.00  0.00           C
ATOM    996  C   TRP A  52      61.606  66.556 100.758  1.00  0.00           C
ATOM    997  O   TRP A  52      61.866  65.506 101.348  1.00  0.00           O
ATOM    998  N   GLN A  53      60.476  67.226 100.958  1.00  0.00           N
ATOM   1000  CA  GLN A  53      59.426  66.696 101.778  1.00  0.00           C
ATOM   1002  CB  GLN A  53      59.396  67.426 103.138  1.00  0.00           C
ATOM   1005  CG  GLN A  53      58.396  66.796 104.118  1.00  0.00           C
ATOM   1008  CD  GLN A  53      58.286  67.616 105.398  1.00  0.00           C
ATOM   1009  OE1 GLN A  53      59.066  67.446 106.338  1.00  0.00           O
ATOM   1010  NE2 GLN A  53      57.296  68.536 105.438  1.00  0.00           N
ATOM   1013  C   GLN A  53      58.136  66.916 101.028  1.00  0.00           C
ATOM   1014  O   GLN A  53      57.966  67.936 100.358  1.00  0.00           O
ATOM   1015  N   GLN A  54      57.216  65.946 101.098  1.00  0.00           N
ATOM   1017  CA  GLN A  54      56.006  65.966 100.318  1.00  0.00           C
ATOM   1019  CB  GLN A  54      56.226  65.226  98.968  1.00  0.00           C
ATOM   1022  CG  GLN A  54      56.026  66.196  97.778  1.00  0.00           C
ATOM   1025  CD  GLN A  54      55.826  65.616  96.378  1.00  0.00           C
ATOM   1026  OE1 GLN A  54      56.636  65.896  95.498  1.00  0.00           O
ATOM   1027  NE2 GLN A  54      54.746  64.866  96.108  1.00  0.00           N
ATOM   1030  C   GLN A  54      54.836  65.426 101.148  1.00  0.00           C
ATOM   1031  O   GLN A  54      54.946  64.416 101.848  1.00  0.00           O
ATOM   1032  N   THR A  55      53.676  66.126 101.118  1.00  0.00           N
ATOM   1034  CA  THR A  55      52.406  65.646 101.698  1.00  0.00           C
ATOM   1036  CB  THR A  55      51.836  66.576 102.768  1.00  0.00           C
ATOM   1038  OG1 THR A  55      52.666  66.606 103.918  1.00  0.00           O
ATOM   1040  CG2 THR A  55      50.446  66.136 103.268  1.00  0.00           C
ATOM   1044  C   THR A  55      51.396  65.536 100.568  1.00  0.00           C
ATOM   1045  O   THR A  55      51.246  66.466  99.768  1.00  0.00           O
ATOM   1046  N   GLY A  56      50.676  64.396 100.438  1.00  0.00           N
ATOM   1048  CA  GLY A  56      49.756  64.066  99.328  1.00  0.00           C
ATOM   1051  C   GLY A  56      50.316  64.176  97.938  1.00  0.00           C
ATOM   1052  O   GLY A  56      51.386  63.656  97.678  1.00  0.00           O
ATOM   1053  N   GLN A  57      49.626  64.816  96.968  1.00  0.00           N
ATOM   1055  CA  GLN A  57      50.256  65.046  95.668  1.00  0.00           C
ATOM   1057  CB  GLN A  57      49.336  64.636  94.488  1.00  0.00           C
ATOM   1060  CG  GLN A  57      49.146  63.116  94.368  1.00  0.00           C
ATOM   1063  CD  GLN A  57      50.446  62.336  94.618  1.00  0.00           C
ATOM   1064  OE1 GLN A  57      50.406  61.396  95.398  1.00  0.00           O
ATOM   1065  NE2 GLN A  57      51.546  62.646  93.888  1.00  0.00           N
ATOM   1068  C   GLN A  57      50.686  66.466  95.438  1.00  0.00           C
ATOM   1069  O   GLN A  57      51.546  66.736  94.618  1.00  0.00           O
ATOM   1070  N   ASP A  58      50.076  67.416  96.138  1.00  0.00           N
ATOM   1072  CA  ASP A  58      50.126  68.756  95.618  1.00  0.00           C
ATOM   1074  CB  ASP A  58      48.696  69.326  95.598  1.00  0.00           C
ATOM   1077  CG  ASP A  58      47.866  68.676  94.508  1.00  0.00           C
ATOM   1078  OD1 ASP A  58      48.376  67.956  93.618  1.00  0.00           O
ATOM   1079  OD2 ASP A  58      46.646  68.946  94.528  1.00  0.00           O
ATOM   1080  C   ASP A  58      51.046  69.656  96.408  1.00  0.00           C
ATOM   1081  O   ASP A  58      51.466  70.666  95.858  1.00  0.00           O
ATOM   1082  N   ARG A  59      51.436  69.326  97.658  1.00  0.00           N
ATOM   1084  CA  ARG A  59      52.256  70.246  98.438  1.00  0.00           C
ATOM   1086  CB  ARG A  59      51.586  70.986  99.638  1.00  0.00           C
ATOM   1089  CG  ARG A  59      51.016  70.126 100.788  1.00  0.00           C
ATOM   1092  CD  ARG A  59      49.566  69.716 100.568  1.00  0.00           C
ATOM   1095  NE  ARG A  59      48.626  70.866 100.828  1.00  0.00           N
ATOM   1097  CZ  ARG A  59      47.456  70.986 100.208  1.00  0.00           C
ATOM   1098  NH1 ARG A  59      47.006  70.086  99.368  1.00  0.00           N
ATOM   1101  NH2 ARG A  59      46.716  72.046 100.468  1.00  0.00           N
ATOM   1104  C   ARG A  59      53.566  69.616  98.868  1.00  0.00           C
ATOM   1105  O   ARG A  59      53.636  68.496  99.368  1.00  0.00           O
ATOM   1106  N   TYR A  60      54.626  70.396  98.658  1.00  0.00           N
ATOM   1108  CA  TYR A  60      55.986  69.976  98.838  1.00  0.00           C
ATOM   1110  CB  TYR A  60      56.596  69.466  97.498  1.00  0.00           C
ATOM   1113  CG  TYR A  60      56.536  70.446  96.358  1.00  0.00           C
ATOM   1114  CD1 TYR A  60      57.636  71.266  96.098  1.00  0.00           C
ATOM   1116  CE1 TYR A  60      57.646  72.086  94.958  1.00  0.00           C
ATOM   1118  CZ  TYR A  60      56.526  72.146  94.128  1.00  0.00           C
ATOM   1119  OH  TYR A  60      56.486  73.106  93.108  1.00  0.00           O
ATOM   1121  CD2 TYR A  60      55.456  70.426  95.458  1.00  0.00           C
ATOM   1123  CE2 TYR A  60      55.446  71.286  94.348  1.00  0.00           C
ATOM   1125  C   TYR A  60      56.786  71.106  99.448  1.00  0.00           C
ATOM   1126  O   TYR A  60      56.386  72.276  99.418  1.00  0.00           O
ATOM   1127  N   ARG A  61      57.946  70.766 100.048  1.00  0.00           N
ATOM   1129  CA  ARG A  61      59.006  71.686 100.348  1.00  0.00           C
ATOM   1131  CB  ARG A  61      59.246  71.876 101.878  1.00  0.00           C
ATOM   1134  CG  ARG A  61      60.356  72.886 102.238  1.00  0.00           C
ATOM   1137  CD  ARG A  61      61.566  72.346 102.998  1.00  0.00           C
ATOM   1140  NE  ARG A  61      61.136  72.076 104.408  1.00  0.00           N
ATOM   1142  CZ  ARG A  61      61.956  72.106 105.458  1.00  0.00           C
ATOM   1143  NH1 ARG A  61      63.246  72.296 105.318  1.00  0.00           N
ATOM   1146  NH2 ARG A  61      61.486  71.886 106.668  1.00  0.00           N
ATOM   1149  C   ARG A  61      60.286  71.166  99.728  1.00  0.00           C
ATOM   1150  O   ARG A  61      60.596  69.986  99.868  1.00  0.00           O
ATOM   1151  N   LEU A  62      61.046  72.046  99.048  1.00  0.00           N
ATOM   1153  CA  LEU A  62      62.436  71.836  98.708  1.00  0.00           C
ATOM   1155  CB  LEU A  62      62.756  72.176  97.228  1.00  0.00           C
ATOM   1158  CG  LEU A  62      64.246  72.206  96.828  1.00  0.00           C
ATOM   1160  CD1 LEU A  62      64.846  70.816  96.988  1.00  0.00           C
ATOM   1164  CD2 LEU A  62      64.426  72.676  95.378  1.00  0.00           C
ATOM   1168  C   LEU A  62      63.286  72.716  99.618  1.00  0.00           C
ATOM   1169  O   LEU A  62      63.026  73.896  99.798  1.00  0.00           O
ATOM   1170  N   LEU A  63      64.346  72.146 100.198  1.00  0.00           N
ATOM   1172  CA  LEU A  63      65.386  72.906 100.838  1.00  0.00           C
ATOM   1174  CB  LEU A  63      65.386  72.626 102.368  1.00  0.00           C
ATOM   1177  CG  LEU A  63      66.586  73.156 103.178  1.00  0.00           C
ATOM   1179  CD1 LEU A  63      66.446  74.656 103.448  1.00  0.00           C
ATOM   1183  CD2 LEU A  63      66.756  72.396 104.508  1.00  0.00           C
ATOM   1187  C   LEU A  63      66.696  72.516 100.188  1.00  0.00           C
ATOM   1188  O   LEU A  63      66.976  71.326 100.048  1.00  0.00           O
ATOM   1189  N   LEU A  64      67.546  73.496  99.798  1.00  0.00           N
ATOM   1191  CA  LEU A  64      68.876  73.246  99.288  1.00  0.00           C
ATOM   1193  CB  LEU A  64      69.116  73.856  97.888  1.00  0.00           C
ATOM   1196  CG  LEU A  64      68.176  73.316  96.788  1.00  0.00           C
ATOM   1198  CD1 LEU A  64      68.436  74.016  95.448  1.00  0.00           C
ATOM   1202  CD2 LEU A  64      68.356  71.806  96.608  1.00  0.00           C
ATOM   1206  C   LEU A  64      69.896  73.866 100.228  1.00  0.00           C
ATOM   1207  O   LEU A  64      69.816  75.046 100.578  1.00  0.00           O
ATOM   1208  N   THR A  65      70.886  73.086 100.678  1.00  0.00           N
ATOM   1210  CA  THR A  65      71.816  73.516 101.718  1.00  0.00           C
ATOM   1212  CB  THR A  65      71.676  72.806 103.068  1.00  0.00           C
ATOM   1214  OG1 THR A  65      71.926  71.406 103.028  1.00  0.00           O
ATOM   1216  CG2 THR A  65      70.226  72.956 103.528  1.00  0.00           C
ATOM   1220  C   THR A  65      73.226  73.436 101.208  1.00  0.00           C
ATOM   1221  O   THR A  65      73.716  72.426 100.708  1.00  0.00           O
ATOM   1222  N   ASN A  66      73.916  74.586 101.298  1.00  0.00           N
ATOM   1224  CA  ASN A  66      75.336  74.736 101.068  1.00  0.00           C
ATOM   1226  CB  ASN A  66      75.716  76.226 101.278  1.00  0.00           C
ATOM   1229  CG  ASN A  66      75.096  77.026 100.138  1.00  0.00           C
ATOM   1230  OD1 ASN A  66      75.156  76.626  98.978  1.00  0.00           O
ATOM   1231  ND2 ASN A  66      74.476  78.186 100.438  1.00  0.00           N
ATOM   1234  C   ASN A  66      76.166  73.826 101.968  1.00  0.00           C
ATOM   1235  O   ASN A  66      75.686  73.396 103.008  1.00  0.00           O
ATOM   1236  N   PRO A  67      77.426  73.536 101.658  1.00  0.00           N
ATOM   1237  CD  PRO A  67      78.116  73.936 100.428  1.00  0.00           C
ATOM   1240  CA  PRO A  67      78.236  72.656 102.498  1.00  0.00           C
ATOM   1242  CB  PRO A  67      79.446  72.336 101.608  1.00  0.00           C
ATOM   1245  CG  PRO A  67      79.576  73.546 100.698  1.00  0.00           C
ATOM   1248  C   PRO A  67      78.656  73.346 103.778  1.00  0.00           C
ATOM   1249  O   PRO A  67      79.326  72.746 104.598  1.00  0.00           O
ATOM   1250  N   LEU A  68      78.246  74.616 103.988  1.00  0.00           N
ATOM   1252  CA  LEU A  68      78.456  75.356 105.218  1.00  0.00           C
ATOM   1254  CB  LEU A  68      78.796  76.866 104.948  1.00  0.00           C
ATOM   1257  CG  LEU A  68      79.166  77.296 103.508  1.00  0.00           C
ATOM   1259  CD1 LEU A  68      78.566  78.686 103.248  1.00  0.00           C
ATOM   1263  CD2 LEU A  68      80.686  77.256 103.288  1.00  0.00           C
ATOM   1267  C   LEU A  68      77.206  75.306 106.088  1.00  0.00           C
ATOM   1268  O   LEU A  68      77.076  75.996 107.088  1.00  0.00           O
ATOM   1269  N   GLY A  69      76.196  74.526 105.668  1.00  0.00           N
ATOM   1271  CA  GLY A  69      74.896  74.456 106.328  1.00  0.00           C
ATOM   1274  C   GLY A  69      74.126  75.746 106.218  1.00  0.00           C
ATOM   1275  O   GLY A  69      73.246  76.046 107.028  1.00  0.00           O
ATOM   1276  N   SER A  70      74.416  76.566 105.208  1.00  0.00           N
ATOM   1278  CA  SER A  70      73.676  77.796 104.928  1.00  0.00           C
ATOM   1280  CB  SER A  70      74.546  78.956 104.368  1.00  0.00           C
ATOM   1283  OG  SER A  70      75.666  79.186 105.218  1.00  0.00           O
ATOM   1285  C   SER A  70      72.616  77.476 103.898  1.00  0.00           C
ATOM   1286  O   SER A  70      72.856  76.706 102.958  1.00  0.00           O
ATOM   1287  N   THR A  71      71.386  77.986 104.068  1.00  0.00           N
ATOM   1289  CA  THR A  71      70.296  77.736 103.138  1.00  0.00           C
ATOM   1291  CB  THR A  71      68.936  78.136 103.658  1.00  0.00           C
ATOM   1293  OG1 THR A  71      68.666  77.436 104.868  1.00  0.00           O
ATOM   1295  CG2 THR A  71      67.826  77.756 102.668  1.00  0.00           C
ATOM   1299  C   THR A  71      70.536  78.486 101.848  1.00  0.00           C
ATOM   1300  O   THR A  71      70.596  79.716 101.828  1.00  0.00           O
ATOM   1301  N   GLU A  72      70.686  77.766 100.728  1.00  0.00           N
ATOM   1303  CA  GLU A  72      70.866  78.386  99.438  1.00  0.00           C
ATOM   1305  CB  GLU A  72      71.606  77.376  98.528  1.00  0.00           C
ATOM   1308  CG  GLU A  72      71.906  77.916  97.118  1.00  0.00           C
ATOM   1311  CD  GLU A  72      72.986  78.976  97.018  1.00  0.00           C
ATOM   1312  OE1 GLU A  72      73.626  79.366  98.018  1.00  0.00           O
ATOM   1313  OE2 GLU A  72      73.306  79.276  95.828  1.00  0.00           O
ATOM   1314  C   GLU A  72      69.526  78.696  98.798  1.00  0.00           C
ATOM   1315  O   GLU A  72      69.306  79.726  98.168  1.00  0.00           O
ATOM   1316  N   LEU A  73      68.576  77.776  98.988  1.00  0.00           N
ATOM   1318  CA  LEU A  73      67.236  77.926  98.498  1.00  0.00           C
ATOM   1320  CB  LEU A  73      67.076  77.236  97.118  1.00  0.00           C
ATOM   1323  CG  LEU A  73      65.806  77.616  96.338  1.00  0.00           C
ATOM   1325  CD1 LEU A  73      65.896  79.076  95.868  1.00  0.00           C
ATOM   1329  CD2 LEU A  73      65.596  76.686  95.138  1.00  0.00           C
ATOM   1333  C   LEU A  73      66.306  77.266  99.488  1.00  0.00           C
ATOM   1334  O   LEU A  73      66.576  76.166  99.958  1.00  0.00           O
ATOM   1335  N   GLU A  74      65.186  77.926  99.808  1.00  0.00           N
ATOM   1337  CA  GLU A  74      64.076  77.296 100.488  1.00  0.00           C
ATOM   1339  CB  GLU A  74      63.826  77.936 101.878  1.00  0.00           C
ATOM   1342  CG  GLU A  74      63.476  76.896 102.978  1.00  0.00           C
ATOM   1345  CD  GLU A  74      62.066  76.336 102.938  1.00  0.00           C
ATOM   1346  OE1 GLU A  74      61.226  76.836 102.148  1.00  0.00           O
ATOM   1347  OE2 GLU A  74      61.806  75.376 103.718  1.00  0.00           O
ATOM   1348  C   GLU A  74      62.896  77.526  99.558  1.00  0.00           C
ATOM   1349  O   GLU A  74      62.766  78.596  98.968  1.00  0.00           O
ATOM   1350  N   LEU A  75      62.046  76.516  99.358  1.00  0.00           N
ATOM   1352  CA  LEU A  75      60.866  76.596  98.548  1.00  0.00           C
ATOM   1354  CB  LEU A  75      61.166  75.956  97.168  1.00  0.00           C
ATOM   1357  CG  LEU A  75      60.026  75.876  96.118  1.00  0.00           C
ATOM   1359  CD1 LEU A  75      59.066  74.706  96.348  1.00  0.00           C
ATOM   1363  CD2 LEU A  75      59.196  77.146  95.968  1.00  0.00           C
ATOM   1367  C   LEU A  75      59.756  75.836  99.258  1.00  0.00           C
ATOM   1368  O   LEU A  75      59.876  74.646  99.528  1.00  0.00           O
ATOM   1369  N   ASN A  76      58.616  76.476  99.528  1.00  0.00           N
ATOM   1371  CA  ASN A  76      57.406  75.826  99.978  1.00  0.00           C
ATOM   1373  CB  ASN A  76      56.896  76.436 101.308  1.00  0.00           C
ATOM   1376  CG  ASN A  76      57.746  76.056 102.508  1.00  0.00           C
ATOM   1377  OD1 ASN A  76      58.346  76.886 103.178  1.00  0.00           O
ATOM   1378  ND2 ASN A  76      57.696  74.746 102.858  1.00  0.00           N
ATOM   1381  C   ASN A  76      56.316  76.056  98.958  1.00  0.00           C
ATOM   1382  O   ASN A  76      56.016  77.196  98.608  1.00  0.00           O
ATOM   1383  N   ALA A  77      55.676  74.986  98.468  1.00  0.00           N
ATOM   1385  CA  ALA A  77      54.626  75.096  97.478  1.00  0.00           C
ATOM   1387  CB  ALA A  77      55.076  74.416  96.178  1.00  0.00           C
ATOM   1391  C   ALA A  77      53.336  74.456  97.988  1.00  0.00           C
ATOM   1392  O   ALA A  77      53.336  73.336  98.498  1.00  0.00           O
ATOM   1393  N   GLN A  78      52.206  75.176  97.868  1.00  0.00           N
ATOM   1395  CA  GLN A  78      50.866  74.646  98.028  1.00  0.00           C
ATOM   1397  CB  GLN A  78      50.116  75.186  99.288  1.00  0.00           C
ATOM   1400  CG  GLN A  78      50.926  75.126 100.608  1.00  0.00           C
ATOM   1403  CD  GLN A  78      51.846  76.346 100.758  1.00  0.00           C
ATOM   1404  OE1 GLN A  78      51.396  77.486 100.648  1.00  0.00           O
ATOM   1405  NE2 GLN A  78      53.136  76.116 101.078  1.00  0.00           N
ATOM   1408  C   GLN A  78      50.096  75.146  96.828  1.00  0.00           C
ATOM   1409  O   GLN A  78      50.246  76.326  96.538  1.00  0.00           O
ATOM   1410  N   PRO A  79      49.296  74.376  96.088  1.00  0.00           N
ATOM   1411  CD  PRO A  79      48.706  73.126  96.578  1.00  0.00           C
ATOM   1414  CA  PRO A  79      48.686  74.726  94.798  1.00  0.00           C
ATOM   1416  CB  PRO A  79      47.266  74.256  95.018  1.00  0.00           C
ATOM   1419  CG  PRO A  79      47.506  72.886  95.658  1.00  0.00           C
ATOM   1422  C   PRO A  79      48.846  76.106  94.188  1.00  0.00           C
ATOM   1423  O   PRO A  79      49.646  76.236  93.278  1.00  0.00           O
ATOM   1424  N   GLY A  80      48.136  77.156  94.658  1.00  0.00           N
ATOM   1426  CA  GLY A  80      48.316  78.506  94.118  1.00  0.00           C
ATOM   1429  C   GLY A  80      48.956  79.466  95.078  1.00  0.00           C
ATOM   1430  O   GLY A  80      48.696  80.656  95.038  1.00  0.00           O
ATOM   1431  N   ASN A  81      49.776  78.956  96.028  1.00  0.00           N
ATOM   1433  CA  ASN A  81      50.546  79.776  96.928  1.00  0.00           C
ATOM   1435  CB  ASN A  81      49.846  79.876  98.308  1.00  0.00           C
ATOM   1438  CG  ASN A  81      50.426  81.016  99.158  1.00  0.00           C
ATOM   1439  OD1 ASN A  81      51.406  81.686  98.818  1.00  0.00           O
ATOM   1440  ND2 ASN A  81      49.796  81.236 100.328  1.00  0.00           N
ATOM   1443  C   ASN A  81      51.906  79.136  97.108  1.00  0.00           C
ATOM   1444  O   ASN A  81      52.066  78.036  97.648  1.00  0.00           O
ATOM   1445  N   VAL A  82      52.946  79.836  96.678  1.00  0.00           N
ATOM   1447  CA  VAL A  82      54.316  79.386  96.778  1.00  0.00           C
ATOM   1449  CB  VAL A  82      54.926  79.146  95.418  1.00  0.00           C
ATOM   1451  CG1 VAL A  82      56.366  78.626  95.558  1.00  0.00           C
ATOM   1455  CG2 VAL A  82      54.106  78.086  94.688  1.00  0.00           C
ATOM   1459  C   VAL A  82      55.076  80.436  97.538  1.00  0.00           C
ATOM   1460  O   VAL A  82      54.896  81.636  97.348  1.00  0.00           O
ATOM   1461  N   GLN A  83      55.946  79.986  98.468  1.00  0.00           N
ATOM   1463  CA  GLN A  83      56.826  80.816  99.238  1.00  0.00           C
ATOM   1465  CB  GLN A  83      56.556  80.756 100.768  1.00  0.00           C
ATOM   1468  CG  GLN A  83      55.076  80.906 101.198  1.00  0.00           C
ATOM   1471  CD  GLN A  83      54.266  79.606 101.028  1.00  0.00           C
ATOM   1472  OE1 GLN A  83      54.536  78.586 101.678  1.00  0.00           O
ATOM   1473  NE2 GLN A  83      53.256  79.636 100.148  1.00  0.00           N
ATOM   1476  C   GLN A  83      58.246  80.356  98.948  1.00  0.00           C
ATOM   1477  O   GLN A  83      58.546  79.166  98.918  1.00  0.00           O
ATOM   1478  N   LEU A  84      59.156  81.296  98.688  1.00  0.00           N
ATOM   1480  CA  LEU A  84      60.526  80.976  98.368  1.00  0.00           C
ATOM   1482  CB  LEU A  84      60.816  81.096  96.858  1.00  0.00           C
ATOM   1485  CG  LEU A  84      62.226  80.586  96.478  1.00  0.00           C
ATOM   1487  CD1 LEU A  84      62.146  79.236  95.768  1.00  0.00           C
ATOM   1491  CD2 LEU A  84      63.026  81.626  95.708  1.00  0.00           C
ATOM   1495  C   LEU A  84      61.436  81.916  99.128  1.00  0.00           C
ATOM   1496  O   LEU A  84      61.206  83.126  99.148  1.00  0.00           O
ATOM   1497  N   VAL A  85      62.496  81.386  99.738  1.00  0.00           N
ATOM   1499  CA  VAL A  85      63.616  82.166 100.208  1.00  0.00           C
ATOM   1501  CB  VAL A  85      63.986  81.816 101.638  1.00  0.00           C
ATOM   1503  CG1 VAL A  85      65.066  82.766 102.168  1.00  0.00           C
ATOM   1507  CG2 VAL A  85      62.696  81.926 102.488  1.00  0.00           C
ATOM   1511  C   VAL A  85      64.786  81.956  99.258  1.00  0.00           C
ATOM   1512  O   VAL A  85      65.186  80.826  98.968  1.00  0.00           O
ATOM   1513  N   ASP A  86      65.366  83.046  98.718  1.00  0.00           N
ATOM   1515  CA  ASP A  86      66.506  82.976  97.828  1.00  0.00           C
ATOM   1517  CB  ASP A  86      66.506  84.176  96.828  1.00  0.00           C
ATOM   1520  CG  ASP A  86      66.896  85.506  97.448  1.00  0.00           C
ATOM   1521  OD1 ASP A  86      66.886  85.636  98.698  1.00  0.00           O
ATOM   1522  OD2 ASP A  86      67.206  86.416  96.638  1.00  0.00           O
ATOM   1523  C   ASP A  86      67.806  82.876  98.628  1.00  0.00           C
ATOM   1524  O   ASP A  86      67.836  82.786  99.858  1.00  0.00           O
ATOM   1525  N   ASN A  87      68.956  82.886  97.928  1.00  0.00           N
ATOM   1527  CA  ASN A  87      70.246  82.826  98.588  1.00  0.00           C
ATOM   1529  CB  ASN A  87      71.316  82.546  97.508  1.00  0.00           C
ATOM   1532  CG  ASN A  87      72.716  82.386  98.088  1.00  0.00           C
ATOM   1533  OD1 ASN A  87      73.716  82.826  97.508  1.00  0.00           O
ATOM   1534  ND2 ASN A  87      72.796  81.756  99.278  1.00  0.00           N
ATOM   1537  C   ASN A  87      70.586  84.086  99.398  1.00  0.00           C
ATOM   1538  O   ASN A  87      71.396  84.086 100.338  1.00  0.00           O
ATOM   1539  N   LYS A  88      69.946  85.216  99.068  1.00  0.00           N
ATOM   1541  CA  LYS A  88      70.136  86.476  99.758  1.00  0.00           C
ATOM   1543  CB  LYS A  88      69.706  87.646  98.838  1.00  0.00           C
ATOM   1546  CG  LYS A  88      70.486  87.746  97.508  1.00  0.00           C
ATOM   1549  CD  LYS A  88      71.986  88.076  97.668  1.00  0.00           C
ATOM   1552  CE  LYS A  88      72.676  88.326  96.318  1.00  0.00           C
ATOM   1555  NZ  LYS A  88      74.106  88.676  96.488  1.00  0.00           N
ATOM   1559  C   LYS A  88      69.346  86.496 101.068  1.00  0.00           C
ATOM   1560  O   LYS A  88      69.536  87.366 101.918  1.00  0.00           O
ATOM   1561  N   GLY A  89      68.446  85.506 101.268  1.00  0.00           N
ATOM   1563  CA  GLY A  89      67.666  85.336 102.478  1.00  0.00           C
ATOM   1566  C   GLY A  89      66.466  86.226 102.468  1.00  0.00           C
ATOM   1567  O   GLY A  89      65.966  86.596 103.538  1.00  0.00           O
ATOM   1568  N   GLN A  90      66.016  86.576 101.248  1.00  0.00           N
ATOM   1570  CA  GLN A  90      64.896  87.416 100.938  1.00  0.00           C
ATOM   1572  CB  GLN A  90      65.206  88.316  99.718  1.00  0.00           C
ATOM   1575  CG  GLN A  90      66.396  89.266  99.998  1.00  0.00           C
ATOM   1578  CD  GLN A  90      66.596  90.266  98.858  1.00  0.00           C
ATOM   1579  OE1 GLN A  90      66.866  89.936  97.698  1.00  0.00           O
ATOM   1580  NE2 GLN A  90      66.496  91.566  99.208  1.00  0.00           N
ATOM   1583  C   GLN A  90      63.736  86.506 100.608  1.00  0.00           C
ATOM   1584  O   GLN A  90      63.886  85.506  99.908  1.00  0.00           O
ATOM   1585  N   ARG A  91      62.536  86.786 101.158  1.00  0.00           N
ATOM   1587  CA  ARG A  91      61.446  85.846 101.028  1.00  0.00           C
ATOM   1589  CB  ARG A  91      60.886  85.356 102.388  1.00  0.00           C
ATOM   1592  CG  ARG A  91      60.116  86.376 103.238  1.00  0.00           C
ATOM   1595  CD  ARG A  91      59.316  85.736 104.368  1.00  0.00           C
ATOM   1598  NE  ARG A  91      58.286  84.876 103.688  1.00  0.00           N
ATOM   1600  CZ  ARG A  91      57.546  83.986 104.328  1.00  0.00           C
ATOM   1601  NH1 ARG A  91      57.506  83.936 105.638  1.00  0.00           N
ATOM   1604  NH2 ARG A  91      56.846  83.076 103.698  1.00  0.00           N
ATOM   1607  C   ARG A  91      60.336  86.356 100.118  1.00  0.00           C
ATOM   1608  O   ARG A  91      59.606  87.306 100.368  1.00  0.00           O
ATOM   1609  N   TYR A  92      60.126  85.636  99.018  1.00  0.00           N
ATOM   1611  CA  TYR A  92      59.126  85.956  98.048  1.00  0.00           C
ATOM   1613  CB  TYR A  92      59.696  85.856  96.618  1.00  0.00           C
ATOM   1616  CG  TYR A  92      60.756  86.896  96.458  1.00  0.00           C
ATOM   1617  CD1 TYR A  92      62.096  86.696  96.838  1.00  0.00           C
ATOM   1619  CE1 TYR A  92      63.016  87.756  96.778  1.00  0.00           C
ATOM   1621  CZ  TYR A  92      62.596  89.016  96.348  1.00  0.00           C
ATOM   1622  OH  TYR A  92      63.456  90.126  96.338  1.00  0.00           O
ATOM   1624  CD2 TYR A  92      60.376  88.146  95.948  1.00  0.00           C
ATOM   1626  CE2 TYR A  92      61.286  89.196  95.898  1.00  0.00           C
ATOM   1628  C   TYR A  92      57.956  85.006  98.208  1.00  0.00           C
ATOM   1629  O   TYR A  92      58.086  83.866  98.658  1.00  0.00           O
ATOM   1630  N   THR A  93      56.766  85.446  97.798  1.00  0.00           N
ATOM   1632  CA  THR A  93      55.596  84.616  97.688  1.00  0.00           C
ATOM   1634  CB  THR A  93      54.546  84.916  98.758  1.00  0.00           C
ATOM   1636  OG1 THR A  93      54.156  86.286  98.778  1.00  0.00           O
ATOM   1638  CG2 THR A  93      55.126  84.606 100.148  1.00  0.00           C
ATOM   1642  C   THR A  93      55.086  84.826  96.278  1.00  0.00           C
ATOM   1643  O   THR A  93      55.406  85.846  95.668  1.00  0.00           O
ATOM   1644  N   ALA A  94      54.376  83.836  95.688  1.00  0.00           N
ATOM   1646  CA  ALA A  94      53.726  83.966  94.398  1.00  0.00           C
ATOM   1648  CB  ALA A  94      54.706  84.046  93.208  1.00  0.00           C
ATOM   1652  C   ALA A  94      52.776  82.796  94.168  1.00  0.00           C
ATOM   1653  O   ALA A  94      52.696  81.876  94.978  1.00  0.00           O
ATOM   1654  N   ASP A  95      52.036  82.806  93.038  1.00  0.00           N
ATOM   1656  CA  ASP A  95      51.036  81.806  92.678  1.00  0.00           C
ATOM   1658  CB  ASP A  95      50.036  82.466  91.688  1.00  0.00           C
ATOM   1661  CG  ASP A  95      49.186  83.556  92.318  1.00  0.00           C
ATOM   1662  OD1 ASP A  95      48.896  83.546  93.538  1.00  0.00           O
ATOM   1663  OD2 ASP A  95      48.676  84.386  91.508  1.00  0.00           O
ATOM   1664  C   ASP A  95      51.566  80.526  91.998  1.00  0.00           C
ATOM   1665  O   ASP A  95      50.956  79.456  92.118  1.00  0.00           O
ATOM   1666  N   ASP A  96      52.696  80.566  91.258  1.00  0.00           N
ATOM   1668  CA  ASP A  96      53.206  79.416  90.528  1.00  0.00           C
ATOM   1670  CB  ASP A  96      52.876  79.506  89.018  1.00  0.00           C
ATOM   1673  CG  ASP A  96      53.216  78.216  88.278  1.00  0.00           C
ATOM   1674  OD1 ASP A  96      54.426  77.896  88.108  1.00  0.00           O
ATOM   1675  OD2 ASP A  96      52.246  77.476  87.998  1.00  0.00           O
ATOM   1676  C   ASP A  96      54.696  79.166  90.808  1.00  0.00           C
ATOM   1677  O   ASP A  96      55.546  80.056  90.698  1.00  0.00           O
ATOM   1678  N   ALA A  97      55.016  77.926  91.228  1.00  0.00           N
ATOM   1680  CA  ALA A  97      56.336  77.466  91.598  1.00  0.00           C
ATOM   1682  CB  ALA A  97      56.256  76.036  92.148  1.00  0.00           C
ATOM   1686  C   ALA A  97      57.366  77.496  90.488  1.00  0.00           C
ATOM   1687  O   ALA A  97      58.516  77.906  90.698  1.00  0.00           O
ATOM   1688  N   GLU A  98      56.986  77.056  89.268  1.00  0.00           N
ATOM   1690  CA  GLU A  98      57.876  77.036  88.128  1.00  0.00           C
ATOM   1692  CB  GLU A  98      57.296  76.206  86.968  1.00  0.00           C
ATOM   1695  CG  GLU A  98      57.436  74.696  87.258  1.00  0.00           C
ATOM   1698  CD  GLU A  98      57.006  73.806  86.108  1.00  0.00           C
ATOM   1699  OE1 GLU A  98      56.736  74.316  84.988  1.00  0.00           O
ATOM   1700  OE2 GLU A  98      56.946  72.576  86.368  1.00  0.00           O
ATOM   1701  C   GLU A  98      58.296  78.406  87.648  1.00  0.00           C
ATOM   1702  O   GLU A  98      59.486  78.636  87.428  1.00  0.00           O
ATOM   1703  N   GLU A  99      57.336  79.336  87.518  1.00  0.00           N
ATOM   1705  CA  GLU A  99      57.636  80.716  87.128  1.00  0.00           C
ATOM   1707  CB  GLU A  99      56.366  81.546  86.778  1.00  0.00           C
ATOM   1710  CG  GLU A  99      55.626  82.236  87.958  1.00  0.00           C
ATOM   1713  CD  GLU A  99      54.526  83.186  87.508  1.00  0.00           C
ATOM   1714  OE1 GLU A  99      54.666  83.786  86.408  1.00  0.00           O
ATOM   1715  OE2 GLU A  99      53.536  83.376  88.268  1.00  0.00           O
ATOM   1716  C   GLU A  99      58.466  81.436  88.188  1.00  0.00           C
ATOM   1717  O   GLU A  99      59.416  82.146  87.858  1.00  0.00           O
ATOM   1718  N   MET A 100      58.166  81.226  89.498  1.00  0.00           N
ATOM   1720  CA  MET A 100      58.996  81.706  90.578  1.00  0.00           C
ATOM   1722  CB  MET A 100      58.506  81.246  91.978  1.00  0.00           C
ATOM   1725  CG  MET A 100      57.396  82.116  92.548  1.00  0.00           C
ATOM   1728  SD  MET A 100      56.976  81.646  94.248  1.00  0.00           S
ATOM   1729  CE  MET A 100      57.896  82.886  95.188  1.00  0.00           C
ATOM   1733  C   MET A 100      60.426  81.296  90.508  1.00  0.00           C
ATOM   1734  O   MET A 100      61.316  82.146  90.508  1.00  0.00           O
ATOM   1735  N   ILE A 101      60.706  79.976  90.478  1.00  0.00           N
ATOM   1737  CA  ILE A 101      62.056  79.496  90.588  1.00  0.00           C
ATOM   1739  CB  ILE A 101      62.106  77.996  90.858  1.00  0.00           C
ATOM   1741  CG2 ILE A 101      61.676  77.156  89.628  1.00  0.00           C
ATOM   1745  CG1 ILE A 101      63.506  77.636  91.398  1.00  0.00           C
ATOM   1748  CD  ILE A 101      63.556  76.236  92.008  1.00  0.00           C
ATOM   1752  C   ILE A 101      62.916  79.946  89.418  1.00  0.00           C
ATOM   1753  O   ILE A 101      64.046  80.416  89.588  1.00  0.00           O
ATOM   1754  N   GLY A 102      62.336  79.936  88.198  1.00  0.00           N
ATOM   1756  CA  GLY A 102      62.966  80.446  86.998  1.00  0.00           C
ATOM   1759  C   GLY A 102      63.336  81.896  87.078  1.00  0.00           C
ATOM   1760  O   GLY A 102      64.496  82.256  86.838  1.00  0.00           O
ATOM   1761  N   LYS A 103      62.386  82.776  87.428  1.00  0.00           N
ATOM   1763  CA  LYS A 103      62.686  84.186  87.648  1.00  0.00           C
ATOM   1765  CB  LYS A 103      61.396  85.036  87.758  1.00  0.00           C
ATOM   1768  CG  LYS A 103      61.666  86.536  87.938  1.00  0.00           C
ATOM   1771  CD  LYS A 103      60.406  87.396  87.758  1.00  0.00           C
ATOM   1774  CE  LYS A 103      60.636  88.896  87.988  1.00  0.00           C
ATOM   1777  NZ  LYS A 103      59.366  89.646  87.968  1.00  0.00           N
ATOM   1781  C   LYS A 103      63.586  84.486  88.838  1.00  0.00           C
ATOM   1782  O   LYS A 103      64.536  85.246  88.748  1.00  0.00           O
ATOM   1783  N   LEU A 104      63.296  83.886  90.018  1.00  0.00           N
ATOM   1785  CA  LEU A 104      64.006  84.176  91.248  1.00  0.00           C
ATOM   1787  CB  LEU A 104      63.216  83.696  92.488  1.00  0.00           C
ATOM   1790  CG  LEU A 104      61.896  84.446  92.778  1.00  0.00           C
ATOM   1792  CD1 LEU A 104      61.186  83.756  93.938  1.00  0.00           C
ATOM   1796  CD2 LEU A 104      62.136  85.906  93.158  1.00  0.00           C
ATOM   1800  C   LEU A 104      65.416  83.646  91.338  1.00  0.00           C
ATOM   1801  O   LEU A 104      66.296  84.366  91.808  1.00  0.00           O
ATOM   1802  N   THR A 105      65.706  82.386  90.938  1.00  0.00           N
ATOM   1804  CA  THR A 105      67.066  81.856  91.138  1.00  0.00           C
ATOM   1806  CB  THR A 105      67.226  80.556  91.968  1.00  0.00           C
ATOM   1808  OG1 THR A 105      68.576  80.106  92.068  1.00  0.00           O
ATOM   1810  CG2 THR A 105      66.436  79.386  91.388  1.00  0.00           C
ATOM   1814  C   THR A 105      67.756  81.736  89.818  1.00  0.00           C
ATOM   1815  O   THR A 105      68.976  81.646  89.758  1.00  0.00           O
ATOM   1816  N   GLY A 106      67.036  81.786  88.688  1.00  0.00           N
ATOM   1818  CA  GLY A 106      67.676  81.666  87.378  1.00  0.00           C
ATOM   1821  C   GLY A 106      67.926  80.226  87.018  1.00  0.00           C
ATOM   1822  O   GLY A 106      68.586  79.926  86.028  1.00  0.00           O
ATOM   1823  N   MET A 107      67.336  79.306  87.798  1.00  0.00           N
ATOM   1825  CA  MET A 107      67.216  77.906  87.488  1.00  0.00           C
ATOM   1827  CB  MET A 107      67.666  76.966  88.648  1.00  0.00           C
ATOM   1830  CG  MET A 107      69.016  77.286  89.308  1.00  0.00           C
ATOM   1833  SD  MET A 107      69.606  76.006  90.458  1.00  0.00           S
ATOM   1834  CE  MET A 107      68.926  76.676  91.998  1.00  0.00           C
ATOM   1838  C   MET A 107      65.736  77.606  87.238  1.00  0.00           C
ATOM   1839  O   MET A 107      64.946  77.566  88.188  1.00  0.00           O
ATOM   1840  N   PRO A 108      65.296  77.316  86.018  1.00  0.00           N
ATOM   1841  CD  PRO A 108      65.806  78.026  84.838  1.00  0.00           C
ATOM   1844  CA  PRO A 108      63.936  76.836  85.798  1.00  0.00           C
ATOM   1846  CB  PRO A 108      63.596  77.236  84.348  1.00  0.00           C
ATOM   1849  CG  PRO A 108      64.546  78.406  84.048  1.00  0.00           C
ATOM   1852  C   PRO A 108      63.886  75.326  85.998  1.00  0.00           C
ATOM   1853  O   PRO A 108      64.146  74.536  85.088  1.00  0.00           O
ATOM   1854  N   ILE A 109      63.546  74.886  87.218  1.00  0.00           N
ATOM   1856  CA  ILE A 109      63.306  73.486  87.508  1.00  0.00           C
ATOM   1858  CB  ILE A 109      63.666  73.066  88.928  1.00  0.00           C
ATOM   1860  CG2 ILE A 109      63.086  71.666  89.258  1.00  0.00           C
ATOM   1864  CG1 ILE A 109      65.206  73.016  89.108  1.00  0.00           C
ATOM   1867  CD  ILE A 109      65.836  74.366  89.478  1.00  0.00           C
ATOM   1871  C   ILE A 109      61.836  73.226  87.218  1.00  0.00           C
ATOM   1872  O   ILE A 109      61.006  73.996  87.718  1.00  0.00           O
ATOM   1873  N   PRO A 110      61.436  72.216  86.448  1.00  0.00           N
ATOM   1874  CD  PRO A 110      62.306  71.516  85.508  1.00  0.00           C
ATOM   1877  CA  PRO A 110      60.036  71.806  86.298  1.00  0.00           C
ATOM   1879  CB  PRO A 110      60.056  70.766  85.168  1.00  0.00           C
ATOM   1882  CG  PRO A 110      61.356  71.036  84.418  1.00  0.00           C
ATOM   1885  C   PRO A 110      59.436  71.236  87.568  1.00  0.00           C
ATOM   1886  O   PRO A 110      59.126  70.046  87.618  1.00  0.00           O
ATOM   1887  N   LEU A 111      59.286  72.036  88.628  1.00  0.00           N
ATOM   1889  CA  LEU A 111      58.746  71.656  89.908  1.00  0.00           C
ATOM   1891  CB  LEU A 111      58.856  72.796  90.948  1.00  0.00           C
ATOM   1894  CG  LEU A 111      60.286  73.166  91.398  1.00  0.00           C
ATOM   1896  CD1 LEU A 111      60.226  74.356  92.378  1.00  0.00           C
ATOM   1900  CD2 LEU A 111      60.956  71.986  92.098  1.00  0.00           C
ATOM   1904  C   LEU A 111      57.326  71.126  89.868  1.00  0.00           C
ATOM   1905  O   LEU A 111      57.006  70.166  90.568  1.00  0.00           O
ATOM   1906  N   ASN A 112      56.426  71.706  89.028  1.00  0.00           N
ATOM   1908  CA  ASN A 112      55.036  71.286  88.918  1.00  0.00           C
ATOM   1910  CB  ASN A 112      54.206  72.176  87.938  1.00  0.00           C
ATOM   1913  CG  ASN A 112      54.076  73.616  88.438  1.00  0.00           C
ATOM   1914  OD1 ASN A 112      54.136  73.866  89.648  1.00  0.00           O
ATOM   1915  ND2 ASN A 112      53.906  74.576  87.508  1.00  0.00           N
ATOM   1918  C   ASN A 112      54.906  69.836  88.458  1.00  0.00           C
ATOM   1919  O   ASN A 112      54.186  69.036  89.058  1.00  0.00           O
ATOM   1920  N   SER A 113      55.676  69.466  87.408  1.00  0.00           N
ATOM   1922  CA  SER A 113      55.896  68.096  86.998  1.00  0.00           C
ATOM   1924  CB  SER A 113      56.596  68.016  85.618  1.00  0.00           C
ATOM   1927  OG  SER A 113      55.846  68.696  84.608  1.00  0.00           O
ATOM   1929  C   SER A 113      56.726  67.276  87.988  1.00  0.00           C
ATOM   1930  O   SER A 113      56.426  66.106  88.238  1.00  0.00           O
ATOM   1931  N   LEU A 114      57.786  67.886  88.588  1.00  0.00           N
ATOM   1933  CA  LEU A 114      58.786  67.206  89.408  1.00  0.00           C
ATOM   1935  CB  LEU A 114      59.826  68.156  90.058  1.00  0.00           C
ATOM   1938  CG  LEU A 114      60.966  67.446  90.828  1.00  0.00           C
ATOM   1940  CD1 LEU A 114      61.796  66.496  89.948  1.00  0.00           C
ATOM   1944  CD2 LEU A 114      61.876  68.466  91.508  1.00  0.00           C
ATOM   1948  C   LEU A 114      58.206  66.456  90.568  1.00  0.00           C
ATOM   1949  O   LEU A 114      58.536  65.306  90.798  1.00  0.00           O
ATOM   1950  N   ARG A 115      57.246  67.096  91.258  1.00  0.00           N
ATOM   1952  CA  ARG A 115      56.296  66.536  92.198  1.00  0.00           C
ATOM   1954  CB  ARG A 115      55.126  67.546  92.278  1.00  0.00           C
ATOM   1957  CG  ARG A 115      53.726  66.966  92.558  1.00  0.00           C
ATOM   1960  CD  ARG A 115      52.606  67.826  91.998  1.00  0.00           C
ATOM   1963  NE  ARG A 115      52.656  69.086  92.778  1.00  0.00           N
ATOM   1965  CZ  ARG A 115      52.366  70.266  92.268  1.00  0.00           C
ATOM   1966  NH1 ARG A 115      52.446  70.546  90.988  1.00  0.00           N
ATOM   1969  NH2 ARG A 115      51.946  71.216  93.058  1.00  0.00           N
ATOM   1972  C   ARG A 115      55.776  65.136  91.948  1.00  0.00           C
ATOM   1973  O   ARG A 115      55.556  64.356  92.868  1.00  0.00           O
ATOM   1974  N   GLN A 116      55.496  64.786  90.678  1.00  0.00           N
ATOM   1976  CA  GLN A 116      55.076  63.456  90.328  1.00  0.00           C
ATOM   1978  CB  GLN A 116      54.086  63.556  89.128  1.00  0.00           C
ATOM   1981  CG  GLN A 116      52.766  64.286  89.478  1.00  0.00           C
ATOM   1984  CD  GLN A 116      51.916  63.526  90.498  1.00  0.00           C
ATOM   1985  OE1 GLN A 116      52.086  62.336  90.758  1.00  0.00           O
ATOM   1986  NE2 GLN A 116      50.926  64.236  91.078  1.00  0.00           N
ATOM   1989  C   GLN A 116      56.296  62.626  89.948  1.00  0.00           C
ATOM   1990  O   GLN A 116      56.396  61.436  90.208  1.00  0.00           O
ATOM   1991  N   TRP A 117      57.276  63.286  89.328  1.00  0.00           N
ATOM   1993  CA  TRP A 117      58.496  62.696  88.818  1.00  0.00           C
ATOM   1995  CB  TRP A 117      59.226  63.646  87.848  1.00  0.00           C
ATOM   1998  CG  TRP A 117      58.436  64.016  86.618  1.00  0.00           C
ATOM   1999  CD1 TRP A 117      57.226  63.546  86.158  1.00  0.00           C
ATOM   2001  NE1 TRP A 117      56.976  64.046  84.908  1.00  0.00           N
ATOM   2003  CE2 TRP A 117      58.016  64.826  84.528  1.00  0.00           C
ATOM   2004  CD2 TRP A 117      58.936  64.886  85.598  1.00  0.00           C
ATOM   2005  CE3 TRP A 117      60.056  65.706  85.498  1.00  0.00           C
ATOM   2007  CZ3 TRP A 117      60.276  66.376  84.298  1.00  0.00           C
ATOM   2009  CZ2 TRP A 117      58.236  65.496  83.348  1.00  0.00           C
ATOM   2011  CH2 TRP A 117      59.416  66.226  83.218  1.00  0.00           C
ATOM   2013  C   TRP A 117      59.436  62.056  89.848  1.00  0.00           C
ATOM   2014  O   TRP A 117      59.946  60.956  89.638  1.00  0.00           O
ATOM   2015  N   ILE A 118      59.656  62.696  91.008  1.00  0.00           N
ATOM   2017  CA  ILE A 118      60.496  62.106  92.068  1.00  0.00           C
ATOM   2019  CB  ILE A 118      61.056  63.066  93.128  1.00  0.00           C
ATOM   2021  CG2 ILE A 118      61.736  64.246  92.438  1.00  0.00           C
ATOM   2025  CG1 ILE A 118      60.036  63.546  94.198  1.00  0.00           C
ATOM   2028  CD  ILE A 118      58.976  64.496  93.668  1.00  0.00           C
ATOM   2032  C   ILE A 118      59.766  60.986  92.758  1.00  0.00           C
ATOM   2033  O   ILE A 118      60.376  60.136  93.408  1.00  0.00           O
ATOM   2034  N   LEU A 119      58.436  60.906  92.618  1.00  0.00           N
ATOM   2036  CA  LEU A 119      57.656  59.816  93.178  1.00  0.00           C
ATOM   2038  CB  LEU A 119      56.156  60.186  93.248  1.00  0.00           C
ATOM   2041  CG  LEU A 119      55.696  61.226  94.288  1.00  0.00           C
ATOM   2043  CD1 LEU A 119      55.216  60.496  95.518  1.00  0.00           C
ATOM   2047  CD2 LEU A 119      56.726  62.246  94.738  1.00  0.00           C
ATOM   2051  C   LEU A 119      57.746  58.566  92.328  1.00  0.00           C
ATOM   2052  O   LEU A 119      57.366  57.476  92.758  1.00  0.00           O
ATOM   2053  N   GLY A 120      58.216  58.676  91.068  1.00  0.00           N
ATOM   2055  CA  GLY A 120      58.126  57.586  90.108  1.00  0.00           C
ATOM   2058  C   GLY A 120      56.786  57.536  89.408  1.00  0.00           C
ATOM   2059  O   GLY A 120      56.446  56.516  88.818  1.00  0.00           O
ATOM   2060  N   LEU A 121      56.006  58.646  89.408  1.00  0.00           N
ATOM   2062  CA  LEU A 121      54.796  58.766  88.618  1.00  0.00           C
ATOM   2064  CB  LEU A 121      53.566  59.366  89.368  1.00  0.00           C
ATOM   2067  CG  LEU A 121      52.906  58.466  90.428  1.00  0.00           C
ATOM   2069  CD1 LEU A 121      52.556  57.066  89.898  1.00  0.00           C
ATOM   2073  CD2 LEU A 121      53.746  58.436  91.698  1.00  0.00           C
ATOM   2077  C   LEU A 121      55.026  59.676  87.408  1.00  0.00           C
ATOM   2078  O   LEU A 121      55.546  60.786  87.518  1.00  0.00           O
ATOM   2079  N   PRO A 122      54.626  59.306  86.218  1.00  0.00           N
ATOM   2080  CD  PRO A 122      54.376  57.916  85.818  1.00  0.00           C
ATOM   2083  CA  PRO A 122      54.626  60.226  85.088  1.00  0.00           C
ATOM   2085  CB  PRO A 122      54.826  59.286  83.888  1.00  0.00           C
ATOM   2088  CG  PRO A 122      54.216  57.936  84.308  1.00  0.00           C
ATOM   2091  C   PRO A 122      53.286  60.946  85.108  1.00  0.00           C
ATOM   2092  O   PRO A 122      52.316  60.456  84.538  1.00  0.00           O
ATOM   2093  N   GLY A 123      53.206  62.076  85.848  1.00  0.00           N
ATOM   2095  CA  GLY A 123      51.956  62.786  86.158  1.00  0.00           C
ATOM   2098  C   GLY A 123      51.066  63.266  85.028  1.00  0.00           C
ATOM   2099  O   GLY A 123      50.076  62.636  84.688  1.00  0.00           O
ATOM   2100  N   ASP A 124      51.426  64.396  84.388  1.00  0.00           N
ATOM   2102  CA  ASP A 124      50.746  64.876  83.198  1.00  0.00           C
ATOM   2104  CB  ASP A 124      50.606  66.416  83.308  1.00  0.00           C
ATOM   2107  CG  ASP A 124      49.566  66.986  82.348  1.00  0.00           C
ATOM   2108  OD1 ASP A 124      48.566  66.266  82.068  1.00  0.00           O
ATOM   2109  OD2 ASP A 124      49.646  68.196  82.038  1.00  0.00           O
ATOM   2110  C   ASP A 124      51.566  64.446  81.978  1.00  0.00           C
ATOM   2111  O   ASP A 124      51.276  64.746  80.818  1.00  0.00           O
ATOM   2112  N   ALA A 125      52.646  63.696  82.228  1.00  0.00           N
ATOM   2114  CA  ALA A 125      53.536  63.206  81.208  1.00  0.00           C
ATOM   2116  CB  ALA A 125      54.996  63.146  81.678  1.00  0.00           C
ATOM   2120  C   ALA A 125      53.106  61.846  80.708  1.00  0.00           C
ATOM   2121  O   ALA A 125      53.026  60.856  81.418  1.00  0.00           O
ATOM   2122  N   THR A 126      52.796  61.796  79.418  1.00  0.00           N
ATOM   2124  CA  THR A 126      52.046  60.736  78.798  1.00  0.00           C
ATOM   2126  CB  THR A 126      50.976  61.356  77.918  1.00  0.00           C
ATOM   2128  OG1 THR A 126      51.506  62.506  77.258  1.00  0.00           O
ATOM   2130  CG2 THR A 126      49.836  61.886  78.788  1.00  0.00           C
ATOM   2134  C   THR A 126      52.916  59.836  77.938  1.00  0.00           C
ATOM   2135  O   THR A 126      52.566  58.676  77.718  1.00  0.00           O
ATOM   2136  N   ASP A 127      54.116  60.296  77.508  1.00  0.00           N
ATOM   2138  CA  ASP A 127      55.126  59.406  76.948  1.00  0.00           C
ATOM   2140  CB  ASP A 127      55.996  60.036  75.808  1.00  0.00           C
ATOM   2143  CG  ASP A 127      57.166  59.156  75.348  1.00  0.00           C
ATOM   2144  OD1 ASP A 127      57.146  57.926  75.638  1.00  0.00           O
ATOM   2145  OD2 ASP A 127      58.106  59.676  74.698  1.00  0.00           O
ATOM   2146  C   ASP A 127      55.996  58.926  78.098  1.00  0.00           C
ATOM   2147  O   ASP A 127      56.766  59.676  78.688  1.00  0.00           O
ATOM   2148  N   TYR A 128      55.906  57.626  78.418  1.00  0.00           N
ATOM   2150  CA  TYR A 128      56.786  57.076  79.398  1.00  0.00           C
ATOM   2152  CB  TYR A 128      56.286  57.376  80.828  1.00  0.00           C
ATOM   2155  CG  TYR A 128      54.906  56.836  81.068  1.00  0.00           C
ATOM   2156  CD1 TYR A 128      53.756  57.636  80.908  1.00  0.00           C
ATOM   2158  CE1 TYR A 128      52.486  57.126  81.218  1.00  0.00           C
ATOM   2160  CZ  TYR A 128      52.366  55.816  81.678  1.00  0.00           C
ATOM   2161  OH  TYR A 128      51.096  55.266  81.938  1.00  0.00           O
ATOM   2163  CD2 TYR A 128      54.766  55.536  81.568  1.00  0.00           C
ATOM   2165  CE2 TYR A 128      53.506  55.036  81.888  1.00  0.00           C
ATOM   2167  C   TYR A 128      56.966  55.596  79.118  1.00  0.00           C
ATOM   2168  O   TYR A 128      56.166  54.956  78.438  1.00  0.00           O
ATOM   2169  N   LYS A 129      58.056  55.016  79.648  1.00  0.00           N
ATOM   2171  CA  LYS A 129      58.336  53.606  79.508  1.00  0.00           C
ATOM   2173  CB  LYS A 129      59.386  53.306  78.408  1.00  0.00           C
ATOM   2176  CG  LYS A 129      60.726  54.036  78.608  1.00  0.00           C
ATOM   2179  CD  LYS A 129      61.846  53.586  77.658  1.00  0.00           C
ATOM   2182  CE  LYS A 129      62.186  54.606  76.558  1.00  0.00           C
ATOM   2185  NZ  LYS A 129      61.076  54.746  75.608  1.00  0.00           N
ATOM   2189  C   LYS A 129      58.836  53.076  80.828  1.00  0.00           C
ATOM   2190  O   LYS A 129      59.376  53.816  81.648  1.00  0.00           O
ATOM   2191  N   LEU A 130      58.646  51.776  81.068  1.00  0.00           N
ATOM   2193  CA  LEU A 130      58.956  51.176  82.338  1.00  0.00           C
ATOM   2195  CB  LEU A 130      57.716  50.496  82.988  1.00  0.00           C
ATOM   2198  CG  LEU A 130      56.396  51.306  82.948  1.00  0.00           C
ATOM   2200  CD1 LEU A 130      55.326  50.566  83.758  1.00  0.00           C
ATOM   2204  CD2 LEU A 130      56.496  52.746  83.488  1.00  0.00           C
ATOM   2208  C   LEU A 130      60.086  50.186  82.168  1.00  0.00           C
ATOM   2209  O   LEU A 130      60.326  49.646  81.088  1.00  0.00           O
ATOM   2210  N   ASP A 131      60.846  49.946  83.248  1.00  0.00           N
ATOM   2212  CA  ASP A 131      61.896  48.966  83.308  1.00  0.00           C
ATOM   2214  CB  ASP A 131      62.986  49.436  84.308  1.00  0.00           C
ATOM   2217  CG  ASP A 131      62.716  49.186  85.788  1.00  0.00           C
ATOM   2218  OD1 ASP A 131      61.626  48.706  86.198  1.00  0.00           O
ATOM   2219  OD2 ASP A 131      63.686  49.436  86.538  1.00  0.00           O
ATOM   2220  C   ASP A 131      61.376  47.576  83.658  1.00  0.00           C
ATOM   2221  O   ASP A 131      60.206  47.376  83.968  1.00  0.00           O
ATOM   2222  N   ASP A 132      62.276  46.566  83.658  1.00  0.00           N
ATOM   2224  CA  ASP A 132      62.046  45.156  84.008  1.00  0.00           C
ATOM   2226  CB  ASP A 132      63.356  44.366  83.888  1.00  0.00           C
ATOM   2229  CG  ASP A 132      63.846  44.426  82.448  1.00  0.00           C
ATOM   2230  OD1 ASP A 132      62.986  44.496  81.528  1.00  0.00           O
ATOM   2231  OD2 ASP A 132      65.076  44.356  82.228  1.00  0.00           O
ATOM   2232  C   ASP A 132      61.326  44.876  85.338  1.00  0.00           C
ATOM   2233  O   ASP A 132      60.696  43.826  85.528  1.00  0.00           O
ATOM   2234  N   GLN A 133      61.356  45.816  86.288  1.00  0.00           N
ATOM   2236  CA  GLN A 133      60.726  45.746  87.568  1.00  0.00           C
ATOM   2238  CB  GLN A 133      61.636  46.386  88.648  1.00  0.00           C
ATOM   2241  CG  GLN A 133      62.926  45.586  88.998  1.00  0.00           C
ATOM   2244  CD  GLN A 133      63.906  45.436  87.828  1.00  0.00           C
ATOM   2245  OE1 GLN A 133      64.146  46.366  87.068  1.00  0.00           O
ATOM   2246  NE2 GLN A 133      64.556  44.266  87.688  1.00  0.00           N
ATOM   2249  C   GLN A 133      59.366  46.426  87.548  1.00  0.00           C
ATOM   2250  O   GLN A 133      58.696  46.486  88.588  1.00  0.00           O
ATOM   2251  N   TYR A 134      58.916  46.946  86.388  1.00  0.00           N
ATOM   2253  CA  TYR A 134      57.696  47.726  86.168  1.00  0.00           C
ATOM   2255  CB  TYR A 134      56.376  47.086  86.678  1.00  0.00           C
ATOM   2258  CG  TYR A 134      56.116  45.756  86.078  1.00  0.00           C
ATOM   2259  CD1 TYR A 134      55.516  45.636  84.818  1.00  0.00           C
ATOM   2261  CE1 TYR A 134      55.206  44.356  84.308  1.00  0.00           C
ATOM   2263  CZ  TYR A 134      55.466  43.226  85.088  1.00  0.00           C
ATOM   2264  OH  TYR A 134      55.216  41.936  84.618  1.00  0.00           O
ATOM   2266  CD2 TYR A 134      56.326  44.616  86.868  1.00  0.00           C
ATOM   2268  CE2 TYR A 134      55.956  43.366  86.388  1.00  0.00           C
ATOM   2270  C   TYR A 134      57.796  49.116  86.758  1.00  0.00           C
ATOM   2271  O   TYR A 134      56.796  49.786  86.988  1.00  0.00           O
ATOM   2272  N   ARG A 135      59.016  49.586  87.038  1.00  0.00           N
ATOM   2274  CA  ARG A 135      59.216  50.916  87.548  1.00  0.00           C
ATOM   2276  CB  ARG A 135      60.436  51.016  88.478  1.00  0.00           C
ATOM   2279  CG  ARG A 135      60.266  50.106  89.688  1.00  0.00           C
ATOM   2282  CD  ARG A 135      61.436  50.176  90.648  1.00  0.00           C
ATOM   2285  NE  ARG A 135      61.106  49.176  91.708  1.00  0.00           N
ATOM   2287  CZ  ARG A 135      61.976  48.396  92.328  1.00  0.00           C
ATOM   2288  NH1 ARG A 135      63.256  48.356  92.078  1.00  0.00           N
ATOM   2291  NH2 ARG A 135      61.496  47.656  93.298  1.00  0.00           N
ATOM   2294  C   ARG A 135      59.406  51.826  86.398  1.00  0.00           C
ATOM   2295  O   ARG A 135      59.756  51.416  85.298  1.00  0.00           O
ATOM   2296  N   LEU A 136      59.176  53.116  86.608  1.00  0.00           N
ATOM   2298  CA  LEU A 136      59.466  54.076  85.578  1.00  0.00           C
ATOM   2300  CB  LEU A 136      58.926  55.416  86.078  1.00  0.00           C
ATOM   2303  CG  LEU A 136      58.926  56.506  85.018  1.00  0.00           C
ATOM   2305  CD1 LEU A 136      57.976  56.216  83.868  1.00  0.00           C
ATOM   2309  CD2 LEU A 136      58.476  57.776  85.688  1.00  0.00           C
ATOM   2313  C   LEU A 136      60.946  54.146  85.188  1.00  0.00           C
ATOM   2314  O   LEU A 136      61.826  54.146  86.038  1.00  0.00           O
ATOM   2315  N   SER A 137      61.236  54.166  83.878  1.00  0.00           N
ATOM   2317  CA  SER A 137      62.606  54.156  83.378  1.00  0.00           C
ATOM   2319  CB  SER A 137      62.796  52.996  82.368  1.00  0.00           C
ATOM   2322  OG  SER A 137      64.136  52.906  81.898  1.00  0.00           O
ATOM   2324  C   SER A 137      62.916  55.456  82.668  1.00  0.00           C
ATOM   2325  O   SER A 137      64.026  55.976  82.748  1.00  0.00           O
ATOM   2326  N   GLU A 138      61.916  56.016  81.988  1.00  0.00           N
ATOM   2328  CA  GLU A 138      62.056  57.226  81.218  1.00  0.00           C
ATOM   2330  CB  GLU A 138      62.616  57.016  79.778  1.00  0.00           C
ATOM   2333  CG  GLU A 138      64.156  56.976  79.688  1.00  0.00           C
ATOM   2336  CD  GLU A 138      64.706  57.096  78.268  1.00  0.00           C
ATOM   2337  OE1 GLU A 138      63.926  57.406  77.328  1.00  0.00           O
ATOM   2338  OE2 GLU A 138      65.946  56.946  78.128  1.00  0.00           O
ATOM   2339  C   GLU A 138      60.726  57.916  81.108  1.00  0.00           C
ATOM   2340  O   GLU A 138      59.666  57.296  81.188  1.00  0.00           O
ATOM   2341  N   ILE A 139      60.796  59.236  80.928  1.00  0.00           N
ATOM   2343  CA  ILE A 139      59.686  60.106  80.588  1.00  0.00           C
ATOM   2345  CB  ILE A 139      59.246  61.016  81.738  1.00  0.00           C
ATOM   2347  CG2 ILE A 139      58.116  61.966  81.268  1.00  0.00           C
ATOM   2351  CG1 ILE A 139      58.816  60.236  82.988  1.00  0.00           C
ATOM   2354  CD  ILE A 139      58.806  61.126  84.238  1.00  0.00           C
ATOM   2358  C   ILE A 139      60.216  60.986  79.478  1.00  0.00           C
ATOM   2359  O   ILE A 139      61.336  61.486  79.598  1.00  0.00           O
ATOM   2360  N   THR A 140      59.426  61.246  78.418  1.00  0.00           N
ATOM   2362  CA  THR A 140      59.596  62.436  77.598  1.00  0.00           C
ATOM   2364  CB  THR A 140      59.546  62.196  76.088  1.00  0.00           C
ATOM   2366  OG1 THR A 140      60.566  61.276  75.708  1.00  0.00           O
ATOM   2368  CG2 THR A 140      59.776  63.476  75.278  1.00  0.00           C
ATOM   2372  C   THR A 140      58.436  63.336  77.958  1.00  0.00           C
ATOM   2373  O   THR A 140      57.296  62.886  78.098  1.00  0.00           O
ATOM   2374  N   TYR A 141      58.686  64.646  78.168  1.00  0.00           N
ATOM   2376  CA  TYR A 141      57.616  65.606  78.398  1.00  0.00           C
ATOM   2378  CB  TYR A 141      57.516  65.916  79.908  1.00  0.00           C
ATOM   2381  CG  TYR A 141      56.386  66.846  80.258  1.00  0.00           C
ATOM   2382  CD1 TYR A 141      55.066  66.396  80.208  1.00  0.00           C
ATOM   2384  CE1 TYR A 141      54.006  67.246  80.548  1.00  0.00           C
ATOM   2386  CZ  TYR A 141      54.266  68.556  80.938  1.00  0.00           C
ATOM   2387  OH  TYR A 141      53.206  69.446  81.198  1.00  0.00           O
ATOM   2389  CD2 TYR A 141      56.636  68.166  80.668  1.00  0.00           C
ATOM   2391  CE2 TYR A 141      55.586  69.006  81.038  1.00  0.00           C
ATOM   2393  C   TYR A 141      57.846  66.876  77.598  1.00  0.00           C
ATOM   2394  O   TYR A 141      58.866  67.536  77.778  1.00  0.00           O
ATOM   2395  N   SER A 142      56.876  67.286  76.758  1.00  0.00           N
ATOM   2397  CA  SER A 142      56.906  68.566  76.028  1.00  0.00           C
ATOM   2399  CB  SER A 142      56.456  68.496  74.548  1.00  0.00           C
ATOM   2402  OG  SER A 142      57.426  67.866  73.708  1.00  0.00           O
ATOM   2404  C   SER A 142      56.006  69.596  76.678  1.00  0.00           C
ATOM   2405  O   SER A 142      54.796  69.436  76.798  1.00  0.00           O
ATOM   2406  N   GLN A 143      56.596  70.726  77.118  1.00  0.00           N
ATOM   2408  CA  GLN A 143      55.846  71.816  77.698  1.00  0.00           C
ATOM   2410  CB  GLN A 143      56.336  71.976  79.158  1.00  0.00           C
ATOM   2413  CG  GLN A 143      55.376  72.726  80.108  1.00  0.00           C
ATOM   2416  CD  GLN A 143      56.086  73.086  81.428  1.00  0.00           C
ATOM   2417  OE1 GLN A 143      57.316  73.016  81.508  1.00  0.00           O
ATOM   2418  NE2 GLN A 143      55.316  73.536  82.428  1.00  0.00           N
ATOM   2421  C   GLN A 143      56.196  73.056  76.908  1.00  0.00           C
ATOM   2422  O   GLN A 143      57.316  73.546  77.008  1.00  0.00           O
ATOM   2423  N   ASN A 144      55.286  73.606  76.068  1.00  0.00           N
ATOM   2425  CA  ASN A 144      55.566  74.796  75.248  1.00  0.00           C
ATOM   2427  CB  ASN A 144      55.576  76.106  76.078  1.00  0.00           C
ATOM   2430  CG  ASN A 144      54.266  76.366  76.788  1.00  0.00           C
ATOM   2431  OD1 ASN A 144      54.166  76.316  78.018  1.00  0.00           O
ATOM   2432  ND2 ASN A 144      53.216  76.696  76.018  1.00  0.00           N
ATOM   2435  C   ASN A 144      56.886  74.756  74.488  1.00  0.00           C
ATOM   2436  O   ASN A 144      57.686  75.666  74.588  1.00  0.00           O
ATOM   2437  N   GLY A 145      57.166  73.656  73.758  1.00  0.00           N
ATOM   2439  CA  GLY A 145      58.406  73.456  73.038  1.00  0.00           C
ATOM   2442  C   GLY A 145      59.556  72.916  73.858  1.00  0.00           C
ATOM   2443  O   GLY A 145      60.416  72.256  73.298  1.00  0.00           O
ATOM   2444  N   LYS A 146      59.606  73.146  75.188  1.00  0.00           N
ATOM   2446  CA  LYS A 146      60.726  72.666  75.978  1.00  0.00           C
ATOM   2448  CB  LYS A 146      61.046  73.536  77.228  1.00  0.00           C
ATOM   2451  CG  LYS A 146      60.306  73.196  78.538  1.00  0.00           C
ATOM   2454  CD  LYS A 146      60.596  74.116  79.738  1.00  0.00           C
ATOM   2457  CE  LYS A 146      60.336  75.616  79.488  1.00  0.00           C
ATOM   2460  NZ  LYS A 146      59.916  76.286  80.738  1.00  0.00           N
ATOM   2464  C   LYS A 146      60.426  71.216  76.288  1.00  0.00           C
ATOM   2465  O   LYS A 146      59.416  70.856  76.898  1.00  0.00           O
ATOM   2466  N   ASN A 147      61.306  70.336  75.778  1.00  0.00           N
ATOM   2468  CA  ASN A 147      61.146  68.906  75.878  1.00  0.00           C
ATOM   2470  CB  ASN A 147      61.236  68.166  74.508  1.00  0.00           C
ATOM   2473  CG  ASN A 147      62.646  68.016  73.968  1.00  0.00           C
ATOM   2474  OD1 ASN A 147      63.196  66.906  74.018  1.00  0.00           O
ATOM   2475  ND2 ASN A 147      63.236  69.116  73.428  1.00  0.00           N
ATOM   2478  C   ASN A 147      62.126  68.426  76.918  1.00  0.00           C
ATOM   2479  O   ASN A 147      63.346  68.466  76.768  1.00  0.00           O
ATOM   2480  N   TRP A 148      61.576  67.946  78.038  1.00  0.00           N
ATOM   2482  CA  TRP A 148      62.336  67.406  79.128  1.00  0.00           C
ATOM   2484  CB  TRP A 148      61.656  67.736  80.478  1.00  0.00           C
ATOM   2487  CG  TRP A 148      61.886  69.146  80.878  1.00  0.00           C
ATOM   2488  CD1 TRP A 148      61.046  70.216  80.738  1.00  0.00           C
ATOM   2490  NE1 TRP A 148      61.706  71.356  81.148  1.00  0.00           N
ATOM   2492  CE2 TRP A 148      62.946  71.036  81.598  1.00  0.00           C
ATOM   2493  CD2 TRP A 148      63.106  69.646  81.438  1.00  0.00           C
ATOM   2494  CE3 TRP A 148      64.306  69.046  81.808  1.00  0.00           C
ATOM   2496  CZ3 TRP A 148      65.306  69.836  82.388  1.00  0.00           C
ATOM   2498  CZ2 TRP A 148      63.916  71.816  82.188  1.00  0.00           C
ATOM   2500  CH2 TRP A 148      65.096  71.196  82.588  1.00  0.00           C
ATOM   2502  C   TRP A 148      62.456  65.926  78.968  1.00  0.00           C
ATOM   2503  O   TRP A 148      61.476  65.176  79.018  1.00  0.00           O
ATOM   2504  N   LYS A 149      63.696  65.456  78.788  1.00  0.00           N
ATOM   2506  CA  LYS A 149      64.006  64.056  78.918  1.00  0.00           C
ATOM   2508  CB  LYS A 149      65.176  63.696  77.958  1.00  0.00           C
ATOM   2511  CG  LYS A 149      65.816  62.286  78.048  1.00  0.00           C
ATOM   2514  CD  LYS A 149      65.066  61.176  77.288  1.00  0.00           C
ATOM   2517  CE  LYS A 149      63.736  60.766  77.938  1.00  0.00           C
ATOM   2520  NZ  LYS A 149      62.976  59.826  77.108  1.00  0.00           N
ATOM   2524  C   LYS A 149      64.326  63.726  80.358  1.00  0.00           C
ATOM   2525  O   LYS A 149      65.226  64.306  80.958  1.00  0.00           O
ATOM   2526  N   VAL A 150      63.586  62.776  80.958  1.00  0.00           N
ATOM   2528  CA  VAL A 150      63.896  62.266  82.288  1.00  0.00           C
ATOM   2530  CB  VAL A 150      62.716  62.296  83.248  1.00  0.00           C
ATOM   2532  CG1 VAL A 150      63.176  61.966  84.678  1.00  0.00           C
ATOM   2536  CG2 VAL A 150      62.046  63.676  83.208  1.00  0.00           C
ATOM   2540  C   VAL A 150      64.366  60.846  82.118  1.00  0.00           C
ATOM   2541  O   VAL A 150      63.696  60.036  81.478  1.00  0.00           O
ATOM   2542  N   VAL A 151      65.536  60.516  82.698  1.00  0.00           N
ATOM   2544  CA  VAL A 151      66.096  59.186  82.718  1.00  0.00           C
ATOM   2546  CB  VAL A 151      67.436  59.076  81.978  1.00  0.00           C
ATOM   2548  CG1 VAL A 151      67.236  59.316  80.468  1.00  0.00           C
ATOM   2552  CG2 VAL A 151      68.476  60.056  82.528  1.00  0.00           C
ATOM   2556  C   VAL A 151      66.256  58.746  84.158  1.00  0.00           C
ATOM   2557  O   VAL A 151      66.706  59.506  85.018  1.00  0.00           O
ATOM   2558  N   TYR A 152      65.836  57.506  84.478  1.00  0.00           N
ATOM   2560  CA  TYR A 152      65.896  57.006  85.838  1.00  0.00           C
ATOM   2562  CB  TYR A 152      64.556  56.416  86.328  1.00  0.00           C
ATOM   2565  CG  TYR A 152      63.536  57.516  86.508  1.00  0.00           C
ATOM   2566  CD1 TYR A 152      62.746  57.976  85.438  1.00  0.00           C
ATOM   2568  CE1 TYR A 152      61.826  59.016  85.638  1.00  0.00           C
ATOM   2570  CZ  TYR A 152      61.686  59.596  86.898  1.00  0.00           C
ATOM   2571  OH  TYR A 152      60.806  60.676  87.068  1.00  0.00           O
ATOM   2573  CD2 TYR A 152      63.366  58.086  87.778  1.00  0.00           C
ATOM   2575  CE2 TYR A 152      62.436  59.116  87.978  1.00  0.00           C
ATOM   2577  C   TYR A 152      67.006  55.986  85.968  1.00  0.00           C
ATOM   2578  O   TYR A 152      67.196  55.106  85.128  1.00  0.00           O
ATOM   2579  N   GLY A 153      67.816  56.136  87.028  1.00  0.00           N
ATOM   2581  CA  GLY A 153      68.876  55.186  87.368  1.00  0.00           C
ATOM   2584  C   GLY A 153      68.366  54.066  88.228  1.00  0.00           C
ATOM   2585  O   GLY A 153      67.236  53.616  88.078  1.00  0.00           O
ATOM   2586  N   GLY A 154      69.206  53.576  89.158  1.00  0.00           N
ATOM   2588  CA  GLY A 154      68.766  52.676  90.228  1.00  0.00           C
ATOM   2591  C   GLY A 154      67.616  53.206  91.068  1.00  0.00           C
ATOM   2592  O   GLY A 154      67.366  54.406  91.158  1.00  0.00           O
ATOM   2593  N   TYR A 155      66.926  52.296  91.758  1.00  0.00           N
ATOM   2595  CA  TYR A 155      65.806  52.596  92.628  1.00  0.00           C
ATOM   2597  CB  TYR A 155      64.516  51.886  92.138  1.00  0.00           C
ATOM   2600  CG  TYR A 155      63.776  52.796  91.188  1.00  0.00           C
ATOM   2601  CD1 TYR A 155      64.216  53.036  89.878  1.00  0.00           C
ATOM   2603  CE1 TYR A 155      63.516  53.896  89.018  1.00  0.00           C
ATOM   2605  CZ  TYR A 155      62.376  54.566  89.488  1.00  0.00           C
ATOM   2606  OH  TYR A 155      61.666  55.506  88.728  1.00  0.00           O
ATOM   2608  CD2 TYR A 155      62.606  53.436  91.618  1.00  0.00           C
ATOM   2610  CE2 TYR A 155      61.926  54.316  90.778  1.00  0.00           C
ATOM   2612  C   TYR A 155      66.146  52.226  94.058  1.00  0.00           C
ATOM   2613  O   TYR A 155      66.966  51.336  94.298  1.00  0.00           O
ATOM   2614  N   ASP A 156      65.506  52.916  95.028  1.00  0.00           N
ATOM   2616  CA  ASP A 156      65.626  52.616  96.438  1.00  0.00           C
ATOM   2618  CB  ASP A 156      65.346  53.886  97.298  1.00  0.00           C
ATOM   2621  CG  ASP A 156      65.626  53.636  98.768  1.00  0.00           C
ATOM   2622  OD1 ASP A 156      65.786  52.456  99.178  1.00  0.00           O
ATOM   2623  OD2 ASP A 156      65.706  54.616  99.548  1.00  0.00           O
ATOM   2624  C   ASP A 156      64.696  51.456  96.798  1.00  0.00           C
ATOM   2625  O   ASP A 156      63.486  51.616  96.968  1.00  0.00           O
ATOM   2626  N   THR A 157      65.276  50.256  96.948  1.00  0.00           N
ATOM   2628  CA  THR A 157      64.566  49.006  97.158  1.00  0.00           C
ATOM   2630  CB  THR A 157      65.286  47.826  96.498  1.00  0.00           C
ATOM   2632  OG1 THR A 157      66.606  47.626  96.988  1.00  0.00           O
ATOM   2634  CG2 THR A 157      65.416  48.086  94.988  1.00  0.00           C
ATOM   2638  C   THR A 157      64.406  48.726  98.628  1.00  0.00           C
ATOM   2639  O   THR A 157      63.846  47.696  99.018  1.00  0.00           O
ATOM   2640  N   LYS A 158      64.876  49.646  99.498  1.00  0.00           N
ATOM   2642  CA  LYS A 158      64.746  49.536 100.938  1.00  0.00           C
ATOM   2644  CB  LYS A 158      65.826  50.396 101.668  1.00  0.00           C
ATOM   2647  CG  LYS A 158      67.306  49.946 101.508  1.00  0.00           C
ATOM   2650  CD  LYS A 158      67.926  50.166 100.118  1.00  0.00           C
ATOM   2653  CE  LYS A 158      69.456  50.046 100.028  1.00  0.00           C
ATOM   2656  NZ  LYS A 158      70.146  51.076 100.848  1.00  0.00           N
ATOM   2660  C   LYS A 158      63.356  49.946 101.418  1.00  0.00           C
ATOM   2661  O   LYS A 158      62.876  49.506 102.468  1.00  0.00           O
ATOM   2662  N   THR A 159      62.626  50.756 100.638  1.00  0.00           N
ATOM   2664  CA  THR A 159      61.276  51.196 100.978  1.00  0.00           C
ATOM   2666  CB  THR A 159      61.136  52.716 100.888  1.00  0.00           C
ATOM   2668  OG1 THR A 159      59.836  53.166 101.258  1.00  0.00           O
ATOM   2670  CG2 THR A 159      61.466  53.226  99.478  1.00  0.00           C
ATOM   2674  C   THR A 159      60.216  50.426 100.178  1.00  0.00           C
ATOM   2675  O   THR A 159      60.516  49.816  99.148  1.00  0.00           O
ATOM   2676  N   GLN A 160      58.946  50.406 100.638  1.00  0.00           N
ATOM   2678  CA  GLN A 160      57.826  49.856  99.888  1.00  0.00           C
ATOM   2680  CB  GLN A 160      57.156  48.616 100.548  1.00  0.00           C
ATOM   2683  CG  GLN A 160      57.876  47.286 100.258  1.00  0.00           C
ATOM   2686  CD  GLN A 160      57.766  46.776  98.818  1.00  0.00           C
ATOM   2687  OE1 GLN A 160      56.676  46.386  98.378  1.00  0.00           O
ATOM   2688  NE2 GLN A 160      58.906  46.696  98.088  1.00  0.00           N
ATOM   2691  C   GLN A 160      56.776  50.936  99.668  1.00  0.00           C
ATOM   2692  O   GLN A 160      56.316  51.526 100.648  1.00  0.00           O
ATOM   2693  N   PRO A 161      56.356  51.186  98.438  1.00  0.00           N
ATOM   2694  CD  PRO A 161      55.276  52.126  98.218  1.00  0.00           C
ATOM   2697  CA  PRO A 161      57.036  50.856  97.188  1.00  0.00           C
ATOM   2699  CB  PRO A 161      56.166  51.486  96.088  1.00  0.00           C
ATOM   2702  CG  PRO A 161      54.846  51.766  96.808  1.00  0.00           C
ATOM   2705  C   PRO A 161      58.446  51.386  97.118  1.00  0.00           C
ATOM   2706  O   PRO A 161      58.736  52.376  97.778  1.00  0.00           O
ATOM   2707  N   ALA A 162      59.326  50.756  96.328  1.00  0.00           N
ATOM   2709  CA  ALA A 162      60.606  51.326  95.998  1.00  0.00           C
ATOM   2711  CB  ALA A 162      61.396  50.346  95.108  1.00  0.00           C
ATOM   2715  C   ALA A 162      60.486  52.636  95.248  1.00  0.00           C
ATOM   2716  O   ALA A 162      59.566  52.816  94.448  1.00  0.00           O
ATOM   2717  N   MET A 163      61.386  53.606  95.498  1.00  0.00           N
ATOM   2719  CA  MET A 163      61.226  54.966  95.008  1.00  0.00           C
ATOM   2721  CB  MET A 163      60.836  55.906  96.158  1.00  0.00           C
ATOM   2724  CG  MET A 163      59.496  55.486  96.798  1.00  0.00           C
ATOM   2727  SD  MET A 163      58.646  56.776  97.738  1.00  0.00           S
ATOM   2728  CE  MET A 163      58.076  57.756  96.318  1.00  0.00           C
ATOM   2732  C   MET A 163      62.496  55.376  94.278  1.00  0.00           C
ATOM   2733  O   MET A 163      63.506  54.706  94.468  1.00  0.00           O
ATOM   2734  N   PRO A 164      62.526  56.366  93.368  1.00  0.00           N
ATOM   2735  CD  PRO A 164      61.356  57.126  92.928  1.00  0.00           C
ATOM   2738  CA  PRO A 164      63.706  56.656  92.558  1.00  0.00           C
ATOM   2740  CB  PRO A 164      63.296  57.886  91.718  1.00  0.00           C
ATOM   2743  CG  PRO A 164      61.776  57.806  91.628  1.00  0.00           C
ATOM   2746  C   PRO A 164      64.946  56.926  93.388  1.00  0.00           C
ATOM   2747  O   PRO A 164      64.806  57.666  94.358  1.00  0.00           O
ATOM   2748  N   ALA A 165      66.126  56.336  93.078  1.00  0.00           N
ATOM   2750  CA  ALA A 165      67.306  56.656  93.858  1.00  0.00           C
ATOM   2752  CB  ALA A 165      68.096  55.406  94.258  1.00  0.00           C
ATOM   2756  C   ALA A 165      68.216  57.626  93.118  1.00  0.00           C
ATOM   2757  O   ALA A 165      69.036  58.336  93.708  1.00  0.00           O
ATOM   2758  N   ASN A 166      68.076  57.686  91.788  1.00  0.00           N
ATOM   2760  CA  ASN A 166      68.886  58.506  90.928  1.00  0.00           C
ATOM   2762  CB  ASN A 166      70.076  57.686  90.358  1.00  0.00           C
ATOM   2765  CG  ASN A 166      71.086  57.366  91.448  1.00  0.00           C
ATOM   2766  OD1 ASN A 166      71.426  58.176  92.318  1.00  0.00           O
ATOM   2767  ND2 ASN A 166      71.656  56.146  91.418  1.00  0.00           N
ATOM   2770  C   ASN A 166      68.026  58.956  89.758  1.00  0.00           C
ATOM   2771  O   ASN A 166      67.346  58.136  89.148  1.00  0.00           O
ATOM   2772  N   MET A 167      68.066  60.246  89.398  1.00  0.00           N
ATOM   2774  CA  MET A 167      67.366  60.726  88.218  1.00  0.00           C
ATOM   2776  CB  MET A 167      65.856  61.006  88.448  1.00  0.00           C
ATOM   2779  CG  MET A 167      65.506  61.786  89.738  1.00  0.00           C
ATOM   2782  SD  MET A 167      63.756  61.696  90.218  1.00  0.00           S
ATOM   2783  CE  MET A 167      63.076  62.746  88.908  1.00  0.00           C
ATOM   2787  C   MET A 167      68.086  61.906  87.588  1.00  0.00           C
ATOM   2788  O   MET A 167      68.766  62.686  88.258  1.00  0.00           O
ATOM   2789  N   GLU A 168      67.966  62.006  86.258  1.00  0.00           N
ATOM   2791  CA  GLU A 168      68.536  63.056  85.448  1.00  0.00           C
ATOM   2793  CB  GLU A 168      69.716  62.556  84.588  1.00  0.00           C
ATOM   2796  CG  GLU A 168      71.056  62.686  85.308  1.00  0.00           C
ATOM   2799  CD  GLU A 168      72.186  62.286  84.378  1.00  0.00           C
ATOM   2800  OE1 GLU A 168      72.176  61.136  83.868  1.00  0.00           O
ATOM   2801  OE2 GLU A 168      73.066  63.136  84.108  1.00  0.00           O
ATOM   2802  C   GLU A 168      67.486  63.636  84.528  1.00  0.00           C
ATOM   2803  O   GLU A 168      66.766  62.886  83.868  1.00  0.00           O
ATOM   2804  N   LEU A 169      67.376  64.976  84.478  1.00  0.00           N
ATOM   2806  CA  LEU A 169      66.406  65.686  83.698  1.00  0.00           C
ATOM   2808  CB  LEU A 169      65.456  66.516  84.608  1.00  0.00           C
ATOM   2811  CG  LEU A 169      64.636  65.706  85.628  1.00  0.00           C
ATOM   2813  CD1 LEU A 169      65.406  65.216  86.868  1.00  0.00           C
ATOM   2817  CD2 LEU A 169      63.476  66.556  86.128  1.00  0.00           C
ATOM   2821  C   LEU A 169      67.146  66.606  82.748  1.00  0.00           C
ATOM   2822  O   LEU A 169      68.046  67.346  83.178  1.00  0.00           O
ATOM   2823  N   THR A 170      66.866  66.566  81.428  1.00  0.00           N
ATOM   2825  CA  THR A 170      67.676  67.266  80.438  1.00  0.00           C
ATOM   2827  CB  THR A 170      68.676  66.336  79.708  1.00  0.00           C
ATOM   2829  OG1 THR A 170      68.076  65.536  78.698  1.00  0.00           O
ATOM   2831  CG2 THR A 170      69.316  65.346  80.688  1.00  0.00           C
ATOM   2835  C   THR A 170      66.796  68.006  79.428  1.00  0.00           C
ATOM   2836  O   THR A 170      65.876  67.426  78.848  1.00  0.00           O
ATOM   2837  N   ASP A 171      67.056  69.316  79.218  1.00  0.00           N
ATOM   2839  CA  ASP A 171      66.336  70.156  78.258  1.00  0.00           C
ATOM   2841  CB  ASP A 171      66.016  71.496  78.978  1.00  0.00           C
ATOM   2844  CG  ASP A 171      65.036  72.416  78.258  1.00  0.00           C
ATOM   2845  OD1 ASP A 171      64.416  72.026  77.248  1.00  0.00           O
ATOM   2846  OD2 ASP A 171      64.936  73.576  78.718  1.00  0.00           O
ATOM   2847  C   ASP A 171      67.246  70.406  77.038  1.00  0.00           C
ATOM   2848  O   ASP A 171      66.966  71.106  76.068  1.00  0.00           O
ATOM   2849  N   GLY A 172      68.456  69.816  77.098  1.00  0.00           N
ATOM   2851  CA  GLY A 172      69.526  70.026  76.138  1.00  0.00           C
ATOM   2854  C   GLY A 172      70.536  71.036  76.608  1.00  0.00           C
ATOM   2855  O   GLY A 172      71.736  70.866  76.388  1.00  0.00           O
ATOM   2856  N   GLY A 173      70.126  72.086  77.348  1.00  0.00           N
ATOM   2858  CA  GLY A 173      71.056  73.126  77.808  1.00  0.00           C
ATOM   2861  C   GLY A 173      71.026  73.306  79.298  1.00  0.00           C
ATOM   2862  O   GLY A 173      71.856  73.966  79.918  1.00  0.00           O
ATOM   2863  N   GLN A 174      70.066  72.626  79.928  1.00  0.00           N
ATOM   2865  CA  GLN A 174      70.026  72.486  81.358  1.00  0.00           C
ATOM   2867  CB  GLN A 174      68.706  72.976  82.018  1.00  0.00           C
ATOM   2870  CG  GLN A 174      68.386  74.466  81.718  1.00  0.00           C
ATOM   2873  CD  GLN A 174      67.176  75.026  82.478  1.00  0.00           C
ATOM   2874  OE1 GLN A 174      66.746  76.146  82.238  1.00  0.00           O
ATOM   2875  NE2 GLN A 174      66.616  74.246  83.418  1.00  0.00           N
ATOM   2878  C   GLN A 174      70.196  71.016  81.658  1.00  0.00           C
ATOM   2879  O   GLN A 174      69.676  70.136  80.958  1.00  0.00           O
ATOM   2880  N   ARG A 175      70.946  70.716  82.718  1.00  0.00           N
ATOM   2882  CA  ARG A 175      70.976  69.406  83.328  1.00  0.00           C
ATOM   2884  CB  ARG A 175      72.416  68.836  83.398  1.00  0.00           C
ATOM   2887  CG  ARG A 175      72.486  67.296  83.538  1.00  0.00           C
ATOM   2890  CD  ARG A 175      72.466  66.636  82.158  1.00  0.00           C
ATOM   2893  NE  ARG A 175      72.506  65.146  82.288  1.00  0.00           N
ATOM   2895  CZ  ARG A 175      72.576  64.356  81.238  1.00  0.00           C
ATOM   2896  NH1 ARG A 175      72.726  64.806  80.008  1.00  0.00           N
ATOM   2899  NH2 ARG A 175      72.556  63.056  81.388  1.00  0.00           N
ATOM   2902  C   ARG A 175      70.496  69.616  84.738  1.00  0.00           C
ATOM   2903  O   ARG A 175      70.936  70.526  85.438  1.00  0.00           O
ATOM   2904  N   ILE A 176      69.606  68.746  85.228  1.00  0.00           N
ATOM   2906  CA  ILE A 176      69.406  68.596  86.658  1.00  0.00           C
ATOM   2908  CB  ILE A 176      68.006  68.996  87.098  1.00  0.00           C
ATOM   2910  CG2 ILE A 176      67.836  68.636  88.588  1.00  0.00           C
ATOM   2914  CG1 ILE A 176      67.766  70.506  86.868  1.00  0.00           C
ATOM   2917  CD  ILE A 176      67.136  70.856  85.508  1.00  0.00           C
ATOM   2921  C   ILE A 176      69.726  67.156  87.018  1.00  0.00           C
ATOM   2922  O   ILE A 176      69.236  66.216  86.398  1.00  0.00           O
ATOM   2923  N   LYS A 177      70.586  66.976  88.038  1.00  0.00           N
ATOM   2925  CA  LYS A 177      71.036  65.676  88.498  1.00  0.00           C
ATOM   2927  CB  LYS A 177      72.566  65.506  88.408  1.00  0.00           C
ATOM   2930  CG  LYS A 177      73.146  65.596  86.988  1.00  0.00           C
ATOM   2933  CD  LYS A 177      74.686  65.546  87.008  1.00  0.00           C
ATOM   2936  CE  LYS A 177      75.326  65.336  85.628  1.00  0.00           C
ATOM   2939  NZ  LYS A 177      76.786  65.156  85.738  1.00  0.00           N
ATOM   2943  C   LYS A 177      70.616  65.506  89.938  1.00  0.00           C
ATOM   2944  O   LYS A 177      70.846  66.376  90.788  1.00  0.00           O
ATOM   2945  N   LEU A 178      69.946  64.396  90.238  1.00  0.00           N
ATOM   2947  CA  LEU A 178      69.386  64.136  91.538  1.00  0.00           C
ATOM   2949  CB  LEU A 178      67.846  64.076  91.398  1.00  0.00           C
ATOM   2952  CG  LEU A 178      67.026  64.376  92.658  1.00  0.00           C
ATOM   2954  CD1 LEU A 178      65.546  64.046  92.408  1.00  0.00           C
ATOM   2958  CD2 LEU A 178      67.566  63.626  93.878  1.00  0.00           C
ATOM   2962  C   LEU A 178      69.896  62.786  91.968  1.00  0.00           C
ATOM   2963  O   LEU A 178      69.646  61.786  91.298  1.00  0.00           O
ATOM   2964  N   LYS A 179      70.616  62.706  93.098  1.00  0.00           N
ATOM   2966  CA  LYS A 179      70.886  61.436  93.758  1.00  0.00           C
ATOM   2968  CB  LYS A 179      72.386  61.146  93.858  1.00  0.00           C
ATOM   2971  CG  LYS A 179      73.056  60.936  92.508  1.00  0.00           C
ATOM   2974  CD  LYS A 179      74.536  60.606  92.688  1.00  0.00           C
ATOM   2977  CE  LYS A 179      75.246  60.046  91.458  1.00  0.00           C
ATOM   2980  NZ  LYS A 179      74.916  58.616  91.228  1.00  0.00           N
ATOM   2984  C   LYS A 179      70.366  61.476  95.168  1.00  0.00           C
ATOM   2985  O   LYS A 179      70.706  62.396  95.908  1.00  0.00           O
ATOM   2986  N   MET A 180      69.576  60.476  95.578  1.00  0.00           N
ATOM   2988  CA  MET A 180      69.066  60.376  96.918  1.00  0.00           C
ATOM   2990  CB  MET A 180      67.516  60.326  97.018  1.00  0.00           C
ATOM   2993  CG  MET A 180      66.806  59.506  95.928  1.00  0.00           C
ATOM   2996  SD  MET A 180      66.546  60.306  94.308  1.00  0.00           S
ATOM   2997  CE  MET A 180      65.066  61.276  94.678  1.00  0.00           C
ATOM   3001  C   MET A 180      69.746  59.286  97.718  1.00  0.00           C
ATOM   3002  O   MET A 180      70.136  58.226  97.218  1.00  0.00           O
ATOM   3003  N   ASP A 181      69.966  59.586  99.018  1.00  0.00           N
ATOM   3005  CA  ASP A 181      70.606  58.706  99.958  1.00  0.00           C
ATOM   3007  CB  ASP A 181      71.026  59.546 101.198  1.00  0.00           C
ATOM   3010  CG  ASP A 181      72.226  60.466 101.038  1.00  0.00           C
ATOM   3011  OD1 ASP A 181      72.616  60.956  99.948  1.00  0.00           O
ATOM   3012  OD2 ASP A 181      72.676  60.866 102.158  1.00  0.00           O
ATOM   3013  C   ASP A 181      69.646  57.626 100.468  1.00  0.00           C
ATOM   3014  O   ASP A 181      70.016  56.486 100.718  1.00  0.00           O
ATOM   3015  N   ASN A 182      68.376  58.036 100.668  1.00  0.00           N
ATOM   3017  CA  ASN A 182      67.346  57.246 101.298  1.00  0.00           C
ATOM   3019  CB  ASN A 182      67.576  57.056 102.838  1.00  0.00           C
ATOM   3022  CG  ASN A 182      67.596  58.366 103.648  1.00  0.00           C
ATOM   3023  OD1 ASN A 182      66.606  59.086 103.778  1.00  0.00           O
ATOM   3024  ND2 ASN A 182      68.746  58.636 104.308  1.00  0.00           N
ATOM   3027  C   ASN A 182      65.996  57.896 101.028  1.00  0.00           C
ATOM   3028  O   ASN A 182      65.906  59.036 100.568  1.00  0.00           O
ATOM   3029  N   TRP A 183      64.936  57.146 101.378  1.00  0.00           N
ATOM   3031  CA  TRP A 183      63.586  57.626 101.518  1.00  0.00           C
ATOM   3033  CB  TRP A 183      62.656  57.026 100.418  1.00  0.00           C
ATOM   3036  CG  TRP A 183      62.896  57.566  99.038  1.00  0.00           C
ATOM   3037  CD1 TRP A 183      63.886  57.196  98.178  1.00  0.00           C
ATOM   3039  NE1 TRP A 183      63.716  57.846  96.968  1.00  0.00           N
ATOM   3041  CE2 TRP A 183      62.626  58.656  97.038  1.00  0.00           C
ATOM   3042  CD2 TRP A 183      62.066  58.516  98.328  1.00  0.00           C
ATOM   3043  CE3 TRP A 183      60.906  59.216  98.658  1.00  0.00           C
ATOM   3045  CZ3 TRP A 183      60.346  60.046  97.688  1.00  0.00           C
ATOM   3047  CZ2 TRP A 183      62.066  59.486  96.088  1.00  0.00           C
ATOM   3049  CH2 TRP A 183      60.906  60.186  96.438  1.00  0.00           C
ATOM   3051  C   TRP A 183      63.026  57.256 102.898  1.00  0.00           C
ATOM   3052  O   TRP A 183      63.426  56.286 103.548  1.00  0.00           O
ATOM   3053  N   ILE A 184      62.036  58.036 103.358  1.00  0.00           N
ATOM   3055  CA  ILE A 184      61.086  57.676 104.398  1.00  0.00           C
ATOM   3057  CB  ILE A 184      61.316  58.406 105.728  1.00  0.00           C
ATOM   3059  CG2 ILE A 184      61.286  59.926 105.548  1.00  0.00           C
ATOM   3063  CG1 ILE A 184      60.326  57.966 106.838  1.00  0.00           C
ATOM   3066  CD  ILE A 184      60.636  58.566 108.208  1.00  0.00           C
ATOM   3070  C   ILE A 184      59.706  57.956 103.818  1.00  0.00           C
ATOM   3071  O   ILE A 184      59.526  58.926 103.078  1.00  0.00           O
ATOM   3072  N   VAL A 185      58.716  57.086 104.068  1.00  0.00           N
ATOM   3074  CA  VAL A 185      57.386  57.216 103.508  1.00  0.00           C
ATOM   3076  CB  VAL A 185      57.196  56.276 102.328  1.00  0.00           C
ATOM   3078  CG1 VAL A 185      58.086  56.736 101.158  1.00  0.00           C
ATOM   3082  CG2 VAL A 185      57.446  54.796 102.678  1.00  0.00           C
ATOM   3086  C   VAL A 185      56.336  56.886 104.548  1.00  0.00           C
ATOM   3087  O   VAL A 185      56.686  56.206 105.518  1.00  0.00           O
ATOM   3088  N   LYS A 186      55.066  57.336 104.388  1.00  0.00           N
ATOM   3090  CA  LYS A 186      53.966  56.946 105.258  1.00  0.00           C
ATOM   3092  CB  LYS A 186      53.606  58.016 106.318  1.00  0.00           C
ATOM   3095  CG  LYS A 186      54.746  58.476 107.228  1.00  0.00           C
ATOM   3098  CD  LYS A 186      55.296  57.376 108.148  1.00  0.00           C
ATOM   3101  CE  LYS A 186      56.426  57.896 109.048  1.00  0.00           C
ATOM   3104  NZ  LYS A 186      56.726  56.886 110.078  1.00  0.00           N
ATOM   3108  C   LYS A 186      52.646  56.756 104.448  1.00  0.00           C
ATOM   3109  OT1 LYS A 186      52.406  57.506 103.468  1.00  0.00           O
ATOM   3110  OT2 LYS A 186      51.816  55.926 104.908  1.00  0.00           O
ATOM   3111  NH3 POPEB 187      53.266  80.456  72.938  1.00  0.00           N
ATOM   3115  C12 POPEB 187      52.236  80.196  71.878  1.00  0.00           C
ATOM   3118  C11 POPEB 187      51.346  78.966  72.198  1.00  0.00           C
ATOM   3121  P   POPEB 187      53.026  76.946  72.558  1.00  0.00           P
ATOM   3122  O13 POPEB 187      52.396  75.816  73.258  1.00  0.00           O
ATOM   3123  O14 POPEB 187      53.756  77.876  73.448  1.00  0.00           O
ATOM   3124  O11 POPEB 187      53.966  76.436  71.388  1.00  0.00           O
ATOM   3125  O12 POPEB 187      51.926  77.746  71.768  1.00  0.00           O
ATOM   3126  C1  POPEB 187      53.366  75.736  70.298  1.00  0.00           C
ATOM   3129  C2  POPEB 187      54.376  75.466  69.158  1.00  0.00           C
ATOM   3131  O21 POPEB 187      53.856  74.456  68.278  1.00  0.00           O
ATOM   3132  C21 POPEB 187      53.036  74.856  67.318  1.00  0.00           C
ATOM   3133  O22 POPEB 187      52.686  76.016  67.118  1.00  0.00           O
ATOM   3134  C22 POPEB 187      52.676  73.656  66.438  1.00  0.00           C
ATOM   3137  C3  POPEB 187      55.756  74.976  69.678  1.00  0.00           C
ATOM   3140  O31 POPEB 187      56.576  74.566  68.558  1.00  0.00           O
ATOM   3141  C31 POPEB 187      57.546  75.396  68.188  1.00  0.00           C
ATOM   3142  O32 POPEB 187      58.076  76.236  68.908  1.00  0.00           O
ATOM   3143  C32 POPEB 187      57.846  75.146  66.718  1.00  0.00           C
ATOM   3146  C23 POPEB 187      52.106  74.076  65.068  1.00  0.00           C
ATOM   3149  C24 POPEB 187      51.666  72.876  64.228  1.00  0.00           C
ATOM   3152  C25 POPEB 187      51.206  73.306  62.838  1.00  0.00           C
ATOM   3155  C26 POPEB 187      50.736  72.156  61.938  1.00  0.00           C
ATOM   3158  C27 POPEB 187      50.256  72.686  60.578  1.00  0.00           C
ATOM   3161  C28 POPEB 187      49.766  71.586  59.608  1.00  0.00           C
ATOM   3164  C29 POPEB 187      49.326  72.196  58.298  1.00  0.00           C
ATOM   3166 0C21 POPEB 187      50.106  72.426  57.218  1.00  0.00           C
ATOM   3168 1C21 POPEB 187      51.576  72.106  57.088  1.00  0.00           C
ATOM   3171 2C21 POPEB 187      51.886  71.216  55.868  1.00  0.00           C
ATOM   3174 3C21 POPEB 187      51.986  71.986  54.538  1.00  0.00           C
ATOM   3177 4C21 POPEB 187      52.746  71.196  53.458  1.00  0.00           C
ATOM   3180 5C21 POPEB 187      51.916  70.066  52.828  1.00  0.00           C
ATOM   3183 6C21 POPEB 187      52.766  68.856  52.408  1.00  0.00           C
ATOM   3186 7C21 POPEB 187      51.996  67.886  51.528  1.00  0.00           C
ATOM   3189 8C21 POPEB 187      52.676  66.526  51.348  1.00  0.00           C
ATOM   3193  C33 POPEB 187      58.176  76.436  65.928  1.00  0.00           C
ATOM   3196  C34 POPEB 187      58.236  76.096  64.438  1.00  0.00           C
ATOM   3199  C35 POPEB 187      58.466  77.276  63.498  1.00  0.00           C
ATOM   3202  C36 POPEB 187      58.996  76.766  62.148  1.00  0.00           C
ATOM   3205  C37 POPEB 187      58.926  77.776  60.998  1.00  0.00           C
ATOM   3208  C38 POPEB 187      59.456  77.146  59.708  1.00  0.00           C
ATOM   3211  C39 POPEB 187      59.356  78.076  58.498  1.00  0.00           C
ATOM   3214 0C31 POPEB 187      59.846  77.406  57.208  1.00  0.00           C
ATOM   3217 1C31 POPEB 187      59.986  78.406  56.048  1.00  0.00           C
ATOM   3220 2C31 POPEB 187      60.316  77.726  54.708  1.00  0.00           C
ATOM   3223 3C31 POPEB 187      60.886  78.716  53.698  1.00  0.00           C
ATOM   3226 4C31 POPEB 187      61.216  78.106  52.338  1.00  0.00           C
ATOM   3229 5C31 POPEB 187      62.286  78.916  51.588  1.00  0.00           C
ATOM   3232 6C31 POPEB 187      62.466  78.506  50.128  1.00  0.00           C
ATOM   3236  NH3 POPEC 188      95.386  70.906  31.978  1.00  0.00           N
ATOM   3240  C12 POPEC 188      95.936  70.486  30.648  1.00  0.00           C
ATOM   3243  C11 POPEC 188      95.356  69.106  30.318  1.00  0.00           C
ATOM   3246  P   POPEC 188      92.926  68.236  29.768  1.00  0.00           P
ATOM   3247  O13 POPEC 188      92.376  69.066  28.668  1.00  0.00           O
ATOM   3248  O14 POPEC 188      93.526  66.916  29.458  1.00  0.00           O
ATOM   3249  O11 POPEC 188      91.776  68.006  30.828  1.00  0.00           O
ATOM   3250  O12 POPEC 188      93.956  69.126  30.578  1.00  0.00           O
ATOM   3251  C1  POPEC 188      91.406  68.966  31.808  1.00  0.00           C
ATOM   3254  C2  POPEC 188      91.216  68.356  33.218  1.00  0.00           C
ATOM   3256  O21 POPEC 188      92.476  68.496  33.918  1.00  0.00           O
ATOM   3257  C21 POPEC 188      92.356  68.696  35.218  1.00  0.00           C
ATOM   3258  O22 POPEC 188      91.306  68.716  35.838  1.00  0.00           O
ATOM   3259  C22 POPEC 188      93.706  68.916  35.888  1.00  0.00           C
ATOM   3262  C3  POPEC 188      90.756  66.866  33.128  1.00  0.00           C
ATOM   3265  O31 POPEC 188      90.456  66.296  34.418  1.00  0.00           O
ATOM   3266  C31 POPEC 188      91.446  65.586  34.958  1.00  0.00           C
ATOM   3267  O32 POPEC 188      92.496  65.306  34.418  1.00  0.00           O
ATOM   3268  C32 POPEC 188      91.076  65.236  36.388  1.00  0.00           C
ATOM   3271  C23 POPEC 188      94.006  67.796  36.928  1.00  0.00           C
ATOM   3274  C24 POPEC 188      95.036  68.236  37.988  1.00  0.00           C
ATOM   3277  C25 POPEC 188      95.386  67.146  38.998  1.00  0.00           C
ATOM   3280  C26 POPEC 188      95.106  67.596  40.438  1.00  0.00           C
ATOM   3283  C27 POPEC 188      95.746  66.716  41.518  1.00  0.00           C
ATOM   3286  C28 POPEC 188      95.926  67.516  42.818  1.00  0.00           C
ATOM   3289  C29 POPEC 188      96.546  66.696  43.908  1.00  0.00           C
ATOM   3291 0C21 POPEC 188      97.566  67.036  44.718  1.00  0.00           C
ATOM   3293 1C21 POPEC 188      98.336  68.336  44.728  1.00  0.00           C
ATOM   3296 2C21 POPEC 188      98.456  68.986  46.118  1.00  0.00           C
ATOM   3299 3C21 POPEC 188      99.896  69.466  46.388  1.00  0.00           C
ATOM   3302 4C21 POPEC 188     100.076  70.006  47.808  1.00  0.00           C
ATOM   3305 5C21 POPEC 188     101.506  69.836  48.348  1.00  0.00           C
ATOM   3308 6C21 POPEC 188     102.186  71.156  48.748  1.00  0.00           C
ATOM   3311 7C21 POPEC 188     103.486  70.926  49.528  1.00  0.00           C
ATOM   3314 8C21 POPEC 188     104.756  70.946  48.668  1.00  0.00           C
ATOM   3318  C33 POPEC 188      92.076  64.286  37.058  1.00  0.00           C
ATOM   3321  C34 POPEC 188      91.546  63.776  38.408  1.00  0.00           C
ATOM   3324  C35 POPEC 188      92.226  64.396  39.638  1.00  0.00           C
ATOM   3327  C36 POPEC 188      91.616  63.816  40.918  1.00  0.00           C
ATOM   3330  C37 POPEC 188      92.296  64.266  42.208  1.00  0.00           C
ATOM   3333  C38 POPEC 188      91.596  63.686  43.448  1.00  0.00           C
ATOM   3336  C39 POPEC 188      92.506  62.836  44.348  1.00  0.00           C
ATOM   3339 0C31 POPEC 188      93.646  63.606  45.028  1.00  0.00           C
ATOM   3342 1C31 POPEC 188      93.176  64.656  46.058  1.00  0.00           C
ATOM   3345 2C31 POPEC 188      94.346  65.436  46.658  1.00  0.00           C
ATOM   3348 3C31 POPEC 188      93.896  66.636  47.498  1.00  0.00           C
ATOM   3351 4C31 POPEC 188      95.056  67.406  48.148  1.00  0.00           C
ATOM   3354 5C31 POPEC 188      94.546  68.586  48.988  1.00  0.00           C
ATOM   3357 6C31 POPEC 188      95.646  69.286  49.798  1.00  0.00           C
ATOM   3361  NH3 POPED 189       0.656  40.466  30.688  1.00  0.00           N
ATOM   3365  C12 POPED 189       1.806  39.666  30.148  1.00  0.00           C
ATOM   3368  C11 POPED 189       1.356  38.356  29.498  1.00  0.00           C
ATOM   3371  P   POPED 189       3.146  36.566  30.258  1.00  0.00           P
ATOM   3372  O13 POPED 189       2.726  35.196  29.938  1.00  0.00           O
ATOM   3373  O14 POPED 189       4.596  36.806  30.468  1.00  0.00           O
ATOM   3374  O11 POPED 189       2.426  37.036  31.598  1.00  0.00           O
ATOM   3375  O12 POPED 189       2.516  37.566  29.208  1.00  0.00           O
ATOM   3376  C1  POPED 189       1.476  36.226  32.288  1.00  0.00           C
ATOM   3379  C2  POPED 189       1.906  36.046  33.768  1.00  0.00           C
ATOM   3381  O21 POPED 189       1.646  37.286  34.438  1.00  0.00           O
ATOM   3382  C21 POPED 189       1.156  37.176  35.658  1.00  0.00           C
ATOM   3383  O22 POPED 189       0.556  36.216  36.108  1.00  0.00           O
ATOM   3384  C22 POPED 189       1.496  38.456  36.438  1.00  0.00           C
ATOM   3387  C3  POPED 189       3.426  35.716  33.858  1.00  0.00           C
ATOM   3390  O31 POPED 189       3.946  35.986  35.178  1.00  0.00           O
ATOM   3391  C31 POPED 189       5.226  36.356  35.228  1.00  0.00           C
ATOM   3392  O32 POPED 189       5.966  36.476  34.268  1.00  0.00           O
ATOM   3393  C32 POPED 189       5.636  36.526  36.688  1.00  0.00           C
ATOM   3396  C23 POPED 189       2.426  38.206  37.658  1.00  0.00           C
ATOM   3399  C24 POPED 189       1.726  38.386  39.008  1.00  0.00           C
ATOM   3402  C25 POPED 189       2.716  38.376  40.188  1.00  0.00           C
ATOM   3405  C26 POPED 189       2.026  38.346  41.558  1.00  0.00           C
ATOM   3408  C27 POPED 189       3.026  38.566  42.698  1.00  0.00           C
ATOM   3411  C28 POPED 189       2.436  38.306  44.098  1.00  0.00           C
ATOM   3414  C29 POPED 189       3.536  38.416  45.128  1.00  0.00           C
ATOM   3416 0C21 POPED 189       3.376  38.436  46.458  1.00  0.00           C
ATOM   3418 1C21 POPED 189       2.076  38.306  47.208  1.00  0.00           C
ATOM   3421 2C21 POPED 189       2.316  37.696  48.598  1.00  0.00           C
ATOM   3424 3C21 POPED 189       1.046  37.676  49.468  1.00  0.00           C
ATOM   3427 4C21 POPED 189       1.236  36.856  50.758  1.00  0.00           C
ATOM   3430 5C21 POPED 189       1.006  35.356  50.558  1.00  0.00           C
ATOM   3433 6C21 POPED 189       1.556  34.516  51.718  1.00  0.00           C
ATOM   3436 7C21 POPED 189       1.466  33.016  51.428  1.00  0.00           C
ATOM   3439 8C21 POPED 189       2.006  32.156  52.558  1.00  0.00           C
ATOM   3443  C33 POPED 189       7.086  36.076  36.988  1.00  0.00           C
ATOM   3446  C34 POPED 189       7.356  35.976  38.498  1.00  0.00           C
ATOM   3449  C35 POPED 189       7.526  37.346  39.148  1.00  0.00           C
ATOM   3452  C36 POPED 189       7.166  37.366  40.628  1.00  0.00           C
ATOM   3455  C37 POPED 189       7.266  38.786  41.188  1.00  0.00           C
ATOM   3458  C38 POPED 189       6.776  38.896  42.628  1.00  0.00           C
ATOM   3461  C39 POPED 189       7.906  39.156  43.618  1.00  0.00           C
ATOM   3464 0C31 POPED 189       7.346  39.556  44.988  1.00  0.00           C
ATOM   3467 1C31 POPED 189       8.426  40.016  45.958  1.00  0.00           C
ATOM   3470 2C31 POPED 189       7.826  40.666  47.218  1.00  0.00           C
ATOM   3473 3C31 POPED 189       7.086  39.656  48.108  1.00  0.00           C
ATOM   3476 4C31 POPED 189       7.776  39.446  49.458  1.00  0.00           C
ATOM   3479 5C31 POPED 189       6.926  38.666  50.468  1.00  0.00           C
ATOM   3482 6C31 POPED 189       5.646  39.396  50.868  1.00  0.00           C
ATOM   3486  NH3 POPEE 190      33.856 125.256  31.338  1.00  0.00           N
ATOM   3490  C12 POPEE 190      33.276 124.256  30.378  1.00  0.00           C
ATOM   3493  C11 POPEE 190      34.296 123.806  29.348  1.00  0.00           C
ATOM   3496  P   POPEE 190      34.596 121.156  29.258  1.00  0.00           P
ATOM   3497  O13 POPEE 190      33.586 120.116  29.538  1.00  0.00           O
ATOM   3498  O14 POPEE 190      35.606 120.906  28.208  1.00  0.00           O
ATOM   3499  O11 POPEE 190      35.366 121.576  30.588  1.00  0.00           O
ATOM   3500  O12 POPEE 190      33.906 122.526  28.868  1.00  0.00           O
ATOM   3501  C1  POPEE 190      34.976 121.186  31.898  1.00  0.00           C
ATOM   3504  C2  POPEE 190      36.036 120.256  32.548  1.00  0.00           C
ATOM   3506  O21 POPEE 190      36.236 120.526  33.948  1.00  0.00           O
ATOM   3507  C21 POPEE 190      35.206 120.336  34.738  1.00  0.00           C
ATOM   3508  O22 POPEE 190      34.056 120.116  34.388  1.00  0.00           O
ATOM   3509  C22 POPEE 190      35.686 120.336  36.188  1.00  0.00           C
ATOM   3512  C3  POPEE 190      37.426 120.396  31.878  1.00  0.00           C
ATOM   3515  O31 POPEE 190      38.406 119.626  32.618  1.00  0.00           O
ATOM   3516  C31 POPEE 190      39.616 120.166  32.608  1.00  0.00           C
ATOM   3517  O32 POPEE 190      40.026 120.966  31.778  1.00  0.00           O
ATOM   3518  C32 POPEE 190      40.346 119.856  33.898  1.00  0.00           C
ATOM   3521  C23 POPEE 190      34.756 121.126  37.138  1.00  0.00           C
ATOM   3524  C24 POPEE 190      34.876 120.666  38.608  1.00  0.00           C
ATOM   3527  C25 POPEE 190      36.256 120.896  39.248  1.00  0.00           C
ATOM   3530  C26 POPEE 190      36.536 122.366  39.598  1.00  0.00           C
ATOM   3533  C27 POPEE 190      37.936 122.576  40.198  1.00  0.00           C
ATOM   3536  C28 POPEE 190      38.106 123.976  40.818  1.00  0.00           C
ATOM   3539  C29 POPEE 190      39.556 124.276  41.138  1.00  0.00           C
ATOM   3541 0C21 POPEE 190      40.046 124.946  42.198  1.00  0.00           C
ATOM   3543 1C21 POPEE 190      39.276 125.596  43.328  1.00  0.00           C
ATOM   3546 2C21 POPEE 190      39.656 125.046  44.718  1.00  0.00           C
ATOM   3549 3C21 POPEE 190      41.056 125.476  45.208  1.00  0.00           C
ATOM   3552 4C21 POPEE 190      41.366 124.956  46.618  1.00  0.00           C
ATOM   3555 5C21 POPEE 190      42.736 125.416  47.148  1.00  0.00           C
ATOM   3558 6C21 POPEE 190      43.216 124.646  48.388  1.00  0.00           C
ATOM   3561 7C21 POPEE 190      42.626 125.146  49.718  1.00  0.00           C
ATOM   3564 8C21 POPEE 190      43.046 124.296  50.918  1.00  0.00           C
ATOM   3568  C33 POPEE 190      41.886 119.896  33.758  1.00  0.00           C
ATOM   3571  C34 POPEE 190      42.556 120.496  34.988  1.00  0.00           C
ATOM   3574  C35 POPEE 190      42.456 119.556  36.188  1.00  0.00           C
ATOM   3577  C36 POPEE 190      43.046 120.176  37.458  1.00  0.00           C
ATOM   3580  C37 POPEE 190      43.196 119.136  38.568  1.00  0.00           C
ATOM   3583  C38 POPEE 190      43.996 119.676  39.758  1.00  0.00           C
ATOM   3586  C39 POPEE 190      43.256 120.776  40.528  1.00  0.00           C
ATOM   3589 0C31 POPEE 190      43.776 120.906  41.958  1.00  0.00           C
ATOM   3592 1C31 POPEE 190      42.936 121.856  42.808  1.00  0.00           C
ATOM   3595 2C31 POPEE 190      43.266 121.756  44.308  1.00  0.00           C
ATOM   3598 3C31 POPEE 190      44.726 122.096  44.638  1.00  0.00           C
ATOM   3601 4C31 POPEE 190      44.956 122.166  46.148  1.00  0.00           C
ATOM   3604 5C31 POPEE 190      46.436 122.366  46.508  1.00  0.00           C
ATOM   3607 6C31 POPEE 190      46.636 122.676  47.988  1.00  0.00           C
ATOM   3611  NH3 POPEF 191     115.856 122.286  34.338  1.00  0.00           N
ATOM   3615  C12 POPEF 191     117.206 122.886  34.718  1.00  0.00           C
ATOM   3618  C11 POPEF 191     118.346 122.536  33.738  1.00  0.00           C
ATOM   3621  P   POPEF 191     120.526 124.096  33.558  1.00  0.00           P
ATOM   3622  O13 POPEF 191     121.816 123.546  33.078  1.00  0.00           O
ATOM   3623  O14 POPEF 191     119.756 124.916  32.598  1.00  0.00           O
ATOM   3624  O11 POPEF 191     120.866 125.006  34.808  1.00  0.00           O
ATOM   3625  O12 POPEF 191     119.626 122.956  34.218  1.00  0.00           O
ATOM   3626  C1  POPEF 191     121.196 124.426  36.078  1.00  0.00           C
ATOM   3629  C2  POPEF 191     120.656 125.286  37.258  1.00  0.00           C
ATOM   3631  O21 POPEF 191     121.476 125.156  38.428  1.00  0.00           O
ATOM   3632  C21 POPEF 191     122.696 125.626  38.348  1.00  0.00           C
ATOM   3633  O22 POPEF 191     123.106 126.416  37.508  1.00  0.00           O
ATOM   3634  C22 POPEF 191     123.486 125.026  39.508  1.00  0.00           C
ATOM   3637  C3  POPEF 191     119.226 124.896  37.688  1.00  0.00           C
ATOM   3640  O31 POPEF 191     118.676 125.946  38.518  1.00  0.00           O
ATOM   3641  C31 POPEF 191     118.676 125.956  39.848  1.00  0.00           C
ATOM   3642  O32 POPEF 191     118.526 126.966  40.518  1.00  0.00           O
ATOM   3643  C32 POPEF 191     118.766 124.566  40.498  1.00  0.00           C
ATOM   3646  C23 POPEF 191     123.096 125.656  40.868  1.00  0.00           C
ATOM   3649  C24 POPEF 191     122.676 124.636  41.928  1.00  0.00           C
ATOM   3652  C25 POPEF 191     122.556 125.316  43.298  1.00  0.00           C
ATOM   3655  C26 POPEF 191     121.926 124.446  44.388  1.00  0.00           C
ATOM   3658  C27 POPEF 191     122.176 125.066  45.768  1.00  0.00           C
ATOM   3661  C28 POPEF 191     121.736 124.176  46.938  1.00  0.00           C
ATOM   3664  C29 POPEF 191     120.256 124.296  47.228  1.00  0.00           C
ATOM   3666 0C21 POPEF 191     119.696 124.666  48.398  1.00  0.00           C
ATOM   3668 1C21 POPEF 191     120.406 125.046  49.668  1.00  0.00           C
ATOM   3671 2C21 POPEF 191     120.516 126.576  49.758  1.00  0.00           C
ATOM   3674 3C21 POPEF 191     120.906 127.096  51.148  1.00  0.00           C
ATOM   3677 4C21 POPEF 191     121.226 128.586  51.078  1.00  0.00           C
ATOM   3680 5C21 POPEF 191     121.776 129.136  52.398  1.00  0.00           C
ATOM   3683 6C21 POPEF 191     122.236 130.606  52.318  1.00  0.00           C
ATOM   3686 7C21 POPEF 191     123.186 130.926  51.158  1.00  0.00           C
ATOM   3689 8C21 POPEF 191     123.976 132.218  51.378  1.00  0.00           C
ATOM   3693  C33 POPEF 191     118.396 124.646  41.998  1.00  0.00           C
ATOM   3696  C34 POPEF 191     118.356 123.266  42.678  1.00  0.00           C
ATOM   3699  C35 POPEF 191     117.746 123.326  44.088  1.00  0.00           C
ATOM   3702  C36 POPEF 191     117.906 122.016  44.868  1.00  0.00           C
ATOM   3705  C37 POPEF 191     117.006 121.986  46.118  1.00  0.00           C
ATOM   3708  C38 POPEF 191     117.386 120.936  47.178  1.00  0.00           C
ATOM   3711  C39 POPEF 191     116.286 119.876  47.398  1.00  0.00           C
ATOM   3714 0C31 POPEF 191     116.386 119.216  48.778  1.00  0.00           C
ATOM   3717 1C31 POPEF 191     115.356 118.106  48.988  1.00  0.00           C
ATOM   3720 2C31 POPEF 191     115.436 117.466  50.378  1.00  0.00           C
ATOM   3723 3C31 POPEF 191     116.566 116.436  50.478  1.00  0.00           C
ATOM   3726 4C31 POPEF 191     116.856 116.016  51.918  1.00  0.00           C
ATOM   3729 5C31 POPEF 191     117.926 114.936  51.998  1.00  0.00           C
ATOM   3732 6C31 POPEF 191     118.546 114.796  53.388  1.00  0.00           C
ATOM   3736  NH3 POPEG 192      17.126  88.296  28.788  1.00  0.00           N
ATOM   3740  C12 POPEG 192      15.886  87.556  29.208  1.00  0.00           C
ATOM   3743  C11 POPEG 192      14.576  88.386  29.068  1.00  0.00           C
ATOM   3746  P   POPEG 192      13.966  90.896  28.858  1.00  0.00           P
ATOM   3747  O13 POPEG 192      14.706  91.096  27.598  1.00  0.00           O
ATOM   3748  O14 POPEG 192      12.496  90.696  28.828  1.00  0.00           O
ATOM   3749  O11 POPEG 192      14.196  92.116  29.808  1.00  0.00           O
ATOM   3750  O12 POPEG 192      14.696  89.706  29.608  1.00  0.00           O
ATOM   3751  C1  POPEG 192      15.496  92.456  30.268  1.00  0.00           C
ATOM   3754  C2  POPEG 192      15.686  91.876  31.678  1.00  0.00           C
ATOM   3756  O21 POPEG 192      16.016  92.946  32.578  1.00  0.00           O
ATOM   3757  C21 POPEG 192      14.986  93.616  33.058  1.00  0.00           C
ATOM   3758  O22 POPEG 192      13.816  93.336  32.858  1.00  0.00           O
ATOM   3759  C22 POPEG 192      15.496  94.826  33.838  1.00  0.00           C
ATOM   3762  C3  POPEG 192      16.756  90.766  31.748  1.00  0.00           C
ATOM   3765  O31 POPEG 192      16.466  89.856  32.818  1.00  0.00           O
ATOM   3766  C31 POPEG 192      16.756  90.366  34.008  1.00  0.00           C
ATOM   3767  O32 POPEG 192      17.456  91.356  34.198  1.00  0.00           O
ATOM   3768  C32 POPEG 192      16.096  89.576  35.128  1.00  0.00           C
ATOM   3771  C23 POPEG 192      15.696  94.556  35.348  1.00  0.00           C
ATOM   3774  C24 POPEG 192      17.106  94.866  35.878  1.00  0.00           C
ATOM   3777  C25 POPEG 192      17.546  96.336  35.758  1.00  0.00           C
ATOM   3780  C26 POPEG 192      16.706  97.356  36.548  1.00  0.00           C
ATOM   3783  C27 POPEG 192      16.976  97.366  38.068  1.00  0.00           C
ATOM   3786  C28 POPEG 192      15.826  97.946  38.908  1.00  0.00           C
ATOM   3789  C29 POPEG 192      15.336  99.296  38.448  1.00  0.00           C
ATOM   3791 0C21 POPEG 192      15.596 100.496  39.018  1.00  0.00           C
ATOM   3793 1C21 POPEG 192      16.466 100.776  40.208  1.00  0.00           C
ATOM   3796 2C21 POPEG 192      15.686 100.966  41.528  1.00  0.00           C
ATOM   3799 3C21 POPEG 192      16.506 101.736  42.578  1.00  0.00           C
ATOM   3802 4C21 POPEG 192      16.526 101.046  43.948  1.00  0.00           C
ATOM   3805 5C21 POPEG 192      17.416 101.776  44.968  1.00  0.00           C
ATOM   3808 6C21 POPEG 192      17.286 101.196  46.378  1.00  0.00           C
ATOM   3811 7C21 POPEG 192      18.056 102.006  47.428  1.00  0.00           C
ATOM   3814 8C21 POPEG 192      17.806 101.526  48.868  1.00  0.00           C
ATOM   3818  C33 POPEG 192      16.746  89.926  36.488  1.00  0.00           C
ATOM   3821  C34 POPEG 192      15.856  89.686  37.718  1.00  0.00           C
ATOM   3824  C35 POPEG 192      16.676  89.736  39.018  1.00  0.00           C
ATOM   3827  C36 POPEG 192      17.636  90.936  39.068  1.00  0.00           C
ATOM   3830  C37 POPEG 192      18.136  91.286  40.468  1.00  0.00           C
ATOM   3833  C38 POPEG 192      18.816  92.666  40.458  1.00  0.00           C
ATOM   3836  C39 POPEG 192      19.116  93.196  41.858  1.00  0.00           C
ATOM   3839 0C31 POPEG 192      20.426  92.676  42.438  1.00  0.00           C
ATOM   3842 1C31 POPEG 192      20.656  93.266  43.828  1.00  0.00           C
ATOM   3845 2C31 POPEG 192      21.976  92.836  44.478  1.00  0.00           C
ATOM   3848 3C31 POPEG 192      23.196  93.456  43.808  1.00  0.00           C
ATOM   3851 4C31 POPEG 192      24.506  93.056  44.498  1.00  0.00           C
ATOM   3854 5C31 POPEG 192      24.906  91.596  44.238  1.00  0.00           C
ATOM   3857 6C31 POPEG 192      26.066  91.466  43.248  1.00  0.00           C
ATOM   3861  NH3 POPEH 193      63.056  63.956  30.088  1.00  0.00           N
ATOM   3865  C12 POPEH 193      63.066  63.096  28.848  1.00  0.00           C
ATOM   3868  C11 POPEH 193      63.566  63.916  27.628  1.00  0.00           C
ATOM   3871  P   POPEH 193      64.706  61.826  26.468  1.00  0.00           P
ATOM   3872  O13 POPEH 193      63.726  60.726  26.628  1.00  0.00           O
ATOM   3873  O14 POPEH 193      65.546  61.776  25.258  1.00  0.00           O
ATOM   3874  O11 POPEH 193      65.596  61.956  27.778  1.00  0.00           O
ATOM   3875  O12 POPEH 193      63.876  63.166  26.458  1.00  0.00           O
ATOM   3876  C1  POPEH 193      66.686  62.886  27.868  1.00  0.00           C
ATOM   3879  C2  POPEH 193      66.766  63.506  29.298  1.00  0.00           C
ATOM   3881  O21 POPEH 193      67.866  64.446  29.398  1.00  0.00           O
ATOM   3882  C21 POPEH 193      67.686  65.366  30.358  1.00  0.00           C
ATOM   3883  O22 POPEH 193      66.616  65.616  30.898  1.00  0.00           O
ATOM   3884  C22 POPEH 193      69.036  65.966  30.778  1.00  0.00           C
ATOM   3887  C3  POPEH 193      66.906  62.386  30.368  1.00  0.00           C
ATOM   3890  O31 POPEH 193      67.136  62.876  31.698  1.00  0.00           O
ATOM   3891  C31 POPEH 193      66.046  63.276  32.348  1.00  0.00           C
ATOM   3892  O32 POPEH 193      64.896  63.196  31.938  1.00  0.00           O
ATOM   3893  C32 POPEH 193      66.476  63.996  33.628  1.00  0.00           C
ATOM   3896  C23 POPEH 193      68.886  67.066  31.868  1.00  0.00           C
ATOM   3899  C24 POPEH 193      70.206  67.476  32.548  1.00  0.00           C
ATOM   3902  C25 POPEH 193      70.586  66.636  33.778  1.00  0.00           C
ATOM   3905  C26 POPEH 193      69.746  66.856  35.048  1.00  0.00           C
ATOM   3908  C27 POPEH 193      69.786  68.286  35.638  1.00  0.00           C
ATOM   3911  C28 POPEH 193      69.286  68.336  37.098  1.00  0.00           C
ATOM   3914  C29 POPEH 193      69.086  69.736  37.608  1.00  0.00           C
ATOM   3916 0C21 POPEH 193      70.026  70.526  38.168  1.00  0.00           C
ATOM   3918 1C21 POPEH 193      71.456  70.126  38.388  1.00  0.00           C
ATOM   3921 2C21 POPEH 193      72.216  71.136  39.268  1.00  0.00           C
ATOM   3924 3C21 POPEH 193      73.576  70.576  39.728  1.00  0.00           C
ATOM   3927 4C21 POPEH 193      74.466  71.616  40.418  1.00  0.00           C
ATOM   3930 5C21 POPEH 193      73.766  72.416  41.518  1.00  0.00           C
ATOM   3933 6C21 POPEH 193      74.696  73.406  42.228  1.00  0.00           C
ATOM   3936 7C21 POPEH 193      73.936  74.506  42.968  1.00  0.00           C
ATOM   3939 8C21 POPEH 193      74.836  75.366  43.868  1.00  0.00           C
ATOM   3943  C33 POPEH 193      66.636  63.026  34.808  1.00  0.00           C
ATOM   3946  C34 POPEH 193      67.136  63.676  36.098  1.00  0.00           C
ATOM   3949  C35 POPEH 193      66.426  64.946  36.538  1.00  0.00           C
ATOM   3952  C36 POPEH 193      66.536  65.176  38.058  1.00  0.00           C
ATOM   3955  C37 POPEH 193      65.876  66.496  38.428  1.00  0.00           C
ATOM   3958  C38 POPEH 193      66.076  66.996  39.858  1.00  0.00           C
ATOM   3961  C39 POPEH 193      65.306  66.226  40.938  1.00  0.00           C
ATOM   3964 0C31 POPEH 193      65.236  67.036  42.238  1.00  0.00           C
ATOM   3967 1C31 POPEH 193      64.516  66.306  43.368  1.00  0.00           C
ATOM   3970 2C31 POPEH 193      64.196  67.216  44.558  1.00  0.00           C
ATOM   3973 3C31 POPEH 193      65.426  67.796  45.268  1.00  0.00           C
ATOM   3976 4C31 POPEH 193      64.976  68.626  46.478  1.00  0.00           C
ATOM   3979 5C31 POPEH 193      66.076  69.366  47.238  1.00  0.00           C
ATOM   3982 6C31 POPEH 193      65.496  70.086  48.458  1.00  0.00           C
ATOM   3986  NH3 POPEI 194      50.016  70.376  26.018  1.00  0.00           N
ATOM   3990  C12 POPEI 194      50.396  69.436  24.908  1.00  0.00           C
ATOM   3993  C11 POPEI 194      51.006  68.116  25.448  1.00  0.00           C
ATOM   3996  P   POPEI 194      50.396  67.876  27.998  1.00  0.00           P
ATOM   3997  O13 POPEI 194      51.206  69.106  28.068  1.00  0.00           O
ATOM   3998  O14 POPEI 194      49.046  68.006  28.558  1.00  0.00           O
ATOM   3999  O11 POPEI 194      51.156  66.656  28.698  1.00  0.00           O
ATOM   4000  O12 POPEI 194      50.236  67.496  26.478  1.00  0.00           O
ATOM   4001  C1  POPEI 194      52.046  66.956  29.788  1.00  0.00           C
ATOM   4004  C2  POPEI 194      51.326  66.976  31.178  1.00  0.00           C
ATOM   4006  O21 POPEI 194      52.246  66.536  32.208  1.00  0.00           O
ATOM   4007  C21 POPEI 194      53.146  67.446  32.558  1.00  0.00           C
ATOM   4008  O22 POPEI 194      53.186  68.606  32.168  1.00  0.00           O
ATOM   4009  C22 POPEI 194      54.156  66.816  33.518  1.00  0.00           C
ATOM   4012  C3  POPEI 194      50.096  66.026  31.148  1.00  0.00           C
ATOM   4015  O31 POPEI 194      49.576  65.766  32.468  1.00  0.00           O
ATOM   4016  C31 POPEI 194      49.546  64.516  32.888  1.00  0.00           C
ATOM   4017  O32 POPEI 194      49.826  63.526  32.228  1.00  0.00           O
ATOM   4018  C32 POPEI 194      48.996  64.516  34.318  1.00  0.00           C
ATOM   4021  C23 POPEI 194      54.146  67.466  34.928  1.00  0.00           C
ATOM   4024  C24 POPEI 194      54.716  66.526  35.998  1.00  0.00           C
ATOM   4027  C25 POPEI 194      54.896  67.186  37.368  1.00  0.00           C
ATOM   4030  C26 POPEI 194      54.976  66.166  38.518  1.00  0.00           C
ATOM   4033  C27 POPEI 194      55.616  66.746  39.778  1.00  0.00           C
ATOM   4036  C28 POPEI 194      55.606  65.806  40.998  1.00  0.00           C
ATOM   4039  C29 POPEI 194      56.456  66.436  42.078  1.00  0.00           C
ATOM   4041 0C21 POPEI 194      56.006  67.046  43.188  1.00  0.00           C
ATOM   4043 1C21 POPEI 194      54.566  67.186  43.618  1.00  0.00           C
ATOM   4046 2C21 POPEI 194      54.206  66.026  44.548  1.00  0.00           C
ATOM   4049 3C21 POPEI 194      52.996  66.316  45.448  1.00  0.00           C
ATOM   4052 4C21 POPEI 194      52.776  65.236  46.528  1.00  0.00           C
ATOM   4055 5C21 POPEI 194      54.006  65.046  47.428  1.00  0.00           C
ATOM   4058 6C21 POPEI 194      53.866  63.966  48.498  1.00  0.00           C
ATOM   4061 7C21 POPEI 194      55.226  63.326  48.808  1.00  0.00           C
ATOM   4064 8C21 POPEI 194      55.146  62.246  49.888  1.00  0.00           C
ATOM   4068  C33 POPEI 194      49.186  63.156  35.038  1.00  0.00           C
ATOM   4071  C34 POPEI 194      48.216  63.006  36.208  1.00  0.00           C
ATOM   4074  C35 POPEI 194      48.486  61.766  37.088  1.00  0.00           C
ATOM   4077  C36 POPEI 194      47.436  61.566  38.198  1.00  0.00           C
ATOM   4080  C37 POPEI 194      47.866  60.596  39.308  1.00  0.00           C
ATOM   4083  C38 POPEI 194      47.286  60.946  40.688  1.00  0.00           C
ATOM   4086  C39 POPEI 194      45.786  60.646  40.868  1.00  0.00           C
ATOM   4089 0C31 POPEI 194      45.336  60.816  42.338  1.00  0.00           C
ATOM   4092 1C31 POPEI 194      43.876  60.376  42.538  1.00  0.00           C
ATOM   4095 2C31 POPEI 194      43.326  60.546  43.958  1.00  0.00           C
ATOM   4098 3C31 POPEI 194      43.716  59.426  44.948  1.00  0.00           C
ATOM   4101 4C31 POPEI 194      42.596  59.116  45.958  1.00  0.00           C
ATOM   4104 5C31 POPEI 194      42.896  57.896  46.848  1.00  0.00           C
ATOM   4107 6C31 POPEI 194      41.656  57.386  47.588  1.00  0.00           C
ATOM   4111  NH3 POPEJ 195     117.306  65.476  71.848  1.00  0.00           N
ATOM   4115  C12 POPEJ 195     116.486  66.706  71.578  1.00  0.00           C
ATOM   4118  C11 POPEJ 195     115.836  67.266  72.848  1.00  0.00           C
ATOM   4121  P   POPEJ 195     115.146  69.706  73.568  1.00  0.00           P
ATOM   4122  O13 POPEJ 195     113.866  69.816  74.318  1.00  0.00           O
ATOM   4123  O14 POPEJ 195     116.406  69.706  74.328  1.00  0.00           O
ATOM   4124  O11 POPEJ 195     115.196  70.876  72.498  1.00  0.00           O
ATOM   4125  O12 POPEJ 195     115.126  68.466  72.558  1.00  0.00           O
ATOM   4126  C1  POPEJ 195     114.116  70.916  71.578  1.00  0.00           C
ATOM   4129  C2  POPEJ 195     114.166  72.266  70.858  1.00  0.00           C
ATOM   4131  O21 POPEJ 195     112.856  72.496  70.318  1.00  0.00           O
ATOM   4132  C21 POPEJ 195     112.306  73.616  70.718  1.00  0.00           C
ATOM   4133  O22 POPEJ 195     112.636  74.316  71.658  1.00  0.00           O
ATOM   4134  C22 POPEJ 195     111.196  73.976  69.738  1.00  0.00           C
ATOM   4137  C3  POPEJ 195     115.206  72.286  69.708  1.00  0.00           C
ATOM   4140  O31 POPEJ 195     114.816  73.246  68.698  1.00  0.00           O
ATOM   4141  C31 POPEJ 195     114.356  72.816  67.508  1.00  0.00           C
ATOM   4142  O32 POPEJ 195     113.416  73.316  66.918  1.00  0.00           O
ATOM   4143  C32 POPEJ 195     115.286  71.756  66.908  1.00  0.00           C
ATOM   4146  C23 POPEJ 195     111.216  75.486  69.418  1.00  0.00           C
ATOM   4149  C24 POPEJ 195     110.246  75.826  68.288  1.00  0.00           C
ATOM   4152  C25 POPEJ 195     110.496  77.216  67.688  1.00  0.00           C
ATOM   4155  C26 POPEJ 195     111.486  77.186  66.508  1.00  0.00           C
ATOM   4158  C27 POPEJ 195     111.876  78.596  66.038  1.00  0.00           C
ATOM   4161  C28 POPEJ 195     112.706  78.566  64.748  1.00  0.00           C
ATOM   4164  C29 POPEJ 195     113.556  79.766  64.458  1.00  0.00           C
ATOM   4166 0C21 POPEJ 195     113.656  80.406  63.278  1.00  0.00           C
ATOM   4168 1C21 POPEJ 195     112.966  80.066  61.988  1.00  0.00           C
ATOM   4171 2C21 POPEJ 195     111.786  81.006  61.688  1.00  0.00           C
ATOM   4174 3C21 POPEJ 195     112.216  82.476  61.508  1.00  0.00           C
ATOM   4177 4C21 POPEJ 195     111.096  83.386  60.968  1.00  0.00           C
ATOM   4180 5C21 POPEJ 195     110.506  82.866  59.658  1.00  0.00           C
ATOM   4183 6C21 POPEJ 195     109.816  83.956  58.838  1.00  0.00           C
ATOM   4186 7C21 POPEJ 195     109.166  83.376  57.578  1.00  0.00           C
ATOM   4189 8C21 POPEJ 195     108.446  84.416  56.718  1.00  0.00           C
ATOM   4193  C33 POPEJ 195     115.026  71.516  65.408  1.00  0.00           C
ATOM   4196  C34 POPEJ 195     116.126  70.666  64.758  1.00  0.00           C
ATOM   4199  C35 POPEJ 195     117.476  71.386  64.638  1.00  0.00           C
ATOM   4202  C36 POPEJ 195     118.486  70.536  63.878  1.00  0.00           C
ATOM   4205  C37 POPEJ 195     119.606  71.386  63.278  1.00  0.00           C
ATOM   4208  C38 POPEJ 195     120.626  70.496  62.558  1.00  0.00           C
ATOM   4211  C39 POPEJ 195     121.346  71.216  61.418  1.00  0.00           C
ATOM   4214 0C31 POPEJ 195     120.546  71.176  60.118  1.00  0.00           C
ATOM   4217 1C31 POPEJ 195     120.986  72.286  59.168  1.00  0.00           C
ATOM   4220 2C31 POPEJ 195     120.326  72.126  57.798  1.00  0.00           C
ATOM   4223 3C31 POPEJ 195     120.646  73.266  56.828  1.00  0.00           C
ATOM   4226 4C31 POPEJ 195     119.966  74.596  57.188  1.00  0.00           C
ATOM   4229 5C31 POPEJ 195     119.536  75.366  55.938  1.00  0.00           C
ATOM   4232 6C31 POPEJ 195     118.946  76.736  56.238  1.00  0.00           C
ATOM   4236  NH3 POPEK 196      42.456  12.956  30.318  1.00  0.00           N
ATOM   4240  C12 POPEK 196      41.636  14.186  30.008  1.00  0.00           C
ATOM   4243  C11 POPEK 196      42.556  15.316  29.528  1.00  0.00           C
ATOM   4246  P   POPEK 196      42.706  17.866  29.548  1.00  0.00           P
ATOM   4247  O13 POPEK 196      43.926  17.676  28.748  1.00  0.00           O
ATOM   4248  O14 POPEK 196      41.916  19.126  29.378  1.00  0.00           O
ATOM   4249  O11 POPEK 196      43.176  17.756  31.058  1.00  0.00           O
ATOM   4250  O12 POPEK 196      41.826  16.556  29.418  1.00  0.00           O
ATOM   4251  C1  POPEK 196      43.186  18.916  31.888  1.00  0.00           C
ATOM   4254  C2  POPEK 196      43.376  18.556  33.408  1.00  0.00           C
ATOM   4256  O21 POPEK 196      43.596  19.666  34.288  1.00  0.00           O
ATOM   4257  C21 POPEK 196      43.416  20.926  33.968  1.00  0.00           C
ATOM   4258  O22 POPEK 196      42.966  21.386  32.938  1.00  0.00           O
ATOM   4259  C22 POPEK 196      43.906  21.806  35.128  1.00  0.00           C
ATOM   4262  C3  POPEK 196      44.556  17.586  33.648  1.00  0.00           C
ATOM   4265  O31 POPEK 196      44.486  16.876  34.908  1.00  0.00           O
ATOM   4266  C31 POPEK 196      45.396  17.196  35.838  1.00  0.00           C
ATOM   4267  O32 POPEK 196      46.146  18.156  35.818  1.00  0.00           O
ATOM   4268  C32 POPEK 196      45.356  16.146  36.958  1.00  0.00           C
ATOM   4271  C23 POPEK 196      43.506  21.296  36.538  1.00  0.00           C
ATOM   4274  C24 POPEK 196      44.226  22.116  37.608  1.00  0.00           C
ATOM   4277  C25 POPEK 196      44.116  21.536  39.018  1.00  0.00           C
ATOM   4280  C26 POPEK 196      45.136  22.186  39.948  1.00  0.00           C
ATOM   4283  C27 POPEK 196      45.256  21.526  41.318  1.00  0.00           C
ATOM   4286  C28 POPEK 196      46.386  22.156  42.148  1.00  0.00           C
ATOM   4289  C29 POPEK 196      45.936  23.356  42.938  1.00  0.00           C
ATOM   4291 0C21 POPEK 196      45.806  23.426  44.278  1.00  0.00           C
ATOM   4293 1C21 POPEK 196      46.096  22.316  45.268  1.00  0.00           C
ATOM   4296 2C21 POPEK 196      47.186  22.736  46.278  1.00  0.00           C
ATOM   4299 3C21 POPEK 196      46.586  23.276  47.588  1.00  0.00           C
ATOM   4302 4C21 POPEK 196      47.556  24.176  48.358  1.00  0.00           C
ATOM   4305 5C21 POPEK 196      47.276  24.246  49.868  1.00  0.00           C
ATOM   4308 6C21 POPEK 196      48.526  24.656  50.658  1.00  0.00           C
ATOM   4311 7C21 POPEK 196      48.226  25.066  52.098  1.00  0.00           C
ATOM   4314 8C21 POPEK 196      49.466  25.606  52.818  1.00  0.00           C
ATOM   4318  C33 POPEK 196      46.746  15.526  37.268  1.00  0.00           C
ATOM   4321  C34 POPEK 196      47.376  16.006  38.578  1.00  0.00           C
ATOM   4324  C35 POPEK 196      46.626  15.606  39.868  1.00  0.00           C
ATOM   4327  C36 POPEK 196      46.606  14.096  40.188  1.00  0.00           C
ATOM   4330  C37 POPEK 196      45.306  13.376  39.788  1.00  0.00           C
ATOM   4333  C38 POPEK 196      45.266  11.896  40.188  1.00  0.00           C
ATOM   4336  C39 POPEK 196      44.076  11.116  39.588  1.00  0.00           C
ATOM   4339 0C31 POPEK 196      42.716  11.456  40.238  1.00  0.00           C
ATOM   4342 1C31 POPEK 196      41.626  11.756  39.198  1.00  0.00           C
ATOM   4345 2C31 POPEK 196      40.226  11.916  39.808  1.00  0.00           C
ATOM   4348 3C31 POPEK 196      39.246  12.646  38.878  1.00  0.00           C
ATOM   4351 4C31 POPEK 196      38.926  11.876  37.588  1.00  0.00           C
ATOM   4354 5C31 POPEK 196      38.206  12.766  36.568  1.00  0.00           C
ATOM   4357 6C31 POPEK 196      38.226  12.176  35.158  1.00  0.00           C
ATOM   4361  NH3 POPEL 197      65.256  95.576  32.328  1.00  0.00           N
ATOM   4365  C12 POPEL 197      66.576  96.026  31.738  1.00  0.00           C
ATOM   4368  C11 POPEL 197      67.206  94.986  30.798  1.00  0.00           C
ATOM   4371  P   POPEL 197      69.846  94.716  30.708  1.00  0.00           P
ATOM   4372  O13 POPEL 197      70.966  95.436  30.068  1.00  0.00           O
ATOM   4373  O14 POPEL 197      69.696  93.296  30.368  1.00  0.00           O
ATOM   4374  O11 POPEL 197      69.926  94.826  32.278  1.00  0.00           O
ATOM   4375  O12 POPEL 197      68.496  95.466  30.378  1.00  0.00           O
ATOM   4376  C1  POPEL 197      70.116  96.096  32.908  1.00  0.00           C
ATOM   4379  C2  POPEL 197      69.846  96.016  34.438  1.00  0.00           C
ATOM   4381  O21 POPEL 197      71.116  96.016  35.118  1.00  0.00           O
ATOM   4382  C21 POPEL 197      71.146  96.616  36.288  1.00  0.00           C
ATOM   4383  O22 POPEL 197      70.256  97.296  36.778  1.00  0.00           O
ATOM   4384  C22 POPEL 197      72.426  96.246  37.018  1.00  0.00           C
ATOM   4387  C3  POPEL 197      69.016  94.756  34.848  1.00  0.00           C
ATOM   4390  O31 POPEL 197      68.316  94.936  36.108  1.00  0.00           O
ATOM   4391  C31 POPEL 197      68.936  94.506  37.198  1.00  0.00           C
ATOM   4392  O32 POPEL 197      69.976  93.866  37.218  1.00  0.00           O
ATOM   4393  C32 POPEL 197      68.226  95.006  38.438  1.00  0.00           C
ATOM   4396  C23 POPEL 197      73.436  97.406  37.168  1.00  0.00           C
ATOM   4399  C24 POPEL 197      74.626  96.936  37.998  1.00  0.00           C
ATOM   4402  C25 POPEL 197      75.356  98.016  38.808  1.00  0.00           C
ATOM   4405  C26 POPEL 197      74.556  98.586  39.988  1.00  0.00           C
ATOM   4408  C27 POPEL 197      75.466  99.346  40.968  1.00  0.00           C
ATOM   4411  C28 POPEL 197      74.776  99.766  42.278  1.00  0.00           C
ATOM   4414  C29 POPEL 197      75.786 100.266  43.288  1.00  0.00           C
ATOM   4416 0C21 POPEL 197      75.546 101.076  44.328  1.00  0.00           C
ATOM   4418 1C21 POPEL 197      74.206 101.626  44.778  1.00  0.00           C
ATOM   4421 2C21 POPEL 197      74.096 101.786  46.308  1.00  0.00           C
ATOM   4424 3C21 POPEL 197      75.156 102.716  46.938  1.00  0.00           C
ATOM   4427 4C21 POPEL 197      75.066 102.826  48.468  1.00  0.00           C
ATOM   4430 5C21 POPEL 197      75.286 101.486  49.198  1.00  0.00           C
ATOM   4433 6C21 POPEL 197      75.196 101.636  50.728  1.00  0.00           C
ATOM   4436 7C21 POPEL 197      75.186 100.296  51.468  1.00  0.00           C
ATOM   4439 8C21 POPEL 197      74.856 100.456  52.958  1.00  0.00           C
ATOM   4443  C33 POPEL 197      68.566  94.146  39.678  1.00  0.00           C
ATOM   4446  C34 POPEL 197      68.256  94.906  40.968  1.00  0.00           C
ATOM   4449  C35 POPEL 197      69.386  95.866  41.378  1.00  0.00           C
ATOM   4452  C36 POPEL 197      70.496  95.166  42.178  1.00  0.00           C
ATOM   4455  C37 POPEL 197      71.676  96.106  42.458  1.00  0.00           C
ATOM   4458  C38 POPEL 197      72.856  95.446  43.148  1.00  0.00           C
ATOM   4461  C39 POPEL 197      72.616  95.076  44.618  1.00  0.00           C
ATOM   4464 0C31 POPEL 197      72.536  96.306  45.528  1.00  0.00           C
ATOM   4467 1C31 POPEL 197      72.756  95.946  47.008  1.00  0.00           C
ATOM   4470 2C31 POPEL 197      73.066  97.156  47.898  1.00  0.00           C
ATOM   4473 3C31 POPEL 197      74.566  97.416  48.118  1.00  0.00           C
ATOM   4476 4C31 POPEL 197      75.376  97.806  46.868  1.00  0.00           C
ATOM   4479 5C31 POPEL 197      76.866  97.976  47.178  1.00  0.00           C
ATOM   4482 6C31 POPEL 197      77.716  98.436  45.988  1.00  0.00           C
ATOM   4486  NH3 POPEM 198      51.776  32.286  28.808  1.00  0.00           N
ATOM   4490  C12 POPEM 198      52.006  33.386  29.818  1.00  0.00           C
ATOM   4493  C11 POPEM 198      51.416  32.986  31.178  1.00  0.00           C
ATOM   4496  P   POPEM 198      50.546  35.216  32.258  1.00  0.00           P
ATOM   4497  O13 POPEM 198      50.236  35.686  30.898  1.00  0.00           O
ATOM   4498  O14 POPEM 198      49.376  34.836  33.078  1.00  0.00           O
ATOM   4499  O11 POPEM 198      51.356  36.336  33.028  1.00  0.00           O
ATOM   4500  O12 POPEM 198      51.566  34.006  32.178  1.00  0.00           O
ATOM   4501  C1  POPEM 198      51.586  36.256  34.438  1.00  0.00           C
ATOM   4504  C2  POPEM 198      52.536  35.086  34.858  1.00  0.00           C
ATOM   4506  O21 POPEM 198      52.866  35.246  36.248  1.00  0.00           O
ATOM   4507  C21 POPEM 198      53.246  34.146  36.878  1.00  0.00           C
ATOM   4508  O22 POPEM 198      53.346  33.026  36.388  1.00  0.00           O
ATOM   4509  C22 POPEM 198      53.506  34.526  38.328  1.00  0.00           C
ATOM   4512  C3  POPEM 198      53.806  35.096  33.948  1.00  0.00           C
ATOM   4515  O31 POPEM 198      55.026  34.726  34.608  1.00  0.00           O
ATOM   4516  C31 POPEM 198      55.956  35.626  34.968  1.00  0.00           C
ATOM   4517  O32 POPEM 198      57.076  35.306  35.348  1.00  0.00           O
ATOM   4518  C32 POPEM 198      55.466  37.076  34.938  1.00  0.00           C
ATOM   4521  C23 POPEM 198      53.726  33.316  39.258  1.00  0.00           C
ATOM   4524  C24 POPEM 198      54.186  33.756  40.658  1.00  0.00           C
ATOM   4527  C25 POPEM 198      53.386  34.926  41.268  1.00  0.00           C
ATOM   4530  C26 POPEM 198      51.876  34.686  41.398  1.00  0.00           C
ATOM   4533  C27 POPEM 198      51.096  36.006  41.568  1.00  0.00           C
ATOM   4536  C28 POPEM 198      49.576  35.806  41.708  1.00  0.00           C
ATOM   4539  C29 POPEM 198      49.186  35.206  43.028  1.00  0.00           C
ATOM   4541 0C21 POPEM 198      48.676  35.886  44.078  1.00  0.00           C
ATOM   4543 1C21 POPEM 198      48.406  37.366  44.128  1.00  0.00           C
ATOM   4546 2C21 POPEM 198      46.936  37.686  43.818  1.00  0.00           C
ATOM   4549 3C21 POPEM 198      46.636  39.196  43.788  1.00  0.00           C
ATOM   4552 4C21 POPEM 198      47.206  39.946  42.568  1.00  0.00           C
ATOM   4555 5C21 POPEM 198      46.756  39.406  41.198  1.00  0.00           C
ATOM   4558 6C21 POPEM 198      45.236  39.336  41.018  1.00  0.00           C
ATOM   4561 7C21 POPEM 198      44.796  38.726  39.678  1.00  0.00           C
ATOM   4564 8C21 POPEM 198      43.276  38.656  39.528  1.00  0.00           C
ATOM   4568  C33 POPEM 198      56.456  38.076  35.588  1.00  0.00           C
ATOM   4571  C34 POPEM 198      56.516  38.026  37.118  1.00  0.00           C
ATOM   4574  C35 POPEM 198      55.186  38.306  37.818  1.00  0.00           C
ATOM   4577  C36 POPEM 198      55.376  38.666  39.298  1.00  0.00           C
ATOM   4580  C37 POPEM 198      54.066  39.006  40.018  1.00  0.00           C
ATOM   4583  C38 POPEM 198      54.266  39.386  41.498  1.00  0.00           C
ATOM   4586  C39 POPEM 198      54.626  38.166  42.358  1.00  0.00           C
ATOM   4589 0C31 POPEM 198      54.936  38.496  43.818  1.00  0.00           C
ATOM   4592 1C31 POPEM 198      55.136  37.206  44.628  1.00  0.00           C
ATOM   4595 2C31 POPEM 198      53.856  36.666  45.288  1.00  0.00           C
ATOM   4598 3C31 POPEM 198      53.396  37.516  46.488  1.00  0.00           C
ATOM   4601 4C31 POPEM 198      52.266  36.866  47.278  1.00  0.00           C
ATOM   4604 5C31 POPEM 198      51.586  37.846  48.238  1.00  0.00           C
ATOM   4607 6C31 POPEM 198      50.576  37.206  49.178  1.00  0.00           C
ATOM   4611  NH3 POPEN 199      81.376  45.406  72.168  1.00  0.00           N
ATOM   4615  C12 POPEN 199      80.386  44.836  73.138  1.00  0.00           C
ATOM   4618  C11 POPEN 199      78.936  45.216  72.778  1.00  0.00           C
ATOM   4621  P   POPEN 199      77.826  43.236  71.488  1.00  0.00           P
ATOM   4622  O13 POPEN 199      76.396  43.336  71.838  1.00  0.00           O
ATOM   4623  O14 POPEN 199      78.646  42.266  72.238  1.00  0.00           O
ATOM   4624  O11 POPEN 199      77.946  42.796  69.978  1.00  0.00           O
ATOM   4625  O12 POPEN 199      78.536  44.656  71.518  1.00  0.00           O
ATOM   4626  C1  POPEN 199      77.486  43.666  68.938  1.00  0.00           C
ATOM   4629  C2  POPEN 199      78.676  44.376  68.208  1.00  0.00           C
ATOM   4631  O21 POPEN 199      78.276  44.866  66.908  1.00  0.00           O
ATOM   4632  C21 POPEN 199      77.756  44.006  66.028  1.00  0.00           C
ATOM   4633  O22 POPEN 199      77.776  42.786  66.098  1.00  0.00           O
ATOM   4634  C22 POPEN 199      77.136  44.776  64.868  1.00  0.00           C
ATOM   4637  C3  POPEN 199      79.956  43.466  68.218  1.00  0.00           C
ATOM   4640  O31 POPEN 199      81.216  44.066  67.798  1.00  0.00           O
ATOM   4641  C31 POPEN 199      81.526  43.846  66.528  1.00  0.00           C
ATOM   4642  O32 POPEN 199      80.756  43.406  65.688  1.00  0.00           O
ATOM   4643  C32 POPEN 199      82.986  44.196  66.228  1.00  0.00           C
ATOM   4646  C23 POPEN 199      78.136  44.886  63.698  1.00  0.00           C
ATOM   4649  C24 POPEN 199      77.586  45.686  62.518  1.00  0.00           C
ATOM   4652  C25 POPEN 199      78.546  45.616  61.328  1.00  0.00           C
ATOM   4655  C26 POPEN 199      77.876  45.866  59.968  1.00  0.00           C
ATOM   4658  C27 POPEN 199      78.706  45.266  58.818  1.00  0.00           C
ATOM   4661  C28 POPEN 199      78.146  45.606  57.418  1.00  0.00           C
ATOM   4664  C29 POPEN 199      76.876  44.846  57.108  1.00  0.00           C
ATOM   4666 0C21 POPEN 199      75.616  45.326  57.078  1.00  0.00           C
ATOM   4668 1C21 POPEN 199      75.136  46.726  57.348  1.00  0.00           C
ATOM   4671 2C21 POPEN 199      74.286  47.296  56.198  1.00  0.00           C
ATOM   4674 3C21 POPEN 199      72.946  46.576  55.958  1.00  0.00           C
ATOM   4677 4C21 POPEN 199      72.346  46.956  54.598  1.00  0.00           C
ATOM   4680 5C21 POPEN 199      71.236  46.016  54.088  1.00  0.00           C
ATOM   4683 6C21 POPEN 199      69.826  46.366  54.578  1.00  0.00           C
ATOM   4686 7C21 POPEN 199      68.776  45.396  54.028  1.00  0.00           C
ATOM   4689 8C21 POPEN 199      67.366  45.646  54.568  1.00  0.00           C
ATOM   4693  C33 POPEN 199      83.236  44.056  64.708  1.00  0.00           C
ATOM   4696  C34 POPEN 199      84.656  44.356  64.218  1.00  0.00           C
ATOM   4699  C35 POPEN 199      84.666  44.336  62.678  1.00  0.00           C
ATOM   4702  C36 POPEN 199      86.046  44.386  62.018  1.00  0.00           C
ATOM   4705  C37 POPEN 199      85.916  44.456  60.478  1.00  0.00           C
ATOM   4708  C38 POPEN 199      86.736  43.406  59.718  1.00  0.00           C
ATOM   4711  C39 POPEN 199      87.926  43.986  58.938  1.00  0.00           C
ATOM   4714 0C31 POPEN 199      87.546  44.556  57.558  1.00  0.00           C
ATOM   4717 1C31 POPEN 199      88.726  45.306  56.918  1.00  0.00           C
ATOM   4720 2C31 POPEN 199      88.466  45.876  55.518  1.00  0.00           C
ATOM   4723 3C31 POPEN 199      87.276  46.846  55.458  1.00  0.00           C
ATOM   4726 4C31 POPEN 199      87.276  47.666  54.168  1.00  0.00           C
ATOM   4729 5C31 POPEN 199      85.936  48.386  53.948  1.00  0.00           C
ATOM   4732 6C31 POPEN 199      85.846  49.056  52.578  1.00  0.00           C
ATOM   4736  NH3 POPEO 200      20.346  92.456  72.648  1.00  0.00           N
ATOM   4740  C12 POPEO 200      19.066  93.256  72.668  1.00  0.00           C
ATOM   4743  C11 POPEO 200      18.926  94.166  73.918  1.00  0.00           C
ATOM   4746  P   POPEO 200      16.406  94.036  74.738  1.00  0.00           P
ATOM   4747  O13 POPEO 200      15.826  94.966  75.728  1.00  0.00           O
ATOM   4748  O14 POPEO 200      16.846  92.736  75.288  1.00  0.00           O
ATOM   4749  O11 POPEO 200      15.366  93.766  73.588  1.00  0.00           O
ATOM   4750  O12 POPEO 200      17.616  94.746  73.998  1.00  0.00           O
ATOM   4751  C1  POPEO 200      14.586  94.786  72.968  1.00  0.00           C
ATOM   4754  C2  POPEO 200      15.366  95.456  71.808  1.00  0.00           C
ATOM   4756  O21 POPEO 200      14.526  96.386  71.108  1.00  0.00           O
ATOM   4757  C21 POPEO 200      13.506  95.966  70.378  1.00  0.00           C
ATOM   4758  O22 POPEO 200      13.146  94.816  70.218  1.00  0.00           O
ATOM   4759  C22 POPEO 200      12.906  97.196  69.658  1.00  0.00           C
ATOM   4762  C3  POPEO 200      16.066  94.426  70.878  1.00  0.00           C
ATOM   4765  O31 POPEO 200      17.026  95.016  69.968  1.00  0.00           O
ATOM   4766  C31 POPEO 200      16.656  94.976  68.698  1.00  0.00           C
ATOM   4767  O32 POPEO 200      15.756  95.646  68.198  1.00  0.00           O
ATOM   4768  C32 POPEO 200      17.466  93.916  67.948  1.00  0.00           C
ATOM   4771  C23 POPEO 200      11.426  97.506  69.988  1.00  0.00           C
ATOM   4774  C24 POPEO 200      10.996  98.976  69.778  1.00  0.00           C
ATOM   4777  C25 POPEO 200      11.286  99.576  68.398  1.00  0.00           C
ATOM   4780  C26 POPEO 200      10.456  98.956  67.258  1.00  0.00           C
ATOM   4783  C27 POPEO 200      10.816  99.546  65.888  1.00  0.00           C
ATOM   4786  C28 POPEO 200       9.936  99.026  64.738  1.00  0.00           C
ATOM   4789  C29 POPEO 200       8.526  99.576  64.788  1.00  0.00           C
ATOM   4791 0C21 POPEO 200       7.626  99.546  63.798  1.00  0.00           C
ATOM   4793 1C21 POPEO 200       7.776  98.916  62.438  1.00  0.00           C
ATOM   4796 2C21 POPEO 200       6.596  97.976  62.128  1.00  0.00           C
ATOM   4799 3C21 POPEO 200       6.516  97.596  60.638  1.00  0.00           C
ATOM   4802 4C21 POPEO 200       5.466  96.526  60.308  1.00  0.00           C
ATOM   4805 5C21 POPEO 200       4.076  96.776  60.918  1.00  0.00           C
ATOM   4808 6C21 POPEO 200       3.006  95.816  60.388  1.00  0.00           C
ATOM   4811 7C21 POPEO 200       1.756  95.776  61.258  1.00  0.00           C
ATOM   4814 8C21 POPEO 200       0.626  94.946  60.658  1.00  0.00           C
ATOM   4818  C33 POPEO 200      16.536  92.956  67.178  1.00  0.00           C
ATOM   4821  C34 POPEO 200      17.216  91.976  66.208  1.00  0.00           C
ATOM   4824  C35 POPEO 200      17.966  92.676  65.078  1.00  0.00           C
ATOM   4827  C36 POPEO 200      18.106  91.826  63.818  1.00  0.00           C
ATOM   4830  C37 POPEO 200      18.876  92.566  62.718  1.00  0.00           C
ATOM   4833  C38 POPEO 200      18.736  91.926  61.348  1.00  0.00           C
ATOM   4836  C39 POPEO 200      19.456  92.736  60.268  1.00  0.00           C
ATOM   4839 0C31 POPEO 200      19.446  92.026  58.918  1.00  0.00           C
ATOM   4842 1C31 POPEO 200      20.136  92.856  57.838  1.00  0.00           C
ATOM   4845 2C31 POPEO 200      19.826  92.366  56.418  1.00  0.00           C
ATOM   4848 3C31 POPEO 200      19.016  93.386  55.598  1.00  0.00           C
ATOM   4851 4C31 POPEO 200      19.756  94.726  55.438  1.00  0.00           C
ATOM   4854 5C31 POPEO 200      19.006  95.746  54.588  1.00  0.00           C
ATOM   4857 6C31 POPEO 200      19.706  97.106  54.618  1.00  0.00           C
ATOM   4861  NH3 POPEP 201      54.546  25.676  27.578  1.00  0.00           N
ATOM   4865  C12 POPEP 201      54.256  27.116  27.218  1.00  0.00           C
ATOM   4868  C11 POPEP 201      55.156  28.146  27.908  1.00  0.00           C
ATOM   4871  P   POPEP 201      55.336  30.766  28.088  1.00  0.00           P
ATOM   4872  O13 POPEP 201      56.606  30.866  27.358  1.00  0.00           O
ATOM   4873  O14 POPEP 201      54.386  31.896  27.938  1.00  0.00           O
ATOM   4874  O11 POPEP 201      55.666  30.556  29.628  1.00  0.00           O
ATOM   4875  O12 POPEP 201      54.606  29.436  27.638  1.00  0.00           O
ATOM   4876  C1  POPEP 201      56.486  31.576  30.238  1.00  0.00           C
ATOM   4879  C2  POPEP 201      57.216  31.046  31.508  1.00  0.00           C
ATOM   4881  O21 POPEP 201      56.406  31.286  32.678  1.00  0.00           O
ATOM   4882  C21 POPEP 201      56.526  30.346  33.608  1.00  0.00           C
ATOM   4883  O22 POPEP 201      56.966  29.216  33.418  1.00  0.00           O
ATOM   4884  C22 POPEP 201      56.076  30.886  34.958  1.00  0.00           C
ATOM   4887  C3  POPEP 201      58.626  31.656  31.728  1.00  0.00           C
ATOM   4890  O31 POPEP 201      59.336  31.056  32.838  1.00  0.00           O
ATOM   4891  C31 POPEP 201      59.946  29.896  32.558  1.00  0.00           C
ATOM   4892  O32 POPEP 201      59.836  29.286  31.508  1.00  0.00           O
ATOM   4893  C32 POPEP 201      60.856  29.476  33.698  1.00  0.00           C
ATOM   4896  C23 POPEP 201      56.696  30.136  36.168  1.00  0.00           C
ATOM   4899  C24 POPEP 201      57.186  31.096  37.258  1.00  0.00           C
ATOM   4902  C25 POPEP 201      57.616  30.296  38.488  1.00  0.00           C
ATOM   4905  C26 POPEP 201      58.336  31.126  39.558  1.00  0.00           C
ATOM   4908  C27 POPEP 201      58.936  30.256  40.668  1.00  0.00           C
ATOM   4911  C28 POPEP 201      57.876  29.496  41.498  1.00  0.00           C
ATOM   4914  C29 POPEP 201      57.396  30.286  42.678  1.00  0.00           C
ATOM   4916 0C21 POPEP 201      57.206  29.816  43.928  1.00  0.00           C
ATOM   4918 1C21 POPEP 201      57.366  28.396  44.388  1.00  0.00           C
ATOM   4921 2C21 POPEP 201      58.796  27.816  44.458  1.00  0.00           C
ATOM   4924 3C21 POPEP 201      59.656  28.376  45.598  1.00  0.00           C
ATOM   4927 4C21 POPEP 201      60.926  27.526  45.768  1.00  0.00           C
ATOM   4930 5C21 POPEP 201      61.736  27.836  47.038  1.00  0.00           C
ATOM   4933 6C21 POPEP 201      62.426  29.206  46.998  1.00  0.00           C
ATOM   4936 7C21 POPEP 201      63.506  29.366  48.068  1.00  0.00           C
ATOM   4939 8C21 POPEP 201      64.326  30.656  47.928  1.00  0.00           C
ATOM   4943  C33 POPEP 201      60.106  28.976  34.958  1.00  0.00           C
ATOM   4946  C34 POPEP 201      61.016  28.176  35.908  1.00  0.00           C
ATOM   4949  C35 POPEP 201      62.226  28.976  36.418  1.00  0.00           C
ATOM   4952  C36 POPEP 201      61.886  29.976  37.538  1.00  0.00           C
ATOM   4955  C37 POPEP 201      63.086  30.776  38.068  1.00  0.00           C
ATOM   4958  C38 POPEP 201      64.026  30.056  39.038  1.00  0.00           C
ATOM   4961  C39 POPEP 201      63.436  29.896  40.458  1.00  0.00           C
ATOM   4964 0C31 POPEP 201      63.726  31.116  41.338  1.00  0.00           C
ATOM   4967 1C31 POPEP 201      62.896  31.226  42.618  1.00  0.00           C
ATOM   4970 2C31 POPEP 201      63.356  32.436  43.458  1.00  0.00           C
ATOM   4973 3C31 POPEP 201      62.246  33.156  44.248  1.00  0.00           C
ATOM   4976 4C31 POPEP 201      61.746  32.406  45.488  1.00  0.00           C
ATOM   4979 5C31 POPEP 201      61.186  33.376  46.548  1.00  0.00           C
ATOM   4982 6C31 POPEP 201      60.506  32.686  47.738  1.00  0.00           C
ATOM   4986  NH3 POPEQ 202      81.216  28.256  77.828  1.00  0.00           N
ATOM   4990  C12 POPEQ 202      82.296  27.656  76.958  1.00  0.00           C
ATOM   4993  C11 POPEQ 202      83.556  27.306  77.748  1.00  0.00           C
ATOM   4996  P   POPEQ 202      86.096  27.546  77.288  1.00  0.00           P
ATOM   4997  O13 POPEQ 202      86.086  29.016  77.428  1.00  0.00           O
ATOM   4998  O14 POPEQ 202      86.396  26.696  78.458  1.00  0.00           O
ATOM   4999  O11 POPEQ 202      86.996  27.096  76.088  1.00  0.00           O
ATOM   5000  O12 POPEQ 202      84.636  27.156  76.808  1.00  0.00           O
ATOM   5001  C1  POPEQ 202      86.736  27.426  74.728  1.00  0.00           C
ATOM   5004  C2  POPEQ 202      88.086  27.726  74.048  1.00  0.00           C
ATOM   5006  O21 POPEQ 202      87.816  28.126  72.688  1.00  0.00           O
ATOM   5007  C21 POPEQ 202      88.836  28.666  72.048  1.00  0.00           C
ATOM   5008  O22 POPEQ 202      89.936  28.906  72.518  1.00  0.00           O
ATOM   5009  C22 POPEQ 202      88.396  29.066  70.638  1.00  0.00           C
ATOM   5012  C3  POPEQ 202      89.076  26.526  74.138  1.00  0.00           C
ATOM   5015  O31 POPEQ 202      88.716  25.466  73.218  1.00  0.00           O
ATOM   5016  C31 POPEQ 202      89.776  24.746  72.808  1.00  0.00           C
ATOM   5017  O32 POPEQ 202      90.886  24.816  73.298  1.00  0.00           O
ATOM   5018  C32 POPEQ 202      89.376  23.926  71.598  1.00  0.00           C
ATOM   5021  C23 POPEQ 202      89.506  28.876  69.588  1.00  0.00           C
ATOM   5024  C24 POPEQ 202      89.086  29.166  68.138  1.00  0.00           C
ATOM   5027  C25 POPEQ 202      90.266  28.966  67.178  1.00  0.00           C
ATOM   5030  C26 POPEQ 202      89.906  29.096  65.688  1.00  0.00           C
ATOM   5033  C27 POPEQ 202      91.106  28.796  64.778  1.00  0.00           C
ATOM   5036  C28 POPEQ 202      90.836  28.936  63.258  1.00  0.00           C
ATOM   5039  C29 POPEQ 202      89.856  27.916  62.738  1.00  0.00           C
ATOM   5041 0C21 POPEQ 202      89.736  27.496  61.468  1.00  0.00           C
ATOM   5043 1C21 POPEQ 202      90.556  27.956  60.278  1.00  0.00           C
ATOM   5046 2C21 POPEQ 202      90.986  26.816  59.338  1.00  0.00           C
ATOM   5049 3C21 POPEQ 202      89.806  26.176  58.588  1.00  0.00           C
ATOM   5052 4C21 POPEQ 202      90.266  25.416  57.328  1.00  0.00           C
ATOM   5055 5C21 POPEQ 202      89.126  24.946  56.408  1.00  0.00           C
ATOM   5058 6C21 POPEQ 202      88.206  26.076  55.928  1.00  0.00           C
ATOM   5061 7C21 POPEQ 202      87.556  25.786  54.578  1.00  0.00           C
ATOM   5064 8C21 POPEQ 202      86.446  26.776  54.208  1.00  0.00           C
ATOM   5068  C33 POPEQ 202      90.126  24.416  70.348  1.00  0.00           C
ATOM   5071  C34 POPEQ 202      89.316  24.176  69.068  1.00  0.00           C
ATOM   5074  C35 POPEQ 202      89.916  24.846  67.818  1.00  0.00           C
ATOM   5077  C36 POPEQ 202      91.316  24.336  67.448  1.00  0.00           C
ATOM   5080  C37 POPEQ 202      91.876  25.066  66.218  1.00  0.00           C
ATOM   5083  C38 POPEQ 202      93.286  24.596  65.828  1.00  0.00           C
ATOM   5086  C39 POPEQ 202      93.626  24.906  64.358  1.00  0.00           C
ATOM   5089 0C31 POPEQ 202      93.126  23.786  63.438  1.00  0.00           C
ATOM   5092 1C31 POPEQ 202      93.236  24.066  61.938  1.00  0.00           C
ATOM   5095 2C31 POPEQ 202      92.786  22.846  61.118  1.00  0.00           C
ATOM   5098 3C31 POPEQ 202      92.766  23.046  59.608  1.00  0.00           C
ATOM   5101 4C31 POPEQ 202      94.136  23.386  58.998  1.00  0.00           C
ATOM   5104 5C31 POPEQ 202      94.056  23.536  57.468  1.00  0.00           C
ATOM   5107 6C31 POPEQ 202      95.356  23.246  56.738  1.00  0.00           C
ATOM   5111  NH3 POPER 203     105.876  64.646  73.188  1.00  0.00           N
ATOM   5115  C12 POPER 203     107.246  64.596  73.758  1.00  0.00           C
ATOM   5118  C11 POPER 203     107.886  65.986  73.758  1.00  0.00           C
ATOM   5121  P   POPER 203     110.306  65.426  74.438  1.00  0.00           P
ATOM   5122  O13 POPER 203     111.166  65.886  75.528  1.00  0.00           O
ATOM   5123  O14 POPER 203     110.136  63.976  74.228  1.00  0.00           O
ATOM   5124  O11 POPER 203     110.586  66.176  73.078  1.00  0.00           O
ATOM   5125  O12 POPER 203     108.886  66.046  74.768  1.00  0.00           O
ATOM   5126  C1  POPER 203     111.786  65.986  72.328  1.00  0.00           C
ATOM   5129  C2  POPER 203     111.616  65.046  71.078  1.00  0.00           C
ATOM   5131  O21 POPER 203     111.776  65.786  69.848  1.00  0.00           O
ATOM   5132  C21 POPER 203     112.956  65.716  69.268  1.00  0.00           C
ATOM   5133  O22 POPER 203     113.906  65.066  69.658  1.00  0.00           O
ATOM   5134  C22 POPER 203     112.886  66.476  67.948  1.00  0.00           C
ATOM   5137  C3  POPER 203     110.286  64.246  70.948  1.00  0.00           C
ATOM   5140  O31 POPER 203     110.206  63.536  69.678  1.00  0.00           O
ATOM   5141  C31 POPER 203     111.086  62.526  69.588  1.00  0.00           C
ATOM   5142  O32 POPER 203     111.656  62.016  70.538  1.00  0.00           O
ATOM   5143  C32 POPER 203     111.316  62.096  68.138  1.00  0.00           C
ATOM   5146  C23 POPER 203     114.196  67.106  67.408  1.00  0.00           C
ATOM   5149  C24 POPER 203     113.936  67.736  66.018  1.00  0.00           C
ATOM   5152  C25 POPER 203     114.066  66.716  64.878  1.00  0.00           C
ATOM   5155  C26 POPER 203     113.396  67.086  63.538  1.00  0.00           C
ATOM   5158  C27 POPER 203     113.656  66.046  62.418  1.00  0.00           C
ATOM   5161  C28 POPER 203     112.406  65.726  61.568  1.00  0.00           C
ATOM   5164  C29 POPER 203     112.686  65.166  60.198  1.00  0.00           C
ATOM   5166 0C21 POPER 203     113.036  63.896  59.888  1.00  0.00           C
ATOM   5168 1C21 POPER 203     113.206  62.746  60.848  1.00  0.00           C
ATOM   5171 2C21 POPER 203     112.696  61.406  60.288  1.00  0.00           C
ATOM   5174 3C21 POPER 203     112.816  60.316  61.358  1.00  0.00           C
ATOM   5177 4C21 POPER 203     112.466  58.876  60.938  1.00  0.00           C
ATOM   5180 5C21 POPER 203     113.336  58.276  59.818  1.00  0.00           C
ATOM   5183 6C21 POPER 203     114.846  58.256  60.098  1.00  0.00           C
ATOM   5186 7C21 POPER 203     115.666  57.956  58.838  1.00  0.00           C
ATOM   5189 8C21 POPER 203     117.176  58.096  59.048  1.00  0.00           C
ATOM   5193  C33 POPER 203     110.666  60.736  67.828  1.00  0.00           C
ATOM   5196  C34 POPER 203     111.316  59.936  66.688  1.00  0.00           C
ATOM   5199  C35 POPER 203     110.306  58.996  65.998  1.00  0.00           C
ATOM   5202  C36 POPER 203     109.806  59.536  64.638  1.00  0.00           C
ATOM   5205  C37 POPER 203     108.436  58.966  64.228  1.00  0.00           C
ATOM   5208  C38 POPER 203     107.836  59.616  62.968  1.00  0.00           C
ATOM   5211  C39 POPER 203     108.016  58.796  61.678  1.00  0.00           C
ATOM   5214 0C31 POPER 203     107.066  59.286  60.578  1.00  0.00           C
ATOM   5217 1C31 POPER 203     107.146  58.486  59.268  1.00  0.00           C
ATOM   5220 2C31 POPER 203     106.106  58.946  58.238  1.00  0.00           C
ATOM   5223 3C31 POPER 203     106.406  58.516  56.798  1.00  0.00           C
ATOM   5226 4C31 POPER 203     106.166  57.026  56.518  1.00  0.00           C
ATOM   5229 5C31 POPER 203     106.586  56.626  55.098  1.00  0.00           C
ATOM   5232 6C31 POPER 203     106.316  55.156  54.758  1.00  0.00           C
ATOM   5236  NH3 POPES 204       7.696  53.016  27.978  1.00  0.00           N
ATOM   5240  C12 POPES 204       8.866  52.966  28.928  1.00  0.00           C
ATOM   5243  C11 POPES 204       9.276  54.346  29.438  1.00  0.00           C
ATOM   5246  P   POPES 204      11.166  55.476  30.748  1.00  0.00           P
ATOM   5247  O13 POPES 204      12.516  55.136  31.248  1.00  0.00           O
ATOM   5248  O14 POPES 204      11.026  56.656  29.878  1.00  0.00           O
ATOM   5249  O11 POPES 204      10.206  55.616  31.998  1.00  0.00           O
ATOM   5250  O12 POPES 204      10.606  54.226  29.978  1.00  0.00           O
ATOM   5251  C1  POPES 204      10.676  56.176  33.238  1.00  0.00           C
ATOM   5254  C2  POPES 204      11.506  55.166  34.098  1.00  0.00           C
ATOM   5256  O21 POPES 204      10.756  54.916  35.308  1.00  0.00           O
ATOM   5257  C21 POPES 204      11.066  53.756  35.888  1.00  0.00           C
ATOM   5258  O22 POPES 204      11.836  52.926  35.438  1.00  0.00           O
ATOM   5259  C22 POPES 204      10.366  53.656  37.238  1.00  0.00           C
ATOM   5262  C3  POPES 204      12.966  55.666  34.398  1.00  0.00           C
ATOM   5265  O31 POPES 204      13.266  55.686  35.818  1.00  0.00           O
ATOM   5266  C31 POPES 204      14.556  55.666  36.128  1.00  0.00           C
ATOM   5267  O32 POPES 204      15.476  55.706  35.328  1.00  0.00           O
ATOM   5268  C32 POPES 204      14.706  55.566  37.648  1.00  0.00           C
ATOM   5271  C23 POPES 204      10.436  52.236  37.848  1.00  0.00           C
ATOM   5274  C24 POPES 204      10.006  52.256  39.318  1.00  0.00           C
ATOM   5277  C25 POPES 204      10.096  50.886  40.018  1.00  0.00           C
ATOM   5280  C26 POPES 204       9.756  50.986  41.518  1.00  0.00           C
ATOM   5283  C27 POPES 204       8.756  49.916  41.978  1.00  0.00           C
ATOM   5286  C28 POPES 204       8.276  50.126  43.428  1.00  0.00           C
ATOM   5289  C29 POPES 204       7.286  49.066  43.848  1.00  0.00           C
ATOM   5291 0C21 POPES 204       6.366  49.176  44.818  1.00  0.00           C
ATOM   5293 1C21 POPES 204       6.176  50.346  45.748  1.00  0.00           C
ATOM   5296 2C21 POPES 204       4.886  51.146  45.478  1.00  0.00           C
ATOM   5299 3C21 POPES 204       4.656  52.196  46.568  1.00  0.00           C
ATOM   5302 4C21 POPES 204       3.446  53.106  46.308  1.00  0.00           C
ATOM   5305 5C21 POPES 204       3.216  54.066  47.488  1.00  0.00           C
ATOM   5308 6C21 POPES 204       2.136  55.126  47.218  1.00  0.00           C
ATOM   5311 7C21 POPES 204       1.876  55.986  48.458  1.00  0.00           C
ATOM   5314 8C21 POPES 204       0.746  57.006  48.278  1.00  0.00           C
ATOM   5318  C33 POPES 204      13.856  56.576  38.468  1.00  0.00           C
ATOM   5321  C34 POPES 204      13.606  56.136  39.918  1.00  0.00           C
ATOM   5324  C35 POPES 204      14.866  55.946  40.768  1.00  0.00           C
ATOM   5327  C36 POPES 204      14.546  55.546  42.208  1.00  0.00           C
ATOM   5330  C37 POPES 204      15.806  55.286  43.038  1.00  0.00           C
ATOM   5333  C38 POPES 204      15.516  54.716  44.438  1.00  0.00           C
ATOM   5336  C39 POPES 204      14.936  53.286  44.448  1.00  0.00           C
ATOM   5339 0C31 POPES 204      15.736  52.316  43.578  1.00  0.00           C
ATOM   5342 1C31 POPES 204      15.656  50.856  44.018  1.00  0.00           C
ATOM   5345 2C31 POPES 204      16.586  49.966  43.188  1.00  0.00           C
ATOM   5348 3C31 POPES 204      16.876  48.626  43.858  1.00  0.00           C
ATOM   5351 4C31 POPES 204      17.896  48.706  45.008  1.00  0.00           C
ATOM   5354 5C31 POPES 204      18.106  47.336  45.668  1.00  0.00           C
ATOM   5357 6C31 POPES 204      19.056  47.396  46.858  1.00  0.00           C
ATOM   5361  NH3 POPET 205      51.396 111.766  73.278  1.00  0.00           N
ATOM   5365  C12 POPET 205      51.746 111.696  74.728  1.00  0.00           C
ATOM   5368  C11 POPET 205      51.106 112.816  75.578  1.00  0.00           C
ATOM   5371  P   POPET 205      49.466 114.336  74.218  1.00  0.00           P
ATOM   5372  O13 POPET 205      48.256 115.136  74.548  1.00  0.00           O
ATOM   5373  O14 POPET 205      50.696 115.096  73.958  1.00  0.00           O
ATOM   5374  O11 POPET 205      49.156 113.466  72.928  1.00  0.00           O
ATOM   5375  O12 POPET 205      49.756 113.156  75.218  1.00  0.00           O
ATOM   5376  C1  POPET 205      48.876 114.236  71.758  1.00  0.00           C
ATOM   5379  C2  POPET 205      48.796 113.326  70.508  1.00  0.00           C
ATOM   5381  O21 POPET 205      49.376 113.906  69.328  1.00  0.00           O
ATOM   5382  C21 POPET 205      48.956 115.116  68.998  1.00  0.00           C
ATOM   5383  O22 POPET 205      48.256 115.856  69.668  1.00  0.00           O
ATOM   5384  C22 POPET 205      49.356 115.406  67.568  1.00  0.00           C
ATOM   5387  C3  POPET 205      47.346 112.876  70.268  1.00  0.00           C
ATOM   5390  O31 POPET 205      47.296 111.876  69.228  1.00  0.00           O
ATOM   5391  C31 POPET 205      46.896 110.666  69.598  1.00  0.00           C
ATOM   5392  O32 POPET 205      46.526 110.346  70.718  1.00  0.00           O
ATOM   5393  C32 POPET 205      46.726 109.796  68.358  1.00  0.00           C
ATOM   5396  C23 POPET 205      48.676 114.396  66.628  1.00  0.00           C
ATOM   5399  C24 POPET 205      48.466 114.976  65.238  1.00  0.00           C
ATOM   5402  C25 POPET 205      47.866 113.946  64.278  1.00  0.00           C
ATOM   5405  C26 POPET 205      47.766 114.516  62.858  1.00  0.00           C
ATOM   5408  C27 POPET 205      47.006 113.576  61.918  1.00  0.00           C
ATOM   5411  C28 POPET 205      46.976 114.086  60.468  1.00  0.00           C
ATOM   5414  C29 POPET 205      48.156 113.576  59.688  1.00  0.00           C
ATOM   5416 0C21 POPET 205      48.336 113.776  58.378  1.00  0.00           C
ATOM   5418 1C21 POPET 205      47.436 114.596  57.508  1.00  0.00           C
ATOM   5421 2C21 POPET 205      47.976 114.686  56.068  1.00  0.00           C
ATOM   5424 3C21 POPET 205      49.306 115.436  55.938  1.00  0.00           C
ATOM   5427 4C21 POPET 205      49.976 115.256  54.568  1.00  0.00           C
ATOM   5430 5C21 POPET 205      50.586 113.856  54.358  1.00  0.00           C
ATOM   5433 6C21 POPET 205      49.766 112.916  53.458  1.00  0.00           C
ATOM   5436 7C21 POPET 205      50.386 111.516  53.348  1.00  0.00           C
ATOM   5439 8C21 POPET 205      49.526 110.526  52.568  1.00  0.00           C
ATOM   5443  C33 POPET 205      48.006 109.076  67.878  1.00  0.00           C
ATOM   5446  C34 POPET 205      47.696 107.976  66.838  1.00  0.00           C
ATOM   5449  C35 POPET 205      47.606 108.436  65.368  1.00  0.00           C
ATOM   5452  C36 POPET 205      46.406 109.326  65.028  1.00  0.00           C
ATOM   5455  C37 POPET 205      46.196 109.456  63.508  1.00  0.00           C
ATOM   5458  C38 POPET 205      45.216 110.566  63.088  1.00  0.00           C
ATOM   5461  C39 POPET 205      43.836 110.086  62.628  1.00  0.00           C
ATOM   5464 0C31 POPET 205      43.846 109.266  61.328  1.00  0.00           C
ATOM   5467 1C31 POPET 205      42.436 108.876  60.868  1.00  0.00           C
ATOM   5470 2C31 POPET 205      42.436 107.816  59.758  1.00  0.00           C
ATOM   5473 3C31 POPET 205      42.676 108.376  58.348  1.00  0.00           C
ATOM   5476 4C31 POPET 205      41.396 108.916  57.688  1.00  0.00           C
ATOM   5479 5C31 POPET 205      41.646 109.456  56.278  1.00  0.00           C
ATOM   5482 6C31 POPET 205      40.366 109.836  55.528  1.00  0.00           C
ATOM   5486  NH3 POPEU 206      70.476 111.856  30.698  1.00  0.00           N
ATOM   5490  C12 POPEU 206      68.986 112.026  30.618  1.00  0.00           C
ATOM   5493  C11 POPEU 206      68.316 110.756  31.138  1.00  0.00           C
ATOM   5496  P   POPEU 206      65.986 109.596  31.178  1.00  0.00           P
ATOM   5497  O13 POPEU 206      64.616 109.896  30.728  1.00  0.00           O
ATOM   5498  O14 POPEU 206      66.666 108.496  30.448  1.00  0.00           O
ATOM   5499  O11 POPEU 206      66.026 109.316  32.718  1.00  0.00           O
ATOM   5500  O12 POPEU 206      66.896 110.886  31.048  1.00  0.00           O
ATOM   5501  C1  POPEU 206      67.046 108.626  33.438  1.00  0.00           C
ATOM   5504  C2  POPEU 206      66.866 108.956  34.938  1.00  0.00           C
ATOM   5506  O21 POPEU 206      67.766 108.156  35.738  1.00  0.00           O
ATOM   5507  C21 POPEU 206      68.046 108.536  36.998  1.00  0.00           C
ATOM   5508  O22 POPEU 206      68.056 107.786  37.958  1.00  0.00           O
ATOM   5509  C22 POPEU 206      68.506 110.006  37.088  1.00  0.00           C
ATOM   5512  C3  POPEU 206      65.376 108.676  35.308  1.00  0.00           C
ATOM   5515  O31 POPEU 206      65.106 108.896  36.708  1.00  0.00           O
ATOM   5516  C31 POPEU 206      64.526 107.876  37.348  1.00  0.00           C
ATOM   5517  O32 POPEU 206      64.166 106.836  36.838  1.00  0.00           O
ATOM   5518  C32 POPEU 206      64.456 108.216  38.838  1.00  0.00           C
ATOM   5521  C23 POPEU 206      67.416 111.006  37.568  1.00  0.00           C
ATOM   5524  C24 POPEU 206      67.966 112.416  37.828  1.00  0.00           C
ATOM   5527  C25 POPEU 206      68.706 112.606  39.158  1.00  0.00           C
ATOM   5530  C26 POPEU 206      67.806 112.406  40.398  1.00  0.00           C
ATOM   5533  C27 POPEU 206      68.566 112.576  41.718  1.00  0.00           C
ATOM   5536  C28 POPEU 206      67.746 112.066  42.918  1.00  0.00           C
ATOM   5539  C29 POPEU 206      68.526 112.186  44.198  1.00  0.00           C
ATOM   5541 0C21 POPEU 206      68.686 111.246  45.138  1.00  0.00           C
ATOM   5543 1C21 POPEU 206      68.056 109.876  45.198  1.00  0.00           C
ATOM   5546 2C21 POPEU 206      67.466 109.616  46.598  1.00  0.00           C
ATOM   5549 3C21 POPEU 206      68.526 109.476  47.708  1.00  0.00           C
ATOM   5552 4C21 POPEU 206      67.916 109.436  49.118  1.00  0.00           C
ATOM   5555 5C21 POPEU 206      67.286 110.756  49.568  1.00  0.00           C
ATOM   5558 6C21 POPEU 206      66.656 110.676  50.968  1.00  0.00           C
ATOM   5561 7C21 POPEU 206      66.046 112.006  51.418  1.00  0.00           C
ATOM   5564 8C21 POPEU 206      65.466 111.966  52.828  1.00  0.00           C
ATOM   5568  C33 POPEU 206      63.156 107.726  39.528  1.00  0.00           C
ATOM   5571  C34 POPEU 206      63.226 107.736  41.058  1.00  0.00           C
ATOM   5574  C35 POPEU 206      63.656 109.086  41.668  1.00  0.00           C
ATOM   5577  C36 POPEU 206      63.496 109.156  43.188  1.00  0.00           C
ATOM   5580  C37 POPEU 206      62.036 109.386  43.588  1.00  0.00           C
ATOM   5583  C38 POPEU 206      61.766 109.156  45.078  1.00  0.00           C
ATOM   5586  C39 POPEU 206      60.266 109.036  45.348  1.00  0.00           C
ATOM   5589 0C31 POPEU 206      59.926 108.816  46.818  1.00  0.00           C
ATOM   5592 1C31 POPEU 206      58.416 108.726  47.038  1.00  0.00           C
ATOM   5595 2C31 POPEU 206      58.036 108.726  48.518  1.00  0.00           C
ATOM   5598 3C31 POPEU 206      56.526 108.566  48.748  1.00  0.00           C
ATOM   5601 4C31 POPEU 206      56.016 107.166  48.378  1.00  0.00           C
ATOM   5604 5C31 POPEU 206      54.566 106.936  48.828  1.00  0.00           C
ATOM   5607 6C31 POPEU 206      54.086 105.506  48.578  1.00  0.00           C
ATOM   5611  NH3 POPEV 207      18.666   3.466  72.388  1.00  0.00           N
ATOM   5615  C12 POPEV 207      18.076   4.196  73.558  1.00  0.00           C
ATOM   5618  C11 POPEV 207      16.646   3.726  73.828  1.00  0.00           C
ATOM   5621  P   POPEV 207      15.056   5.596  72.998  1.00  0.00           P
ATOM   5622  O13 POPEV 207      13.796   4.876  72.728  1.00  0.00           O
ATOM   5623  O14 POPEV 207      14.966   6.996  73.438  1.00  0.00           O
ATOM   5624  O11 POPEV 207      15.936   5.486  71.678  1.00  0.00           O
ATOM   5625  O12 POPEV 207      15.846   4.846  74.138  1.00  0.00           O
ATOM   5626  C1  POPEV 207      15.396   6.036  70.458  1.00  0.00           C
ATOM   5629  C2  POPEV 207      15.406   4.976  69.298  1.00  0.00           C
ATOM   5631  O21 POPEV 207      14.906   5.526  68.068  1.00  0.00           O
ATOM   5632  C21 POPEV 207      13.626   5.866  67.978  1.00  0.00           C
ATOM   5633  O22 POPEV 207      12.816   5.856  68.898  1.00  0.00           O
ATOM   5634  C22 POPEV 207      13.316   6.306  66.538  1.00  0.00           C
ATOM   5637  C3  POPEV 207      14.776   3.596  69.678  1.00  0.00           C
ATOM   5640  O31 POPEV 207      15.386   2.494  68.958  1.00  0.00           O
ATOM   5641  C31 POPEV 207      16.546   2.094  69.498  1.00  0.00           C
ATOM   5642  O32 POPEV 207      17.106   2.634  70.428  1.00  0.00           O
ATOM   5643  C32 POPEV 207      17.026   0.824  68.798  1.00  0.00           C
ATOM   5646  C23 POPEV 207      12.466   5.296  65.728  1.00  0.00           C
ATOM   5649  C24 POPEV 207      12.526   5.546  64.198  1.00  0.00           C
ATOM   5652  C25 POPEV 207      11.576   4.636  63.408  1.00  0.00           C
ATOM   5655  C26 POPEV 207      12.056   4.236  61.998  1.00  0.00           C
ATOM   5658  C27 POPEV 207      11.976   5.346  60.938  1.00  0.00           C
ATOM   5661  C28 POPEV 207      11.856   4.756  59.508  1.00  0.00           C
ATOM   5664  C29 POPEV 207      11.926   5.816  58.448  1.00  0.00           C
ATOM   5666 0C21 POPEV 207      11.826   5.606  57.118  1.00  0.00           C
ATOM   5668 1C21 POPEV 207      11.626   4.296  56.398  1.00  0.00           C
ATOM   5671 2C21 POPEV 207      10.216   4.156  55.778  1.00  0.00           C
ATOM   5674 3C21 POPEV 207       9.736   5.436  55.068  1.00  0.00           C
ATOM   5677 4C21 POPEV 207       8.516   5.246  54.158  1.00  0.00           C
ATOM   5680 5C21 POPEV 207       7.756   6.556  53.918  1.00  0.00           C
ATOM   5683 6C21 POPEV 207       8.616   7.766  53.528  1.00  0.00           C
ATOM   5686 7C21 POPEV 207       7.806   9.056  53.448  1.00  0.00           C
ATOM   5689 8C21 POPEV 207       8.616  10.276  52.998  1.00  0.00           C
ATOM   5693  C33 POPEV 207      17.266   1.014  67.288  1.00  0.00           C
ATOM   5696  C34 POPEV 207      17.486  -0.326  66.558  1.00  0.00           C
ATOM   5699  C35 POPEV 207      17.546  -0.216  65.028  1.00  0.00           C
ATOM   5702  C36 POPEV 207      18.766   0.584  64.548  1.00  0.00           C
ATOM   5705  C37 POPEV 207      18.726   0.864  63.038  1.00  0.00           C
ATOM   5708  C38 POPEV 207      19.906   1.754  62.608  1.00  0.00           C
ATOM   5711  C39 POPEV 207      19.876   2.144  61.118  1.00  0.00           C
ATOM   5714 0C31 POPEV 207      20.116   0.954  60.178  1.00  0.00           C
ATOM   5717 1C31 POPEV 207      20.586   1.424  58.798  1.00  0.00           C
ATOM   5720 2C31 POPEV 207      21.036   0.254  57.898  1.00  0.00           C
ATOM   5723 3C31 POPEV 207      21.306   0.694  56.458  1.00  0.00           C
ATOM   5726 4C31 POPEV 207      20.026   0.834  55.638  1.00  0.00           C
ATOM   5729 5C31 POPEV 207      20.256   1.524  54.298  1.00  0.00           C
ATOM   5732 6C31 POPEV 207      18.976   1.894  53.558  1.00  0.00           C
ATOM   5736  NH3 POPEW 208      10.526  33.076  72.598  1.00  0.00           N
ATOM   5740  C12 POPEW 208      10.936  33.946  73.758  1.00  0.00           C
ATOM   5743  C11 POPEW 208      10.026  35.196  73.898  1.00  0.00           C
ATOM   5746  P   POPEW 208       9.656  37.516  72.718  1.00  0.00           P
ATOM   5747  O13 POPEW 208       8.636  37.796  73.758  1.00  0.00           O
ATOM   5748  O14 POPEW 208      10.516  38.646  72.298  1.00  0.00           O
ATOM   5749  O11 POPEW 208       8.936  36.946  71.418  1.00  0.00           O
ATOM   5750  O12 POPEW 208      10.576  36.306  73.188  1.00  0.00           O
ATOM   5751  C1  POPEW 208       7.566  37.136  71.068  1.00  0.00           C
ATOM   5754  C2  POPEW 208       7.406  37.886  69.708  1.00  0.00           C
ATOM   5756  O21 POPEW 208       6.266  37.386  68.988  1.00  0.00           O
ATOM   5757  C21 POPEW 208       5.136  37.996  69.218  1.00  0.00           C
ATOM   5758  O22 POPEW 208       4.916  38.786  70.128  1.00  0.00           O
ATOM   5759  C22 POPEW 208       4.146  37.616  68.118  1.00  0.00           C
ATOM   5762  C3  POPEW 208       8.616  37.696  68.748  1.00  0.00           C
ATOM   5765  O31 POPEW 208       8.336  38.346  67.498  1.00  0.00           O
ATOM   5766  C31 POPEW 208       8.466  37.756  66.288  1.00  0.00           C
ATOM   5767  O32 POPEW 208       7.956  38.216  65.288  1.00  0.00           O
ATOM   5768  C32 POPEW 208       9.386  36.526  66.288  1.00  0.00           C
ATOM   5771  C23 POPEW 208       4.506  38.306  66.778  1.00  0.00           C
ATOM   5774  C24 POPEW 208       3.986  39.746  66.628  1.00  0.00           C
ATOM   5777  C25 POPEW 208       2.466  39.796  66.428  1.00  0.00           C
ATOM   5780  C26 POPEW 208       1.956  41.056  65.698  1.00  0.00           C
ATOM   5783  C27 POPEW 208       0.566  40.816  65.078  1.00  0.00           C
ATOM   5786  C28 POPEW 208       0.016  41.956  64.198  1.00  0.00           C
ATOM   5789  C29 POPEW 208      -1.356  41.616  63.648  1.00  0.00           C
ATOM   5791 0C21 POPEW 208      -1.836  41.766  62.398  1.00  0.00           C
ATOM   5793 1C21 POPEW 208      -1.166  42.386  61.198  1.00  0.00           C
ATOM   5796 2C21 POPEW 208      -2.226  42.726  60.128  1.00  0.00           C
ATOM   5799 3C21 POPEW 208      -1.656  43.466  58.908  1.00  0.00           C
ATOM   5802 4C21 POPEW 208      -2.736  44.166  58.058  1.00  0.00           C
ATOM   5805 5C21 POPEW 208      -3.756  43.246  57.368  1.00  0.00           C
ATOM   5808 6C21 POPEW 208      -3.126  42.126  56.528  1.00  0.00           C
ATOM   5811 7C21 POPEW 208      -4.076  41.616  55.428  1.00  0.00           C
ATOM   5814 8C21 POPEW 208      -3.586  40.326  54.768  1.00  0.00           C
ATOM   5818  C33 POPEW 208       9.976  36.246  64.888  1.00  0.00           C
ATOM   5821  C34 POPEW 208      11.146  35.246  64.918  1.00  0.00           C
ATOM   5824  C35 POPEW 208      11.616  34.896  63.508  1.00  0.00           C
ATOM   5827  C36 POPEW 208      13.036  34.306  63.438  1.00  0.00           C
ATOM   5830  C37 POPEW 208      13.566  34.206  61.998  1.00  0.00           C
ATOM   5833  C38 POPEW 208      12.856  33.136  61.148  1.00  0.00           C
ATOM   5836  C39 POPEW 208      13.236  33.196  59.658  1.00  0.00           C
ATOM   5839 0C31 POPEW 208      12.536  32.096  58.838  1.00  0.00           C
ATOM   5842 1C31 POPEW 208      11.526  32.616  57.788  1.00  0.00           C
ATOM   5845 2C31 POPEW 208      12.116  32.816  56.378  1.00  0.00           C
ATOM   5848 3C31 POPEW 208      12.876  34.136  56.158  1.00  0.00           C
ATOM   5851 4C31 POPEW 208      11.996  35.386  56.298  1.00  0.00           C
ATOM   5854 5C31 POPEW 208      12.606  36.636  55.658  1.00  0.00           C
ATOM   5857 6C31 POPEW 208      11.826  37.906  55.958  1.00  0.00           C
ATOM   5861  NH3 POPEX 209      89.166  79.056  73.278  1.00  0.00           N
ATOM   5865  C12 POPEX 209      87.966  79.946  73.108  1.00  0.00           C
ATOM   5868  C11 POPEX 209      88.376  81.196  72.338  1.00  0.00           C
ATOM   5871  P   POPEX 209      90.636  82.516  72.238  1.00  0.00           P
ATOM   5872  O13 POPEX 209      91.196  83.616  73.038  1.00  0.00           O
ATOM   5873  O14 POPEX 209      91.636  81.466  71.918  1.00  0.00           O
ATOM   5874  O11 POPEX 209      89.946  83.036  70.898  1.00  0.00           O
ATOM   5875  O12 POPEX 209      89.486  81.796  73.008  1.00  0.00           O
ATOM   5876  C1  POPEX 209      90.696  82.896  69.698  1.00  0.00           C
ATOM   5879  C2  POPEX 209      89.906  83.356  68.448  1.00  0.00           C
ATOM   5881  O21 POPEX 209      90.636  82.926  67.278  1.00  0.00           O
ATOM   5882  C21 POPEX 209      90.376  81.676  66.908  1.00  0.00           C
ATOM   5883  O22 POPEX 209      89.676  80.886  67.518  1.00  0.00           O
ATOM   5884  C22 POPEX 209      91.136  81.396  65.618  1.00  0.00           C
ATOM   5887  C3  POPEX 209      89.726  84.896  68.368  1.00  0.00           C
ATOM   5890  O31 POPEX 209      89.046  85.306  67.178  1.00  0.00           O
ATOM   5891  C31 POPEX 209      89.636  85.736  66.038  1.00  0.00           C
ATOM   5892  O32 POPEX 209      88.996  86.126  65.088  1.00  0.00           O
ATOM   5893  C32 POPEX 209      91.176  85.736  66.018  1.00  0.00           C
ATOM   5896  C23 POPEX 209      90.696  80.066  64.968  1.00  0.00           C
ATOM   5899  C24 POPEX 209      91.276  79.856  63.568  1.00  0.00           C
ATOM   5902  C25 POPEX 209      92.776  79.536  63.558  1.00  0.00           C
ATOM   5905  C26 POPEX 209      93.316  79.476  62.118  1.00  0.00           C
ATOM   5908  C27 POPEX 209      94.636  80.256  61.938  1.00  0.00           C
ATOM   5911  C28 POPEX 209      95.056  80.436  60.468  1.00  0.00           C
ATOM   5914  C29 POPEX 209      94.066  81.286  59.718  1.00  0.00           C
ATOM   5916 0C21 POPEX 209      94.256  82.526  59.218  1.00  0.00           C
ATOM   5918 1C21 POPEX 209      95.526  83.346  59.238  1.00  0.00           C
ATOM   5921 2C21 POPEX 209      95.776  83.986  57.858  1.00  0.00           C
ATOM   5924 3C21 POPEX 209      97.086  84.776  57.828  1.00  0.00           C
ATOM   5927 4C21 POPEX 209      97.506  85.166  56.398  1.00  0.00           C
ATOM   5930 5C21 POPEX 209      98.896  84.636  56.028  1.00  0.00           C
ATOM   5933 6C21 POPEX 209     100.026  85.346  56.778  1.00  0.00           C
ATOM   5936 7C21 POPEX 209     101.406  84.746  56.488  1.00  0.00           C
ATOM   5939 8C21 POPEX 209     102.576  85.596  56.968  1.00  0.00           C
ATOM   5943  C33 POPEX 209      91.746  86.326  64.698  1.00  0.00           C
ATOM   5946  C34 POPEX 209      91.776  85.326  63.528  1.00  0.00           C
ATOM   5949  C35 POPEX 209      93.146  85.226  62.818  1.00  0.00           C
ATOM   5952  C36 POPEX 209      94.226  84.476  63.628  1.00  0.00           C
ATOM   5955  C37 POPEX 209      95.496  84.226  62.778  1.00  0.00           C
ATOM   5958  C38 POPEX 209      96.816  84.096  63.568  1.00  0.00           C
ATOM   5961  C39 POPEX 209      97.066  82.726  64.208  1.00  0.00           C
ATOM   5964 0C31 POPEX 209      98.456  82.646  64.868  1.00  0.00           C
ATOM   5967 1C31 POPEX 209      98.696  81.406  65.748  1.00  0.00           C
ATOM   5970 2C31 POPEX 209     100.046  80.706  65.548  1.00  0.00           C
ATOM   5973 3C31 POPEX 209     101.146  81.126  66.538  1.00  0.00           C
ATOM   5976 4C31 POPEX 209     102.396  80.246  66.398  1.00  0.00           C
ATOM   5979 5C31 POPEX 209     103.706  81.036  66.438  1.00  0.00           C
ATOM   5982 6C31 POPEX 209     104.946  80.146  66.488  1.00  0.00           C
ATOM   5986  NH3 POPEY 210       6.856  86.626  34.288  1.00  0.00           N
ATOM   5990  C12 POPEY 210       6.826  85.146  33.978  1.00  0.00           C
ATOM   5993  C11 POPEY 210       6.086  84.846  32.668  1.00  0.00           C
ATOM   5996  P   POPEY 210       5.506  82.566  31.468  1.00  0.00           P
ATOM   5997  O13 POPEY 210       4.106  82.456  30.998  1.00  0.00           O
ATOM   5998  O14 POPEY 210       6.556  82.906  30.488  1.00  0.00           O
ATOM   5999  O11 POPEY 210       5.896  81.246  32.238  1.00  0.00           O
ATOM   6000  O12 POPEY 210       5.586  83.526  32.708  1.00  0.00           O
ATOM   6001  C1  POPEY 210       4.976  80.586  33.128  1.00  0.00           C
ATOM   6004  C2  POPEY 210       5.696  80.186  34.438  1.00  0.00           C
ATOM   6006  O21 POPEY 210       5.136  79.036  35.098  1.00  0.00           O
ATOM   6007  C21 POPEY 210       3.956  79.176  35.668  1.00  0.00           C
ATOM   6008  O22 POPEY 210       3.206  80.136  35.538  1.00  0.00           O
ATOM   6009  C22 POPEY 210       3.736  78.026  36.658  1.00  0.00           C
ATOM   6012  C3  POPEY 210       5.916  81.386  35.408  1.00  0.00           C
ATOM   6015  O31 POPEY 210       7.306  81.456  35.748  1.00  0.00           O
ATOM   6016  C31 POPEY 210       7.686  80.496  36.588  1.00  0.00           C
ATOM   6017  O32 POPEY 210       6.956  79.866  37.338  1.00  0.00           O
ATOM   6018  C32 POPEY 210       9.166  80.246  36.378  1.00  0.00           C
ATOM   6021  C23 POPEY 210       2.706  78.336  37.778  1.00  0.00           C
ATOM   6024  C24 POPEY 210       2.986  77.466  39.008  1.00  0.00           C
ATOM   6027  C25 POPEY 210       2.276  77.956  40.278  1.00  0.00           C
ATOM   6030  C26 POPEY 210       2.886  77.346  41.538  1.00  0.00           C
ATOM   6033  C27 POPEY 210       2.206  77.786  42.838  1.00  0.00           C
ATOM   6036  C28 POPEY 210       2.946  77.146  44.018  1.00  0.00           C
ATOM   6039  C29 POPEY 210       2.536  77.646  45.378  1.00  0.00           C
ATOM   6041 0C21 POPEY 210       3.106  77.216  46.518  1.00  0.00           C
ATOM   6043 1C21 POPEY 210       4.186  76.166  46.608  1.00  0.00           C
ATOM   6046 2C21 POPEY 210       5.566  76.726  47.008  1.00  0.00           C
ATOM   6049 3C21 POPEY 210       5.586  77.386  48.388  1.00  0.00           C
ATOM   6052 4C21 POPEY 210       6.996  77.556  48.988  1.00  0.00           C
ATOM   6055 5C21 POPEY 210       7.036  77.356  50.508  1.00  0.00           C
ATOM   6058 6C21 POPEY 210       6.286  78.436  51.298  1.00  0.00           C
ATOM   6061 7C21 POPEY 210       6.166  78.136  52.798  1.00  0.00           C
ATOM   6064 8C21 POPEY 210       5.516  79.286  53.578  1.00  0.00           C
ATOM   6068  C33 POPEY 210       9.946  80.296  37.688  1.00  0.00           C
ATOM   6071  C34 POPEY 210       9.946  81.666  38.388  1.00  0.00           C
ATOM   6074  C35 POPEY 210      10.156  82.886  37.478  1.00  0.00           C
ATOM   6077  C36 POPEY 210      10.766  84.046  38.288  1.00  0.00           C
ATOM   6080  C37 POPEY 210      11.076  85.306  37.468  1.00  0.00           C
ATOM   6083  C38 POPEY 210      11.656  86.436  38.338  1.00  0.00           C
ATOM   6086  C39 POPEY 210      13.006  86.106  39.008  1.00  0.00           C
ATOM   6089 0C31 POPEY 210      13.346  87.076  40.158  1.00  0.00           C
ATOM   6092 1C31 POPEY 210      14.826  87.206  40.568  1.00  0.00           C
ATOM   6095 2C31 POPEY 210      15.356  86.146  41.538  1.00  0.00           C
ATOM   6098 3C31 POPEY 210      15.676  84.786  40.908  1.00  0.00           C
ATOM   6101 4C31 POPEY 210      16.776  84.806  39.838  1.00  0.00           C
ATOM   6104 5C31 POPEY 210      16.516  83.776  38.728  1.00  0.00           C
ATOM   6107 6C31 POPEY 210      17.606  83.746  37.658  1.00  0.00           C
ATOM   6111  NH3 POPEZ 211     126.896  80.326  34.638  1.00  0.00           N
ATOM   6115  C12 POPEZ 211     127.656  79.816  33.458  1.00  0.00           C
ATOM   6118  C11 POPEZ 211     126.746  79.096  32.448  1.00  0.00           C
ATOM   6121  P   POPEZ 211     125.466  76.916  33.278  1.00  0.00           P
ATOM   6122  O13 POPEZ 211     124.406  76.936  32.238  1.00  0.00           O
ATOM   6123  O14 POPEZ 211     125.896  75.576  33.718  1.00  0.00           O
ATOM   6124  O11 POPEZ 211     125.036  77.786  34.538  1.00  0.00           O
ATOM   6125  O12 POPEZ 211     126.696  77.716  32.758  1.00  0.00           O
ATOM   6126  C1  POPEZ 211     123.706  77.946  35.028  1.00  0.00           C
ATOM   6129  C2  POPEZ 211     123.496  77.286  36.438  1.00  0.00           C
ATOM   6131  O21 POPEZ 211     124.216  78.016  37.458  1.00  0.00           O
ATOM   6132  C21 POPEZ 211     123.676  77.956  38.688  1.00  0.00           C
ATOM   6133  O22 POPEZ 211     122.696  77.316  38.988  1.00  0.00           O
ATOM   6134  C22 POPEZ 211     124.446  78.826  39.698  1.00  0.00           C
ATOM   6137  C3  POPEZ 211     123.976  75.816  36.348  1.00  0.00           C
ATOM   6140  O31 POPEZ 211     123.796  75.106  37.578  1.00  0.00           O
ATOM   6141  C31 POPEZ 211     124.056  73.816  37.518  1.00  0.00           C
ATOM   6142  O32 POPEZ 211     124.366  73.216  36.488  1.00  0.00           O
ATOM   6143  C32 POPEZ 211     123.826  73.186  38.898  1.00  0.00           C
ATOM   6146  C23 POPEZ 211     123.666  79.136  41.008  1.00  0.00           C
ATOM   6149  C24 POPEZ 211     124.596  79.416  42.188  1.00  0.00           C
ATOM   6152  C25 POPEZ 211     123.996  80.176  43.398  1.00  0.00           C
ATOM   6155  C26 POPEZ 211     123.096  79.356  44.338  1.00  0.00           C
ATOM   6158  C27 POPEZ 211     122.516  80.226  45.478  1.00  0.00           C
ATOM   6161  C28 POPEZ 211     121.366  79.576  46.278  1.00  0.00           C
ATOM   6164  C29 POPEZ 211     120.086  79.486  45.478  1.00  0.00           C
ATOM   6166 0C21 POPEZ 211     118.816  79.736  45.878  1.00  0.00           C
ATOM   6168 1C21 POPEZ 211     118.346  80.146  47.248  1.00  0.00           C
ATOM   6171 2C21 POPEZ 211     117.766  78.966  48.048  1.00  0.00           C
ATOM   6174 3C21 POPEZ 211     117.356  79.366  49.468  1.00  0.00           C
ATOM   6177 4C21 POPEZ 211     116.836  78.156  50.278  1.00  0.00           C
ATOM   6180 5C21 POPEZ 211     116.776  78.406  51.788  1.00  0.00           C
ATOM   6183 6C21 POPEZ 211     116.496  77.126  52.608  1.00  0.00           C
ATOM   6186 7C21 POPEZ 211     115.176  76.446  52.238  1.00  0.00           C
ATOM   6189 8C21 POPEZ 211     114.846  75.236  53.118  1.00  0.00           C
ATOM   6193  C33 POPEZ 211     123.166  74.156  39.918  1.00  0.00           C
ATOM   6196  C34 POPEZ 211     122.706  73.526  41.238  1.00  0.00           C
ATOM   6199  C35 POPEZ 211     123.836  72.836  41.998  1.00  0.00           C
ATOM   6202  C36 POPEZ 211     123.506  72.496  43.458  1.00  0.00           C
ATOM   6205  C37 POPEZ 211     124.506  71.466  43.998  1.00  0.00           C
ATOM   6208  C38 POPEZ 211     124.356  71.096  45.468  1.00  0.00           C
ATOM   6211  C39 POPEZ 211     124.876  72.156  46.438  1.00  0.00           C
ATOM   6214 0C31 POPEZ 211     124.706  71.736  47.898  1.00  0.00           C
ATOM   6217 1C31 POPEZ 211     125.346  72.726  48.868  1.00  0.00           C
ATOM   6220 2C31 POPEZ 211     125.296  72.296  50.338  1.00  0.00           C
ATOM   6223 3C31 POPEZ 211     126.056  70.986  50.618  1.00  0.00           C
ATOM   6226 4C31 POPEZ 211     126.286  70.746  52.118  1.00  0.00           C
ATOM   6229 5C31 POPEZ 211     127.046  69.446  52.368  1.00  0.00           C
ATOM   6232 6C31 POPEZ 211     127.496  69.276  53.828  1.00  0.00           C
ATOM   6236  NH3 POPEa 212      47.696  25.126  68.728  1.00  0.00           N
ATOM   6240  C12 POPEa 212      48.016  26.476  69.308  1.00  0.00           C
ATOM   6243  C11 POPEa 212      48.376  27.506  68.228  1.00  0.00           C
ATOM   6246  P   POPEa 212      49.766  29.736  68.488  1.00  0.00           P
ATOM   6247  O13 POPEa 212      50.136  30.516  69.688  1.00  0.00           O
ATOM   6248  O14 POPEa 212      50.856  28.976  67.838  1.00  0.00           O
ATOM   6249  O11 POPEa 212      49.016  30.686  67.448  1.00  0.00           O
ATOM   6250  O12 POPEa 212      48.626  28.736  68.888  1.00  0.00           O
ATOM   6251  C1  POPEa 212      49.066  30.466  66.038  1.00  0.00           C
ATOM   6254  C2  POPEa 212      47.766  30.956  65.318  1.00  0.00           C
ATOM   6256  O21 POPEa 212      47.766  30.406  63.978  1.00  0.00           O
ATOM   6257  C21 POPEa 212      46.546  30.236  63.458  1.00  0.00           C
ATOM   6258  O22 POPEa 212      45.496  30.416  64.048  1.00  0.00           O
ATOM   6259  C22 POPEa 212      46.596  29.666  62.038  1.00  0.00           C
ATOM   6262  C3  POPEa 212      47.626  32.516  65.298  1.00  0.00           C
ATOM   6265  O31 POPEa 212      46.986  33.016  64.098  1.00  0.00           O
ATOM   6266  C31 POPEa 212      46.506  34.246  64.168  1.00  0.00           C
ATOM   6267  O32 POPEa 212      46.506  34.956  65.168  1.00  0.00           O
ATOM   6268  C32 POPEa 212      46.036  34.706  62.798  1.00  0.00           C
ATOM   6271  C23 POPEa 212      46.476  30.726  60.898  1.00  0.00           C
ATOM   6274  C24 POPEa 212      45.606  30.216  59.728  1.00  0.00           C
ATOM   6277  C25 POPEa 212      45.486  31.146  58.518  1.00  0.00           C
ATOM   6280  C26 POPEa 212      46.576  30.946  57.448  1.00  0.00           C
ATOM   6283  C27 POPEa 212      46.286  31.746  56.158  1.00  0.00           C
ATOM   6286  C28 POPEa 212      47.356  31.546  55.058  1.00  0.00           C
ATOM   6289  C29 POPEa 212      46.926  32.146  53.738  1.00  0.00           C
ATOM   6291 0C21 POPEa 212      47.466  31.906  52.528  1.00  0.00           C
ATOM   6293 1C21 POPEa 212      48.656  31.026  52.208  1.00  0.00           C
ATOM   6296 2C21 POPEa 212      49.906  31.856  51.838  1.00  0.00           C
ATOM   6299 3C21 POPEa 212      50.276  32.836  52.968  1.00  0.00           C
ATOM   6302 4C21 POPEa 212      51.696  33.396  52.938  1.00  0.00           C
ATOM   6305 5C21 POPEa 212      51.876  34.306  54.158  1.00  0.00           C
ATOM   6308 6C21 POPEa 212      53.216  35.046  54.238  1.00  0.00           C
ATOM   6311 7C21 POPEa 212      53.276  35.896  55.518  1.00  0.00           C
ATOM   6314 8C21 POPEa 212      54.486  36.836  55.558  1.00  0.00           C
ATOM   6318  C33 POPEa 212      44.516  34.626  62.568  1.00  0.00           C
ATOM   6321  C34 POPEa 212      44.046  35.436  61.348  1.00  0.00           C
ATOM   6324  C35 POPEa 212      43.936  36.956  61.578  1.00  0.00           C
ATOM   6327  C36 POPEa 212      45.086  37.786  60.988  1.00  0.00           C
ATOM   6330  C37 POPEa 212      44.736  39.286  60.868  1.00  0.00           C
ATOM   6333  C38 POPEa 212      45.766  40.106  60.078  1.00  0.00           C
ATOM   6336  C39 POPEa 212      45.176  41.376  59.418  1.00  0.00           C
ATOM   6339 0C31 POPEa 212      44.206  41.066  58.278  1.00  0.00           C
ATOM   6342 1C31 POPEa 212      43.536  42.296  57.648  1.00  0.00           C
ATOM   6345 2C31 POPEa 212      42.236  41.946  56.898  1.00  0.00           C
ATOM   6348 3C31 POPEa 212      42.326  40.686  56.008  1.00  0.00           C
ATOM   6351 4C31 POPEa 212      43.286  40.816  54.828  1.00  0.00           C
ATOM   6354 5C31 POPEa 212      42.556  41.226  53.558  1.00  0.00           C
ATOM   6357 6C31 POPEa 212      43.456  41.206  52.328  1.00  0.00           C
ATOM   6361  NH3 POPEb 213      94.376  11.476  77.838  1.00  0.00           N
ATOM   6365  C12 POPEb 213      95.486  10.526  78.198  1.00  0.00           C
ATOM   6368  C11 POPEb 213      96.886  11.136  77.998  1.00  0.00           C
ATOM   6371  P   POPEb 213      98.296   9.096  77.078  1.00  0.00           P
ATOM   6372  O13 POPEb 213      99.656   8.586  77.428  1.00  0.00           O
ATOM   6373  O14 POPEb 213      97.166   8.166  76.898  1.00  0.00           O
ATOM   6374  O11 POPEb 213      98.436   9.986  75.798  1.00  0.00           O
ATOM   6375  O12 POPEb 213      97.906  10.156  78.188  1.00  0.00           O
ATOM   6376  C1  POPEb 213      98.416   9.416  74.498  1.00  0.00           C
ATOM   6379  C2  POPEb 213      98.096  10.536  73.488  1.00  0.00           C
ATOM   6381  O21 POPEb 213      98.916  10.286  72.338  1.00  0.00           O
ATOM   6382  C21 POPEb 213      98.716  11.016  71.258  1.00  0.00           C
ATOM   6383  O22 POPEb 213      99.606  11.606  70.668  1.00  0.00           O
ATOM   6384  C22 POPEb 213      97.336  10.786  70.658  1.00  0.00           C
ATOM   6387  C3  POPEb 213      98.386  11.926  74.148  1.00  0.00           C
ATOM   6390  O31 POPEb 213      98.276  13.056  73.258  1.00  0.00           O
ATOM   6391  C31 POPEb 213      97.436  14.006  73.688  1.00  0.00           C
ATOM   6392  O32 POPEb 213      96.626  13.886  74.588  1.00  0.00           O
ATOM   6393  C32 POPEb 213      97.636  15.286  72.908  1.00  0.00           C
ATOM   6396  C23 POPEb 213      96.376  11.996  70.758  1.00  0.00           C
ATOM   6399  C24 POPEb 213      95.056  11.686  70.038  1.00  0.00           C
ATOM   6402  C25 POPEb 213      94.536  12.806  69.128  1.00  0.00           C
ATOM   6405  C26 POPEb 213      95.486  13.266  68.008  1.00  0.00           C
ATOM   6408  C27 POPEb 213      94.706  13.916  66.848  1.00  0.00           C
ATOM   6411  C28 POPEb 213      95.606  14.516  65.738  1.00  0.00           C
ATOM   6414  C29 POPEb 213      96.056  15.916  66.068  1.00  0.00           C
ATOM   6416 0C21 POPEb 213      96.256  16.936  65.208  1.00  0.00           C
ATOM   6418 1C21 POPEb 213      96.096  16.896  63.708  1.00  0.00           C
ATOM   6421 2C21 POPEb 213      95.126  17.996  63.218  1.00  0.00           C
ATOM   6424 3C21 POPEb 213      94.836  17.896  61.708  1.00  0.00           C
ATOM   6427 4C21 POPEb 213      93.846  18.976  61.248  1.00  0.00           C
ATOM   6430 5C21 POPEb 213      93.286  18.756  59.828  1.00  0.00           C
ATOM   6433 6C21 POPEb 213      94.316  19.006  58.718  1.00  0.00           C
ATOM   6436 7C21 POPEb 213      93.676  18.896  57.318  1.00  0.00           C
ATOM   6439 8C21 POPEb 213      94.676  19.006  56.168  1.00  0.00           C
ATOM   6443  C33 POPEb 213      96.336  15.676  72.198  1.00  0.00           C
ATOM   6446  C34 POPEb 213      96.326  17.146  71.818  1.00  0.00           C
ATOM   6449  C35 POPEb 213      94.926  17.576  71.378  1.00  0.00           C
ATOM   6452  C36 POPEb 213      94.546  17.086  69.978  1.00  0.00           C
ATOM   6455  C37 POPEb 213      93.166  17.596  69.558  1.00  0.00           C
ATOM   6458  C38 POPEb 213      92.876  17.346  68.068  1.00  0.00           C
ATOM   6461  C39 POPEb 213      91.856  18.336  67.498  1.00  0.00           C
ATOM   6464 0C31 POPEb 213      91.836  18.356  65.968  1.00  0.00           C
ATOM   6467 1C31 POPEb 213      90.806  19.366  65.448  1.00  0.00           C
ATOM   6470 2C31 POPEb 213      90.626  19.386  63.928  1.00  0.00           C
ATOM   6473 3C31 POPEb 213      89.496  20.326  63.468  1.00  0.00           C
ATOM   6476 4C31 POPEb 213      89.816  21.806  63.698  1.00  0.00           C
ATOM   6479 5C31 POPEb 213      88.956  22.746  62.858  1.00  0.00           C
ATOM   6482 6C31 POPEb 213      89.286  24.236  63.048  1.00  0.00           C
ATOM   6486  NH3 POPEc 214      18.756  62.426  28.678  1.00  0.00           N
ATOM   6490  C12 POPEc 214      18.806  63.356  27.488  1.00  0.00           C
ATOM   6493  C11 POPEc 214      19.406  64.726  27.878  1.00  0.00           C
ATOM   6496  P   POPEc 214      17.346  66.286  28.078  1.00  0.00           P
ATOM   6497  O13 POPEc 214      16.756  67.476  27.408  1.00  0.00           O
ATOM   6498  O14 POPEc 214      16.486  65.116  28.378  1.00  0.00           O
ATOM   6499  O11 POPEc 214      17.926  66.826  29.458  1.00  0.00           O
ATOM   6500  O12 POPEc 214      18.656  65.806  27.328  1.00  0.00           O
ATOM   6501  C1  POPEc 214      17.106  66.846  30.648  1.00  0.00           C
ATOM   6504  C2  POPEc 214      17.066  68.246  31.358  1.00  0.00           C
ATOM   6506  O21 POPEc 214      18.106  68.416  32.358  1.00  0.00           O
ATOM   6507  C21 POPEc 214      17.856  67.876  33.548  1.00  0.00           C
ATOM   6508  O22 POPEc 214      17.116  66.926  33.758  1.00  0.00           O
ATOM   6509  C22 POPEc 214      18.506  68.746  34.648  1.00  0.00           C
ATOM   6512  C3  POPEc 214      15.626  68.556  31.918  1.00  0.00           C
ATOM   6515  O31 POPEc 214      15.626  69.516  32.998  1.00  0.00           O
ATOM   6516  C31 POPEc 214      14.446  69.626  33.598  1.00  0.00           C
ATOM   6517  O32 POPEc 214      13.436  69.046  33.228  1.00  0.00           O
ATOM   6518  C32 POPEc 214      14.526  70.516  34.848  1.00  0.00           C
ATOM   6521  C23 POPEc 214      18.236  68.246  36.098  1.00  0.00           C
ATOM   6524  C24 POPEc 214      19.406  67.806  36.998  1.00  0.00           C
ATOM   6527  C25 POPEc 214      20.156  68.926  37.728  1.00  0.00           C
ATOM   6530  C26 POPEc 214      19.436  69.466  38.988  1.00  0.00           C
ATOM   6533  C27 POPEc 214      20.306  70.496  39.738  1.00  0.00           C
ATOM   6536  C28 POPEc 214      19.626  71.266  40.898  1.00  0.00           C
ATOM   6539  C29 POPEc 214      19.366  70.446  42.138  1.00  0.00           C
ATOM   6541 0C21 POPEc 214      19.536  70.876  43.398  1.00  0.00           C
ATOM   6543 1C21 POPEc 214      20.036  72.236  43.808  1.00  0.00           C
ATOM   6546 2C21 POPEc 214      20.186  72.416  45.338  1.00  0.00           C
ATOM   6549 3C21 POPEc 214      18.886  72.826  46.038  1.00  0.00           C
ATOM   6552 4C21 POPEc 214      18.956  72.766  47.578  1.00  0.00           C
ATOM   6555 5C21 POPEc 214      19.956  73.726  48.248  1.00  0.00           C
ATOM   6558 6C21 POPEc 214      19.546  75.206  48.188  1.00  0.00           C
ATOM   6561 7C21 POPEc 214      20.366  76.096  49.128  1.00  0.00           C
ATOM   6564 8C21 POPEc 214      19.966  77.566  49.098  1.00  0.00           C
ATOM   6568  C33 POPEc 214      13.576  70.036  35.968  1.00  0.00           C
ATOM   6571  C34 POPEc 214      13.636  70.866  37.278  1.00  0.00           C
ATOM   6574  C35 POPEc 214      14.756  70.466  38.228  1.00  0.00           C
ATOM   6577  C36 POPEc 214      14.756  71.146  39.608  1.00  0.00           C
ATOM   6580  C37 POPEc 214      15.686  70.396  40.578  1.00  0.00           C
ATOM   6583  C38 POPEc 214      15.686  70.926  42.018  1.00  0.00           C
ATOM   6586  C39 POPEc 214      15.786  69.796  43.048  1.00  0.00           C
ATOM   6589 0C31 POPEc 214      15.556  70.236  44.498  1.00  0.00           C
ATOM   6592 1C31 POPEc 214      15.956  69.156  45.508  1.00  0.00           C
ATOM   6595 2C31 POPEc 214      15.406  69.406  46.918  1.00  0.00           C
ATOM   6598 3C31 POPEc 214      15.916  68.366  47.928  1.00  0.00           C
ATOM   6601 4C31 POPEc 214      15.146  68.376  49.248  1.00  0.00           C
ATOM   6604 5C31 POPEc 214      15.686  67.356  50.258  1.00  0.00           C
ATOM   6607 6C31 POPEc 214      14.846  67.226  51.528  1.00  0.00           C
ATOM   6611  NH3 POPEd 215       7.916  77.976  29.748  1.00  0.00           N
ATOM   6615  C12 POPEd 215       8.166  78.416  31.178  1.00  0.00           C
ATOM   6618  C11 POPEd 215       8.026  77.286  32.198  1.00  0.00           C
ATOM   6621  P   POPEd 215       5.886  75.856  31.658  1.00  0.00           P
ATOM   6622  O13 POPEd 215       4.476  76.276  31.548  1.00  0.00           O
ATOM   6623  O14 POPEd 215       6.566  75.636  30.358  1.00  0.00           O
ATOM   6624  O11 POPEd 215       6.056  74.596  32.588  1.00  0.00           O
ATOM   6625  O12 POPEd 215       6.656  76.966  32.438  1.00  0.00           O
ATOM   6626  C1  POPEd 215       5.606  74.516  33.948  1.00  0.00           C
ATOM   6629  C2  POPEd 215       6.726  74.856  34.998  1.00  0.00           C
ATOM   6631  O21 POPEd 215       6.946  73.826  35.988  1.00  0.00           O
ATOM   6632  C21 POPEd 215       5.936  73.446  36.748  1.00  0.00           C
ATOM   6633  O22 POPEd 215       4.776  73.806  36.648  1.00  0.00           O
ATOM   6634  C22 POPEd 215       6.486  72.466  37.808  1.00  0.00           C
ATOM   6637  C3  POPEd 215       6.496  76.216  35.698  1.00  0.00           C
ATOM   6640  O31 POPEd 215       7.566  76.526  36.618  1.00  0.00           O
ATOM   6641  C31 POPEd 215       7.296  76.366  37.908  1.00  0.00           C
ATOM   6642  O32 POPEd 215       6.216  76.056  38.378  1.00  0.00           O
ATOM   6643  C32 POPEd 215       8.586  76.556  38.708  1.00  0.00           C
ATOM   6646  C23 POPEd 215       5.946  72.686  39.248  1.00  0.00           C
ATOM   6649  C24 POPEd 215       6.876  72.086  40.318  1.00  0.00           C
ATOM   6652  C25 POPEd 215       6.396  72.306  41.768  1.00  0.00           C
ATOM   6655  C26 POPEd 215       6.296  73.786  42.138  1.00  0.00           C
ATOM   6658  C27 POPEd 215       6.146  74.096  43.638  1.00  0.00           C
ATOM   6661  C28 POPEd 215       7.486  74.306  44.358  1.00  0.00           C
ATOM   6664  C29 POPEd 215       8.216  73.036  44.688  1.00  0.00           C
ATOM   6666 0C21 POPEd 215       8.406  72.526  45.928  1.00  0.00           C
ATOM   6668 1C21 POPEd 215       7.866  73.126  47.198  1.00  0.00           C
ATOM   6671 2C21 POPEd 215       7.696  72.126  48.348  1.00  0.00           C
ATOM   6674 3C21 POPEd 215       7.116  72.806  49.598  1.00  0.00           C
ATOM   6677 4C21 POPEd 215       7.146  71.906  50.828  1.00  0.00           C
ATOM   6680 5C21 POPEd 215       6.576  72.576  52.088  1.00  0.00           C
ATOM   6683 6C21 POPEd 215       5.056  72.376  52.238  1.00  0.00           C
ATOM   6686 7C21 POPEd 215       4.516  72.996  53.528  1.00  0.00           C
ATOM   6689 8C21 POPEd 215       3.146  72.436  53.938  1.00  0.00           C
ATOM   6693  C33 POPEd 215       8.316  76.706  40.218  1.00  0.00           C
ATOM   6696  C34 POPEd 215       7.626  78.026  40.598  1.00  0.00           C
ATOM   6699  C35 POPEd 215       8.526  79.056  41.278  1.00  0.00           C
ATOM   6702  C36 POPEd 215       9.096  78.576  42.628  1.00  0.00           C
ATOM   6705  C37 POPEd 215       9.536  79.736  43.538  1.00  0.00           C
ATOM   6708  C38 POPEd 215       8.446  80.116  44.558  1.00  0.00           C
ATOM   6711  C39 POPEd 215       8.756  81.376  45.368  1.00  0.00           C
ATOM   6714 0C31 POPEd 215       8.646  82.676  44.558  1.00  0.00           C
ATOM   6717 1C31 POPEd 215       8.536  83.916  45.458  1.00  0.00           C
ATOM   6720 2C31 POPEd 215       8.396  85.236  44.698  1.00  0.00           C
ATOM   6723 3C31 POPEd 215       8.226  86.466  45.608  1.00  0.00           C
ATOM   6726 4C31 POPEd 215       9.506  86.846  46.378  1.00  0.00           C
ATOM   6729 5C31 POPEd 215       9.476  88.276  46.938  1.00  0.00           C
ATOM   6732 6C31 POPEd 215      10.806  88.736  47.528  1.00  0.00           C
ATOM   6736  NH3 POPEe 216      14.436  35.986  34.708  1.00  0.00           N
ATOM   6740  C12 POPEe 216      15.096  37.146  33.978  1.00  0.00           C
ATOM   6743  C11 POPEe 216      15.886  38.076  34.898  1.00  0.00           C
ATOM   6746  P   POPEe 216      17.136  40.376  34.898  1.00  0.00           P
ATOM   6747  O13 POPEe 216      17.126  41.656  34.148  1.00  0.00           O
ATOM   6748  O14 POPEe 216      18.456  39.916  35.378  1.00  0.00           O
ATOM   6749  O11 POPEe 216      16.216  40.576  36.158  1.00  0.00           O
ATOM   6750  O12 POPEe 216      16.376  39.196  34.138  1.00  0.00           O
ATOM   6751  C1  POPEe 216      16.736  40.656  37.488  1.00  0.00           C
ATOM   6754  C2  POPEe 216      15.536  40.676  38.458  1.00  0.00           C
ATOM   6756  O21 POPEe 216      15.976  40.656  39.838  1.00  0.00           O
ATOM   6757  C21 POPEe 216      15.966  41.816  40.438  1.00  0.00           C
ATOM   6758  O22 POPEe 216      15.836  42.906  39.908  1.00  0.00           O
ATOM   6759  C22 POPEe 216      15.976  41.606  41.948  1.00  0.00           C
ATOM   6762  C3  POPEe 216      14.616  39.456  38.198  1.00  0.00           C
ATOM   6765  O31 POPEe 216      13.516  39.376  39.118  1.00  0.00           O
ATOM   6766  C31 POPEe 216      13.696  38.586  40.158  1.00  0.00           C
ATOM   6767  O32 POPEe 216      14.716  38.026  40.488  1.00  0.00           O
ATOM   6768  C32 POPEe 216      12.386  38.416  40.918  1.00  0.00           C
ATOM   6771  C23 POPEe 216      15.696  42.936  42.668  1.00  0.00           C
ATOM   6774  C24 POPEe 216      15.306  42.766  44.138  1.00  0.00           C
ATOM   6777  C25 POPEe 216      16.386  42.116  44.998  1.00  0.00           C
ATOM   6780  C26 POPEe 216      16.786  43.006  46.188  1.00  0.00           C
ATOM   6783  C27 POPEe 216      17.946  42.436  47.018  1.00  0.00           C
ATOM   6786  C28 POPEe 216      18.626  43.556  47.828  1.00  0.00           C
ATOM   6789  C29 POPEe 216      19.476  43.046  48.968  1.00  0.00           C
ATOM   6791 0C21 POPEe 216      20.696  43.466  49.318  1.00  0.00           C
ATOM   6793 1C21 POPEe 216      21.476  44.596  48.698  1.00  0.00           C
ATOM   6796 2C21 POPEe 216      22.336  45.416  49.688  1.00  0.00           C
ATOM   6799 3C21 POPEe 216      21.606  45.976  50.928  1.00  0.00           C
ATOM   6802 4C21 POPEe 216      21.746  45.076  52.168  1.00  0.00           C
ATOM   6805 5C21 POPEe 216      21.386  45.766  53.498  1.00  0.00           C
ATOM   6808 6C21 POPEe 216      21.446  44.796  54.688  1.00  0.00           C
ATOM   6811 7C21 POPEe 216      20.076  44.496  55.298  1.00  0.00           C
ATOM   6814 8C21 POPEe 216      20.096  43.326  56.288  1.00  0.00           C
ATOM   6818  C33 POPEe 216      12.526  38.816  42.398  1.00  0.00           C
ATOM   6821  C34 POPEe 216      12.096  37.676  43.318  1.00  0.00           C
ATOM   6824  C35 POPEe 216      12.286  38.056  44.778  1.00  0.00           C
ATOM   6827  C36 POPEe 216      11.976  36.946  45.788  1.00  0.00           C
ATOM   6830  C37 POPEe 216      11.696  37.576  47.158  1.00  0.00           C
ATOM   6833  C38 POPEe 216      11.686  36.586  48.308  1.00  0.00           C
ATOM   6836  C39 POPEe 216      10.616  35.506  48.148  1.00  0.00           C
ATOM   6839 0C31 POPEe 216      10.006  35.046  49.488  1.00  0.00           C
ATOM   6842 1C31 POPEe 216      11.036  34.536  50.508  1.00  0.00           C
ATOM   6845 2C31 POPEe 216      10.686  34.886  51.958  1.00  0.00           C
ATOM   6848 3C31 POPEe 216       9.586  34.016  52.568  1.00  0.00           C
ATOM   6851 4C31 POPEe 216       8.146  34.496  52.318  1.00  0.00           C
ATOM   6854 5C31 POPEe 216       7.136  33.606  53.038  1.00  0.00           C
ATOM   6857 6C31 POPEe 216       5.676  34.026  52.898  1.00  0.00           C
ATOM   6861  NH3 POPEf 217     109.516   3.776  32.128  1.00  0.00           N
ATOM   6865  C12 POPEf 217     110.076   4.826  31.218  1.00  0.00           C
ATOM   6868  C11 POPEf 217     111.446   5.316  31.718  1.00  0.00           C
ATOM   6871  P   POPEf 217     112.776   3.044  32.268  1.00  0.00           P
ATOM   6872  O13 POPEf 217     111.886   2.024  31.658  1.00  0.00           O
ATOM   6873  O14 POPEf 217     114.216   2.804  32.148  1.00  0.00           O
ATOM   6874  O11 POPEf 217     112.346   3.296  33.788  1.00  0.00           O
ATOM   6875  O12 POPEf 217     112.486   4.386  31.498  1.00  0.00           O
ATOM   6876  C1  POPEf 217     112.766   2.294  34.728  1.00  0.00           C
ATOM   6879  C2  POPEf 217     112.416   2.624  36.208  1.00  0.00           C
ATOM   6881  O21 POPEf 217     113.176   1.774  37.078  1.00  0.00           O
ATOM   6882  C21 POPEf 217     114.386   2.194  37.388  1.00  0.00           C
ATOM   6883  O22 POPEf 217     114.806   3.326  37.168  1.00  0.00           O
ATOM   6884  C22 POPEf 217     115.106   1.034  38.098  1.00  0.00           C
ATOM   6887  C3  POPEf 217     110.926   2.474  36.608  1.00  0.00           C
ATOM   6890  O31 POPEf 217     110.536   3.606  37.408  1.00  0.00           O
ATOM   6891  C31 POPEf 217     111.006   3.616  38.658  1.00  0.00           C
ATOM   6892  O32 POPEf 217     111.526   2.694  39.238  1.00  0.00           O
ATOM   6893  C32 POPEf 217     110.956   5.076  39.168  1.00  0.00           C
ATOM   6896  C23 POPEf 217     116.266   1.394  39.038  1.00  0.00           C
ATOM   6899  C24 POPEf 217     115.896   2.304  40.228  1.00  0.00           C
ATOM   6902  C25 POPEf 217     114.736   1.804  41.098  1.00  0.00           C
ATOM   6905  C26 POPEf 217     114.846   2.314  42.548  1.00  0.00           C
ATOM   6908  C27 POPEf 217     113.566   2.154  43.378  1.00  0.00           C
ATOM   6911  C28 POPEf 217     113.746   2.464  44.888  1.00  0.00           C
ATOM   6914  C29 POPEf 217     114.176   3.866  45.238  1.00  0.00           C
ATOM   6916 0C21 POPEf 217     113.906   4.516  46.398  1.00  0.00           C
ATOM   6918 1C21 POPEf 217     113.126   3.986  47.568  1.00  0.00           C
ATOM   6921 2C21 POPEf 217     113.956   3.886  48.868  1.00  0.00           C
ATOM   6924 3C21 POPEf 217     113.146   3.246  50.008  1.00  0.00           C
ATOM   6927 4C21 POPEf 217     113.826   3.186  51.388  1.00  0.00           C
ATOM   6930 5C21 POPEf 217     112.786   3.326  52.508  1.00  0.00           C
ATOM   6933 6C21 POPEf 217     113.186   2.794  53.898  1.00  0.00           C
ATOM   6936 7C21 POPEf 217     112.006   2.914  54.878  1.00  0.00           C
ATOM   6939 8C21 POPEf 217     112.186   2.274  56.258  1.00  0.00           C
ATOM   6943  C33 POPEf 217     111.846   5.366  40.398  1.00  0.00           C
ATOM   6946  C34 POPEf 217     111.166   6.336  41.378  1.00  0.00           C
ATOM   6949  C35 POPEf 217     111.866   6.426  42.738  1.00  0.00           C
ATOM   6952  C36 POPEf 217     111.226   7.496  43.628  1.00  0.00           C
ATOM   6955  C37 POPEf 217     111.846   7.566  45.028  1.00  0.00           C
ATOM   6958  C38 POPEf 217     111.156   8.606  45.918  1.00  0.00           C
ATOM   6961  C39 POPEf 217     111.956   8.956  47.178  1.00  0.00           C
ATOM   6964 0C31 POPEf 217     112.846  10.176  46.938  1.00  0.00           C
ATOM   6967 1C31 POPEf 217     113.856  10.426  48.058  1.00  0.00           C
ATOM   6970 2C31 POPEf 217     114.686  11.696  47.808  1.00  0.00           C
ATOM   6973 3C31 POPEf 217     116.046  11.706  48.518  1.00  0.00           C
ATOM   6976 4C31 POPEf 217     115.926  11.866  50.038  1.00  0.00           C
ATOM   6979 5C31 POPEf 217     117.296  11.946  50.718  1.00  0.00           C
ATOM   6982 6C31 POPEf 217     117.196  12.286  52.208  1.00  0.00           C
ATOM   6986  NH3 POPEg 218      73.136   2.354  73.438  1.00  0.00           N
ATOM   6990  C12 POPEg 218      73.406   3.144  74.688  1.00  0.00           C
ATOM   6993  C11 POPEg 218      73.986   4.526  74.328  1.00  0.00           C
ATOM   6996  P   POPEg 218      75.556   6.316  75.458  1.00  0.00           P
ATOM   6997  O13 POPEg 218      75.096   7.306  76.468  1.00  0.00           O
ATOM   6998  O14 POPEg 218      76.916   5.756  75.628  1.00  0.00           O
ATOM   6999  O11 POPEg 218      75.416   6.916  73.988  1.00  0.00           O
ATOM   7000  O12 POPEg 218      74.476   5.166  75.488  1.00  0.00           O
ATOM   7001  C1  POPEg 218      76.536   7.646  73.468  1.00  0.00           C
ATOM   7004  C2  POPEg 218      76.396   7.936  71.958  1.00  0.00           C
ATOM   7006  O21 POPEg 218      77.666   7.916  71.258  1.00  0.00           O
ATOM   7007  C21 POPEg 218      78.646   8.726  71.678  1.00  0.00           C
ATOM   7008  O22 POPEg 218      78.536   9.556  72.558  1.00  0.00           O
ATOM   7009  C22 POPEg 218      79.986   8.476  70.978  1.00  0.00           C
ATOM   7012  C3  POPEg 218      75.566   9.226  71.718  1.00  0.00           C
ATOM   7015  O31 POPEg 218      74.766   9.156  70.528  1.00  0.00           O
ATOM   7016  C31 POPEg 218      75.386   9.476  69.408  1.00  0.00           C
ATOM   7017  O32 POPEg 218      76.596   9.546  69.248  1.00  0.00           O
ATOM   7018  C32 POPEg 218      74.346   9.806  68.338  1.00  0.00           C
ATOM   7021  C23 POPEg 218      80.016   8.596  69.438  1.00  0.00           C
ATOM   7024  C24 POPEg 218      79.336   7.436  68.688  1.00  0.00           C
ATOM   7027  C25 POPEg 218      79.576   7.566  67.178  1.00  0.00           C
ATOM   7030  C26 POPEg 218      78.626   6.776  66.278  1.00  0.00           C
ATOM   7033  C27 POPEg 218      78.846   7.156  64.798  1.00  0.00           C
ATOM   7036  C28 POPEg 218      78.366   6.106  63.778  1.00  0.00           C
ATOM   7039  C29 POPEg 218      79.276   4.896  63.788  1.00  0.00           C
ATOM   7041 0C21 POPEg 218      79.746   4.216  62.718  1.00  0.00           C
ATOM   7043 1C21 POPEg 218      79.446   4.456  61.268  1.00  0.00           C
ATOM   7046 2C21 POPEg 218      78.376   3.486  60.728  1.00  0.00           C
ATOM   7049 3C21 POPEg 218      78.726   1.994  60.858  1.00  0.00           C
ATOM   7052 4C21 POPEg 218      77.716   1.084  60.128  1.00  0.00           C
ATOM   7055 5C21 POPEg 218      77.886   1.034  58.608  1.00  0.00           C
ATOM   7058 6C21 POPEg 218      78.936   0.024  58.138  1.00  0.00           C
ATOM   7061 7C21 POPEg 218      78.826  -0.256  56.628  1.00  0.00           C
ATOM   7064 8C21 POPEg 218      79.856  -1.266  56.118  1.00  0.00           C
ATOM   7068  C33 POPEg 218      74.696   9.266  66.938  1.00  0.00           C
ATOM   7071  C34 POPEg 218      73.426   8.816  66.218  1.00  0.00           C
ATOM   7074  C35 POPEg 218      73.666   8.346  64.778  1.00  0.00           C
ATOM   7077  C36 POPEg 218      73.336   9.456  63.778  1.00  0.00           C
ATOM   7080  C37 POPEg 218      73.476   9.006  62.318  1.00  0.00           C
ATOM   7083  C38 POPEg 218      73.186  10.146  61.348  1.00  0.00           C
ATOM   7086  C39 POPEg 218      72.856   9.666  59.928  1.00  0.00           C
ATOM   7089 0C31 POPEg 218      71.366   9.336  59.758  1.00  0.00           C
ATOM   7092 1C31 POPEg 218      71.106   7.896  59.278  1.00  0.00           C
ATOM   7095 2C31 POPEg 218      69.606   7.616  59.168  1.00  0.00           C
ATOM   7098 3C31 POPEg 218      68.976   8.266  57.928  1.00  0.00           C
ATOM   7101 4C31 POPEg 218      67.446   8.176  57.968  1.00  0.00           C
ATOM   7104 5C31 POPEg 218      66.796   8.826  56.748  1.00  0.00           C
ATOM   7107 6C31 POPEg 218      65.306   8.546  56.698  1.00  0.00           C
ATOM   7111  NH3 POPEh 219      70.096  11.386  70.898  1.00  0.00           N
ATOM   7115  C12 POPEh 219      69.396  11.776  72.178  1.00  0.00           C
ATOM   7118  C11 POPEh 219      70.026  13.016  72.858  1.00  0.00           C
ATOM   7121  P   POPEh 219      68.646  15.246  73.378  1.00  0.00           P
ATOM   7122  O13 POPEh 219      67.936  15.686  74.588  1.00  0.00           O
ATOM   7123  O14 POPEh 219      69.856  15.996  72.998  1.00  0.00           O
ATOM   7124  O11 POPEh 219      67.646  15.216  72.148  1.00  0.00           O
ATOM   7125  O12 POPEh 219      69.026  13.726  73.578  1.00  0.00           O
ATOM   7126  C1  POPEh 219      67.306  16.426  71.448  1.00  0.00           C
ATOM   7129  C2  POPEh 219      67.026  16.106  69.958  1.00  0.00           C
ATOM   7131  O21 POPEh 219      67.596  17.156  69.168  1.00  0.00           O
ATOM   7132  C21 POPEh 219      68.056  16.796  67.978  1.00  0.00           C
ATOM   7133  O22 POPEh 219      68.196  15.656  67.578  1.00  0.00           O
ATOM   7134  C22 POPEh 219      68.336  18.056  67.148  1.00  0.00           C
ATOM   7137  C3  POPEh 219      65.516  15.876  69.668  1.00  0.00           C
ATOM   7140  O31 POPEh 219      65.306  15.266  68.378  1.00  0.00           O
ATOM   7141  C31 POPEh 219      64.866  16.046  67.398  1.00  0.00           C
ATOM   7142  O32 POPEh 219      64.736  17.256  67.438  1.00  0.00           O
ATOM   7143  C32 POPEh 219      64.676  15.156  66.168  1.00  0.00           C
ATOM   7146  C23 POPEh 219      68.386  17.786  65.628  1.00  0.00           C
ATOM   7149  C24 POPEh 219      68.656  19.066  64.828  1.00  0.00           C
ATOM   7152  C25 POPEh 219      68.046  19.066  63.418  1.00  0.00           C
ATOM   7155  C26 POPEh 219      68.646  18.026  62.458  1.00  0.00           C
ATOM   7158  C27 POPEh 219      67.986  18.096  61.078  1.00  0.00           C
ATOM   7161  C28 POPEh 219      68.346  16.946  60.118  1.00  0.00           C
ATOM   7164  C29 POPEh 219      69.756  17.006  59.578  1.00  0.00           C
ATOM   7166 0C21 POPEh 219      70.096  17.636  58.438  1.00  0.00           C
ATOM   7168 1C21 POPEh 219      69.136  18.456  57.608  1.00  0.00           C
ATOM   7171 2C21 POPEh 219      69.756  19.096  56.348  1.00  0.00           C
ATOM   7174 3C21 POPEh 219      69.536  18.276  55.068  1.00  0.00           C
ATOM   7177 4C21 POPEh 219      70.286  18.856  53.858  1.00  0.00           C
ATOM   7180 5C21 POPEh 219      69.806  20.236  53.388  1.00  0.00           C
ATOM   7183 6C21 POPEh 219      68.636  20.176  52.388  1.00  0.00           C
ATOM   7186 7C21 POPEh 219      67.996  21.556  52.168  1.00  0.00           C
ATOM   7189 8C21 POPEh 219      66.916  21.596  51.088  1.00  0.00           C
ATOM   7193  C33 POPEh 219      64.056  15.866  64.948  1.00  0.00           C
ATOM   7196  C34 POPEh 219      64.456  15.146  63.648  1.00  0.00           C
ATOM   7199  C35 POPEh 219      63.756  15.686  62.398  1.00  0.00           C
ATOM   7202  C36 POPEh 219      64.266  14.996  61.118  1.00  0.00           C
ATOM   7205  C37 POPEh 219      63.316  15.156  59.918  1.00  0.00           C
ATOM   7208  C38 POPEh 219      63.856  16.026  58.778  1.00  0.00           C
ATOM   7211  C39 POPEh 219      65.036  15.386  58.038  1.00  0.00           C
ATOM   7214 0C31 POPEh 219      65.336  16.046  56.688  1.00  0.00           C
ATOM   7217 1C31 POPEh 219      66.546  15.376  56.028  1.00  0.00           C
ATOM   7220 2C31 POPEh 219      66.756  15.746  54.548  1.00  0.00           C
ATOM   7223 3C31 POPEh 219      66.136  14.766  53.548  1.00  0.00           C
ATOM   7226 4C31 POPEh 219      66.736  13.346  53.638  1.00  0.00           C
ATOM   7229 5C31 POPEh 219      66.776  12.626  52.298  1.00  0.00           C
ATOM   7232 6C31 POPEh 219      67.226  11.166  52.408  1.00  0.00           C
ATOM   7236  NH3 POPEi 220      37.706  96.156  32.738  1.00  0.00           N
ATOM   7240  C12 POPEi 220      38.816  95.336  33.338  1.00  0.00           C
ATOM   7243  C11 POPEi 220      40.186  95.986  33.118  1.00  0.00           C
ATOM   7246  P   POPEi 220      42.686  95.426  33.888  1.00  0.00           P
ATOM   7247  O13 POPEi 220      43.516  94.226  33.588  1.00  0.00           O
ATOM   7248  O14 POPEi 220      43.126  96.716  33.338  1.00  0.00           O
ATOM   7249  O11 POPEi 220      42.646  95.596  35.468  1.00  0.00           O
ATOM   7250  O12 POPEi 220      41.196  95.086  33.538  1.00  0.00           O
ATOM   7251  C1  POPEi 220      41.496  95.276  36.248  1.00  0.00           C
ATOM   7254  C2  POPEi 220      41.196  93.746  36.288  1.00  0.00           C
ATOM   7256  O21 POPEi 220      40.576  93.476  37.548  1.00  0.00           O
ATOM   7257  C21 POPEi 220      39.316  93.126  37.478  1.00  0.00           C
ATOM   7258  O22 POPEi 220      38.596  93.246  36.498  1.00  0.00           O
ATOM   7259  C22 POPEi 220      38.936  92.476  38.818  1.00  0.00           C
ATOM   7262  C3  POPEi 220      42.486  92.886  36.158  1.00  0.00           C
ATOM   7265  O31 POPEi 220      42.586  91.726  37.028  1.00  0.00           O
ATOM   7266  C31 POPEi 220      43.246  91.986  38.148  1.00  0.00           C
ATOM   7267  O32 POPEi 220      43.526  93.086  38.588  1.00  0.00           O
ATOM   7268  C32 POPEi 220      43.746  90.676  38.768  1.00  0.00           C
ATOM   7271  C23 POPEi 220      40.146  91.956  39.618  1.00  0.00           C
ATOM   7274  C24 POPEi 220      39.776  91.196  40.898  1.00  0.00           C
ATOM   7277  C25 POPEi 220      39.206  92.066  42.028  1.00  0.00           C
ATOM   7280  C26 POPEi 220      39.056  91.216  43.308  1.00  0.00           C
ATOM   7283  C27 POPEi 220      38.596  91.986  44.568  1.00  0.00           C
ATOM   7286  C28 POPEi 220      39.646  92.146  45.688  1.00  0.00           C
ATOM   7289  C29 POPEi 220      40.326  90.856  46.108  1.00  0.00           C
ATOM   7291 0C21 POPEi 220      40.286  90.236  47.298  1.00  0.00           C
ATOM   7293 1C21 POPEi 220      39.516  90.646  48.538  1.00  0.00           C
ATOM   7296 2C21 POPEi 220      38.876  89.406  49.198  1.00  0.00           C
ATOM   7299 3C21 POPEi 220      38.246  89.686  50.568  1.00  0.00           C
ATOM   7302 4C21 POPEi 220      37.516  88.446  51.118  1.00  0.00           C
ATOM   7305 5C21 POPEi 220      36.966  88.676  52.528  1.00  0.00           C
ATOM   7308 6C21 POPEi 220      35.736  87.816  52.848  1.00  0.00           C
ATOM   7311 7C21 POPEi 220      35.286  87.966  54.308  1.00  0.00           C
ATOM   7314 8C21 POPEi 220      33.986  87.226  54.638  1.00  0.00           C
ATOM   7318  C33 POPEi 220      44.496  90.936  40.088  1.00  0.00           C
ATOM   7321  C34 POPEi 220      44.806  89.666  40.898  1.00  0.00           C
ATOM   7324  C35 POPEi 220      43.526  88.886  41.258  1.00  0.00           C
ATOM   7327  C36 POPEi 220      43.496  88.456  42.718  1.00  0.00           C
ATOM   7330  C37 POPEi 220      42.156  87.856  43.128  1.00  0.00           C
ATOM   7333  C38 POPEi 220      42.186  87.396  44.588  1.00  0.00           C
ATOM   7336  C39 POPEi 220      40.826  86.916  45.078  1.00  0.00           C
ATOM   7339 0C31 POPEi 220      40.896  86.376  46.518  1.00  0.00           C
ATOM   7342 1C31 POPEi 220      39.536  86.456  47.208  1.00  0.00           C
ATOM   7345 2C31 POPEi 220      39.506  85.796  48.588  1.00  0.00           C
ATOM   7348 3C31 POPEi 220      39.586  84.276  48.468  1.00  0.00           C
ATOM   7351 4C31 POPEi 220      39.236  83.536  49.758  1.00  0.00           C
ATOM   7354 5C31 POPEi 220      39.116  82.026  49.498  1.00  0.00           C
ATOM   7357 6C31 POPEi 220      38.646  81.196  50.688  1.00  0.00           C
ATOM   7361  NH3 POPEj 221     126.516  54.206  28.268  1.00  0.00           N
ATOM   7365  C12 POPEj 221     127.226  55.456  28.698  1.00  0.00           C
ATOM   7368  C11 POPEj 221     128.738  55.386  28.428  1.00  0.00           C
ATOM   7371  P   POPEj 221     129.668  57.666  29.338  1.00  0.00           P
ATOM   7372  O13 POPEj 221     130.698  57.036  30.178  1.00  0.00           O
ATOM   7373  O14 POPEj 221     129.988  58.986  28.738  1.00  0.00           O
ATOM   7374  O11 POPEj 221     128.338  57.776  30.168  1.00  0.00           O
ATOM   7375  O12 POPEj 221     129.248  56.686  28.158  1.00  0.00           O
ATOM   7376  C1  POPEj 221     128.298  58.146  31.538  1.00  0.00           C
ATOM   7379  C2  POPEj 221     127.346  57.176  32.288  1.00  0.00           C
ATOM   7381  O21 POPEj 221     126.806  57.766  33.478  1.00  0.00           O
ATOM   7382  C21 POPEj 221     127.596  57.816  34.528  1.00  0.00           C
ATOM   7383  O22 POPEj 221     128.798  57.616  34.568  1.00  0.00           O
ATOM   7384  C22 POPEj 221     126.756  58.166  35.758  1.00  0.00           C
ATOM   7387  C3  POPEj 221     127.948  55.766  32.508  1.00  0.00           C
ATOM   7390  O31 POPEj 221     127.046  54.986  33.328  1.00  0.00           O
ATOM   7391  C31 POPEj 221     127.636  54.026  34.028  1.00  0.00           C
ATOM   7392  O32 POPEj 221     128.808  53.716  33.928  1.00  0.00           O
ATOM   7393  C32 POPEj 221     126.606  53.396  34.958  1.00  0.00           C
ATOM   7396  C23 POPEj 221     126.856  57.126  36.888  1.00  0.00           C
ATOM   7399  C24 POPEj 221     125.896  57.426  38.048  1.00  0.00           C
ATOM   7402  C25 POPEj 221     126.546  58.016  39.308  1.00  0.00           C
ATOM   7405  C26 POPEj 221     125.946  57.426  40.598  1.00  0.00           C
ATOM   7408  C27 POPEj 221     126.486  58.056  41.888  1.00  0.00           C
ATOM   7411  C28 POPEj 221     126.316  57.146  43.118  1.00  0.00           C
ATOM   7414  C29 POPEj 221     124.896  56.956  43.588  1.00  0.00           C
ATOM   7416 0C21 POPEj 221     124.526  56.636  44.838  1.00  0.00           C
ATOM   7418 1C21 POPEj 221     125.456  56.356  45.998  1.00  0.00           C
ATOM   7421 2C21 POPEj 221     125.316  57.336  47.178  1.00  0.00           C
ATOM   7424 3C21 POPEj 221     123.926  57.326  47.838  1.00  0.00           C
ATOM   7427 4C21 POPEj 221     123.926  57.936  49.258  1.00  0.00           C
ATOM   7430 5C21 POPEj 221     124.346  59.416  49.308  1.00  0.00           C
ATOM   7433 6C21 POPEj 221     124.556  59.906  50.748  1.00  0.00           C
ATOM   7436 7C21 POPEj 221     124.806  61.416  50.818  1.00  0.00           C
ATOM   7439 8C21 POPEj 221     125.176  61.906  52.218  1.00  0.00           C
ATOM   7443  C33 POPEj 221     127.236  52.676  36.168  1.00  0.00           C
ATOM   7446  C34 POPEj 221     126.186  51.856  36.938  1.00  0.00           C
ATOM   7449  C35 POPEj 221     126.736  51.096  38.138  1.00  0.00           C
ATOM   7452  C36 POPEj 221     127.066  51.996  39.338  1.00  0.00           C
ATOM   7455  C37 POPEj 221     127.766  51.216  40.458  1.00  0.00           C
ATOM   7458  C38 POPEj 221     127.856  51.996  41.788  1.00  0.00           C
ATOM   7461  C39 POPEj 221     126.526  52.066  42.538  1.00  0.00           C
ATOM   7464 0C31 POPEj 221     126.706  52.346  44.038  1.00  0.00           C
ATOM   7467 1C31 POPEj 221     125.376  52.476  44.788  1.00  0.00           C
ATOM   7470 2C31 POPEj 221     125.566  52.306  46.308  1.00  0.00           C
ATOM   7473 3C31 POPEj 221     124.306  52.656  47.118  1.00  0.00           C
ATOM   7476 4C31 POPEj 221     124.556  52.596  48.628  1.00  0.00           C
ATOM   7479 5C31 POPEj 221     123.386  53.146  49.458  1.00  0.00           C
ATOM   7482 6C31 POPEj 221     123.556  52.956  50.968  1.00  0.00           C
ATOM   7486  NH3 POPEk 222      79.326 127.246  75.438  1.00  0.00           N
ATOM   7490  C12 POPEk 222      78.586 126.226  76.258  1.00  0.00           C
ATOM   7493  C11 POPEk 222      77.466 126.856  77.108  1.00  0.00           C
ATOM   7496  P   POPEk 222      75.576 127.896  75.608  1.00  0.00           P
ATOM   7497  O13 POPEk 222      74.946 127.306  74.408  1.00  0.00           O
ATOM   7498  O14 POPEk 222      74.706 128.706  76.488  1.00  0.00           O
ATOM   7499  O11 POPEk 222      76.866 128.746  75.208  1.00  0.00           O
ATOM   7500  O12 POPEk 222      76.216 126.726  76.428  1.00  0.00           O
ATOM   7501  C1  POPEk 222      76.716 129.856  74.308  1.00  0.00           C
ATOM   7504  C2  POPEk 222      77.326 129.506  72.918  1.00  0.00           C
ATOM   7506  O21 POPEk 222      77.566 130.696  72.158  1.00  0.00           O
ATOM   7507  C21 POPEk 222      76.506 131.336  71.688  1.00  0.00           C
ATOM   7508  O22 POPEk 222      75.336 131.046  71.898  1.00  0.00           O
ATOM   7509  C22 POPEk 222      76.976 132.588  70.968  1.00  0.00           C
ATOM   7512  C3  POPEk 222      76.566 128.406  72.118  1.00  0.00           C
ATOM   7515  O31 POPEk 222      77.236 128.156  70.878  1.00  0.00           O
ATOM   7516  C31 POPEk 222      78.226 127.266  70.988  1.00  0.00           C
ATOM   7517  O32 POPEk 222      78.456 126.596  71.978  1.00  0.00           O
ATOM   7518  C32 POPEk 222      79.206 127.426  69.848  1.00  0.00           C
ATOM   7521  C23 POPEk 222      76.216 133.038  69.698  1.00  0.00           C
ATOM   7524  C24 POPEk 222      76.846 132.568  68.378  1.00  0.00           C
ATOM   7527  C25 POPEk 222      76.156 131.316  67.848  1.00  0.00           C
ATOM   7530  C26 POPEk 222      76.586 130.886  66.428  1.00  0.00           C
ATOM   7533  C27 POPEk 222      75.666 129.756  65.958  1.00  0.00           C
ATOM   7536  C28 POPEk 222      75.786 129.356  64.478  1.00  0.00           C
ATOM   7539  C29 POPEk 222      74.646 128.406  64.208  1.00  0.00           C
ATOM   7541 0C21 POPEk 222      74.276 127.846  63.048  1.00  0.00           C
ATOM   7543 1C21 POPEk 222      74.906 127.976  61.688  1.00  0.00           C
ATOM   7546 2C21 POPEk 222      75.776 126.746  61.368  1.00  0.00           C
ATOM   7549 3C21 POPEk 222      76.016 126.576  59.868  1.00  0.00           C
ATOM   7552 4C21 POPEk 222      76.996 125.456  59.538  1.00  0.00           C
ATOM   7555 5C21 POPEk 222      77.096 125.206  58.028  1.00  0.00           C
ATOM   7558 6C21 POPEk 222      77.976 124.006  57.688  1.00  0.00           C
ATOM   7561 7C21 POPEk 222      77.806 123.536  56.238  1.00  0.00           C
ATOM   7564 8C21 POPEk 222      78.246 122.086  56.038  1.00  0.00           C
ATOM   7568  C33 POPEk 222      78.586 127.896  68.528  1.00  0.00           C
ATOM   7571  C34 POPEk 222      77.796 126.776  67.848  1.00  0.00           C
ATOM   7574  C35 POPEk 222      78.126 126.696  66.358  1.00  0.00           C
ATOM   7577  C36 POPEk 222      77.626 125.396  65.738  1.00  0.00           C
ATOM   7580  C37 POPEk 222      78.136 125.216  64.298  1.00  0.00           C
ATOM   7583  C38 POPEk 222      78.556 123.776  64.028  1.00  0.00           C
ATOM   7586  C39 POPEk 222      78.986 123.506  62.578  1.00  0.00           C
ATOM   7589 0C31 POPEk 222      80.156 124.376  62.098  1.00  0.00           C
ATOM   7592 1C31 POPEk 222      80.866 123.766  60.888  1.00  0.00           C
ATOM   7595 2C31 POPEk 222      81.996 124.646  60.338  1.00  0.00           C
ATOM   7598 3C31 POPEk 222      82.836 123.956  59.258  1.00  0.00           C
ATOM   7601 4C31 POPEk 222      82.026 123.436  58.058  1.00  0.00           C
ATOM   7604 5C31 POPEk 222      82.906 122.896  56.938  1.00  0.00           C
ATOM   7607 6C31 POPEk 222      82.116 122.176  55.848  1.00  0.00           C
ATOM   7611  NH3 POPEl 223      89.466  43.606  30.978  1.00  0.00           N
ATOM   7615  C12 POPEl 223      89.716  44.936  30.318  1.00  0.00           C
ATOM   7618  C11 POPEl 223      91.196  45.376  30.428  1.00  0.00           C
ATOM   7621  P   POPEl 223      90.846  47.806  31.328  1.00  0.00           P
ATOM   7622  O13 POPEl 223      89.566  48.386  30.928  1.00  0.00           O
ATOM   7623  O14 POPEl 223      91.916  48.756  31.678  1.00  0.00           O
ATOM   7624  O11 POPEl 223      90.516  46.846  32.528  1.00  0.00           O
ATOM   7625  O12 POPEl 223      91.316  46.786  30.218  1.00  0.00           O
ATOM   7626  C1  POPEl 223      90.706  47.156  33.898  1.00  0.00           C
ATOM   7629  C2  POPEl 223      90.046  46.066  34.808  1.00  0.00           C
ATOM   7631  O21 POPEl 223      90.636  46.236  36.108  1.00  0.00           O
ATOM   7632  C21 POPEl 223      89.896  46.076  37.178  1.00  0.00           C
ATOM   7633  O22 POPEl 223      88.676  45.986  37.208  1.00  0.00           O
ATOM   7634  C22 POPEl 223      90.816  46.126  38.408  1.00  0.00           C
ATOM   7637  C3  POPEl 223      90.336  44.616  34.268  1.00  0.00           C
ATOM   7640  O31 POPEl 223      89.256  43.656  34.388  1.00  0.00           O
ATOM   7641  C31 POPEl 223      89.296  42.986  35.548  1.00  0.00           C
ATOM   7642  O32 POPEl 223      90.026  43.266  36.478  1.00  0.00           O
ATOM   7643  C32 POPEl 223      88.386  41.756  35.548  1.00  0.00           C
ATOM   7646  C23 POPEl 223      90.666  44.906  39.348  1.00  0.00           C
ATOM   7649  C24 POPEl 223      91.986  44.556  40.058  1.00  0.00           C
ATOM   7652  C25 POPEl 223      92.396  45.556  41.138  1.00  0.00           C
ATOM   7655  C26 POPEl 223      93.236  44.886  42.238  1.00  0.00           C
ATOM   7658  C27 POPEl 223      93.566  45.826  43.408  1.00  0.00           C
ATOM   7661  C28 POPEl 223      94.006  45.066  44.678  1.00  0.00           C
ATOM   7664  C29 POPEl 223      92.866  44.316  45.308  1.00  0.00           C
ATOM   7666 0C21 POPEl 223      92.976  43.346  46.238  1.00  0.00           C
ATOM   7668 1C21 POPEl 223      94.266  42.856  46.848  1.00  0.00           C
ATOM   7671 2C21 POPEl 223      94.566  43.616  48.148  1.00  0.00           C
ATOM   7674 3C21 POPEl 223      95.956  43.316  48.708  1.00  0.00           C
ATOM   7677 4C21 POPEl 223      96.226  43.976  50.068  1.00  0.00           C
ATOM   7680 5C21 POPEl 223      96.256  45.506  50.018  1.00  0.00           C
ATOM   7683 6C21 POPEl 223      96.506  46.116  51.398  1.00  0.00           C
ATOM   7686 7C21 POPEl 223      96.406  47.646  51.398  1.00  0.00           C
ATOM   7689 8C21 POPEl 223      96.536  48.236  52.808  1.00  0.00           C
ATOM   7693  C33 POPEl 223      88.686  40.746  36.688  1.00  0.00           C
ATOM   7696  C34 POPEl 223      88.036  41.186  38.018  1.00  0.00           C
ATOM   7699  C35 POPEl 223      88.396  40.326  39.248  1.00  0.00           C
ATOM   7702  C36 POPEl 223      89.776  40.656  39.828  1.00  0.00           C
ATOM   7705  C37 POPEl 223      90.126  39.906  41.128  1.00  0.00           C
ATOM   7708  C38 POPEl 223      91.476  40.366  41.698  1.00  0.00           C
ATOM   7711  C39 POPEl 223      91.566  40.306  43.228  1.00  0.00           C
ATOM   7714 0C31 POPEl 223      91.676  38.896  43.838  1.00  0.00           C
ATOM   7717 1C31 POPEl 223      92.016  38.966  45.338  1.00  0.00           C
ATOM   7720 2C31 POPEl 223      92.186  37.596  46.008  1.00  0.00           C
ATOM   7723 3C31 POPEl 223      91.016  37.216  46.928  1.00  0.00           C
ATOM   7726 4C31 POPEl 223      91.226  35.866  47.618  1.00  0.00           C
ATOM   7729 5C31 POPEl 223      90.026  35.446  48.488  1.00  0.00           C
ATOM   7732 6C31 POPEl 223      90.226  34.076  49.158  1.00  0.00           C
ATOM   7736  NH3 POPEm 224     132.088  21.116  71.478  1.00  0.00           N
ATOM   7740  C12 POPEm 224     133.118  20.036  71.648  1.00  0.00           C
ATOM   7743  C11 POPEm 224     132.538  18.906  72.518  1.00  0.00           C
ATOM   7746  P   POPEm 224     130.328  17.596  72.788  1.00  0.00           P
ATOM   7747  O13 POPEm 224     131.008  16.546  73.568  1.00  0.00           O
ATOM   7748  O14 POPEm 224     129.718  18.716  73.568  1.00  0.00           O
ATOM   7749  O11 POPEm 224     129.258  16.996  71.788  1.00  0.00           O
ATOM   7750  O12 POPEm 224     131.408  18.306  71.888  1.00  0.00           O
ATOM   7751  C1  POPEm 224     129.408  17.006  70.358  1.00  0.00           C
ATOM   7754  C2  POPEm 224     128.368  17.946  69.668  1.00  0.00           C
ATOM   7756  O21 POPEm 224     128.808  18.366  68.358  1.00  0.00           O
ATOM   7757  C21 POPEm 224     129.818  19.226  68.298  1.00  0.00           C
ATOM   7758  O22 POPEm 224     130.488  19.606  69.238  1.00  0.00           O
ATOM   7759  C22 POPEm 224     130.008  19.686  66.848  1.00  0.00           C
ATOM   7762  C3  POPEm 224     127.928  19.136  70.578  1.00  0.00           C
ATOM   7765  O31 POPEm 224     126.946  19.976  69.918  1.00  0.00           O
ATOM   7766  C31 POPEm 224     127.376  21.186  69.548  1.00  0.00           C
ATOM   7767  O32 POPEm 224     128.478  21.646  69.758  1.00  0.00           O
ATOM   7768  C32 POPEm 224     126.266  21.926  68.808  1.00  0.00           C
ATOM   7771  C23 POPEm 224     130.118  21.216  66.748  1.00  0.00           C
ATOM   7774  C24 POPEm 224     129.828  21.796  65.348  1.00  0.00           C
ATOM   7777  C25 POPEm 224     130.018  23.326  65.388  1.00  0.00           C
ATOM   7780  C26 POPEm 224     129.778  24.066  64.058  1.00  0.00           C
ATOM   7783  C27 POPEm 224     130.188  25.546  64.148  1.00  0.00           C
ATOM   7786  C28 POPEm 224     129.788  26.416  62.938  1.00  0.00           C
ATOM   7789  C29 POPEm 224     130.538  26.046  61.688  1.00  0.00           C
ATOM   7791 0C21 POPEm 224     130.118  26.226  60.418  1.00  0.00           C
ATOM   7793 1C21 POPEm 224     128.838  26.886  59.988  1.00  0.00           C
ATOM   7796 2C21 POPEm 224     129.088  27.786  58.758  1.00  0.00           C
ATOM   7799 3C21 POPEm 224     127.836  28.526  58.268  1.00  0.00           C
ATOM   7802 4C21 POPEm 224     128.088  29.316  56.978  1.00  0.00           C
ATOM   7805 5C21 POPEm 224     126.816  29.956  56.418  1.00  0.00           C
ATOM   7808 6C21 POPEm 224     127.086  30.826  55.178  1.00  0.00           C
ATOM   7811 7C21 POPEm 224     125.796  31.456  54.618  1.00  0.00           C
ATOM   7814 8C21 POPEm 224     126.026  32.376  53.408  1.00  0.00           C
ATOM   7818  C33 POPEm 224     126.106  21.456  67.338  1.00  0.00           C
ATOM   7821  C34 POPEm 224     124.916  22.186  66.688  1.00  0.00           C
ATOM   7824  C35 POPEm 224     124.706  21.836  65.208  1.00  0.00           C
ATOM   7827  C36 POPEm 224     125.636  22.626  64.288  1.00  0.00           C
ATOM   7830  C37 POPEm 224     125.496  22.226  62.808  1.00  0.00           C
ATOM   7833  C38 POPEm 224     125.206  23.426  61.908  1.00  0.00           C
ATOM   7836  C39 POPEm 224     125.156  23.096  60.408  1.00  0.00           C
ATOM   7839 0C31 POPEm 224     126.496  22.596  59.848  1.00  0.00           C
ATOM   7842 1C31 POPEm 224     126.666  22.946  58.358  1.00  0.00           C
ATOM   7845 2C31 POPEm 224     127.886  22.276  57.708  1.00  0.00           C
ATOM   7848 3C31 POPEm 224     127.626  20.786  57.398  1.00  0.00           C
ATOM   7851 4C31 POPEm 224     128.778  20.116  56.638  1.00  0.00           C
ATOM   7854 5C31 POPEm 224     128.488  18.626  56.388  1.00  0.00           C
ATOM   7857 6C31 POPEm 224     129.518  17.946  55.498  1.00  0.00           C
ATOM   7861  NH3 POPEn 225      68.046  41.266  30.588  1.00  0.00           N
ATOM   7865  C12 POPEn 225      67.106  41.626  29.448  1.00  0.00           C
ATOM   7868  C11 POPEn 225      66.126  40.496  29.098  1.00  0.00           C
ATOM   7871  P   POPEn 225      63.766  40.266  27.968  1.00  0.00           P
ATOM   7872  O13 POPEn 225      62.886  41.146  27.168  1.00  0.00           O
ATOM   7873  O14 POPEn 225      64.056  38.886  27.528  1.00  0.00           O
ATOM   7874  O11 POPEn 225      63.216  40.196  29.428  1.00  0.00           O
ATOM   7875  O12 POPEn 225      65.176  40.996  28.158  1.00  0.00           O
ATOM   7876  C1  POPEn 225      63.176  41.286  30.328  1.00  0.00           C
ATOM   7879  C2  POPEn 225      62.776  40.776  31.738  1.00  0.00           C
ATOM   7881  O21 POPEn 225      63.126  41.746  32.728  1.00  0.00           O
ATOM   7882  C21 POPEn 225      64.406  41.986  33.008  1.00  0.00           C
ATOM   7883  O22 POPEn 225      65.376  41.476  32.458  1.00  0.00           O
ATOM   7884  C22 POPEn 225      64.466  43.086  34.088  1.00  0.00           C
ATOM   7887  C3  POPEn 225      63.206  39.326  32.098  1.00  0.00           C
ATOM   7890  O31 POPEn 225      62.336  38.796  33.118  1.00  0.00           O
ATOM   7891  C31 POPEn 225      62.726  38.976  34.368  1.00  0.00           C
ATOM   7892  O32 POPEn 225      63.816  39.416  34.718  1.00  0.00           O
ATOM   7893  C32 POPEn 225      61.556  38.596  35.288  1.00  0.00           C
ATOM   7896  C23 POPEn 225      63.086  43.526  34.668  1.00  0.00           C
ATOM   7899  C24 POPEn 225      62.466  42.486  35.608  1.00  0.00           C
ATOM   7902  C25 POPEn 225      61.356  43.026  36.528  1.00  0.00           C
ATOM   7905  C26 POPEn 225      61.976  43.686  37.768  1.00  0.00           C
ATOM   7908  C27 POPEn 225      61.076  43.926  38.988  1.00  0.00           C
ATOM   7911  C28 POPEn 225      61.966  44.366  40.178  1.00  0.00           C
ATOM   7914  C29 POPEn 225      61.226  45.086  41.278  1.00  0.00           C
ATOM   7916 0C21 POPEn 225      61.196  44.786  42.588  1.00  0.00           C
ATOM   7918 1C21 POPEn 225      61.886  43.636  43.288  1.00  0.00           C
ATOM   7921 2C21 POPEn 225      62.446  43.996  44.688  1.00  0.00           C
ATOM   7924 3C21 POPEn 225      61.416  44.566  45.668  1.00  0.00           C
ATOM   7927 4C21 POPEn 225      61.826  44.476  47.148  1.00  0.00           C
ATOM   7930 5C21 POPEn 225      63.126  45.226  47.508  1.00  0.00           C
ATOM   7933 6C21 POPEn 225      63.526  44.986  48.968  1.00  0.00           C
ATOM   7936 7C21 POPEn 225      64.706  45.866  49.428  1.00  0.00           C
ATOM   7939 8C21 POPEn 225      65.056  45.696  50.908  1.00  0.00           C
ATOM   7943  C33 POPEn 225      61.676  39.076  36.758  1.00  0.00           C
ATOM   7946  C34 POPEn 225      60.316  39.276  37.438  1.00  0.00           C
ATOM   7949  C35 POPEn 225      60.406  40.086  38.748  1.00  0.00           C
ATOM   7952  C36 POPEn 225      61.046  39.346  39.928  1.00  0.00           C
ATOM   7955  C37 POPEn 225      60.036  38.966  41.008  1.00  0.00           C
ATOM   7958  C38 POPEn 225      60.736  38.506  42.298  1.00  0.00           C
ATOM   7961  C39 POPEn 225      59.736  38.136  43.408  1.00  0.00           C
ATOM   7964 0C31 POPEn 225      60.406  37.426  44.588  1.00  0.00           C
ATOM   7967 1C31 POPEn 225      59.436  37.076  45.728  1.00  0.00           C
ATOM   7970 2C31 POPEn 225      58.936  38.296  46.528  1.00  0.00           C
ATOM   7973 3C31 POPEn 225      60.056  39.006  47.298  1.00  0.00           C
ATOM   7976 4C31 POPEn 225      59.556  40.176  48.158  1.00  0.00           C
ATOM   7979 5C31 POPEn 225      60.696  40.856  48.918  1.00  0.00           C
ATOM   7982 6C31 POPEn 225      60.206  41.886  49.938  1.00  0.00           C
ATOM   7986  NH3 POPEo 226      25.686  31.676  30.268  1.00  0.00           N
ATOM   7990  C12 POPEo 226      25.896  30.296  30.818  1.00  0.00           C
ATOM   7993  C11 POPEo 226      25.316  30.116  32.238  1.00  0.00           C
ATOM   7996  P   POPEo 226      22.976  31.266  32.568  1.00  0.00           P
ATOM   7997  O13 POPEo 226      23.656  32.446  31.988  1.00  0.00           O
ATOM   7998  O14 POPEo 226      21.596  30.986  32.138  1.00  0.00           O
ATOM   7999  O11 POPEo 226      22.926  31.396  34.118  1.00  0.00           O
ATOM   8000  O12 POPEo 226      23.886  29.996  32.278  1.00  0.00           O
ATOM   8001  C1  POPEo 226      23.986  31.366  35.048  1.00  0.00           C
ATOM   8004  C2  POPEo 226      24.186  32.736  35.728  1.00  0.00           C
ATOM   8006  O21 POPEo 226      25.406  32.726  36.488  1.00  0.00           O
ATOM   8007  C21 POPEo 226      25.496  31.956  37.558  1.00  0.00           C
ATOM   8008  O22 POPEo 226      24.726  31.076  37.908  1.00  0.00           O
ATOM   8009  C22 POPEo 226      26.686  32.406  38.398  1.00  0.00           C
ATOM   8012  C3  POPEo 226      22.946  33.216  36.548  1.00  0.00           C
ATOM   8015  O31 POPEo 226      23.336  33.966  37.728  1.00  0.00           O
ATOM   8016  C31 POPEo 226      22.696  33.636  38.858  1.00  0.00           C
ATOM   8017  O32 POPEo 226      21.676  32.986  38.938  1.00  0.00           O
ATOM   8018  C32 POPEo 226      23.506  34.166  40.058  1.00  0.00           C
ATOM   8021  C23 POPEo 226      26.646  31.786  39.818  1.00  0.00           C
ATOM   8024  C24 POPEo 226      27.426  32.626  40.838  1.00  0.00           C
ATOM   8027  C25 POPEo 226      27.116  32.246  42.298  1.00  0.00           C
ATOM   8030  C26 POPEo 226      27.786  30.936  42.728  1.00  0.00           C
ATOM   8033  C27 POPEo 226      28.816  31.086  43.858  1.00  0.00           C
ATOM   8036  C28 POPEo 226      28.226  31.036  45.278  1.00  0.00           C
ATOM   8039  C29 POPEo 226      27.736  32.356  45.828  1.00  0.00           C
ATOM   8041 0C21 POPEo 226      28.306  33.066  46.828  1.00  0.00           C
ATOM   8043 1C21 POPEo 226      29.576  32.726  47.578  1.00  0.00           C
ATOM   8046 2C21 POPEo 226      29.346  32.296  49.038  1.00  0.00           C
ATOM   8049 3C21 POPEo 226      30.686  32.046  49.758  1.00  0.00           C
ATOM   8052 4C21 POPEo 226      30.536  31.556  51.208  1.00  0.00           C
ATOM   8055 5C21 POPEo 226      30.336  30.036  51.348  1.00  0.00           C
ATOM   8058 6C21 POPEo 226      30.286  29.616  52.828  1.00  0.00           C
ATOM   8061 7C21 POPEo 226      30.146  28.106  53.048  1.00  0.00           C
ATOM   8064 8C21 POPEo 226      29.816  27.736  54.488  1.00  0.00           C
ATOM   8068  C33 POPEo 226      22.626  34.866  41.118  1.00  0.00           C
ATOM   8071  C34 POPEo 226      23.416  35.396  42.328  1.00  0.00           C
ATOM   8074  C35 POPEo 226      23.546  34.396  43.468  1.00  0.00           C
ATOM   8077  C36 POPEo 226      24.206  34.986  44.728  1.00  0.00           C
ATOM   8080  C37 POPEo 226      24.016  34.066  45.938  1.00  0.00           C
ATOM   8083  C38 POPEo 226      24.636  34.606  47.238  1.00  0.00           C
ATOM   8086  C39 POPEo 226      24.536  33.576  48.368  1.00  0.00           C
ATOM   8089 0C31 POPEo 226      23.106  33.396  48.918  1.00  0.00           C
ATOM   8092 1C31 POPEo 226      22.876  32.016  49.538  1.00  0.00           C
ATOM   8095 2C31 POPEo 226      21.536  31.906  50.278  1.00  0.00           C
ATOM   8098 3C31 POPEo 226      21.516  32.636  51.628  1.00  0.00           C
ATOM   8101 4C31 POPEo 226      20.226  32.366  52.408  1.00  0.00           C
ATOM   8104 5C31 POPEo 226      20.306  32.816  53.868  1.00  0.00           C
ATOM   8107 6C31 POPEo 226      19.086  32.376  54.688  1.00  0.00           C
ATOM   8111  NH3 POPEp 227      53.236 127.016  30.728  1.00  0.00           N
ATOM   8115  C12 POPEp 227      52.216 126.576  29.728  1.00  0.00           C
ATOM   8118  C11 POPEp 227      52.236 127.536  28.538  1.00  0.00           C
ATOM   8121  P   POPEp 227      52.936 130.066  29.148  1.00  0.00           P
ATOM   8122  O13 POPEp 227      52.186 131.066  29.938  1.00  0.00           O
ATOM   8123  O14 POPEp 227      53.476 130.526  27.848  1.00  0.00           O
ATOM   8124  O11 POPEp 227      54.106 129.446  30.038  1.00  0.00           O
ATOM   8125  O12 POPEp 227      51.946 128.866  28.938  1.00  0.00           O
ATOM   8126  C1  POPEp 227      54.826 130.296  30.958  1.00  0.00           C
ATOM   8129  C2  POPEp 227      56.356 130.326  30.658  1.00  0.00           C
ATOM   8131  O21 POPEp 227      57.056 129.486  31.588  1.00  0.00           O
ATOM   8132  C21 POPEp 227      57.296 129.956  32.808  1.00  0.00           C
ATOM   8133  O22 POPEp 227      56.886 130.996  33.288  1.00  0.00           O
ATOM   8134  C22 POPEp 227      58.176 128.906  33.518  1.00  0.00           C
ATOM   8137  C3  POPEp 227      56.956 131.766  30.528  1.00  0.00           C
ATOM   8140  O31 POPEp 227      58.386 131.776  30.758  1.00  0.00           O
ATOM   8141  C31 POPEp 227      59.166 132.308  29.838  1.00  0.00           C
ATOM   8142  O32 POPEp 227      58.816 132.608  28.708  1.00  0.00           O
ATOM   8143  C32 POPEp 227      60.576 132.518  30.398  1.00  0.00           C
ATOM   8146  C23 POPEp 227      58.886 129.346  34.828  1.00  0.00           C
ATOM   8149  C24 POPEp 227      59.736 128.216  35.438  1.00  0.00           C
ATOM   8152  C25 POPEp 227      58.936 127.166  36.238  1.00  0.00           C
ATOM   8155  C26 POPEp 227      59.726 125.906  36.648  1.00  0.00           C
ATOM   8158  C27 POPEp 227      58.906 124.856  37.428  1.00  0.00           C
ATOM   8161  C28 POPEp 227      59.256 123.386  37.058  1.00  0.00           C
ATOM   8164  C29 POPEp 227      58.366 122.816  35.978  1.00  0.00           C
ATOM   8166 0C21 POPEp 227      57.996 121.526  35.808  1.00  0.00           C
ATOM   8168 1C21 POPEp 227      58.446 120.336  36.608  1.00  0.00           C
ATOM   8171 2C21 POPEp 227      57.326 119.606  37.378  1.00  0.00           C
ATOM   8174 3C21 POPEp 227      56.316 118.796  36.568  1.00  0.00           C
ATOM   8177 4C21 POPEp 227      55.526 117.846  37.478  1.00  0.00           C
ATOM   8180 5C21 POPEp 227      54.716 116.766  36.748  1.00  0.00           C
ATOM   8183 6C21 POPEp 227      53.616 117.316  35.828  1.00  0.00           C
ATOM   8186 7C21 POPEp 227      52.716 116.196  35.288  1.00  0.00           C
ATOM   8189 8C21 POPEp 227      51.756 116.636  34.198  1.00  0.00           C
ATOM   8193  C33 POPEp 227      60.696 132.288  31.918  1.00  0.00           C
ATOM   8196  C34 POPEp 227      62.136 132.348  32.428  1.00  0.00           C
ATOM   8199  C35 POPEp 227      62.196 132.086  33.938  1.00  0.00           C
ATOM   8202  C36 POPEp 227      63.516 132.538  34.558  1.00  0.00           C
ATOM   8205  C37 POPEp 227      63.516 132.498  36.088  1.00  0.00           C
ATOM   8208  C38 POPEp 227      64.646 133.358  36.648  1.00  0.00           C
ATOM   8211  C39 POPEp 227      64.676 133.418  38.178  1.00  0.00           C
ATOM   8214 0C31 POPEp 227      65.986 134.048  38.638  1.00  0.00           C
ATOM   8217 1C31 POPEp 227      65.956 134.558  40.078  1.00  0.00           C
ATOM   8220 2C31 POPEp 227      67.266 135.278  40.398  1.00  0.00           C
ATOM   8223 3C31 POPEp 227      67.336 135.788  41.828  1.00  0.00           C
ATOM   8226 4C31 POPEp 227      67.576 134.678  42.848  1.00  0.00           C
ATOM   8229 5C31 POPEp 227      67.706 135.248  44.258  1.00  0.00           C
ATOM   8232 6C31 POPEp 227      68.186 134.208  45.278  1.00  0.00           C
ATOM   8236  NH3 POPEq 228      10.716  45.526  28.738  1.00  0.00           N
ATOM   8240  C12 POPEq 228      11.916  46.386  28.378  1.00  0.00           C
ATOM   8243  C11 POPEq 228      11.586  47.846  27.998  1.00  0.00           C
ATOM   8246  P   POPEq 228       9.216  48.936  27.728  1.00  0.00           P
ATOM   8247  O13 POPEq 228       9.596  50.336  27.518  1.00  0.00           O
ATOM   8248  O14 POPEq 228       7.926  48.496  27.158  1.00  0.00           O
ATOM   8249  O11 POPEq 228       9.206  48.586  29.278  1.00  0.00           O
ATOM   8250  O12 POPEq 228      10.386  47.976  27.208  1.00  0.00           O
ATOM   8251  C1  POPEq 228       9.336  49.646  30.228  1.00  0.00           C
ATOM   8254  C2  POPEq 228       9.856  49.156  31.618  1.00  0.00           C
ATOM   8256  O21 POPEq 228      10.746  50.126  32.198  1.00  0.00           O
ATOM   8257  C21 POPEq 228      11.996  50.206  31.768  1.00  0.00           C
ATOM   8258  O22 POPEq 228      12.416  49.806  30.688  1.00  0.00           O
ATOM   8259  C22 POPEq 228      12.856  50.816  32.868  1.00  0.00           C
ATOM   8262  C3  POPEq 228      10.476  47.726  31.618  1.00  0.00           C
ATOM   8265  O31 POPEq 228      11.286  47.526  32.798  1.00  0.00           O
ATOM   8266  C31 POPEq 228      10.646  47.016  33.848  1.00  0.00           C
ATOM   8267  O32 POPEq 228       9.526  46.536  33.848  1.00  0.00           O
ATOM   8268  C32 POPEq 228      11.486  47.316  35.078  1.00  0.00           C
ATOM   8271  C23 POPEq 228      13.966  49.846  33.298  1.00  0.00           C
ATOM   8274  C24 POPEq 228      14.346  50.056  34.758  1.00  0.00           C
ATOM   8277  C25 POPEq 228      15.596  49.256  35.148  1.00  0.00           C
ATOM   8280  C26 POPEq 228      15.896  49.386  36.638  1.00  0.00           C
ATOM   8283  C27 POPEq 228      17.336  49.046  37.038  1.00  0.00           C
ATOM   8286  C28 POPEq 228      17.606  49.226  38.538  1.00  0.00           C
ATOM   8289  C29 POPEq 228      16.866  48.236  39.408  1.00  0.00           C
ATOM   8291 0C21 POPEq 228      17.366  47.066  39.838  1.00  0.00           C
ATOM   8293 1C21 POPEq 228      18.746  46.566  39.498  1.00  0.00           C
ATOM   8296 2C21 POPEq 228      18.906  45.036  39.578  1.00  0.00           C
ATOM   8299 3C21 POPEq 228      18.936  44.516  41.008  1.00  0.00           C
ATOM   8302 4C21 POPEq 228      19.336  43.036  41.108  1.00  0.00           C
ATOM   8305 5C21 POPEq 228      20.856  42.826  41.128  1.00  0.00           C
ATOM   8308 6C21 POPEq 228      21.236  41.396  41.558  1.00  0.00           C
ATOM   8311 7C21 POPEq 228      22.726  41.096  41.328  1.00  0.00           C
ATOM   8314 8C21 POPEq 228      23.116  39.666  41.718  1.00  0.00           C
ATOM   8318  C33 POPEq 228      10.796  46.906  36.398  1.00  0.00           C
ATOM   8321  C34 POPEq 228      11.456  47.596  37.598  1.00  0.00           C
ATOM   8324  C35 POPEq 228      10.886  47.156  38.948  1.00  0.00           C
ATOM   8327  C36 POPEq 228      11.906  47.356  40.078  1.00  0.00           C
ATOM   8330  C37 POPEq 228      11.416  46.796  41.408  1.00  0.00           C
ATOM   8333  C38 POPEq 228      12.316  47.186  42.598  1.00  0.00           C
ATOM   8336  C39 POPEq 228      11.466  47.446  43.838  1.00  0.00           C
ATOM   8339 0C31 POPEq 228      12.246  47.836  45.098  1.00  0.00           C
ATOM   8342 1C31 POPEq 228      11.246  48.166  46.208  1.00  0.00           C
ATOM   8345 2C31 POPEq 228      11.866  48.736  47.488  1.00  0.00           C
ATOM   8348 3C31 POPEq 228      10.766  49.246  48.438  1.00  0.00           C
ATOM   8351 4C31 POPEq 228      11.316  49.706  49.788  1.00  0.00           C
ATOM   8354 5C31 POPEq 228      10.216  50.146  50.758  1.00  0.00           C
ATOM   8357 6C31 POPEq 228      10.756  50.406  52.168  1.00  0.00           C
ATOM   8361  NH3 POPEr 229     123.176   2.094  32.318  1.00  0.00           N
ATOM   8365  C12 POPEr 229     122.886   3.316  33.148  1.00  0.00           C
ATOM   8368  C11 POPEr 229     124.106   4.266  33.188  1.00  0.00           C
ATOM   8371  P   POPEr 229     123.576   6.806  32.728  1.00  0.00           P
ATOM   8372  O13 POPEr 229     124.926   7.386  32.508  1.00  0.00           O
ATOM   8373  O14 POPEr 229     122.796   6.356  31.558  1.00  0.00           O
ATOM   8374  O11 POPEr 229     122.726   7.786  33.628  1.00  0.00           O
ATOM   8375  O12 POPEr 229     123.736   5.546  33.698  1.00  0.00           O
ATOM   8376  C1  POPEr 229     123.356   8.626  34.608  1.00  0.00           C
ATOM   8379  C2  POPEr 229     123.246   8.046  36.038  1.00  0.00           C
ATOM   8381  O21 POPEr 229     121.936   8.376  36.558  1.00  0.00           O
ATOM   8382  C21 POPEr 229     121.416   7.436  37.328  1.00  0.00           C
ATOM   8383  O22 POPEr 229     121.936   6.366  37.608  1.00  0.00           O
ATOM   8384  C22 POPEr 229     120.036   7.876  37.818  1.00  0.00           C
ATOM   8387  C3  POPEr 229     124.336   8.646  36.968  1.00  0.00           C
ATOM   8390  O31 POPEr 229     124.376   7.966  38.248  1.00  0.00           O
ATOM   8391  C31 POPEr 229     125.576   7.656  38.698  1.00  0.00           C
ATOM   8392  O32 POPEr 229     126.626   7.966  38.168  1.00  0.00           O
ATOM   8393  C32 POPEr 229     125.476   6.856  39.998  1.00  0.00           C
ATOM   8396  C23 POPEr 229     119.066   6.676  37.698  1.00  0.00           C
ATOM   8399  C24 POPEr 229     117.716   6.856  38.398  1.00  0.00           C
ATOM   8402  C25 POPEr 229     117.756   7.346  39.858  1.00  0.00           C
ATOM   8405  C26 POPEr 229     118.506   6.436  40.848  1.00  0.00           C
ATOM   8408  C27 POPEr 229     118.596   7.106  42.228  1.00  0.00           C
ATOM   8411  C28 POPEr 229     119.106   6.206  43.368  1.00  0.00           C
ATOM   8414  C29 POPEr 229     119.206   7.066  44.608  1.00  0.00           C
ATOM   8416 0C21 POPEr 229     118.676   6.856  45.828  1.00  0.00           C
ATOM   8418 1C21 POPEr 229     117.926   5.626  46.298  1.00  0.00           C
ATOM   8421 2C21 POPEr 229     118.036   5.506  47.828  1.00  0.00           C
ATOM   8424 3C21 POPEr 229     117.726   4.096  48.358  1.00  0.00           C
ATOM   8427 4C21 POPEr 229     117.536   4.086  49.878  1.00  0.00           C
ATOM   8430 5C21 POPEr 229     117.776   2.734  50.568  1.00  0.00           C
ATOM   8433 6C21 POPEr 229     117.016   1.554  49.948  1.00  0.00           C
ATOM   8436 7C21 POPEr 229     117.076   0.294  50.818  1.00  0.00           C
ATOM   8439 8C21 POPEr 229     116.326  -0.906  50.218  1.00  0.00           C
ATOM   8443  C33 POPEr 229     124.116   6.996  40.728  1.00  0.00           C
ATOM   8446  C34 POPEr 229     124.206   6.766  42.248  1.00  0.00           C
ATOM   8449  C35 POPEr 229     124.846   5.436  42.648  1.00  0.00           C
ATOM   8452  C36 POPEr 229     124.936   5.306  44.168  1.00  0.00           C
ATOM   8455  C37 POPEr 229     125.726   4.086  44.648  1.00  0.00           C
ATOM   8458  C38 POPEr 229     125.846   4.086  46.178  1.00  0.00           C
ATOM   8461  C39 POPEr 229     126.726   2.954  46.738  1.00  0.00           C
ATOM   8464 0C31 POPEr 229     126.716   2.964  48.268  1.00  0.00           C
ATOM   8467 1C31 POPEr 229     127.696   1.974  48.898  1.00  0.00           C
ATOM   8470 2C31 POPEr 229     127.696   2.094  50.428  1.00  0.00           C
ATOM   8473 3C31 POPEr 229     128.738   1.204  51.138  1.00  0.00           C
ATOM   8476 4C31 POPEr 229     128.968   1.694  52.578  1.00  0.00           C
ATOM   8479 5C31 POPEr 229     129.828   0.754  53.428  1.00  0.00           C
ATOM   8482 6C31 POPEr 229     130.178   1.354  54.788  1.00  0.00           C
ATOM   8486  NH3 POPEs 230      74.556  40.176  70.128  1.00  0.00           N
ATOM   8490  C12 POPEs 230      75.186  38.876  70.548  1.00  0.00           C
ATOM   8493  C11 POPEs 230      74.356  38.126  71.628  1.00  0.00           C
ATOM   8496  P   POPEs 230      72.076  37.796  70.348  1.00  0.00           P
ATOM   8497  O13 POPEs 230      70.926  36.916  70.678  1.00  0.00           O
ATOM   8498  O14 POPEs 230      71.986  39.246  70.638  1.00  0.00           O
ATOM   8499  O11 POPEs 230      72.506  37.626  68.868  1.00  0.00           O
ATOM   8500  O12 POPEs 230      73.356  37.266  71.088  1.00  0.00           O
ATOM   8501  C1  POPEs 230      71.946  36.596  68.058  1.00  0.00           C
ATOM   8504  C2  POPEs 230      72.916  36.356  66.908  1.00  0.00           C
ATOM   8506  O21 POPEs 230      72.266  35.436  66.018  1.00  0.00           O
ATOM   8507  C21 POPEs 230      72.526  35.606  64.738  1.00  0.00           C
ATOM   8508  O22 POPEs 230      73.406  36.306  64.268  1.00  0.00           O
ATOM   8509  C22 POPEs 230      71.466  34.856  63.938  1.00  0.00           C
ATOM   8512  C3  POPEs 230      74.266  35.816  67.448  1.00  0.00           C
ATOM   8515  O31 POPEs 230      75.316  36.156  66.528  1.00  0.00           O
ATOM   8516  C31 POPEs 230      75.966  35.136  65.968  1.00  0.00           C
ATOM   8517  O32 POPEs 230      75.996  33.996  66.378  1.00  0.00           O
ATOM   8518  C32 POPEs 230      76.706  35.696  64.748  1.00  0.00           C
ATOM   8521  C23 POPEs 230      72.006  33.556  63.328  1.00  0.00           C
ATOM   8524  C24 POPEs 230      70.906  32.726  62.658  1.00  0.00           C
ATOM   8527  C25 POPEs 230      70.446  33.276  61.308  1.00  0.00           C
ATOM   8530  C26 POPEs 230      68.966  32.996  61.048  1.00  0.00           C
ATOM   8533  C27 POPEs 230      68.476  33.566  59.718  1.00  0.00           C
ATOM   8536  C28 POPEs 230      66.976  33.916  59.748  1.00  0.00           C
ATOM   8539  C29 POPEs 230      66.456  34.556  58.488  1.00  0.00           C
ATOM   8541 0C21 POPEs 230      66.816  35.766  58.018  1.00  0.00           C
ATOM   8543 1C21 POPEs 230      67.806  36.696  58.688  1.00  0.00           C
ATOM   8546 2C21 POPEs 230      67.616  38.196  58.378  1.00  0.00           C
ATOM   8549 3C21 POPEs 230      68.146  38.616  56.988  1.00  0.00           C
ATOM   8552 4C21 POPEs 230      69.146  39.776  57.058  1.00  0.00           C
ATOM   8555 5C21 POPEs 230      68.486  41.146  57.298  1.00  0.00           C
ATOM   8558 6C21 POPEs 230      69.536  42.266  57.438  1.00  0.00           C
ATOM   8561 7C21 POPEs 230      68.896  43.646  57.618  1.00  0.00           C
ATOM   8564 8C21 POPEs 230      69.926  44.736  57.918  1.00  0.00           C
ATOM   8568  C33 POPEs 230      76.926  34.686  63.598  1.00  0.00           C
ATOM   8571  C34 POPEs 230      77.566  35.396  62.398  1.00  0.00           C
ATOM   8574  C35 POPEs 230      77.666  34.556  61.118  1.00  0.00           C
ATOM   8577  C36 POPEs 230      76.316  34.156  60.518  1.00  0.00           C
ATOM   8580  C37 POPEs 230      76.446  33.756  59.038  1.00  0.00           C
ATOM   8583  C38 POPEs 230      75.246  32.956  58.498  1.00  0.00           C
ATOM   8586  C39 POPEs 230      75.106  33.056  56.978  1.00  0.00           C
ATOM   8589 0C31 POPEs 230      74.376  31.856  56.338  1.00  0.00           C
ATOM   8592 1C31 POPEs 230      75.306  30.656  56.088  1.00  0.00           C
ATOM   8595 2C31 POPEs 230      74.706  29.636  55.098  1.00  0.00           C
ATOM   8598 3C31 POPEs 230      75.716  28.566  54.638  1.00  0.00           C
ATOM   8601 4C31 POPEs 230      75.616  27.256  55.428  1.00  0.00           C
ATOM   8604 5C31 POPEs 230      76.676  26.226  55.028  1.00  0.00           C
ATOM   8607 6C31 POPEs 230      76.526  24.886  55.748  1.00  0.00           C
ATOM   8611  NH3 POPEt 231     100.586  88.546  31.448  1.00  0.00           N
ATOM   8615  C12 POPEt 231     101.656  89.216  30.618  1.00  0.00           C
ATOM   8618  C11 POPEt 231     101.396  90.726  30.498  1.00  0.00           C
ATOM   8621  P   POPEt 231      99.106  91.866  30.858  1.00  0.00           P
ATOM   8622  O13 POPEt 231      99.906  92.986  31.398  1.00  0.00           O
ATOM   8623  O14 POPEt 231      97.856  92.176  30.148  1.00  0.00           O
ATOM   8624  O11 POPEt 231      98.836  90.806  32.008  1.00  0.00           O
ATOM   8625  O12 POPEt 231     100.066  90.956  29.998  1.00  0.00           O
ATOM   8626  C1  POPEt 231      97.596  90.896  32.728  1.00  0.00           C
ATOM   8629  C2  POPEt 231      97.836  90.716  34.258  1.00  0.00           C
ATOM   8631  O21 POPEt 231      96.676  91.106  35.018  1.00  0.00           O
ATOM   8632  C21 POPEt 231      96.406  92.406  35.158  1.00  0.00           C
ATOM   8633  O22 POPEt 231      96.776  93.316  34.438  1.00  0.00           O
ATOM   8634  C22 POPEt 231      95.606  92.586  36.448  1.00  0.00           C
ATOM   8637  C3  POPEt 231      99.166  91.366  34.788  1.00  0.00           C
ATOM   8640  O31 POPEt 231      99.826  90.586  35.798  1.00  0.00           O
ATOM   8641  C31 POPEt 231      99.396  90.716  37.038  1.00  0.00           C
ATOM   8642  O32 POPEt 231      98.406  91.316  37.398  1.00  0.00           O
ATOM   8643  C32 POPEt 231     100.406  90.096  38.028  1.00  0.00           C
ATOM   8646  C23 POPEt 231      95.586  94.026  37.008  1.00  0.00           C
ATOM   8649  C24 POPEt 231      95.266  94.066  38.508  1.00  0.00           C
ATOM   8652  C25 POPEt 231      96.426  93.606  39.408  1.00  0.00           C
ATOM   8655  C26 POPEt 231      95.986  93.336  40.858  1.00  0.00           C
ATOM   8658  C27 POPEt 231      97.166  93.366  41.838  1.00  0.00           C
ATOM   8661  C28 POPEt 231      96.766  93.006  43.278  1.00  0.00           C
ATOM   8664  C29 POPEt 231      97.756  93.526  44.288  1.00  0.00           C
ATOM   8666 0C21 POPEt 231      97.476  93.856  45.558  1.00  0.00           C
ATOM   8668 1C21 POPEt 231      96.126  93.706  46.218  1.00  0.00           C
ATOM   8671 2C21 POPEt 231      95.896  92.236  46.608  1.00  0.00           C
ATOM   8674 3C21 POPEt 231      94.506  91.956  47.198  1.00  0.00           C
ATOM   8677 4C21 POPEt 231      94.246  90.446  47.378  1.00  0.00           C
ATOM   8680 5C21 POPEt 231      95.086  89.796  48.488  1.00  0.00           C
ATOM   8683 6C21 POPEt 231      94.516  90.026  49.888  1.00  0.00           C
ATOM   8686 7C21 POPEt 231      95.276  89.246  50.968  1.00  0.00           C
ATOM   8689 8C21 POPEt 231      94.586  89.276  52.338  1.00  0.00           C
ATOM   8693  C33 POPEt 231     100.956  91.206  38.948  1.00  0.00           C
ATOM   8696  C34 POPEt 231     101.456  90.706  40.308  1.00  0.00           C
ATOM   8699  C35 POPEt 231     101.496  91.836  41.348  1.00  0.00           C
ATOM   8702  C36 POPEt 231     101.926  91.386  42.748  1.00  0.00           C
ATOM   8705  C37 POPEt 231     102.066  92.566  43.718  1.00  0.00           C
ATOM   8708  C38 POPEt 231     102.446  92.176  45.158  1.00  0.00           C
ATOM   8711  C39 POPEt 231     101.286  91.636  45.998  1.00  0.00           C
ATOM   8714 0C31 POPEt 231     101.646  91.546  47.488  1.00  0.00           C
ATOM   8717 1C31 POPEt 231     100.506  90.956  48.318  1.00  0.00           C
ATOM   8720 2C31 POPEt 231     100.716  91.126  49.828  1.00  0.00           C
ATOM   8723 3C31 POPEt 231      99.586  90.496  50.658  1.00  0.00           C
ATOM   8726 4C31 POPEt 231     100.026  89.236  51.418  1.00  0.00           C
ATOM   8729 5C31 POPEt 231      98.846  88.496  52.068  1.00  0.00           C
ATOM   8732 6C31 POPEt 231      99.286  87.476  53.108  1.00  0.00           C
ATOM   8736  NH3 POPEu 232     103.576 107.686  32.448  1.00  0.00           N
ATOM   8740  C12 POPEu 232     102.846 108.266  33.618  1.00  0.00           C
ATOM   8743  C11 POPEu 232     102.796 109.806  33.578  1.00  0.00           C
ATOM   8746  P   POPEu 232     101.116 111.646  34.398  1.00  0.00           P
ATOM   8747  O13 POPEu 232     101.656 112.466  33.288  1.00  0.00           O
ATOM   8748  O14 POPEu 232      99.676 111.356  34.278  1.00  0.00           O
ATOM   8749  O11 POPEu 232     101.426 112.326  35.788  1.00  0.00           O
ATOM   8750  O12 POPEu 232     101.826 110.246  34.518  1.00  0.00           O
ATOM   8751  C1  POPEu 232     100.566 112.146  36.918  1.00  0.00           C
ATOM   8754  C2  POPEu 232     101.366 112.086  38.238  1.00  0.00           C
ATOM   8756  O21 POPEu 232     100.416 112.046  39.318  1.00  0.00           O
ATOM   8757  C21 POPEu 232     100.796 111.426  40.428  1.00  0.00           C
ATOM   8758  O22 POPEu 232     101.866 110.876  40.618  1.00  0.00           O
ATOM   8759  C22 POPEu 232      99.636 111.496  41.438  1.00  0.00           C
ATOM   8762  C3  POPEu 232     102.276 113.336  38.388  1.00  0.00           C
ATOM   8765  O31 POPEu 232     103.436 113.076  39.208  1.00  0.00           O
ATOM   8766  C31 POPEu 232     103.426 113.576  40.428  1.00  0.00           C
ATOM   8767  O32 POPEu 232     102.536 114.256  40.928  1.00  0.00           O
ATOM   8768  C32 POPEu 232     104.716 113.156  41.118  1.00  0.00           C
ATOM   8771  C23 POPEu 232      99.856 110.626  42.688  1.00  0.00           C
ATOM   8774  C24 POPEu 232      98.776 110.846  43.758  1.00  0.00           C
ATOM   8777  C25 POPEu 232      98.586 109.646  44.698  1.00  0.00           C
ATOM   8780  C26 POPEu 232      99.876 109.126  45.348  1.00  0.00           C
ATOM   8783  C27 POPEu 232      99.616 107.976  46.328  1.00  0.00           C
ATOM   8786  C28 POPEu 232     100.896 107.446  47.008  1.00  0.00           C
ATOM   8789  C29 POPEu 232     101.476 108.396  48.028  1.00  0.00           C
ATOM   8791 0C21 POPEu 232     101.006 108.586  49.278  1.00  0.00           C
ATOM   8793 1C21 POPEu 232      99.806 107.906  49.878  1.00  0.00           C
ATOM   8796 2C21 POPEu 232     100.136 107.136  51.168  1.00  0.00           C
ATOM   8799 3C21 POPEu 232      98.876 106.606  51.858  1.00  0.00           C
ATOM   8802 4C21 POPEu 232      99.176 105.926  53.198  1.00  0.00           C
ATOM   8805 5C21 POPEu 232      97.976 105.176  53.788  1.00  0.00           C
ATOM   8808 6C21 POPEu 232      96.886 106.086  54.378  1.00  0.00           C
ATOM   8811 7C21 POPEu 232      95.656 105.276  54.808  1.00  0.00           C
ATOM   8814 8C21 POPEu 232      94.636 106.036  55.658  1.00  0.00           C
ATOM   8818  C33 POPEu 232     104.576 113.266  42.648  1.00  0.00           C
ATOM   8821  C34 POPEu 232     105.866 112.816  43.348  1.00  0.00           C
ATOM   8824  C35 POPEu 232     105.876 113.226  44.818  1.00  0.00           C
ATOM   8827  C36 POPEu 232     104.766 112.576  45.638  1.00  0.00           C
ATOM   8830  C37 POPEu 232     104.856 113.006  47.098  1.00  0.00           C
ATOM   8833  C38 POPEu 232     103.606 112.666  47.898  1.00  0.00           C
ATOM   8836  C39 POPEu 232     103.746 113.076  49.358  1.00  0.00           C
ATOM   8839 0C31 POPEu 232     102.446 112.946  50.158  1.00  0.00           C
ATOM   8842 1C31 POPEu 232     102.576 113.666  51.508  1.00  0.00           C
ATOM   8845 2C31 POPEu 232     101.596 113.166  52.578  1.00  0.00           C
ATOM   8848 3C31 POPEu 232     102.036 113.606  53.978  1.00  0.00           C
ATOM   8851 4C31 POPEu 232     102.106 115.126  54.148  1.00  0.00           C
ATOM   8854 5C31 POPEu 232     102.546 115.536  55.558  1.00  0.00           C
ATOM   8857 6C31 POPEu 232     102.366 117.026  55.808  1.00  0.00           C
ATOM   8861  NH3 POPEv 233      77.586  66.786  73.488  1.00  0.00           N
ATOM   8865  C12 POPEv 233      77.666  65.866  72.298  1.00  0.00           C
ATOM   8868  C11 POPEv 233      76.286  65.426  71.798  1.00  0.00           C
ATOM   8871  P   POPEv 233      75.166  63.636  70.348  1.00  0.00           P
ATOM   8872  O13 POPEv 233      74.996  62.186  70.358  1.00  0.00           O
ATOM   8873  O14 POPEv 233      73.956  64.426  70.658  1.00  0.00           O
ATOM   8874  O11 POPEv 233      75.736  64.086  68.928  1.00  0.00           O
ATOM   8875  O12 POPEv 233      76.326  64.066  71.348  1.00  0.00           O
ATOM   8876  C1  POPEv 233      76.446  63.096  68.168  1.00  0.00           C
ATOM   8879  C2  POPEv 233      77.186  63.696  66.938  1.00  0.00           C
ATOM   8881  O21 POPEv 233      78.176  62.736  66.508  1.00  0.00           O
ATOM   8882  C21 POPEv 233      78.336  62.686  65.198  1.00  0.00           C
ATOM   8883  O22 POPEv 233      77.646  63.256  64.388  1.00  0.00           O
ATOM   8884  C22 POPEv 233      79.536  61.836  64.828  1.00  0.00           C
ATOM   8887  C3  POPEv 233      77.886  65.036  67.308  1.00  0.00           C
ATOM   8890  O31 POPEv 233      79.086  65.346  66.558  1.00  0.00           O
ATOM   8891  C31 POPEv 233      79.136  66.096  65.448  1.00  0.00           C
ATOM   8892  O32 POPEv 233      80.186  66.476  64.948  1.00  0.00           O
ATOM   8893  C32 POPEv 233      77.766  66.526  64.918  1.00  0.00           C
ATOM   8896  C23 POPEv 233      79.756  61.586  63.328  1.00  0.00           C
ATOM   8899  C24 POPEv 233      81.226  61.226  63.118  1.00  0.00           C
ATOM   8902  C25 POPEv 233      81.606  60.766  61.708  1.00  0.00           C
ATOM   8905  C26 POPEv 233      80.956  61.556  60.558  1.00  0.00           C
ATOM   8908  C27 POPEv 233      81.466  60.986  59.228  1.00  0.00           C
ATOM   8911  C28 POPEv 233      80.706  61.456  57.968  1.00  0.00           C
ATOM   8914  C29 POPEv 233      80.996  60.466  56.858  1.00  0.00           C
ATOM   8916 0C21 POPEv 233      80.626  60.536  55.568  1.00  0.00           C
ATOM   8918 1C21 POPEv 233      79.846  61.636  54.888  1.00  0.00           C
ATOM   8921 2C21 POPEv 233      80.576  62.116  53.618  1.00  0.00           C
ATOM   8924 3C21 POPEv 233      80.746  61.026  52.548  1.00  0.00           C
ATOM   8927 4C21 POPEv 233      81.376  61.506  51.238  1.00  0.00           C
ATOM   8930 5C21 POPEv 233      82.866  61.856  51.378  1.00  0.00           C
ATOM   8933 6C21 POPEv 233      83.486  62.416  50.088  1.00  0.00           C
ATOM   8936 7C21 POPEv 233      83.666  61.406  48.958  1.00  0.00           C
ATOM   8939 8C21 POPEv 233      84.206  62.046  47.668  1.00  0.00           C
ATOM   8943  C33 POPEv 233      77.816  66.916  63.428  1.00  0.00           C
ATOM   8946  C34 POPEv 233      77.846  65.676  62.518  1.00  0.00           C
ATOM   8949  C35 POPEv 233      77.816  65.966  61.018  1.00  0.00           C
ATOM   8952  C36 POPEv 233      76.616  66.826  60.588  1.00  0.00           C
ATOM   8955  C37 POPEv 233      76.516  66.976  59.068  1.00  0.00           C
ATOM   8958  C38 POPEv 233      75.846  68.276  58.638  1.00  0.00           C
ATOM   8961  C39 POPEv 233      76.826  69.456  58.598  1.00  0.00           C
ATOM   8964 0C31 POPEv 233      76.186  70.746  58.088  1.00  0.00           C
ATOM   8967 1C31 POPEv 233      77.216  71.866  57.878  1.00  0.00           C
ATOM   8970 2C31 POPEv 233      76.636  73.086  57.148  1.00  0.00           C
ATOM   8973 3C31 POPEv 233      76.956  73.116  55.648  1.00  0.00           C
ATOM   8976 4C31 POPEv 233      76.366  74.346  54.948  1.00  0.00           C
ATOM   8979 5C31 POPEv 233      76.956  74.556  53.548  1.00  0.00           C
ATOM   8982 6C31 POPEv 233      76.136  75.526  52.688  1.00  0.00           C
ATOM   8986  NH3 POPEw 234     112.256  60.096  72.278  1.00  0.00           N
ATOM   8990  C12 POPEw 234     112.896  60.896  73.378  1.00  0.00           C
ATOM   8993  C11 POPEw 234     114.416  60.906  73.298  1.00  0.00           C
ATOM   8996  P   POPEw 234     116.426  61.866  72.148  1.00  0.00           P
ATOM   8997  O13 POPEw 234     116.836  63.026  72.958  1.00  0.00           O
ATOM   8998  O14 POPEw 234     117.056  60.556  72.418  1.00  0.00           O
ATOM   8999  O11 POPEw 234     116.806  62.296  70.708  1.00  0.00           O
ATOM   9000  O12 POPEw 234     114.856  61.696  72.178  1.00  0.00           O
ATOM   9001  C1  POPEw 234     116.006  62.146  69.558  1.00  0.00           C
ATOM   9004  C2  POPEw 234     116.136  60.696  69.048  1.00  0.00           C
ATOM   9006  O21 POPEw 234     116.406  60.566  67.658  1.00  0.00           O
ATOM   9007  C21 POPEw 234     115.656  61.146  66.768  1.00  0.00           C
ATOM   9008  O22 POPEw 234     114.796  61.986  66.958  1.00  0.00           O
ATOM   9009  C22 POPEw 234     115.926  60.346  65.478  1.00  0.00           C
ATOM   9012  C3  POPEw 234     114.966  59.786  69.498  1.00  0.00           C
ATOM   9015  O31 POPEw 234     115.086  58.466  68.928  1.00  0.00           O
ATOM   9016  C31 POPEw 234     114.036  57.706  69.278  1.00  0.00           C
ATOM   9017  O32 POPEw 234     113.156  58.096  70.028  1.00  0.00           O
ATOM   9018  C32 POPEw 234     114.116  56.356  68.578  1.00  0.00           C
ATOM   9021  C23 POPEw 234     115.926  61.126  64.138  1.00  0.00           C
ATOM   9024  C24 POPEw 234     117.246  61.856  63.908  1.00  0.00           C
ATOM   9027  C25 POPEw 234     117.286  62.696  62.628  1.00  0.00           C
ATOM   9030  C26 POPEw 234     117.406  61.856  61.348  1.00  0.00           C
ATOM   9033  C27 POPEw 234     117.386  62.746  60.098  1.00  0.00           C
ATOM   9036  C28 POPEw 234     117.496  61.956  58.798  1.00  0.00           C
ATOM   9039  C29 POPEw 234     117.376  62.876  57.608  1.00  0.00           C
ATOM   9041 0C21 POPEw 234     116.396  62.856  56.688  1.00  0.00           C
ATOM   9043 1C21 POPEw 234     115.226  61.906  56.658  1.00  0.00           C
ATOM   9046 2C21 POPEw 234     115.556  60.636  55.868  1.00  0.00           C
ATOM   9049 3C21 POPEw 234     114.296  59.816  55.568  1.00  0.00           C
ATOM   9052 4C21 POPEw 234     114.616  58.456  54.918  1.00  0.00           C
ATOM   9055 5C21 POPEw 234     113.356  57.726  54.448  1.00  0.00           C
ATOM   9058 6C21 POPEw 234     112.486  57.166  55.578  1.00  0.00           C
ATOM   9061 7C21 POPEw 234     111.266  56.426  54.998  1.00  0.00           C
ATOM   9064 8C21 POPEw 234     110.376  55.736  56.038  1.00  0.00           C
ATOM   9068  C33 POPEw 234     113.296  56.226  67.278  1.00  0.00           C
ATOM   9071  C34 POPEw 234     114.126  56.556  66.028  1.00  0.00           C
ATOM   9074  C35 POPEw 234     113.296  56.696  64.748  1.00  0.00           C
ATOM   9077  C36 POPEw 234     112.406  55.506  64.368  1.00  0.00           C
ATOM   9080  C37 POPEw 234     111.766  55.756  62.988  1.00  0.00           C
ATOM   9083  C38 POPEw 234     110.736  54.716  62.538  1.00  0.00           C
ATOM   9086  C39 POPEw 234     109.506  54.646  63.468  1.00  0.00           C
ATOM   9089 0C31 POPEw 234     108.246  54.146  62.768  1.00  0.00           C
ATOM   9092 1C31 POPEw 234     107.006  54.256  63.678  1.00  0.00           C
ATOM   9095 2C31 POPEw 234     105.666  53.956  62.968  1.00  0.00           C
ATOM   9098 3C31 POPEw 234     105.296  55.016  61.908  1.00  0.00           C
ATOM   9101 4C31 POPEw 234     105.576  54.586  60.458  1.00  0.00           C
ATOM   9104 5C31 POPEw 234     104.326  54.026  59.748  1.00  0.00           C
ATOM   9107 6C31 POPEw 234     104.536  53.796  58.238  1.00  0.00           C
ATOM   9111  NH3 POPEx 235      41.236 121.546  72.078  1.00  0.00           N
ATOM   9115  C12 POPEx 235      40.486 120.256  71.808  1.00  0.00           C
ATOM   9118  C11 POPEx 235      40.636 119.186  72.898  1.00  0.00           C
ATOM   9121  P   POPEx 235      40.386 116.656  72.278  1.00  0.00           P
ATOM   9122  O13 POPEx 235      41.716 116.786  71.628  1.00  0.00           O
ATOM   9123  O14 POPEx 235      40.296 115.866  73.528  1.00  0.00           O
ATOM   9124  O11 POPEx 235      39.426 116.026  71.188  1.00  0.00           O
ATOM   9125  O12 POPEx 235      39.776 118.096  72.548  1.00  0.00           O
ATOM   9126  C1  POPEx 235      38.116 116.506  70.928  1.00  0.00           C
ATOM   9129  C2  POPEx 235      37.286 115.366  70.278  1.00  0.00           C
ATOM   9131  O21 POPEx 235      36.046 115.906  69.798  1.00  0.00           O
ATOM   9132  C21 POPEx 235      35.336 115.286  68.848  1.00  0.00           C
ATOM   9133  O22 POPEx 235      34.126 115.446  68.698  1.00  0.00           O
ATOM   9134  C22 POPEx 235      36.186 114.526  67.818  1.00  0.00           C
ATOM   9137  C3  POPEx 235      37.016 114.206  71.278  1.00  0.00           C
ATOM   9140  O31 POPEx 235      36.636 113.006  70.578  1.00  0.00           O
ATOM   9141  C31 POPEx 235      36.016 112.096  71.308  1.00  0.00           C
ATOM   9142  O32 POPEx 235      35.676 112.226  72.468  1.00  0.00           O
ATOM   9143  C32 POPEx 235      35.826 110.826  70.478  1.00  0.00           C
ATOM   9146  C23 POPEx 235      35.276 114.016  66.678  1.00  0.00           C
ATOM   9149  C24 POPEx 235      36.006 113.176  65.628  1.00  0.00           C
ATOM   9152  C25 POPEx 235      36.456 113.976  64.398  1.00  0.00           C
ATOM   9155  C26 POPEx 235      36.996 113.076  63.288  1.00  0.00           C
ATOM   9158  C27 POPEx 235      37.476 113.916  62.098  1.00  0.00           C
ATOM   9161  C28 POPEx 235      37.896 113.066  60.888  1.00  0.00           C
ATOM   9164  C29 POPEx 235      38.506 113.966  59.838  1.00  0.00           C
ATOM   9166 0C21 POPEx 235      37.966 114.326  58.658  1.00  0.00           C
ATOM   9168 1C21 POPEx 235      36.606 113.936  58.148  1.00  0.00           C
ATOM   9171 2C21 POPEx 235      35.976 115.036  57.258  1.00  0.00           C
ATOM   9174 3C21 POPEx 235      36.656 115.206  55.888  1.00  0.00           C
ATOM   9177 4C21 POPEx 235      35.656 115.666  54.818  1.00  0.00           C
ATOM   9180 5C21 POPEx 235      36.236 115.696  53.388  1.00  0.00           C
ATOM   9183 6C21 POPEx 235      37.016 116.966  53.058  1.00  0.00           C
ATOM   9186 7C21 POPEx 235      37.426 117.006  51.578  1.00  0.00           C
ATOM   9189 8C21 POPEx 235      38.386 118.146  51.248  1.00  0.00           C
ATOM   9193  C33 POPEx 235      35.016 111.086  69.188  1.00  0.00           C
ATOM   9196  C34 POPEx 235      34.876 109.836  68.308  1.00  0.00           C
ATOM   9199  C35 POPEx 235      36.216 109.176  67.908  1.00  0.00           C
ATOM   9202  C36 POPEx 235      37.176 110.106  67.168  1.00  0.00           C
ATOM   9205  C37 POPEx 235      38.396 109.396  66.548  1.00  0.00           C
ATOM   9208  C38 POPEx 235      38.066 108.476  65.358  1.00  0.00           C
ATOM   9211  C39 POPEx 235      37.546 109.226  64.108  1.00  0.00           C
ATOM   9214 0C31 POPEx 235      37.386 108.296  62.898  1.00  0.00           C
ATOM   9217 1C31 POPEx 235      37.526 109.036  61.548  1.00  0.00           C
ATOM   9220 2C31 POPEx 235      37.716 108.096  60.348  1.00  0.00           C
ATOM   9223 3C31 POPEx 235      36.426 107.766  59.588  1.00  0.00           C
ATOM   9226 4C31 POPEx 235      36.716 106.996  58.288  1.00  0.00           C
ATOM   9229 5C31 POPEx 235      35.466 106.456  57.598  1.00  0.00           C
ATOM   9232 6C31 POPEx 235      35.766 105.716  56.298  1.00  0.00           C
ATOM   9236  NH3 POPEy 236     116.606  74.116  74.578  1.00  0.00           N
ATOM   9240  C12 POPEy 236     117.176  75.466  74.928  1.00  0.00           C
ATOM   9243  C11 POPEy 236     116.616  75.966  76.268  1.00  0.00           C
ATOM   9246  P   POPEy 236     117.826  78.206  77.008  1.00  0.00           P
ATOM   9247  O13 POPEy 236     117.456  78.486  78.418  1.00  0.00           O
ATOM   9248  O14 POPEy 236     119.136  77.556  76.748  1.00  0.00           O
ATOM   9249  O11 POPEy 236     117.786  79.546  76.148  1.00  0.00           O
ATOM   9250  O12 POPEy 236     116.696  77.376  76.338  1.00  0.00           O
ATOM   9251  C1  POPEy 236     116.556  80.236  75.878  1.00  0.00           C
ATOM   9254  C2  POPEy 236     115.696  79.686  74.678  1.00  0.00           C
ATOM   9256  O21 POPEy 236     116.136  80.166  73.398  1.00  0.00           O
ATOM   9257  C21 POPEy 236     117.296  79.746  72.968  1.00  0.00           C
ATOM   9258  O22 POPEy 236     118.076  79.006  73.538  1.00  0.00           O
ATOM   9259  C22 POPEy 236     117.536  80.226  71.538  1.00  0.00           C
ATOM   9262  C3  POPEy 236     114.206  80.096  74.808  1.00  0.00           C
ATOM   9265  O31 POPEy 236     113.326  79.316  73.978  1.00  0.00           O
ATOM   9266  C31 POPEy 236     112.966  79.796  72.798  1.00  0.00           C
ATOM   9267  O32 POPEy 236     113.386  80.816  72.268  1.00  0.00           O
ATOM   9268  C32 POPEy 236     111.866  78.916  72.218  1.00  0.00           C
ATOM   9271  C23 POPEy 236     119.046  80.296  71.208  1.00  0.00           C
ATOM   9274  C24 POPEy 236     119.346  80.826  69.798  1.00  0.00           C
ATOM   9277  C25 POPEy 236     118.476  80.156  68.738  1.00  0.00           C
ATOM   9280  C26 POPEy 236     118.806  80.616  67.318  1.00  0.00           C
ATOM   9283  C27 POPEy 236     117.696  80.196  66.348  1.00  0.00           C
ATOM   9286  C28 POPEy 236     117.826  80.816  64.958  1.00  0.00           C
ATOM   9289  C29 POPEy 236     118.946  80.206  64.168  1.00  0.00           C
ATOM   9291 0C21 POPEy 236     118.806  79.276  63.208  1.00  0.00           C
ATOM   9293 1C21 POPEy 236     117.506  78.666  62.738  1.00  0.00           C
ATOM   9296 2C21 POPEy 236     116.986  79.286  61.428  1.00  0.00           C
ATOM   9299 3C21 POPEy 236     118.056  79.286  60.328  1.00  0.00           C
ATOM   9302 4C21 POPEy 236     117.536  79.686  58.938  1.00  0.00           C
ATOM   9305 5C21 POPEy 236     118.706  80.016  58.018  1.00  0.00           C
ATOM   9308 6C21 POPEy 236     118.316  80.286  56.568  1.00  0.00           C
ATOM   9311 7C21 POPEy 236     119.556  80.366  55.668  1.00  0.00           C
ATOM   9314 8C21 POPEy 236     119.236  80.666  54.198  1.00  0.00           C
ATOM   9318  C33 POPEy 236     110.866  79.706  71.338  1.00  0.00           C
ATOM   9321  C34 POPEy 236     109.416  79.276  71.518  1.00  0.00           C
ATOM   9324  C35 POPEy 236     108.586  79.486  70.238  1.00  0.00           C
ATOM   9327  C36 POPEy 236     108.796  80.876  69.638  1.00  0.00           C
ATOM   9330  C37 POPEy 236     107.846  81.166  68.468  1.00  0.00           C
ATOM   9333  C38 POPEy 236     107.716  82.676  68.288  1.00  0.00           C
ATOM   9336  C39 POPEy 236     108.916  83.386  67.638  1.00  0.00           C
ATOM   9339 0C31 POPEy 236     108.606  83.946  66.248  1.00  0.00           C
ATOM   9342 1C31 POPEy 236     108.036  82.896  65.288  1.00  0.00           C
ATOM   9345 2C31 POPEy 236     107.926  83.406  63.848  1.00  0.00           C
ATOM   9348 3C31 POPEy 236     107.516  82.306  62.848  1.00  0.00           C
ATOM   9351 4C31 POPEy 236     106.156  81.656  63.168  1.00  0.00           C
ATOM   9354 5C31 POPEy 236     105.696  80.696  62.068  1.00  0.00           C
ATOM   9357 6C31 POPEy 236     104.386  79.976  62.388  1.00  0.00           C
ATOM   9361  NH3 POPEz 237      81.116  60.776  70.478  1.00  0.00           N
ATOM   9365  C12 POPEz 237      80.216  61.976  70.588  1.00  0.00           C
ATOM   9368  C11 POPEz 237      79.436  62.016  71.918  1.00  0.00           C
ATOM   9371  P   POPEz 237      77.826  60.306  73.088  1.00  0.00           P
ATOM   9372  O13 POPEz 237      77.976  58.936  73.598  1.00  0.00           O
ATOM   9373  O14 POPEz 237      77.396  61.316  74.088  1.00  0.00           O
ATOM   9374  O11 POPEz 237      76.796  60.216  71.908  1.00  0.00           O
ATOM   9375  O12 POPEz 237      79.216  60.706  72.448  1.00  0.00           O
ATOM   9376  C1  POPEz 237      77.166  59.856  70.558  1.00  0.00           C
ATOM   9379  C2  POPEz 237      76.986  58.326  70.258  1.00  0.00           C
ATOM   9381  O21 POPEz 237      77.796  57.656  69.258  1.00  0.00           O
ATOM   9382  C21 POPEz 237      78.886  58.146  68.698  1.00  0.00           C
ATOM   9383  O22 POPEz 237      79.436  59.186  68.958  1.00  0.00           O
ATOM   9384  C22 POPEz 237      79.396  57.186  67.618  1.00  0.00           C
ATOM   9387  C3  POPEz 237      75.496  58.046  69.898  1.00  0.00           C
ATOM   9390  O31 POPEz 237      75.236  58.606  68.588  1.00  0.00           O
ATOM   9391  C31 POPEz 237      74.576  57.876  67.718  1.00  0.00           C
ATOM   9392  O32 POPEz 237      73.996  56.826  67.978  1.00  0.00           O
ATOM   9393  C32 POPEz 237      74.656  58.566  66.338  1.00  0.00           C
ATOM   9396  C23 POPEz 237      79.216  57.666  66.158  1.00  0.00           C
ATOM   9399  C24 POPEz 237      79.846  56.666  65.188  1.00  0.00           C
ATOM   9402  C25 POPEz 237      79.976  57.136  63.728  1.00  0.00           C
ATOM   9405  C26 POPEz 237      78.746  56.846  62.858  1.00  0.00           C
ATOM   9408  C27 POPEz 237      79.046  57.036  61.358  1.00  0.00           C
ATOM   9411  C28 POPEz 237      77.916  56.556  60.428  1.00  0.00           C
ATOM   9414  C29 POPEz 237      76.796  57.566  60.328  1.00  0.00           C
ATOM   9416 0C21 POPEz 237      76.506  58.366  59.278  1.00  0.00           C
ATOM   9418 1C21 POPEz 237      77.206  58.426  57.938  1.00  0.00           C
ATOM   9421 2C21 POPEz 237      76.226  58.246  56.758  1.00  0.00           C
ATOM   9424 3C21 POPEz 237      75.256  59.436  56.538  1.00  0.00           C
ATOM   9427 4C21 POPEz 237      73.776  59.036  56.528  1.00  0.00           C
ATOM   9430 5C21 POPEz 237      73.246  58.646  57.918  1.00  0.00           C
ATOM   9433 6C21 POPEz 237      71.876  57.976  57.838  1.00  0.00           C
ATOM   9436 7C21 POPEz 237      71.356  57.496  59.188  1.00  0.00           C
ATOM   9439 8C21 POPEz 237      70.106  56.626  59.028  1.00  0.00           C
ATOM   9443  C33 POPEz 237      74.396  57.676  65.098  1.00  0.00           C
ATOM   9446  C34 POPEz 237      74.066  58.486  63.828  1.00  0.00           C
ATOM   9449  C35 POPEz 237      75.106  59.556  63.428  1.00  0.00           C
ATOM   9452  C36 POPEz 237      74.626  60.406  62.238  1.00  0.00           C
ATOM   9455  C37 POPEz 237      75.326  61.776  62.098  1.00  0.00           C
ATOM   9458  C38 POPEz 237      76.406  61.856  61.008  1.00  0.00           C
ATOM   9461  C39 POPEz 237      75.856  61.866  59.568  1.00  0.00           C
ATOM   9464 0C31 POPEz 237      75.596  63.256  58.958  1.00  0.00           C
ATOM   9467 1C31 POPEz 237      74.956  63.106  57.568  1.00  0.00           C
ATOM   9470 2C31 POPEz 237      74.836  64.386  56.728  1.00  0.00           C
ATOM   9473 3C31 POPEz 237      74.236  64.056  55.348  1.00  0.00           C
ATOM   9476 4C31 POPEz 237      74.006  65.266  54.438  1.00  0.00           C
ATOM   9479 5C31 POPEz 237      73.346  64.866  53.118  1.00  0.00           C
ATOM   9482 6C31 POPEz 237      73.146  66.026  52.148  1.00  0.00           C
ATOM   9486  NH3 POPE0 238      61.046  28.206  29.058  1.00  0.00           N
ATOM   9490  C12 POPE0 238      61.806  27.406  28.018  1.00  0.00           C
ATOM   9493  C11 POPE0 238      62.316  28.256  26.828  1.00  0.00           C
ATOM   9496  P   POPE0 238      64.796  27.706  26.158  1.00  0.00           P
ATOM   9497  O13 POPE0 238      65.076  29.106  25.788  1.00  0.00           O
ATOM   9498  O14 POPE0 238      65.536  26.666  25.418  1.00  0.00           O
ATOM   9499  O11 POPE0 238      64.986  27.486  27.698  1.00  0.00           O
ATOM   9500  O12 POPE0 238      63.226  27.496  26.008  1.00  0.00           O
ATOM   9501  C1  POPE0 238      66.136  27.936  28.398  1.00  0.00           C
ATOM   9504  C2  POPE0 238      65.696  28.536  29.758  1.00  0.00           C
ATOM   9506  O21 POPE0 238      64.986  27.576  30.578  1.00  0.00           O
ATOM   9507  C21 POPE0 238      65.776  26.686  31.168  1.00  0.00           C
ATOM   9508  O22 POPE0 238      66.966  26.546  30.948  1.00  0.00           O
ATOM   9509  C22 POPE0 238      65.016  25.896  32.248  1.00  0.00           C
ATOM   9512  C3  POPE0 238      64.776  29.766  29.478  1.00  0.00           C
ATOM   9515  O31 POPE0 238      64.566  30.576  30.648  1.00  0.00           O
ATOM   9516  C31 POPE0 238      63.336  30.826  31.028  1.00  0.00           C
ATOM   9517  O32 POPE0 238      62.316  30.456  30.448  1.00  0.00           O
ATOM   9518  C32 POPE0 238      63.396  31.716  32.288  1.00  0.00           C
ATOM   9521  C23 POPE0 238      65.116  26.596  33.628  1.00  0.00           C
ATOM   9524  C24 POPE0 238      64.386  25.906  34.798  1.00  0.00           C
ATOM   9527  C25 POPE0 238      65.026  24.616  35.358  1.00  0.00           C
ATOM   9530  C26 POPE0 238      64.266  24.166  36.608  1.00  0.00           C
ATOM   9533  C27 POPE0 238      64.456  22.696  37.028  1.00  0.00           C
ATOM   9536  C28 POPE0 238      63.396  22.326  38.078  1.00  0.00           C
ATOM   9539  C29 POPE0 238      63.446  20.916  38.628  1.00  0.00           C
ATOM   9541 0C21 POPE0 238      63.036  20.556  39.858  1.00  0.00           C
ATOM   9543 1C21 POPE0 238      62.446  21.506  40.858  1.00  0.00           C
ATOM   9546 2C21 POPE0 238      61.356  20.966  41.818  1.00  0.00           C
ATOM   9549 3C21 POPE0 238      61.876  20.236  43.058  1.00  0.00           C
ATOM   9552 4C21 POPE0 238      60.696  19.876  43.988  1.00  0.00           C
ATOM   9555 5C21 POPE0 238      61.096  19.006  45.168  1.00  0.00           C
ATOM   9558 6C21 POPE0 238      59.886  18.546  45.998  1.00  0.00           C
ATOM   9561 7C21 POPE0 238      60.266  17.566  47.118  1.00  0.00           C
ATOM   9564 8C21 POPE0 238      59.046  17.056  47.888  1.00  0.00           C
ATOM   9568  C33 POPE0 238      62.316  32.826  32.348  1.00  0.00           C
ATOM   9571  C34 POPE0 238      62.416  33.726  33.588  1.00  0.00           C
ATOM   9574  C35 POPE0 238      61.856  33.146  34.898  1.00  0.00           C
ATOM   9577  C36 POPE0 238      61.516  34.256  35.908  1.00  0.00           C
ATOM   9580  C37 POPE0 238      61.676  33.836  37.378  1.00  0.00           C
ATOM   9583  C38 POPE0 238      61.626  34.986  38.388  1.00  0.00           C
ATOM   9586  C39 POPE0 238      61.846  34.516  39.838  1.00  0.00           C
ATOM   9589 0C31 POPE0 238      60.566  34.006  40.528  1.00  0.00           C
ATOM   9592 1C31 POPE0 238      59.746  35.156  41.138  1.00  0.00           C
ATOM   9595 2C31 POPE0 238      58.416  34.726  41.778  1.00  0.00           C
ATOM   9598 3C31 POPE0 238      58.576  33.986  43.108  1.00  0.00           C
ATOM   9601 4C31 POPE0 238      57.296  34.046  43.958  1.00  0.00           C
ATOM   9604 5C31 POPE0 238      57.446  33.416  45.348  1.00  0.00           C
ATOM   9607 6C31 POPE0 238      56.176  33.536  46.198  1.00  0.00           C
ATOM   9611  NH3 POPE1 239     101.006  17.766  34.228  1.00  0.00           N
ATOM   9615  C12 POPE1 239      99.556  18.096  34.168  1.00  0.00           C
ATOM   9618  C11 POPE1 239      99.276  18.716  32.788  1.00  0.00           C
ATOM   9621  P   POPE1 239     100.136  21.186  32.758  1.00  0.00           P
ATOM   9622  O13 POPE1 239     101.356  21.966  32.468  1.00  0.00           O
ATOM   9623  O14 POPE1 239      98.846  21.656  32.188  1.00  0.00           O
ATOM   9624  O11 POPE1 239      99.946  21.156  34.318  1.00  0.00           O
ATOM   9625  O12 POPE1 239     100.306  19.646  32.418  1.00  0.00           O
ATOM   9626  C1  POPE1 239     100.146  22.376  35.038  1.00  0.00           C
ATOM   9629  C2  POPE1 239      99.006  22.576  36.058  1.00  0.00           C
ATOM   9631  O21 POPE1 239      99.516  22.646  37.408  1.00  0.00           O
ATOM   9632  C21 POPE1 239      99.936  21.516  37.938  1.00  0.00           C
ATOM   9633  O22 POPE1 239     100.216  20.486  37.348  1.00  0.00           O
ATOM   9634  C22 POPE1 239      99.886  21.636  39.448  1.00  0.00           C
ATOM   9637  C3  POPE1 239      97.886  21.516  35.838  1.00  0.00           C
ATOM   9640  O31 POPE1 239      96.816  21.646  36.788  1.00  0.00           O
ATOM   9641  C31 POPE1 239      95.896  22.546  36.468  1.00  0.00           C
ATOM   9642  O32 POPE1 239      95.856  23.186  35.418  1.00  0.00           O
ATOM   9643  C32 POPE1 239      94.926  22.686  37.638  1.00  0.00           C
ATOM   9646  C23 POPE1 239      98.816  20.676  39.988  1.00  0.00           C
ATOM   9649  C24 POPE1 239      98.476  20.896  41.458  1.00  0.00           C
ATOM   9652  C25 POPE1 239      97.146  20.216  41.798  1.00  0.00           C
ATOM   9655  C26 POPE1 239      96.836  20.236  43.298  1.00  0.00           C
ATOM   9658  C27 POPE1 239      95.326  20.276  43.568  1.00  0.00           C
ATOM   9661  C28 POPE1 239      94.996  20.326  45.068  1.00  0.00           C
ATOM   9664  C29 POPE1 239      95.176  18.976  45.718  1.00  0.00           C
ATOM   9666 0C21 POPE1 239      96.006  18.666  46.728  1.00  0.00           C
ATOM   9668 1C21 POPE1 239      96.966  19.616  47.398  1.00  0.00           C
ATOM   9671 2C21 POPE1 239      96.376  20.316  48.638  1.00  0.00           C
ATOM   9674 3C21 POPE1 239      97.436  21.136  49.378  1.00  0.00           C
ATOM   9677 4C21 POPE1 239      96.956  21.736  50.708  1.00  0.00           C
ATOM   9680 5C21 POPE1 239      95.906  22.846  50.558  1.00  0.00           C
ATOM   9683 6C21 POPE1 239      95.516  23.426  51.918  1.00  0.00           C
ATOM   9686 7C21 POPE1 239      94.966  24.856  51.818  1.00  0.00           C
ATOM   9689 8C21 POPE1 239      94.696  25.476  53.188  1.00  0.00           C
ATOM   9693  C33 POPE1 239      94.946  24.136  38.148  1.00  0.00           C
ATOM   9696  C34 POPE1 239      96.076  24.436  39.128  1.00  0.00           C
ATOM   9699  C35 POPE1 239      95.776  23.936  40.548  1.00  0.00           C
ATOM   9702  C36 POPE1 239      96.826  24.436  41.538  1.00  0.00           C
ATOM   9705  C37 POPE1 239      96.526  24.016  42.968  1.00  0.00           C
ATOM   9708  C38 POPE1 239      97.716  24.246  43.898  1.00  0.00           C
ATOM   9711  C39 POPE1 239      97.386  23.936  45.368  1.00  0.00           C
ATOM   9714 0C31 POPE1 239      97.486  25.196  46.238  1.00  0.00           C
ATOM   9717 1C31 POPE1 239      97.016  24.986  47.678  1.00  0.00           C
ATOM   9720 2C31 POPE1 239      97.256  26.186  48.618  1.00  0.00           C
ATOM   9723 3C31 POPE1 239      96.846  27.536  47.998  1.00  0.00           C
ATOM   9726 4C31 POPE1 239      96.206  28.536  48.958  1.00  0.00           C
ATOM   9729 5C31 POPE1 239      95.556  29.686  48.168  1.00  0.00           C
ATOM   9732 6C31 POPE1 239      94.816  30.706  49.028  1.00  0.00           C
ATOM   9736  NH3 POPE2 240      35.646  62.186  72.368  1.00  0.00           N
ATOM   9740  C12 POPE2 240      35.526  61.806  73.818  1.00  0.00           C
ATOM   9743  C11 POPE2 240      36.446  62.656  74.698  1.00  0.00           C
ATOM   9746  P   POPE2 240      38.916  61.816  74.518  1.00  0.00           P
ATOM   9747  O13 POPE2 240      39.456  63.176  74.298  1.00  0.00           O
ATOM   9748  O14 POPE2 240      39.706  60.856  75.288  1.00  0.00           O
ATOM   9749  O11 POPE2 240      38.486  61.216  73.118  1.00  0.00           O
ATOM   9750  O12 POPE2 240      37.526  61.906  75.228  1.00  0.00           O
ATOM   9751  C1  POPE2 240      39.276  60.156  72.568  1.00  0.00           C
ATOM   9754  C2  POPE2 240      39.326  60.336  71.038  1.00  0.00           C
ATOM   9756  O21 POPE2 240      39.396  59.026  70.468  1.00  0.00           O
ATOM   9757  C21 POPE2 240      39.556  58.916  69.158  1.00  0.00           C
ATOM   9758  O22 POPE2 240      40.536  59.176  68.498  1.00  0.00           O
ATOM   9759  C22 POPE2 240      38.216  58.386  68.638  1.00  0.00           C
ATOM   9762  C3  POPE2 240      40.456  61.316  70.638  1.00  0.00           C
ATOM   9765  O31 POPE2 240      40.156  62.036  69.428  1.00  0.00           O
ATOM   9766  C31 POPE2 240      40.886  63.126  69.238  1.00  0.00           C
ATOM   9767  O32 POPE2 240      41.546  63.706  70.098  1.00  0.00           O
ATOM   9768  C32 POPE2 240      40.836  63.516  67.778  1.00  0.00           C
ATOM   9771  C23 POPE2 240      38.236  57.696  67.268  1.00  0.00           C
ATOM   9774  C24 POPE2 240      36.796  57.436  66.788  1.00  0.00           C
ATOM   9777  C25 POPE2 240      36.616  56.326  65.748  1.00  0.00           C
ATOM   9780  C26 POPE2 240      37.656  56.346  64.628  1.00  0.00           C
ATOM   9783  C27 POPE2 240      37.416  55.226  63.598  1.00  0.00           C
ATOM   9786  C28 POPE2 240      38.686  54.456  63.218  1.00  0.00           C
ATOM   9789  C29 POPE2 240      39.706  55.376  62.588  1.00  0.00           C
ATOM   9791 0C21 POPE2 240      40.066  55.396  61.288  1.00  0.00           C
ATOM   9793 1C21 POPE2 240      39.576  54.486  60.198  1.00  0.00           C
ATOM   9796 2C21 POPE2 240      38.426  55.106  59.378  1.00  0.00           C
ATOM   9799 3C21 POPE2 240      38.876  56.256  58.468  1.00  0.00           C
ATOM   9802 4C21 POPE2 240      37.726  56.876  57.638  1.00  0.00           C
ATOM   9805 5C21 POPE2 240      36.996  55.886  56.708  1.00  0.00           C
ATOM   9808 6C21 POPE2 240      37.886  55.276  55.618  1.00  0.00           C
ATOM   9811 7C21 POPE2 240      37.166  54.216  54.788  1.00  0.00           C
ATOM   9814 8C21 POPE2 240      37.986  53.706  53.588  1.00  0.00           C
ATOM   9818  C33 POPE2 240      41.526  62.466  66.878  1.00  0.00           C
ATOM   9821  C34 POPE2 240      41.256  62.706  65.388  1.00  0.00           C
ATOM   9824  C35 POPE2 240      41.366  64.196  65.038  1.00  0.00           C
ATOM   9827  C36 POPE2 240      41.296  64.496  63.538  1.00  0.00           C
ATOM   9830  C37 POPE2 240      41.346  66.006  63.288  1.00  0.00           C
ATOM   9833  C38 POPE2 240      41.426  66.376  61.808  1.00  0.00           C
ATOM   9836  C39 POPE2 240      40.266  65.826  60.968  1.00  0.00           C
ATOM   9839 0C31 POPE2 240      40.416  66.176  59.488  1.00  0.00           C
ATOM   9842 1C31 POPE2 240      39.376  65.476  58.618  1.00  0.00           C
ATOM   9845 2C31 POPE2 240      39.346  66.036  57.188  1.00  0.00           C
ATOM   9848 3C31 POPE2 240      38.566  65.116  56.228  1.00  0.00           C
ATOM   9851 4C31 POPE2 240      37.726  65.896  55.218  1.00  0.00           C
ATOM   9854 5C31 POPE2 240      37.126  64.986  54.148  1.00  0.00           C
ATOM   9857 6C31 POPE2 240      36.076  65.676  53.278  1.00  0.00           C
ATOM   9861  NH3 POPE3 241     105.796 120.926  76.758  1.00  0.00           N
ATOM   9865  C12 POPE3 241     106.886 121.566  77.568  1.00  0.00           C
ATOM   9868  C11 POPE3 241     107.956 122.246  76.708  1.00  0.00           C
ATOM   9871  P   POPE3 241     109.026 124.596  77.048  1.00  0.00           P
ATOM   9872  O13 POPE3 241     108.596 126.006  77.188  1.00  0.00           O
ATOM   9873  O14 POPE3 241     109.776 124.076  78.218  1.00  0.00           O
ATOM   9874  O11 POPE3 241     109.896 124.516  75.728  1.00  0.00           O
ATOM   9875  O12 POPE3 241     107.766 123.666  76.778  1.00  0.00           O
ATOM   9876  C1  POPE3 241     109.256 124.456  74.438  1.00  0.00           C
ATOM   9879  C2  POPE3 241     110.216 123.816  73.388  1.00  0.00           C
ATOM   9881  O21 POPE3 241     109.576 123.446  72.158  1.00  0.00           O
ATOM   9882  C21 POPE3 241     108.686 122.466  72.158  1.00  0.00           C
ATOM   9883  O22 POPE3 241     108.146 121.966  73.128  1.00  0.00           O
ATOM   9884  C22 POPE3 241     108.426 122.046  70.708  1.00  0.00           C
ATOM   9887  C3  POPE3 241     111.076 122.656  73.958  1.00  0.00           C
ATOM   9890  O31 POPE3 241     112.156 122.266  73.068  1.00  0.00           O
ATOM   9891  C31 POPE3 241     113.186 123.106  73.068  1.00  0.00           C
ATOM   9892  O32 POPE3 241     113.166 124.266  73.478  1.00  0.00           O
ATOM   9893  C32 POPE3 241     114.436 122.446  72.468  1.00  0.00           C
ATOM   9896  C23 POPE3 241     107.646 120.716  70.618  1.00  0.00           C
ATOM   9899  C24 POPE3 241     107.556 120.156  69.188  1.00  0.00           C
ATOM   9902  C25 POPE3 241     106.766 121.036  68.218  1.00  0.00           C
ATOM   9905  C26 POPE3 241     106.576 120.356  66.858  1.00  0.00           C
ATOM   9908  C27 POPE3 241     105.656 121.146  65.908  1.00  0.00           C
ATOM   9911  C28 POPE3 241     106.016 120.916  64.428  1.00  0.00           C
ATOM   9914  C29 POPE3 241     105.206 121.796  63.508  1.00  0.00           C
ATOM   9916 0C21 POPE3 241     105.606 122.946  62.928  1.00  0.00           C
ATOM   9918 1C21 POPE3 241     106.946 123.626  63.068  1.00  0.00           C
ATOM   9921 2C21 POPE3 241     107.626 123.806  61.698  1.00  0.00           C
ATOM   9924 3C21 POPE3 241     109.046 124.386  61.768  1.00  0.00           C
ATOM   9927 4C21 POPE3 241     109.146 125.826  62.308  1.00  0.00           C
ATOM   9930 5C21 POPE3 241     108.246 126.876  61.618  1.00  0.00           C
ATOM   9933 6C21 POPE3 241     108.536 127.116  60.128  1.00  0.00           C
ATOM   9936 7C21 POPE3 241     107.746 128.316  59.578  1.00  0.00           C
ATOM   9939 8C21 POPE3 241     107.986 128.606  58.098  1.00  0.00           C
ATOM   9943  C33 POPE3 241     114.196 121.616  71.188  1.00  0.00           C
ATOM   9946  C34 POPE3 241     115.476 121.496  70.338  1.00  0.00           C
ATOM   9949  C35 POPE3 241     115.146 121.086  68.908  1.00  0.00           C
ATOM   9952  C36 POPE3 241     116.386 121.006  68.018  1.00  0.00           C
ATOM   9955  C37 POPE3 241     115.996 120.756  66.558  1.00  0.00           C
ATOM   9958  C38 POPE3 241     117.056 120.036  65.728  1.00  0.00           C
ATOM   9961  C39 POPE3 241     117.216 118.556  66.108  1.00  0.00           C
ATOM   9964 0C31 POPE3 241     118.266 117.836  65.248  1.00  0.00           C
ATOM   9967 1C31 POPE3 241     118.586 116.416  65.748  1.00  0.00           C
ATOM   9970 2C31 POPE3 241     119.556 115.656  64.838  1.00  0.00           C
ATOM   9973 3C31 POPE3 241     121.016 116.126  64.968  1.00  0.00           C
ATOM   9976 4C31 POPE3 241     121.926 115.466  63.928  1.00  0.00           C
ATOM   9979 5C31 POPE3 241     123.406 115.856  64.078  1.00  0.00           C
ATOM   9982 6C31 POPE3 241     124.326 115.076  63.138  1.00  0.00           C
ATOM   9986  NH3 POPE4 242      24.226  39.266  74.948  1.00  0.00           N
ATOM   9990  C12 POPE4 242      23.426  38.596  73.858  1.00  0.00           C
ATOM   9993  C11 POPE4 242      22.436  37.536  74.378  1.00  0.00           C
ATOM   9996  P   POPE4 242      22.276  35.226  73.128  1.00  0.00           P
ATOM   9997  O13 POPE4 242      21.066  34.416  73.378  1.00  0.00           O
ATOM   9998  O14 POPE4 242      23.526  34.976  73.878  1.00  0.00           O
ATOM   9999  O11 POPE4 242      22.736  35.106  71.608  1.00  0.00           O
ATOM  10000  O12 POPE4 242      21.926  36.776  73.268  1.00  0.00           O
ATOM  10001  C1  POPE4 242      21.846  34.836  70.528  1.00  0.00           C
ATOM  10004  C2  POPE4 242      22.146  35.726  69.288  1.00  0.00           C
ATOM  10006  O21 POPE4 242      22.126  34.976  68.058  1.00  0.00           O
ATOM  10007  C21 POPE4 242      23.086  34.086  67.838  1.00  0.00           C
ATOM  10008  O22 POPE4 242      24.076  33.916  68.528  1.00  0.00           O
ATOM  10009  C22 POPE4 242      22.736  33.296  66.568  1.00  0.00           C
ATOM  10012  C3  POPE4 242      23.376  36.686  69.408  1.00  0.00           C
ATOM  10015  O31 POPE4 242      22.996  38.036  69.078  1.00  0.00           O
ATOM  10016  C31 POPE4 242      22.956  38.526  67.838  1.00  0.00           C
ATOM  10017  O32 POPE4 242      22.406  39.596  67.588  1.00  0.00           O
ATOM  10018  C32 POPE4 242      23.636  37.626  66.788  1.00  0.00           C
ATOM  10021  C23 POPE4 242      23.946  32.536  65.958  1.00  0.00           C
ATOM  10024  C24 POPE4 242      23.666  32.046  64.528  1.00  0.00           C
ATOM  10027  C25 POPE4 242      24.276  30.666  64.238  1.00  0.00           C
ATOM  10030  C26 POPE4 242      24.126  30.246  62.778  1.00  0.00           C
ATOM  10033  C27 POPE4 242      24.396  28.746  62.578  1.00  0.00           C
ATOM  10036  C28 POPE4 242      24.146  28.256  61.138  1.00  0.00           C
ATOM  10039  C29 POPE4 242      22.686  28.256  60.778  1.00  0.00           C
ATOM  10041 0C21 POPE4 242      22.096  27.486  59.848  1.00  0.00           C
ATOM  10043 1C21 POPE4 242      22.776  26.496  58.948  1.00  0.00           C
ATOM  10046 2C21 POPE4 242      22.426  25.056  59.348  1.00  0.00           C
ATOM  10049 3C21 POPE4 242      23.036  23.996  58.428  1.00  0.00           C
ATOM  10052 4C21 POPE4 242      22.596  22.586  58.828  1.00  0.00           C
ATOM  10055 5C21 POPE4 242      23.106  21.466  57.908  1.00  0.00           C
ATOM  10058 6C21 POPE4 242      22.756  20.076  58.468  1.00  0.00           C
ATOM  10061 7C21 POPE4 242      22.786  18.976  57.398  1.00  0.00           C
ATOM  10064 8C21 POPE4 242      22.496  17.586  57.948  1.00  0.00           C
ATOM  10068  C33 POPE4 242      23.766  38.256  65.378  1.00  0.00           C
ATOM  10071  C34 POPE4 242      24.126  37.226  64.278  1.00  0.00           C
ATOM  10074  C35 POPE4 242      22.946  36.386  63.748  1.00  0.00           C
ATOM  10077  C36 POPE4 242      23.276  35.576  62.478  1.00  0.00           C
ATOM  10080  C37 POPE4 242      22.036  34.916  61.838  1.00  0.00           C
ATOM  10083  C38 POPE4 242      22.296  34.326  60.438  1.00  0.00           C
ATOM  10086  C39 POPE4 242      22.276  35.386  59.318  1.00  0.00           C
ATOM  10089 0C31 POPE4 242      22.766  34.866  57.958  1.00  0.00           C
ATOM  10092 1C31 POPE4 242      22.476  35.846  56.808  1.00  0.00           C
ATOM  10095 2C31 POPE4 242      23.196  35.496  55.498  1.00  0.00           C
ATOM  10098 3C31 POPE4 242      23.026  36.576  54.418  1.00  0.00           C
ATOM  10101 4C31 POPE4 242      23.926  36.336  53.188  1.00  0.00           C
ATOM  10104 5C31 POPE4 242      23.786  37.456  52.148  1.00  0.00           C
ATOM  10107 6C31 POPE4 242      24.676  37.246  50.908  1.00  0.00           C
ATOM  10111  NH3 POPE5 243      32.586 112.366  77.038  1.00  0.00           N
ATOM  10115  C12 POPE5 243      33.946 112.456  76.398  1.00  0.00           C
ATOM  10118  C11 POPE5 243      34.846 111.416  77.048  1.00  0.00           C
ATOM  10121  P   POPE5 243      34.836 108.806  77.218  1.00  0.00           P
ATOM  10122  O13 POPE5 243      35.256 108.626  78.618  1.00  0.00           O
ATOM  10123  O14 POPE5 243      33.936 107.756  76.688  1.00  0.00           O
ATOM  10124  O11 POPE5 243      36.106 108.956  76.308  1.00  0.00           O
ATOM  10125  O12 POPE5 243      34.126 110.196  77.068  1.00  0.00           O
ATOM  10126  C1  POPE5 243      36.036 109.186  74.908  1.00  0.00           C
ATOM  10129  C2  POPE5 243      36.106 107.856  74.138  1.00  0.00           C
ATOM  10131  O21 POPE5 243      37.286 107.886  73.298  1.00  0.00           O
ATOM  10132  C21 POPE5 243      38.126 106.886  73.508  1.00  0.00           C
ATOM  10133  O22 POPE5 243      37.916 105.946  74.248  1.00  0.00           O
ATOM  10134  C22 POPE5 243      39.406 107.086  72.688  1.00  0.00           C
ATOM  10137  C3  POPE5 243      34.806 107.596  73.328  1.00  0.00           C
ATOM  10140  O31 POPE5 243      34.776 106.266  72.758  1.00  0.00           O
ATOM  10141  C31 POPE5 243      35.406 106.196  71.588  1.00  0.00           C
ATOM  10142  O32 POPE5 243      35.896 107.146  70.998  1.00  0.00           O
ATOM  10143  C32 POPE5 243      35.406 104.776  71.048  1.00  0.00           C
ATOM  10146  C23 POPE5 243      39.356 106.496  71.248  1.00  0.00           C
ATOM  10149  C24 POPE5 243      40.476 107.016  70.328  1.00  0.00           C
ATOM  10152  C25 POPE5 243      40.436 106.406  68.918  1.00  0.00           C
ATOM  10155  C26 POPE5 243      41.666 106.706  68.038  1.00  0.00           C
ATOM  10158  C27 POPE5 243      41.356 106.526  66.538  1.00  0.00           C
ATOM  10161  C28 POPE5 243      42.526 106.866  65.588  1.00  0.00           C
ATOM  10164  C29 POPE5 243      43.356 105.666  65.188  1.00  0.00           C
ATOM  10166 0C21 POPE5 243      43.076 104.806  64.198  1.00  0.00           C
ATOM  10168 1C21 POPE5 243      41.866 104.826  63.278  1.00  0.00           C
ATOM  10171 2C21 POPE5 243      42.256 104.586  61.808  1.00  0.00           C
ATOM  10174 3C21 POPE5 243      41.036 104.556  60.878  1.00  0.00           C
ATOM  10177 4C21 POPE5 243      41.406 104.386  59.398  1.00  0.00           C
ATOM  10180 5C21 POPE5 243      40.196 104.516  58.458  1.00  0.00           C
ATOM  10183 6C21 POPE5 243      40.606 104.696  56.988  1.00  0.00           C
ATOM  10186 7C21 POPE5 243      39.426 104.586  56.008  1.00  0.00           C
ATOM  10189 8C21 POPE5 243      39.866 104.616  54.548  1.00  0.00           C
ATOM  10193  C33 POPE5 243      36.766 104.376  70.418  1.00  0.00           C
ATOM  10196  C34 POPE5 243      36.706 103.066  69.618  1.00  0.00           C
ATOM  10199  C35 POPE5 243      36.186 103.226  68.178  1.00  0.00           C
ATOM  10202  C36 POPE5 243      37.256 103.666  67.168  1.00  0.00           C
ATOM  10205  C37 POPE5 243      36.736 103.726  65.718  1.00  0.00           C
ATOM  10208  C38 POPE5 243      37.856 104.076  64.708  1.00  0.00           C
ATOM  10211  C39 POPE5 243      37.356 104.586  63.348  1.00  0.00           C
ATOM  10214 0C31 POPE5 243      36.906 103.506  62.358  1.00  0.00           C
ATOM  10217 1C31 POPE5 243      36.706 104.106  60.948  1.00  0.00           C
ATOM  10220 2C31 POPE5 243      36.536 103.076  59.818  1.00  0.00           C
ATOM  10223 3C31 POPE5 243      35.086 102.616  59.578  1.00  0.00           C
ATOM  10226 4C31 POPE5 243      34.966 101.746  58.318  1.00  0.00           C
ATOM  10229 5C31 POPE5 243      33.526 101.456  57.868  1.00  0.00           C
ATOM  10232 6C31 POPE5 243      33.436 101.036  56.398  1.00  0.00           C
ATOM  10236  NH3 POPE6 244      49.756   3.196  30.298  1.00  0.00           N
ATOM  10240  C12 POPE6 244      48.866   2.014  30.048  1.00  0.00           C
ATOM  10243  C11 POPE6 244      48.696   1.714  28.548  1.00  0.00           C
ATOM  10246  P   POPE6 244      47.146  -0.396  28.858  1.00  0.00           P
ATOM  10247  O13 POPE6 244      46.036   0.544  29.088  1.00  0.00           O
ATOM  10248  O14 POPE6 244      46.886  -1.556  27.978  1.00  0.00           O
ATOM  10249  O11 POPE6 244      47.666  -0.946  30.228  1.00  0.00           O
ATOM  10250  O12 POPE6 244      48.426   0.344  28.288  1.00  0.00           O
ATOM  10251  C1  POPE6 244      46.786  -1.296  31.298  1.00  0.00           C
ATOM  10254  C2  POPE6 244      46.606  -0.096  32.248  1.00  0.00           C
ATOM  10256  O21 POPE6 244      47.016  -0.466  33.568  1.00  0.00           O
ATOM  10257  C21 POPE6 244      48.296  -0.246  33.818  1.00  0.00           C
ATOM  10258  O22 POPE6 244      49.096   0.244  33.038  1.00  0.00           O
ATOM  10259  C22 POPE6 244      48.556  -0.556  35.278  1.00  0.00           C
ATOM  10262  C3  POPE6 244      45.146   0.424  32.328  1.00  0.00           C
ATOM  10265  O31 POPE6 244      45.016   1.304  33.468  1.00  0.00           O
ATOM  10266  C31 POPE6 244      44.116   0.944  34.368  1.00  0.00           C
ATOM  10267  O32 POPE6 244      43.276   0.074  34.218  1.00  0.00           O
ATOM  10268  C32 POPE6 244      44.286   1.774  35.638  1.00  0.00           C
ATOM  10271  C23 POPE6 244      49.826  -1.396  35.498  1.00  0.00           C
ATOM  10274  C24 POPE6 244      49.776  -2.116  36.848  1.00  0.00           C
ATOM  10277  C25 POPE6 244      49.446  -1.206  38.038  1.00  0.00           C
ATOM  10280  C26 POPE6 244      49.646  -1.926  39.388  1.00  0.00           C
ATOM  10283  C27 POPE6 244      50.096  -0.986  40.518  1.00  0.00           C
ATOM  10286  C28 POPE6 244      50.826  -1.756  41.638  1.00  0.00           C
ATOM  10289  C29 POPE6 244      51.406  -0.816  42.668  1.00  0.00           C
ATOM  10291 0C21 POPE6 244      52.596  -0.946  43.298  1.00  0.00           C
ATOM  10293 1C21 POPE6 244      53.576  -2.076  43.148  1.00  0.00           C
ATOM  10296 2C21 POPE6 244      54.956  -1.776  43.788  1.00  0.00           C
ATOM  10299 3C21 POPE6 244      54.896  -1.586  45.308  1.00  0.00           C
ATOM  10302 4C21 POPE6 244      56.266  -1.476  45.988  1.00  0.00           C
ATOM  10305 5C21 POPE6 244      56.126  -1.176  47.488  1.00  0.00           C
ATOM  10308 6C21 POPE6 244      57.446  -0.986  48.228  1.00  0.00           C
ATOM  10311 7C21 POPE6 244      57.226  -0.796  49.738  1.00  0.00           C
ATOM  10314 8C21 POPE6 244      58.486  -0.426  50.518  1.00  0.00           C
ATOM  10318  C33 POPE6 244      43.446   1.374  36.878  1.00  0.00           C
ATOM  10321  C34 POPE6 244      43.916   2.204  38.088  1.00  0.00           C
ATOM  10324  C35 POPE6 244      43.226   1.884  39.418  1.00  0.00           C
ATOM  10327  C36 POPE6 244      44.066   2.354  40.618  1.00  0.00           C
ATOM  10330  C37 POPE6 244      43.276   2.434  41.928  1.00  0.00           C
ATOM  10333  C38 POPE6 244      44.096   2.984  43.108  1.00  0.00           C
ATOM  10336  C39 POPE6 244      43.196   3.286  44.318  1.00  0.00           C
ATOM  10339 0C31 POPE6 244      43.916   3.986  45.468  1.00  0.00           C
ATOM  10342 1C31 POPE6 244      42.956   4.566  46.508  1.00  0.00           C
ATOM  10345 2C31 POPE6 244      43.666   5.376  47.598  1.00  0.00           C
ATOM  10348 3C31 POPE6 244      42.876   6.606  48.068  1.00  0.00           C
ATOM  10351 4C31 POPE6 244      41.596   6.276  48.828  1.00  0.00           C
ATOM  10354 5C31 POPE6 244      40.876   7.556  49.268  1.00  0.00           C
ATOM  10357 6C31 POPE6 244      39.506   7.316  49.898  1.00  0.00           C
ATOM  10361  NH3 POPE7 245      64.896 117.436  75.018  1.00  0.00           N
ATOM  10365  C12 POPE7 245      63.906 117.026  76.078  1.00  0.00           C
ATOM  10368  C11 POPE7 245      63.826 115.486  76.198  1.00  0.00           C
ATOM  10371  P   POPE7 245      66.006 114.166  75.308  1.00  0.00           P
ATOM  10372  O13 POPE7 245      67.396 114.596  75.548  1.00  0.00           O
ATOM  10373  O14 POPE7 245      65.726 112.716  75.288  1.00  0.00           O
ATOM  10374  O11 POPE7 245      65.526 114.886  73.968  1.00  0.00           O
ATOM  10375  O12 POPE7 245      65.106 114.886  76.388  1.00  0.00           O
ATOM  10376  C1  POPE7 245      66.016 114.326  72.748  1.00  0.00           C
ATOM  10379  C2  POPE7 245      64.906 113.466  72.098  1.00  0.00           C
ATOM  10381  O21 POPE7 245      65.186 113.296  70.688  1.00  0.00           O
ATOM  10382  C21 POPE7 245      66.186 112.436  70.478  1.00  0.00           C
ATOM  10383  O22 POPE7 245      66.776 111.816  71.348  1.00  0.00           O
ATOM  10384  C22 POPE7 245      66.456 112.306  68.988  1.00  0.00           C
ATOM  10387  C3  POPE7 245      63.486 114.086  72.288  1.00  0.00           C
ATOM  10390  O31 POPE7 245      63.326 115.246  71.438  1.00  0.00           O
ATOM  10391  C31 POPE7 245      62.156 115.316  70.818  1.00  0.00           C
ATOM  10392  O32 POPE7 245      61.106 114.826  71.178  1.00  0.00           O
ATOM  10393  C32 POPE7 245      62.396 116.066  69.508  1.00  0.00           C
ATOM  10396  C23 POPE7 245      67.766 113.006  68.568  1.00  0.00           C
ATOM  10399  C24 POPE7 245      67.586 114.496  68.218  1.00  0.00           C
ATOM  10402  C25 POPE7 245      66.636 114.786  67.048  1.00  0.00           C
ATOM  10405  C26 POPE7 245      66.936 114.006  65.758  1.00  0.00           C
ATOM  10408  C27 POPE7 245      66.346 114.666  64.498  1.00  0.00           C
ATOM  10411  C28 POPE7 245      66.706 113.926  63.198  1.00  0.00           C
ATOM  10414  C29 POPE7 245      66.616 114.836  61.988  1.00  0.00           C
ATOM  10416 0C21 POPE7 245      66.136 114.526  60.768  1.00  0.00           C
ATOM  10418 1C21 POPE7 245      65.596 113.186  60.348  1.00  0.00           C
ATOM  10421 2C21 POPE7 245      64.696 113.226  59.098  1.00  0.00           C
ATOM  10424 3C21 POPE7 245      64.336 111.806  58.648  1.00  0.00           C
ATOM  10427 4C21 POPE7 245      63.346 111.756  57.478  1.00  0.00           C
ATOM  10430 5C21 POPE7 245      63.206 110.336  56.908  1.00  0.00           C
ATOM  10433 6C21 POPE7 245      62.256 110.256  55.698  1.00  0.00           C
ATOM  10436 7C21 POPE7 245      62.136 108.836  55.118  1.00  0.00           C
ATOM  10439 8C21 POPE7 245      61.646 108.826  53.668  1.00  0.00           C
ATOM  10443  C33 POPE7 245      61.566 115.496  68.338  1.00  0.00           C
ATOM  10446  C34 POPE7 245      62.326 115.546  67.008  1.00  0.00           C
ATOM  10449  C35 POPE7 245      62.826 116.946  66.628  1.00  0.00           C
ATOM  10452  C36 POPE7 245      63.476 117.006  65.238  1.00  0.00           C
ATOM  10455  C37 POPE7 245      63.406 118.406  64.608  1.00  0.00           C
ATOM  10458  C38 POPE7 245      63.046 118.436  63.118  1.00  0.00           C
ATOM  10461  C39 POPE7 245      64.256 118.536  62.168  1.00  0.00           C
ATOM  10464 0C31 POPE7 245      63.836 118.956  60.748  1.00  0.00           C
ATOM  10467 1C31 POPE7 245      63.306 117.816  59.868  1.00  0.00           C
ATOM  10470 2C31 POPE7 245      62.296 118.306  58.828  1.00  0.00           C
ATOM  10473 3C31 POPE7 245      62.826 119.406  57.888  1.00  0.00           C
ATOM  10476 4C31 POPE7 245      61.706 119.966  56.998  1.00  0.00           C
ATOM  10479 5C31 POPE7 245      62.126 121.196  56.188  1.00  0.00           C
ATOM  10482 6C31 POPE7 245      60.956 121.816  55.428  1.00  0.00           C
ATOM  10486  NH3 POPE8 246      80.896  96.576  29.748  1.00  0.00           N
ATOM  10490  C12 POPE8 246      81.846  97.746  29.688  1.00  0.00           C
ATOM  10493  C11 POPE8 246      81.386  98.896  30.598  1.00  0.00           C
ATOM  10496  P   POPE8 246      83.296  99.506  32.258  1.00  0.00           P
ATOM  10497  O13 POPE8 246      83.676  98.076  32.278  1.00  0.00           O
ATOM  10498  O14 POPE8 246      84.386 100.516  32.298  1.00  0.00           O
ATOM  10499  O11 POPE8 246      82.206  99.786  33.388  1.00  0.00           O
ATOM  10500  O12 POPE8 246      82.486  99.746  30.918  1.00  0.00           O
ATOM  10501  C1  POPE8 246      82.316 100.966  34.218  1.00  0.00           C
ATOM  10504  C2  POPE8 246      80.996 101.356  34.968  1.00  0.00           C
ATOM  10506  O21 POPE8 246      80.836 100.596  36.198  1.00  0.00           O
ATOM  10507  C21 POPE8 246      80.186 101.256  37.178  1.00  0.00           C
ATOM  10508  O22 POPE8 246      79.886 102.436  37.138  1.00  0.00           O
ATOM  10509  C22 POPE8 246      79.876 100.326  38.348  1.00  0.00           C
ATOM  10512  C3  POPE8 246      79.766 101.226  34.008  1.00  0.00           C
ATOM  10515  O31 POPE8 246      78.616 101.986  34.438  1.00  0.00           O
ATOM  10516  C31 POPE8 246      77.746 101.306  35.178  1.00  0.00           C
ATOM  10517  O32 POPE8 246      77.906 100.176  35.608  1.00  0.00           O
ATOM  10518  C32 POPE8 246      76.496 102.136  35.498  1.00  0.00           C
ATOM  10521  C23 POPE8 246      79.356 101.126  39.578  1.00  0.00           C
ATOM  10524  C24 POPE8 246      78.776 100.266  40.708  1.00  0.00           C
ATOM  10527  C25 POPE8 246      79.726 100.036  41.898  1.00  0.00           C
ATOM  10530  C26 POPE8 246      79.716 101.196  42.908  1.00  0.00           C
ATOM  10533  C27 POPE8 246      80.666 100.976  44.098  1.00  0.00           C
ATOM  10536  C28 POPE8 246      80.776 102.196  45.038  1.00  0.00           C
ATOM  10539  C29 POPE8 246      79.526 102.496  45.828  1.00  0.00           C
ATOM  10541 0C21 POPE8 246      79.366 102.436  47.168  1.00  0.00           C
ATOM  10543 1C21 POPE8 246      80.406 101.976  48.158  1.00  0.00           C
ATOM  10546 2C21 POPE8 246      81.296 103.116  48.718  1.00  0.00           C
ATOM  10549 3C21 POPE8 246      80.546 104.046  49.688  1.00  0.00           C
ATOM  10552 4C21 POPE8 246      81.456 105.086  50.358  1.00  0.00           C
ATOM  10555 5C21 POPE8 246      80.666 105.976  51.338  1.00  0.00           C
ATOM  10558 6C21 POPE8 246      81.546 106.866  52.218  1.00  0.00           C
ATOM  10561 7C21 POPE8 246      80.716 107.536  53.328  1.00  0.00           C
ATOM  10564 8C21 POPE8 246      81.456 108.626  54.098  1.00  0.00           C
ATOM  10568  C33 POPE8 246      76.256 102.136  37.018  1.00  0.00           C
ATOM  10571  C34 POPE8 246      74.866 102.626  37.458  1.00  0.00           C
ATOM  10574  C35 POPE8 246      73.746 101.586  37.378  1.00  0.00           C
ATOM  10577  C36 POPE8 246      72.806 101.656  38.608  1.00  0.00           C
ATOM  10580  C37 POPE8 246      71.566 100.766  38.508  1.00  0.00           C
ATOM  10583  C38 POPE8 246      70.506 101.116  39.558  1.00  0.00           C
ATOM  10586  C39 POPE8 246      69.246 100.246  39.398  1.00  0.00           C
ATOM  10589 0C31 POPE8 246      68.366 100.246  40.658  1.00  0.00           C
ATOM  10592 1C31 POPE8 246      66.956  99.756  40.358  1.00  0.00           C
ATOM  10595 2C31 POPE8 246      65.986 100.006  41.528  1.00  0.00           C
ATOM  10598 3C31 POPE8 246      66.186  99.056  42.728  1.00  0.00           C
ATOM  10601 4C31 POPE8 246      66.636  99.786  43.998  1.00  0.00           C
ATOM  10604 5C31 POPE8 246      66.856  98.836  45.188  1.00  0.00           C
ATOM  10607 6C31 POPE8 246      67.356  99.556  46.448  1.00  0.00           C
ATOM  10611  NH3 POPE9 247      31.836  93.396  73.128  1.00  0.00           N
ATOM  10615  C12 POPE9 247      33.186  92.976  73.638  1.00  0.00           C
ATOM  10618  C11 POPE9 247      33.586  91.596  73.078  1.00  0.00           C
ATOM  10621  P   POPE9 247      35.166  89.786  74.098  1.00  0.00           P
ATOM  10622  O13 POPE9 247      35.326  89.776  75.568  1.00  0.00           O
ATOM  10623  O14 POPE9 247      34.216  88.836  73.488  1.00  0.00           O
ATOM  10624  O11 POPE9 247      36.596  89.466  73.518  1.00  0.00           O
ATOM  10625  O12 POPE9 247      34.856  91.246  73.618  1.00  0.00           O
ATOM  10626  C1  POPE9 247      36.846  89.626  72.118  1.00  0.00           C
ATOM  10629  C2  POPE9 247      38.366  89.396  71.828  1.00  0.00           C
ATOM  10631  O21 POPE9 247      38.806  89.986  70.578  1.00  0.00           O
ATOM  10632  C21 POPE9 247      38.816  91.326  70.538  1.00  0.00           C
ATOM  10633  O22 POPE9 247      38.396  92.056  71.418  1.00  0.00           O
ATOM  10634  C22 POPE9 247      39.226  91.766  69.138  1.00  0.00           C
ATOM  10637  C3  POPE9 247      38.716  87.886  71.828  1.00  0.00           C
ATOM  10640  O31 POPE9 247      37.976  87.186  70.798  1.00  0.00           O
ATOM  10641  C31 POPE9 247      38.666  86.346  70.028  1.00  0.00           C
ATOM  10642  O32 POPE9 247      39.806  85.966  70.228  1.00  0.00           O
ATOM  10643  C32 POPE9 247      37.916  86.166  68.728  1.00  0.00           C
ATOM  10646  C23 POPE9 247      39.226  93.306  68.988  1.00  0.00           C
ATOM  10649  C24 POPE9 247      38.986  93.766  67.548  1.00  0.00           C
ATOM  10652  C25 POPE9 247      39.466  95.196  67.298  1.00  0.00           C
ATOM  10655  C26 POPE9 247      40.976  95.326  67.558  1.00  0.00           C
ATOM  10658  C27 POPE9 247      41.636  96.476  66.808  1.00  0.00           C
ATOM  10661  C28 POPE9 247      43.136  96.546  67.138  1.00  0.00           C
ATOM  10664  C29 POPE9 247      43.716  97.816  66.598  1.00  0.00           C
ATOM  10666 0C21 POPE9 247      44.956  97.996  66.128  1.00  0.00           C
ATOM  10668 1C21 POPE9 247      46.046  96.956  66.098  1.00  0.00           C
ATOM  10671 2C21 POPE9 247      47.456  97.586  66.098  1.00  0.00           C
ATOM  10674 3C21 POPE9 247      47.686  98.546  64.918  1.00  0.00           C
ATOM  10677 4C21 POPE9 247      49.006  98.346  64.148  1.00  0.00           C
ATOM  10680 5C21 POPE9 247      49.126  99.256  62.908  1.00  0.00           C
ATOM  10683 6C21 POPE9 247      47.836  99.316  62.078  1.00  0.00           C
ATOM  10686 7C21 POPE9 247      47.966 100.056  60.748  1.00  0.00           C
ATOM  10689 8C21 POPE9 247      46.636 100.066  59.988  1.00  0.00           C
ATOM  10693  C33 POPE9 247      37.466  87.536  68.188  1.00  0.00           C
ATOM  10696  C34 POPE9 247      37.596  87.696  66.668  1.00  0.00           C
ATOM  10699  C35 POPE9 247      39.026  87.996  66.228  1.00  0.00           C
ATOM  10702  C36 POPE9 247      39.106  88.466  64.768  1.00  0.00           C
ATOM  10705  C37 POPE9 247      40.566  88.696  64.348  1.00  0.00           C
ATOM  10708  C38 POPE9 247      40.746  89.216  62.918  1.00  0.00           C
ATOM  10711  C39 POPE9 247      40.236  88.276  61.818  1.00  0.00           C
ATOM  10714 0C31 POPE9 247      40.806  88.636  60.438  1.00  0.00           C
ATOM  10717 1C31 POPE9 247      39.966  88.086  59.278  1.00  0.00           C
ATOM  10720 2C31 POPE9 247      40.566  88.416  57.898  1.00  0.00           C
ATOM  10723 3C31 POPE9 247      39.576  88.156  56.758  1.00  0.00           C
ATOM  10726 4C31 POPE9 247      39.826  89.046  55.538  1.00  0.00           C
ATOM  10729 5C31 POPE9 247      40.956  88.546  54.618  1.00  0.00           C
ATOM  10732 6C31 POPE9 247      41.326  89.566  53.548  1.00  0.00           C
ATOM  10736  NH3 POPE  248     124.586  18.266  72.928  1.00  0.00           N
ATOM  10740  C12 POPE  248     123.416  19.216  72.708  1.00  0.00           C
ATOM  10743  C11 POPE  248     123.866  20.636  72.278  1.00  0.00           C
ATOM  10746  P   POPE  248     122.686  22.996  72.458  1.00  0.00           P
ATOM  10747  O13 POPE  248     121.436  23.636  72.008  1.00  0.00           O
ATOM  10748  O14 POPE  248     122.886  22.956  73.928  1.00  0.00           O
ATOM  10749  O11 POPE  248     123.966  23.646  71.768  1.00  0.00           O
ATOM  10750  O12 POPE  248     122.736  21.476  71.988  1.00  0.00           O
ATOM  10751  C1  POPE  248     123.816  24.296  70.488  1.00  0.00           C
ATOM  10754  C2  POPE  248     123.316  25.766  70.618  1.00  0.00           C
ATOM  10756  O21 POPE  248     121.986  25.796  70.088  1.00  0.00           O
ATOM  10757  C21 POPE  248     121.236  26.846  70.248  1.00  0.00           C
ATOM  10758  O22 POPE  248     121.456  27.816  70.978  1.00  0.00           O
ATOM  10759  C22 POPE  248     120.036  26.736  69.308  1.00  0.00           C
ATOM  10762  C3  POPE  248     124.236  26.816  69.918  1.00  0.00           C
ATOM  10765  O31 POPE  248     123.916  26.996  68.518  1.00  0.00           O
ATOM  10766  C31 POPE  248     124.896  27.426  67.718  1.00  0.00           C
ATOM  10767  O32 POPE  248     126.076  27.456  68.018  1.00  0.00           O
ATOM  10768  C32 POPE  248     124.276  27.896  66.408  1.00  0.00           C
ATOM  10771  C23 POPE  248     119.966  27.946  68.338  1.00  0.00           C
ATOM  10774  C24 POPE  248     119.146  27.616  67.088  1.00  0.00           C
ATOM  10777  C25 POPE  248     119.996  27.006  65.958  1.00  0.00           C
ATOM  10780  C26 POPE  248     119.146  26.716  64.708  1.00  0.00           C
ATOM  10783  C27 POPE  248     120.006  26.486  63.448  1.00  0.00           C
ATOM  10786  C28 POPE  248     119.176  26.256  62.168  1.00  0.00           C
ATOM  10789  C29 POPE  248     118.206  27.376  61.888  1.00  0.00           C
ATOM  10791 0C21 POPE  248     118.416  28.466  61.138  1.00  0.00           C
ATOM  10793 1C21 POPE  248     119.676  28.836  60.398  1.00  0.00           C
ATOM  10796 2C21 POPE  248     120.436  29.976  61.098  1.00  0.00           C
ATOM  10799 3C21 POPE  248     119.756  31.356  61.018  1.00  0.00           C
ATOM  10802 4C21 POPE  248     120.566  32.416  61.798  1.00  0.00           C
ATOM  10805 5C21 POPE  248     120.076  33.866  61.608  1.00  0.00           C
ATOM  10808 6C21 POPE  248     120.696  34.546  60.388  1.00  0.00           C
ATOM  10811 7C21 POPE  248     120.376  36.046  60.288  1.00  0.00           C
ATOM  10814 8C21 POPE  248     121.186  36.746  59.198  1.00  0.00           C
ATOM  10818  C33 POPE  248     124.656  27.086  65.148  1.00  0.00           C
ATOM  10821  C34 POPE  248     123.876  27.636  63.958  1.00  0.00           C
ATOM  10824  C35 POPE  248     124.316  27.036  62.618  1.00  0.00           C
ATOM  10827  C36 POPE  248     123.856  27.916  61.448  1.00  0.00           C
ATOM  10830  C37 POPE  248     124.156  27.266  60.098  1.00  0.00           C
ATOM  10833  C38 POPE  248     123.846  28.186  58.908  1.00  0.00           C
ATOM  10836  C39 POPE  248     123.976  27.446  57.578  1.00  0.00           C
ATOM  10839 0C31 POPE  248     122.806  26.496  57.288  1.00  0.00           C
ATOM  10842 1C31 POPE  248     122.966  25.646  56.018  1.00  0.00           C
ATOM  10845 2C31 POPE  248     124.116  24.606  56.088  1.00  0.00           C
ATOM  10848 3C31 POPE  248     125.466  25.056  55.498  1.00  0.00           C
ATOM  10851 4C31 POPE  248     125.416  25.316  53.988  1.00  0.00           C
ATOM  10854 5C31 POPE  248     126.786  25.696  53.418  1.00  0.00           C
ATOM  10857 6C31 POPE  248     126.776  25.856  51.898  1.00  0.00           C
ATOM  10861  NH3 POPE  249      15.346  81.156  28.888  1.00  0.00           N
ATOM  10865  C12 POPE  249      16.356  82.046  28.208  1.00  0.00           C
ATOM  10868  C11 POPE  249      16.056  83.556  28.408  1.00  0.00           C
ATOM  10871  P   POPE  249      13.746  84.196  29.488  1.00  0.00           P
ATOM  10872  O13 POPE  249      14.186  85.446  30.118  1.00  0.00           O
ATOM  10873  O14 POPE  249      12.326  84.116  29.118  1.00  0.00           O
ATOM  10874  O11 POPE  249      14.086  82.966  30.438  1.00  0.00           O
ATOM  10875  O12 POPE  249      14.656  83.856  28.238  1.00  0.00           O
ATOM  10876  C1  POPE  249      13.216  82.676  31.538  1.00  0.00           C
ATOM  10879  C2  POPE  249      13.216  83.786  32.638  1.00  0.00           C
ATOM  10881  O21 POPE  249      13.876  83.376  33.848  1.00  0.00           O
ATOM  10882  C21 POPE  249      13.356  82.366  34.498  1.00  0.00           C
ATOM  10883  O22 POPE  249      12.406  81.686  34.168  1.00  0.00           O
ATOM  10884  C22 POPE  249      14.206  82.136  35.748  1.00  0.00           C
ATOM  10887  C3  POPE  249      11.806  84.406  32.908  1.00  0.00           C
ATOM  10890  O31 POPE  249      12.006  85.626  33.648  1.00  0.00           O
ATOM  10891  C31 POPE  249      11.016  86.486  33.748  1.00  0.00           C
ATOM  10892  O32 POPE  249       9.836  86.286  33.518  1.00  0.00           O
ATOM  10893  C32 POPE  249      11.616  87.846  34.128  1.00  0.00           C
ATOM  10896  C23 POPE  249      13.406  81.446  36.888  1.00  0.00           C
ATOM  10899  C24 POPE  249      14.306  80.596  37.788  1.00  0.00           C
ATOM  10902  C25 POPE  249      13.646  80.176  39.108  1.00  0.00           C
ATOM  10905  C26 POPE  249      13.586  81.306  40.138  1.00  0.00           C
ATOM  10908  C27 POPE  249      12.866  80.876  41.428  1.00  0.00           C
ATOM  10911  C28 POPE  249      12.506  82.056  42.358  1.00  0.00           C
ATOM  10914  C29 POPE  249      13.706  82.746  42.948  1.00  0.00           C
ATOM  10916 0C21 POPE  249      13.656  83.766  43.828  1.00  0.00           C
ATOM  10918 1C21 POPE  249      12.416  84.386  44.418  1.00  0.00           C
ATOM  10921 2C21 POPE  249      12.456  84.376  45.958  1.00  0.00           C
ATOM  10924 3C21 POPE  249      12.496  82.966  46.548  1.00  0.00           C
ATOM  10927 4C21 POPE  249      12.316  82.946  48.078  1.00  0.00           C
ATOM  10930 5C21 POPE  249      12.096  81.526  48.618  1.00  0.00           C
ATOM  10933 6C21 POPE  249      11.996  81.486  50.148  1.00  0.00           C
ATOM  10936 7C21 POPE  249      11.586  80.096  50.668  1.00  0.00           C
ATOM  10939 8C21 POPE  249      11.726  79.966  52.178  1.00  0.00           C
ATOM  10943  C33 POPE  249      10.736  88.716  35.048  1.00  0.00           C
ATOM  10946  C34 POPE  249      11.566  89.876  35.618  1.00  0.00           C
ATOM  10949  C35 POPE  249      10.766  90.826  36.518  1.00  0.00           C
ATOM  10952  C36 POPE  249      11.666  91.716  37.398  1.00  0.00           C
ATOM  10955  C37 POPE  249      12.116  93.046  36.798  1.00  0.00           C
ATOM  10958  C38 POPE  249      13.176  93.766  37.648  1.00  0.00           C
ATOM  10961  C39 POPE  249      12.966  93.716  39.178  1.00  0.00           C
ATOM  10964 0C31 POPE  249      13.996  94.566  39.948  1.00  0.00           C
ATOM  10967 1C31 POPE  249      14.206  94.146  41.408  1.00  0.00           C
ATOM  10970 2C31 POPE  249      12.976  94.346  42.308  1.00  0.00           C
ATOM  10973 3C31 POPE  249      13.116  93.726  43.708  1.00  0.00           C
ATOM  10976 4C31 POPE  249      14.276  94.276  44.548  1.00  0.00           C
ATOM  10979 5C31 POPE  249      14.216  93.776  45.998  1.00  0.00           C
ATOM  10982 6C31 POPE  249      15.356  94.286  46.878  1.00  0.00           C
ATOM  10986  NH3 POPE  250      16.606  25.326  35.548  1.00  0.00           N
ATOM  10990  C12 POPE  250      15.416  25.836  34.778  1.00  0.00           C
ATOM  10993  C11 POPE  250      15.296  27.366  34.878  1.00  0.00           C
ATOM  10996  P   POPE  250      14.506  29.256  33.268  1.00  0.00           P
ATOM  10997  O13 POPE  250      15.566  29.286  32.238  1.00  0.00           O
ATOM  10998  O14 POPE  250      13.146  29.696  32.858  1.00  0.00           O
ATOM  10999  O11 POPE  250      14.986  30.036  34.538  1.00  0.00           O
ATOM  11000  O12 POPE  250      14.406  27.806  33.858  1.00  0.00           O
ATOM  11001  C1  POPE  250      14.576  31.346  34.908  1.00  0.00           C
ATOM  11004  C2  POPE  250      14.416  31.436  36.438  1.00  0.00           C
ATOM  11006  O21 POPE  250      14.146  32.806  36.798  1.00  0.00           O
ATOM  11007  C21 POPE  250      13.696  33.006  38.028  1.00  0.00           C
ATOM  11008  O22 POPE  250      13.636  32.186  38.918  1.00  0.00           O
ATOM  11009  C22 POPE  250      13.166  34.446  38.038  1.00  0.00           C
ATOM  11012  C3  POPE  250      15.646  30.846  37.178  1.00  0.00           C
ATOM  11015  O31 POPE  250      15.236  29.696  37.938  1.00  0.00           O
ATOM  11016  C31 POPE  250      15.786  29.606  39.138  1.00  0.00           C
ATOM  11017  O32 POPE  250      16.526  30.426  39.658  1.00  0.00           O
ATOM  11018  C32 POPE  250      15.286  28.336  39.818  1.00  0.00           C
ATOM  11021  C23 POPE  250      12.466  34.966  39.308  1.00  0.00           C
ATOM  11024  C24 POPE  250      11.106  34.326  39.628  1.00  0.00           C
ATOM  11027  C25 POPE  250      10.386  35.136  40.718  1.00  0.00           C
ATOM  11030  C26 POPE  250       9.456  34.316  41.628  1.00  0.00           C
ATOM  11033  C27 POPE  250       9.386  34.896  43.048  1.00  0.00           C
ATOM  11036  C28 POPE  250       8.386  34.136  43.918  1.00  0.00           C
ATOM  11039  C29 POPE  250       8.476  34.576  45.358  1.00  0.00           C
ATOM  11041 0C21 POPE  250       7.496  34.996  46.168  1.00  0.00           C
ATOM  11043 1C21 POPE  250       6.026  35.126  45.868  1.00  0.00           C
ATOM  11046 2C21 POPE  250       5.176  34.076  46.618  1.00  0.00           C
ATOM  11049 3C21 POPE  250       5.556  33.866  48.098  1.00  0.00           C
ATOM  11052 4C21 POPE  250       4.506  33.106  48.918  1.00  0.00           C
ATOM  11055 5C21 POPE  250       3.996  31.796  48.288  1.00  0.00           C
ATOM  11058 6C21 POPE  250       5.066  30.716  48.058  1.00  0.00           C
ATOM  11061 7C21 POPE  250       4.486  29.476  47.368  1.00  0.00           C
ATOM  11064 8C21 POPE  250       5.456  28.286  47.298  1.00  0.00           C
ATOM  11068  C33 POPE  250      16.436  27.416  40.258  1.00  0.00           C
ATOM  11071  C34 POPE  250      15.946  26.226  41.098  1.00  0.00           C
ATOM  11074  C35 POPE  250      15.306  26.586  42.458  1.00  0.00           C
ATOM  11077  C36 POPE  250      16.286  27.266  43.428  1.00  0.00           C
ATOM  11080  C37 POPE  250      15.646  27.626  44.788  1.00  0.00           C
ATOM  11083  C38 POPE  250      16.396  27.066  46.008  1.00  0.00           C
ATOM  11086  C39 POPE  250      16.296  25.536  46.118  1.00  0.00           C
ATOM  11089 0C31 POPE  250      16.786  25.006  47.478  1.00  0.00           C
ATOM  11092 1C31 POPE  250      16.746  23.476  47.558  1.00  0.00           C
ATOM  11095 2C31 POPE  250      17.616  22.896  48.678  1.00  0.00           C
ATOM  11098 3C31 POPE  250      19.086  22.736  48.268  1.00  0.00           C
ATOM  11101 4C31 POPE  250      19.926  22.026  49.338  1.00  0.00           C
ATOM  11104 5C31 POPE  250      21.336  21.676  48.838  1.00  0.00           C
ATOM  11107 6C31 POPE  250      22.156  20.886  49.848  1.00  0.00           C
ATOM  11111  NH3 POPE  251      15.346  12.706  72.778  1.00  0.00           N
ATOM  11115  C12 POPE  251      13.976  12.796  73.398  1.00  0.00           C
ATOM  11118  C11 POPE  251      13.036  13.706  72.598  1.00  0.00           C
ATOM  11121  P   POPE  251      10.496  13.456  71.938  1.00  0.00           P
ATOM  11122  O13 POPE  251      10.006  12.096  71.648  1.00  0.00           O
ATOM  11123  O14 POPE  251       9.476  14.456  72.318  1.00  0.00           O
ATOM  11124  O11 POPE  251      11.216  13.946  70.608  1.00  0.00           O
ATOM  11125  O12 POPE  251      11.696  13.426  72.988  1.00  0.00           O
ATOM  11126  C1  POPE  251      10.436  14.836  69.798  1.00  0.00           C
ATOM  11129  C2  POPE  251       9.196  14.136  69.148  1.00  0.00           C
ATOM  11131  O21 POPE  251       9.566  13.146  68.178  1.00  0.00           O
ATOM  11132  C21 POPE  251      10.096  13.536  67.038  1.00  0.00           C
ATOM  11133  O22 POPE  251      10.376  14.676  66.728  1.00  0.00           O
ATOM  11134  C22 POPE  251      10.326  12.316  66.138  1.00  0.00           C
ATOM  11137  C3  POPE  251       8.226  15.196  68.598  1.00  0.00           C
ATOM  11140  O31 POPE  251       7.286  14.666  67.638  1.00  0.00           O
ATOM  11141  C31 POPE  251       6.306  14.006  68.248  1.00  0.00           C
ATOM  11142  O32 POPE  251       6.066  14.036  69.448  1.00  0.00           O
ATOM  11143  C32 POPE  251       5.606  13.136  67.218  1.00  0.00           C
ATOM  11146  C23 POPE  251      10.226  12.676  64.638  1.00  0.00           C
ATOM  11149  C24 POPE  251      10.276  11.426  63.768  1.00  0.00           C
ATOM  11152  C25 POPE  251      10.266  11.696  62.268  1.00  0.00           C
ATOM  11155  C26 POPE  251      11.666  11.986  61.718  1.00  0.00           C
ATOM  11158  C27 POPE  251      11.726  11.896  60.188  1.00  0.00           C
ATOM  11161  C28 POPE  251      13.146  11.706  59.618  1.00  0.00           C
ATOM  11164  C29 POPE  251      13.806  10.416  60.058  1.00  0.00           C
ATOM  11166 0C21 POPE  251      13.956   9.286  59.348  1.00  0.00           C
ATOM  11168 1C21 POPE  251      13.486   9.006  57.938  1.00  0.00           C
ATOM  11171 2C21 POPE  251      14.186   9.786  56.808  1.00  0.00           C
ATOM  11174 3C21 POPE  251      14.146   9.006  55.488  1.00  0.00           C
ATOM  11177 4C21 POPE  251      14.866   9.706  54.318  1.00  0.00           C
ATOM  11180 5C21 POPE  251      14.166  10.976  53.828  1.00  0.00           C
ATOM  11183 6C21 POPE  251      14.866  11.586  52.608  1.00  0.00           C
ATOM  11186 7C21 POPE  251      14.416  13.026  52.318  1.00  0.00           C
ATOM  11189 8C21 POPE  251      14.966  13.586  50.998  1.00  0.00           C
ATOM  11193  C33 POPE  251       6.506  11.986  66.718  1.00  0.00           C
ATOM  11196  C34 POPE  251       6.736  12.036  65.208  1.00  0.00           C
ATOM  11199  C35 POPE  251       5.516  11.586  64.408  1.00  0.00           C
ATOM  11202  C36 POPE  251       5.816  11.526  62.908  1.00  0.00           C
ATOM  11205  C37 POPE  251       4.676  10.926  62.078  1.00  0.00           C
ATOM  11208  C38 POPE  251       5.046  10.896  60.598  1.00  0.00           C
ATOM  11211  C39 POPE  251       4.016  10.216  59.688  1.00  0.00           C
ATOM  11214 0C31 POPE  251       4.286  10.616  58.228  1.00  0.00           C
ATOM  11217 1C31 POPE  251       3.476   9.826  57.198  1.00  0.00           C
ATOM  11220 2C31 POPE  251       3.706  10.366  55.768  1.00  0.00           C
ATOM  11223 3C31 POPE  251       3.706   9.266  54.698  1.00  0.00           C
ATOM  11226 4C31 POPE  251       2.336   8.606  54.508  1.00  0.00           C
ATOM  11229 5C31 POPE  251       2.426   7.216  53.858  1.00  0.00           C
ATOM  11232 6C31 POPE  251       1.096   6.506  53.628  1.00  0.00           C
ATOM  11236  NH3 POPE  252      74.936  16.046  73.138  1.00  0.00           N
ATOM  11240  C12 POPE  252      73.926  15.136  73.768  1.00  0.00           C
ATOM  11243  C11 POPE  252      74.496  13.696  73.838  1.00  0.00           C
ATOM  11246  P   POPE  252      74.526  13.126  71.268  1.00  0.00           P
ATOM  11247  O13 POPE  252      73.056  13.156  71.408  1.00  0.00           O
ATOM  11248  O14 POPE  252      75.146  11.996  70.578  1.00  0.00           O
ATOM  11249  O11 POPE  252      75.006  14.476  70.598  1.00  0.00           O
ATOM  11250  O12 POPE  252      75.236  13.346  72.668  1.00  0.00           O
ATOM  11251  C1  POPE  252      75.466  14.476  69.228  1.00  0.00           C
ATOM  11254  C2  POPE  252      77.016  14.266  69.108  1.00  0.00           C
ATOM  11256  O21 POPE  252      77.666  15.276  68.318  1.00  0.00           O
ATOM  11257  C21 POPE  252      77.336  15.426  67.038  1.00  0.00           C
ATOM  11258  O22 POPE  252      76.356  14.956  66.498  1.00  0.00           O
ATOM  11259  C22 POPE  252      78.436  16.266  66.348  1.00  0.00           C
ATOM  11262  C3  POPE  252      77.476  12.846  68.648  1.00  0.00           C
ATOM  11265  O31 POPE  252      78.916  12.746  68.628  1.00  0.00           O
ATOM  11266  C31 POPE  252      79.476  12.936  67.438  1.00  0.00           C
ATOM  11267  O32 POPE  252      78.876  12.996  66.378  1.00  0.00           O
ATOM  11268  C32 POPE  252      80.976  13.216  67.578  1.00  0.00           C
ATOM  11271  C23 POPE  252      78.466  16.136  64.808  1.00  0.00           C
ATOM  11274  C24 POPE  252      79.616  16.936  64.158  1.00  0.00           C
ATOM  11277  C25 POPE  252      79.486  17.036  62.628  1.00  0.00           C
ATOM  11280  C26 POPE  252      80.786  17.496  61.938  1.00  0.00           C
ATOM  11283  C27 POPE  252      80.746  17.336  60.408  1.00  0.00           C
ATOM  11286  C28 POPE  252      82.046  17.826  59.728  1.00  0.00           C
ATOM  11289  C29 POPE  252      82.156  17.356  58.298  1.00  0.00           C
ATOM  11291 0C21 POPE  252      82.476  18.086  57.218  1.00  0.00           C
ATOM  11293 1C21 POPE  252      82.846  19.546  57.178  1.00  0.00           C
ATOM  11296 2C21 POPE  252      84.306  19.746  56.738  1.00  0.00           C
ATOM  11299 3C21 POPE  252      85.336  19.186  57.738  1.00  0.00           C
ATOM  11302 4C21 POPE  252      86.696  18.946  57.088  1.00  0.00           C
ATOM  11305 5C21 POPE  252      87.686  18.236  58.028  1.00  0.00           C
ATOM  11308 6C21 POPE  252      88.726  17.456  57.218  1.00  0.00           C
ATOM  11311 7C21 POPE  252      89.846  16.846  58.058  1.00  0.00           C
ATOM  11314 8C21 POPE  252      90.746  15.926  57.238  1.00  0.00           C
ATOM  11318  C33 POPE  252      81.626  13.646  66.238  1.00  0.00           C
ATOM  11321  C34 POPE  252      82.866  14.536  66.438  1.00  0.00           C
ATOM  11324  C35 POPE  252      83.356  15.206  65.138  1.00  0.00           C
ATOM  11327  C36 POPE  252      83.696  14.226  63.998  1.00  0.00           C
ATOM  11330  C37 POPE  252      84.236  14.946  62.758  1.00  0.00           C
ATOM  11333  C38 POPE  252      84.626  13.986  61.618  1.00  0.00           C
ATOM  11336  C39 POPE  252      85.326  14.706  60.458  1.00  0.00           C
ATOM  11339 0C31 POPE  252      85.726  13.766  59.308  1.00  0.00           C
ATOM  11342 1C31 POPE  252      86.606  14.476  58.268  1.00  0.00           C
ATOM  11345 2C31 POPE  252      87.186  13.536  57.188  1.00  0.00           C
ATOM  11348 3C31 POPE  252      86.456  13.556  55.828  1.00  0.00           C
ATOM  11351 4C31 POPE  252      85.026  13.016  55.868  1.00  0.00           C
ATOM  11354 5C31 POPE  252      84.406  12.876  54.468  1.00  0.00           C
ATOM  11357 6C31 POPE  252      83.036  12.196  54.478  1.00  0.00           C
ATOM  11361  NH3 POPE  253       7.596  62.816  29.958  1.00  0.00           N
ATOM  11365  C12 POPE  253       6.706  63.986  29.598  1.00  0.00           C
ATOM  11368  C11 POPE  253       5.806  64.436  30.778  1.00  0.00           C
ATOM  11371  P   POPE  253       3.836  65.646  29.478  1.00  0.00           P
ATOM  11372  O13 POPE  253       2.366  65.606  29.608  1.00  0.00           O
ATOM  11373  O14 POPE  253       4.346  65.336  28.128  1.00  0.00           O
ATOM  11374  O11 POPE  253       4.396  67.006  30.038  1.00  0.00           O
ATOM  11375  O12 POPE  253       4.426  64.536  30.428  1.00  0.00           O
ATOM  11376  C1  POPE  253       3.736  67.696  31.098  1.00  0.00           C
ATOM  11379  C2  POPE  253       4.246  67.216  32.498  1.00  0.00           C
ATOM  11381  O21 POPE  253       3.416  67.686  33.578  1.00  0.00           O
ATOM  11382  C21 POPE  253       3.336  68.996  33.748  1.00  0.00           C
ATOM  11383  O22 POPE  253       3.886  69.836  33.068  1.00  0.00           O
ATOM  11384  C22 POPE  253       2.486  69.326  34.978  1.00  0.00           C
ATOM  11387  C3  POPE  253       5.756  67.526  32.708  1.00  0.00           C
ATOM  11390  O31 POPE  253       6.376  66.586  33.628  1.00  0.00           O
ATOM  11391  C31 POPE  253       6.246  66.876  34.918  1.00  0.00           C
ATOM  11392  O32 POPE  253       5.866  67.936  35.368  1.00  0.00           O
ATOM  11393  C32 POPE  253       6.656  65.676  35.748  1.00  0.00           C
ATOM  11396  C23 POPE  253       3.186  68.926  36.298  1.00  0.00           C
ATOM  11399  C24 POPE  253       2.466  69.456  37.538  1.00  0.00           C
ATOM  11402  C25 POPE  253       2.546  70.986  37.628  1.00  0.00           C
ATOM  11405  C26 POPE  253       2.176  71.516  39.008  1.00  0.00           C
ATOM  11408  C27 POPE  253       2.176  73.046  39.018  1.00  0.00           C
ATOM  11411  C28 POPE  253       2.066  73.626  40.438  1.00  0.00           C
ATOM  11414  C29 POPE  253       0.806  73.156  41.108  1.00  0.00           C
ATOM  11416 0C21 POPE  253       0.676  72.856  42.408  1.00  0.00           C
ATOM  11418 1C21 POPE  253       1.746  72.956  43.458  1.00  0.00           C
ATOM  11421 2C21 POPE  253       1.176  73.326  44.838  1.00  0.00           C
ATOM  11424 3C21 POPE  253       2.056  72.746  45.948  1.00  0.00           C
ATOM  11427 4C21 POPE  253       1.566  73.056  47.368  1.00  0.00           C
ATOM  11430 5C21 POPE  253       2.476  72.416  48.428  1.00  0.00           C
ATOM  11433 6C21 POPE  253       2.326  70.896  48.498  1.00  0.00           C
ATOM  11436 7C21 POPE  253       3.346  70.236  49.428  1.00  0.00           C
ATOM  11439 8C21 POPE  253       3.176  68.726  49.468  1.00  0.00           C
ATOM  11443  C33 POPE  253       8.186  65.536  35.778  1.00  0.00           C
ATOM  11446  C34 POPE  253       8.676  64.466  36.768  1.00  0.00           C
ATOM  11449  C35 POPE  253       8.566  64.886  38.248  1.00  0.00           C
ATOM  11452  C36 POPE  253       9.076  63.796  39.208  1.00  0.00           C
ATOM  11455  C37 POPE  253       9.126  64.226  40.688  1.00  0.00           C
ATOM  11458  C38 POPE  253       9.986  63.276  41.538  1.00  0.00           C
ATOM  11461  C39 POPE  253       9.486  61.826  41.518  1.00  0.00           C
ATOM  11464 0C31 POPE  253      10.266  60.876  42.428  1.00  0.00           C
ATOM  11467 1C31 POPE  253       9.556  59.516  42.558  1.00  0.00           C
ATOM  11470 2C31 POPE  253      10.526  58.356  42.788  1.00  0.00           C
ATOM  11473 3C31 POPE  253       9.876  56.976  42.598  1.00  0.00           C
ATOM  11476 4C31 POPE  253       9.116  56.426  43.808  1.00  0.00           C
ATOM  11479 5C31 POPE  253       8.356  55.146  43.448  1.00  0.00           C
ATOM  11482 6C31 POPE  253       7.806  54.376  44.648  1.00  0.00           C
ATOM  11486  NH3 POPE  254      58.426   8.836  73.168  1.00  0.00           N
ATOM  11490  C12 POPE  254      57.906   7.486  72.808  1.00  0.00           C
ATOM  11493  C11 POPE  254      57.006   6.956  73.908  1.00  0.00           C
ATOM  11496  P   POPE  254      56.376   4.546  74.558  1.00  0.00           P
ATOM  11497  O13 POPE  254      57.466   4.696  75.558  1.00  0.00           O
ATOM  11498  O14 POPE  254      54.996   4.646  75.078  1.00  0.00           O
ATOM  11499  O11 POPE  254      56.536   3.216  73.738  1.00  0.00           O
ATOM  11500  O12 POPE  254      56.576   5.676  73.498  1.00  0.00           O
ATOM  11501  C1  POPE  254      56.896   3.216  72.348  1.00  0.00           C
ATOM  11504  C2  POPE  254      55.646   3.044  71.438  1.00  0.00           C
ATOM  11506  O21 POPE  254      55.986   2.444  70.168  1.00  0.00           O
ATOM  11507  C21 POPE  254      56.786   3.124  69.368  1.00  0.00           C
ATOM  11508  O22 POPE  254      57.316   4.196  69.588  1.00  0.00           O
ATOM  11509  C22 POPE  254      56.996   2.334  68.058  1.00  0.00           C
ATOM  11512  C3  POPE  254      54.816   4.366  71.308  1.00  0.00           C
ATOM  11515  O31 POPE  254      53.716   4.196  70.408  1.00  0.00           O
ATOM  11516  C31 POPE  254      52.516   4.546  70.818  1.00  0.00           C
ATOM  11517  O32 POPE  254      52.216   5.076  71.878  1.00  0.00           O
ATOM  11518  C32 POPE  254      51.486   4.116  69.758  1.00  0.00           C
ATOM  11521  C23 POPE  254      56.686   3.186  66.798  1.00  0.00           C
ATOM  11524  C24 POPE  254      56.226   2.374  65.568  1.00  0.00           C
ATOM  11527  C25 POPE  254      57.336   2.084  64.548  1.00  0.00           C
ATOM  11530  C26 POPE  254      56.776   1.604  63.198  1.00  0.00           C
ATOM  11533  C27 POPE  254      57.856   1.344  62.128  1.00  0.00           C
ATOM  11536  C28 POPE  254      57.286   1.214  60.698  1.00  0.00           C
ATOM  11539  C29 POPE  254      56.496  -0.046  60.448  1.00  0.00           C
ATOM  11541 0C21 POPE  254      55.676  -0.276  59.398  1.00  0.00           C
ATOM  11543 1C21 POPE  254      55.386   0.684  58.268  1.00  0.00           C
ATOM  11546 2C21 POPE  254      56.096   0.314  56.938  1.00  0.00           C
ATOM  11549 3C21 POPE  254      57.626   0.244  57.038  1.00  0.00           C
ATOM  11552 4C21 POPE  254      58.336  -0.086  55.718  1.00  0.00           C
ATOM  11555 5C21 POPE  254      57.856  -1.396  55.068  1.00  0.00           C
ATOM  11558 6C21 POPE  254      58.866  -1.966  54.068  1.00  0.00           C
ATOM  11561 7C21 POPE  254      58.336  -3.216  53.358  1.00  0.00           C
ATOM  11564 8C21 POPE  254      59.356  -3.876  52.428  1.00  0.00           C
ATOM  11568  C33 POPE  254      51.806   4.576  68.318  1.00  0.00           C
ATOM  11571  C34 POPE  254      52.876   3.746  67.568  1.00  0.00           C
ATOM  11574  C35 POPE  254      52.506   2.274  67.378  1.00  0.00           C
ATOM  11577  C36 POPE  254      51.066   2.114  66.878  1.00  0.00           C
ATOM  11580  C37 POPE  254      50.786   0.784  66.198  1.00  0.00           C
ATOM  11583  C38 POPE  254      49.286   0.594  65.908  1.00  0.00           C
ATOM  11586  C39 POPE  254      48.686   1.654  64.968  1.00  0.00           C
ATOM  11589 0C31 POPE  254      49.056   1.404  63.498  1.00  0.00           C
ATOM  11592 1C31 POPE  254      47.826   1.004  62.678  1.00  0.00           C
ATOM  11595 2C31 POPE  254      48.156   0.494  61.278  1.00  0.00           C
ATOM  11598 3C31 POPE  254      46.946  -0.226  60.668  1.00  0.00           C
ATOM  11601 4C31 POPE  254      47.266  -0.956  59.358  1.00  0.00           C
ATOM  11604 5C31 POPE  254      46.616  -2.346  59.318  1.00  0.00           C
ATOM  11607 6C31 POPE  254      46.926  -3.136  58.048  1.00  0.00           C
ATOM  11611  NH3 POPE  255      96.476 111.346  77.068  1.00  0.00           N
ATOM  11615  C12 POPE  255      95.606 110.336  77.758  1.00  0.00           C
ATOM  11618  C11 POPE  255      94.146 110.806  77.768  1.00  0.00           C
ATOM  11621  P   POPE  255      92.066 110.926  76.218  1.00  0.00           P
ATOM  11622  O13 POPE  255      91.326 109.796  76.798  1.00  0.00           O
ATOM  11623  O14 POPE  255      91.666 112.276  76.668  1.00  0.00           O
ATOM  11624  O11 POPE  255      91.986 110.826  74.648  1.00  0.00           O
ATOM  11625  O12 POPE  255      93.626 110.746  76.448  1.00  0.00           O
ATOM  11626  C1  POPE  255      92.646 109.746  73.958  1.00  0.00           C
ATOM  11629  C2  POPE  255      91.716 109.286  72.808  1.00  0.00           C
ATOM  11631  O21 POPE  255      92.306 108.256  71.978  1.00  0.00           O
ATOM  11632  C21 POPE  255      93.346 108.546  71.208  1.00  0.00           C
ATOM  11633  O22 POPE  255      93.946 109.596  71.168  1.00  0.00           O
ATOM  11634  C22 POPE  255      93.656 107.296  70.358  1.00  0.00           C
ATOM  11637  C3  POPE  255      91.216 110.516  72.008  1.00  0.00           C
ATOM  11640  O31 POPE  255      90.416 110.146  70.858  1.00  0.00           O
ATOM  11641  C31 POPE  255      89.806 111.196  70.318  1.00  0.00           C
ATOM  11642  O32 POPE  255      89.726 112.306  70.808  1.00  0.00           O
ATOM  11643  C32 POPE  255      89.286 110.816  68.938  1.00  0.00           C
ATOM  11646  C23 POPE  255      94.746 107.546  69.298  1.00  0.00           C
ATOM  11649  C24 POPE  255      94.416 107.006  67.898  1.00  0.00           C
ATOM  11652  C25 POPE  255      95.186 107.816  66.848  1.00  0.00           C
ATOM  11655  C26 POPE  255      95.026 107.376  65.388  1.00  0.00           C
ATOM  11658  C27 POPE  255      94.836 108.596  64.468  1.00  0.00           C
ATOM  11661  C28 POPE  255      95.416 108.446  63.058  1.00  0.00           C
ATOM  11664  C29 POPE  255      96.926 108.356  63.078  1.00  0.00           C
ATOM  11666 0C21 POPE  255      97.736 108.076  62.038  1.00  0.00           C
ATOM  11668 1C21 POPE  255      97.296 107.756  60.628  1.00  0.00           C
ATOM  11671 2C21 POPE  255      98.026 106.546  60.028  1.00  0.00           C
ATOM  11674 3C21 POPE  255      97.446 106.186  58.648  1.00  0.00           C
ATOM  11677 4C21 POPE  255      98.246 105.126  57.878  1.00  0.00           C
ATOM  11680 5C21 POPE  255      97.876 103.676  58.228  1.00  0.00           C
ATOM  11683 6C21 POPE  255      98.386 102.686  57.158  1.00  0.00           C
ATOM  11686 7C21 POPE  255      98.056 101.216  57.478  1.00  0.00           C
ATOM  11689 8C21 POPE  255      98.886 100.226  56.648  1.00  0.00           C
ATOM  11693  C33 POPE  255      90.076 111.576  67.848  1.00  0.00           C
ATOM  11696  C34 POPE  255      90.206 110.796  66.538  1.00  0.00           C
ATOM  11699  C35 POPE  255      88.856 110.416  65.898  1.00  0.00           C
ATOM  11702  C36 POPE  255      89.066 109.816  64.498  1.00  0.00           C
ATOM  11705  C37 POPE  255      87.756 109.626  63.718  1.00  0.00           C
ATOM  11708  C38 POPE  255      87.976 109.506  62.198  1.00  0.00           C
ATOM  11711  C39 POPE  255      88.466 110.826  61.578  1.00  0.00           C
ATOM  11714 0C31 POPE  255      88.516 110.856  60.048  1.00  0.00           C
ATOM  11717 1C31 POPE  255      89.016 112.226  59.578  1.00  0.00           C
ATOM  11720 2C31 POPE  255      88.696 112.566  58.118  1.00  0.00           C
ATOM  11723 3C31 POPE  255      89.176 113.996  57.798  1.00  0.00           C
ATOM  11726 4C31 POPE  255      88.596 114.576  56.508  1.00  0.00           C
ATOM  11729 5C31 POPE  255      89.206 115.936  56.168  1.00  0.00           C
ATOM  11732 6C31 POPE  255      88.666 116.576  54.888  1.00  0.00           C
ATOM  11736  NH3 POPE  256      35.826 133.128  32.148  1.00  0.00           N
ATOM  11740  C12 POPE  256      35.116 131.926  31.608  1.00  0.00           C
ATOM  11743  C11 POPE  256      35.126 130.756  32.618  1.00  0.00           C
ATOM  11746  P   POPE  256      33.566 129.236  31.168  1.00  0.00           P
ATOM  11747  O13 POPE  256      33.386 127.776  30.958  1.00  0.00           O
ATOM  11748  O14 POPE  256      33.616 130.106  29.958  1.00  0.00           O
ATOM  11749  O11 POPE  256      32.456 129.746  32.168  1.00  0.00           O
ATOM  11750  O12 POPE  256      34.876 129.496  31.988  1.00  0.00           O
ATOM  11751  C1  POPE  256      31.066 129.416  32.018  1.00  0.00           C
ATOM  11754  C2  POPE  256      30.536 128.426  33.088  1.00  0.00           C
ATOM  11756  O21 POPE  256      30.386 129.106  34.338  1.00  0.00           O
ATOM  11757  C21 POPE  256      31.276 128.986  35.298  1.00  0.00           C
ATOM  11758  O22 POPE  256      32.356 128.436  35.268  1.00  0.00           O
ATOM  11759  C22 POPE  256      30.686 129.686  36.518  1.00  0.00           C
ATOM  11762  C3  POPE  256      31.286 127.056  33.088  1.00  0.00           C
ATOM  11765  O31 POPE  256      30.706 126.126  34.038  1.00  0.00           O
ATOM  11766  C31 POPE  256      31.436 125.026  34.198  1.00  0.00           C
ATOM  11767  O32 POPE  256      32.476 124.786  33.628  1.00  0.00           O
ATOM  11768  C32 POPE  256      30.666 124.066  35.118  1.00  0.00           C
ATOM  11771  C23 POPE  256      31.276 129.126  37.828  1.00  0.00           C
ATOM  11774  C24 POPE  256      30.806 129.906  39.048  1.00  0.00           C
ATOM  11777  C25 POPE  256      31.536 129.436  40.308  1.00  0.00           C
ATOM  11780  C26 POPE  256      31.016 130.146  41.548  1.00  0.00           C
ATOM  11783  C27 POPE  256      31.896 129.886  42.778  1.00  0.00           C
ATOM  11786  C28 POPE  256      31.316 130.626  43.988  1.00  0.00           C
ATOM  11789  C29 POPE  256      32.246 130.656  45.168  1.00  0.00           C
ATOM  11791 0C21 POPE  256      31.856 130.936  46.428  1.00  0.00           C
ATOM  11793 1C21 POPE  256      30.436 131.226  46.848  1.00  0.00           C
ATOM  11796 2C21 POPE  256      30.006 130.386  48.058  1.00  0.00           C
ATOM  11799 3C21 POPE  256      28.556 130.696  48.428  1.00  0.00           C
ATOM  11802 4C21 POPE  256      28.116 130.026  49.728  1.00  0.00           C
ATOM  11805 5C21 POPE  256      26.666 130.346  50.088  1.00  0.00           C
ATOM  11808 6C21 POPE  256      25.886 129.146  50.638  1.00  0.00           C
ATOM  11811 7C21 POPE  256      24.406 129.456  50.848  1.00  0.00           C
ATOM  11814 8C21 POPE  256      23.606 128.236  51.308  1.00  0.00           C
ATOM  11818  C33 POPE  256      31.546 123.176  36.028  1.00  0.00           C
ATOM  11821  C34 POPE  256      30.806 122.786  37.318  1.00  0.00           C
ATOM  11824  C35 POPE  256      30.646 123.926  38.328  1.00  0.00           C
ATOM  11827  C36 POPE  256      31.976 124.336  38.948  1.00  0.00           C
ATOM  11830  C37 POPE  256      31.796 125.456  39.978  1.00  0.00           C
ATOM  11833  C38 POPE  256      32.946 125.566  40.988  1.00  0.00           C
ATOM  11836  C39 POPE  256      33.186 124.276  41.768  1.00  0.00           C
ATOM  11839 0C31 POPE  256      34.016 124.446  43.038  1.00  0.00           C
ATOM  11842 1C31 POPE  256      33.806 123.236  43.948  1.00  0.00           C
ATOM  11845 2C31 POPE  256      34.526 123.326  45.298  1.00  0.00           C
ATOM  11848 3C31 POPE  256      34.076 122.226  46.268  1.00  0.00           C
ATOM  11851 4C31 POPE  256      34.336 120.806  45.748  1.00  0.00           C
ATOM  11854 5C31 POPE  256      33.806 119.726  46.698  1.00  0.00           C
ATOM  11857 6C31 POPE  256      34.036 118.306  46.188  1.00  0.00           C
ATOM  11861  NH3 POPE  257      36.886  87.846  35.008  1.00  0.00           N
ATOM  11865  C12 POPE  257      38.066  88.756  34.788  1.00  0.00           C
ATOM  11868  C11 POPE  257      39.176  88.456  35.808  1.00  0.00           C
ATOM  11871  P   POPE  257      38.316  87.506  38.128  1.00  0.00           P
ATOM  11872  O13 POPE  257      38.286  87.956  39.528  1.00  0.00           O
ATOM  11873  O14 POPE  257      37.056  87.026  37.518  1.00  0.00           O
ATOM  11874  O11 POPE  257      39.446  86.426  37.908  1.00  0.00           O
ATOM  11875  O12 POPE  257      38.786  88.696  37.178  1.00  0.00           O
ATOM  11876  C1  POPE  257      40.656  86.466  38.688  1.00  0.00           C
ATOM  11879  C2  POPE  257      41.316  85.056  38.708  1.00  0.00           C
ATOM  11881  O21 POPE  257      40.516  84.036  39.338  1.00  0.00           O
ATOM  11882  C21 POPE  257      40.186  84.166  40.608  1.00  0.00           C
ATOM  11883  O22 POPE  257      40.406  85.106  41.348  1.00  0.00           O
ATOM  11884  C22 POPE  257      39.496  82.866  41.058  1.00  0.00           C
ATOM  11887  C3  POPE  257      42.816  85.036  39.158  1.00  0.00           C
ATOM  11890  O31 POPE  257      43.036  85.216  40.578  1.00  0.00           O
ATOM  11891  C31 POPE  257      43.356  84.116  41.258  1.00  0.00           C
ATOM  11892  O32 POPE  257      43.606  83.036  40.768  1.00  0.00           O
ATOM  11893  C32 POPE  257      43.406  84.416  42.758  1.00  0.00           C
ATOM  11896  C23 POPE  257      39.886  82.486  42.508  1.00  0.00           C
ATOM  11899  C24 POPE  257      38.836  81.576  43.158  1.00  0.00           C
ATOM  11902  C25 POPE  257      39.016  81.416  44.678  1.00  0.00           C
ATOM  11905  C26 POPE  257      40.096  80.396  45.088  1.00  0.00           C
ATOM  11908  C27 POPE  257      40.266  80.396  46.608  1.00  0.00           C
ATOM  11911  C28 POPE  257      41.296  79.376  47.138  1.00  0.00           C
ATOM  11914  C29 POPE  257      42.716  79.766  46.818  1.00  0.00           C
ATOM  11916 0C21 POPE  257      43.726  79.896  47.698  1.00  0.00           C
ATOM  11918 1C21 POPE  257      43.626  79.636  49.188  1.00  0.00           C
ATOM  11921 2C21 POPE  257      43.206  80.876  49.998  1.00  0.00           C
ATOM  11924 3C21 POPE  257      44.346  81.856  50.298  1.00  0.00           C
ATOM  11927 4C21 POPE  257      43.916  83.086  51.118  1.00  0.00           C
ATOM  11930 5C21 POPE  257      43.336  82.746  52.508  1.00  0.00           C
ATOM  11933 6C21 POPE  257      42.866  83.996  53.268  1.00  0.00           C
ATOM  11936 7C21 POPE  257      42.436  83.696  54.708  1.00  0.00           C
ATOM  11939 8C21 POPE  257      41.716  84.866  55.388  1.00  0.00           C
ATOM  11943  C33 POPE  257      44.076  83.256  43.558  1.00  0.00           C
ATOM  11946  C34 POPE  257      44.146  83.506  45.068  1.00  0.00           C
ATOM  11949  C35 POPE  257      45.086  82.536  45.798  1.00  0.00           C
ATOM  11952  C36 POPE  257      46.586  82.856  45.618  1.00  0.00           C
ATOM  11955  C37 POPE  257      47.546  81.816  46.228  1.00  0.00           C
ATOM  11958  C38 POPE  257      48.956  81.886  45.608  1.00  0.00           C
ATOM  11961  C39 POPE  257      50.006  81.006  46.308  1.00  0.00           C
ATOM  11964 0C31 POPE  257      50.646  81.686  47.528  1.00  0.00           C
ATOM  11967 1C31 POPE  257      51.786  80.876  48.158  1.00  0.00           C
ATOM  11970 2C31 POPE  257      52.516  81.616  49.288  1.00  0.00           C
ATOM  11973 3C31 POPE  257      53.416  82.776  48.848  1.00  0.00           C
ATOM  11976 4C31 POPE  257      54.726  82.306  48.208  1.00  0.00           C
ATOM  11979 5C31 POPE  257      55.656  83.466  47.858  1.00  0.00           C
ATOM  11982 6C31 POPE  257      56.926  83.026  47.118  1.00  0.00           C
ATOM  11986  NH3 POPE  258      45.136  65.336  30.358  1.00  0.00           N
ATOM  11990  C12 POPE  258      46.126  65.016  31.448  1.00  0.00           C
ATOM  11993  C11 POPE  258      46.056  63.556  31.998  1.00  0.00           C
ATOM  11996  P   POPE  258      43.626  62.546  31.958  1.00  0.00           P
ATOM  11997  O13 POPE  258      43.196  63.456  30.878  1.00  0.00           O
ATOM  11998  O14 POPE  258      43.926  61.136  31.658  1.00  0.00           O
ATOM  11999  O11 POPE  258      42.486  62.556  33.048  1.00  0.00           O
ATOM  12000  O12 POPE  258      44.836  63.266  32.688  1.00  0.00           O
ATOM  12001  C1  POPE  258      42.606  61.766  34.228  1.00  0.00           C
ATOM  12004  C2  POPE  258      41.226  61.576  34.908  1.00  0.00           C
ATOM  12006  O21 POPE  258      41.346  60.536  35.898  1.00  0.00           O
ATOM  12007  C21 POPE  258      41.226  60.846  37.198  1.00  0.00           C
ATOM  12008  O22 POPE  258      40.546  60.206  37.978  1.00  0.00           O
ATOM  12009  C22 POPE  258      42.206  61.946  37.618  1.00  0.00           C
ATOM  12012  C3  POPE  258      40.126  61.126  33.918  1.00  0.00           C
ATOM  12015  O31 POPE  258      38.816  61.216  34.538  1.00  0.00           O
ATOM  12016  C31 POPE  258      38.136  62.316  34.268  1.00  0.00           C
ATOM  12017  O32 POPE  258      38.496  63.206  33.528  1.00  0.00           O
ATOM  12018  C32 POPE  258      36.766  62.296  34.978  1.00  0.00           C
ATOM  12021  C23 POPE  258      42.076  62.436  39.088  1.00  0.00           C
ATOM  12024  C24 POPE  258      42.636  63.856  39.258  1.00  0.00           C
ATOM  12027  C25 POPE  258      43.326  64.136  40.598  1.00  0.00           C
ATOM  12030  C26 POPE  258      42.346  64.496  41.728  1.00  0.00           C
ATOM  12033  C27 POPE  258      43.126  64.946  42.978  1.00  0.00           C
ATOM  12036  C28 POPE  258      42.246  65.456  44.128  1.00  0.00           C
ATOM  12039  C29 POPE  258      41.526  66.746  43.778  1.00  0.00           C
ATOM  12041 0C21 POPE  258      41.946  67.996  44.048  1.00  0.00           C
ATOM  12043 1C21 POPE  258      43.206  68.416  44.748  1.00  0.00           C
[truncated: 1,756,656 more chars]
