# Supplementary material for: Characterizing Membrane Association and Periplasmic Transfer of Bacterial Lipoproteins through Molecular Dynamics Simulations
Source: Structure. 2020 Apr 7;28(4):475–487.e3. doi: 10.1016/j.str.2020.01.012 (PMC7139219; doi:10.1016/j.str.2020.01.012)
Supplement: Data S2. Final Coordinates from Simulations (A–L), Related to Figure 3 [file mmc4.zip › A-L/LPOA-1-atomistic.pdb]

TITLE     Protein
REMARK    THIS IS A SIMULATION BOX
CRYST1  129.477  129.477  154.976  90.00  90.00  90.00 P 1           1
MODEL        1
ATOM      1  N   CYSTA   1      85.903  55.718  84.718  1.00  0.00           N
ATOM      3  CA  CYSTA   1      87.283  55.439  85.078  1.00  0.00           C
ATOM      5  C   CYSTA   1      87.665  55.849  86.468  1.00  0.00           C
ATOM      6  O   CYSTA   1      87.083  56.738  87.098  1.00  0.00           O
ATOM      7  CB  CYSTA   1      88.414  55.869  84.088  1.00  0.00           C
ATOM     10  SG  CYSTA   1      88.503  54.849  82.578  1.00  0.00           S
ATOM     11  C1  CYSTA   1      86.964  55.498  81.898  1.00  0.00           C
ATOM     14  CA1 CYSTA   1      85.243  56.868  84.528  1.00  0.00           C
ATOM     15  OA1 CYSTA   1      84.063  56.748  84.258  1.00  0.00           O
ATOM     16  CA2 CYSTA   1      85.833  58.248  84.628  1.00  0.00           C
ATOM     19  C11 CYSTA   1      86.873  55.498  80.378  1.00  0.00           C
ATOM     21  O11 CYSTA   1      85.535  55.939  80.128  1.00  0.00           O
ATOM     22  CX1 CYSTA   1      85.424  57.029  79.408  1.00  0.00           C
ATOM     23  OX1 CYSTA   1      86.313  57.528  78.738  1.00  0.00           O
ATOM     24  CX2 CYSTA   1      83.993  57.528  79.498  1.00  0.00           C
ATOM     27  C12 CYSTA   1      87.174  54.129  79.708  1.00  0.00           C
ATOM     30  O12 CYSTA   1      86.415  53.019  80.238  1.00  0.00           O
ATOM     31  CD1 CYSTA   1      85.644  52.329  79.398  1.00  0.00           C
ATOM     32  OD1 CYSTA   1      85.644  51.119  79.318  1.00  0.00           O
ATOM     33  CD2 CYSTA   1      84.634  53.199  78.638  1.00  0.00           C
ATOM     36  CA3 CYSTA   1      85.513  59.098  83.378  1.00  0.00           C
ATOM     39  CA4 CYSTA   1      86.203  60.478  83.398  1.00  0.00           C
ATOM     42  CA5 CYSTA   1      87.584  60.488  82.718  1.00  0.00           C
ATOM     45  CA6 CYSTA   1      87.584  61.218  81.368  1.00  0.00           C
ATOM     48  CA7 CYSTA   1      86.873  60.468  80.238  1.00  0.00           C
ATOM     51  CA8 CYSTA   1      86.504  61.378  79.058  1.00  0.00           C
ATOM     54  CA9 CYSTA   1      86.043  60.548  77.848  1.00  0.00           C
ATOM     57 0CA1 CYSTA   1      85.124  61.268  76.858  1.00  0.00           C
ATOM     60 1CA1 CYSTA   1      84.813  60.358  75.658  1.00  0.00           C
ATOM     63 2CA1 CYSTA   1      83.754  60.909  74.698  1.00  0.00           C
ATOM     66 3CA1 CYSTA   1      83.754  60.208  73.328  1.00  0.00           C
ATOM     69 4CA1 CYSTA   1      85.114  60.368  72.648  1.00  0.00           C
ATOM     72 5CA1 CYSTA   1      85.184  60.208  71.138  1.00  0.00           C
ATOM     75 6CA1 CYSTA   1      86.534  60.738  70.628  1.00  0.00           C
ATOM     79  CD3 CYSTA   1      84.683  53.058  77.098  1.00  0.00           C
ATOM     82  CD4 CYSTA   1      85.535  54.108  76.368  1.00  0.00           C
ATOM     85  CD5 CYSTA   1      85.224  54.248  74.858  1.00  0.00           C
ATOM     88  CD6 CYSTA   1      83.724  54.409  74.578  1.00  0.00           C
ATOM     91  CD7 CYSTA   1      83.363  54.998  73.208  1.00  0.00           C
ATOM     94  CD8 CYSTA   1      81.844  54.998  73.018  1.00  0.00           C
ATOM     97  CD9 CYSTA   1      81.343  55.988  71.968  1.00  0.00           C
ATOM    100 0CD1 CYSTA   1      80.203  56.878  72.498  1.00  0.00           C
ATOM    103 1CD1 CYSTA   1      79.924  58.079  71.588  1.00  0.00           C
ATOM    106 2CD1 CYSTA   1      78.993  59.118  72.238  1.00  0.00           C
ATOM    109 3CD1 CYSTA   1      79.133  60.529  71.638  1.00  0.00           C
ATOM    112 4CD1 CYSTA   1      77.993  60.968  70.708  1.00  0.00           C
ATOM    115 5CD1 CYSTA   1      77.973  60.228  69.368  1.00  0.00           C
ATOM    118 6CD1 CYSTA   1      77.034  60.869  68.338  1.00  0.00           C
ATOM    122  CX3 CYSTA   1      83.094  56.878  78.418  1.00  0.00           C
ATOM    125  CX4 CYSTA   1      82.223  57.928  77.718  1.00  0.00           C
ATOM    128  CX5 CYSTA   1      81.313  58.698  78.688  1.00  0.00           C
ATOM    131  CX6 CYSTA   1      80.693  59.898  77.978  1.00  0.00           C
ATOM    134  CX7 CYSTA   1      80.025  60.888  78.928  1.00  0.00           C
ATOM    137  CX8 CYSTA   1      79.733  62.238  78.238  1.00  0.00           C
ATOM    140  CX9 CYSTA   1      78.743  62.068  77.118  1.00  0.00           C
ATOM    142 0CX1 CYSTA   1      78.243  63.079  76.378  1.00  0.00           C
ATOM    144 1CX1 CYSTA   1      78.693  64.509  76.448  1.00  0.00           C
ATOM    147 2CX1 CYSTA   1      79.484  64.838  75.168  1.00  0.00           C
ATOM    150 3CX1 CYSTA   1      80.604  63.829  74.868  1.00  0.00           C
ATOM    153 4CX1 CYSTA   1      81.474  64.229  73.678  1.00  0.00           C
ATOM    156 5CX1 CYSTA   1      80.763  64.079  72.318  1.00  0.00           C
ATOM    159 6CX1 CYSTA   1      81.703  63.439  71.298  1.00  0.00           C
ATOM    162 7CX1 CYSTA   1      81.124  63.188  69.908  1.00  0.00           C
ATOM    165 8CX1 CYSTA   1      82.064  62.299  69.088  1.00  0.00           C
ATOM    169  N   GLY A   2      88.694  55.158  86.998  1.00  0.00           N
ATOM    171  CA  GLY A   2      89.335  55.548  88.228  1.00  0.00           C
ATOM    174  C   GLY A   2      90.535  56.388  87.958  1.00  0.00           C
ATOM    175  O   GLY A   2      90.804  56.759  86.828  1.00  0.00           O
ATOM    176  N   THR A   3      91.313  56.689  89.008  1.00  0.00           N
ATOM    178  CA  THR A   3      92.493  57.538  88.968  1.00  0.00           C
ATOM    180  CB  THR A   3      93.543  57.218  87.888  1.00  0.00           C
ATOM    182  OG1 THR A   3      94.834  57.089  88.478  1.00  0.00           O
ATOM    184  CG2 THR A   3      93.634  58.218  86.728  1.00  0.00           C
ATOM    188  C   THR A   3      92.124  58.999  89.148  1.00  0.00           C
ATOM    189  O   THR A   3      91.714  59.718  88.248  1.00  0.00           O
ATOM    190  N   HIS A   4      92.204  59.428  90.418  1.00  0.00           N
ATOM    192  CA  HIS A   4      92.223  60.788  90.908  1.00  0.00           C
ATOM    194  CB  HIS A   4      90.814  61.308  91.268  1.00  0.00           C
ATOM    197  ND1 HIS A   4      90.025  62.648  89.348  1.00  0.00           N
ATOM    198  CG  HIS A   4      89.974  61.458  90.048  1.00  0.00           C
ATOM    199  CE1 HIS A   4      89.154  62.509  88.368  1.00  0.00           C
ATOM    201  NE2 HIS A   4      88.533  61.299  88.418  1.00  0.00           N
ATOM    203  CD2 HIS A   4      89.055  60.628  89.498  1.00  0.00           C
ATOM    205  C   HIS A   4      93.053  60.678  92.168  1.00  0.00           C
ATOM    206  O   HIS A   4      92.854  59.729  92.898  1.00  0.00           O
ATOM    207  N   THR A   5      94.023  61.569  92.438  1.00  0.00           N
ATOM    209  CA  THR A   5      94.963  61.408  93.548  1.00  0.00           C
ATOM    211  CB  THR A   5      94.263  61.658  94.908  1.00  0.00           C
ATOM    213  OG1 THR A   5      94.653  62.918  95.428  1.00  0.00           O
ATOM    215  CG2 THR A   5      94.543  60.648  96.018  1.00  0.00           C
ATOM    219  C   THR A   5      95.893  60.168  93.538  1.00  0.00           C
ATOM    220  O   THR A   5      96.803  60.098  94.368  1.00  0.00           O
ATOM    221  N   PRO A   6      95.714  59.209  92.618  1.00  0.00           N
ATOM    222  CD  PRO A   6      96.173  59.619  91.278  1.00  0.00           C
ATOM    225  CA  PRO A   6      96.154  57.809  92.778  1.00  0.00           C
ATOM    227  CB  PRO A   6      97.444  57.668  91.948  1.00  0.00           C
ATOM    230  CG  PRO A   6      97.554  58.968  91.138  1.00  0.00           C
ATOM    233  C   PRO A   6      96.063  57.089  94.138  1.00  0.00           C
ATOM    234  O   PRO A   6      96.514  57.588  95.168  1.00  0.00           O
ATOM    235  N   ASP A   7      95.513  55.869  94.278  1.00  0.00           N
ATOM    237  CA  ASP A   7      95.074  54.928  93.278  1.00  0.00           C
ATOM    239  CB  ASP A   7      95.494  53.479  93.688  1.00  0.00           C
ATOM    242  CG  ASP A   7      96.964  53.308  94.038  1.00  0.00           C
ATOM    243  OD1 ASP A   7      97.274  52.169  94.458  1.00  0.00           O
ATOM    244  OD2 ASP A   7      97.805  54.209  93.838  1.00  0.00           O
ATOM    245  C   ASP A   7      93.554  54.878  93.158  1.00  0.00           C
ATOM    246  O   ASP A   7      92.805  55.669  93.738  1.00  0.00           O
ATOM    247  N   GLN A   8      93.094  53.808  92.478  1.00  0.00           N
ATOM    249  CA  GLN A   8      91.835  53.089  92.548  1.00  0.00           C
ATOM    251  CB  GLN A   8      92.293  51.608  92.518  1.00  0.00           C
ATOM    254  CG  GLN A   8      91.234  50.478  92.608  1.00  0.00           C
ATOM    257  CD  GLN A   8      91.873  49.079  92.678  1.00  0.00           C
ATOM    258  OE1 GLN A   8      91.294  48.089  92.228  1.00  0.00           O
ATOM    259  NE2 GLN A   8      93.104  48.958  93.238  1.00  0.00           N
ATOM    262  C   GLN A   8      90.914  53.349  93.748  1.00  0.00           C
ATOM    263  O   GLN A   8      89.723  53.588  93.588  1.00  0.00           O
ATOM    264  N   SER A   9      91.423  53.339  94.988  1.00  0.00           N
ATOM    266  CA  SER A   9      90.564  53.388  96.168  1.00  0.00           C
ATOM    268  CB  SER A   9      91.334  52.939  97.428  1.00  0.00           C
ATOM    271  OG  SER A   9      90.445  52.509  98.448  1.00  0.00           O
ATOM    273  C   SER A   9      89.863  54.718  96.418  1.00  0.00           C
ATOM    274  O   SER A   9      88.775  54.748  96.998  1.00  0.00           O
ATOM    275  N   THR A  10      90.383  55.828  95.878  1.00  0.00           N
ATOM    277  CA  THR A  10      89.683  57.128  95.788  1.00  0.00           C
ATOM    279  CB  THR A  10      90.494  58.288  96.368  1.00  0.00           C
ATOM    281  OG1 THR A  10      89.744  59.488  96.528  1.00  0.00           O
ATOM    283  CG2 THR A  10      91.695  58.619  95.498  1.00  0.00           C
ATOM    287  C   THR A  10      89.233  57.369  94.348  1.00  0.00           C
ATOM    288  O   THR A  10      89.223  58.468  93.788  1.00  0.00           O
ATOM    289  N   ALA A  11      88.864  56.288  93.638  1.00  0.00           N
ATOM    291  CA  ALA A  11      87.953  56.398  92.518  1.00  0.00           C
ATOM    293  CB  ALA A  11      88.514  55.628  91.318  1.00  0.00           C
ATOM    297  C   ALA A  11      86.614  55.788  92.808  1.00  0.00           C
ATOM    298  O   ALA A  11      85.634  56.108  92.138  1.00  0.00           O
ATOM    299  N   TYR A  12      86.464  54.919  93.818  1.00  0.00           N
ATOM    301  CA  TYR A  12      85.194  54.199  93.988  1.00  0.00           C
ATOM    303  CB  TYR A  12      85.364  52.728  94.478  1.00  0.00           C
ATOM    306  CG  TYR A  12      86.003  51.759  93.478  1.00  0.00           C
ATOM    307  CD1 TYR A  12      86.873  52.148  92.428  1.00  0.00           C
ATOM    309  CE1 TYR A  12      87.504  51.198  91.618  1.00  0.00           C
ATOM    311  CZ  TYR A  12      87.274  49.838  91.798  1.00  0.00           C
ATOM    312  OH  TYR A  12      87.994  48.929  91.008  1.00  0.00           O
ATOM    314  CD2 TYR A  12      85.744  50.379  93.608  1.00  0.00           C
ATOM    316  CE2 TYR A  12      86.353  49.419  92.778  1.00  0.00           C
ATOM    318  C   TYR A  12      84.195  55.028  94.818  1.00  0.00           C
ATOM    319  O   TYR A  12      83.374  54.508  95.578  1.00  0.00           O
ATOM    320  N   MET A  13      84.214  56.348  94.568  1.00  0.00           N
ATOM    322  CA  MET A  13      84.484  57.448  95.488  1.00  0.00           C
ATOM    324  CB  MET A  13      85.084  57.078  96.878  1.00  0.00           C
ATOM    327  CG  MET A  13      84.034  56.668  97.938  1.00  0.00           C
ATOM    330  SD  MET A  13      84.774  56.229  99.528  1.00  0.00           S
ATOM    331  CE  MET A  13      83.223  55.639 100.248  1.00  0.00           C
ATOM    335  C   MET A  13      85.453  58.318  94.718  1.00  0.00           C
ATOM    336  O   MET A  13      86.654  58.349  94.978  1.00  0.00           O
ATOM    337  N   GLN A  14      85.025  58.918  93.578  1.00  0.00           N
ATOM    339  CA  GLN A  14      83.953  59.888  93.608  1.00  0.00           C
ATOM    341  CB  GLN A  14      84.443  61.338  93.398  1.00  0.00           C
ATOM    344  CG  GLN A  14      85.144  61.648  92.058  1.00  0.00           C
ATOM    347  CD  GLN A  14      86.663  61.548  92.078  1.00  0.00           C
ATOM    348  OE1 GLN A  14      87.274  62.148  91.198  1.00  0.00           O
ATOM    349  NE2 GLN A  14      87.283  60.869  93.058  1.00  0.00           N
ATOM    352  C   GLN A  14      82.843  59.599  92.658  1.00  0.00           C
ATOM    353  O   GLN A  14      82.474  60.398  91.808  1.00  0.00           O
ATOM    354  N   GLY A  15      82.153  58.458  92.868  1.00  0.00           N
ATOM    356  CA  GLY A  15      80.824  58.339  92.298  1.00  0.00           C
ATOM    359  C   GLY A  15      80.734  58.328  90.838  1.00  0.00           C
ATOM    360  O   GLY A  15      79.824  58.939  90.278  1.00  0.00           O
ATOM    361  N   THR A  16      81.654  57.658  90.178  1.00  0.00           N
ATOM    363  CA  THR A  16      81.444  57.408  88.788  1.00  0.00           C
ATOM    365  CB  THR A  16      82.404  58.339  87.988  1.00  0.00           C
ATOM    367  OG1 THR A  16      81.973  58.538  86.648  1.00  0.00           O
ATOM    369  CG2 THR A  16      83.904  57.998  87.998  1.00  0.00           C
ATOM    373  C   THR A  16      81.474  55.898  88.658  1.00  0.00           C
ATOM    374  O   THR A  16      82.463  55.338  88.188  1.00  0.00           O
ATOM    375  N   ALA A  17      80.424  55.079  89.068  1.00  0.00           N
ATOM    377  CA  ALA A  17      79.413  55.028  90.198  1.00  0.00           C
ATOM    379  CB  ALA A  17      80.264  54.888  91.498  1.00  0.00           C
ATOM    383  C   ALA A  17      77.993  55.869  90.228  1.00  0.00           C
ATOM    384  O   ALA A  17      77.944  56.868  89.528  1.00  0.00           O
ATOM    385  N   GLN A  18      76.773  55.488  90.918  1.00  0.00           N
ATOM    387  CA  GLN A  18      75.264  55.699  90.458  1.00  0.00           C
ATOM    389  CB  GLN A  18      75.104  54.269  89.808  1.00  0.00           C
ATOM    392  CG  GLN A  18      76.083  53.888  88.638  1.00  0.00           C
ATOM    395  CD  GLN A  18      76.123  54.998  87.588  1.00  0.00           C
ATOM    396  OE1 GLN A  18      75.074  55.608  87.378  1.00  0.00           O
ATOM    397  NE2 GLN A  18      77.294  55.259  86.958  1.00  0.00           N
ATOM    400  C   GLN A  18      73.813  56.119  91.368  1.00  0.00           C
ATOM    401  O   GLN A  18      73.913  55.909  92.578  1.00  0.00           O
ATOM    402  N   ALA A  19      72.493  56.759  90.928  1.00  0.00           N
ATOM    404  CA  ALA A  19      70.864  56.748  91.308  1.00  0.00           C
ATOM    406  CB  ALA A  19      70.753  55.529  92.258  1.00  0.00           C
ATOM    410  C   ALA A  19      69.563  57.968  91.758  1.00  0.00           C
ATOM    411  O   ALA A  19      70.074  58.829  92.468  1.00  0.00           O
ATOM    412  N   ASP A  20      68.004  58.079  91.468  1.00  0.00           N
ATOM    414  CA  ASP A  20      66.523  58.788  92.098  1.00  0.00           C
ATOM    416  CB  ASP A  20      66.654  58.479  93.728  1.00  0.00           C
ATOM    419  CG  ASP A  20      67.443  57.208  94.268  1.00  0.00           C
ATOM    420  OD1 ASP A  20      67.394  56.108  93.658  1.00  0.00           O
ATOM    421  OD2 ASP A  20      67.964  57.318  95.418  1.00  0.00           O
ATOM    422  C   ASP A  20      64.794  59.578  91.598  1.00  0.00           C
ATOM    423  O   ASP A  20      64.363  58.999  90.598  1.00  0.00           O
ATOM    424  N   SER A  21      63.703  60.709  92.068  1.00  0.00           N
ATOM    426  CA  SER A  21      61.964  61.119  91.858  1.00  0.00           C
ATOM    428  CB  SER A  21      61.574  59.968  92.868  1.00  0.00           C
ATOM    431  OG  SER A  21      60.234  59.799  93.298  1.00  0.00           O
ATOM    433  C   SER A  21      60.543  62.488  92.158  1.00  0.00           C
ATOM    434  O   SER A  21      60.774  63.139  93.178  1.00  0.00           O
ATOM    435  N   ALA A  22      59.083  62.988  91.528  1.00  0.00           N
ATOM    437  CA  ALA A  22      57.663  64.079  91.828  1.00  0.00           C
ATOM    439  CB  ALA A  22      56.884  63.378  92.948  1.00  0.00           C
ATOM    443  C   ALA A  22      56.143  65.009  90.978  1.00  0.00           C
ATOM    444  O   ALA A  22      56.083  64.869  89.758  1.00  0.00           O
ATOM    445  N   SER A  23      54.904  65.939  91.468  1.00  0.00           N
ATOM    447  CA  SER A  23      53.594  67.119  91.078  1.00  0.00           C
ATOM    449  CB  SER A  23      54.093  68.588  91.048  1.00  0.00           C
ATOM    452  OG  SER A  23      53.674  69.278  92.238  1.00  0.00           O
ATOM    454  C   SER A  23      51.764  67.518  90.738  1.00  0.00           C
ATOM    455  O   SER A  23      51.024  66.548  90.778  1.00  0.00           O
ATOM    456  N   THR A  24      50.953  68.879  90.468  1.00  0.00           N
ATOM    458  CA  THR A  24      49.333  69.509  90.388  1.00  0.00           C
ATOM    460  CB  THR A  24      48.583  69.768  91.748  1.00  0.00           C
ATOM    462  OG1 THR A  24      48.743  68.739  92.698  1.00  0.00           O
ATOM    464  CG2 THR A  24      47.024  69.908  91.708  1.00  0.00           C
ATOM    468  C   THR A  24      48.493  70.738  89.368  1.00  0.00           C
ATOM    469  O   THR A  24      48.624  70.579  88.158  1.00  0.00           O
ATOM    470  N   ASN A  25      47.583  71.918  89.698  1.00  0.00           N
ATOM    472  CA  ASN A  25      46.154  72.559  89.198  1.00  0.00           C
ATOM    474  CB  ASN A  25      44.953  72.718  90.318  1.00  0.00           C
ATOM    477  CG  ASN A  25      43.724  73.739  90.238  1.00  0.00           C
ATOM    478  OD1 ASN A  25      43.784  74.768  90.898  1.00  0.00           O
ATOM    479  ND2 ASN A  25      42.624  73.488  89.488  1.00  0.00           N
ATOM    482  C   ASN A  25      45.674  73.818  88.268  1.00  0.00           C
ATOM    483  O   ASN A  25      44.724  73.549  87.538  1.00  0.00           O
ATOM    484  N   LYS A  26      46.054  75.168  88.118  1.00  0.00           N
ATOM    486  CA  LYS A  26      45.904  75.779  86.738  1.00  0.00           C
ATOM    488  CB  LYS A  26      45.704  77.309  86.238  1.00  0.00           C
ATOM    491  CG  LYS A  26      45.133  78.498  87.068  1.00  0.00           C
ATOM    494  CD  LYS A  26      45.114  79.869  86.308  1.00  0.00           C
ATOM    497  CE  LYS A  26      44.654  81.059  87.178  1.00  0.00           C
ATOM    500  NZ  LYS A  26      45.333  82.339  86.838  1.00  0.00           N
ATOM    504  C   LYS A  26      47.234  75.298  86.188  1.00  0.00           C
ATOM    505  O   LYS A  26      48.233  75.998  86.148  1.00  0.00           O
ATOM    506  N   ILE A  27      47.333  73.979  85.988  1.00  0.00           N
ATOM    508  CA  ILE A  27      46.773  73.288  84.858  1.00  0.00           C
ATOM    510  CB  ILE A  27      48.014  72.638  84.228  1.00  0.00           C
ATOM    512  CG2 ILE A  27      47.703  72.468  82.738  1.00  0.00           C
ATOM    516  CG1 ILE A  27      49.384  73.409  84.378  1.00  0.00           C
ATOM    519  CD  ILE A  27      50.564  72.449  84.568  1.00  0.00           C
ATOM    523  C   ILE A  27      45.683  72.229  85.258  1.00  0.00           C
ATOM    524  O   ILE A  27      45.953  71.259  85.938  1.00  0.00           O
ATOM    525  N   ALA A  28      44.384  72.398  84.868  1.00  0.00           N
ATOM    527  CA  ALA A  28      43.284  71.509  85.268  1.00  0.00           C
ATOM    529  CB  ALA A  28      42.874  71.468  86.758  1.00  0.00           C
ATOM    533  C   ALA A  28      42.024  71.748  84.468  1.00  0.00           C
ATOM    534  O   ALA A  28      41.484  70.799  83.928  1.00  0.00           O
ATOM    535  N   LEU A  29      41.593  73.028  84.368  1.00  0.00           N
ATOM    537  CA  LEU A  29      40.674  73.619  83.408  1.00  0.00           C
ATOM    539  CB  LEU A  29      41.453  74.678  82.578  1.00  0.00           C
ATOM    542  CG  LEU A  29      42.864  74.288  82.038  1.00  0.00           C
ATOM    544  CD1 LEU A  29      43.694  75.558  81.848  1.00  0.00           C
ATOM    548  CD2 LEU A  29      42.833  73.458  80.748  1.00  0.00           C
ATOM    552  C   LEU A  29      39.804  72.788  82.448  1.00  0.00           C
ATOM    553  O   LEU A  29      40.273  71.949  81.688  1.00  0.00           O
ATOM    554  N   LEU A  30      38.484  72.958  82.368  1.00  0.00           N
ATOM    556  CA  LEU A  30      37.743  74.178  82.628  1.00  0.00           C
ATOM    558  CB  LEU A  30      37.243  74.858  81.308  1.00  0.00           C
ATOM    561  CG  LEU A  30      37.543  74.178  79.948  1.00  0.00           C
ATOM    563  CD1 LEU A  30      37.304  75.178  78.808  1.00  0.00           C
ATOM    567  CD2 LEU A  30      36.683  72.939  79.678  1.00  0.00           C
ATOM    571  C   LEU A  30      36.563  73.949  83.568  1.00  0.00           C
ATOM    572  O   LEU A  30      36.243  74.829  84.358  1.00  0.00           O
ATOM    573  N   LEU A  31      35.914  72.769  83.528  1.00  0.00           N
ATOM    575  CA  LEU A  31      34.633  72.549  84.198  1.00  0.00           C
ATOM    577  CB  LEU A  31      33.804  71.489  83.418  1.00  0.00           C
ATOM    580  CG  LEU A  31      32.793  72.068  82.378  1.00  0.00           C
ATOM    582  CD1 LEU A  31      32.264  70.968  81.428  1.00  0.00           C
ATOM    586  CD2 LEU A  31      33.344  73.238  81.548  1.00  0.00           C
ATOM    590  C   LEU A  31      34.824  72.138  85.678  1.00  0.00           C
ATOM    591  O   LEU A  31      34.924  70.928  85.908  1.00  0.00           O
ATOM    592  N   PRO A  32      34.903  73.058  86.678  1.00  0.00           N
ATOM    593  CD  PRO A  32      33.993  74.208  86.628  1.00  0.00           C
ATOM    596  CA  PRO A  32      34.944  72.729  88.108  1.00  0.00           C
ATOM    598  CB  PRO A  32      33.464  72.648  88.418  1.00  0.00           C
ATOM    601  CG  PRO A  32      32.894  73.848  87.638  1.00  0.00           C
ATOM    604  C   PRO A  32      35.903  71.678  88.678  1.00  0.00           C
ATOM    605  O   PRO A  32      35.714  71.259  89.828  1.00  0.00           O
ATOM    606  N   LEU A  33      36.973  71.348  87.948  1.00  0.00           N
ATOM    608  CA  LEU A  33      38.144  70.639  88.418  1.00  0.00           C
ATOM    610  CB  LEU A  33      38.774  69.628  87.418  1.00  0.00           C
ATOM    613  CG  LEU A  33      38.274  69.589  85.958  1.00  0.00           C
ATOM    615  CD1 LEU A  33      39.104  68.529  85.198  1.00  0.00           C
ATOM    619  CD2 LEU A  33      38.394  70.909  85.178  1.00  0.00           C
ATOM    623  C   LEU A  33      39.243  71.619  88.788  1.00  0.00           C
ATOM    624  O   LEU A  33      39.714  72.378  87.938  1.00  0.00           O
ATOM    625  N   ASN A  34      39.784  71.608  90.018  1.00  0.00           N
ATOM    627  CA  ASN A  34      39.374  70.769  91.128  1.00  0.00           C
ATOM    629  CB  ASN A  34      40.054  69.358  91.058  1.00  0.00           C
ATOM    632  CG  ASN A  34      41.583  69.318  90.958  1.00  0.00           C
ATOM    633  OD1 ASN A  34      42.174  68.628  90.118  1.00  0.00           O
ATOM    634  ND2 ASN A  34      42.274  70.059  91.848  1.00  0.00           N
ATOM    637  C   ASN A  34      39.594  71.498  92.458  1.00  0.00           C
ATOM    638  O   ASN A  34      40.663  72.038  92.728  1.00  0.00           O
ATOM    639  N   GLY A  35      38.633  71.589  93.388  1.00  0.00           N
ATOM    641  CA  GLY A  35      37.183  71.458  93.228  1.00  0.00           C
ATOM    644  C   GLY A  35      36.644  72.858  93.148  1.00  0.00           C
ATOM    645  O   GLY A  35      37.383  73.809  92.948  1.00  0.00           O
ATOM    646  N   GLN A  36      35.343  73.108  93.338  1.00  0.00           N
ATOM    648  CA  GLN A  36      34.304  72.148  93.588  1.00  0.00           C
ATOM    650  CB  GLN A  36      34.374  71.608  95.068  1.00  0.00           C
ATOM    653  CG  GLN A  36      33.324  72.038  96.138  1.00  0.00           C
ATOM    656  CD  GLN A  36      32.903  73.509  96.138  1.00  0.00           C
ATOM    657  OE1 GLN A  36      31.723  73.839  96.218  1.00  0.00           O
ATOM    658  NE2 GLN A  36      33.903  74.409  95.968  1.00  0.00           N
ATOM    661  C   GLN A  36      32.993  72.848  93.258  1.00  0.00           C
ATOM    662  O   GLN A  36      32.933  74.059  93.078  1.00  0.00           O
ATOM    663  N   ALA A  37      31.864  72.128  93.248  1.00  0.00           N
ATOM    665  CA  ALA A  37      31.794  70.699  93.128  1.00  0.00           C
ATOM    667  CB  ALA A  37      30.714  70.068  94.028  1.00  0.00           C
ATOM    671  C   ALA A  37      31.583  70.458  91.668  1.00  0.00           C
ATOM    672  O   ALA A  37      32.473  70.738  90.888  1.00  0.00           O
ATOM    673  N   ALA A  38      30.424  69.919  91.268  1.00  0.00           N
ATOM    675  CA  ALA A  38      30.154  69.708  89.878  1.00  0.00           C
ATOM    677  CB  ALA A  38      29.973  71.038  89.108  1.00  0.00           C
ATOM    681  C   ALA A  38      31.033  68.559  89.288  1.00  0.00           C
ATOM    682  O   ALA A  38      30.493  67.498  89.038  1.00  0.00           O
ATOM    683  N   VAL A  39      32.394  68.678  89.068  1.00  0.00           N
ATOM    685  CA  VAL A  39      33.184  67.748  88.188  1.00  0.00           C
ATOM    687  CB  VAL A  39      32.754  68.279  86.718  1.00  0.00           C
ATOM    689  CG1 VAL A  39      31.953  67.229  85.918  1.00  0.00           C
ATOM    693  CG2 VAL A  39      31.723  69.468  86.568  1.00  0.00           C
ATOM    697  C   VAL A  39      34.843  67.498  88.548  1.00  0.00           C
ATOM    698  O   VAL A  39      35.573  68.439  88.298  1.00  0.00           O
ATOM    699  N   PHE A  40      35.523  66.278  89.098  1.00  0.00           N
ATOM    701  CA  PHE A  40      36.983  65.579  88.908  1.00  0.00           C
ATOM    703  CB  PHE A  40      37.194  65.979  87.358  1.00  0.00           C
ATOM    706  CG  PHE A  40      36.083  65.869  86.198  1.00  0.00           C
ATOM    707  CD1 PHE A  40      35.014  64.939  86.138  1.00  0.00           C
ATOM    709  CE1 PHE A  40      34.194  64.809  84.998  1.00  0.00           C
ATOM    711  CZ  PHE A  40      34.323  65.689  83.918  1.00  0.00           C
ATOM    713  CD2 PHE A  40      36.153  66.738  85.078  1.00  0.00           C
ATOM    715  CE2 PHE A  40      35.304  66.678  83.968  1.00  0.00           C
ATOM    717  C   PHE A  40      38.474  65.348  90.058  1.00  0.00           C
ATOM    718  O   PHE A  40      38.514  66.248  90.908  1.00  0.00           O
ATOM    719  N   GLY A  41      39.693  64.318  90.258  1.00  0.00           N
ATOM    721  CA  GLY A  41      41.143  64.108  91.238  1.00  0.00           C
ATOM    724  C   GLY A  41      42.514  62.819  91.648  1.00  0.00           C
ATOM    725  O   GLY A  41      42.094  61.678  91.458  1.00  0.00           O
ATOM    726  N   ARG A  42      44.063  62.819  92.188  1.00  0.00           N
ATOM    728  CA  ARG A  42      45.574  61.849  92.068  1.00  0.00           C
ATOM    730  CB  ARG A  42      45.493  62.218  90.488  1.00  0.00           C
ATOM    733  CG  ARG A  42      45.104  63.708  89.988  1.00  0.00           C
ATOM    736  CD  ARG A  42      43.854  63.968  89.038  1.00  0.00           C
ATOM    739  NE  ARG A  42      43.424  65.439  89.008  1.00  0.00           N
ATOM    741  CZ  ARG A  42      43.223  66.128  87.888  1.00  0.00           C
ATOM    742  NH1 ARG A  42      43.104  67.439  87.858  1.00  0.00           N
ATOM    745  NH2 ARG A  42      43.404  65.568  86.708  1.00  0.00           N
ATOM    748  C   ARG A  42      47.504  61.468  92.848  1.00  0.00           C
ATOM    749  O   ARG A  42      47.874  62.528  93.358  1.00  0.00           O
ATOM    750  N   THR A  43      48.804  60.298  93.078  1.00  0.00           N
ATOM    752  CA  THR A  43      50.564  59.878  93.868  1.00  0.00           C
ATOM    754  CB  THR A  43      50.313  60.579  95.258  1.00  0.00           C
ATOM    756  OG1 THR A  43      51.184  60.189  96.308  1.00  0.00           O
ATOM    758  CG2 THR A  43      48.874  60.389  95.818  1.00  0.00           C
ATOM    762  C   THR A  43      52.274  58.458  94.048  1.00  0.00           C
ATOM    763  O   THR A  43      51.894  57.448  93.458  1.00  0.00           O
ATOM    764  N   ILE A  44      53.993  58.128  94.648  1.00  0.00           N
ATOM    766  CA  ILE A  44      55.473  56.928  95.398  1.00  0.00           C
ATOM    768  CB  ILE A  44      54.503  56.408  96.548  1.00  0.00           C
ATOM    770  CG2 ILE A  44      54.174  57.509  97.608  1.00  0.00           C
ATOM    774  CG1 ILE A  44      53.123  55.818  96.048  1.00  0.00           C
ATOM    777  CD  ILE A  44      51.793  56.388  96.578  1.00  0.00           C
ATOM    781  C   ILE A  44      57.453  55.678  95.788  1.00  0.00           C
ATOM    782  O   ILE A  44      57.034  54.669  96.368  1.00  0.00           O
ATOM    783  N   ALA A  45      59.314  55.268  95.748  1.00  0.00           N
ATOM    785  CA  ALA A  45      60.993  54.028  96.078  1.00  0.00           C
ATOM    787  CB  ALA A  45      60.343  52.648  96.298  1.00  0.00           C
ATOM    791  C   ALA A  45      63.223  53.529  96.708  1.00  0.00           C
ATOM    792  O   ALA A  45      63.684  54.558  97.208  1.00  0.00           O
ATOM    793  N   PHE A  46      64.674  52.288  96.778  1.00  0.00           N
ATOM    795  CA  PHE A  46      66.593  51.429  96.968  1.00  0.00           C
ATOM    797  CB  PHE A  46      67.174  51.398  95.468  1.00  0.00           C
ATOM    800  CG  PHE A  46      68.534  50.709  95.148  1.00  0.00           C
ATOM    801  CD1 PHE A  46      68.633  49.298  94.958  1.00  0.00           C
ATOM    803  CE1 PHE A  46      69.854  48.669  94.698  1.00  0.00           C
ATOM    805  CZ  PHE A  46      71.023  49.428  94.608  1.00  0.00           C
ATOM    807  CD2 PHE A  46      69.743  51.439  95.058  1.00  0.00           C
ATOM    809  CE2 PHE A  46      70.974  50.808  94.788  1.00  0.00           C
ATOM    811  C   PHE A  46      68.544  50.779  97.948  1.00  0.00           C
ATOM    812  O   PHE A  46      68.614  51.288  99.058  1.00  0.00           O
ATOM    813  N   TYR A  47      70.093  49.808  97.698  1.00  0.00           N
ATOM    815  CA  TYR A  47      71.964  49.088  98.038  1.00  0.00           C
ATOM    817  CB  TYR A  47      73.224  49.928  97.178  1.00  0.00           C
ATOM    820  CG  TYR A  47      74.824  49.729  96.858  1.00  0.00           C
ATOM    821  CD1 TYR A  47      75.483  48.509  96.458  1.00  0.00           C
ATOM    823  CE1 TYR A  47      76.873  48.388  96.238  1.00  0.00           C
ATOM    825  CZ  TYR A  47      77.693  49.498  96.288  1.00  0.00           C
ATOM    826  OH  TYR A  47      79.094  49.419  96.018  1.00  0.00           O
ATOM    828  CD2 TYR A  47      75.733  50.818  96.868  1.00  0.00           C
ATOM    830  CE2 TYR A  47      77.104  50.718  96.578  1.00  0.00           C
ATOM    832  C   TYR A  47      73.354  47.579  98.558  1.00  0.00           C
ATOM    833  O   TYR A  47      72.813  46.478  98.498  1.00  0.00           O
ATOM    834  N   LEU A  48      75.023  47.318  98.938  1.00  0.00           N
ATOM    836  CA  LEU A  48      76.554  46.248  99.248  1.00  0.00           C
ATOM    838  CB  LEU A  48      76.674  44.919 100.198  1.00  0.00           C
ATOM    841  CG  LEU A  48      77.614  44.799 101.538  1.00  0.00           C
ATOM    843  CD1 LEU A  48      77.843  43.339 102.028  1.00  0.00           C
ATOM    847  CD2 LEU A  48      79.074  45.338 101.708  1.00  0.00           C
ATOM    851  C   LEU A  48      78.394  46.068  98.768  1.00  0.00           C
ATOM    852  O   LEU A  48      78.943  47.089  98.358  1.00  0.00           O
ATOM    853  N   GLN A  49      79.434  44.878  98.878  1.00  0.00           N
ATOM    855  CA  GLN A  49      81.063  44.288  98.928  1.00  0.00           C
ATOM    857  CB  GLN A  49      81.415  43.048  97.908  1.00  0.00           C
ATOM    860  CG  GLN A  49      82.824  42.279  97.958  1.00  0.00           C
ATOM    863  CD  GLN A  49      83.113  40.888  97.298  1.00  0.00           C
ATOM    864  OE1 GLN A  49      82.293  40.189  96.718  1.00  0.00           O
ATOM    865  NE2 GLN A  49      84.394  40.428  97.448  1.00  0.00           N
ATOM    868  C   GLN A  49      82.563  44.479  99.808  1.00  0.00           C
ATOM    869  O   GLN A  49      82.493  44.459 101.038  1.00  0.00           O
ATOM    870  N   GLN A  50      83.964  44.529  99.328  1.00  0.00           N
ATOM    872  CA  GLN A  50      85.354  43.759  99.498  1.00  0.00           C
ATOM    874  CB  GLN A  50      86.504  44.298  98.518  1.00  0.00           C
ATOM    877  CG  GLN A  50      87.013  43.448  97.278  1.00  0.00           C
ATOM    880  CD  GLN A  50      88.314  42.609  97.458  1.00  0.00           C
ATOM    881  OE1 GLN A  50      89.034  42.708  98.448  1.00  0.00           O
ATOM    882  NE2 GLN A  50      88.673  41.808  96.418  1.00  0.00           N
ATOM    885  C   GLN A  50      86.275  43.339 100.758  1.00  0.00           C
ATOM    886  O   GLN A  50      86.835  42.248 100.718  1.00  0.00           O
ATOM    887  N   MET A  51      86.544  44.129 101.838  1.00  0.00           N
ATOM    889  CA  MET A  51      87.773  44.228 102.708  1.00  0.00           C
ATOM    891  CB  MET A  51      87.354  44.869 104.078  1.00  0.00           C
ATOM    894  CG  MET A  51      88.333  44.829 105.278  1.00  0.00           C
ATOM    897  SD  MET A  51      88.414  43.279 106.208  1.00  0.00           S
ATOM    898  CE  MET A  51      86.744  43.188 106.908  1.00  0.00           C
ATOM    902  C   MET A  51      89.034  43.288 102.908  1.00  0.00           C
ATOM    903  O   MET A  51      90.144  43.829 102.968  1.00  0.00           O
ATOM    904  N   GLN A  52      88.983  41.949 103.118  1.00  0.00           N
ATOM    906  CA  GLN A  52      89.944  41.208 103.978  1.00  0.00           C
ATOM    908  CB  GLN A  52      89.373  39.829 104.418  1.00  0.00           C
ATOM    911  CG  GLN A  52      88.363  39.948 105.578  1.00  0.00           C
ATOM    914  CD  GLN A  52      87.563  38.669 105.828  1.00  0.00           C
ATOM    915  OE1 GLN A  52      88.085  37.568 106.058  1.00  0.00           O
ATOM    916  NE2 GLN A  52      86.213  38.818 105.858  1.00  0.00           N
ATOM    919  C   GLN A  52      91.415  41.018 103.628  1.00  0.00           C
ATOM    920  O   GLN A  52      92.194  40.618 104.498  1.00  0.00           O
ATOM    921  N   GLN A  53      91.863  41.229 102.388  1.00  0.00           N
ATOM    923  CA  GLN A  53      93.134  40.738 101.898  1.00  0.00           C
ATOM    925  CB  GLN A  53      92.934  40.049 100.528  1.00  0.00           C
ATOM    928  CG  GLN A  53      91.835  38.958 100.508  1.00  0.00           C
ATOM    931  CD  GLN A  53      91.563  38.408  99.108  1.00  0.00           C
ATOM    932  OE1 GLN A  53      91.504  37.198  98.878  1.00  0.00           O
ATOM    933  NE2 GLN A  53      91.415  39.318  98.118  1.00  0.00           N
ATOM    936  C   GLN A  53      94.093  41.898 101.708  1.00  0.00           C
ATOM    937  O   GLN A  53      95.184  41.769 101.138  1.00  0.00           O
ATOM    938  N   SER A  54      93.713  43.108 102.148  1.00  0.00           N
ATOM    940  CA  SER A  54      94.454  44.329 101.858  1.00  0.00           C
ATOM    942  CB  SER A  54      93.473  45.478 101.538  1.00  0.00           C
ATOM    945  OG  SER A  54      92.665  45.818 102.668  1.00  0.00           O
ATOM    947  C   SER A  54      95.413  44.698 102.978  1.00  0.00           C
ATOM    948  O   SER A  54      95.354  44.108 104.058  1.00  0.00           O
ATOM    949  N   SER A  55      96.353  45.648 102.738  1.00  0.00           N
ATOM    951  CA  SER A  55      97.244  46.259 103.728  1.00  0.00           C
ATOM    953  CB  SER A  55      98.304  47.159 103.058  1.00  0.00           C
ATOM    956  OG  SER A  55      98.923  46.468 101.978  1.00  0.00           O
ATOM    958  C   SER A  55      96.544  47.148 104.748  1.00  0.00           C
ATOM    959  O   SER A  55      95.383  47.488 104.558  1.00  0.00           O
ATOM    960  N   ASP A  56      97.223  47.579 105.828  1.00  0.00           N
ATOM    962  CA  ASP A  56      96.733  48.428 106.938  1.00  0.00           C
ATOM    964  CB  ASP A  56      97.983  48.948 107.708  1.00  0.00           C
ATOM    967  CG  ASP A  56      97.654  49.858 108.888  1.00  0.00           C
ATOM    968  OD1 ASP A  56      96.623  49.619 109.558  1.00  0.00           O
ATOM    969  OD2 ASP A  56      98.494  50.748 109.198  1.00  0.00           O
ATOM    970  C   ASP A  56      95.693  49.538 106.628  1.00  0.00           C
ATOM    971  O   ASP A  56      94.494  49.368 106.838  1.00  0.00           O
ATOM    972  N   ASP A  57      96.094  50.678 106.018  1.00  0.00           N
ATOM    974  CA  ASP A  57      95.173  51.769 105.708  1.00  0.00           C
ATOM    976  CB  ASP A  57      95.973  53.048 105.398  1.00  0.00           C
ATOM    979  CG  ASP A  57      96.733  53.448 106.638  1.00  0.00           C
ATOM    980  OD1 ASP A  57      96.054  53.838 107.628  1.00  0.00           O
ATOM    981  OD2 ASP A  57      97.994  53.419 106.618  1.00  0.00           O
ATOM    982  C   ASP A  57      94.223  51.429 104.558  1.00  0.00           C
ATOM    983  O   ASP A  57      93.223  52.089 104.268  1.00  0.00           O
ATOM    984  N   THR A  58      94.494  50.319 103.858  1.00  0.00           N
ATOM    986  CA  THR A  58      93.673  49.799 102.778  1.00  0.00           C
ATOM    988  CB  THR A  58      94.543  49.079 101.738  1.00  0.00           C
ATOM    990  OG1 THR A  58      95.684  49.858 101.408  1.00  0.00           O
ATOM    992  CG2 THR A  58      93.804  48.848 100.428  1.00  0.00           C
ATOM    996  C   THR A  58      92.603  48.848 103.308  1.00  0.00           C
ATOM    997  O   THR A  58      91.623  48.558 102.618  1.00  0.00           O
ATOM    998  N   ARG A  59      92.703  48.349 104.588  1.00  0.00           N
ATOM   1000  CA  ARG A  59      91.614  47.609 105.228  1.00  0.00           C
ATOM   1002  CB  ARG A  59      91.943  47.089 106.668  1.00  0.00           C
ATOM   1005  CG  ARG A  59      93.293  46.398 106.828  1.00  0.00           C
ATOM   1008  CD  ARG A  59      93.464  45.088 106.098  1.00  0.00           C
ATOM   1011  NE  ARG A  59      92.684  44.028 106.808  1.00  0.00           N
ATOM   1013  CZ  ARG A  59      93.004  42.739 106.718  1.00  0.00           C
ATOM   1014  NH1 ARG A  59      93.993  42.369 105.928  1.00  0.00           N
ATOM   1017  NH2 ARG A  59      92.393  41.839 107.448  1.00  0.00           N
ATOM   1020  C   ARG A  59      90.453  48.529 105.418  1.00  0.00           C
ATOM   1021  O   ARG A  59      89.354  48.288 104.948  1.00  0.00           O
ATOM   1022  N   ILE A  60      90.753  49.689 106.048  1.00  0.00           N
ATOM   1024  CA  ILE A  60      89.834  50.779 106.238  1.00  0.00           C
ATOM   1026  CB  ILE A  60      90.305  51.798 107.288  1.00  0.00           C
ATOM   1028  CG2 ILE A  60      91.835  51.979 107.278  1.00  0.00           C
ATOM   1032  CG1 ILE A  60      89.543  53.159 107.278  1.00  0.00           C
ATOM   1035  CD  ILE A  60      90.144  54.248 106.368  1.00  0.00           C
ATOM   1039  C   ILE A  60      89.324  51.369 104.938  1.00  0.00           C
ATOM   1040  O   ILE A  60      88.123  51.579 104.808  1.00  0.00           O
ATOM   1041  N   ASN A  61      90.165  51.579 103.908  1.00  0.00           N
ATOM   1043  CA  ASN A  61      89.723  52.068 102.608  1.00  0.00           C
ATOM   1045  CB  ASN A  61      90.914  52.498 101.718  1.00  0.00           C
ATOM   1048  CG  ASN A  61      90.664  53.888 101.118  1.00  0.00           C
ATOM   1049  OD1 ASN A  61      91.534  54.759 101.258  1.00  0.00           O
ATOM   1050  ND2 ASN A  61      89.484  54.108 100.498  1.00  0.00           N
ATOM   1053  C   ASN A  61      88.754  51.158 101.858  1.00  0.00           C
ATOM   1054  O   ASN A  61      87.764  51.629 101.308  1.00  0.00           O
ATOM   1055  N   TRP A  62      88.923  49.829 101.868  1.00  0.00           N
ATOM   1057  CA  TRP A  62      87.834  48.948 101.438  1.00  0.00           C
ATOM   1059  CB  TRP A  62      88.263  47.468 101.278  1.00  0.00           C
ATOM   1062  CG  TRP A  62      88.883  47.169  99.958  1.00  0.00           C
ATOM   1063  CD1 TRP A  62      90.165  46.728  99.708  1.00  0.00           C
ATOM   1065  NE1 TRP A  62      90.343  46.588  98.358  1.00  0.00           N
ATOM   1067  CE2 TRP A  62      89.184  46.878  97.708  1.00  0.00           C
ATOM   1068  CD2 TRP A  62      88.234  47.279  98.678  1.00  0.00           C
ATOM   1069  CE3 TRP A  62      86.964  47.689  98.278  1.00  0.00           C
ATOM   1071  CZ3 TRP A  62      86.663  47.708  96.908  1.00  0.00           C
ATOM   1073  CZ2 TRP A  62      88.874  46.858  96.358  1.00  0.00           C
ATOM   1075  CH2 TRP A  62      87.614  47.299  95.968  1.00  0.00           C
ATOM   1077  C   TRP A  62      86.584  49.018 102.318  1.00  0.00           C
ATOM   1078  O   TRP A  62      85.453  48.869 101.848  1.00  0.00           O
ATOM   1079  N   GLN A  63      86.763  49.269 103.628  1.00  0.00           N
ATOM   1081  CA  GLN A  63      85.653  49.438 104.548  1.00  0.00           C
ATOM   1083  CB  GLN A  63      86.094  49.259 106.008  1.00  0.00           C
ATOM   1086  CG  GLN A  63      86.523  47.809 106.318  1.00  0.00           C
ATOM   1089  CD  GLN A  63      87.143  47.568 107.698  1.00  0.00           C
ATOM   1090  OE1 GLN A  63      87.283  46.439 108.178  1.00  0.00           O
ATOM   1091  NE2 GLN A  63      87.563  48.648 108.388  1.00  0.00           N
ATOM   1094  C   GLN A  63      84.874  50.729 104.358  1.00  0.00           C
ATOM   1095  O   GLN A  63      83.673  50.748 104.648  1.00  0.00           O
ATOM   1096  N   LEU A  64      85.483  51.779 103.758  1.00  0.00           N
ATOM   1098  CA  LEU A  64      84.804  52.968 103.248  1.00  0.00           C
ATOM   1100  CB  LEU A  64      85.753  53.948 102.528  1.00  0.00           C
ATOM   1103  CG  LEU A  64      86.415  55.038 103.408  1.00  0.00           C
ATOM   1105  CD1 LEU A  64      86.994  54.538 104.728  1.00  0.00           C
ATOM   1109  CD2 LEU A  64      87.574  55.678 102.628  1.00  0.00           C
ATOM   1113  C   LEU A  64      83.664  52.598 102.308  1.00  0.00           C
ATOM   1114  O   LEU A  64      82.603  53.209 102.308  1.00  0.00           O
ATOM   1115  N   LEU A  65      83.853  51.528 101.518  1.00  0.00           N
ATOM   1117  CA  LEU A  65      82.834  51.038 100.648  1.00  0.00           C
ATOM   1119  CB  LEU A  65      83.514  50.509  99.368  1.00  0.00           C
ATOM   1122  CG  LEU A  65      82.864  50.979  98.058  1.00  0.00           C
ATOM   1124  CD1 LEU A  65      82.784  52.518  97.958  1.00  0.00           C
ATOM   1128  CD2 LEU A  65      83.683  50.449  96.878  1.00  0.00           C
ATOM   1132  C   LEU A  65      81.994  49.979 101.318  1.00  0.00           C
ATOM   1133  O   LEU A  65      80.763  50.049 101.288  1.00  0.00           O
ATOM   1134  N   ALA A  66      82.603  48.968 101.958  1.00  0.00           N
ATOM   1136  CA  ALA A  66      81.903  47.848 102.558  1.00  0.00           C
ATOM   1138  CB  ALA A  66      82.945  46.858 103.138  1.00  0.00           C
ATOM   1142  C   ALA A  66      80.903  48.218 103.648  1.00  0.00           C
ATOM   1143  O   ALA A  66      79.744  47.809 103.598  1.00  0.00           O
ATOM   1144  N   ILE A  67      81.294  49.038 104.638  1.00  0.00           N
ATOM   1146  CA  ILE A  67      80.394  49.389 105.728  1.00  0.00           C
ATOM   1148  CB  ILE A  67      81.084  50.049 106.908  1.00  0.00           C
ATOM   1150  CG2 ILE A  67      80.084  50.179 108.078  1.00  0.00           C
ATOM   1154  CG1 ILE A  67      82.313  49.238 107.318  1.00  0.00           C
ATOM   1157  CD  ILE A  67      82.904  49.689 108.658  1.00  0.00           C
ATOM   1161  C   ILE A  67      79.254  50.278 105.268  1.00  0.00           C
ATOM   1162  O   ILE A  67      78.093  49.998 105.538  1.00  0.00           O
ATOM   1163  N   ARG A  68      79.574  51.278 104.428  1.00  0.00           N
ATOM   1165  CA  ARG A  68      78.654  52.189 103.768  1.00  0.00           C
ATOM   1167  CB  ARG A  68      79.504  53.128 102.868  1.00  0.00           C
ATOM   1170  CG  ARG A  68      78.883  53.799 101.638  1.00  0.00           C
ATOM   1173  CD  ARG A  68      79.063  52.988 100.348  1.00  0.00           C
ATOM   1176  NE  ARG A  68      78.203  53.648  99.318  1.00  0.00           N
ATOM   1178  CZ  ARG A  68      78.383  53.658  98.008  1.00  0.00           C
ATOM   1179  NH1 ARG A  68      79.523  53.299  97.458  1.00  0.00           N
ATOM   1182  NH2 ARG A  68      77.354  54.018  97.258  1.00  0.00           N
ATOM   1185  C   ARG A  68      77.544  51.458 103.028  1.00  0.00           C
ATOM   1186  O   ARG A  68      76.403  51.889 102.918  1.00  0.00           O
ATOM   1187  N   ALA A  69      77.864  50.268 102.518  1.00  0.00           N
ATOM   1189  CA  ALA A  69      76.953  49.479 101.758  1.00  0.00           C
ATOM   1191  CB  ALA A  69      77.804  49.009 100.578  1.00  0.00           C
ATOM   1195  C   ALA A  69      76.263  48.358 102.568  1.00  0.00           C
ATOM   1196  O   ALA A  69      75.193  47.879 102.178  1.00  0.00           O
ATOM   1197  N   LEU A  70      76.764  47.968 103.768  1.00  0.00           N
ATOM   1199  CA  LEU A  70      76.184  46.928 104.628  1.00  0.00           C
ATOM   1201  CB  LEU A  70      77.193  46.489 105.728  1.00  0.00           C
ATOM   1204  CG  LEU A  70      77.883  45.138 105.428  1.00  0.00           C
ATOM   1206  CD1 LEU A  70      79.104  44.898 106.318  1.00  0.00           C
ATOM   1210  CD2 LEU A  70      76.894  43.978 105.558  1.00  0.00           C
ATOM   1214  C   LEU A  70      74.883  47.329 105.308  1.00  0.00           C
ATOM   1215  O   LEU A  70      74.063  46.499 105.698  1.00  0.00           O
ATOM   1216  N   VAL A  71      74.674  48.638 105.448  1.00  0.00           N
ATOM   1218  CA  VAL A  71      73.534  49.209 106.128  1.00  0.00           C
ATOM   1220  CB  VAL A  71      73.993  50.218 107.178  1.00  0.00           C
ATOM   1222  CG1 VAL A  71      74.203  49.438 108.478  1.00  0.00           C
ATOM   1226  CG2 VAL A  71      75.304  50.898 106.738  1.00  0.00           C
ATOM   1230  C   VAL A  71      72.523  49.799 105.168  1.00  0.00           C
ATOM   1231  O   VAL A  71      71.413  50.109 105.568  1.00  0.00           O
ATOM   1232  N   LYS A  72      72.833  49.829 103.848  1.00  0.00           N
ATOM   1234  CA  LYS A  72      71.794  49.939 102.818  1.00  0.00           C
ATOM   1236  CB  LYS A  72      72.404  50.278 101.438  1.00  0.00           C
ATOM   1239  CG  LYS A  72      73.513  51.329 101.488  1.00  0.00           C
ATOM   1242  CD  LYS A  72      73.113  52.718 102.028  1.00  0.00           C
ATOM   1245  CE  LYS A  72      72.723  53.738 100.938  1.00  0.00           C
ATOM   1248  NZ  LYS A  72      72.243  55.018 101.508  1.00  0.00           N
ATOM   1252  C   LYS A  72      71.123  48.588 102.648  1.00  0.00           C
ATOM   1253  O   LYS A  72      69.943  48.479 102.348  1.00  0.00           O
ATOM   1254  N   GLU A  73      71.894  47.528 102.918  1.00  0.00           N
ATOM   1256  CA  GLU A  73      71.434  46.178 103.028  1.00  0.00           C
ATOM   1258  CB  GLU A  73      72.633  45.259 102.838  1.00  0.00           C
ATOM   1261  CG  GLU A  73      72.913  45.148 101.338  1.00  0.00           C
ATOM   1264  CD  GLU A  73      72.214  43.929 100.778  1.00  0.00           C
ATOM   1265  OE1 GLU A  73      72.934  42.949 100.468  1.00  0.00           O
ATOM   1266  OE2 GLU A  73      70.964  43.888 100.818  1.00  0.00           O
ATOM   1267  C   GLU A  73      70.773  45.839 104.338  1.00  0.00           C
ATOM   1268  O   GLU A  73      70.193  44.768 104.478  1.00  0.00           O
ATOM   1269  N   GLY A  74      70.904  46.759 105.318  1.00  0.00           N
ATOM   1271  CA  GLY A  74      70.223  46.678 106.588  1.00  0.00           C
ATOM   1274  C   GLY A  74      70.824  45.729 107.578  1.00  0.00           C
ATOM   1275  O   GLY A  74      70.153  45.348 108.538  1.00  0.00           O
ATOM   1276  N   LYS A  75      72.104  45.338 107.408  1.00  0.00           N
ATOM   1278  CA  LYS A  75      72.813  44.479 108.328  1.00  0.00           C
ATOM   1280  CB  LYS A  75      73.674  43.358 107.648  1.00  0.00           C
ATOM   1283  CG  LYS A  75      72.964  42.208 106.898  1.00  0.00           C
ATOM   1286  CD  LYS A  75      72.273  42.658 105.608  1.00  0.00           C
ATOM   1289  CE  LYS A  75      71.554  41.559 104.818  1.00  0.00           C
ATOM   1292  NZ  LYS A  75      70.953  42.169 103.618  1.00  0.00           N
ATOM   1296  C   LYS A  75      73.674  45.358 109.238  1.00  0.00           C
ATOM   1297  O   LYS A  75      74.833  45.669 108.998  1.00  0.00           O
ATOM   1298  N   THR A  76      73.053  45.828 110.328  1.00  0.00           N
ATOM   1300  CA  THR A  76      73.594  46.938 111.108  1.00  0.00           C
ATOM   1302  CB  THR A  76      72.534  47.628 111.928  1.00  0.00           C
ATOM   1304  OG1 THR A  76      71.354  47.759 111.148  1.00  0.00           O
ATOM   1306  CG2 THR A  76      73.004  49.038 112.268  1.00  0.00           C
ATOM   1310  C   THR A  76      74.684  46.548 112.058  1.00  0.00           C
ATOM   1311  O   THR A  76      75.654  47.279 112.248  1.00  0.00           O
ATOM   1312  N   GLY A  77      74.584  45.368 112.688  1.00  0.00           N
ATOM   1314  CA  GLY A  77      75.644  44.849 113.538  1.00  0.00           C
ATOM   1317  C   GLY A  77      76.835  44.428 112.728  1.00  0.00           C
ATOM   1318  O   GLY A  77      77.973  44.698 113.098  1.00  0.00           O
ATOM   1319  N   GLN A  78      76.583  43.808 111.558  1.00  0.00           N
ATOM   1321  CA  GLN A  78      77.583  43.518 110.548  1.00  0.00           C
ATOM   1323  CB  GLN A  78      76.904  42.959 109.288  1.00  0.00           C
ATOM   1326  CG  GLN A  78      76.863  41.418 109.238  1.00  0.00           C
ATOM   1329  CD  GLN A  78      78.023  40.869 108.428  1.00  0.00           C
ATOM   1330  OE1 GLN A  78      77.833  40.038 107.528  1.00  0.00           O
ATOM   1331  NE2 GLN A  78      79.264  41.299 108.758  1.00  0.00           N
ATOM   1334  C   GLN A  78      78.394  44.708 110.108  1.00  0.00           C
ATOM   1335  O   GLN A  78      79.614  44.628 110.028  1.00  0.00           O
ATOM   1336  N   ALA A  79      77.734  45.849 109.848  1.00  0.00           N
ATOM   1338  CA  ALA A  79      78.373  47.128 109.648  1.00  0.00           C
ATOM   1340  CB  ALA A  79      77.294  48.128 109.218  1.00  0.00           C
ATOM   1344  C   ALA A  79      79.154  47.638 110.858  1.00  0.00           C
ATOM   1345  O   ALA A  79      80.264  48.148 110.718  1.00  0.00           O
ATOM   1346  N   VAL A  80      78.614  47.479 112.088  1.00  0.00           N
ATOM   1348  CA  VAL A  80      79.334  47.749 113.318  1.00  0.00           C
ATOM   1350  CB  VAL A  80      78.394  47.668 114.528  1.00  0.00           C
ATOM   1352  CG1 VAL A  80      79.124  47.609 115.888  1.00  0.00           C
ATOM   1356  CG2 VAL A  80      77.474  48.898 114.498  1.00  0.00           C
ATOM   1360  C   VAL A  80      80.604  46.938 113.568  1.00  0.00           C
ATOM   1361  O   VAL A  80      81.614  47.488 113.988  1.00  0.00           O
ATOM   1362  N   GLU A  81      80.613  45.608 113.348  1.00  0.00           N
ATOM   1364  CA  GLU A  81      81.763  44.759 113.658  1.00  0.00           C
ATOM   1366  CB  GLU A  81      81.444  43.248 113.618  1.00  0.00           C
ATOM   1369  CG  GLU A  81      80.784  42.798 112.298  1.00  0.00           C
ATOM   1372  CD  GLU A  81      80.674  41.288 112.148  1.00  0.00           C
ATOM   1373  OE1 GLU A  81      81.733  40.599 112.158  1.00  0.00           O
ATOM   1374  OE2 GLU A  81      79.523  40.808 111.988  1.00  0.00           O
ATOM   1375  C   GLU A  81      83.035  45.098 112.898  1.00  0.00           C
ATOM   1376  O   GLU A  81      84.123  45.088 113.468  1.00  0.00           O
ATOM   1377  N   LEU A  82      82.934  45.488 111.618  1.00  0.00           N
ATOM   1379  CA  LEU A  82      84.104  45.958 110.888  1.00  0.00           C
ATOM   1381  CB  LEU A  82      84.214  45.329 109.468  1.00  0.00           C
ATOM   1384  CG  LEU A  82      83.384  45.948 108.328  1.00  0.00           C
ATOM   1386  CD1 LEU A  82      83.724  45.319 106.978  1.00  0.00           C
ATOM   1390  CD2 LEU A  82      81.894  45.779 108.558  1.00  0.00           C
ATOM   1394  C   LEU A  82      84.233  47.488 110.958  1.00  0.00           C
ATOM   1395  O   LEU A  82      85.214  48.069 110.478  1.00  0.00           O
ATOM   1396  N   PHE A  83      83.333  48.199 111.668  1.00  0.00           N
ATOM   1398  CA  PHE A  83      83.543  49.578 112.068  1.00  0.00           C
ATOM   1400  CB  PHE A  83      82.164  50.259 112.338  1.00  0.00           C
ATOM   1403  CG  PHE A  83      82.283  51.748 112.518  1.00  0.00           C
ATOM   1404  CD1 PHE A  83      82.104  52.609 111.418  1.00  0.00           C
ATOM   1406  CE1 PHE A  83      82.293  53.989 111.558  1.00  0.00           C
ATOM   1408  CZ  PHE A  83      82.614  54.529 112.808  1.00  0.00           C
ATOM   1410  CD2 PHE A  83      82.584  52.308 113.768  1.00  0.00           C
ATOM   1412  CE2 PHE A  83      82.754  53.689 113.918  1.00  0.00           C
ATOM   1414  C   PHE A  83      84.464  49.648 113.288  1.00  0.00           C
ATOM   1415  O   PHE A  83      85.093  50.648 113.598  1.00  0.00           O
ATOM   1416  N   ASN A  84      84.634  48.509 113.988  1.00  0.00           N
ATOM   1418  CA  ASN A  84      85.623  48.369 115.038  1.00  0.00           C
ATOM   1420  CB  ASN A  84      85.124  47.208 115.948  1.00  0.00           C
ATOM   1423  CG  ASN A  84      85.863  47.058 117.278  1.00  0.00           C
ATOM   1424  OD1 ASN A  84      86.283  48.019 117.918  1.00  0.00           O
ATOM   1425  ND2 ASN A  84      86.033  45.799 117.738  1.00  0.00           N
ATOM   1428  C   ASN A  84      87.013  48.099 114.448  1.00  0.00           C
ATOM   1429  O   ASN A  84      88.035  48.188 115.118  1.00  0.00           O
ATOM   1430  N   GLN A  85      87.074  47.768 113.148  1.00  0.00           N
ATOM   1432  CA  GLN A  85      88.293  47.428 112.448  1.00  0.00           C
ATOM   1434  CB  GLN A  85      87.994  46.329 111.398  1.00  0.00           C
ATOM   1437  CG  GLN A  85      87.414  45.009 111.958  1.00  0.00           C
ATOM   1440  CD  GLN A  85      88.494  44.129 112.568  1.00  0.00           C
ATOM   1441  OE1 GLN A  85      89.144  43.349 111.868  1.00  0.00           O
ATOM   1442  NE2 GLN A  85      88.713  44.269 113.888  1.00  0.00           N
ATOM   1445  C   GLN A  85      88.904  48.608 111.698  1.00  0.00           C
ATOM   1446  O   GLN A  85      90.033  48.538 111.228  1.00  0.00           O
ATOM   1447  N   LEU A  86      88.164  49.738 111.588  1.00  0.00           N
ATOM   1449  CA  LEU A  86      88.694  50.968 111.018  1.00  0.00           C
ATOM   1451  CB  LEU A  86      87.813  51.629 109.918  1.00  0.00           C
ATOM   1454  CG  LEU A  86      86.283  51.548 110.068  1.00  0.00           C
ATOM   1456  CD1 LEU A  86      85.763  52.558 111.088  1.00  0.00           C
ATOM   1460  CD2 LEU A  86      85.634  51.849 108.718  1.00  0.00           C
ATOM   1464  C   LEU A  86      89.044  51.968 112.118  1.00  0.00           C
ATOM   1465  O   LEU A  86      88.363  52.019 113.148  1.00  0.00           O
ATOM   1466  N   PRO A  87      90.103  52.768 111.958  1.00  0.00           N
ATOM   1467  CD  PRO A  87      91.143  52.588 110.928  1.00  0.00           C
ATOM   1470  CA  PRO A  87      90.544  53.708 112.968  1.00  0.00           C
ATOM   1472  CB  PRO A  87      91.754  54.378 112.318  1.00  0.00           C
ATOM   1475  CG  PRO A  87      92.374  53.269 111.488  1.00  0.00           C
ATOM   1478  C   PRO A  87      89.574  54.759 113.478  1.00  0.00           C
ATOM   1479  O   PRO A  87      88.734  55.268 112.748  1.00  0.00           O
ATOM   1480  N   GLN A  88      89.734  55.168 114.758  1.00  0.00           N
ATOM   1482  CA  GLN A  88      89.055  56.329 115.288  1.00  0.00           C
ATOM   1484  CB  GLN A  88      88.923  56.268 116.828  1.00  0.00           C
ATOM   1487  CG  GLN A  88      88.214  57.488 117.458  1.00  0.00           C
ATOM   1490  CD  GLN A  88      86.884  57.788 116.758  1.00  0.00           C
ATOM   1491  OE1 GLN A  88      86.663  58.759 116.038  1.00  0.00           O
ATOM   1492  NE2 GLN A  88      85.924  56.858 116.948  1.00  0.00           N
ATOM   1495  C   GLN A  88      89.744  57.628 114.878  1.00  0.00           C
ATOM   1496  O   GLN A  88      89.184  58.729 114.928  1.00  0.00           O
ATOM   1497  N   GLU A  89      90.964  57.558 114.368  1.00  0.00           N
ATOM   1499  CA  GLU A  89      91.663  58.738 113.968  1.00  0.00           C
ATOM   1501  CB  GLU A  89      92.493  59.248 115.158  1.00  0.00           C
ATOM   1504  CG  GLU A  89      93.085  58.128 116.028  1.00  0.00           C
ATOM   1507  CD  GLU A  89      94.104  58.698 116.988  1.00  0.00           C
ATOM   1508  OE1 GLU A  89      93.923  58.529 118.218  1.00  0.00           O
ATOM   1509  OE2 GLU A  89      95.063  59.358 116.508  1.00  0.00           O
ATOM   1510  C   GLU A  89      92.433  58.448 112.708  1.00  0.00           C
ATOM   1511  O   GLU A  89      93.074  57.419 112.568  1.00  0.00           O
ATOM   1512  N   LEU A  90      92.293  59.319 111.708  1.00  0.00           N
ATOM   1514  CA  LEU A  90      92.784  59.108 110.358  1.00  0.00           C
ATOM   1516  CB  LEU A  90      91.714  58.708 109.298  1.00  0.00           C
ATOM   1519  CG  LEU A  90      90.984  57.349 109.358  1.00  0.00           C
ATOM   1521  CD1 LEU A  90      91.943  56.169 109.158  1.00  0.00           C
ATOM   1525  CD2 LEU A  90      90.063  57.198 110.578  1.00  0.00           C
ATOM   1529  C   LEU A  90      93.223  60.509 109.988  1.00  0.00           C
ATOM   1530  O   LEU A  90      92.913  61.448 110.718  1.00  0.00           O
ATOM   1531  N   ASN A  91      93.923  60.718 108.848  1.00  0.00           N
ATOM   1533  CA  ASN A  91      94.014  62.049 108.248  1.00  0.00           C
ATOM   1535  CB  ASN A  91      94.574  62.008 106.808  1.00  0.00           C
ATOM   1538  CG  ASN A  91      95.893  61.248 106.798  1.00  0.00           C
ATOM   1539  OD1 ASN A  91      95.884  60.049 106.548  1.00  0.00           O
ATOM   1540  ND2 ASN A  91      97.024  61.968 106.988  1.00  0.00           N
ATOM   1543  C   ASN A  91      92.665  62.759 108.158  1.00  0.00           C
ATOM   1544  O   ASN A  91      91.623  62.099 108.078  1.00  0.00           O
ATOM   1545  N   ASP A  92      92.614  64.108 108.148  1.00  0.00           N
ATOM   1547  CA  ASP A  92      91.364  64.818 108.318  1.00  0.00           C
ATOM   1549  CB  ASP A  92      91.614  66.339 108.248  1.00  0.00           C
ATOM   1552  CG  ASP A  92      92.283  66.759 109.528  1.00  0.00           C
ATOM   1553  OD1 ASP A  92      93.444  67.238 109.438  1.00  0.00           O
ATOM   1554  OD2 ASP A  92      91.633  66.619 110.598  1.00  0.00           O
ATOM   1555  C   ASP A  92      90.305  64.428 107.308  1.00  0.00           C
ATOM   1556  O   ASP A  92      89.154  64.168 107.668  1.00  0.00           O
ATOM   1557  N   ALA A  93      90.693  64.299 106.018  1.00  0.00           N
ATOM   1559  CA  ALA A  93      89.823  63.859 104.968  1.00  0.00           C
ATOM   1561  CB  ALA A  93      90.564  63.968 103.628  1.00  0.00           C
ATOM   1565  C   ALA A  93      89.344  62.439 105.168  1.00  0.00           C
ATOM   1566  O   ALA A  93      88.153  62.148 105.138  1.00  0.00           O
ATOM   1567  N   GLN A  94      90.284  61.538 105.498  1.00  0.00           N
ATOM   1569  CA  GLN A  94      90.084  60.109 105.598  1.00  0.00           C
ATOM   1571  CB  GLN A  94      91.504  59.468 105.648  1.00  0.00           C
ATOM   1574  CG  GLN A  94      91.593  57.928 105.548  1.00  0.00           C
ATOM   1577  CD  GLN A  94      91.304  57.428 104.128  1.00  0.00           C
ATOM   1578  OE1 GLN A  94      90.784  58.159 103.268  1.00  0.00           O
ATOM   1579  NE2 GLN A  94      91.654  56.148 103.858  1.00  0.00           N
ATOM   1582  C   GLN A  94      89.233  59.729 106.818  1.00  0.00           C
ATOM   1583  O   GLN A  94      88.524  58.729 106.808  1.00  0.00           O
ATOM   1584  N   ARG A  95      89.223  60.599 107.858  1.00  0.00           N
ATOM   1586  CA  ARG A  95      88.244  60.589 108.938  1.00  0.00           C
ATOM   1588  CB  ARG A  95      88.454  61.709 109.998  1.00  0.00           C
ATOM   1591  CG  ARG A  95      89.634  61.509 110.968  1.00  0.00           C
ATOM   1594  CD  ARG A  95      89.893  62.718 111.888  1.00  0.00           C
ATOM   1597  NE  ARG A  95      88.643  62.968 112.688  1.00  0.00           N
ATOM   1599  CZ  ARG A  95      88.174  64.168 112.998  1.00  0.00           C
ATOM   1600  NH1 ARG A  95      88.783  65.298 112.698  1.00  0.00           N
ATOM   1603  NH2 ARG A  95      87.003  64.229 113.608  1.00  0.00           N
ATOM   1606  C   ARG A  95      86.835  60.779 108.448  1.00  0.00           C
ATOM   1607  O   ARG A  95      85.914  60.128 108.928  1.00  0.00           O
ATOM   1608  N   ARG A  96      86.623  61.709 107.508  1.00  0.00           N
ATOM   1610  CA  ARG A  96      85.324  61.998 106.948  1.00  0.00           C
ATOM   1612  CB  ARG A  96      85.354  63.229 106.018  1.00  0.00           C
ATOM   1615  CG  ARG A  96      86.073  64.418 106.668  1.00  0.00           C
ATOM   1618  CD  ARG A  96      86.243  65.678 105.798  1.00  0.00           C
ATOM   1621  NE  ARG A  96      87.234  66.608 106.448  1.00  0.00           N
ATOM   1623  CZ  ARG A  96      87.143  67.198 107.628  1.00  0.00           C
ATOM   1624  NH1 ARG A  96      86.194  66.909 108.498  1.00  0.00           N
ATOM   1627  NH2 ARG A  96      87.973  68.189 107.908  1.00  0.00           N
ATOM   1630  C   ARG A  96      84.774  60.799 106.208  1.00  0.00           C
ATOM   1631  O   ARG A  96      83.654  60.379 106.458  1.00  0.00           O
ATOM   1632  N   GLU A  97      85.634  60.189 105.378  1.00  0.00           N
ATOM   1634  CA  GLU A  97      85.305  59.069 104.538  1.00  0.00           C
ATOM   1636  CB  GLU A  97      86.555  58.628 103.758  1.00  0.00           C
ATOM   1639  CG  GLU A  97      87.253  59.718 102.918  1.00  0.00           C
ATOM   1642  CD  GLU A  97      86.304  60.368 101.928  1.00  0.00           C
ATOM   1643  OE1 GLU A  97      85.714  59.608 101.138  1.00  0.00           O
ATOM   1644  OE2 GLU A  97      86.164  61.618 101.958  1.00  0.00           O
ATOM   1645  C   GLU A  97      84.783  57.858 105.298  1.00  0.00           C
ATOM   1646  O   GLU A  97      83.764  57.279 104.938  1.00  0.00           O
ATOM   1647  N   LYS A  98      85.434  57.458 106.428  1.00  0.00           N
ATOM   1649  CA  LYS A  98      84.944  56.348 107.248  1.00  0.00           C
ATOM   1651  CB  LYS A  98      86.033  55.548 108.018  1.00  0.00           C
ATOM   1654  CG  LYS A  98      87.034  56.329 108.888  1.00  0.00           C
ATOM   1657  CD  LYS A  98      86.464  57.038 110.128  1.00  0.00           C
ATOM   1660  CE  LYS A  98      85.784  56.158 111.188  1.00  0.00           C
ATOM   1663  NZ  LYS A  98      85.313  56.968 112.328  1.00  0.00           N
ATOM   1667  C   LYS A  98      83.874  56.738 108.248  1.00  0.00           C
ATOM   1668  O   LYS A  98      83.184  55.909 108.838  1.00  0.00           O
ATOM   1669  N   THR A  99      83.703  58.038 108.508  1.00  0.00           N
ATOM   1671  CA  THR A  99      82.733  58.488 109.508  1.00  0.00           C
ATOM   1673  CB  THR A  99      83.174  59.768 110.218  1.00  0.00           C
ATOM   1675  OG1 THR A  99      84.263  59.459 111.078  1.00  0.00           O
ATOM   1677  CG2 THR A  99      82.113  60.348 111.148  1.00  0.00           C
ATOM   1681  C   THR A  99      81.383  58.608 108.858  1.00  0.00           C
ATOM   1682  O   THR A  99      80.354  58.619 109.518  1.00  0.00           O
ATOM   1683  N   LEU A 100      81.343  58.588 107.508  1.00  0.00           N
ATOM   1685  CA  LEU A 100      80.173  58.458 106.658  1.00  0.00           C
ATOM   1687  CB  LEU A 100      80.774  58.419 105.218  1.00  0.00           C
ATOM   1690  CG  LEU A 100      79.863  58.658 103.998  1.00  0.00           C
ATOM   1692  CD1 LEU A 100      78.354  58.468 104.218  1.00  0.00           C
ATOM   1696  CD2 LEU A 100      80.184  60.038 103.418  1.00  0.00           C
ATOM   1700  C   LEU A 100      79.404  57.178 106.958  1.00  0.00           C
ATOM   1701  O   LEU A 100      78.203  57.178 107.208  1.00  0.00           O
ATOM   1702  N   LEU A 101      80.133  56.058 107.048  1.00  0.00           N
ATOM   1704  CA  LEU A 101      79.694  54.708 107.328  1.00  0.00           C
ATOM   1706  CB  LEU A 101      80.924  53.759 107.388  1.00  0.00           C
ATOM   1709  CG  LEU A 101      81.873  53.608 106.168  1.00  0.00           C
ATOM   1711  CD1 LEU A 101      82.054  54.838 105.278  1.00  0.00           C
ATOM   1715  CD2 LEU A 101      83.234  53.148 106.688  1.00  0.00           C
ATOM   1719  C   LEU A 101      79.024  54.648 108.698  1.00  0.00           C
ATOM   1720  O   LEU A 101      78.034  53.958 108.918  1.00  0.00           O
ATOM   1721  N   ALA A 102      79.604  55.408 109.648  1.00  0.00           N
ATOM   1723  CA  ALA A 102      79.144  55.569 110.998  1.00  0.00           C
ATOM   1725  CB  ALA A 102      80.093  56.509 111.768  1.00  0.00           C
ATOM   1729  C   ALA A 102      77.734  56.099 111.048  1.00  0.00           C
ATOM   1730  O   ALA A 102      76.913  55.688 111.868  1.00  0.00           O
ATOM   1731  N   VAL A 103      77.404  57.049 110.148  1.00  0.00           N
ATOM   1733  CA  VAL A 103      76.053  57.538 109.978  1.00  0.00           C
ATOM   1735  CB  VAL A 103      75.953  58.599 108.888  1.00  0.00           C
ATOM   1737  CG1 VAL A 103      74.614  59.339 109.028  1.00  0.00           C
ATOM   1741  CG2 VAL A 103      77.114  59.558 109.058  1.00  0.00           C
ATOM   1745  C   VAL A 103      75.114  56.458 109.568  1.00  0.00           C
ATOM   1746  O   VAL A 103      74.133  56.218 110.258  1.00  0.00           O
ATOM   1747  N   GLU A 104      75.444  55.729 108.478  1.00  0.00           N
ATOM   1749  CA  GLU A 104      74.574  54.729 107.888  1.00  0.00           C
ATOM   1751  CB  GLU A 104      75.074  54.349 106.468  1.00  0.00           C
ATOM   1754  CG  GLU A 104      74.993  55.548 105.478  1.00  0.00           C
ATOM   1757  CD  GLU A 104      75.124  55.198 103.988  1.00  0.00           C
ATOM   1758  OE1 GLU A 104      74.133  55.449 103.238  1.00  0.00           O
ATOM   1759  OE2 GLU A 104      76.193  54.729 103.558  1.00  0.00           O
ATOM   1760  C   GLU A 104      74.303  53.579 108.858  1.00  0.00           C
ATOM   1761  O   GLU A 104      73.194  53.079 109.008  1.00  0.00           O
ATOM   1762  N   ILE A 105      75.313  53.199 109.668  1.00  0.00           N
ATOM   1764  CA  ILE A 105      75.114  52.398 110.868  1.00  0.00           C
ATOM   1766  CB  ILE A 105      76.434  52.229 111.628  1.00  0.00           C
ATOM   1768  CG2 ILE A 105      76.214  51.748 113.088  1.00  0.00           C
ATOM   1772  CG1 ILE A 105      77.344  51.259 110.838  1.00  0.00           C
ATOM   1775  CD  ILE A 105      78.794  51.288 111.308  1.00  0.00           C
ATOM   1779  C   ILE A 105      74.054  52.939 111.808  1.00  0.00           C
ATOM   1780  O   ILE A 105      73.093  52.238 112.138  1.00  0.00           O
ATOM   1781  N   LYS A 106      74.154  54.209 112.218  1.00  0.00           N
ATOM   1783  CA  LYS A 106      73.273  54.759 113.208  1.00  0.00           C
ATOM   1785  CB  LYS A 106      73.943  55.958 113.878  1.00  0.00           C
ATOM   1788  CG  LYS A 106      75.133  55.478 114.718  1.00  0.00           C
ATOM   1791  CD  LYS A 106      75.273  56.268 116.008  1.00  0.00           C
ATOM   1794  CE  LYS A 106      76.294  55.678 116.958  1.00  0.00           C
ATOM   1797  NZ  LYS A 106      77.644  55.788 116.368  1.00  0.00           N
ATOM   1801  C   LYS A 106      71.883  55.088 112.718  1.00  0.00           C
ATOM   1802  O   LYS A 106      70.934  55.058 113.498  1.00  0.00           O
ATOM   1803  N   LEU A 107      71.714  55.268 111.398  1.00  0.00           N
ATOM   1805  CA  LEU A 107      70.413  55.239 110.748  1.00  0.00           C
ATOM   1807  CB  LEU A 107      70.534  55.379 109.218  1.00  0.00           C
ATOM   1810  CG  LEU A 107      71.224  56.658 108.738  1.00  0.00           C
ATOM   1812  CD1 LEU A 107      71.324  56.668 107.208  1.00  0.00           C
ATOM   1816  CD2 LEU A 107      70.534  57.918 109.258  1.00  0.00           C
ATOM   1820  C   LEU A 107      69.693  53.929 110.988  1.00  0.00           C
ATOM   1821  O   LEU A 107      68.534  53.888 111.368  1.00  0.00           O
ATOM   1822  N   ALA A 108      70.413  52.809 110.848  1.00  0.00           N
ATOM   1824  CA  ALA A 108      69.844  51.489 110.888  1.00  0.00           C
ATOM   1826  CB  ALA A 108      70.613  50.628 109.878  1.00  0.00           C
ATOM   1830  C   ALA A 108      69.873  50.888 112.288  1.00  0.00           C
ATOM   1831  O   ALA A 108      69.373  49.788 112.498  1.00  0.00           O
ATOM   1832  N   GLN A 109      70.413  51.618 113.298  1.00  0.00           N
ATOM   1834  CA  GLN A 109      70.254  51.338 114.718  1.00  0.00           C
ATOM   1836  CB  GLN A 109      71.534  51.728 115.508  1.00  0.00           C
ATOM   1839  CG  GLN A 109      72.784  50.898 115.168  1.00  0.00           C
ATOM   1842  CD  GLN A 109      73.943  51.278 116.098  1.00  0.00           C
ATOM   1843  OE1 GLN A 109      74.133  52.439 116.458  1.00  0.00           O
ATOM   1844  NE2 GLN A 109      74.754  50.268 116.498  1.00  0.00           N
ATOM   1847  C   GLN A 109      69.133  52.138 115.358  1.00  0.00           C
ATOM   1848  O   GLN A 109      68.913  52.078 116.558  1.00  0.00           O
ATOM   1849  N   LYS A 110      68.464  53.009 114.568  1.00  0.00           N
ATOM   1851  CA  LYS A 110      67.443  53.918 115.058  1.00  0.00           C
ATOM   1853  CB  LYS A 110      66.163  53.238 115.658  1.00  0.00           C
ATOM   1856  CG  LYS A 110      65.083  52.708 114.668  1.00  0.00           C
ATOM   1859  CD  LYS A 110      65.534  51.569 113.748  1.00  0.00           C
ATOM   1862  CE  LYS A 110      66.154  51.998 112.408  1.00  0.00           C
ATOM   1865  NZ  LYS A 110      65.133  52.498 111.448  1.00  0.00           N
ATOM   1869  C   LYS A 110      68.034  55.028 115.928  1.00  0.00           C
ATOM   1870  O   LYS A 110      67.303  55.769 116.588  1.00  0.00           O
ATOM   1871  N   ASP A 111      69.373  55.218 115.888  1.00  0.00           N
ATOM   1873  CA  ASP A 111      70.104  56.229 116.628  1.00  0.00           C
ATOM   1875  CB  ASP A 111      71.434  55.659 117.248  1.00  0.00           C
ATOM   1878  CG  ASP A 111      72.144  56.648 118.178  1.00  0.00           C
ATOM   1879  OD1 ASP A 111      71.674  57.809 118.308  1.00  0.00           O
ATOM   1880  OD2 ASP A 111      73.203  56.268 118.758  1.00  0.00           O
ATOM   1881  C   ASP A 111      70.304  57.398 115.678  1.00  0.00           C
ATOM   1882  O   ASP A 111      71.403  57.868 115.368  1.00  0.00           O
ATOM   1883  N   PHE A 112      69.194  57.928 115.148  1.00  0.00           N
ATOM   1885  CA  PHE A 112      69.194  58.958 114.128  1.00  0.00           C
ATOM   1887  CB  PHE A 112      67.773  59.238 113.598  1.00  0.00           C
ATOM   1890  CG  PHE A 112      67.233  58.009 112.908  1.00  0.00           C
ATOM   1891  CD1 PHE A 112      67.653  57.679 111.608  1.00  0.00           C
ATOM   1893  CE1 PHE A 112      67.053  56.639 110.898  1.00  0.00           C
ATOM   1895  CZ  PHE A 112      66.053  55.878 111.508  1.00  0.00           C
ATOM   1897  CD2 PHE A 112      66.243  57.229 113.508  1.00  0.00           C
ATOM   1899  CE2 PHE A 112      65.644  56.169 112.818  1.00  0.00           C
ATOM   1901  C   PHE A 112      69.833  60.278 114.548  1.00  0.00           C
ATOM   1902  O   PHE A 112      70.514  60.928 113.758  1.00  0.00           O
ATOM   1903  N   ALA A 113      69.674  60.699 115.818  1.00  0.00           N
ATOM   1905  CA  ALA A 113      70.464  61.769 116.388  1.00  0.00           C
ATOM   1907  CB  ALA A 113      69.964  62.148 117.798  1.00  0.00           C
ATOM   1911  C   ALA A 113      71.944  61.458 116.458  1.00  0.00           C
ATOM   1912  O   ALA A 113      72.804  62.288 116.158  1.00  0.00           O
ATOM   1913  N   GLY A 114      72.324  60.208 116.858  1.00  0.00           N
ATOM   1915  CA  GLY A 114      73.703  59.759 116.918  1.00  0.00           C
ATOM   1918  C   GLY A 114      74.363  59.718 115.568  1.00  0.00           C
ATOM   1919  O   GLY A 114      75.553  59.968 115.438  1.00  0.00           O
ATOM   1920  N   ALA A 115      73.563  59.449 114.518  1.00  0.00           N
ATOM   1922  CA  ALA A 115      73.943  59.578 113.138  1.00  0.00           C
ATOM   1924  CB  ALA A 115      72.764  59.108 112.258  1.00  0.00           C
ATOM   1928  C   ALA A 115      74.383  61.009 112.818  1.00  0.00           C
ATOM   1929  O   ALA A 115      75.453  61.248 112.248  1.00  0.00           O
ATOM   1930  N   GLN A 116      73.623  62.029 113.248  1.00  0.00           N
ATOM   1932  CA  GLN A 116      73.964  63.428 112.988  1.00  0.00           C
ATOM   1934  CB  GLN A 116      72.773  64.378 113.178  1.00  0.00           C
ATOM   1937  CG  GLN A 116      71.504  63.829 112.518  1.00  0.00           C
ATOM   1940  CD  GLN A 116      70.563  64.968 112.218  1.00  0.00           C
ATOM   1941  OE1 GLN A 116      70.163  65.689 113.128  1.00  0.00           O
ATOM   1942  NE2 GLN A 116      70.174  65.119 110.938  1.00  0.00           N
ATOM   1945  C   GLN A 116      75.063  63.989 113.858  1.00  0.00           C
ATOM   1946  O   GLN A 116      75.724  64.958 113.488  1.00  0.00           O
ATOM   1947  N   ASN A 117      75.343  63.369 115.008  1.00  0.00           N
ATOM   1949  CA  ASN A 117      76.484  63.698 115.838  1.00  0.00           C
ATOM   1951  CB  ASN A 117      76.333  62.889 117.158  1.00  0.00           C
ATOM   1954  CG  ASN A 117      77.284  63.209 118.308  1.00  0.00           C
ATOM   1955  OD1 ASN A 117      77.604  62.329 119.108  1.00  0.00           O
ATOM   1956  ND2 ASN A 117      77.804  64.458 118.398  1.00  0.00           N
ATOM   1959  C   ASN A 117      77.804  63.458 115.088  1.00  0.00           C
ATOM   1960  O   ASN A 117      78.714  64.288 115.078  1.00  0.00           O
ATOM   1961  N   LEU A 118      77.854  62.338 114.348  1.00  0.00           N
ATOM   1963  CA  LEU A 118      78.874  61.968 113.388  1.00  0.00           C
ATOM   1965  CB  LEU A 118      78.674  60.498 112.928  1.00  0.00           C
ATOM   1968  CG  LEU A 118      78.574  59.498 114.098  1.00  0.00           C
ATOM   1970  CD1 LEU A 118      77.674  58.318 113.738  1.00  0.00           C
ATOM   1974  CD2 LEU A 118      79.945  59.038 114.608  1.00  0.00           C
ATOM   1978  C   LEU A 118      78.924  62.898 112.178  1.00  0.00           C
ATOM   1979  O   LEU A 118      79.993  63.269 111.698  1.00  0.00           O
ATOM   1980  N   LEU A 119      77.743  63.308 111.648  1.00  0.00           N
ATOM   1982  CA  LEU A 119      77.633  64.129 110.448  1.00  0.00           C
ATOM   1984  CB  LEU A 119      76.184  64.159 109.918  1.00  0.00           C
ATOM   1987  CG  LEU A 119      75.654  62.809 109.378  1.00  0.00           C
ATOM   1989  CD1 LEU A 119      74.124  62.628 109.478  1.00  0.00           C
ATOM   1993  CD2 LEU A 119      76.123  62.598 107.928  1.00  0.00           C
ATOM   1997  C   LEU A 119      78.133  65.558 110.668  1.00  0.00           C
ATOM   1998  O   LEU A 119      78.464  66.278 109.728  1.00  0.00           O
ATOM   1999  N   ALA A 120      78.233  65.958 111.938  1.00  0.00           N
ATOM   2001  CA  ALA A 120      78.874  67.178 112.348  1.00  0.00           C
ATOM   2003  CB  ALA A 120      78.174  67.629 113.638  1.00  0.00           C
ATOM   2007  C   ALA A 120      80.354  67.019 112.648  1.00  0.00           C
ATOM   2008  O   ALA A 120      81.014  67.939 113.118  1.00  0.00           O
ATOM   2009  N   LYS A 121      80.954  65.829 112.398  1.00  0.00           N
ATOM   2011  CA  LYS A 121      82.393  65.619 112.448  1.00  0.00           C
ATOM   2013  CB  LYS A 121      82.733  64.248 113.098  1.00  0.00           C
ATOM   2016  CG  LYS A 121      82.083  63.999 114.468  1.00  0.00           C
ATOM   2019  CD  LYS A 121      82.414  65.059 115.528  1.00  0.00           C
ATOM   2022  CE  LYS A 121      81.173  65.788 116.048  1.00  0.00           C
ATOM   2025  NZ  LYS A 121      81.563  66.939 116.858  1.00  0.00           N
ATOM   2029  C   LYS A 121      82.945  65.579 111.038  1.00  0.00           C
ATOM   2030  O   LYS A 121      84.144  65.729 110.808  1.00  0.00           O
ATOM   2031  N   ILE A 122      82.064  65.398 110.048  1.00  0.00           N
ATOM   2033  CA  ILE A 122      82.384  65.418 108.638  1.00  0.00           C
ATOM   2035  CB  ILE A 122      81.493  64.488 107.818  1.00  0.00           C
ATOM   2037  CG2 ILE A 122      81.604  64.759 106.298  1.00  0.00           C
ATOM   2041  CG1 ILE A 122      81.803  63.019 108.168  1.00  0.00           C
ATOM   2044  CD  ILE A 122      80.914  62.038 107.418  1.00  0.00           C
ATOM   2048  C   ILE A 122      82.234  66.818 108.128  1.00  0.00           C
ATOM   2049  O   ILE A 122      81.264  67.509 108.458  1.00  0.00           O
ATOM   2050  N   THR A 123      83.174  67.279 107.288  1.00  0.00           N
ATOM   2052  CA  THR A 123      83.074  68.568 106.658  1.00  0.00           C
ATOM   2054  CB  THR A 123      84.324  69.418 106.868  1.00  0.00           C
ATOM   2056  OG1 THR A 123      84.513  69.628 108.258  1.00  0.00           O
ATOM   2058  CG2 THR A 123      84.195  70.779 106.168  1.00  0.00           C
ATOM   2062  C   THR A 123      82.843  68.318 105.178  1.00  0.00           C
ATOM   2063  O   THR A 123      83.754  67.798 104.528  1.00  0.00           O
ATOM   2064  N   PRO A 124      81.684  68.619 104.588  1.00  0.00           N
ATOM   2065  CD  PRO A 124      80.504  69.129 105.288  1.00  0.00           C
ATOM   2068  CA  PRO A 124      81.353  68.199 103.228  1.00  0.00           C
ATOM   2070  CB  PRO A 124      79.844  68.518 103.068  1.00  0.00           C
ATOM   2073  CG  PRO A 124      79.544  69.538 104.168  1.00  0.00           C
ATOM   2076  C   PRO A 124      82.214  68.898 102.208  1.00  0.00           C
ATOM   2077  O   PRO A 124      82.525  68.299 101.188  1.00  0.00           O
ATOM   2078  N   ALA A 125      82.665  70.138 102.468  1.00  0.00           N
ATOM   2080  CA  ALA A 125      83.563  70.829 101.578  1.00  0.00           C
ATOM   2082  CB  ALA A 125      83.584  72.309 101.988  1.00  0.00           C
ATOM   2086  C   ALA A 125      85.004  70.298 101.598  1.00  0.00           C
ATOM   2087  O   ALA A 125      85.824  70.639 100.748  1.00  0.00           O
ATOM   2088  N   ASP A 126      85.373  69.488 102.608  1.00  0.00           N
ATOM   2090  CA  ASP A 126      86.733  69.019 102.758  1.00  0.00           C
ATOM   2092  CB  ASP A 126      87.174  69.398 104.188  1.00  0.00           C
ATOM   2095  CG  ASP A 126      88.624  69.148 104.538  1.00  0.00           C
ATOM   2096  OD1 ASP A 126      88.964  69.439 105.718  1.00  0.00           O
ATOM   2097  OD2 ASP A 126      89.414  68.588 103.738  1.00  0.00           O
ATOM   2098  C   ASP A 126      86.835  67.538 102.438  1.00  0.00           C
ATOM   2099  O   ASP A 126      87.854  67.029 101.958  1.00  0.00           O
ATOM   2100  N   LEU A 127      85.714  66.788 102.528  1.00  0.00           N
ATOM   2102  CA  LEU A 127      85.574  65.628 101.688  1.00  0.00           C
ATOM   2104  CB  LEU A 127      84.734  64.458 102.268  1.00  0.00           C
ATOM   2107  CG  LEU A 127      83.223  64.638 102.508  1.00  0.00           C
ATOM   2109  CD1 LEU A 127      82.504  64.799 101.168  1.00  0.00           C
ATOM   2113  CD2 LEU A 127      82.654  63.388 103.208  1.00  0.00           C
ATOM   2117  C   LEU A 127      85.313  66.009 100.228  1.00  0.00           C
ATOM   2118  O   LEU A 127      85.343  67.159  99.808  1.00  0.00           O
ATOM   2119  N   GLU A 128      85.233  64.958  99.408  1.00  0.00           N
ATOM   2121  CA  GLU A 128      84.893  64.888  98.008  1.00  0.00           C
ATOM   2123  CB  GLU A 128      85.203  63.419  97.698  1.00  0.00           C
ATOM   2126  CG  GLU A 128      84.473  62.798  96.508  1.00  0.00           C
ATOM   2129  CD  GLU A 128      84.513  61.299  96.618  1.00  0.00           C
ATOM   2130  OE1 GLU A 128      83.424  60.688  96.578  1.00  0.00           O
ATOM   2131  OE2 GLU A 128      85.644  60.769  96.658  1.00  0.00           O
ATOM   2132  C   GLU A 128      83.464  65.259  97.568  1.00  0.00           C
ATOM   2133  O   GLU A 128      82.484  64.968  98.248  1.00  0.00           O
ATOM   2134  N   GLN A 129      83.263  65.799  96.358  1.00  0.00           N
ATOM   2136  CA  GLN A 129      81.934  65.888  95.748  1.00  0.00           C
ATOM   2138  CB  GLN A 129      81.964  66.509  94.328  1.00  0.00           C
ATOM   2141  CG  GLN A 129      81.924  68.049  94.208  1.00  0.00           C
ATOM   2144  CD  GLN A 129      82.924  68.748  95.128  1.00  0.00           C
ATOM   2145  OE1 GLN A 129      84.123  68.689  94.868  1.00  0.00           O
ATOM   2146  NE2 GLN A 129      82.433  69.398  96.208  1.00  0.00           N
ATOM   2149  C   GLN A 129      81.003  64.648  95.768  1.00  0.00           C
ATOM   2150  O   GLN A 129      79.894  64.748  96.288  1.00  0.00           O
ATOM   2151  N   ASN A 130      81.364  63.428  95.258  1.00  0.00           N
ATOM   2153  CA  ASN A 130      80.424  62.318  95.368  1.00  0.00           C
ATOM   2155  CB  ASN A 130      80.664  61.058  94.528  1.00  0.00           C
ATOM   2158  CG  ASN A 130      79.413  60.158  94.528  1.00  0.00           C
ATOM   2159  OD1 ASN A 130      79.363  59.069  95.118  1.00  0.00           O
ATOM   2160  ND2 ASN A 130      78.364  60.589  93.798  1.00  0.00           N
ATOM   2163  C   ASN A 130      80.063  61.868  96.778  1.00  0.00           C
ATOM   2164  O   ASN A 130      78.883  61.709  97.088  1.00  0.00           O
ATOM   2165  N   GLN A 131      81.063  61.728  97.658  1.00  0.00           N
ATOM   2167  CA  GLN A 131      80.884  61.538  99.078  1.00  0.00           C
ATOM   2169  CB  GLN A 131      82.253  61.398  99.758  1.00  0.00           C
ATOM   2172  CG  GLN A 131      82.873  59.998  99.518  1.00  0.00           C
ATOM   2175  CD  GLN A 131      82.354  58.989 100.528  1.00  0.00           C
ATOM   2176  OE1 GLN A 131      81.234  58.458 100.398  1.00  0.00           O
ATOM   2177  NE2 GLN A 131      83.184  58.708 101.558  1.00  0.00           N
ATOM   2180  C   GLN A 131      79.964  62.538  99.758  1.00  0.00           C
ATOM   2181  O   GLN A 131      79.284  62.178 100.708  1.00  0.00           O
ATOM   2182  N   GLN A 132      79.834  63.788  99.238  1.00  0.00           N
ATOM   2184  CA  GLN A 132      78.754  64.648  99.668  1.00  0.00           C
ATOM   2186  CB  GLN A 132      78.773  66.068  99.018  1.00  0.00           C
ATOM   2189  CG  GLN A 132      79.974  66.968  99.378  1.00  0.00           C
ATOM   2192  CD  GLN A 132      79.834  68.419  98.878  1.00  0.00           C
ATOM   2193  OE1 GLN A 132      80.793  69.138  98.628  1.00  0.00           O
ATOM   2194  NE2 GLN A 132      78.583  68.879  98.698  1.00  0.00           N
ATOM   2197  C   GLN A 132      77.354  64.068  99.488  1.00  0.00           C
ATOM   2198  O   GLN A 132      76.574  64.059 100.428  1.00  0.00           O
ATOM   2199  N   ALA A 133      76.974  63.488  98.328  1.00  0.00           N
ATOM   2201  CA  ALA A 133      75.663  62.838  98.198  1.00  0.00           C
ATOM   2203  CB  ALA A 133      75.234  62.388  96.788  1.00  0.00           C
ATOM   2207  C   ALA A 133      75.483  61.648  99.098  1.00  0.00           C
ATOM   2208  O   ALA A 133      74.424  61.468  99.688  1.00  0.00           O
ATOM   2209  N   ARG A 134      76.514  60.799  99.268  1.00  0.00           N
ATOM   2211  CA  ARG A 134      76.443  59.678 100.178  1.00  0.00           C
ATOM   2213  CB  ARG A 134      77.743  58.838 100.048  1.00  0.00           C
ATOM   2216  CG  ARG A 134      78.104  58.439  98.578  1.00  0.00           C
ATOM   2219  CD  ARG A 134      76.983  57.698  97.838  1.00  0.00           C
ATOM   2222  NE  ARG A 134      77.354  57.538  96.388  1.00  0.00           N
ATOM   2224  CZ  ARG A 134      76.593  56.909  95.498  1.00  0.00           C
ATOM   2225  NH1 ARG A 134      75.464  56.329  95.828  1.00  0.00           N
ATOM   2228  NH2 ARG A 134      76.944  56.808  94.238  1.00  0.00           N
ATOM   2231  C   ARG A 134      76.203  60.128 101.628  1.00  0.00           C
ATOM   2232  O   ARG A 134      75.284  59.659 102.308  1.00  0.00           O
ATOM   2233  N   TYR A 135      76.964  61.148 102.088  1.00  0.00           N
ATOM   2235  CA  TYR A 135      76.794  61.839 103.358  1.00  0.00           C
ATOM   2237  CB  TYR A 135      77.913  62.918 103.428  1.00  0.00           C
ATOM   2240  CG  TYR A 135      77.764  63.999 104.478  1.00  0.00           C
ATOM   2241  CD1 TYR A 135      77.324  65.288 104.128  1.00  0.00           C
ATOM   2243  CE1 TYR A 135      77.373  66.329 105.058  1.00  0.00           C
ATOM   2245  CZ  TYR A 135      77.784  66.099 106.358  1.00  0.00           C
ATOM   2246  OH  TYR A 135      77.833  67.169 107.278  1.00  0.00           O
ATOM   2248  CD2 TYR A 135      78.184  63.768 105.788  1.00  0.00           C
ATOM   2250  CE2 TYR A 135      78.163  64.809 106.738  1.00  0.00           C
ATOM   2252  C   TYR A 135      75.453  62.518 103.568  1.00  0.00           C
ATOM   2253  O   TYR A 135      74.784  62.369 104.588  1.00  0.00           O
ATOM   2254  N   TRP A 136      75.034  63.308 102.568  1.00  0.00           N
ATOM   2256  CA  TRP A 136      73.763  63.968 102.578  1.00  0.00           C
ATOM   2258  CB  TRP A 136      73.663  65.079 101.508  1.00  0.00           C
ATOM   2261  CG  TRP A 136      74.644  66.208 101.668  1.00  0.00           C
ATOM   2262  CD1 TRP A 136      75.464  66.629 100.658  1.00  0.00           C
ATOM   2264  NE1 TRP A 136      76.214  67.708 101.058  1.00  0.00           N
ATOM   2266  CE2 TRP A 136      75.864  68.038 102.318  1.00  0.00           C
ATOM   2267  CD2 TRP A 136      74.883  67.119 102.758  1.00  0.00           C
ATOM   2268  CE3 TRP A 136      74.354  67.268 104.038  1.00  0.00           C
ATOM   2270  CZ3 TRP A 136      74.644  68.448 104.738  1.00  0.00           C
ATOM   2272  CZ2 TRP A 136      76.243  69.138 103.068  1.00  0.00           C
ATOM   2274  CH2 TRP A 136      75.574  69.369 104.268  1.00  0.00           C
ATOM   2276  C   TRP A 136      72.593  63.009 102.528  1.00  0.00           C
ATOM   2277  O   TRP A 136      71.644  63.199 103.278  1.00  0.00           O
ATOM   2278  N   GLN A 137      72.633  61.909 101.738  1.00  0.00           N
ATOM   2280  CA  GLN A 137      71.614  60.858 101.738  1.00  0.00           C
ATOM   2282  CB  GLN A 137      71.993  59.708 100.748  1.00  0.00           C
ATOM   2285  CG  GLN A 137      71.813  60.068  99.238  1.00  0.00           C
ATOM   2288  CD  GLN A 137      72.544  59.098  98.308  1.00  0.00           C
ATOM   2289  OE1 GLN A 137      72.964  58.009  98.718  1.00  0.00           O
ATOM   2290  NE2 GLN A 137      72.663  59.449  96.998  1.00  0.00           N
ATOM   2293  C   GLN A 137      71.394  60.288 103.138  1.00  0.00           C
ATOM   2294  O   GLN A 137      70.264  60.208 103.638  1.00  0.00           O
ATOM   2295  N   ALA A 138      72.504  59.988 103.838  1.00  0.00           N
ATOM   2297  CA  ALA A 138      72.523  59.669 105.248  1.00  0.00           C
ATOM   2299  CB  ALA A 138      73.953  59.218 105.598  1.00  0.00           C
ATOM   2303  C   ALA A 138      71.993  60.779 106.178  1.00  0.00           C
ATOM   2304  O   ALA A 138      71.214  60.529 107.088  1.00  0.00           O
ATOM   2305  N   LYS A 139      72.324  62.068 105.948  1.00  0.00           N
ATOM   2307  CA  LYS A 139      71.633  63.199 106.578  1.00  0.00           C
ATOM   2309  CB  LYS A 139      72.233  64.589 106.238  1.00  0.00           C
ATOM   2312  CG  LYS A 139      73.523  64.928 106.978  1.00  0.00           C
ATOM   2315  CD  LYS A 139      73.324  65.829 108.218  1.00  0.00           C
ATOM   2318  CE  LYS A 139      73.504  67.309 107.888  1.00  0.00           C
ATOM   2321  NZ  LYS A 139      73.684  68.168 109.078  1.00  0.00           N
ATOM   2325  C   LYS A 139      70.124  63.288 106.358  1.00  0.00           C
ATOM   2326  O   LYS A 139      69.404  63.608 107.298  1.00  0.00           O
ATOM   2327  N   ILE A 140      69.604  63.029 105.128  1.00  0.00           N
ATOM   2329  CA  ILE A 140      68.163  62.988 104.908  1.00  0.00           C
ATOM   2331  CB  ILE A 140      67.703  62.978 103.438  1.00  0.00           C
ATOM   2333  CG2 ILE A 140      66.163  62.838 103.388  1.00  0.00           C
ATOM   2337  CG1 ILE A 140      68.034  64.299 102.688  1.00  0.00           C
ATOM   2340  CD  ILE A 140      69.303  64.288 101.848  1.00  0.00           C
ATOM   2344  C   ILE A 140      67.464  61.878 105.678  1.00  0.00           C
ATOM   2345  O   ILE A 140      66.493  62.169 106.368  1.00  0.00           O
ATOM   2346  N   ASP A 141      67.964  60.618 105.658  1.00  0.00           N
ATOM   2348  CA  ASP A 141      67.404  59.538 106.478  1.00  0.00           C
ATOM   2350  CB  ASP A 141      67.983  58.139 106.108  1.00  0.00           C
ATOM   2353  CG  ASP A 141      67.144  56.968 106.638  1.00  0.00           C
ATOM   2354  OD1 ASP A 141      65.883  57.029 106.538  1.00  0.00           O
ATOM   2355  OD2 ASP A 141      67.734  55.948 107.088  1.00  0.00           O
ATOM   2356  C   ASP A 141      67.534  59.849 107.968  1.00  0.00           C
ATOM   2357  O   ASP A 141      66.614  59.638 108.758  1.00  0.00           O
ATOM   2358  N   ALA A 142      68.663  60.449 108.428  1.00  0.00           N
ATOM   2360  CA  ALA A 142      68.794  60.909 109.808  1.00  0.00           C
ATOM   2362  CB  ALA A 142      70.193  61.468 110.108  1.00  0.00           C
ATOM   2366  C   ALA A 142      67.743  61.938 110.188  1.00  0.00           C
ATOM   2367  O   ALA A 142      67.174  61.938 111.278  1.00  0.00           O
ATOM   2368  N   SER A 143      67.443  62.848 109.248  1.00  0.00           N
ATOM   2370  CA  SER A 143      66.434  63.859 109.408  1.00  0.00           C
ATOM   2372  CB  SER A 143      66.824  65.168 108.698  1.00  0.00           C
ATOM   2375  OG  SER A 143      68.004  65.718 109.268  1.00  0.00           O
ATOM   2377  C   SER A 143      65.063  63.439 108.898  1.00  0.00           C
ATOM   2378  O   SER A 143      64.264  64.288 108.538  1.00  0.00           O
ATOM   2379  N   GLN A 144      64.754  62.128 108.898  1.00  0.00           N
ATOM   2381  CA  GLN A 144      63.513  61.439 108.538  1.00  0.00           C
ATOM   2383  CB  GLN A 144      63.534  60.009 109.148  1.00  0.00           C
ATOM   2386  CG  GLN A 144      64.043  60.009 110.618  1.00  0.00           C
ATOM   2389  CD  GLN A 144      63.554  58.848 111.488  1.00  0.00           C
ATOM   2390  OE1 GLN A 144      63.344  59.048 112.698  1.00  0.00           O
ATOM   2391  NE2 GLN A 144      63.404  57.638 110.918  1.00  0.00           N
ATOM   2394  C   GLN A 144      62.174  62.089 108.908  1.00  0.00           C
ATOM   2395  O   GLN A 144      61.514  61.718 109.878  1.00  0.00           O
ATOM   2396  N   GLY A 145      61.754  63.118 108.138  1.00  0.00           N
ATOM   2398  CA  GLY A 145      60.623  63.989 108.458  1.00  0.00           C
ATOM   2401  C   GLY A 145      60.834  64.768 109.738  1.00  0.00           C
ATOM   2402  O   GLY A 145      59.904  64.998 110.498  1.00  0.00           O
ATOM   2403  N   ARG A 146      62.074  65.138 110.038  1.00  0.00           N
ATOM   2405  CA  ARG A 146      62.453  65.708 111.318  1.00  0.00           C
ATOM   2407  CB  ARG A 146      63.794  65.098 111.798  1.00  0.00           C
ATOM   2410  CG  ARG A 146      63.764  63.579 112.098  1.00  0.00           C
ATOM   2413  CD  ARG A 146      62.883  63.229 113.298  1.00  0.00           C
ATOM   2416  NE  ARG A 146      63.194  61.849 113.788  1.00  0.00           N
ATOM   2418  CZ  ARG A 146      62.964  61.478 115.038  1.00  0.00           C
ATOM   2419  NH1 ARG A 146      62.393  62.268 115.918  1.00  0.00           N
ATOM   2422  NH2 ARG A 146      63.293  60.268 115.448  1.00  0.00           N
ATOM   2425  C   ARG A 146      62.604  67.238 111.238  1.00  0.00           C
ATOM   2426  O   ARG A 146      63.643  67.689 110.738  1.00  0.00           O
ATOM   2427  N   PRO A 147      61.644  68.058 111.708  1.00  0.00           N
ATOM   2428  CD  PRO A 147      60.343  67.589 112.208  1.00  0.00           C
ATOM   2431  CA  PRO A 147      61.614  69.519 111.518  1.00  0.00           C
ATOM   2433  CB  PRO A 147      60.223  69.928 112.028  1.00  0.00           C
ATOM   2436  CG  PRO A 147      59.763  68.778 112.928  1.00  0.00           C
ATOM   2439  C   PRO A 147      62.734  70.309 112.178  1.00  0.00           C
ATOM   2440  O   PRO A 147      62.544  70.939 113.218  1.00  0.00           O
ATOM   2441  N   SER A 148      63.913  70.329 111.548  1.00  0.00           N
ATOM   2443  CA  SER A 148      65.083  71.079 111.968  1.00  0.00           C
ATOM   2445  CB  SER A 148      66.144  70.318 112.838  1.00  0.00           C
ATOM   2448  OG  SER A 148      65.544  69.648 113.948  1.00  0.00           O
ATOM   2450  C   SER A 148      65.803  71.418 110.688  1.00  0.00           C
ATOM   2451  O   SER A 148      65.444  70.948 109.608  1.00  0.00           O
ATOM   2452  N   ILE A 149      66.873  72.229 110.778  1.00  0.00           N
ATOM   2454  CA  ILE A 149      67.674  72.559 109.618  1.00  0.00           C
ATOM   2456  CB  ILE A 149      68.633  73.718 109.858  1.00  0.00           C
ATOM   2458  CG2 ILE A 149      69.674  73.409 110.948  1.00  0.00           C
ATOM   2462  CG1 ILE A 149      69.243  74.178 108.518  1.00  0.00           C
ATOM   2465  CD  ILE A 149      69.503  75.668 108.428  1.00  0.00           C
ATOM   2469  C   ILE A 149      68.453  71.398 109.038  1.00  0.00           C
ATOM   2470  O   ILE A 149      68.784  71.398 107.858  1.00  0.00           O
ATOM   2471  N   ASP A 150      68.773  70.358 109.808  1.00  0.00           N
ATOM   2473  CA  ASP A 150      69.584  69.278 109.278  1.00  0.00           C
ATOM   2475  CB  ASP A 150      70.184  68.428 110.418  1.00  0.00           C
ATOM   2478  CG  ASP A 150      71.413  69.098 111.008  1.00  0.00           C
ATOM   2479  OD1 ASP A 150      72.044  69.928 110.298  1.00  0.00           O
ATOM   2480  OD2 ASP A 150      71.894  68.648 112.068  1.00  0.00           O
ATOM   2481  C   ASP A 150      68.894  68.419 108.218  1.00  0.00           C
ATOM   2482  O   ASP A 150      69.563  67.658 107.518  1.00  0.00           O
ATOM   2483  N   LEU A 151      67.563  68.549 108.028  1.00  0.00           N
ATOM   2485  CA  LEU A 151      66.904  68.089 106.828  1.00  0.00           C
ATOM   2487  CB  LEU A 151      65.383  68.028 107.088  1.00  0.00           C
ATOM   2490  CG  LEU A 151      64.523  67.329 106.008  1.00  0.00           C
ATOM   2492  CD1 LEU A 151      65.124  66.009 105.488  1.00  0.00           C
ATOM   2496  CD2 LEU A 151      63.123  67.019 106.568  1.00  0.00           C
ATOM   2500  C   LEU A 151      67.243  68.968 105.638  1.00  0.00           C
ATOM   2501  O   LEU A 151      67.913  68.549 104.698  1.00  0.00           O
ATOM   2502  N   LEU A 152      66.863  70.259 105.638  1.00  0.00           N
ATOM   2504  CA  LEU A 152      67.144  71.169 104.538  1.00  0.00           C
ATOM   2506  CB  LEU A 152      66.333  72.468 104.608  1.00  0.00           C
ATOM   2509  CG  LEU A 152      66.514  73.279 105.888  1.00  0.00           C
ATOM   2511  CD1 LEU A 152      66.663  74.779 105.578  1.00  0.00           C
ATOM   2515  CD2 LEU A 152      65.343  73.058 106.858  1.00  0.00           C
ATOM   2519  C   LEU A 152      68.623  71.408 104.218  1.00  0.00           C
ATOM   2520  O   LEU A 152      68.984  71.428 103.048  1.00  0.00           O
ATOM   2521  N   ARG A 153      69.544  71.498 105.208  1.00  0.00           N
ATOM   2523  CA  ARG A 153      71.004  71.428 105.018  1.00  0.00           C
ATOM   2525  CB  ARG A 153      71.784  71.288 106.378  1.00  0.00           C
ATOM   2528  CG  ARG A 153      72.263  72.619 106.988  1.00  0.00           C
ATOM   2531  CD  ARG A 153      72.443  72.668 108.518  1.00  0.00           C
ATOM   2534  NE  ARG A 153      73.813  72.208 108.938  1.00  0.00           N
ATOM   2536  CZ  ARG A 153      74.794  72.968 109.408  1.00  0.00           C
ATOM   2537  NH1 ARG A 153      74.724  74.278 109.478  1.00  0.00           N
ATOM   2540  NH2 ARG A 153      75.904  72.408 109.838  1.00  0.00           N
ATOM   2543  C   ARG A 153      71.484  70.309 104.108  1.00  0.00           C
ATOM   2544  O   ARG A 153      72.513  70.439 103.448  1.00  0.00           O
ATOM   2545  N   ALA A 154      70.733  69.189 104.078  1.00  0.00           N
ATOM   2547  CA  ALA A 154      71.144  67.968 103.458  1.00  0.00           C
ATOM   2549  CB  ALA A 154      70.613  66.799 104.278  1.00  0.00           C
ATOM   2553  C   ALA A 154      70.714  67.829 102.018  1.00  0.00           C
ATOM   2554  O   ALA A 154      71.554  67.818 101.128  1.00  0.00           O
ATOM   2555  N   LEU A 155      69.413  67.769 101.728  1.00  0.00           N
ATOM   2557  CA  LEU A 155      68.934  67.658 100.358  1.00  0.00           C
ATOM   2559  CB  LEU A 155      67.453  67.218 100.188  1.00  0.00           C
ATOM   2562  CG  LEU A 155      66.403  67.898 101.078  1.00  0.00           C
ATOM   2564  CD1 LEU A 155      66.154  67.148 102.388  1.00  0.00           C
ATOM   2568  CD2 LEU A 155      66.684  69.369 101.348  1.00  0.00           C
ATOM   2572  C   LEU A 155      69.313  68.818  99.448  1.00  0.00           C
ATOM   2573  O   LEU A 155      69.544  68.628  98.258  1.00  0.00           O
ATOM   2574  N   ILE A 156      69.434  70.038 100.008  1.00  0.00           N
ATOM   2576  CA  ILE A 156      70.063  71.158  99.328  1.00  0.00           C
ATOM   2578  CB  ILE A 156      70.004  72.398 100.218  1.00  0.00           C
ATOM   2580  CG2 ILE A 156      70.904  73.509  99.648  1.00  0.00           C
ATOM   2584  CG1 ILE A 156      68.544  72.879 100.398  1.00  0.00           C
ATOM   2587  CD  ILE A 156      68.413  73.979 101.458  1.00  0.00           C
ATOM   2591  C   ILE A 156      71.504  70.909  98.938  1.00  0.00           C
ATOM   2592  O   ILE A 156      71.934  71.169  97.828  1.00  0.00           O
ATOM   2593  N   ALA A 157      72.324  70.348  99.838  1.00  0.00           N
ATOM   2595  CA  ALA A 157      73.743  70.339  99.598  1.00  0.00           C
ATOM   2597  CB  ALA A 157      74.444  70.598 100.928  1.00  0.00           C
ATOM   2601  C   ALA A 157      74.174  69.038  98.938  1.00  0.00           C
ATOM   2602  O   ALA A 157      75.304  68.908  98.478  1.00  0.00           O
ATOM   2603  N   GLN A 158      73.243  68.068  98.778  1.00  0.00           N
ATOM   2605  CA  GLN A 158      73.364  67.098  97.708  1.00  0.00           C
ATOM   2607  CB  GLN A 158      72.714  65.708  97.948  1.00  0.00           C
ATOM   2610  CG  GLN A 158      71.273  65.788  98.458  1.00  0.00           C
ATOM   2613  CD  GLN A 158      70.674  64.409  98.648  1.00  0.00           C
ATOM   2614  OE1 GLN A 158      71.343  63.488  99.128  1.00  0.00           O
ATOM   2615  NE2 GLN A 158      69.363  64.248  98.328  1.00  0.00           N
ATOM   2618  C   GLN A 158      72.953  67.619  96.358  1.00  0.00           C
ATOM   2619  O   GLN A 158      73.394  67.079  95.348  1.00  0.00           O
ATOM   2620  N   GLU A 159      72.154  68.718  96.268  1.00  0.00           N
ATOM   2622  CA  GLU A 159      71.644  69.208  94.988  1.00  0.00           C
ATOM   2624  CB  GLU A 159      70.684  70.418  95.108  1.00  0.00           C
ATOM   2627  CG  GLU A 159      70.174  70.958  93.738  1.00  0.00           C
ATOM   2630  CD  GLU A 159      70.964  72.079  93.068  1.00  0.00           C
ATOM   2631  OE1 GLU A 159      71.654  72.858  93.788  1.00  0.00           O
ATOM   2632  OE2 GLU A 159      70.854  72.189  91.818  1.00  0.00           O
ATOM   2633  C   GLU A 159      72.663  69.428  93.878  1.00  0.00           C
ATOM   2634  O   GLU A 159      72.404  68.979  92.758  1.00  0.00           O
ATOM   2635  N   PRO A 160      73.854  70.009  94.088  1.00  0.00           N
ATOM   2636  CD  PRO A 160      74.184  70.788  95.278  1.00  0.00           C
ATOM   2639  CA  PRO A 160      74.824  70.208  93.018  1.00  0.00           C
ATOM   2641  CB  PRO A 160      75.924  71.059  93.678  1.00  0.00           C
ATOM   2644  CG  PRO A 160      75.214  71.808  94.808  1.00  0.00           C
ATOM   2647  C   PRO A 160      75.394  68.908  92.478  1.00  0.00           C
ATOM   2648  O   PRO A 160      76.034  68.879  91.428  1.00  0.00           O
ATOM   2649  N   LEU A 161      75.223  67.798  93.218  1.00  0.00           N
ATOM   2651  CA  LEU A 161      75.813  66.538  92.828  1.00  0.00           C
ATOM   2653  CB  LEU A 161      76.324  65.788  94.068  1.00  0.00           C
ATOM   2656  CG  LEU A 161      77.294  66.528  95.038  1.00  0.00           C
ATOM   2658  CD1 LEU A 161      78.214  67.568  94.418  1.00  0.00           C
ATOM   2662  CD2 LEU A 161      76.563  67.108  96.238  1.00  0.00           C
ATOM   2666  C   LEU A 161      74.824  65.619  92.138  1.00  0.00           C
ATOM   2667  O   LEU A 161      75.214  64.689  91.428  1.00  0.00           O
ATOM   2668  N   LEU A 162      73.523  65.839  92.368  1.00  0.00           N
ATOM   2670  CA  LEU A 162      72.434  65.068  91.808  1.00  0.00           C
ATOM   2672  CB  LEU A 162      71.364  64.718  92.898  1.00  0.00           C
ATOM   2675  CG  LEU A 162      70.714  65.878  93.688  1.00  0.00           C
ATOM   2677  CD1 LEU A 162      69.833  66.858  92.908  1.00  0.00           C
ATOM   2681  CD2 LEU A 162      69.934  65.358  94.908  1.00  0.00           C
ATOM   2685  C   LEU A 162      71.904  65.738  90.538  1.00  0.00           C
ATOM   2686  O   LEU A 162      72.394  66.778  90.128  1.00  0.00           O
ATOM   2687  N   GLY A 163      70.924  65.148  89.818  1.00  0.00           N
ATOM   2689  CA  GLY A 163      70.394  65.689  88.558  1.00  0.00           C
ATOM   2692  C   GLY A 163      69.104  66.479  88.708  1.00  0.00           C
ATOM   2693  O   GLY A 163      68.534  66.598  89.788  1.00  0.00           O
ATOM   2694  N   ALA A 164      68.523  67.009  87.608  1.00  0.00           N
ATOM   2696  CA  ALA A 164      67.233  67.699  87.638  1.00  0.00           C
ATOM   2698  CB  ALA A 164      66.894  68.358  86.288  1.00  0.00           C
ATOM   2702  C   ALA A 164      66.023  66.878  88.108  1.00  0.00           C
ATOM   2703  O   ALA A 164      65.184  67.378  88.838  1.00  0.00           O
ATOM   2704  N   LYS A 165      65.924  65.589  87.708  1.00  0.00           N
ATOM   2706  CA  LYS A 165      64.943  64.648  88.238  1.00  0.00           C
ATOM   2708  CB  LYS A 165      64.943  63.328  87.418  1.00  0.00           C
ATOM   2711  CG  LYS A 165      66.343  62.718  87.248  1.00  0.00           C
ATOM   2714  CD  LYS A 165      66.434  61.198  87.318  1.00  0.00           C
ATOM   2717  CE  LYS A 165      65.703  60.569  88.498  1.00  0.00           C
ATOM   2720  NZ  LYS A 165      66.394  59.319  88.868  1.00  0.00           N
ATOM   2724  C   LYS A 165      65.114  64.358  89.738  1.00  0.00           C
ATOM   2725  O   LYS A 165      64.163  64.238  90.498  1.00  0.00           O
ATOM   2726  N   GLU A 166      66.374  64.288  90.188  1.00  0.00           N
ATOM   2728  CA  GLU A 166      66.764  64.018  91.558  1.00  0.00           C
ATOM   2730  CB  GLU A 166      68.284  63.799  91.568  1.00  0.00           C
ATOM   2733  CG  GLU A 166      68.894  62.778  90.578  1.00  0.00           C
ATOM   2736  CD  GLU A 166      68.544  61.369  90.968  1.00  0.00           C
ATOM   2737  OE1 GLU A 166      68.434  61.138  92.198  1.00  0.00           O
ATOM   2738  OE2 GLU A 166      68.443  60.519  90.048  1.00  0.00           O
ATOM   2739  C   GLU A 166      66.504  65.239  92.438  1.00  0.00           C
ATOM   2740  O   GLU A 166      66.313  65.148  93.648  1.00  0.00           O
ATOM   2741  N   LYS A 167      66.504  66.428  91.798  1.00  0.00           N
ATOM   2743  CA  LYS A 167      66.163  67.708  92.378  1.00  0.00           C
ATOM   2745  CB  LYS A 167      66.383  68.888  91.398  1.00  0.00           C
ATOM   2748  CG  LYS A 167      67.523  69.788  91.888  1.00  0.00           C
ATOM   2751  CD  LYS A 167      68.144  70.668  90.798  1.00  0.00           C
ATOM   2754  CE  LYS A 167      69.383  70.018  90.178  1.00  0.00           C
ATOM   2757  NZ  LYS A 167      70.223  71.029  89.528  1.00  0.00           N
ATOM   2761  C   LYS A 167      64.763  67.708  92.868  1.00  0.00           C
ATOM   2762  O   LYS A 167      64.493  68.108  93.988  1.00  0.00           O
ATOM   2763  N   GLN A 168      63.824  67.169  92.098  1.00  0.00           N
ATOM   2765  CA  GLN A 168      62.434  67.068  92.478  1.00  0.00           C
ATOM   2767  CB  GLN A 168      61.684  66.428  91.308  1.00  0.00           C
ATOM   2770  CG  GLN A 168      60.163  66.538  91.468  1.00  0.00           C
ATOM   2773  CD  GLN A 168      59.574  66.128  90.128  1.00  0.00           C
ATOM   2774  OE1 GLN A 168      59.953  65.098  89.578  1.00  0.00           O
ATOM   2775  NE2 GLN A 168      58.684  66.958  89.538  1.00  0.00           N
ATOM   2778  C   GLN A 168      62.203  66.278  93.758  1.00  0.00           C
ATOM   2779  O   GLN A 168      61.424  66.668  94.618  1.00  0.00           O
ATOM   2780  N   GLN A 169      62.973  65.178  93.958  1.00  0.00           N
ATOM   2782  CA  GLN A 169      63.043  64.509  95.248  1.00  0.00           C
ATOM   2784  CB  GLN A 169      63.973  63.269  95.208  1.00  0.00           C
ATOM   2787  CG  GLN A 169      64.604  62.798  96.558  1.00  0.00           C
ATOM   2790  CD  GLN A 169      65.904  62.029  96.398  1.00  0.00           C
ATOM   2791  OE1 GLN A 169      66.063  60.988  97.028  1.00  0.00           O
ATOM   2792  NE2 GLN A 169      66.854  62.549  95.578  1.00  0.00           N
ATOM   2795  C   GLN A 169      63.503  65.398  96.378  1.00  0.00           C
ATOM   2796  O   GLN A 169      62.894  65.398  97.458  1.00  0.00           O
ATOM   2797  N   ASN A 170      64.604  66.148  96.128  1.00  0.00           N
ATOM   2799  CA  ASN A 170      65.214  67.119  97.008  1.00  0.00           C
ATOM   2801  CB  ASN A 170      66.593  67.568  96.398  1.00  0.00           C
ATOM   2804  CG  ASN A 170      66.924  69.059  96.268  1.00  0.00           C
ATOM   2805  OD1 ASN A 170      67.224  69.529  95.168  1.00  0.00           O
ATOM   2806  ND2 ASN A 170      66.863  69.849  97.368  1.00  0.00           N
ATOM   2809  C   ASN A 170      64.243  68.238  97.348  1.00  0.00           C
ATOM   2810  O   ASN A 170      64.083  68.579  98.508  1.00  0.00           O
ATOM   2811  N   ILE A 171      63.544  68.788  96.338  1.00  0.00           N
ATOM   2813  CA  ILE A 171      62.583  69.878  96.408  1.00  0.00           C
ATOM   2815  CB  ILE A 171      62.014  70.119  94.988  1.00  0.00           C
ATOM   2817  CG2 ILE A 171      60.824  71.068  95.018  1.00  0.00           C
ATOM   2821  CG1 ILE A 171      62.983  70.678  93.918  1.00  0.00           C
ATOM   2824  CD  ILE A 171      64.294  71.278  94.418  1.00  0.00           C
ATOM   2828  C   ILE A 171      61.484  69.589  97.418  1.00  0.00           C
ATOM   2829  O   ILE A 171      61.304  70.329  98.388  1.00  0.00           O
ATOM   2830  N   ASP A 172      60.774  68.448  97.258  1.00  0.00           N
ATOM   2832  CA  ASP A 172      59.804  67.958  98.228  1.00  0.00           C
ATOM   2834  CB  ASP A 172      59.043  66.738  97.618  1.00  0.00           C
ATOM   2837  CG  ASP A 172      57.723  66.439  98.318  1.00  0.00           C
ATOM   2838  OD1 ASP A 172      57.024  67.358  98.808  1.00  0.00           O
ATOM   2839  OD2 ASP A 172      57.304  65.248  98.228  1.00  0.00           O
ATOM   2840  C   ASP A 172      60.424  67.638  99.588  1.00  0.00           C
ATOM   2841  O   ASP A 172      59.854  67.928 100.638  1.00  0.00           O
ATOM   2842  N   ALA A 173      61.644  67.058  99.638  1.00  0.00           N
ATOM   2844  CA  ALA A 173      62.253  66.708 100.898  1.00  0.00           C
ATOM   2846  CB  ALA A 173      63.354  65.648 100.698  1.00  0.00           C
ATOM   2850  C   ALA A 173      62.784  67.909 101.688  1.00  0.00           C
ATOM   2851  O   ALA A 173      62.784  67.898 102.918  1.00  0.00           O
ATOM   2852  N   THR A 174      63.174  69.038 101.038  1.00  0.00           N
ATOM   2854  CA  THR A 174      63.394  70.329 101.718  1.00  0.00           C
ATOM   2856  CB  THR A 174      63.833  71.519 100.828  1.00  0.00           C
ATOM   2858  OG1 THR A 174      64.604  71.169  99.688  1.00  0.00           O
ATOM   2860  CG2 THR A 174      64.714  72.439 101.678  1.00  0.00           C
ATOM   2864  C   THR A 174      62.133  70.769 102.368  1.00  0.00           C
ATOM   2865  O   THR A 174      62.084  71.218 103.508  1.00  0.00           O
ATOM   2866  N   TRP A 175      61.034  70.619 101.618  1.00  0.00           N
ATOM   2868  CA  TRP A 175      59.753  71.119 101.988  1.00  0.00           C
ATOM   2870  CB  TRP A 175      58.964  71.369 100.688  1.00  0.00           C
ATOM   2873  CG  TRP A 175      57.883  72.358 100.908  1.00  0.00           C
ATOM   2874  CD1 TRP A 175      56.563  72.079 101.078  1.00  0.00           C
ATOM   2876  NE1 TRP A 175      55.914  73.208 101.528  1.00  0.00           N
ATOM   2878  CE2 TRP A 175      56.793  74.238 101.608  1.00  0.00           C
ATOM   2879  CD2 TRP A 175      58.053  73.748 101.228  1.00  0.00           C
ATOM   2880  CE3 TRP A 175      59.153  74.598 101.228  1.00  0.00           C
ATOM   2882  CZ3 TRP A 175      58.973  75.919 101.638  1.00  0.00           C
ATOM   2884  CZ2 TRP A 175      56.593  75.558 101.938  1.00  0.00           C
ATOM   2886  CH2 TRP A 175      57.703  76.398 101.978  1.00  0.00           C
ATOM   2888  C   TRP A 175      59.034  70.199 102.988  1.00  0.00           C
ATOM   2889  O   TRP A 175      58.053  70.589 103.598  1.00  0.00           O
ATOM   2890  N   GLN A 176      59.594  69.009 103.248  1.00  0.00           N
ATOM   2892  CA  GLN A 176      59.233  68.139 104.358  1.00  0.00           C
ATOM   2894  CB  GLN A 176      59.534  66.648 104.018  1.00  0.00           C
ATOM   2897  CG  GLN A 176      58.493  65.988 103.088  1.00  0.00           C
ATOM   2900  CD  GLN A 176      57.313  65.398 103.878  1.00  0.00           C
ATOM   2901  OE1 GLN A 176      57.333  64.229 104.278  1.00  0.00           O
ATOM   2902  NE2 GLN A 176      56.273  66.208 104.148  1.00  0.00           N
ATOM   2905  C   GLN A 176      59.963  68.518 105.648  1.00  0.00           C
ATOM   2906  O   GLN A 176      59.664  67.968 106.708  1.00  0.00           O
ATOM   2907  N   ALA A 177      60.883  69.509 105.578  1.00  0.00           N
ATOM   2909  CA  ALA A 177      61.343  70.269 106.708  1.00  0.00           C
ATOM   2911  CB  ALA A 177      62.824  70.648 106.528  1.00  0.00           C
ATOM   2915  C   ALA A 177      60.553  71.548 106.848  1.00  0.00           C
ATOM   2916  O   ALA A 177      60.044  71.878 107.908  1.00  0.00           O
ATOM   2917  N   LEU A 178      60.444  72.338 105.768  1.00  0.00           N
ATOM   2919  CA  LEU A 178      59.804  73.648 105.798  1.00  0.00           C
ATOM   2921  CB  LEU A 178      59.974  74.389 104.448  1.00  0.00           C
ATOM   2924  CG  LEU A 178      61.374  74.989 104.138  1.00  0.00           C
ATOM   2926  CD1 LEU A 178      62.374  74.949 105.308  1.00  0.00           C
ATOM   2930  CD2 LEU A 178      62.024  74.378 102.898  1.00  0.00           C
ATOM   2934  C   LEU A 178      58.344  73.628 106.198  1.00  0.00           C
ATOM   2935  O   LEU A 178      57.944  74.439 107.028  1.00  0.00           O
ATOM   2936  N   SER A 179      57.534  72.699 105.658  1.00  0.00           N
ATOM   2938  CA  SER A 179      56.124  72.559 106.038  1.00  0.00           C
ATOM   2940  CB  SER A 179      55.343  71.568 105.128  1.00  0.00           C
ATOM   2943  OG  SER A 179      55.723  70.199 105.288  1.00  0.00           O
ATOM   2945  C   SER A 179      55.933  72.159 107.478  1.00  0.00           C
ATOM   2946  O   SER A 179      54.993  72.579 108.158  1.00  0.00           O
ATOM   2947  N   SER A 180      56.824  71.288 107.978  1.00  0.00           N
ATOM   2949  CA  SER A 180      56.694  70.619 109.258  1.00  0.00           C
ATOM   2951  CB  SER A 180      57.323  69.199 109.198  1.00  0.00           C
ATOM   2954  OG  SER A 180      58.703  69.248 108.818  1.00  0.00           O
ATOM   2956  C   SER A 180      57.333  71.388 110.398  1.00  0.00           C
ATOM   2957  O   SER A 180      56.983  71.208 111.568  1.00  0.00           O
ATOM   2958  N   MET A 181      58.274  72.299 110.098  1.00  0.00           N
ATOM   2960  CA  MET A 181      58.934  73.119 111.088  1.00  0.00           C
ATOM   2962  CB  MET A 181      60.413  73.388 110.688  1.00  0.00           C
ATOM   2965  CG  MET A 181      60.644  74.529 109.678  1.00  0.00           C
ATOM   2968  SD  MET A 181      62.253  74.568 108.828  1.00  0.00           S
ATOM   2969  CE  MET A 181      63.303  73.678 109.998  1.00  0.00           C
ATOM   2973  C   MET A 181      58.144  74.398 111.278  1.00  0.00           C
ATOM   2974  O   MET A 181      57.193  74.718 110.578  1.00  0.00           O
ATOM   2975  N   THR A 182      58.503  75.168 112.318  1.00  0.00           N
ATOM   2977  CA  THR A 182      57.784  76.369 112.708  1.00  0.00           C
ATOM   2979  CB  THR A 182      57.544  76.449 114.228  1.00  0.00           C
ATOM   2981  OG1 THR A 182      58.513  77.138 114.988  1.00  0.00           O
ATOM   2983  CG2 THR A 182      57.463  75.038 114.808  1.00  0.00           C
ATOM   2987  C   THR A 182      58.534  77.559 112.158  1.00  0.00           C
ATOM   2988  O   THR A 182      59.693  77.449 111.738  1.00  0.00           O
ATOM   2989  N   GLN A 183      57.913  78.759 112.148  1.00  0.00           N
ATOM   2991  CA  GLN A 183      58.573  79.998 111.778  1.00  0.00           C
ATOM   2993  CB  GLN A 183      57.583  81.199 111.858  1.00  0.00           C
ATOM   2996  CG  GLN A 183      56.094  80.879 111.608  1.00  0.00           C
ATOM   2999  CD  GLN A 183      55.304  82.078 111.058  1.00  0.00           C
ATOM   3000  OE1 GLN A 183      54.333  82.539 111.658  1.00  0.00           O
ATOM   3001  NE2 GLN A 183      55.723  82.619 109.898  1.00  0.00           N
ATOM   3004  C   GLN A 183      59.753  80.268 112.718  1.00  0.00           C
ATOM   3005  O   GLN A 183      60.803  80.779 112.338  1.00  0.00           O
ATOM   3006  N   GLU A 184      59.563  79.928 114.008  1.00  0.00           N
ATOM   3008  CA  GLU A 184      60.464  80.229 115.108  1.00  0.00           C
ATOM   3010  CB  GLU A 184      59.703  80.138 116.448  1.00  0.00           C
ATOM   3013  CG  GLU A 184      58.373  80.928 116.518  1.00  0.00           C
ATOM   3016  CD  GLU A 184      57.574  80.548 117.758  1.00  0.00           C
ATOM   3017  OE1 GLU A 184      57.333  79.339 117.958  1.00  0.00           O
ATOM   3018  OE2 GLU A 184      57.193  81.459 118.538  1.00  0.00           O
ATOM   3019  C   GLU A 184      61.593  79.218 115.118  1.00  0.00           C
ATOM   3020  O   GLU A 184      62.754  79.579 115.318  1.00  0.00           O
ATOM   3021  N   GLN A 185      61.284  77.939 114.788  1.00  0.00           N
ATOM   3023  CA  GLN A 185      62.294  76.958 114.458  1.00  0.00           C
ATOM   3025  CB  GLN A 185      61.644  75.589 114.108  1.00  0.00           C
ATOM   3028  CG  GLN A 185      62.624  74.409 113.838  1.00  0.00           C
ATOM   3031  CD  GLN A 185      63.474  73.968 115.038  1.00  0.00           C
ATOM   3032  OE1 GLN A 185      63.583  74.628 116.068  1.00  0.00           O
ATOM   3033  NE2 GLN A 185      64.074  72.759 114.918  1.00  0.00           N
ATOM   3036  C   GLN A 185      63.153  77.439 113.298  1.00  0.00           C
ATOM   3037  O   GLN A 185      64.363  77.489 113.418  1.00  0.00           O
ATOM   3038  N   ALA A 186      62.523  77.918 112.198  1.00  0.00           N
ATOM   3040  CA  ALA A 186      63.204  78.479 111.048  1.00  0.00           C
ATOM   3042  CB  ALA A 186      62.174  78.858 109.978  1.00  0.00           C
ATOM   3046  C   ALA A 186      64.124  79.669 111.348  1.00  0.00           C
ATOM   3047  O   ALA A 186      65.254  79.759 110.878  1.00  0.00           O
ATOM   3048  N   ASN A 187      63.694  80.599 112.198  1.00  0.00           N
ATOM   3050  CA  ASN A 187      64.523  81.709 112.638  1.00  0.00           C
ATOM   3052  CB  ASN A 187      63.664  82.829 113.278  1.00  0.00           C
ATOM   3055  CG  ASN A 187      62.983  83.619 112.168  1.00  0.00           C
ATOM   3056  OD1 ASN A 187      63.664  84.338 111.428  1.00  0.00           O
ATOM   3057  ND2 ASN A 187      61.644  83.549 112.048  1.00  0.00           N
ATOM   3060  C   ASN A 187      65.654  81.329 113.598  1.00  0.00           C
ATOM   3061  O   ASN A 187      66.574  82.119 113.778  1.00  0.00           O
ATOM   3062  N   THR A 188      65.654  80.128 114.208  1.00  0.00           N
ATOM   3064  CA  THR A 188      66.714  79.759 115.168  1.00  0.00           C
ATOM   3066  CB  THR A 188      66.094  79.369 116.518  1.00  0.00           C
ATOM   3068  OG1 THR A 188      66.993  79.619 117.588  1.00  0.00           O
ATOM   3070  CG2 THR A 188      65.613  77.918 116.608  1.00  0.00           C
ATOM   3074  C   THR A 188      67.644  78.689 114.588  1.00  0.00           C
ATOM   3075  O   THR A 188      68.534  78.139 115.238  1.00  0.00           O
ATOM   3076  N   LEU A 189      67.493  78.388 113.288  1.00  0.00           N
ATOM   3078  CA  LEU A 189      68.364  77.528 112.518  1.00  0.00           C
ATOM   3080  CB  LEU A 189      67.764  77.229 111.128  1.00  0.00           C
ATOM   3083  CG  LEU A 189      66.374  76.579 111.138  1.00  0.00           C
ATOM   3085  CD1 LEU A 189      65.894  76.248 109.718  1.00  0.00           C
ATOM   3089  CD2 LEU A 189      66.224  75.388 112.108  1.00  0.00           C
ATOM   3093  C   LEU A 189      69.813  77.968 112.308  1.00  0.00           C
ATOM   3094  O   LEU A 189      70.124  79.148 112.108  1.00  0.00           O
ATOM   3095  N   VAL A 190      70.743  76.988 112.268  1.00  0.00           N
ATOM   3097  CA  VAL A 190      72.163  77.178 111.978  1.00  0.00           C
ATOM   3099  CB  VAL A 190      73.014  76.268 112.848  1.00  0.00           C
ATOM   3101  CG1 VAL A 190      74.523  76.428 112.578  1.00  0.00           C
ATOM   3105  CG2 VAL A 190      72.723  76.638 114.308  1.00  0.00           C
ATOM   3109  C   VAL A 190      72.484  76.909 110.518  1.00  0.00           C
ATOM   3110  O   VAL A 190      72.333  75.788 110.018  1.00  0.00           O
ATOM   3111  N   ILE A 191      72.944  77.918 109.778  1.00  0.00           N
ATOM   3113  CA  ILE A 191      73.163  77.829 108.338  1.00  0.00           C
ATOM   3115  CB  ILE A 191      72.913  79.159 107.618  1.00  0.00           C
ATOM   3117  CG2 ILE A 191      72.843  78.989 106.088  1.00  0.00           C
ATOM   3121  CG1 ILE A 191      71.593  79.818 108.088  1.00  0.00           C
ATOM   3124  CD  ILE A 191      70.333  79.048 107.658  1.00  0.00           C
ATOM   3128  C   ILE A 191      74.544  77.248 108.038  1.00  0.00           C
ATOM   3129  O   ILE A 191      75.444  77.238 108.878  1.00  0.00           O
ATOM   3130  N   ASN A 192      74.733  76.678 106.828  1.00  0.00           N
ATOM   3132  CA  ASN A 192      76.034  76.468 106.218  1.00  0.00           C
ATOM   3134  CB  ASN A 192      75.904  75.708 104.868  1.00  0.00           C
ATOM   3137  CG  ASN A 192      75.544  74.238 104.988  1.00  0.00           C
ATOM   3138  OD1 ASN A 192      75.623  73.608 106.048  1.00  0.00           O
ATOM   3139  ND2 ASN A 192      75.163  73.648 103.828  1.00  0.00           N
ATOM   3142  C   ASN A 192      76.784  77.778 105.948  1.00  0.00           C
ATOM   3143  O   ASN A 192      76.294  78.898 106.118  1.00  0.00           O
ATOM   3144  N   ALA A 193      78.014  77.638 105.438  1.00  0.00           N
ATOM   3146  CA  ALA A 193      78.743  78.648 104.708  1.00  0.00           C
ATOM   3148  CB  ALA A 193      80.165  78.139 104.448  1.00  0.00           C
ATOM   3152  C   ALA A 193      78.053  79.138 103.418  1.00  0.00           C
ATOM   3153  O   ALA A 193      78.004  80.349 103.158  1.00  0.00           O
ATOM   3154  N   ASP A 194      77.443  78.238 102.618  1.00  0.00           N
ATOM   3156  CA  ASP A 194      76.493  78.638 101.598  1.00  0.00           C
ATOM   3158  CB  ASP A 194      76.303  77.568 100.488  1.00  0.00           C
ATOM   3161  CG  ASP A 194      75.654  76.259 100.938  1.00  0.00           C
ATOM   3162  OD1 ASP A 194      74.763  75.738 100.228  1.00  0.00           O
ATOM   3163  OD2 ASP A 194      76.184  75.678 101.918  1.00  0.00           O
ATOM   3164  C   ASP A 194      75.163  79.119 102.208  1.00  0.00           C
ATOM   3165  O   ASP A 194      74.174  78.409 102.388  1.00  0.00           O
ATOM   3166  N   GLU A 195      75.093  80.419 102.508  1.00  0.00           N
ATOM   3168  CA  GLU A 195      73.874  81.079 102.928  1.00  0.00           C
ATOM   3170  CB  GLU A 195      74.124  82.178 103.968  1.00  0.00           C
ATOM   3173  CG  GLU A 195      74.974  81.718 105.158  1.00  0.00           C
ATOM   3176  CD  GLU A 195      75.034  82.749 106.278  1.00  0.00           C
ATOM   3177  OE1 GLU A 195      73.973  83.158 106.818  1.00  0.00           O
ATOM   3178  OE2 GLU A 195      76.163  83.199 106.578  1.00  0.00           O
ATOM   3179  C   GLU A 195      73.243  81.648 101.688  1.00  0.00           C
ATOM   3180  O   GLU A 195      72.973  82.838 101.548  1.00  0.00           O
ATOM   3181  N   ASN A 196      72.953  80.748 100.748  1.00  0.00           N
ATOM   3183  CA  ASN A 196      72.294  81.089  99.518  1.00  0.00           C
ATOM   3185  CB  ASN A 196      73.133  80.518  98.348  1.00  0.00           C
ATOM   3188  CG  ASN A 196      74.354  81.388  98.088  1.00  0.00           C
ATOM   3189  OD1 ASN A 196      74.514  82.469  98.668  1.00  0.00           O
ATOM   3190  ND2 ASN A 196      75.214  80.949  97.148  1.00  0.00           N
ATOM   3193  C   ASN A 196      70.943  80.438  99.518  1.00  0.00           C
ATOM   3194  O   ASN A 196      69.904  81.038  99.268  1.00  0.00           O
ATOM   3195  N   ILE A 197      70.924  79.138  99.828  1.00  0.00           N
ATOM   3197  CA  ILE A 197      69.813  78.288  99.528  1.00  0.00           C
ATOM   3199  CB  ILE A 197      70.333  76.949  99.018  1.00  0.00           C
ATOM   3201  CG2 ILE A 197      69.144  76.178  98.418  1.00  0.00           C
ATOM   3205  CG1 ILE A 197      71.493  77.019  97.988  1.00  0.00           C
ATOM   3208  CD  ILE A 197      71.063  77.369  96.568  1.00  0.00           C
ATOM   3212  C   ILE A 197      69.004  78.068 100.798  1.00  0.00           C
ATOM   3213  O   ILE A 197      67.784  78.218 100.808  1.00  0.00           O
ATOM   3214  N   LEU A 198      69.684  77.689 101.908  1.00  0.00           N
ATOM   3216  CA  LEU A 198      69.124  77.198 103.158  1.00  0.00           C
ATOM   3218  CB  LEU A 198      70.264  76.918 104.178  1.00  0.00           C
ATOM   3221  CG  LEU A 198      71.044  75.598 103.998  1.00  0.00           C
ATOM   3223  CD1 LEU A 198      71.714  75.449 102.628  1.00  0.00           C
ATOM   3227  CD2 LEU A 198      72.154  75.498 105.048  1.00  0.00           C
ATOM   3231  C   LEU A 198      68.123  78.139 103.798  1.00  0.00           C
ATOM   3232  O   LEU A 198      66.934  77.839 103.888  1.00  0.00           O
ATOM   3233  N   GLN A 199      68.583  79.339 104.208  1.00  0.00           N
ATOM   3235  CA  GLN A 199      67.764  80.408 104.738  1.00  0.00           C
ATOM   3237  CB  GLN A 199      68.563  81.529 105.478  1.00  0.00           C
ATOM   3240  CG  GLN A 199      69.864  82.059 104.818  1.00  0.00           C
ATOM   3243  CD  GLN A 199      69.684  82.388 103.338  1.00  0.00           C
ATOM   3244  OE1 GLN A 199      69.074  83.388 102.958  1.00  0.00           O
ATOM   3245  NE2 GLN A 199      70.184  81.499 102.458  1.00  0.00           N
ATOM   3248  C   GLN A 199      66.764  80.968 103.748  1.00  0.00           C
ATOM   3249  O   GLN A 199      65.703  81.439 104.118  1.00  0.00           O
ATOM   3250  N   GLY A 200      67.093  80.888 102.448  1.00  0.00           N
ATOM   3252  CA  GLY A 200      66.193  81.289 101.378  1.00  0.00           C
ATOM   3255  C   GLY A 200      64.943  80.468 101.348  1.00  0.00           C
ATOM   3256  O   GLY A 200      63.854  81.009 101.298  1.00  0.00           O
ATOM   3257  N   TRP A 201      65.053  79.138 101.448  1.00  0.00           N
ATOM   3259  CA  TRP A 201      63.934  78.229 101.568  1.00  0.00           C
ATOM   3261  CB  TRP A 201      64.464  76.788 101.708  1.00  0.00           C
ATOM   3264  CG  TRP A 201      64.644  76.038 100.438  1.00  0.00           C
ATOM   3265  CD1 TRP A 201      65.834  75.528  99.988  1.00  0.00           C
ATOM   3267  NE1 TRP A 201      65.593  74.659  98.948  1.00  0.00           N
ATOM   3269  CE2 TRP A 201      64.254  74.619  98.698  1.00  0.00           C
ATOM   3270  CD2 TRP A 201      63.614  75.519  99.588  1.00  0.00           C
ATOM   3271  CE3 TRP A 201      62.243  75.729  99.488  1.00  0.00           C
ATOM   3273  CZ3 TRP A 201      61.523  74.989  98.558  1.00  0.00           C
ATOM   3275  CZ2 TRP A 201      63.534  73.848  97.808  1.00  0.00           C
ATOM   3277  CH2 TRP A 201      62.154  74.038  97.758  1.00  0.00           C
ATOM   3279  C   TRP A 201      63.014  78.529 102.738  1.00  0.00           C
ATOM   3280  O   TRP A 201      61.793  78.318 102.668  1.00  0.00           O
ATOM   3281  N   LEU A 202      63.573  79.048 103.838  1.00  0.00           N
ATOM   3283  CA  LEU A 202      62.804  79.568 104.948  1.00  0.00           C
ATOM   3285  CB  LEU A 202      63.654  80.028 106.138  1.00  0.00           C
ATOM   3288  CG  LEU A 202      64.763  79.059 106.558  1.00  0.00           C
ATOM   3290  CD1 LEU A 202      65.483  79.648 107.768  1.00  0.00           C
ATOM   3294  CD2 LEU A 202      64.254  77.629 106.818  1.00  0.00           C
ATOM   3298  C   LEU A 202      61.863  80.708 104.578  1.00  0.00           C
ATOM   3299  O   LEU A 202      60.733  80.748 105.048  1.00  0.00           O
ATOM   3300  N   ASP A 203      62.284  81.658 103.708  1.00  0.00           N
ATOM   3302  CA  ASP A 203      61.473  82.798 103.318  1.00  0.00           C
ATOM   3304  CB  ASP A 203      62.344  83.768 102.488  1.00  0.00           C
ATOM   3307  CG  ASP A 203      61.703  85.138 102.348  1.00  0.00           C
ATOM   3308  OD1 ASP A 203      60.663  85.298 101.678  1.00  0.00           O
ATOM   3309  OD2 ASP A 203      62.263  86.079 102.968  1.00  0.00           O
ATOM   3310  C   ASP A 203      60.153  82.399 102.668  1.00  0.00           C
ATOM   3311  O   ASP A 203      59.083  82.849 103.078  1.00  0.00           O
ATOM   3312  N   LEU A 204      60.194  81.378 101.778  1.00  0.00           N
ATOM   3314  CA  LEU A 204      59.023  80.728 101.228  1.00  0.00           C
ATOM   3316  CB  LEU A 204      59.454  79.529 100.358  1.00  0.00           C
ATOM   3319  CG  LEU A 204      58.583  79.248  99.118  1.00  0.00           C
ATOM   3321  CD1 LEU A 204      59.063  77.949  98.458  1.00  0.00           C
ATOM   3325  CD2 LEU A 204      57.074  79.208  99.358  1.00  0.00           C
ATOM   3329  C   LEU A 204      58.074  80.189 102.308  1.00  0.00           C
ATOM   3330  O   LEU A 204      56.843  80.298 102.228  1.00  0.00           O
ATOM   3331  N   GLN A 205      58.614  79.579 103.388  1.00  0.00           N
ATOM   3333  CA  GLN A 205      57.773  79.148 104.488  1.00  0.00           C
ATOM   3335  CB  GLN A 205      58.253  77.898 105.258  1.00  0.00           C
ATOM   3338  CG  GLN A 205      59.734  77.809 105.678  1.00  0.00           C
ATOM   3341  CD  GLN A 205      60.023  78.189 107.128  1.00  0.00           C
ATOM   3342  OE1 GLN A 205      60.364  79.318 107.498  1.00  0.00           O
ATOM   3343  NE2 GLN A 205      59.963  77.159 107.998  1.00  0.00           N
ATOM   3346  C   GLN A 205      57.234  80.259 105.368  1.00  0.00           C
ATOM   3347  O   GLN A 205      56.104  80.189 105.828  1.00  0.00           O
ATOM   3348  N   ARG A 206      57.973  81.378 105.508  1.00  0.00           N
ATOM   3350  CA  ARG A 206      57.474  82.589 106.138  1.00  0.00           C
ATOM   3352  CB  ARG A 206      58.513  83.729 106.258  1.00  0.00           C
ATOM   3355  CG  ARG A 206      59.883  83.339 106.828  1.00  0.00           C
ATOM   3358  CD  ARG A 206      59.904  82.528 108.138  1.00  0.00           C
ATOM   3361  NE  ARG A 206      61.294  81.989 108.358  1.00  0.00           N
ATOM   3363  CZ  ARG A 206      62.333  82.738 108.718  1.00  0.00           C
ATOM   3364  NH1 ARG A 206      62.224  84.038 108.858  1.00  0.00           N
ATOM   3367  NH2 ARG A 206      63.513  82.199 108.918  1.00  0.00           N
ATOM   3370  C   ARG A 206      56.254  83.188 105.448  1.00  0.00           C
ATOM   3371  O   ARG A 206      55.413  83.799 106.108  1.00  0.00           O
ATOM   3372  N   VAL A 207      56.143  83.088 104.108  1.00  0.00           N
ATOM   3374  CA  VAL A 207      54.864  83.239 103.418  1.00  0.00           C
ATOM   3376  CB  VAL A 207      55.014  83.598 101.928  1.00  0.00           C
ATOM   3378  CG1 VAL A 207      56.473  83.878 101.548  1.00  0.00           C
ATOM   3382  CG2 VAL A 207      54.424  82.558 100.958  1.00  0.00           C
ATOM   3386  C   VAL A 207      53.883  82.078 103.698  1.00  0.00           C
ATOM   3387  O   VAL A 207      52.743  82.288 104.098  1.00  0.00           O
ATOM   3388  N   TRP A 208      54.303  80.799 103.578  1.00  0.00           N
ATOM   3390  CA  TRP A 208      53.424  79.638 103.598  1.00  0.00           C
ATOM   3392  CB  TRP A 208      54.223  78.318 103.398  1.00  0.00           C
ATOM   3395  CG  TRP A 208      53.443  77.038 103.378  1.00  0.00           C
ATOM   3396  CD1 TRP A 208      52.813  76.538 102.278  1.00  0.00           C
ATOM   3398  NE1 TRP A 208      52.344  75.288 102.548  1.00  0.00           N
ATOM   3400  CE2 TRP A 208      52.593  74.968 103.848  1.00  0.00           C
ATOM   3401  CD2 TRP A 208      53.243  76.079 104.428  1.00  0.00           C
ATOM   3402  CE3 TRP A 208      53.573  76.029 105.778  1.00  0.00           C
ATOM   3404  CZ3 TRP A 208      53.313  74.869 106.498  1.00  0.00           C
ATOM   3406  CZ2 TRP A 208      52.344  73.799 104.548  1.00  0.00           C
ATOM   3408  CH2 TRP A 208      52.714  73.759 105.898  1.00  0.00           C
ATOM   3410  C   TRP A 208      52.554  79.468 104.828  1.00  0.00           C
ATOM   3411  O   TRP A 208      51.374  79.119 104.728  1.00  0.00           O
ATOM   3412  N   PHE A 209      53.123  79.698 106.018  1.00  0.00           N
ATOM   3414  CA  PHE A 209      52.434  79.509 107.278  1.00  0.00           C
ATOM   3416  CB  PHE A 209      53.383  79.869 108.458  1.00  0.00           C
ATOM   3419  CG  PHE A 209      54.594  78.968 108.518  1.00  0.00           C
ATOM   3420  CD1 PHE A 209      54.444  77.579 108.628  1.00  0.00           C
ATOM   3422  CE1 PHE A 209      55.564  76.738 108.728  1.00  0.00           C
ATOM   3424  CZ  PHE A 209      56.833  77.288 108.808  1.00  0.00           C
ATOM   3426  CD2 PHE A 209      55.894  79.498 108.538  1.00  0.00           C
ATOM   3428  CE2 PHE A 209      57.014  78.678 108.698  1.00  0.00           C
ATOM   3430  C   PHE A 209      51.143  80.329 107.408  1.00  0.00           C
ATOM   3431  O   PHE A 209      50.114  79.818 107.848  1.00  0.00           O
ATOM   3432  N   ASP A 210      51.194  81.609 106.988  1.00  0.00           N
ATOM   3434  CA  ASP A 210      50.063  82.518 107.008  1.00  0.00           C
ATOM   3436  CB  ASP A 210      50.644  83.969 107.138  1.00  0.00           C
ATOM   3439  CG  ASP A 210      49.644  85.079 107.428  1.00  0.00           C
ATOM   3440  OD1 ASP A 210      48.674  84.769 108.158  1.00  0.00           O
ATOM   3441  OD2 ASP A 210      49.934  86.268 107.138  1.00  0.00           O
ATOM   3442  C   ASP A 210      49.214  82.399 105.758  1.00  0.00           C
ATOM   3443  O   ASP A 210      48.023  82.709 105.758  1.00  0.00           O
ATOM   3444  N   ASN A 211      49.823  81.958 104.628  1.00  0.00           N
ATOM   3446  CA  ASN A 211      49.243  82.129 103.308  1.00  0.00           C
ATOM   3448  CB  ASN A 211      50.264  82.719 102.278  1.00  0.00           C
ATOM   3451  CG  ASN A 211      50.844  84.109 102.608  1.00  0.00           C
ATOM   3452  OD1 ASN A 211      51.674  84.619 101.848  1.00  0.00           O
ATOM   3453  ND2 ASN A 211      50.444  84.738 103.718  1.00  0.00           N
ATOM   3456  C   ASN A 211      48.713  80.839 102.688  1.00  0.00           C
ATOM   3457  O   ASN A 211      48.083  80.928 101.638  1.00  0.00           O
ATOM   3458  N   ARG A 212      48.903  79.608 103.228  1.00  0.00           N
ATOM   3460  CA  ARG A 212      48.534  78.398 102.488  1.00  0.00           C
ATOM   3462  CB  ARG A 212      48.944  77.079 103.188  1.00  0.00           C
ATOM   3465  CG  ARG A 212      48.433  75.788 102.478  1.00  0.00           C
ATOM   3468  CD  ARG A 212      48.854  74.458 103.078  1.00  0.00           C
ATOM   3471  NE  ARG A 212      48.424  74.509 104.508  1.00  0.00           N
ATOM   3473  CZ  ARG A 212      48.053  73.448 105.208  1.00  0.00           C
ATOM   3474  NH1 ARG A 212      47.864  72.268 104.658  1.00  0.00           N
ATOM   3477  NH2 ARG A 212      47.874  73.588 106.508  1.00  0.00           N
ATOM   3480  C   ARG A 212      47.074  78.308 102.088  1.00  0.00           C
ATOM   3481  O   ARG A 212      46.754  77.769 101.038  1.00  0.00           O
ATOM   3482  N   ASN A 213      46.184  78.829 102.938  1.00  0.00           N
ATOM   3484  CA  ASN A 213      44.753  78.778 102.748  1.00  0.00           C
ATOM   3486  CB  ASN A 213      44.184  78.648 104.188  1.00  0.00           C
ATOM   3489  CG  ASN A 213      42.864  77.888 104.288  1.00  0.00           C
ATOM   3490  OD1 ASN A 213      42.653  76.829 103.698  1.00  0.00           O
ATOM   3491  ND2 ASN A 213      41.954  78.448 105.128  1.00  0.00           N
ATOM   3494  C   ASN A 213      44.284  80.068 102.068  1.00  0.00           C
ATOM   3495  O   ASN A 213      43.074  80.288 101.948  1.00  0.00           O
ATOM   3496  N   ASP A 214      45.234  80.919 101.618  1.00  0.00           N
ATOM   3498  CA  ASP A 214      44.984  82.229 101.058  1.00  0.00           C
ATOM   3500  CB  ASP A 214      45.653  83.358 101.898  1.00  0.00           C
ATOM   3503  CG  ASP A 214      45.004  83.528 103.258  1.00  0.00           C
ATOM   3504  OD1 ASP A 214      44.563  82.549 103.898  1.00  0.00           O
ATOM   3505  OD2 ASP A 214      44.944  84.708 103.718  1.00  0.00           O
ATOM   3506  C   ASP A 214      45.574  82.278  99.648  1.00  0.00           C
ATOM   3507  O   ASP A 214      46.784  82.509  99.468  1.00  0.00           O
ATOM   3508  N   PRO A 215      44.823  82.098  98.558  1.00  0.00           N
ATOM   3509  CD  PRO A 215      43.404  81.749  98.608  1.00  0.00           C
ATOM   3512  CA  PRO A 215      45.444  81.599  97.338  1.00  0.00           C
ATOM   3514  CB  PRO A 215      44.254  81.219  96.448  1.00  0.00           C
ATOM   3517  CG  PRO A 215      43.233  80.739  97.468  1.00  0.00           C
ATOM   3520  C   PRO A 215      46.304  82.579  96.618  1.00  0.00           C
ATOM   3521  O   PRO A 215      47.424  82.229  96.228  1.00  0.00           O
ATOM   3522  N   ASP A 216      45.803  83.799  96.408  1.00  0.00           N
ATOM   3524  CA  ASP A 216      46.364  84.839  95.588  1.00  0.00           C
ATOM   3526  CB  ASP A 216      45.374  86.038  95.618  1.00  0.00           C
ATOM   3529  CG  ASP A 216      45.644  87.038  94.518  1.00  0.00           C
ATOM   3530  OD1 ASP A 216      45.743  86.609  93.338  1.00  0.00           O
ATOM   3531  OD2 ASP A 216      45.634  88.248  94.808  1.00  0.00           O
ATOM   3532  C   ASP A 216      47.764  85.229  96.048  1.00  0.00           C
ATOM   3533  O   ASP A 216      48.694  85.389  95.258  1.00  0.00           O
ATOM   3534  N   MET A 217      47.964  85.288  97.368  1.00  0.00           N
ATOM   3536  CA  MET A 217      49.243  85.578  97.968  1.00  0.00           C
ATOM   3538  CB  MET A 217      49.054  86.329  99.298  1.00  0.00           C
ATOM   3541  CG  MET A 217      48.233  85.578 100.368  1.00  0.00           C
ATOM   3544  SD  MET A 217      47.614  86.628 101.728  1.00  0.00           S
ATOM   3545  CE  MET A 217      49.174  87.488 102.078  1.00  0.00           C
ATOM   3549  C   MET A 217      50.133  84.358  98.158  1.00  0.00           C
ATOM   3550  O   MET A 217      51.343  84.458  98.278  1.00  0.00           O
ATOM   3551  N   MET A 218      49.584  83.129  98.138  1.00  0.00           N
ATOM   3553  CA  MET A 218      50.394  81.919  98.238  1.00  0.00           C
ATOM   3555  CB  MET A 218      49.543  80.708  98.648  1.00  0.00           C
ATOM   3558  CG  MET A 218      50.343  79.428  99.008  1.00  0.00           C
ATOM   3561  SD  MET A 218      51.383  79.558 100.488  1.00  0.00           S
ATOM   3562  CE  MET A 218      52.983  79.759  99.688  1.00  0.00           C
ATOM   3566  C   MET A 218      51.063  81.588  96.918  1.00  0.00           C
ATOM   3567  O   MET A 218      52.274  81.418  96.858  1.00  0.00           O
ATOM   3568  N   LYS A 219      50.293  81.558  95.808  1.00  0.00           N
ATOM   3570  CA  LYS A 219      50.793  81.259  94.478  1.00  0.00           C
ATOM   3572  CB  LYS A 219      49.633  80.988  93.468  1.00  0.00           C
ATOM   3575  CG  LYS A 219      48.573  82.119  93.378  1.00  0.00           C
ATOM   3578  CD  LYS A 219      48.743  83.148  92.238  1.00  0.00           C
ATOM   3581  CE  LYS A 219      48.324  82.638  90.868  1.00  0.00           C
ATOM   3584  NZ  LYS A 219      48.373  83.738  89.878  1.00  0.00           N
ATOM   3588  C   LYS A 219      51.694  82.348  93.928  1.00  0.00           C
ATOM   3589  O   LYS A 219      52.554  82.129  93.088  1.00  0.00           O
ATOM   3590  N   ALA A 220      51.504  83.568  94.458  1.00  0.00           N
ATOM   3592  CA  ALA A 220      52.333  84.699  94.138  1.00  0.00           C
ATOM   3594  CB  ALA A 220      51.444  85.928  94.168  1.00  0.00           C
ATOM   3598  C   ALA A 220      53.493  84.878  95.118  1.00  0.00           C
ATOM   3599  O   ALA A 220      54.483  85.489  94.768  1.00  0.00           O
ATOM   3600  N   GLY A 221      53.414  84.288  96.328  1.00  0.00           N
ATOM   3602  CA  GLY A 221      54.464  84.368  97.348  1.00  0.00           C
ATOM   3605  C   GLY A 221      55.483  83.299  97.148  1.00  0.00           C
ATOM   3606  O   GLY A 221      56.663  83.458  97.438  1.00  0.00           O
ATOM   3607  N   ILE A 222      55.014  82.199  96.528  1.00  0.00           N
ATOM   3609  CA  ILE A 222      55.774  81.238  95.758  1.00  0.00           C
ATOM   3611  CB  ILE A 222      54.794  80.198  95.208  1.00  0.00           C
ATOM   3613  CG2 ILE A 222      55.243  79.538  93.888  1.00  0.00           C
ATOM   3617  CG1 ILE A 222      54.514  79.138  96.298  1.00  0.00           C
ATOM   3620  CD  ILE A 222      53.264  78.299  96.008  1.00  0.00           C
ATOM   3624  C   ILE A 222      56.523  81.889  94.608  1.00  0.00           C
ATOM   3625  O   ILE A 222      57.714  81.678  94.428  1.00  0.00           O
ATOM   3626  N   ALA A 223      55.834  82.729  93.808  1.00  0.00           N
ATOM   3628  CA  ALA A 223      56.493  83.498  92.788  1.00  0.00           C
ATOM   3630  CB  ALA A 223      55.453  84.109  91.828  1.00  0.00           C
ATOM   3634  C   ALA A 223      57.493  84.538  93.288  1.00  0.00           C
ATOM   3635  O   ALA A 223      58.604  84.638  92.778  1.00  0.00           O
ATOM   3636  N   ASP A 224      57.144  85.319  94.338  1.00  0.00           N
ATOM   3638  CA  ASP A 224      57.944  86.378  94.928  1.00  0.00           C
ATOM   3640  CB  ASP A 224      57.084  87.059  96.038  1.00  0.00           C
ATOM   3643  CG  ASP A 224      57.583  88.419  96.468  1.00  0.00           C
ATOM   3644  OD1 ASP A 224      58.804  88.649  96.588  1.00  0.00           O
ATOM   3645  OD2 ASP A 224      56.714  89.288  96.758  1.00  0.00           O
ATOM   3646  C   ASP A 224      59.264  85.828  95.448  1.00  0.00           C
ATOM   3647  O   ASP A 224      60.354  86.308  95.148  1.00  0.00           O
ATOM   3648  N   TRP A 225      59.163  84.699  96.158  1.00  0.00           N
ATOM   3650  CA  TRP A 225      60.273  83.939  96.668  1.00  0.00           C
ATOM   3652  CB  TRP A 225      59.693  82.829  97.548  1.00  0.00           C
ATOM   3655  CG  TRP A 225      60.723  81.868  98.008  1.00  0.00           C
ATOM   3656  CD1 TRP A 225      61.614  82.098  99.008  1.00  0.00           C
ATOM   3658  NE1 TRP A 225      62.504  81.068  99.038  1.00  0.00           N
ATOM   3660  CE2 TRP A 225      62.234  80.179  98.048  1.00  0.00           C
ATOM   3661  CD2 TRP A 225      61.124  80.658  97.338  1.00  0.00           C
ATOM   3662  CE3 TRP A 225      60.644  79.958  96.238  1.00  0.00           C
ATOM   3664  CZ3 TRP A 225      61.243  78.748  95.908  1.00  0.00           C
ATOM   3666  CZ2 TRP A 225      62.833  78.979  97.738  1.00  0.00           C
ATOM   3668  CH2 TRP A 225      62.313  78.259  96.658  1.00  0.00           C
ATOM   3670  C   TRP A 225      61.254  83.409  95.608  1.00  0.00           C
ATOM   3671  O   TRP A 225      62.474  83.439  95.788  1.00  0.00           O
ATOM   3672  N   GLN A 226      60.733  82.948  94.458  1.00  0.00           N
ATOM   3674  CA  GLN A 226      61.523  82.449  93.358  1.00  0.00           C
ATOM   3676  CB  GLN A 226      60.604  81.648  92.368  1.00  0.00           C
ATOM   3679  CG  GLN A 226      60.174  82.339  91.048  1.00  0.00           C
ATOM   3682  CD  GLN A 226      58.944  81.658  90.418  1.00  0.00           C
ATOM   3683  OE1 GLN A 226      58.813  80.448  90.308  1.00  0.00           O
ATOM   3684  NE2 GLN A 226      57.983  82.498  89.958  1.00  0.00           N
ATOM   3687  C   GLN A 226      62.304  83.598  92.708  1.00  0.00           C
ATOM   3688  O   GLN A 226      63.394  83.409  92.188  1.00  0.00           O
ATOM   3689  N   LYS A 227      61.824  84.869  92.778  1.00  0.00           N
ATOM   3691  CA  LYS A 227      62.663  86.009  92.408  1.00  0.00           C
ATOM   3693  CB  LYS A 227      61.814  87.269  92.068  1.00  0.00           C
ATOM   3696  CG  LYS A 227      60.504  87.029  91.298  1.00  0.00           C
ATOM   3699  CD  LYS A 227      60.634  86.219  89.998  1.00  0.00           C
ATOM   3702  CE  LYS A 227      59.264  85.879  89.378  1.00  0.00           C
ATOM   3705  NZ  LYS A 227      58.503  87.108  89.078  1.00  0.00           N
ATOM   3709  C   LYS A 227      63.633  86.418  93.518  1.00  0.00           C
ATOM   3710  O   LYS A 227      64.724  86.949  93.288  1.00  0.00           O
ATOM   3711  N   ARG A 228      63.284  86.189  94.798  1.00  0.00           N
ATOM   3713  CA  ARG A 228      64.163  86.488  95.918  1.00  0.00           C
ATOM   3715  CB  ARG A 228      63.443  86.299  97.268  1.00  0.00           C
ATOM   3718  CG  ARG A 228      62.243  87.248  97.468  1.00  0.00           C
ATOM   3721  CD  ARG A 228      62.554  88.509  98.268  1.00  0.00           C
ATOM   3724  NE  ARG A 228      61.243  89.209  98.418  1.00  0.00           N
ATOM   3726  CZ  ARG A 228      61.013  90.509  98.258  1.00  0.00           C
ATOM   3727  NH1 ARG A 228      61.983  91.398  98.218  1.00  0.00           N
ATOM   3730  NH2 ARG A 228      59.784  90.909  98.048  1.00  0.00           N
ATOM   3733  C   ARG A 228      65.444  85.669  95.898  1.00  0.00           C
ATOM   3734  O   ARG A 228      66.543  86.199  96.138  1.00  0.00           O
ATOM   3735  N   TYR A 229      65.284  84.368  95.568  1.00  0.00           N
ATOM   3737  CA  TYR A 229      66.324  83.379  95.578  1.00  0.00           C
ATOM   3739  CB  TYR A 229      66.214  82.428  96.818  1.00  0.00           C
ATOM   3742  CG  TYR A 229      66.243  83.188  98.108  1.00  0.00           C
ATOM   3743  CD1 TYR A 229      65.053  83.638  98.708  1.00  0.00           C
ATOM   3745  CE1 TYR A 229      65.083  84.358  99.918  1.00  0.00           C
ATOM   3747  CZ  TYR A 229      66.313  84.568 100.568  1.00  0.00           C
ATOM   3748  OH  TYR A 229      66.333  85.189 101.828  1.00  0.00           O
ATOM   3750  CD2 TYR A 229      67.464  83.398  98.788  1.00  0.00           C
ATOM   3752  CE2 TYR A 229      67.493  84.079 100.008  1.00  0.00           C
ATOM   3754  C   TYR A 229      66.303  82.509  94.308  1.00  0.00           C
ATOM   3755  O   TYR A 229      66.034  81.318  94.418  1.00  0.00           O
ATOM   3756  N   PRO A 230      66.583  82.968  93.078  1.00  0.00           N
ATOM   3757  CD  PRO A 230      67.014  84.328  92.758  1.00  0.00           C
ATOM   3760  CA  PRO A 230      66.484  82.129  91.868  1.00  0.00           C
ATOM   3762  CB  PRO A 230      66.563  83.148  90.738  1.00  0.00           C
ATOM   3765  CG  PRO A 230      67.464  84.259  91.298  1.00  0.00           C
ATOM   3768  C   PRO A 230      67.633  81.159  91.768  1.00  0.00           C
ATOM   3769  O   PRO A 230      67.714  80.359  90.848  1.00  0.00           O
ATOM   3770  N   ASN A 231      68.583  81.248  92.708  1.00  0.00           N
ATOM   3772  CA  ASN A 231      69.644  80.288  92.878  1.00  0.00           C
ATOM   3774  CB  ASN A 231      70.813  81.028  93.608  1.00  0.00           C
ATOM   3777  CG  ASN A 231      71.184  80.499  94.978  1.00  0.00           C
ATOM   3778  OD1 ASN A 231      72.263  79.919  95.148  1.00  0.00           O
ATOM   3779  ND2 ASN A 231      70.304  80.708  95.988  1.00  0.00           N
ATOM   3782  C   ASN A 231      69.114  79.009  93.548  1.00  0.00           C
ATOM   3783  O   ASN A 231      69.703  77.928  93.458  1.00  0.00           O
ATOM   3784  N   ASN A 232      67.953  79.119  94.218  1.00  0.00           N
ATOM   3786  CA  ASN A 232      67.373  78.049  94.988  1.00  0.00           C
ATOM   3788  CB  ASN A 232      66.263  78.648  95.878  1.00  0.00           C
ATOM   3791  CG  ASN A 232      65.924  77.718  97.028  1.00  0.00           C
ATOM   3792  OD1 ASN A 232      65.394  76.629  96.828  1.00  0.00           O
ATOM   3793  ND2 ASN A 232      66.243  78.139  98.278  1.00  0.00           N
ATOM   3796  C   ASN A 232      66.873  76.909  94.088  1.00  0.00           C
ATOM   3797  O   ASN A 232      66.243  77.178  93.068  1.00  0.00           O
ATOM   3798  N   PRO A 233      67.034  75.619  94.438  1.00  0.00           N
ATOM   3799  CD  PRO A 233      68.004  75.158  95.418  1.00  0.00           C
ATOM   3802  CA  PRO A 233      66.554  74.509  93.628  1.00  0.00           C
ATOM   3804  CB  PRO A 233      67.084  73.269  94.348  1.00  0.00           C
ATOM   3807  CG  PRO A 233      68.364  73.748  94.998  1.00  0.00           C
ATOM   3810  C   PRO A 233      65.063  74.498  93.578  1.00  0.00           C
ATOM   3811  O   PRO A 233      64.493  73.968  92.618  1.00  0.00           O
ATOM   3812  N   GLY A 234      64.394  75.059  94.608  1.00  0.00           N
ATOM   3814  CA  GLY A 234      62.964  75.199  94.598  1.00  0.00           C
ATOM   3817  C   GLY A 234      62.463  76.318  93.728  1.00  0.00           C
ATOM   3818  O   GLY A 234      61.343  76.278  93.258  1.00  0.00           O
ATOM   3819  N   ALA A 235      63.233  77.388  93.498  1.00  0.00           N
ATOM   3821  CA  ALA A 235      62.784  78.498  92.658  1.00  0.00           C
ATOM   3823  CB  ALA A 235      63.813  79.638  92.718  1.00  0.00           C
ATOM   3827  C   ALA A 235      62.523  78.098  91.208  1.00  0.00           C
ATOM   3828  O   ALA A 235      61.563  78.488  90.558  1.00  0.00           O
ATOM   3829  N   LYS A 236      63.424  77.259  90.698  1.00  0.00           N
ATOM   3831  CA  LYS A 236      63.394  76.699  89.368  1.00  0.00           C
ATOM   3833  CB  LYS A 236      64.864  76.458  88.948  1.00  0.00           C
ATOM   3836  CG  LYS A 236      65.743  75.788  90.038  1.00  0.00           C
ATOM   3839  CD  LYS A 236      66.413  74.449  89.698  1.00  0.00           C
ATOM   3842  CE  LYS A 236      65.444  73.308  89.418  1.00  0.00           C
ATOM   3845  NZ  LYS A 236      64.984  73.398  88.028  1.00  0.00           N
ATOM   3849  C   LYS A 236      62.563  75.428  89.158  1.00  0.00           C
ATOM   3850  O   LYS A 236      62.313  75.028  88.028  1.00  0.00           O
ATOM   3851  N   MET A 237      62.133  74.718  90.218  1.00  0.00           N
ATOM   3853  CA  MET A 237      60.924  73.908  90.158  1.00  0.00           C
ATOM   3855  CB  MET A 237      61.143  72.458  89.628  1.00  0.00           C
ATOM   3858  CG  MET A 237      61.833  71.468  90.598  1.00  0.00           C
ATOM   3861  SD  MET A 237      62.193  69.799  89.978  1.00  0.00           S
ATOM   3862  CE  MET A 237      63.443  70.199  88.728  1.00  0.00           C
ATOM   3866  C   MET A 237      60.403  73.858  91.578  1.00  0.00           C
ATOM   3867  O   MET A 237      61.164  73.608  92.498  1.00  0.00           O
ATOM   3868  N   LEU A 238      59.104  74.108  91.808  1.00  0.00           N
ATOM   3870  CA  LEU A 238      58.583  74.278  93.148  1.00  0.00           C
ATOM   3872  CB  LEU A 238      57.523  75.409  93.128  1.00  0.00           C
ATOM   3875  CG  LEU A 238      58.113  76.829  93.248  1.00  0.00           C
ATOM   3877  CD1 LEU A 238      57.514  77.788  92.208  1.00  0.00           C
ATOM   3881  CD2 LEU A 238      58.034  77.369  94.688  1.00  0.00           C
ATOM   3885  C   LEU A 238      58.064  72.958  93.758  1.00  0.00           C
ATOM   3886  O   LEU A 238      57.684  72.049  92.998  1.00  0.00           O
ATOM   3887  N   PRO A 239      58.034  72.759  95.078  1.00  0.00           N
ATOM   3888  CD  PRO A 239      58.804  73.588  96.008  1.00  0.00           C
ATOM   3891  CA  PRO A 239      57.444  71.598  95.758  1.00  0.00           C
ATOM   3893  CB  PRO A 239      57.633  71.898  97.248  1.00  0.00           C
ATOM   3896  CG  PRO A 239      58.874  72.769  97.298  1.00  0.00           C
ATOM   3899  C   PRO A 239      55.984  71.318  95.508  1.00  0.00           C
ATOM   3900  O   PRO A 239      55.324  72.049  94.788  1.00  0.00           O
ATOM   3901  N   THR A 240      55.453  70.288  96.198  1.00  0.00           N
ATOM   3903  CA  THR A 240      54.034  69.998  96.288  1.00  0.00           C
ATOM   3905  CB  THR A 240      53.784  68.509  96.528  1.00  0.00           C
ATOM   3907  OG1 THR A 240      54.534  67.759  95.588  1.00  0.00           O
ATOM   3909  CG2 THR A 240      52.313  68.148  96.318  1.00  0.00           C
ATOM   3913  C   THR A 240      53.313  70.769  97.408  1.00  0.00           C
ATOM   3914  O   THR A 240      52.164  71.158  97.248  1.00  0.00           O
ATOM   3915  N   GLN A 241      53.913  71.018  98.598  1.00  0.00           N
ATOM   3917  CA  GLN A 241      53.053  71.379  99.718  1.00  0.00           C
ATOM   3919  CB  GLN A 241      53.414  70.699 101.078  1.00  0.00           C
ATOM   3922  CG  GLN A 241      53.883  69.218 101.028  1.00  0.00           C
ATOM   3925  CD  GLN A 241      54.724  68.939 102.288  1.00  0.00           C
ATOM   3926  OE1 GLN A 241      54.203  69.038 103.408  1.00  0.00           O
ATOM   3927  NE2 GLN A 241      56.044  68.718 102.128  1.00  0.00           N
ATOM   3930  C   GLN A 241      52.993  72.888  99.958  1.00  0.00           C
ATOM   3931  O   GLN A 241      52.084  73.348 100.658  1.00  0.00           O
ATOM   3932  N   LEU A 242      53.864  73.748  99.358  1.00  0.00           N
ATOM   3934  CA  LEU A 242      53.534  75.158  99.168  1.00  0.00           C
ATOM   3936  CB  LEU A 242      54.664  76.208  98.988  1.00  0.00           C
ATOM   3939  CG  LEU A 242      55.803  75.988  97.958  1.00  0.00           C
ATOM   3941  CD1 LEU A 242      56.973  75.288  98.608  1.00  0.00           C
ATOM   3945  CD2 LEU A 242      55.464  75.329  96.628  1.00  0.00           C
ATOM   3949  C   LEU A 242      52.534  75.298  98.068  1.00  0.00           C
ATOM   3950  O   LEU A 242      51.633  76.128  98.128  1.00  0.00           O
ATOM   3951  N   VAL A 243      52.593  74.358  97.128  1.00  0.00           N
ATOM   3953  CA  VAL A 243      51.793  74.288  95.918  1.00  0.00           C
ATOM   3955  CB  VAL A 243      52.604  73.579  94.838  1.00  0.00           C
ATOM   3957  CG1 VAL A 243      51.964  72.378  94.098  1.00  0.00           C
ATOM   3961  CG2 VAL A 243      53.083  74.619  93.818  1.00  0.00           C
ATOM   3965  C   VAL A 243      50.504  73.628  96.268  1.00  0.00           C
ATOM   3966  O   VAL A 243      49.654  73.369  95.438  1.00  0.00           O
ATOM   3967  N   ASN A 244      50.214  73.509  97.578  1.00  0.00           N
ATOM   3969  CA  ASN A 244      48.953  73.068  98.078  1.00  0.00           C
ATOM   3971  CB  ASN A 244      49.114  72.538  99.528  1.00  0.00           C
ATOM   3974  CG  ASN A 244      48.274  71.299  99.848  1.00  0.00           C
ATOM   3975  OD1 ASN A 244      47.393  71.329 100.708  1.00  0.00           O
ATOM   3976  ND2 ASN A 244      48.583  70.158  99.188  1.00  0.00           N
ATOM   3979  C   ASN A 244      47.944  74.218  97.998  1.00  0.00           C
ATOM   3980  O   ASN A 244      46.784  74.009  98.298  1.00  0.00           O
ATOM   3981  N   VAL A 245      48.334  75.439  97.538  1.00  0.00           N
ATOM   3983  CA  VAL A 245      47.453  76.398  96.848  1.00  0.00           C
ATOM   3985  CB  VAL A 245      48.083  77.788  96.658  1.00  0.00           C
ATOM   3987  CG1 VAL A 245      49.483  77.739  96.038  1.00  0.00           C
ATOM   3991  CG2 VAL A 245      47.183  78.718  95.818  1.00  0.00           C
ATOM   3995  C   VAL A 245      46.894  75.848  95.528  1.00  0.00           C
ATOM   3996  O   VAL A 245      45.694  75.818  95.298  1.00  0.00           O
ATOM   3997  N   LYS A 246      47.743  75.218  94.708  1.00  0.00           N
ATOM   3999  CA  LYS A 246      47.333  74.348  93.618  1.00  0.00           C
ATOM   4001  CB  LYS A 246      48.484  74.199  92.568  1.00  0.00           C
ATOM   4004  CG  LYS A 246      48.903  75.418  91.738  1.00  0.00           C
ATOM   4007  CD  LYS A 246      49.604  76.568  92.478  1.00  0.00           C
ATOM   4010  CE  LYS A 246      50.553  77.398  91.588  1.00  0.00           C
ATOM   4013  NZ  LYS A 246      49.813  78.128  90.538  1.00  0.00           N
ATOM   4017  C   LYS A 246      47.014  72.949  94.148  1.00  0.00           C
ATOM   4018  O   LYS A 246      47.583  71.979  93.678  1.00  0.00           O
ATOM   4019  N   ALA A 247      46.154  72.848  95.168  1.00  0.00           N
ATOM   4021  CA  ALA A 247      46.003  71.708  96.068  1.00  0.00           C
ATOM   4023  CB  ALA A 247      45.993  70.288  95.468  1.00  0.00           C
ATOM   4027  C   ALA A 247      44.823  71.939  96.988  1.00  0.00           C
ATOM   4028  O   ALA A 247      44.403  71.068  97.748  1.00  0.00           O
ATOM   4029  N   PHE A 248      44.273  73.168  96.918  1.00  0.00           N
ATOM   4031  CA  PHE A 248      43.544  73.799  97.968  1.00  0.00           C
ATOM   4033  CB  PHE A 248      44.124  75.229  98.298  1.00  0.00           C
ATOM   4036  CG  PHE A 248      43.214  76.388  98.588  1.00  0.00           C
ATOM   4037  CD1 PHE A 248      42.534  76.968  97.518  1.00  0.00           C
ATOM   4039  CE1 PHE A 248      41.523  77.918  97.728  1.00  0.00           C
ATOM   4041  CZ  PHE A 248      41.254  78.339  99.038  1.00  0.00           C
ATOM   4043  CD2 PHE A 248      42.993  76.878  99.878  1.00  0.00           C
ATOM   4045  CE2 PHE A 248      42.014  77.858 100.108  1.00  0.00           C
ATOM   4047  C   PHE A 248      42.043  73.599  97.798  1.00  0.00           C
ATOM   4048  O   PHE A 248      41.534  72.879  96.938  1.00  0.00           O
ATOM   4049  N   LYS A 249      41.343  74.199  98.758  1.00  0.00           N
ATOM   4051  CA  LYS A 249      39.934  74.389  98.918  1.00  0.00           C
ATOM   4053  CB  LYS A 249      39.833  75.038 100.328  1.00  0.00           C
ATOM   4056  CG  LYS A 249      40.803  74.538 101.448  1.00  0.00           C
ATOM   4059  CD  LYS A 249      40.774  73.049 101.868  1.00  0.00           C
ATOM   4062  CE  LYS A 249      41.514  72.079 100.918  1.00  0.00           C
ATOM   4065  NZ  LYS A 249      41.583  70.708 101.438  1.00  0.00           N
ATOM   4069  C   LYS A 249      39.364  75.239  97.738  1.00  0.00           C
ATOM   4070  O   LYS A 249      40.063  75.458  96.748  1.00  0.00           O
ATOM   4071  N   PRO A 250      38.133  75.689  97.718  1.00  0.00           N
ATOM   4072  CD  PRO A 250      37.024  75.189  98.528  1.00  0.00           C
ATOM   4075  CA  PRO A 250      37.743  76.799  96.858  1.00  0.00           C
ATOM   4077  CB  PRO A 250      36.233  76.608  96.748  1.00  0.00           C
ATOM   4080  CG  PRO A 250      35.833  76.049  98.118  1.00  0.00           C
ATOM   4083  C   PRO A 250      38.093  78.168  97.438  1.00  0.00           C
ATOM   4084  OT1 PRO A 250      37.984  78.378  98.688  1.00  0.00           O
ATOM   4085  OT2 PRO A 250      38.433  79.059  96.618  1.00  0.00           O
ATOM   4086  NH3 POPEB 251     120.544  73.619  86.318  1.00  0.00           N
ATOM   4090  C12 POPEB 251     119.394  74.409  86.888  1.00  0.00           C
ATOM   4093  C11 POPEB 251     118.694  73.549  87.938  1.00  0.00           C
ATOM   4096  P   POPEB 251     116.444  73.358  89.228  1.00  0.00           P
ATOM   4097  O13 POPEB 251     115.354  74.229  89.688  1.00  0.00           O
ATOM   4098  O14 POPEB 251     117.164  72.528  90.228  1.00  0.00           O
ATOM   4099  O11 POPEB 251     115.884  72.369  88.118  1.00  0.00           O
ATOM   4100  O12 POPEB 251     117.514  74.178  88.388  1.00  0.00           O
ATOM   4101  C1  POPEB 251     115.144  72.879  86.998  1.00  0.00           C
ATOM   4104  C2  POPEB 251     115.334  72.019  85.708  1.00  0.00           C
ATOM   4106  O21 POPEB 251     114.034  71.568  85.238  1.00  0.00           O
ATOM   4107  C21 POPEB 251     113.654  72.009  84.048  1.00  0.00           C
ATOM   4108  O22 POPEB 251     114.314  72.778  83.358  1.00  0.00           O
ATOM   4109  C22 POPEB 251     112.313  71.388  83.658  1.00  0.00           C
ATOM   4112  C3  POPEB 251     116.254  70.788  85.978  1.00  0.00           C
ATOM   4115  O31 POPEB 251     116.824  70.248  84.768  1.00  0.00           O
ATOM   4116  C31 POPEB 251     117.953  70.788  84.328  1.00  0.00           C
ATOM   4117  O32 POPEB 251     118.654  71.589  84.948  1.00  0.00           O
ATOM   4118  C32 POPEB 251     118.314  70.129  82.998  1.00  0.00           C
ATOM   4121  C23 POPEB 251     111.814  71.759  82.228  1.00  0.00           C
ATOM   4124  C24 POPEB 251     112.665  71.108  81.128  1.00  0.00           C
ATOM   4127  C25 POPEB 251     112.214  71.379  79.688  1.00  0.00           C
ATOM   4130  C26 POPEB 251     111.054  70.488  79.218  1.00  0.00           C
ATOM   4133  C27 POPEB 251     110.763  70.608  77.708  1.00  0.00           C
ATOM   4136  C28 POPEB 251     109.664  69.659  77.168  1.00  0.00           C
ATOM   4139  C29 POPEB 251     108.274  69.949  77.698  1.00  0.00           C
ATOM   4141 0C21 POPEB 251     107.234  70.468  77.018  1.00  0.00           C
ATOM   4143 1C21 POPEB 251     107.244  70.888  75.568  1.00  0.00           C
ATOM   4146 2C21 POPEB 251     106.674  69.809  74.628  1.00  0.00           C
ATOM   4149 3C21 POPEB 251     107.493  69.718  73.328  1.00  0.00           C
ATOM   4152 4C21 POPEB 251     106.873  68.879  72.208  1.00  0.00           C
ATOM   4155 5C21 POPEB 251     105.984  69.708  71.258  1.00  0.00           C
ATOM   4158 6C21 POPEB 251     105.824  69.048  69.878  1.00  0.00           C
ATOM   4161 7C21 POPEB 251     104.984  69.898  68.918  1.00  0.00           C
ATOM   4164 8C21 POPEB 251     105.763  70.678  67.858  1.00  0.00           C
ATOM   4168  C33 POPEB 251     117.614  70.759  81.768  1.00  0.00           C
ATOM   4171  C34 POPEB 251     118.044  70.038  80.478  1.00  0.00           C
ATOM   4174  C35 POPEB 251     117.544  70.708  79.188  1.00  0.00           C
ATOM   4177  C36 POPEB 251     116.243  70.138  78.618  1.00  0.00           C
ATOM   4180  C37 POPEB 251     116.164  70.348  77.098  1.00  0.00           C
ATOM   4183  C38 POPEB 251     114.753  70.158  76.498  1.00  0.00           C
ATOM   4186  C39 POPEB 251     114.694  70.458  74.988  1.00  0.00           C
ATOM   4189 0C31 POPEB 251     113.274  70.388  74.398  1.00  0.00           C
ATOM   4192 1C31 POPEB 251     113.284  70.729  72.898  1.00  0.00           C
ATOM   4195 2C31 POPEB 251     111.934  70.509  72.198  1.00  0.00           C
ATOM   4198 3C31 POPEB 251     110.914  71.619  72.488  1.00  0.00           C
ATOM   4201 4C31 POPEB 251     109.844  71.708  71.398  1.00  0.00           C
ATOM   4204 5C31 POPEB 251     108.915  72.909  71.578  1.00  0.00           C
ATOM   4207 6C31 POPEB 251     108.053  73.208  70.348  1.00  0.00           C
ATOM   4211  NH3 POPEC 252      77.973  94.249  46.458  1.00  0.00           N
ATOM   4215  C12 POPEC 252      77.644  95.489  47.218  1.00  0.00           C
ATOM   4218  C11 POPEC 252      78.284  96.688  46.518  1.00  0.00           C
ATOM   4221  P   POPEC 252      78.784  97.008  43.958  1.00  0.00           P
ATOM   4222  O13 POPEC 252      79.684  95.839  43.878  1.00  0.00           O
ATOM   4223  O14 POPEC 252      77.983  97.388  42.768  1.00  0.00           O
ATOM   4224  O11 POPEC 252      79.593  98.269  44.458  1.00  0.00           O
ATOM   4225  O12 POPEC 252      77.804  96.739  45.168  1.00  0.00           O
ATOM   4226  C1  POPEC 252      78.883  99.468  44.828  1.00  0.00           C
ATOM   4229  C2  POPEC 252      79.614 100.219  45.958  1.00  0.00           C
ATOM   4231  O21 POPEC 252      78.894 101.439  46.228  1.00  0.00           O
ATOM   4232  C21 POPEC 252      78.854 102.029  47.438  1.00  0.00           C
ATOM   4233  O22 POPEC 252      78.563 103.199  47.598  1.00  0.00           O
ATOM   4234  C22 POPEC 252      79.164 101.098  48.628  1.00  0.00           C
ATOM   4237  C3  POPEC 252      81.054 100.529  45.458  1.00  0.00           C
ATOM   4240  O31 POPEC 252      81.754 101.499  46.258  1.00  0.00           O
ATOM   4241  C31 POPEC 252      82.414 101.009  47.288  1.00  0.00           C
ATOM   4242  O32 POPEC 252      82.313  99.878  47.718  1.00  0.00           O
ATOM   4243  C32 POPEC 252      83.263 102.119  47.898  1.00  0.00           C
ATOM   4246  C23 POPEC 252      78.993 101.768  50.018  1.00  0.00           C
ATOM   4249  C24 POPEC 252      79.464 100.828  51.138  1.00  0.00           C
ATOM   4252  C25 POPEC 252      79.324 101.418  52.548  1.00  0.00           C
ATOM   4255  C26 POPEC 252      79.604 100.369  53.638  1.00  0.00           C
ATOM   4258  C27 POPEC 252      79.824 100.988  55.028  1.00  0.00           C
ATOM   4261  C28 POPEC 252      80.165  99.918  56.078  1.00  0.00           C
ATOM   4264  C29 POPEC 252      80.544 100.538  57.398  1.00  0.00           C
ATOM   4266 0C21 POPEC 252      79.844 100.499  58.558  1.00  0.00           C
ATOM   4268 1C21 POPEC 252      78.513  99.818  58.778  1.00  0.00           C
ATOM   4271 2C21 POPEC 252      78.604  98.628  59.758  1.00  0.00           C
ATOM   4274 3C21 POPEC 252      78.154  98.959  61.188  1.00  0.00           C
ATOM   4277 4C21 POPEC 252      78.993 100.028  61.908  1.00  0.00           C
ATOM   4280 5C21 POPEC 252      78.693 100.079  63.418  1.00  0.00           C
ATOM   4283 6C21 POPEC 252      77.284 100.578  63.778  1.00  0.00           C
ATOM   4286 7C21 POPEC 252      76.944 100.319  65.248  1.00  0.00           C
ATOM   4289 8C21 POPEC 252      75.534 100.779  65.638  1.00  0.00           C
ATOM   4293  C33 POPEC 252      82.694 102.609  49.238  1.00  0.00           C
ATOM   4296  C34 POPEC 252      83.664 103.538  49.968  1.00  0.00           C
ATOM   4299  C35 POPEC 252      83.363 103.678  51.458  1.00  0.00           C
ATOM   4302  C36 POPEC 252      82.013 104.338  51.748  1.00  0.00           C
ATOM   4305  C37 POPEC 252      81.754 104.498  53.238  1.00  0.00           C
ATOM   4308  C38 POPEC 252      80.354 105.058  53.528  1.00  0.00           C
ATOM   4311  C39 POPEC 252      79.993 104.988  55.008  1.00  0.00           C
ATOM   4314 0C31 POPEC 252      78.493 104.818  55.258  1.00  0.00           C
ATOM   4317 1C31 POPEC 252      78.203 104.529  56.728  1.00  0.00           C
ATOM   4320 2C31 POPEC 252      76.924 103.708  56.978  1.00  0.00           C
ATOM   4323 3C31 POPEC 252      75.623 104.529  57.068  1.00  0.00           C
ATOM   4326 4C31 POPEC 252      74.824 104.619  55.758  1.00  0.00           C
ATOM   4329 5C31 POPEC 252      73.413 105.168  56.028  1.00  0.00           C
ATOM   4332 6C31 POPEC 252      72.513 105.209  54.798  1.00  0.00           C
ATOM   4336  NH3 POPED 253       3.604   4.818  43.378  1.00  0.00           N
ATOM   4340  C12 POPED 253       5.074   5.028  43.638  1.00  0.00           C
ATOM   4343  C11 POPED 253       5.933   4.418  42.528  1.00  0.00           C
ATOM   4346  P   POPED 253       8.554   4.328  42.328  1.00  0.00           P
ATOM   4347  O13 POPED 253       9.073   3.028  41.828  1.00  0.00           O
ATOM   4348  O14 POPED 253       8.494   5.448  41.368  1.00  0.00           O
ATOM   4349  O11 POPED 253       9.484   4.858  43.478  1.00  0.00           O
ATOM   4350  O12 POPED 253       7.204   4.078  43.078  1.00  0.00           O
ATOM   4351  C1  POPED 253       8.913   5.588  44.578  1.00  0.00           C
ATOM   4354  C2  POPED 253       8.894   4.758  45.878  1.00  0.00           C
ATOM   4356  O21 POPED 253       9.073   5.688  46.948  1.00  0.00           O
ATOM   4357  C21 POPED 253       8.394   5.538  48.058  1.00  0.00           C
ATOM   4358  O22 POPED 253       7.524   4.728  48.288  1.00  0.00           O
ATOM   4359  C22 POPED 253       8.924   6.628  48.998  1.00  0.00           C
ATOM   4362  C3  POPED 253      10.083   3.758  45.848  1.00  0.00           C
ATOM   4365  O31 POPED 253      10.174   2.938  47.028  1.00  0.00           O
ATOM   4366  C31 POPED 253      11.394   2.718  47.488  1.00  0.00           C
ATOM   4367  O32 POPED 253      12.434   3.078  46.968  1.00  0.00           O
ATOM   4368  C32 POPED 253      11.284   2.048  48.838  1.00  0.00           C
ATOM   4371  C23 POPED 253       8.264   6.718  50.378  1.00  0.00           C
ATOM   4374  C24 POPED 253       6.834   7.238  50.338  1.00  0.00           C
ATOM   4377  C25 POPED 253       6.224   7.498  51.728  1.00  0.00           C
ATOM   4380  C26 POPED 253       6.924   8.588  52.568  1.00  0.00           C
ATOM   4383  C27 POPED 253       6.063   8.988  53.778  1.00  0.00           C
ATOM   4386  C28 POPED 253       6.663  10.088  54.688  1.00  0.00           C
ATOM   4389  C29 POPED 253       7.734   9.598  55.628  1.00  0.00           C
ATOM   4391 0C21 POPED 253       7.924  10.068  56.878  1.00  0.00           C
ATOM   4393 1C21 POPED 253       7.154  11.198  57.528  1.00  0.00           C
ATOM   4396 2C21 POPED 253       8.043  12.168  58.318  1.00  0.00           C
ATOM   4399 3C21 POPED 253       8.503  11.608  59.678  1.00  0.00           C
ATOM   4402 4C21 POPED 253       9.184  12.669  60.548  1.00  0.00           C
ATOM   4405 5C21 POPED 253       9.344  12.238  62.008  1.00  0.00           C
ATOM   4408 6C21 POPED 253       9.743  13.408  62.918  1.00  0.00           C
ATOM   4411 7C21 POPED 253       9.493  13.118  64.408  1.00  0.00           C
ATOM   4414 8C21 POPED 253       9.724  14.348  65.288  1.00  0.00           C
ATOM   4418  C33 POPED 253      11.474   3.078  49.958  1.00  0.00           C
ATOM   4421  C34 POPED 253      11.314   2.458  51.338  1.00  0.00           C
ATOM   4424  C35 POPED 253      11.904   3.348  52.428  1.00  0.00           C
ATOM   4427  C36 POPED 253      11.634   2.808  53.828  1.00  0.00           C
ATOM   4430  C37 POPED 253      12.293   3.688  54.898  1.00  0.00           C
ATOM   4433  C38 POPED 253      11.863   3.328  56.318  1.00  0.00           C
ATOM   4436  C39 POPED 253      12.703   4.058  57.378  1.00  0.00           C
ATOM   4439 0C31 POPED 253      12.234   3.768  58.808  1.00  0.00           C
ATOM   4442 1C31 POPED 253      13.184   4.338  59.868  1.00  0.00           C
ATOM   4445 2C31 POPED 253      12.833   3.848  61.278  1.00  0.00           C
ATOM   4448 3C31 POPED 253      13.983   4.048  62.278  1.00  0.00           C
ATOM   4451 4C31 POPED 253      14.003   5.448  62.908  1.00  0.00           C
ATOM   4454 5C31 POPED 253      15.303   5.688  63.698  1.00  0.00           C
ATOM   4457 6C31 POPED 253      15.163   6.808  64.738  1.00  0.00           C
ATOM   4461  NH3 POPEE 254      37.294  71.648  44.118  1.00  0.00           N
ATOM   4465  C12 POPEE 254      37.304  73.108  44.518  1.00  0.00           C
ATOM   4468  C11 POPEE 254      38.254  73.949  43.658  1.00  0.00           C
ATOM   4471  P   POPEE 254      38.863  76.388  44.568  1.00  0.00           P
ATOM   4472  O13 POPEE 254      40.293  76.029  44.348  1.00  0.00           O
ATOM   4473  O14 POPEE 254      38.453  77.708  44.098  1.00  0.00           O
ATOM   4474  O11 POPEE 254      38.464  76.189  46.088  1.00  0.00           O
ATOM   4475  O12 POPEE 254      37.964  75.339  43.808  1.00  0.00           O
ATOM   4476  C1  POPEE 254      37.183  76.608  46.608  1.00  0.00           C
ATOM   4479  C2  POPEE 254      37.264  77.898  47.498  1.00  0.00           C
ATOM   4481  O21 POPEE 254      36.333  77.879  48.608  1.00  0.00           O
ATOM   4482  C21 POPEE 254      35.043  77.678  48.358  1.00  0.00           C
ATOM   4483  O22 POPEE 254      34.543  77.378  47.298  1.00  0.00           O
ATOM   4484  C22 POPEE 254      34.284  77.729  49.698  1.00  0.00           C
ATOM   4487  C3  POPEE 254      37.144  79.238  46.708  1.00  0.00           C
ATOM   4490  O31 POPEE 254      37.764  80.349  47.398  1.00  0.00           O
ATOM   4491  C31 POPEE 254      36.973  81.208  48.018  1.00  0.00           C
ATOM   4492  O32 POPEE 254      35.754  81.168  48.088  1.00  0.00           O
ATOM   4493  C32 POPEE 254      37.874  82.309  48.608  1.00  0.00           C
ATOM   4496  C23 POPEE 254      33.424  78.998  49.848  1.00  0.00           C
ATOM   4499  C24 POPEE 254      32.694  79.138  51.188  1.00  0.00           C
ATOM   4502  C25 POPEE 254      33.644  79.348  52.378  1.00  0.00           C
ATOM   4505  C26 POPEE 254      32.993  80.019  53.598  1.00  0.00           C
ATOM   4508  C27 POPEE 254      34.054  80.408  54.648  1.00  0.00           C
ATOM   4511  C28 POPEE 254      33.503  81.019  55.948  1.00  0.00           C
ATOM   4514  C29 POPEE 254      32.883  79.998  56.868  1.00  0.00           C
ATOM   4516 0C21 POPEE 254      32.594  80.189  58.168  1.00  0.00           C
ATOM   4518 1C21 POPEE 254      32.793  81.469  58.948  1.00  0.00           C
ATOM   4521 2C21 POPEE 254      33.704  81.289  60.188  1.00  0.00           C
ATOM   4524 3C21 POPEE 254      33.063  80.459  61.308  1.00  0.00           C
ATOM   4527 4C21 POPEE 254      33.924  80.398  62.578  1.00  0.00           C
ATOM   4530 5C21 POPEE 254      33.303  79.519  63.668  1.00  0.00           C
ATOM   4533 6C21 POPEE 254      34.203  79.358  64.908  1.00  0.00           C
ATOM   4536 7C21 POPEE 254      33.614  78.409  65.958  1.00  0.00           C
ATOM   4539 8C21 POPEE 254      34.674  77.708  66.818  1.00  0.00           C
ATOM   4543  C33 POPEE 254      37.113  83.299  49.528  1.00  0.00           C
ATOM   4546  C34 POPEE 254      38.054  83.999  50.508  1.00  0.00           C
ATOM   4549  C35 POPEE 254      38.944  85.049  49.838  1.00  0.00           C
ATOM   4552  C36 POPEE 254      40.194  85.359  50.658  1.00  0.00           C
ATOM   4555  C37 POPEE 254      41.024  86.479  50.028  1.00  0.00           C
ATOM   4558  C38 POPEE 254      42.404  86.639  50.678  1.00  0.00           C
ATOM   4561  C39 POPEE 254      42.333  86.759  52.208  1.00  0.00           C
ATOM   4564 0C31 POPEE 254      43.573  87.458  52.768  1.00  0.00           C
ATOM   4567 1C31 POPEE 254      43.734  87.318  54.278  1.00  0.00           C
ATOM   4570 2C31 POPEE 254      44.503  88.479  54.908  1.00  0.00           C
ATOM   4573 3C31 POPEE 254      44.543  88.348  56.428  1.00  0.00           C
ATOM   4576 4C31 POPEE 254      45.214  89.549  57.118  1.00  0.00           C
ATOM   4579 5C31 POPEE 254      44.833  89.619  58.608  1.00  0.00           C
ATOM   4582 6C31 POPEE 254      45.504  90.779  59.338  1.00  0.00           C
ATOM   4586  NH3 POPEF 255     116.043 105.428  42.078  1.00  0.00           N
ATOM   4590  C12 POPEF 255     116.514 104.198  41.368  1.00  0.00           C
ATOM   4593  C11 POPEF 255     117.074 103.129  42.348  1.00  0.00           C
ATOM   4596  P   POPEF 255     116.574 101.388  44.168  1.00  0.00           P
ATOM   4597  O13 POPEF 255     117.684 100.678  43.478  1.00  0.00           O
ATOM   4598  O14 POPEF 255     116.803 101.879  45.538  1.00  0.00           O
ATOM   4599  O11 POPEF 255     115.354 100.378  44.138  1.00  0.00           O
ATOM   4600  O12 POPEF 255     116.094 102.628  43.268  1.00  0.00           O
ATOM   4601  C1  POPEF 255     114.014 100.728  44.458  1.00  0.00           C
ATOM   4604  C2  POPEF 255     113.533 100.109  45.818  1.00  0.00           C
ATOM   4606  O21 POPEF 255     114.363 100.548  46.908  1.00  0.00           O
ATOM   4607  C21 POPEF 255     114.114 101.779  47.338  1.00  0.00           C
ATOM   4608  O22 POPEF 255     113.274 102.528  46.888  1.00  0.00           O
ATOM   4609  C22 POPEF 255     115.033 102.078  48.528  1.00  0.00           C
ATOM   4612  C3  POPEF 255     113.543  98.559  45.818  1.00  0.00           C
ATOM   4615  O31 POPEF 255     113.433  98.068  47.178  1.00  0.00           O
ATOM   4616  C31 POPEF 255     112.654  97.029  47.408  1.00  0.00           C
ATOM   4617  O32 POPEF 255     112.043  96.378  46.578  1.00  0.00           O
ATOM   4618  C32 POPEF 255     112.603  96.779  48.928  1.00  0.00           C
ATOM   4621  C23 POPEF 255     114.263 102.729  49.698  1.00  0.00           C
ATOM   4624  C24 POPEF 255     115.173 103.519  50.648  1.00  0.00           C
ATOM   4627  C25 POPEF 255     115.964 102.648  51.638  1.00  0.00           C
ATOM   4630  C26 POPEF 255     115.133 102.199  52.848  1.00  0.00           C
ATOM   4633  C27 POPEF 255     115.964 101.359  53.828  1.00  0.00           C
ATOM   4636  C28 POPEF 255     115.144 100.909  55.058  1.00  0.00           C
ATOM   4639  C29 POPEF 255     115.984  99.998  55.918  1.00  0.00           C
ATOM   4641 0C21 POPEF 255     116.313 100.189  57.208  1.00  0.00           C
ATOM   4643 1C21 POPEF 255     115.924 101.359  58.078  1.00  0.00           C
ATOM   4646 2C21 POPEF 255     117.034 101.688  59.098  1.00  0.00           C
ATOM   4649 3C21 POPEF 255     116.593 102.759  60.108  1.00  0.00           C
ATOM   4652 4C21 POPEF 255     117.665 103.048  61.168  1.00  0.00           C
ATOM   4655 5C21 POPEF 255     117.164 103.948  62.318  1.00  0.00           C
ATOM   4658 6C21 POPEF 255     116.914 105.398  61.878  1.00  0.00           C
ATOM   4661 7C21 POPEF 255     115.784 106.068  62.648  1.00  0.00           C
ATOM   4664 8C21 POPEF 255     115.464 107.479  62.168  1.00  0.00           C
ATOM   4668  C33 POPEF 255     111.863  97.898  49.708  1.00  0.00           C
ATOM   4671  C34 POPEF 255     112.013  97.808  51.238  1.00  0.00           C
ATOM   4674  C35 POPEF 255     111.464  96.529  51.878  1.00  0.00           C
ATOM   4677  C36 POPEF 255     111.423  96.639  53.418  1.00  0.00           C
ATOM   4680  C37 POPEF 255     111.744  95.329  54.148  1.00  0.00           C
ATOM   4683  C38 POPEF 255     113.214  95.209  54.598  1.00  0.00           C
ATOM   4686  C39 POPEF 255     113.584  96.019  55.858  1.00  0.00           C
ATOM   4689 0C31 POPEF 255     112.834  95.548  57.108  1.00  0.00           C
ATOM   4692 1C31 POPEF 255     113.363  96.149  58.428  1.00  0.00           C
ATOM   4695 2C31 POPEF 255     112.444  95.739  59.588  1.00  0.00           C
ATOM   4698 3C31 POPEF 255     113.053  95.879  60.998  1.00  0.00           C
ATOM   4701 4C31 POPEF 255     114.294  94.998  61.208  1.00  0.00           C
ATOM   4704 5C31 POPEF 255     114.694  94.878  62.678  1.00  0.00           C
ATOM   4707 6C31 POPEF 255     115.964  94.058  62.908  1.00  0.00           C
ATOM   4711  NH3 POPEG 256      93.454  33.648  44.448  1.00  0.00           N
ATOM   4715  C12 POPEG 256      93.314  32.599  45.518  1.00  0.00           C
ATOM   4718  C11 POPEG 256      93.923  31.238  45.088  1.00  0.00           C
ATOM   4721  P   POPEG 256      96.453  31.999  44.858  1.00  0.00           P
ATOM   4722  O13 POPEG 256      95.914  32.858  43.768  1.00  0.00           O
ATOM   4723  O14 POPEG 256      97.654  31.189  44.558  1.00  0.00           O
ATOM   4724  O11 POPEG 256      96.714  32.889  46.138  1.00  0.00           O
ATOM   4725  O12 POPEG 256      95.313  31.079  45.378  1.00  0.00           O
ATOM   4726  C1  POPEG 256      96.584  32.398  47.478  1.00  0.00           C
ATOM   4729  C2  POPEG 256      97.244  33.398  48.488  1.00  0.00           C
ATOM   4731  O21 POPEG 256      97.463  32.948  49.838  1.00  0.00           O
ATOM   4732  C21 POPEG 256      96.614  32.178  50.468  1.00  0.00           C
ATOM   4733  O22 POPEG 256      95.535  31.769  50.098  1.00  0.00           O
ATOM   4734  C22 POPEG 256      97.194  31.939  51.878  1.00  0.00           C
ATOM   4737  C3  POPEG 256      96.584  34.829  48.458  1.00  0.00           C
ATOM   4740  O31 POPEG 256      95.784  35.159  49.608  1.00  0.00           O
ATOM   4741  C31 POPEG 256      96.275  35.698  50.748  1.00  0.00           C
ATOM   4742  O32 POPEG 256      95.684  35.619  51.818  1.00  0.00           O
ATOM   4743  C32 POPEG 256      97.603  36.458  50.628  1.00  0.00           C
ATOM   4746  C23 POPEG 256      96.844  30.538  52.458  1.00  0.00           C
ATOM   4749  C24 POPEG 256      97.544  30.228  53.798  1.00  0.00           C
ATOM   4752  C25 POPEG 256      96.984  30.968  55.008  1.00  0.00           C
ATOM   4755  C26 POPEG 256      97.834  30.708  56.258  1.00  0.00           C
ATOM   4758  C27 POPEG 256      97.363  31.458  57.508  1.00  0.00           C
ATOM   4761  C28 POPEG 256      98.234  31.168  58.748  1.00  0.00           C
ATOM   4764  C29 POPEG 256      97.773  31.958  59.948  1.00  0.00           C
ATOM   4766 0C21 POPEG 256      97.423  31.478  61.168  1.00  0.00           C
ATOM   4768 1C21 POPEG 256      97.414  30.038  61.618  1.00  0.00           C
ATOM   4771 2C21 POPEG 256      96.283  29.738  62.628  1.00  0.00           C
ATOM   4774 3C21 POPEG 256      96.514  30.368  64.018  1.00  0.00           C
ATOM   4777 4C21 POPEG 256      95.434  29.999  65.038  1.00  0.00           C
ATOM   4780 5C21 POPEG 256      95.674  30.669  66.398  1.00  0.00           C
ATOM   4783 6C21 POPEG 256      94.774  30.158  67.528  1.00  0.00           C
ATOM   4786 7C21 POPEG 256      94.834  31.049  68.778  1.00  0.00           C
ATOM   4789 8C21 POPEG 256      94.014  30.499  69.948  1.00  0.00           C
ATOM   4793  C33 POPEG 256      98.324  36.588  51.998  1.00  0.00           C
ATOM   4796  C34 POPEG 256      98.944  35.248  52.428  1.00  0.00           C
ATOM   4799  C35 POPEG 256      98.654  34.829  53.878  1.00  0.00           C
ATOM   4802  C36 POPEG 256      99.574  35.439  54.948  1.00  0.00           C
ATOM   4805  C37 POPEG 256      99.254  34.908  56.358  1.00  0.00           C
ATOM   4808  C38 POPEG 256     100.124  35.538  57.438  1.00  0.00           C
ATOM   4811  C39 POPEG 256      99.694  35.218  58.878  1.00  0.00           C
ATOM   4814 0C31 POPEG 256     100.483  36.068  59.878  1.00  0.00           C
ATOM   4817 1C31 POPEG 256     100.114  35.838  61.348  1.00  0.00           C
ATOM   4820 2C31 POPEG 256     100.814  36.858  62.258  1.00  0.00           C
ATOM   4823 3C31 POPEG 256     100.553  36.639  63.748  1.00  0.00           C
ATOM   4826 4C31 POPEG 256     100.723  37.939  64.558  1.00  0.00           C
ATOM   4829 5C31 POPEG 256     100.804  37.729  66.068  1.00  0.00           C
ATOM   4832 6C31 POPEG 256     101.094  39.018  66.828  1.00  0.00           C
ATOM   4836  NH3 POPEH 257     115.383 112.119  40.818  1.00  0.00           N
ATOM   4840  C12 POPEH 257     114.114 111.989  40.008  1.00  0.00           C
ATOM   4843  C11 POPEH 257     114.195 110.769  39.068  1.00  0.00           C
ATOM   4846  P   POPEH 257     114.203 108.818  40.778  1.00  0.00           P
ATOM   4847  O13 POPEH 257     112.724 108.908  40.718  1.00  0.00           O
ATOM   4848  O14 POPEH 257     114.844 107.488  40.848  1.00  0.00           O
ATOM   4849  O11 POPEH 257     114.753 109.678  42.018  1.00  0.00           O
ATOM   4850  O12 POPEH 257     114.884 109.648  39.628  1.00  0.00           O
ATOM   4851  C1  POPEH 257     115.044 108.948  43.238  1.00  0.00           C
ATOM   4854  C2  POPEH 257     116.304 109.449  44.008  1.00  0.00           C
ATOM   4856  O21 POPEH 257     115.933 110.629  44.728  1.00  0.00           O
ATOM   4857  C21 POPEH 257     116.154 110.608  46.038  1.00  0.00           C
ATOM   4858  O22 POPEH 257     116.934 109.878  46.628  1.00  0.00           O
ATOM   4859  C22 POPEH 257     115.243 111.639  46.708  1.00  0.00           C
ATOM   4862  C3  POPEH 257     117.474 109.699  43.018  1.00  0.00           C
ATOM   4865  O31 POPEH 257     118.734 109.209  43.528  1.00  0.00           O
ATOM   4866  C31 POPEH 257     118.944 107.898  43.348  1.00  0.00           C
ATOM   4867  O32 POPEH 257     118.113 107.089  42.958  1.00  0.00           O
ATOM   4868  C32 POPEH 257     120.413 107.598  43.658  1.00  0.00           C
ATOM   4871  C23 POPEH 257     115.634 111.928  48.188  1.00  0.00           C
ATOM   4874  C24 POPEH 257     115.063 110.928  49.188  1.00  0.00           C
ATOM   4877  C25 POPEH 257     114.823 111.538  50.578  1.00  0.00           C
ATOM   4880  C26 POPEH 257     116.073 111.788  51.418  1.00  0.00           C
ATOM   4883  C27 POPEH 257     115.674 112.278  52.818  1.00  0.00           C
ATOM   4886  C28 POPEH 257     116.844 112.309  53.818  1.00  0.00           C
ATOM   4889  C29 POPEH 257     116.364 112.658  55.198  1.00  0.00           C
ATOM   4891 0C21 POPEH 257     116.824 112.169  56.368  1.00  0.00           C
ATOM   4893 1C21 POPEH 257     117.964 111.199  56.548  1.00  0.00           C
ATOM   4896 2C21 POPEH 257     119.163 111.818  57.288  1.00  0.00           C
ATOM   4899 3C21 POPEH 257     119.634 113.158  56.688  1.00  0.00           C
ATOM   4902 4C21 POPEH 257     120.944 113.699  57.298  1.00  0.00           C
ATOM   4905 5C21 POPEH 257     120.844 113.999  58.798  1.00  0.00           C
ATOM   4908 6C21 POPEH 257     122.124 114.669  59.338  1.00  0.00           C
ATOM   4911 7C21 POPEH 257     122.094 114.928  60.848  1.00  0.00           C
ATOM   4914 8C21 POPEH 257     123.324 114.389  61.578  1.00  0.00           C
ATOM   4918  C33 POPEH 257     120.594 106.439  44.658  1.00  0.00           C
ATOM   4921  C34 POPEH 257     119.823 106.678  45.958  1.00  0.00           C
ATOM   4924  C35 POPEH 257     120.233 107.919  46.758  1.00  0.00           C
ATOM   4927  C36 POPEH 257     120.914 107.539  48.078  1.00  0.00           C
ATOM   4930  C37 POPEH 257     121.183 108.778  48.928  1.00  0.00           C
ATOM   4933  C38 POPEH 257     122.064 108.509  50.148  1.00  0.00           C
ATOM   4936  C39 POPEH 257     121.415 107.619  51.208  1.00  0.00           C
ATOM   4939 0C31 POPEH 257     122.214 107.638  52.518  1.00  0.00           C
ATOM   4942 1C31 POPEH 257     121.493 106.978  53.698  1.00  0.00           C
ATOM   4945 2C31 POPEH 257     122.253 107.119  55.028  1.00  0.00           C
ATOM   4948 3C31 POPEH 257     122.484 108.579  55.438  1.00  0.00           C
ATOM   4951 4C31 POPEH 257     123.253 108.748  56.748  1.00  0.00           C
ATOM   4954 5C31 POPEH 257     123.654 110.209  56.968  1.00  0.00           C
ATOM   4957 6C31 POPEH 257     124.473 110.448  58.238  1.00  0.00           C
ATOM   4961  NH3 POPEI 258      24.824  92.898  42.508  1.00  0.00           N
ATOM   4965  C12 POPEI 258      24.123  92.458  41.248  1.00  0.00           C
ATOM   4968  C11 POPEI 258      24.223  90.928  40.988  1.00  0.00           C
ATOM   4971  P   POPEI 258      25.534  89.428  42.728  1.00  0.00           P
ATOM   4972  O13 POPEI 258      24.444  88.419  42.738  1.00  0.00           O
ATOM   4973  O14 POPEI 258      26.894  88.908  42.928  1.00  0.00           O
ATOM   4974  O11 POPEI 258      25.243  90.578  43.768  1.00  0.00           O
ATOM   4975  O12 POPEI 258      25.443  90.288  41.408  1.00  0.00           O
ATOM   4976  C1  POPEI 258      25.503  90.489  45.168  1.00  0.00           C
ATOM   4979  C2  POPEI 258      25.024  91.828  45.798  1.00  0.00           C
ATOM   4981  O21 POPEI 258      25.473  92.068  47.148  1.00  0.00           O
ATOM   4982  C21 POPEI 258      25.063  91.229  48.078  1.00  0.00           C
ATOM   4983  O22 POPEI 258      24.534  90.148  47.888  1.00  0.00           O
ATOM   4984  C22 POPEI 258      25.194  91.858  49.468  1.00  0.00           C
ATOM   4987  C3  POPEI 258      23.484  91.978  45.648  1.00  0.00           C
ATOM   4990  O31 POPEI 258      23.133  93.369  45.548  1.00  0.00           O
ATOM   4991  C31 POPEI 258      22.663  94.029  46.608  1.00  0.00           C
ATOM   4992  O32 POPEI 258      23.044  95.128  46.938  1.00  0.00           O
ATOM   4993  C32 POPEI 258      21.404  93.379  47.208  1.00  0.00           C
ATOM   4996  C23 POPEI 258      24.023  91.408  50.388  1.00  0.00           C
ATOM   4999  C24 POPEI 258      23.644  92.439  51.468  1.00  0.00           C
ATOM   5002  C25 POPEI 258      24.604  92.488  52.658  1.00  0.00           C
ATOM   5005  C26 POPEI 258      24.304  93.708  53.548  1.00  0.00           C
ATOM   5008  C27 POPEI 258      24.924  93.638  54.958  1.00  0.00           C
ATOM   5011  C28 POPEI 258      24.883  95.009  55.658  1.00  0.00           C
ATOM   5014  C29 POPEI 258      25.514  94.988  57.018  1.00  0.00           C
ATOM   5016 0C21 POPEI 258      24.924  95.259  58.198  1.00  0.00           C
ATOM   5018 1C21 POPEI 258      23.493  95.658  58.428  1.00  0.00           C
ATOM   5021 2C21 POPEI 258      23.374  96.858  59.378  1.00  0.00           C
ATOM   5024 3C21 POPEI 258      21.903  97.169  59.708  1.00  0.00           C
ATOM   5027 4C21 POPEI 258      21.753  98.369  60.658  1.00  0.00           C
ATOM   5030 5C21 POPEI 258      20.333  98.488  61.238  1.00  0.00           C
ATOM   5033 6C21 POPEI 258      20.154  99.729  62.128  1.00  0.00           C
ATOM   5036 7C21 POPEI 258      18.953  99.589  63.068  1.00  0.00           C
ATOM   5039 8C21 POPEI 258      18.684 100.828  63.918  1.00  0.00           C
ATOM   5043  C33 POPEI 258      21.253  93.638  48.718  1.00  0.00           C
ATOM   5046  C34 POPEI 258      20.104  92.798  49.278  1.00  0.00           C
ATOM   5049  C35 POPEI 258      19.734  93.148  50.718  1.00  0.00           C
ATOM   5052  C36 POPEI 258      18.663  94.249  50.828  1.00  0.00           C
ATOM   5055  C37 POPEI 258      18.104  94.338  52.248  1.00  0.00           C
ATOM   5058  C38 POPEI 258      16.924  95.308  52.388  1.00  0.00           C
ATOM   5061  C39 POPEI 258      16.354  95.338  53.818  1.00  0.00           C
ATOM   5064 0C31 POPEI 258      15.444  94.148  54.158  1.00  0.00           C
ATOM   5067 1C31 POPEI 258      14.964  94.209  55.618  1.00  0.00           C
ATOM   5070 2C31 POPEI 258      14.064  93.018  56.038  1.00  0.00           C
ATOM   5073 3C31 POPEI 258      12.753  92.889  55.238  1.00  0.00           C
ATOM   5076 4C31 POPEI 258      11.833  94.109  55.348  1.00  0.00           C
ATOM   5079 5C31 POPEI 258      10.563  93.988  54.488  1.00  0.00           C
ATOM   5082 6C31 POPEI 258       9.634  95.209  54.618  1.00  0.00           C
ATOM   5086  NH3 POPEJ 259      96.534  67.299  87.828  1.00  0.00           N
ATOM   5090  C12 POPEJ 259      97.013  66.088  88.538  1.00  0.00           C
ATOM   5093  C11 POPEJ 259      95.793  65.218  88.828  1.00  0.00           C
ATOM   5096  P   POPEJ 259      96.744  62.819  88.528  1.00  0.00           P
ATOM   5097  O13 POPEJ 259      98.064  62.408  89.018  1.00  0.00           O
ATOM   5098  O14 POPEJ 259      95.693  61.769  88.428  1.00  0.00           O
ATOM   5099  O11 POPEJ 259      96.994  63.458  87.098  1.00  0.00           O
ATOM   5100  O12 POPEJ 259      96.194  63.999  89.418  1.00  0.00           O
ATOM   5101  C1  POPEJ 259      96.183  63.169  85.948  1.00  0.00           C
ATOM   5104  C2  POPEJ 259      96.894  63.599  84.618  1.00  0.00           C
ATOM   5106  O21 POPEJ 259      95.984  64.269  83.728  1.00  0.00           O
ATOM   5107  C21 POPEJ 259      95.224  63.678  82.778  1.00  0.00           C
ATOM   5108  O22 POPEJ 259      94.753  64.299  81.828  1.00  0.00           O
ATOM   5109  C22 POPEJ 259      94.854  62.208  83.068  1.00  0.00           C
ATOM   5112  C3  POPEJ 259      97.773  62.488  83.938  1.00  0.00           C
ATOM   5115  O31 POPEJ 259      97.813  62.658  82.508  1.00  0.00           O
ATOM   5116  C31 POPEJ 259      98.384  61.678  81.838  1.00  0.00           C
ATOM   5117  O32 POPEJ 259      98.853  60.659  82.318  1.00  0.00           O
ATOM   5118  C32 POPEJ 259      98.164  61.959  80.348  1.00  0.00           C
ATOM   5121  C23 POPEJ 259      93.613  61.699  82.308  1.00  0.00           C
ATOM   5124  C24 POPEJ 259      93.864  61.138  80.888  1.00  0.00           C
ATOM   5127  C25 POPEJ 259      93.384  62.099  79.798  1.00  0.00           C
ATOM   5130  C26 POPEJ 259      93.184  61.499  78.398  1.00  0.00           C
ATOM   5133  C27 POPEJ 259      91.984  60.538  78.348  1.00  0.00           C
ATOM   5136  C28 POPEJ 259      91.703  59.939  76.958  1.00  0.00           C
ATOM   5139  C29 POPEJ 259      90.723  58.808  77.158  1.00  0.00           C
ATOM   5141 0C21 POPEJ 259      89.664  58.448  76.428  1.00  0.00           C
ATOM   5143 1C21 POPEJ 259      89.195  59.069  75.148  1.00  0.00           C
ATOM   5146 2C21 POPEJ 259      89.513  58.108  73.988  1.00  0.00           C
ATOM   5149 3C21 POPEJ 259      89.244  58.729  72.608  1.00  0.00           C
ATOM   5152 4C21 POPEJ 259      89.683  57.809  71.468  1.00  0.00           C
ATOM   5155 5C21 POPEJ 259      89.394  58.409  70.088  1.00  0.00           C
ATOM   5158 6C21 POPEJ 259      89.893  57.549  68.928  1.00  0.00           C
ATOM   5161 7C21 POPEJ 259      89.443  58.139  67.578  1.00  0.00           C
ATOM   5164 8C21 POPEJ 259      89.914  57.318  66.368  1.00  0.00           C
ATOM   5168  C33 POPEJ 259      99.214  61.329  79.408  1.00  0.00           C
ATOM   5171  C34 POPEJ 259      98.883  61.478  77.908  1.00  0.00           C
ATOM   5174  C35 POPEJ 259      97.554  60.818  77.478  1.00  0.00           C
ATOM   5177  C36 POPEJ 259      97.334  60.858  75.958  1.00  0.00           C
ATOM   5180  C37 POPEJ 259      95.924  60.389  75.568  1.00  0.00           C
ATOM   5183  C38 POPEJ 259      95.714  60.189  74.058  1.00  0.00           C
ATOM   5186  C39 POPEJ 259      95.804  61.489  73.238  1.00  0.00           C
ATOM   5189 0C31 POPEJ 259      95.623  61.229  71.738  1.00  0.00           C
ATOM   5192 1C31 POPEJ 259      95.634  62.509  70.888  1.00  0.00           C
ATOM   5195 2C31 POPEJ 259      95.734  62.189  69.388  1.00  0.00           C
ATOM   5198 3C31 POPEJ 259      95.723  63.439  68.478  1.00  0.00           C
ATOM   5201 4C31 POPEJ 259      94.335  63.948  68.098  1.00  0.00           C
ATOM   5204 5C31 POPEJ 259      93.804  65.068  68.998  1.00  0.00           C
ATOM   5207 6C31 POPEJ 259      92.525  65.708  68.458  1.00  0.00           C
ATOM   5211  NH3 POPEK 260     111.014  48.308  47.688  1.00  0.00           N
ATOM   5215  C12 POPEK 260     110.284  48.048  46.398  1.00  0.00           C
ATOM   5218  C11 POPEK 260     110.224  49.308  45.518  1.00  0.00           C
ATOM   5221  P   POPEK 260     110.294  51.608  46.768  1.00  0.00           P
ATOM   5222  O13 POPEK 260     111.434  51.018  47.518  1.00  0.00           O
ATOM   5223  O14 POPEK 260     110.644  52.568  45.698  1.00  0.00           O
ATOM   5224  O11 POPEK 260     109.285  52.218  47.818  1.00  0.00           O
ATOM   5225  O12 POPEK 260     109.524  50.379  46.168  1.00  0.00           O
ATOM   5226  C1  POPEK 260     109.294  51.788  49.188  1.00  0.00           C
ATOM   5229  C2  POPEK 260     108.123  52.439  49.978  1.00  0.00           C
ATOM   5231  O21 POPEK 260     108.293  52.178  51.388  1.00  0.00           O
ATOM   5232  C21 POPEK 260     108.915  53.128  52.058  1.00  0.00           C
ATOM   5233  O22 POPEK 260     109.543  54.048  51.578  1.00  0.00           O
ATOM   5234  C22 POPEK 260     108.563  52.988  53.548  1.00  0.00           C
ATOM   5237  C3  POPEK 260     106.733  51.889  49.508  1.00  0.00           C
ATOM   5240  O31 POPEK 260     105.704  51.979  50.518  1.00  0.00           O
ATOM   5241  C31 POPEK 260     105.644  50.909  51.318  1.00  0.00           C
ATOM   5242  O32 POPEK 260     106.304  49.898  51.198  1.00  0.00           O
ATOM   5243  C32 POPEK 260     104.624  51.128  52.438  1.00  0.00           C
ATOM   5246  C23 POPEK 260     108.874  51.608  54.178  1.00  0.00           C
ATOM   5249  C24 POPEK 260     108.864  51.639  55.718  1.00  0.00           C
ATOM   5252  C25 POPEK 260     107.474  51.658  56.378  1.00  0.00           C
ATOM   5255  C26 POPEK 260     107.533  51.949  57.888  1.00  0.00           C
ATOM   5258  C27 POPEK 260     106.183  51.699  58.588  1.00  0.00           C
ATOM   5261  C28 POPEK 260     106.063  52.299  60.008  1.00  0.00           C
ATOM   5264  C29 POPEK 260     107.064  51.759  60.998  1.00  0.00           C
ATOM   5266 0C21 POPEK 260     106.824  51.348  62.268  1.00  0.00           C
ATOM   5268 1C21 POPEK 260     105.504  51.359  63.008  1.00  0.00           C
ATOM   5271 2C21 POPEK 260     105.604  52.019  64.398  1.00  0.00           C
ATOM   5274 3C21 POPEK 260     104.254  52.008  65.138  1.00  0.00           C
ATOM   5277 4C21 POPEK 260     104.294  52.718  66.508  1.00  0.00           C
ATOM   5280 5C21 POPEK 260     102.883  52.908  67.088  1.00  0.00           C
ATOM   5283 6C21 POPEK 260     102.864  53.579  68.468  1.00  0.00           C
ATOM   5286 7C21 POPEK 260     101.453  53.999  68.888  1.00  0.00           C
ATOM   5289 8C21 POPEK 260     101.364  54.568  70.308  1.00  0.00           C
ATOM   5293  C33 POPEK 260     105.114  50.468  53.758  1.00  0.00           C
ATOM   5296  C34 POPEK 260     104.014  50.288  54.818  1.00  0.00           C
ATOM   5299  C35 POPEK 260     104.414  49.269  55.898  1.00  0.00           C
ATOM   5302  C36 POPEK 260     103.304  48.989  56.918  1.00  0.00           C
ATOM   5305  C37 POPEK 260     103.743  47.988  58.008  1.00  0.00           C
ATOM   5308  C38 POPEK 260     102.584  47.549  58.898  1.00  0.00           C
ATOM   5311  C39 POPEK 260     102.973  46.509  59.958  1.00  0.00           C
ATOM   5314 0C31 POPEK 260     103.703  47.089  61.188  1.00  0.00           C
ATOM   5317 1C31 POPEK 260     103.104  46.579  62.508  1.00  0.00           C
ATOM   5320 2C31 POPEK 260     103.804  47.108  63.768  1.00  0.00           C
ATOM   5323 3C31 POPEK 260     105.214  46.548  64.008  1.00  0.00           C
ATOM   5326 4C31 POPEK 260     105.254  45.038  64.308  1.00  0.00           C
ATOM   5329 5C31 POPEK 260     106.684  44.538  64.548  1.00  0.00           C
ATOM   5332 6C31 POPEK 260     106.773  43.038  64.828  1.00  0.00           C
ATOM   5336  NH3 POPEL 261     129.622  56.108  43.028  1.00  0.00           N
ATOM   5340  C12 POPEL 261     128.284  55.699  42.478  1.00  0.00           C
ATOM   5343  C11 POPEL 261     127.864  56.709  41.418  1.00  0.00           C
ATOM   5346  P   POPEL 261     127.083  59.178  41.388  1.00  0.00           P
ATOM   5347  O13 POPEL 261     127.764  60.488  41.558  1.00  0.00           O
ATOM   5348  O14 POPEL 261     126.684  58.778  40.028  1.00  0.00           O
ATOM   5349  O11 POPEL 261     125.784  59.218  42.298  1.00  0.00           O
ATOM   5350  O12 POPEL 261     127.934  58.009  42.008  1.00  0.00           O
ATOM   5351  C1  POPEL 261     125.594  58.269  43.358  1.00  0.00           C
ATOM   5354  C2  POPEL 261     124.363  58.638  44.228  1.00  0.00           C
ATOM   5356  O21 POPEL 261     124.154  57.679  45.278  1.00  0.00           O
ATOM   5357  C21 POPEL 261     124.944  57.708  46.318  1.00  0.00           C
ATOM   5358  O22 POPEL 261     125.924  58.409  46.468  1.00  0.00           O
ATOM   5359  C22 POPEL 261     124.394  56.658  47.288  1.00  0.00           C
ATOM   5362  C3  POPEL 261     123.044  58.698  43.398  1.00  0.00           C
ATOM   5365  O31 POPEL 261     121.894  58.918  44.238  1.00  0.00           O
ATOM   5366  C31 POPEL 261     121.304  57.848  44.768  1.00  0.00           C
ATOM   5367  O32 POPEL 261     121.563  56.689  44.488  1.00  0.00           O
ATOM   5368  C32 POPEL 261     120.224  58.269  45.778  1.00  0.00           C
ATOM   5371  C23 POPEL 261     125.273  56.398  48.528  1.00  0.00           C
ATOM   5374  C24 POPEL 261     125.284  57.549  49.548  1.00  0.00           C
ATOM   5377  C25 POPEL 261     123.953  57.778  50.278  1.00  0.00           C
ATOM   5380  C26 POPEL 261     123.634  56.718  51.348  1.00  0.00           C
ATOM   5383  C27 POPEL 261     122.334  57.058  52.098  1.00  0.00           C
ATOM   5386  C28 POPEL 261     121.973  56.009  53.158  1.00  0.00           C
ATOM   5389  C29 POPEL 261     120.804  56.468  53.998  1.00  0.00           C
ATOM   5391 0C21 POPEL 261     120.903  57.058  55.198  1.00  0.00           C
ATOM   5393 1C21 POPEL 261     122.194  57.398  55.908  1.00  0.00           C
ATOM   5396 2C21 POPEL 261     122.064  58.558  56.918  1.00  0.00           C
ATOM   5399 3C21 POPEL 261     121.863  59.948  56.288  1.00  0.00           C
ATOM   5402 4C21 POPEL 261     121.754  61.029  57.368  1.00  0.00           C
ATOM   5405 5C21 POPEL 261     121.304  62.419  56.878  1.00  0.00           C
ATOM   5408 6C21 POPEL 261     122.344  63.199  56.058  1.00  0.00           C
ATOM   5411 7C21 POPEL 261     122.003  64.698  55.998  1.00  0.00           C
ATOM   5414 8C21 POPEL 261     123.044  65.549  55.258  1.00  0.00           C
ATOM   5418  C33 POPEL 261     120.734  58.358  47.248  1.00  0.00           C
ATOM   5421  C34 POPEL 261     119.874  59.279  48.128  1.00  0.00           C
ATOM   5424  C35 POPEL 261     120.273  59.248  49.608  1.00  0.00           C
ATOM   5427  C36 POPEL 261     119.484  60.239  50.478  1.00  0.00           C
ATOM   5430  C37 POPEL 261     119.874  60.168  51.968  1.00  0.00           C
ATOM   5433  C38 POPEL 261     119.273  61.299  52.808  1.00  0.00           C
ATOM   5436  C39 POPEL 261     117.964  60.928  53.538  1.00  0.00           C
ATOM   5439 0C31 POPEL 261     118.214  60.338  54.928  1.00  0.00           C
ATOM   5442 1C31 POPEL 261     116.934  60.168  55.768  1.00  0.00           C
ATOM   5445 2C31 POPEL 261     117.223  59.898  57.248  1.00  0.00           C
ATOM   5448 3C31 POPEL 261     117.533  61.169  58.048  1.00  0.00           C
ATOM   5451 4C31 POPEL 261     117.913  60.869  59.508  1.00  0.00           C
ATOM   5454 5C31 POPEL 261     118.094  62.148  60.328  1.00  0.00           C
ATOM   5457 6C31 POPEL 261     118.524  61.889  61.768  1.00  0.00           C
ATOM   5461  NH3 POPEM 262      39.493  43.089  48.118  1.00  0.00           N
ATOM   5465  C12 POPEM 262      38.063  42.889  48.508  1.00  0.00           C
ATOM   5468  C11 POPEM 262      37.133  43.349  47.368  1.00  0.00           C
ATOM   5471  P   POPEM 262      34.683  44.319  47.408  1.00  0.00           P
ATOM   5472  O13 POPEM 262      34.644  45.558  46.608  1.00  0.00           O
ATOM   5473  O14 POPEM 262      34.273  42.998  46.858  1.00  0.00           O
ATOM   5474  O11 POPEM 262      33.854  44.558  48.728  1.00  0.00           O
ATOM   5475  O12 POPEM 262      36.153  44.209  47.928  1.00  0.00           O
ATOM   5476  C1  POPEM 262      34.333  44.368  50.068  1.00  0.00           C
ATOM   5479  C2  POPEM 262      34.023  42.949  50.638  1.00  0.00           C
ATOM   5481  O21 POPEM 262      34.394  42.868  52.028  1.00  0.00           O
ATOM   5482  C21 POPEM 262      33.484  43.318  52.868  1.00  0.00           C
ATOM   5483  O22 POPEM 262      32.454  43.898  52.558  1.00  0.00           O
ATOM   5484  C22 POPEM 262      33.924  42.959  54.298  1.00  0.00           C
ATOM   5487  C3  POPEM 262      34.764  41.829  49.858  1.00  0.00           C
ATOM   5490  O31 POPEM 262      34.784  40.579  50.578  1.00  0.00           O
ATOM   5491  C31 POPEM 262      35.883  40.389  51.318  1.00  0.00           C
ATOM   5492  O32 POPEM 262      36.913  41.038  51.228  1.00  0.00           O
ATOM   5493  C32 POPEM 262      35.593  39.288  52.328  1.00  0.00           C
ATOM   5496  C23 POPEM 262      33.114  43.708  55.378  1.00  0.00           C
ATOM   5499  C24 POPEM 262      33.394  43.238  56.818  1.00  0.00           C
ATOM   5502  C25 POPEM 262      32.483  43.948  57.818  1.00  0.00           C
ATOM   5505  C26 POPEM 262      32.613  43.608  59.308  1.00  0.00           C
ATOM   5508  C27 POPEM 262      31.804  44.628  60.138  1.00  0.00           C
ATOM   5511  C28 POPEM 262      31.634  44.279  61.628  1.00  0.00           C
ATOM   5514  C29 POPEM 262      30.194  44.038  62.028  1.00  0.00           C
ATOM   5516 0C21 POPEM 262      29.553  44.498  63.128  1.00  0.00           C
ATOM   5518 1C21 POPEM 262      30.133  45.309  64.258  1.00  0.00           C
ATOM   5521 2C21 POPEM 262      29.973  44.599  65.608  1.00  0.00           C
ATOM   5524 3C21 POPEM 262      30.733  45.288  66.758  1.00  0.00           C
ATOM   5527 4C21 POPEM 262      30.844  44.378  67.998  1.00  0.00           C
ATOM   5530 5C21 POPEM 262      31.813  44.878  69.088  1.00  0.00           C
ATOM   5533 6C21 POPEM 262      32.043  43.799  70.138  1.00  0.00           C
ATOM   5536 7C21 POPEM 262      33.133  44.139  71.158  1.00  0.00           C
ATOM   5539 8C21 POPEM 262      33.383  42.998  72.158  1.00  0.00           C
ATOM   5543  C33 POPEM 262      36.674  39.098  53.418  1.00  0.00           C
ATOM   5546  C34 POPEM 262      36.063  38.428  54.658  1.00  0.00           C
ATOM   5549  C35 POPEM 262      37.104  37.908  55.658  1.00  0.00           C
ATOM   5552  C36 POPEM 262      36.444  37.299  56.908  1.00  0.00           C
ATOM   5555  C37 POPEM 262      37.434  36.579  57.838  1.00  0.00           C
ATOM   5558  C38 POPEM 262      36.753  36.079  59.118  1.00  0.00           C
ATOM   5561  C39 POPEM 262      37.723  35.738  60.258  1.00  0.00           C
ATOM   5564 0C31 POPEM 262      38.674  34.579  59.938  1.00  0.00           C
ATOM   5567 1C31 POPEM 262      39.604  34.248  61.118  1.00  0.00           C
ATOM   5570 2C31 POPEM 262      40.553  33.089  60.798  1.00  0.00           C
ATOM   5573 3C31 POPEM 262      41.523  32.708  61.938  1.00  0.00           C
ATOM   5576 4C31 POPEM 262      42.354  33.878  62.498  1.00  0.00           C
ATOM   5579 5C31 POPEM 262      43.404  33.408  63.508  1.00  0.00           C
ATOM   5582 6C31 POPEM 262      44.144  34.538  64.208  1.00  0.00           C
ATOM   5586  NH3 POPEN 263      62.953  24.988  86.958  1.00  0.00           N
ATOM   5590  C12 POPEN 263      63.023  23.549  86.528  1.00  0.00           C
ATOM   5593  C11 POPEN 263      64.203  22.789  87.158  1.00  0.00           C
ATOM   5596  P   POPEN 263      63.973  20.218  87.848  1.00  0.00           P
ATOM   5597  O13 POPEN 263      65.234  20.009  87.078  1.00  0.00           O
ATOM   5598  O14 POPEN 263      64.004  19.688  89.228  1.00  0.00           O
ATOM   5599  O11 POPEN 263      62.633  19.699  87.128  1.00  0.00           O
ATOM   5600  O12 POPEN 263      63.713  21.769  88.028  1.00  0.00           O
ATOM   5601  C1  POPEN 263      62.593  18.498  86.328  1.00  0.00           C
ATOM   5604  C2  POPEN 263      61.143  17.908  86.108  1.00  0.00           C
ATOM   5606  O21 POPEN 263      61.003  16.968  85.028  1.00  0.00           O
ATOM   5607  C21 POPEN 263      61.903  16.158  84.578  1.00  0.00           C
ATOM   5608  O22 POPEN 263      63.064  16.058  84.938  1.00  0.00           O
ATOM   5609  C22 POPEN 263      61.273  15.348  83.428  1.00  0.00           C
ATOM   5612  C3  POPEN 263      60.034  18.988  85.868  1.00  0.00           C
ATOM   5615  O31 POPEN 263      58.993  18.568  84.938  1.00  0.00           O
ATOM   5616  C31 POPEN 263      59.153  19.038  83.698  1.00  0.00           C
ATOM   5617  O32 POPEN 263      60.014  19.839  83.358  1.00  0.00           O
ATOM   5618  C32 POPEN 263      58.153  18.408  82.738  1.00  0.00           C
ATOM   5621  C23 POPEN 263      61.803  15.788  82.048  1.00  0.00           C
ATOM   5624  C24 POPEN 263      61.403  14.839  80.898  1.00  0.00           C
ATOM   5627  C25 POPEN 263      62.133  15.198  79.588  1.00  0.00           C
ATOM   5630  C26 POPEN 263      63.404  14.398  79.288  1.00  0.00           C
ATOM   5633  C27 POPEN 263      63.153  13.128  78.468  1.00  0.00           C
ATOM   5636  C28 POPEN 263      64.474  12.458  78.058  1.00  0.00           C
ATOM   5639  C29 POPEN 263      64.233  11.028  77.638  1.00  0.00           C
ATOM   5641 0C21 POPEN 263      64.824   9.928  78.138  1.00  0.00           C
ATOM   5643 1C21 POPEN 263      65.913   9.839  79.178  1.00  0.00           C
ATOM   5646 2C21 POPEN 263      67.133   9.098  78.608  1.00  0.00           C
ATOM   5649 3C21 POPEN 263      68.224   8.858  79.658  1.00  0.00           C
ATOM   5652 4C21 POPEN 263      69.174   7.708  79.288  1.00  0.00           C
ATOM   5655 5C21 POPEN 263      69.913   7.948  77.958  1.00  0.00           C
ATOM   5658 6C21 POPEN 263      70.883   6.818  77.598  1.00  0.00           C
ATOM   5661 7C21 POPEN 263      71.873   7.218  76.488  1.00  0.00           C
ATOM   5664 8C21 POPEN 263      72.513   6.028  75.778  1.00  0.00           C
ATOM   5668  C33 POPEN 263      58.014  19.258  81.458  1.00  0.00           C
ATOM   5671  C34 POPEN 263      57.074  18.638  80.418  1.00  0.00           C
ATOM   5674  C35 POPEN 263      57.743  17.528  79.588  1.00  0.00           C
ATOM   5677  C36 POPEN 263      56.733  16.688  78.798  1.00  0.00           C
ATOM   5680  C37 POPEN 263      57.414  15.579  77.978  1.00  0.00           C
ATOM   5683  C38 POPEN 263      56.394  14.558  77.448  1.00  0.00           C
ATOM   5686  C39 POPEN 263      57.043  13.348  76.778  1.00  0.00           C
ATOM   5689 0C31 POPEN 263      56.013  12.248  76.468  1.00  0.00           C
ATOM   5692 1C31 POPEN 263      56.644  11.028  75.778  1.00  0.00           C
ATOM   5695 2C31 POPEN 263      56.044   9.678  76.208  1.00  0.00           C
ATOM   5698 3C31 POPEN 263      56.343   9.328  77.678  1.00  0.00           C
ATOM   5701 4C31 POPEN 263      56.364   7.808  77.938  1.00  0.00           C
ATOM   5704 5C31 POPEN 263      56.313   7.478  79.438  1.00  0.00           C
ATOM   5707 6C31 POPEN 263      56.954   6.168  79.888  1.00  0.00           C
ATOM   5711  NH3 POPEO 264      19.494  58.939  86.628  1.00  0.00           N
ATOM   5715  C12 POPEO 264      19.253  60.309  86.038  1.00  0.00           C
ATOM   5718  C11 POPEO 264      20.403  61.318  86.248  1.00  0.00           C
ATOM   5721  P   POPEO 264      21.174  63.708  85.548  1.00  0.00           P
ATOM   5722  O13 POPEO 264      20.514  65.018  85.358  1.00  0.00           O
ATOM   5723  O14 POPEO 264      22.083  63.628  86.718  1.00  0.00           O
ATOM   5724  O11 POPEO 264      22.024  63.419  84.248  1.00  0.00           O
ATOM   5725  O12 POPEO 264      20.113  62.538  85.568  1.00  0.00           O
ATOM   5726  C1  POPEO 264      21.424  62.749  83.138  1.00  0.00           C
ATOM   5729  C2  POPEO 264      22.534  62.468  82.098  1.00  0.00           C
ATOM   5731  O21 POPEO 264      21.964  62.019  80.858  1.00  0.00           O
ATOM   5732  C21 POPEO 264      21.953  62.848  79.838  1.00  0.00           C
ATOM   5733  O22 POPEO 264      22.264  64.028  79.888  1.00  0.00           O
ATOM   5734  C22 POPEO 264      21.434  62.099  78.608  1.00  0.00           C
ATOM   5737  C3  POPEO 264      23.454  61.359  82.678  1.00  0.00           C
ATOM   5740  O31 POPEO 264      24.424  60.919  81.698  1.00  0.00           O
ATOM   5741  C31 POPEO 264      24.004  59.928  80.918  1.00  0.00           C
ATOM   5742  O32 POPEO 264      22.914  59.389  80.968  1.00  0.00           O
ATOM   5743  C32 POPEO 264      25.133  59.538  79.968  1.00  0.00           C
ATOM   5746  C23 POPEO 264      22.313  62.329  77.368  1.00  0.00           C
ATOM   5749  C24 POPEO 264      22.094  61.248  76.298  1.00  0.00           C
ATOM   5752  C25 POPEO 264      23.133  61.338  75.178  1.00  0.00           C
ATOM   5755  C26 POPEO 264      23.124  60.109  74.268  1.00  0.00           C
ATOM   5758  C27 POPEO 264      24.004  60.239  73.018  1.00  0.00           C
ATOM   5761  C28 POPEO 264      23.264  60.779  71.778  1.00  0.00           C
ATOM   5764  C29 POPEO 264      23.184  62.288  71.698  1.00  0.00           C
ATOM   5766 0C21 POPEO 264      23.303  63.029  70.578  1.00  0.00           C
ATOM   5768 1C21 POPEO 264      23.463  62.488  69.178  1.00  0.00           C
ATOM   5771 2C21 POPEO 264      22.784  63.358  68.108  1.00  0.00           C
ATOM   5774 3C21 POPEO 264      21.243  63.398  68.178  1.00  0.00           C
ATOM   5777 4C21 POPEO 264      20.663  64.648  68.858  1.00  0.00           C
ATOM   5780 5C21 POPEO 264      20.884  65.939  68.058  1.00  0.00           C
ATOM   5783 6C21 POPEO 264      20.324  67.198  68.738  1.00  0.00           C
ATOM   5786 7C21 POPEO 264      20.854  68.488  68.098  1.00  0.00           C
ATOM   5789 8C21 POPEO 264      20.384  69.759  68.818  1.00  0.00           C
ATOM   5793  C33 POPEO 264      24.624  59.209  78.548  1.00  0.00           C
ATOM   5796  C34 POPEO 264      25.663  58.518  77.658  1.00  0.00           C
ATOM   5799  C35 POPEO 264      27.083  59.048  77.888  1.00  0.00           C
ATOM   5802  C36 POPEO 264      28.024  58.848  76.688  1.00  0.00           C
ATOM   5805  C37 POPEO 264      29.434  59.358  77.008  1.00  0.00           C
ATOM   5808  C38 POPEO 264      30.324  59.578  75.778  1.00  0.00           C
ATOM   5811  C39 POPEO 264      29.764  60.628  74.808  1.00  0.00           C
ATOM   5814 0C31 POPEO 264      30.844  61.318  73.968  1.00  0.00           C
ATOM   5817 1C31 POPEO 264      30.254  62.338  72.978  1.00  0.00           C
ATOM   5820 2C31 POPEO 264      31.284  63.378  72.518  1.00  0.00           C
ATOM   5823 3C31 POPEO 264      30.723  64.339  71.468  1.00  0.00           C
ATOM   5826 4C31 POPEO 264      31.723  65.439  71.098  1.00  0.00           C
ATOM   5829 5C31 POPEO 264      31.184  66.418  70.048  1.00  0.00           C
ATOM   5832 6C31 POPEO 264      32.203  67.479  69.628  1.00  0.00           C
ATOM   5836  NH3 POPEP 265      75.983  88.158  44.758  1.00  0.00           N
ATOM   5840  C12 POPEP 265      77.074  87.218  44.328  1.00  0.00           C
ATOM   5843  C11 POPEP 265      77.813  86.688  45.558  1.00  0.00           C
ATOM   5846  P   POPEP 265      79.634  84.939  46.198  1.00  0.00           P
ATOM   5847  O13 POPEP 265      80.054  83.678  45.558  1.00  0.00           O
ATOM   5848  O14 POPEP 265      80.693  85.828  46.708  1.00  0.00           O
ATOM   5849  O11 POPEP 265      78.623  84.578  47.358  1.00  0.00           O
ATOM   5850  O12 POPEP 265      78.724  85.678  45.148  1.00  0.00           O
ATOM   5851  C1  POPEP 265      78.233  85.408  48.448  1.00  0.00           C
ATOM   5854  C2  POPEP 265      78.943  85.039  49.788  1.00  0.00           C
ATOM   5856  O21 POPEP 265      79.234  86.149  50.668  1.00  0.00           O
ATOM   5857  C21 POPEP 265      79.884  87.208  50.228  1.00  0.00           C
ATOM   5858  O22 POPEP 265      80.133  87.509  49.078  1.00  0.00           O
ATOM   5859  C22 POPEP 265      80.424  87.989  51.428  1.00  0.00           C
ATOM   5862  C3  POPEP 265      80.194  84.119  49.598  1.00  0.00           C
ATOM   5865  O31 POPEP 265      80.933  83.908  50.828  1.00  0.00           O
ATOM   5866  C31 POPEP 265      82.083  84.589  50.898  1.00  0.00           C
ATOM   5867  O32 POPEP 265      82.504  85.378  50.078  1.00  0.00           O
ATOM   5868  C32 POPEP 265      82.824  84.218  52.188  1.00  0.00           C
ATOM   5871  C23 POPEP 265      81.003  89.358  51.008  1.00  0.00           C
ATOM   5874  C24 POPEP 265      82.083  89.869  51.978  1.00  0.00           C
ATOM   5877  C25 POPEP 265      81.544  90.189  53.368  1.00  0.00           C
ATOM   5880  C26 POPEP 265      82.654  90.678  54.308  1.00  0.00           C
ATOM   5883  C27 POPEP 265      82.134  91.089  55.688  1.00  0.00           C
ATOM   5886  C28 POPEP 265      83.234  91.678  56.598  1.00  0.00           C
ATOM   5889  C29 POPEP 265      84.063  90.608  57.268  1.00  0.00           C
ATOM   5891 0C21 POPEP 265      84.513  90.629  58.538  1.00  0.00           C
ATOM   5893 1C21 POPEP 265      84.314  91.739  59.538  1.00  0.00           C
ATOM   5896 2C21 POPEP 265      84.203  91.259  61.008  1.00  0.00           C
ATOM   5899 3C21 POPEP 265      83.883  92.439  61.948  1.00  0.00           C
ATOM   5902 4C21 POPEP 265      83.853  92.078  63.438  1.00  0.00           C
ATOM   5905 5C21 POPEP 265      82.724  91.108  63.788  1.00  0.00           C
ATOM   5908 6C21 POPEP 265      82.624  90.779  65.288  1.00  0.00           C
ATOM   5911 7C21 POPEP 265      81.703  89.568  65.528  1.00  0.00           C
ATOM   5914 8C21 POPEP 265      81.803  88.999  66.948  1.00  0.00           C
ATOM   5918  C33 POPEP 265      82.913  85.389  53.188  1.00  0.00           C
ATOM   5921  C34 POPEP 265      83.664  84.998  54.458  1.00  0.00           C
ATOM   5924  C35 POPEP 265      83.524  86.019  55.598  1.00  0.00           C
ATOM   5927  C36 POPEP 265      84.564  85.769  56.698  1.00  0.00           C
ATOM   5930  C37 POPEP 265      84.394  86.669  57.938  1.00  0.00           C
ATOM   5933  C38 POPEP 265      83.113  86.359  58.728  1.00  0.00           C
ATOM   5936  C39 POPEP 265      83.013  87.108  60.068  1.00  0.00           C
ATOM   5939 0C31 POPEP 265      84.114  86.718  61.058  1.00  0.00           C
ATOM   5942 1C31 POPEP 265      83.983  87.339  62.458  1.00  0.00           C
ATOM   5945 2C31 POPEP 265      85.373  87.539  63.088  1.00  0.00           C
ATOM   5948 3C31 POPEP 265      85.373  88.048  64.528  1.00  0.00           C
ATOM   5951 4C31 POPEP 265      86.785  88.449  64.968  1.00  0.00           C
ATOM   5954 5C31 POPEP 265      86.854  88.988  66.408  1.00  0.00           C
ATOM   5957 6C31 POPEP 265      88.263  89.428  66.818  1.00  0.00           C
ATOM   5961  NH3 POPEQ 266      76.873  93.859  85.088  1.00  0.00           N
ATOM   5965  C12 POPEQ 266      76.224  94.338  86.358  1.00  0.00           C
ATOM   5968  C11 POPEQ 266      76.913  93.719  87.578  1.00  0.00           C
ATOM   5971  P   POPEQ 266      79.413  92.919  87.158  1.00  0.00           P
ATOM   5972  O13 POPEQ 266      80.114  92.528  88.388  1.00  0.00           O
ATOM   5973  O14 POPEQ 266      78.813  91.818  86.388  1.00  0.00           O
ATOM   5974  O11 POPEQ 266      80.373  93.789  86.218  1.00  0.00           O
ATOM   5975  O12 POPEQ 266      78.313  94.009  87.518  1.00  0.00           O
ATOM   5976  C1  POPEQ 266      81.514  93.148  85.648  1.00  0.00           C
ATOM   5979  C2  POPEQ 266      82.253  94.018  84.568  1.00  0.00           C
ATOM   5981  O21 POPEQ 266      81.835  93.748  83.208  1.00  0.00           O
ATOM   5982  C21 POPEQ 266      81.954  92.509  82.718  1.00  0.00           C
ATOM   5983  O22 POPEQ 266      82.453  91.569  83.298  1.00  0.00           O
ATOM   5984  C22 POPEQ 266      81.404  92.418  81.278  1.00  0.00           C
ATOM   5987  C3  POPEQ 266      83.813  93.999  84.728  1.00  0.00           C
ATOM   5990  O31 POPEQ 266      84.443  95.079  83.988  1.00  0.00           O
ATOM   5991  C31 POPEQ 266      85.774  94.969  83.868  1.00  0.00           C
ATOM   5992  O32 POPEQ 266      86.474  94.188  84.498  1.00  0.00           O
ATOM   5993  C32 POPEQ 266      86.283  95.898  82.758  1.00  0.00           C
ATOM   5996  C23 POPEQ 266      82.414  92.029  80.168  1.00  0.00           C
ATOM   5999  C24 POPEQ 266      81.723  91.669  78.858  1.00  0.00           C
ATOM   6002  C25 POPEQ 266      82.703  91.459  77.698  1.00  0.00           C
ATOM   6005  C26 POPEQ 266      81.964  91.229  76.378  1.00  0.00           C
ATOM   6008  C27 POPEQ 266      82.824  91.469  75.128  1.00  0.00           C
ATOM   6011  C28 POPEQ 266      81.954  91.479  73.848  1.00  0.00           C
ATOM   6014  C29 POPEQ 266      82.533  92.288  72.728  1.00  0.00           C
ATOM   6016 0C21 POPEQ 266      81.844  93.059  71.858  1.00  0.00           C
ATOM   6018 1C21 POPEQ 266      80.343  93.218  71.818  1.00  0.00           C
ATOM   6021 2C21 POPEQ 266      79.854  94.498  72.508  1.00  0.00           C
ATOM   6024 3C21 POPEQ 266      80.194  95.788  71.748  1.00  0.00           C
ATOM   6027 4C21 POPEQ 266      79.784  97.049  72.528  1.00  0.00           C
ATOM   6030 5C21 POPEQ 266      79.993  98.358  71.758  1.00  0.00           C
ATOM   6033 6C21 POPEQ 266      79.674  99.589  72.608  1.00  0.00           C
ATOM   6036 7C21 POPEQ 266      79.644 100.909  71.818  1.00  0.00           C
ATOM   6039 8C21 POPEQ 266      79.363 102.119  72.708  1.00  0.00           C
ATOM   6043  C33 POPEQ 266      87.104  95.148  81.678  1.00  0.00           C
ATOM   6046  C34 POPEQ 266      87.013  95.748  80.258  1.00  0.00           C
ATOM   6049  C35 POPEQ 266      85.613  95.708  79.618  1.00  0.00           C
ATOM   6052  C36 POPEQ 266      85.604  96.059  78.118  1.00  0.00           C
ATOM   6055  C37 POPEQ 266      84.195  95.998  77.518  1.00  0.00           C
ATOM   6058  C38 POPEQ 266      84.163  96.178  75.988  1.00  0.00           C
ATOM   6061  C39 POPEQ 266      84.904  95.049  75.258  1.00  0.00           C
ATOM   6064 0C31 POPEQ 266      84.574  94.958  73.768  1.00  0.00           C
ATOM   6067 1C31 POPEQ 266      85.313  95.998  72.928  1.00  0.00           C
ATOM   6070 2C31 POPEQ 266      84.984  95.919  71.428  1.00  0.00           C
ATOM   6073 3C31 POPEQ 266      85.513  94.659  70.718  1.00  0.00           C
ATOM   6076 4C31 POPEQ 266      86.394  94.998  69.508  1.00  0.00           C
ATOM   6079 5C31 POPEQ 266      86.943  93.759  68.788  1.00  0.00           C
ATOM   6082 6C31 POPEQ 266      87.934  94.088  67.678  1.00  0.00           C
ATOM   6086  NH3 POPER 267     118.734  33.159  87.768  1.00  0.00           N
ATOM   6090  C12 POPER 267     117.904  31.978  88.128  1.00  0.00           C
ATOM   6093  C11 POPER 267     117.724  31.089  86.888  1.00  0.00           C
ATOM   6096  P   POPER 267     115.394  29.858  86.618  1.00  0.00           P
ATOM   6097  O13 POPER 267     114.424  29.588  87.718  1.00  0.00           O
ATOM   6098  O14 POPER 267     115.074  30.979  85.718  1.00  0.00           O
ATOM   6099  O11 POPER 267     115.535  28.519  85.738  1.00  0.00           O
ATOM   6100  O12 POPER 267     116.844  30.029  87.208  1.00  0.00           O
ATOM   6101  C1  POPER 267     116.674  28.398  84.868  1.00  0.00           C
ATOM   6104  C2  POPER 267     116.304  27.669  83.548  1.00  0.00           C
ATOM   6106  O21 POPER 267     117.453  27.329  82.748  1.00  0.00           O
ATOM   6107  C21 POPER 267     118.104  28.308  82.168  1.00  0.00           C
ATOM   6108  O22 POPER 267     117.983  29.509  82.408  1.00  0.00           O
ATOM   6109  C22 POPER 267     118.993  27.768  81.048  1.00  0.00           C
ATOM   6112  C3  POPER 267     115.203  28.438  82.778  1.00  0.00           C
ATOM   6115  O31 POPER 267     114.664  27.658  81.688  1.00  0.00           O
ATOM   6116  C31 POPER 267     115.103  27.948  80.478  1.00  0.00           C
ATOM   6117  O32 POPER 267     115.944  28.808  80.218  1.00  0.00           O
ATOM   6118  C32 POPER 267     114.314  27.178  79.428  1.00  0.00           C
ATOM   6121  C23 POPER 267     119.643  28.919  80.228  1.00  0.00           C
ATOM   6124  C24 POPER 267     120.424  28.458  78.988  1.00  0.00           C
ATOM   6127  C25 POPER 267     119.583  27.718  77.928  1.00  0.00           C
ATOM   6130  C26 POPER 267     118.473  28.549  77.258  1.00  0.00           C
ATOM   6133  C27 POPER 267     118.974  29.818  76.558  1.00  0.00           C
ATOM   6136  C28 POPER 267     117.964  30.398  75.548  1.00  0.00           C
ATOM   6139  C29 POPER 267     118.314  30.118  74.098  1.00  0.00           C
ATOM   6141 0C21 POPER 267     117.493  29.699  73.118  1.00  0.00           C
ATOM   6143 1C21 POPER 267     116.014  29.439  73.208  1.00  0.00           C
ATOM   6146 2C21 POPER 267     115.254  30.058  72.018  1.00  0.00           C
ATOM   6149 3C21 POPER 267     113.734  29.839  72.068  1.00  0.00           C
ATOM   6152 4C21 POPER 267     113.023  30.459  70.858  1.00  0.00           C
ATOM   6155 5C21 POPER 267     111.483  30.408  70.918  1.00  0.00           C
ATOM   6158 6C21 POPER 267     110.903  28.988  70.928  1.00  0.00           C
ATOM   6161 7C21 POPER 267     109.363  28.958  70.908  1.00  0.00           C
ATOM   6164 8C21 POPER 267     108.775  27.548  70.898  1.00  0.00           C
ATOM   6168  C33 POPER 267     114.854  27.318  77.988  1.00  0.00           C
ATOM   6171  C34 POPER 267     113.804  26.908  76.938  1.00  0.00           C
ATOM   6174  C35 POPER 267     114.384  26.749  75.518  1.00  0.00           C
ATOM   6177  C36 POPER 267     113.304  26.579  74.438  1.00  0.00           C
ATOM   6180  C37 POPER 267     113.853  25.979  73.138  1.00  0.00           C
ATOM   6183  C38 POPER 267     112.764  25.648  72.098  1.00  0.00           C
ATOM   6186  C39 POPER 267     113.333  25.238  70.738  1.00  0.00           C
ATOM   6189 0C31 POPER 267     113.915  26.408  69.928  1.00  0.00           C
ATOM   6192 1C31 POPER 267     114.484  25.958  68.568  1.00  0.00           C
ATOM   6195 2C31 POPER 267     115.114  27.099  67.758  1.00  0.00           C
ATOM   6198 3C31 POPER 267     114.093  28.019  67.068  1.00  0.00           C
ATOM   6201 4C31 POPER 267     113.244  27.288  66.008  1.00  0.00           C
ATOM   6204 5C31 POPER 267     112.813  28.218  64.858  1.00  0.00           C
ATOM   6207 6C31 POPER 267     112.143  27.499  63.688  1.00  0.00           C
ATOM   6211  NH3 POPES 268      19.274   8.058  43.178  1.00  0.00           N
ATOM   6215  C12 POPES 268      19.424   6.948  44.188  1.00  0.00           C
ATOM   6218  C11 POPES 268      19.144   5.558  43.598  1.00  0.00           C
ATOM   6221  P   POPES 268      19.204   3.048  44.088  1.00  0.00           P
ATOM   6222  O13 POPES 268      17.813   2.718  43.758  1.00  0.00           O
ATOM   6223  O14 POPES 268      20.203   2.838  43.018  1.00  0.00           O
ATOM   6224  O11 POPES 268      19.573   2.148  45.328  1.00  0.00           O
ATOM   6225  O12 POPES 268      19.304   4.548  44.618  1.00  0.00           O
ATOM   6226  C1  POPES 268      20.034   2.618  46.588  1.00  0.00           C
ATOM   6229  C2  POPES 268      18.883   2.898  47.608  1.00  0.00           C
ATOM   6231  O21 POPES 268      19.463   2.808  48.918  1.00  0.00           O
ATOM   6232  C21 POPES 268      18.934   3.518  49.878  1.00  0.00           C
ATOM   6233  O22 POPES 268      18.094   4.398  49.768  1.00  0.00           O
ATOM   6234  C22 POPES 268      19.604   3.038  51.168  1.00  0.00           C
ATOM   6237  C3  POPES 268      17.743   1.848  47.488  1.00  0.00           C
ATOM   6240  O31 POPES 268      16.694   2.088  48.458  1.00  0.00           O
ATOM   6241  C31 POPES 268      16.364   1.068  49.238  1.00  0.00           C
ATOM   6242  O32 POPES 268      16.864  -0.042  49.218  1.00  0.00           O
ATOM   6243  C32 POPES 268      15.174   1.518  50.078  1.00  0.00           C
ATOM   6246  C23 POPES 268      19.214   3.828  52.438  1.00  0.00           C
ATOM   6249  C24 POPES 268      20.034   3.328  53.628  1.00  0.00           C
ATOM   6252  C25 POPES 268      19.794   4.098  54.928  1.00  0.00           C
ATOM   6255  C26 POPES 268      20.614   3.508  56.088  1.00  0.00           C
ATOM   6258  C27 POPES 268      20.563   4.358  57.358  1.00  0.00           C
ATOM   6261  C28 POPES 268      19.243   4.218  58.138  1.00  0.00           C
ATOM   6264  C29 POPES 268      19.154   5.238  59.238  1.00  0.00           C
ATOM   6266 0C21 POPES 268      18.764   5.058  60.508  1.00  0.00           C
ATOM   6268 1C21 POPES 268      18.323   3.768  61.158  1.00  0.00           C
ATOM   6271 2C21 POPES 268      19.344   3.278  62.198  1.00  0.00           C
ATOM   6274 3C21 POPES 268      19.393   4.158  63.458  1.00  0.00           C
ATOM   6277 4C21 POPES 268      20.524   3.798  64.438  1.00  0.00           C
ATOM   6280 5C21 POPES 268      21.913   4.068  63.858  1.00  0.00           C
ATOM   6283 6C21 POPES 268      22.993   4.328  64.918  1.00  0.00           C
ATOM   6286 7C21 POPES 268      24.243   4.968  64.308  1.00  0.00           C
ATOM   6289 8C21 POPES 268      25.273   5.418  65.348  1.00  0.00           C
ATOM   6293  C33 POPES 268      14.833   0.538  51.218  1.00  0.00           C
ATOM   6296  C34 POPES 268      15.844   0.598  52.368  1.00  0.00           C
ATOM   6299  C35 POPES 268      15.144   0.708  53.738  1.00  0.00           C
ATOM   6302  C36 POPES 268      16.144   0.878  54.878  1.00  0.00           C
ATOM   6305  C37 POPES 268      15.474   1.388  56.158  1.00  0.00           C
ATOM   6308  C38 POPES 268      16.493   1.788  57.238  1.00  0.00           C
ATOM   6311  C39 POPES 268      16.913   0.638  58.138  1.00  0.00           C
ATOM   6314 0C31 POPES 268      15.893   0.378  59.258  1.00  0.00           C
ATOM   6317 1C31 POPES 268      16.474  -0.539  60.328  1.00  0.00           C
ATOM   6320 2C31 POPES 268      15.654  -0.579  61.628  1.00  0.00           C
ATOM   6323 3C31 POPES 268      16.514  -1.059  62.798  1.00  0.00           C
ATOM   6326 4C31 POPES 268      17.034  -2.489  62.628  1.00  0.00           C
ATOM   6329 5C31 POPES 268      17.924  -2.959  63.788  1.00  0.00           C
ATOM   6332 6C31 POPES 268      18.473  -4.379  63.578  1.00  0.00           C
ATOM   6336  NH3 POPET 269      27.854  33.558  87.108  1.00  0.00           N
ATOM   6340  C12 POPET 269      28.414  32.158  87.288  1.00  0.00           C
ATOM   6343  C11 POPET 269      27.304  31.089  87.398  1.00  0.00           C
ATOM   6346  P   POPET 269      25.194  32.209  88.508  1.00  0.00           P
ATOM   6347  O13 POPET 269      24.274  31.798  89.578  1.00  0.00           O
ATOM   6348  O14 POPET 269      25.714  33.599  88.598  1.00  0.00           O
ATOM   6349  O11 POPET 269      24.604  31.999  87.058  1.00  0.00           O
ATOM   6350  O12 POPET 269      26.474  31.298  88.538  1.00  0.00           O
ATOM   6351  C1  POPET 269      23.524  31.098  86.758  1.00  0.00           C
ATOM   6354  C2  POPET 269      23.834  30.068  85.608  1.00  0.00           C
ATOM   6356  O21 POPET 269      25.034  30.429  84.908  1.00  0.00           O
ATOM   6357  C21 POPET 269      25.213  30.238  83.628  1.00  0.00           C
ATOM   6358  O22 POPET 269      24.444  30.459  82.718  1.00  0.00           O
ATOM   6359  C22 POPET 269      26.634  29.708  83.498  1.00  0.00           C
ATOM   6362  C3  POPET 269      22.624  29.658  84.708  1.00  0.00           C
ATOM   6365  O31 POPET 269      22.884  28.438  83.978  1.00  0.00           O
ATOM   6366  C31 POPET 269      22.444  27.348  84.598  1.00  0.00           C
ATOM   6367  O32 POPET 269      21.833  27.348  85.648  1.00  0.00           O
ATOM   6368  C32 POPET 269      22.894  26.089  83.848  1.00  0.00           C
ATOM   6371  C23 POPET 269      27.213  29.628  82.078  1.00  0.00           C
ATOM   6374  C24 POPET 269      28.723  29.398  82.188  1.00  0.00           C
ATOM   6377  C25 POPET 269      29.413  28.988  80.888  1.00  0.00           C
ATOM   6380  C26 POPET 269      29.444  30.079  79.818  1.00  0.00           C
ATOM   6383  C27 POPET 269      30.014  29.509  78.508  1.00  0.00           C
ATOM   6386  C28 POPET 269      29.813  30.438  77.298  1.00  0.00           C
ATOM   6389  C29 POPET 269      30.844  31.539  77.258  1.00  0.00           C
ATOM   6391 0C21 POPET 269      31.684  31.808  76.238  1.00  0.00           C
ATOM   6393 1C21 POPET 269      31.743  31.098  74.908  1.00  0.00           C
ATOM   6396 2C21 POPET 269      31.953  32.058  73.718  1.00  0.00           C
ATOM   6399 3C21 POPET 269      30.823  33.099  73.568  1.00  0.00           C
ATOM   6402 4C21 POPET 269      30.924  33.958  72.298  1.00  0.00           C
ATOM   6405 5C21 POPET 269      30.493  33.249  70.998  1.00  0.00           C
ATOM   6408 6C21 POPET 269      29.004  32.898  70.948  1.00  0.00           C
ATOM   6411 7C21 POPET 269      28.554  32.439  69.558  1.00  0.00           C
ATOM   6414 8C21 POPET 269      27.034  32.259  69.438  1.00  0.00           C
ATOM   6418  C33 POPET 269      21.704  25.178  83.428  1.00  0.00           C
ATOM   6421  C34 POPET 269      21.363  25.259  81.938  1.00  0.00           C
ATOM   6424  C35 POPET 269      22.374  24.518  81.038  1.00  0.00           C
ATOM   6427  C36 POPET 269      22.134  24.678  79.528  1.00  0.00           C
ATOM   6430  C37 POPET 269      23.083  23.808  78.688  1.00  0.00           C
ATOM   6433  C38 POPET 269      23.063  24.139  77.178  1.00  0.00           C
ATOM   6436  C39 POPET 269      24.243  23.479  76.438  1.00  0.00           C
ATOM   6439 0C31 POPET 269      24.604  24.158  75.098  1.00  0.00           C
ATOM   6442 1C31 POPET 269      23.863  23.608  73.868  1.00  0.00           C
ATOM   6445 2C31 POPET 269      24.524  24.088  72.558  1.00  0.00           C
ATOM   6448 3C31 POPET 269      23.854  23.558  71.278  1.00  0.00           C
ATOM   6451 4C31 POPET 269      22.444  24.118  71.058  1.00  0.00           C
ATOM   6454 5C31 POPET 269      21.804  23.648  69.738  1.00  0.00           C
ATOM   6457 6C31 POPET 269      20.394  24.209  69.538  1.00  0.00           C
ATOM   6461  NH3 POPEU 270      -0.886  87.159  42.428  1.00  0.00           N
ATOM   6465  C12 POPEU 270      -1.523  85.828  42.698  1.00  0.00           C
ATOM   6468  C11 POPEU 270      -1.523  84.958  41.428  1.00  0.00           C
ATOM   6471  P   POPEU 270      -0.516  82.768  42.328  1.00  0.00           P
ATOM   6472  O13 POPEU 270      -0.636  81.299  42.108  1.00  0.00           O
ATOM   6473  O14 POPEU 270       0.764  83.388  41.918  1.00  0.00           O
ATOM   6474  O11 POPEU 270      -0.726  83.018  43.858  1.00  0.00           O
ATOM   6475  O12 POPEU 270      -1.733  83.568  41.698  1.00  0.00           O
ATOM   6476  C1  POPEU 270       0.334  82.968  44.808  1.00  0.00           C
ATOM   6479  C2  POPEU 270      -0.196  82.229  46.048  1.00  0.00           C
ATOM   6481  O21 POPEU 270       0.594  82.518  47.218  1.00  0.00           O
ATOM   6482  C21 POPEU 270       1.784  81.968  47.398  1.00  0.00           C
ATOM   6483  O22 POPEU 270       2.314  81.128  46.678  1.00  0.00           O
ATOM   6484  C22 POPEU 270       2.384  82.589  48.668  1.00  0.00           C
ATOM   6487  C3  POPEU 270      -0.416  80.728  45.718  1.00  0.00           C
ATOM   6490  O31 POPEU 270      -0.836  79.998  46.878  1.00  0.00           O
ATOM   6491  C31 POPEU 270      -0.983  78.708  46.658  1.00  0.00           C
ATOM   6492  O32 POPEU 270      -0.796  78.148  45.588  1.00  0.00           O
ATOM   6493  C32 POPEU 270      -1.473  78.068  47.938  1.00  0.00           C
ATOM   6496  C23 POPEU 270       3.144  81.599  49.588  1.00  0.00           C
ATOM   6499  C24 POPEU 270       4.084  82.339  50.548  1.00  0.00           C
ATOM   6502  C25 POPEU 270       5.054  81.418  51.318  1.00  0.00           C
ATOM   6505  C26 POPEU 270       4.514  80.909  52.658  1.00  0.00           C
ATOM   6508  C27 POPEU 270       5.584  80.109  53.438  1.00  0.00           C
ATOM   6511  C28 POPEU 270       5.214  79.808  54.908  1.00  0.00           C
ATOM   6514  C29 POPEU 270       5.314  81.038  55.768  1.00  0.00           C
ATOM   6516 0C21 POPEU 270       6.094  81.229  56.848  1.00  0.00           C
ATOM   6518 1C21 POPEU 270       7.024  80.238  57.528  1.00  0.00           C
ATOM   6521 2C21 POPEU 270       6.714  80.198  59.028  1.00  0.00           C
ATOM   6524 3C21 POPEU 270       7.604  79.238  59.828  1.00  0.00           C
ATOM   6527 4C21 POPEU 270       7.324  79.308  61.338  1.00  0.00           C
ATOM   6530 5C21 POPEU 270       5.884  78.908  61.698  1.00  0.00           C
ATOM   6533 6C21 POPEU 270       5.534  79.119  63.178  1.00  0.00           C
ATOM   6536 7C21 POPEU 270       4.104  78.658  63.478  1.00  0.00           C
ATOM   6539 8C21 POPEU 270       3.624  79.009  64.878  1.00  0.00           C
ATOM   6543  C33 POPEU 270      -0.946  76.648  48.138  1.00  0.00           C
ATOM   6546  C34 POPEU 270      -1.173  76.218  49.588  1.00  0.00           C
ATOM   6549  C35 POPEU 270      -1.703  74.799  49.728  1.00  0.00           C
ATOM   6552  C36 POPEU 270      -2.153  74.529  51.168  1.00  0.00           C
ATOM   6555  C37 POPEU 270      -2.913  73.199  51.238  1.00  0.00           C
ATOM   6558  C38 POPEU 270      -3.603  72.918  52.578  1.00  0.00           C
ATOM   6561  C39 POPEU 270      -2.623  72.598  53.708  1.00  0.00           C
ATOM   6564 0C31 POPEU 270      -2.193  71.119  53.758  1.00  0.00           C
ATOM   6567 1C31 POPEU 270      -3.243  70.229  54.448  1.00  0.00           C
ATOM   6570 2C31 POPEU 270      -2.623  68.939  55.018  1.00  0.00           C
ATOM   6573 3C31 POPEU 270      -3.463  68.299  56.138  1.00  0.00           C
ATOM   6576 4C31 POPEU 270      -3.503  69.148  57.408  1.00  0.00           C
ATOM   6579 5C31 POPEU 270      -4.073  68.398  58.618  1.00  0.00           C
ATOM   6582 6C31 POPEU 270      -3.883  69.168  59.928  1.00  0.00           C
ATOM   6586  NH3 POPEV 271      52.773  92.628  86.328  1.00  0.00           N
ATOM   6590  C12 POPEV 271      51.554  93.169  85.628  1.00  0.00           C
ATOM   6593  C11 POPEV 271      50.313  92.299  85.868  1.00  0.00           C
ATOM   6596  P   POPEV 271      48.074  91.749  84.658  1.00  0.00           P
ATOM   6597  O13 POPEV 271      48.383  90.378  85.168  1.00  0.00           O
ATOM   6598  O14 POPEV 271      46.784  92.369  85.028  1.00  0.00           O
ATOM   6599  O11 POPEV 271      48.104  91.678  83.078  1.00  0.00           O
ATOM   6600  O12 POPEV 271      49.273  92.738  84.988  1.00  0.00           O
ATOM   6601  C1  POPEV 271      49.043  90.879  82.338  1.00  0.00           C
ATOM   6604  C2  POPEV 271      48.383  90.039  81.198  1.00  0.00           C
ATOM   6606  O21 POPEV 271      48.223  90.839  79.998  1.00  0.00           O
ATOM   6607  C21 POPEV 271      49.104  90.608  79.028  1.00  0.00           C
ATOM   6608  O22 POPEV 271      50.124  89.949  79.128  1.00  0.00           O
ATOM   6609  C22 POPEV 271      48.573  91.238  77.718  1.00  0.00           C
ATOM   6612  C3  POPEV 271      47.003  89.468  81.618  1.00  0.00           C
ATOM   6615  O31 POPEV 271      46.324  88.768  80.528  1.00  0.00           O
ATOM   6616  C31 POPEV 271      45.004  88.979  80.478  1.00  0.00           C
ATOM   6617  O32 POPEV 271      44.384  89.678  81.278  1.00  0.00           O
ATOM   6618  C32 POPEV 271      44.333  88.188  79.348  1.00  0.00           C
ATOM   6621  C23 POPEV 271      48.784  90.378  76.438  1.00  0.00           C
ATOM   6624  C24 POPEV 271      47.804  90.788  75.318  1.00  0.00           C
ATOM   6627  C25 POPEV 271      47.934  89.998  73.988  1.00  0.00           C
ATOM   6630  C26 POPEV 271      49.063  90.489  73.068  1.00  0.00           C
ATOM   6633  C27 POPEV 271      49.093  89.788  71.698  1.00  0.00           C
ATOM   6636  C28 POPEV 271      50.304  90.198  70.818  1.00  0.00           C
ATOM   6639  C29 POPEV 271      51.604  89.529  71.208  1.00  0.00           C
ATOM   6641 0C21 POPEV 271      52.493  88.908  70.398  1.00  0.00           C
ATOM   6643 1C21 POPEV 271      52.383  88.789  68.898  1.00  0.00           C
ATOM   6646 2C21 POPEV 271      52.894  87.479  68.278  1.00  0.00           C
ATOM   6649 3C21 POPEV 271      52.593  87.479  66.768  1.00  0.00           C
ATOM   6652 4C21 POPEV 271      53.204  86.329  65.958  1.00  0.00           C
ATOM   6655 5C21 POPEV 271      54.683  86.518  65.638  1.00  0.00           C
ATOM   6658 6C21 POPEV 271      55.093  85.788  64.348  1.00  0.00           C
ATOM   6661 7C21 POPEV 271      56.563  85.998  63.988  1.00  0.00           C
ATOM   6664 8C21 POPEV 271      56.983  85.398  62.648  1.00  0.00           C
ATOM   6668  C33 POPEV 271      45.144  87.008  78.738  1.00  0.00           C
ATOM   6671  C34 POPEV 271      46.143  87.428  77.648  1.00  0.00           C
ATOM   6674  C35 POPEV 271      46.723  86.238  76.878  1.00  0.00           C
ATOM   6677  C36 POPEV 271      47.284  86.619  75.488  1.00  0.00           C
ATOM   6680  C37 POPEV 271      47.583  85.408  74.598  1.00  0.00           C
ATOM   6683  C38 POPEV 271      48.113  85.769  73.198  1.00  0.00           C
ATOM   6686  C39 POPEV 271      49.054  84.699  72.598  1.00  0.00           C
ATOM   6689 0C31 POPEV 271      48.334  83.379  72.288  1.00  0.00           C
ATOM   6692 1C31 POPEV 271      49.243  82.269  71.718  1.00  0.00           C
ATOM   6695 2C31 POPEV 271      48.563  80.888  71.728  1.00  0.00           C
ATOM   6698 3C31 POPEV 271      47.653  80.618  70.518  1.00  0.00           C
ATOM   6701 4C31 POPEV 271      48.443  80.279  69.238  1.00  0.00           C
ATOM   6704 5C31 POPEV 271      47.854  80.919  67.978  1.00  0.00           C
ATOM   6707 6C31 POPEV 271      48.643  80.588  66.708  1.00  0.00           C
ATOM   6711  NH3 POPEW 272       2.314  16.859  85.818  1.00  0.00           N
ATOM   6715  C12 POPEW 272       2.164  17.138  87.298  1.00  0.00           C
ATOM   6718  C11 POPEW 272       0.934  16.419  87.878  1.00  0.00           C
ATOM   6721  P   POPEW 272       0.334  13.878  88.348  1.00  0.00           P
ATOM   6722  O13 POPEW 272       1.434  13.098  88.948  1.00  0.00           O
ATOM   6723  O14 POPEW 272      -0.706  14.438  89.228  1.00  0.00           O
ATOM   6724  O11 POPEW 272      -0.346  13.028  87.168  1.00  0.00           O
ATOM   6725  O12 POPEW 272       0.994  15.048  87.488  1.00  0.00           O
ATOM   6726  C1  POPEW 272       0.464  12.619  86.058  1.00  0.00           C
ATOM   6729  C2  POPEW 272       0.104  13.329  84.718  1.00  0.00           C
ATOM   6731  O21 POPEW 272       1.334  13.818  84.138  1.00  0.00           O
ATOM   6732  C21 POPEW 272       1.504  13.468  82.878  1.00  0.00           C
ATOM   6733  O22 POPEW 272       0.684  12.888  82.188  1.00  0.00           O
ATOM   6734  C22 POPEW 272       2.834  13.999  82.378  1.00  0.00           C
ATOM   6737  C3  POPEW 272      -0.916  14.498  84.888  1.00  0.00           C
ATOM   6740  O31 POPEW 272      -1.253  15.128  83.628  1.00  0.00           O
ATOM   6741  C31 POPEW 272      -0.706  16.298  83.368  1.00  0.00           C
ATOM   6742  O32 POPEW 272       0.024  16.938  84.118  1.00  0.00           O
ATOM   6743  C32 POPEW 272      -1.023  16.698  81.918  1.00  0.00           C
ATOM   6746  C23 POPEW 272       2.964  13.778  80.858  1.00  0.00           C
ATOM   6749  C24 POPEW 272       4.234  14.358  80.248  1.00  0.00           C
ATOM   6752  C25 POPEW 272       4.124  14.418  78.718  1.00  0.00           C
ATOM   6755  C26 POPEW 272       5.444  14.068  78.028  1.00  0.00           C
ATOM   6758  C27 POPEW 272       5.724  12.568  78.008  1.00  0.00           C
ATOM   6761  C28 POPEW 272       7.094  12.248  77.378  1.00  0.00           C
ATOM   6764  C29 POPEW 272       7.524  10.818  77.608  1.00  0.00           C
ATOM   6766 0C21 POPEW 272       7.413   9.789  76.748  1.00  0.00           C
ATOM   6768 1C21 POPEW 272       6.734   9.798  75.398  1.00  0.00           C
ATOM   6771 2C21 POPEW 272       7.624   9.998  74.158  1.00  0.00           C
ATOM   6774 3C21 POPEW 272       8.054  11.448  73.958  1.00  0.00           C
ATOM   6777 4C21 POPEW 272       8.753  11.708  72.618  1.00  0.00           C
ATOM   6780 5C21 POPEW 272       8.924  13.209  72.348  1.00  0.00           C
ATOM   6783 6C21 POPEW 272       9.734  13.518  71.088  1.00  0.00           C
ATOM   6786 7C21 POPEW 272      10.123  15.008  71.008  1.00  0.00           C
ATOM   6789 8C21 POPEW 272      11.284  15.398  71.938  1.00  0.00           C
ATOM   6793  C33 POPEW 272      -0.536  15.648  80.888  1.00  0.00           C
ATOM   6796  C34 POPEW 272      -0.786  15.968  79.408  1.00  0.00           C
ATOM   6799  C35 POPEW 272       0.404  16.658  78.728  1.00  0.00           C
ATOM   6802  C36 POPEW 272       0.374  16.638  77.188  1.00  0.00           C
ATOM   6805  C37 POPEW 272       1.684  17.178  76.598  1.00  0.00           C
ATOM   6808  C38 POPEW 272       1.814  17.058  75.068  1.00  0.00           C
ATOM   6811  C39 POPEW 272       3.264  17.238  74.588  1.00  0.00           C
ATOM   6814 0C31 POPEW 272       3.414  17.079  73.068  1.00  0.00           C
ATOM   6817 1C31 POPEW 272       4.874  16.948  72.608  1.00  0.00           C
ATOM   6820 2C31 POPEW 272       5.024  16.938  71.068  1.00  0.00           C
ATOM   6823 3C31 POPEW 272       6.464  16.698  70.598  1.00  0.00           C
ATOM   6826 4C31 POPEW 272       6.614  16.878  69.078  1.00  0.00           C
ATOM   6829 5C31 POPEW 272       8.083  16.878  68.608  1.00  0.00           C
ATOM   6832 6C31 POPEW 272       8.243  17.178  67.118  1.00  0.00           C
ATOM   6836  NH3 POPEX 273     129.391  50.878  86.408  1.00  0.00           N
ATOM   6840  C12 POPEX 273     129.041  49.519  85.818  1.00  0.00           C
ATOM   6843  C11 POPEX 273     127.644  49.009  86.218  1.00  0.00           C
ATOM   6846  P   POPEX 273     126.844  47.259  84.378  1.00  0.00           P
ATOM   6847  O13 POPEX 273     127.953  46.798  83.508  1.00  0.00           O
ATOM   6848  O14 POPEX 273     125.723  46.299  84.558  1.00  0.00           O
ATOM   6849  O11 POPEX 273     126.243  48.588  83.778  1.00  0.00           O
ATOM   6850  O12 POPEX 273     127.423  47.658  85.788  1.00  0.00           O
ATOM   6851  C1  POPEX 273     125.613  48.628  82.488  1.00  0.00           C
ATOM   6854  C2  POPEX 273     126.504  49.358  81.428  1.00  0.00           C
ATOM   6856  O21 POPEX 273     127.164  48.388  80.598  1.00  0.00           O
ATOM   6857  C21 POPEX 273     126.534  47.768  79.598  1.00  0.00           C
ATOM   6858  O22 POPEX 273     127.013  46.788  79.048  1.00  0.00           O
ATOM   6859  C22 POPEX 273     125.163  48.318  79.218  1.00  0.00           C
ATOM   6862  C3  POPEX 273     127.544  50.239  82.168  1.00  0.00           C
ATOM   6865  O31 POPEX 273     128.454  51.088  81.458  1.00  0.00           O
ATOM   6866  C31 POPEX 273     128.561  51.318  80.178  1.00  0.00           C
ATOM   6867  O32 POPEX 273     127.833  50.919  79.278  1.00  0.00           O
ATOM   6868  C32 POPEX 273     129.841  52.169  79.968  1.00  0.00           C
ATOM   6871  C23 POPEX 273     124.554  47.648  77.958  1.00  0.00           C
ATOM   6874  C24 POPEX 273     123.403  48.529  77.438  1.00  0.00           C
ATOM   6877  C25 POPEX 273     122.743  48.118  76.118  1.00  0.00           C
ATOM   6880  C26 POPEX 273     123.673  48.218  74.888  1.00  0.00           C
ATOM   6883  C27 POPEX 273     123.144  49.168  73.798  1.00  0.00           C
ATOM   6886  C28 POPEX 273     124.044  49.209  72.548  1.00  0.00           C
ATOM   6889  C29 POPEX 273     123.874  47.978  71.698  1.00  0.00           C
ATOM   6891 0C21 POPEX 273     123.894  47.939  70.348  1.00  0.00           C
ATOM   6893 1C21 POPEX 273     124.123  49.118  69.438  1.00  0.00           C
ATOM   6896 2C21 POPEX 273     125.644  49.339  69.258  1.00  0.00           C
ATOM   6899 3C21 POPEX 273     125.993  50.569  68.418  1.00  0.00           C
ATOM   6902 4C21 POPEX 273     127.504  50.808  68.398  1.00  0.00           C
ATOM   6905 5C21 POPEX 273     127.915  51.928  67.438  1.00  0.00           C
ATOM   6908 6C21 POPEX 273     129.431  52.169  67.438  1.00  0.00           C
ATOM   6911 7C21 POPEX 273     129.830  53.248  66.428  1.00  0.00           C
ATOM   6914 8C21 POPEX 273     131.340  53.339  66.198  1.00  0.00           C
ATOM   6918  C33 POPEX 273     130.061  52.739  78.538  1.00  0.00           C
ATOM   6921  C34 POPEX 273     131.161  53.808  78.458  1.00  0.00           C
ATOM   6924  C35 POPEX 273     132.521  53.279  77.938  1.00  0.00           C
ATOM   6927  C36 POPEX 273     132.590  53.178  76.408  1.00  0.00           C
ATOM   6930  C37 POPEX 273     134.000  52.838  75.848  1.00  0.00           C
ATOM   6933  C38 POPEX 273     134.120  53.188  74.358  1.00  0.00           C
ATOM   6936  C39 POPEX 273     135.141  52.358  73.558  1.00  0.00           C
ATOM   6939 0C31 POPEX 273     135.090  52.698  72.058  1.00  0.00           C
ATOM   6942 1C31 POPEX 273     135.921  51.769  71.158  1.00  0.00           C
ATOM   6945 2C31 POPEX 273     135.401  51.738  69.718  1.00  0.00           C
ATOM   6948 3C31 POPEX 273     136.241  50.858  68.778  1.00  0.00           C
ATOM   6951 4C31 POPEX 273     137.402  51.618  68.128  1.00  0.00           C
ATOM   6954 5C31 POPEX 273     138.372  50.709  67.368  1.00  0.00           C
ATOM   6957 6C31 POPEX 273     139.400  51.478  66.548  1.00  0.00           C
ATOM   6961  NH3 POPEY 274     120.664 132.465  40.858  1.00  0.00           N
ATOM   6965  C12 POPEY 274     122.104 132.096  40.688  1.00  0.00           C
ATOM   6968  C11 POPEY 274     122.323 131.486  39.298  1.00  0.00           C
ATOM   6971  P   POPEY 274     124.914 130.935  39.238  1.00  0.00           P
ATOM   6972  O13 POPEY 274     125.305 130.665  37.838  1.00  0.00           O
ATOM   6973  O14 POPEY 274     125.114 132.295  39.778  1.00  0.00           O
ATOM   6974  O11 POPEY 274     125.483 129.826  40.218  1.00  0.00           O
ATOM   6975  O12 POPEY 274     123.384 130.546  39.338  1.00  0.00           O
ATOM   6976  C1  POPEY 274     125.984 130.106  41.528  1.00  0.00           C
ATOM   6979  C2  POPEY 274     125.464 129.099  42.588  1.00  0.00           C
ATOM   6981  O21 POPEY 274     126.033 129.405  43.888  1.00  0.00           O
ATOM   6982  C21 POPEY 274     127.304 129.069  44.078  1.00  0.00           C
ATOM   6983  O22 POPEY 274     128.044 128.559  43.268  1.00  0.00           O
ATOM   6984  C22 POPEY 274     127.764 129.396  45.488  1.00  0.00           C
ATOM   6987  C3  POPEY 274     125.653 127.619  42.138  1.00  0.00           C
ATOM   6990  O31 POPEY 274     125.613 126.739  43.288  1.00  0.00           O
ATOM   6991  C31 POPEY 274     125.165 125.529  43.118  1.00  0.00           C
ATOM   6992  O32 POPEY 274     124.664 125.068  42.088  1.00  0.00           O
ATOM   6993  C32 POPEY 274     125.214 124.788  44.448  1.00  0.00           C
ATOM   6996  C23 POPEY 274     127.883 128.139  46.388  1.00  0.00           C
ATOM   6999  C24 POPEY 274     128.214 128.549  47.828  1.00  0.00           C
ATOM   7002  C25 POPEY 274     128.234 127.418  48.858  1.00  0.00           C
ATOM   7005  C26 POPEY 274     128.314 128.009  50.278  1.00  0.00           C
ATOM   7008  C27 POPEY 274     128.580 126.968  51.378  1.00  0.00           C
ATOM   7011  C28 POPEY 274     128.344 127.518  52.798  1.00  0.00           C
ATOM   7014  C29 POPEY 274     129.280 128.638  53.178  1.00  0.00           C
ATOM   7016 0C21 POPEY 274     129.561 129.069  54.418  1.00  0.00           C
ATOM   7018 1C21 POPEY 274     129.010 128.538  55.718  1.00  0.00           C
ATOM   7021 2C21 POPEY 274     130.141 128.388  56.758  1.00  0.00           C
ATOM   7024 3C21 POPEY 274     129.641 127.928  58.138  1.00  0.00           C
ATOM   7027 4C21 POPEY 274     130.730 128.009  59.218  1.00  0.00           C
ATOM   7030 5C21 POPEY 274     131.851 126.958  59.108  1.00  0.00           C
ATOM   7033 6C21 POPEY 274     131.391 125.588  59.598  1.00  0.00           C
ATOM   7036 7C21 POPEY 274     132.511 124.538  59.648  1.00  0.00           C
ATOM   7039 8C21 POPEY 274     132.050 123.178  60.198  1.00  0.00           C
ATOM   7043  C33 POPEY 274     123.794 124.669  45.048  1.00  0.00           C
ATOM   7046  C34 POPEY 274     123.734 123.929  46.388  1.00  0.00           C
ATOM   7049  C35 POPEY 274     123.244 124.818  47.538  1.00  0.00           C
ATOM   7052  C36 POPEY 274     124.354 125.349  48.448  1.00  0.00           C
ATOM   7055  C37 POPEY 274     123.864 126.558  49.268  1.00  0.00           C
ATOM   7058  C38 POPEY 274     124.643 126.779  50.558  1.00  0.00           C
ATOM   7061  C39 POPEY 274     124.214 125.788  51.658  1.00  0.00           C
ATOM   7064 0C31 POPEY 274     125.033 125.939  52.938  1.00  0.00           C
ATOM   7067 1C31 POPEY 274     124.534 124.988  54.028  1.00  0.00           C
ATOM   7070 2C31 POPEY 274     124.244 125.688  55.368  1.00  0.00           C
ATOM   7073 3C31 POPEY 274     123.694 124.708  56.408  1.00  0.00           C
ATOM   7076 4C31 POPEY 274     123.324 125.369  57.738  1.00  0.00           C
ATOM   7079 5C31 POPEY 274     122.894 124.328  58.778  1.00  0.00           C
ATOM   7082 6C31 POPEY 274     122.525 124.949  60.128  1.00  0.00           C
ATOM   7086  NH3 POPEZ 275      67.633   7.928  43.598  1.00  0.00           N
ATOM   7090  C12 POPEZ 275      69.023   7.458  43.918  1.00  0.00           C
ATOM   7093  C11 POPEZ 275      69.784   8.338  44.908  1.00  0.00           C
ATOM   7096  P   POPEZ 275      72.214   8.588  45.748  1.00  0.00           P
ATOM   7097  O13 POPEZ 275      72.104   9.988  45.288  1.00  0.00           O
ATOM   7098  O14 POPEZ 275      73.534   8.008  45.408  1.00  0.00           O
ATOM   7099  O11 POPEZ 275      71.953   8.369  47.288  1.00  0.00           O
ATOM   7100  O12 POPEZ 275      71.074   7.728  45.088  1.00  0.00           O
ATOM   7101  C1  POPEZ 275      72.193   7.088  47.898  1.00  0.00           C
ATOM   7104  C2  POPEZ 275      73.544   7.038  48.678  1.00  0.00           C
ATOM   7106  O21 POPEZ 275      73.343   6.298  49.908  1.00  0.00           O
ATOM   7107  C21 POPEZ 275      73.824   5.068  49.888  1.00  0.00           C
ATOM   7108  O22 POPEZ 275      74.163   4.448  48.898  1.00  0.00           O
ATOM   7109  C22 POPEZ 275      73.854   4.448  51.288  1.00  0.00           C
ATOM   7112  C3  POPEZ 275      74.104   8.428  49.068  1.00  0.00           C
ATOM   7115  O31 POPEZ 275      75.504   8.358  49.438  1.00  0.00           O
ATOM   7116  C31 POPEZ 275      75.753   8.028  50.698  1.00  0.00           C
ATOM   7117  O32 POPEZ 275      75.943   6.898  51.118  1.00  0.00           O
ATOM   7118  C32 POPEZ 275      75.813   9.278  51.548  1.00  0.00           C
ATOM   7121  C23 POPEZ 275      72.793   5.008  52.268  1.00  0.00           C
ATOM   7124  C24 POPEZ 275      72.934   4.428  53.678  1.00  0.00           C
ATOM   7127  C25 POPEZ 275      74.264   4.818  54.348  1.00  0.00           C
ATOM   7130  C26 POPEZ 275      74.264   4.578  55.868  1.00  0.00           C
ATOM   7133  C27 POPEZ 275      75.534   5.108  56.538  1.00  0.00           C
ATOM   7136  C28 POPEZ 275      75.593   4.798  58.048  1.00  0.00           C
ATOM   7139  C29 POPEZ 275      74.813   5.748  58.918  1.00  0.00           C
ATOM   7141 0C21 POPEZ 275      75.124   6.078  60.188  1.00  0.00           C
ATOM   7143 1C21 POPEZ 275      76.303   5.538  60.968  1.00  0.00           C
ATOM   7146 2C21 POPEZ 275      77.394   6.598  61.218  1.00  0.00           C
ATOM   7149 3C21 POPEZ 275      77.383   7.148  62.648  1.00  0.00           C
ATOM   7152 4C21 POPEZ 275      78.453   8.218  62.908  1.00  0.00           C
ATOM   7155 5C21 POPEZ 275      79.894   7.678  62.818  1.00  0.00           C
ATOM   7158 6C21 POPEZ 275      80.973   8.748  62.978  1.00  0.00           C
ATOM   7161 7C21 POPEZ 275      82.384   8.198  62.688  1.00  0.00           C
ATOM   7164 8C21 POPEZ 275      83.484   9.249  62.848  1.00  0.00           C
ATOM   7168  C33 POPEZ 275      74.864   9.128  52.748  1.00  0.00           C
ATOM   7171  C34 POPEZ 275      74.644  10.438  53.498  1.00  0.00           C
ATOM   7174  C35 POPEZ 275      75.904  11.058  54.118  1.00  0.00           C
ATOM   7177  C36 POPEZ 275      76.543  10.188  55.208  1.00  0.00           C
ATOM   7180  C37 POPEZ 275      77.684  10.918  55.928  1.00  0.00           C
ATOM   7183  C38 POPEZ 275      77.674  10.718  57.448  1.00  0.00           C
ATOM   7186  C39 POPEZ 275      76.604  11.579  58.138  1.00  0.00           C
ATOM   7189 0C31 POPEZ 275      76.493  11.308  59.638  1.00  0.00           C
ATOM   7192 1C31 POPEZ 275      75.523  12.268  60.328  1.00  0.00           C
ATOM   7195 2C31 POPEZ 275      75.174  11.858  61.768  1.00  0.00           C
ATOM   7198 3C31 POPEZ 275      74.174  12.829  62.408  1.00  0.00           C
ATOM   7201 4C31 POPEZ 275      73.534  12.278  63.688  1.00  0.00           C
ATOM   7204 5C31 POPEZ 275      72.464  13.228  64.248  1.00  0.00           C
ATOM   7207 6C31 POPEZ 275      71.663  12.619  65.408  1.00  0.00           C
ATOM   7211  NH3 POPEa 276      51.154  36.218  89.048  1.00  0.00           N
ATOM   7215  C12 POPEa 276      51.273  34.829  89.608  1.00  0.00           C
ATOM   7218  C11 POPEa 276      49.914  34.128  89.628  1.00  0.00           C
ATOM   7221  P   POPEa 276      48.973  31.718  89.548  1.00  0.00           P
ATOM   7222  O13 POPEa 276      48.684  30.849  90.708  1.00  0.00           O
ATOM   7223  O14 POPEa 276      47.793  32.408  88.998  1.00  0.00           O
ATOM   7224  O11 POPEa 276      49.613  30.818  88.418  1.00  0.00           O
ATOM   7225  O12 POPEa 276      50.114  32.748  89.908  1.00  0.00           O
ATOM   7226  C1  POPEa 276      49.654  31.398  87.108  1.00  0.00           C
ATOM   7229  C2  POPEa 276      50.424  30.488  86.118  1.00  0.00           C
ATOM   7231  O21 POPEa 276      50.364  30.988  84.768  1.00  0.00           O
ATOM   7232  C21 POPEa 276      49.214  30.968  84.148  1.00  0.00           C
ATOM   7233  O22 POPEa 276      48.113  30.718  84.618  1.00  0.00           O
ATOM   7234  C22 POPEa 276      49.464  31.338  82.698  1.00  0.00           C
ATOM   7237  C3  POPEa 276      49.993  28.998  86.218  1.00  0.00           C
ATOM   7240  O31 POPEa 276      50.583  28.198  85.168  1.00  0.00           O
ATOM   7241  C31 POPEa 276      50.014  26.999  85.098  1.00  0.00           C
ATOM   7242  O32 POPEa 276      49.184  26.579  85.888  1.00  0.00           O
ATOM   7243  C32 POPEa 276      50.483  26.238  83.878  1.00  0.00           C
ATOM   7246  C23 POPEa 276      48.163  31.539  81.898  1.00  0.00           C
ATOM   7249  C24 POPEa 276      48.443  32.279  80.598  1.00  0.00           C
ATOM   7252  C25 POPEa 276      47.224  32.369  79.678  1.00  0.00           C
ATOM   7255  C26 POPEa 276      47.583  33.029  78.338  1.00  0.00           C
ATOM   7258  C27 POPEa 276      47.094  34.458  78.188  1.00  0.00           C
ATOM   7261  C28 POPEa 276      47.304  34.939  76.738  1.00  0.00           C
ATOM   7264  C29 POPEa 276      46.604  36.259  76.528  1.00  0.00           C
ATOM   7266 0C21 POPEa 276      45.834  36.598  75.478  1.00  0.00           C
ATOM   7268 1C21 POPEa 276      45.564  35.759  74.258  1.00  0.00           C
ATOM   7271 2C21 POPEa 276      44.124  35.208  74.188  1.00  0.00           C
ATOM   7274 3C21 POPEa 276      43.083  36.238  73.708  1.00  0.00           C
ATOM   7277 4C21 POPEa 276      41.884  35.548  73.038  1.00  0.00           C
ATOM   7280 5C21 POPEa 276      42.183  35.088  71.608  1.00  0.00           C
ATOM   7283 6C21 POPEa 276      41.324  33.898  71.168  1.00  0.00           C
ATOM   7286 7C21 POPEa 276      41.793  33.278  69.848  1.00  0.00           C
ATOM   7289 8C21 POPEa 276      41.063  31.978  69.508  1.00  0.00           C
ATOM   7293  C33 POPEa 276      49.514  25.108  83.488  1.00  0.00           C
ATOM   7296  C34 POPEa 276      49.703  24.678  82.028  1.00  0.00           C
ATOM   7299  C35 POPEa 276      49.174  25.698  81.018  1.00  0.00           C
ATOM   7302  C36 POPEa 276      49.633  25.408  79.578  1.00  0.00           C
ATOM   7305  C37 POPEa 276      51.034  25.949  79.258  1.00  0.00           C
ATOM   7308  C38 POPEa 276      51.514  25.658  77.828  1.00  0.00           C
ATOM   7311  C39 POPEa 276      50.493  26.108  76.778  1.00  0.00           C
ATOM   7314 0C31 POPEa 276      50.974  26.098  75.328  1.00  0.00           C
ATOM   7317 1C31 POPEa 276      49.813  26.468  74.398  1.00  0.00           C
ATOM   7320 2C31 POPEa 276      50.163  26.488  72.898  1.00  0.00           C
ATOM   7323 3C31 POPEa 276      50.364  25.099  72.298  1.00  0.00           C
ATOM   7326 4C31 POPEa 276      50.174  25.099  70.778  1.00  0.00           C
ATOM   7329 5C31 POPEa 276      50.504  23.749  70.128  1.00  0.00           C
ATOM   7332 6C31 POPEa 276      50.424  23.779  68.598  1.00  0.00           C
ATOM   7336  NH3 POPEb 277       4.554  61.278  86.128  1.00  0.00           N
ATOM   7340  C12 POPEb 277       4.724  60.018  85.328  1.00  0.00           C
ATOM   7343  C11 POPEb 277       5.524  58.948  86.108  1.00  0.00           C
ATOM   7346  P   POPEb 277       7.913  58.398  87.028  1.00  0.00           P
ATOM   7347  O13 POPEb 277       8.424  58.859  88.338  1.00  0.00           O
ATOM   7348  O14 POPEb 277       7.424  56.998  86.938  1.00  0.00           O
ATOM   7349  O11 POPEb 277       9.014  58.529  85.898  1.00  0.00           O
ATOM   7350  O12 POPEb 277       6.824  59.398  86.458  1.00  0.00           O
ATOM   7351  C1  POPEb 277       8.634  58.588  84.508  1.00  0.00           C
ATOM   7354  C2  POPEb 277       9.304  57.458  83.708  1.00  0.00           C
ATOM   7356  O21 POPEb 277       9.313  57.759  82.298  1.00  0.00           O
ATOM   7357  C21 POPEb 277       8.184  57.728  81.618  1.00  0.00           C
ATOM   7358  O22 POPEb 277       7.114  57.279  82.008  1.00  0.00           O
ATOM   7359  C22 POPEb 277       8.364  58.439  80.268  1.00  0.00           C
ATOM   7362  C3  POPEb 277       8.694  56.079  84.098  1.00  0.00           C
ATOM   7365  O31 POPEb 277       9.264  54.998  83.338  1.00  0.00           O
ATOM   7366  C31 POPEb 277       8.454  53.939  83.148  1.00  0.00           C
ATOM   7367  O32 POPEb 277       7.354  53.808  83.658  1.00  0.00           O
ATOM   7368  C32 POPEb 277       9.224  52.889  82.368  1.00  0.00           C
ATOM   7371  C23 POPEb 277       9.084  57.609  79.178  1.00  0.00           C
ATOM   7374  C24 POPEb 277       9.724  58.509  78.098  1.00  0.00           C
ATOM   7377  C25 POPEb 277      10.283  57.718  76.908  1.00  0.00           C
ATOM   7380  C26 POPEb 277      11.174  58.538  75.958  1.00  0.00           C
ATOM   7383  C27 POPEb 277      11.553  57.759  74.688  1.00  0.00           C
ATOM   7386  C28 POPEb 277      12.674  58.398  73.828  1.00  0.00           C
ATOM   7389  C29 POPEb 277      12.344  59.768  73.308  1.00  0.00           C
ATOM   7391 0C21 POPEb 277      12.123  60.109  72.018  1.00  0.00           C
ATOM   7393 1C21 POPEb 277      12.143  59.158  70.848  1.00  0.00           C
ATOM   7396 2C21 POPEb 277      11.614  59.748  69.528  1.00  0.00           C
ATOM   7399 3C21 POPEb 277      10.083  59.908  69.438  1.00  0.00           C
ATOM   7402 4C21 POPEb 277       9.643  60.348  68.038  1.00  0.00           C
ATOM   7405 5C21 POPEb 277       8.134  60.548  67.868  1.00  0.00           C
ATOM   7408 6C21 POPEb 277       7.814  61.088  66.468  1.00  0.00           C
ATOM   7411 7C21 POPEb 277       6.324  61.079  66.108  1.00  0.00           C
ATOM   7414 8C21 POPEb 277       6.074  61.608  64.688  1.00  0.00           C
ATOM   7418  C33 POPEb 277       9.944  53.468  81.128  1.00  0.00           C
ATOM   7421  C34 POPEb 277      10.594  52.378  80.258  1.00  0.00           C
ATOM   7424  C35 POPEb 277       9.743  52.038  79.038  1.00  0.00           C
ATOM   7427  C36 POPEb 277       9.793  53.118  77.958  1.00  0.00           C
ATOM   7430  C37 POPEb 277       8.564  53.099  77.058  1.00  0.00           C
ATOM   7433  C38 POPEb 277       8.684  54.059  75.878  1.00  0.00           C
ATOM   7436  C39 POPEb 277       9.934  53.768  75.028  1.00  0.00           C
ATOM   7439 0C31 POPEb 277       9.884  54.409  73.648  1.00  0.00           C
ATOM   7442 1C31 POPEb 277      11.153  54.118  72.858  1.00  0.00           C
ATOM   7445 2C31 POPEb 277      11.134  54.779  71.478  1.00  0.00           C
ATOM   7448 3C31 POPEb 277      12.464  54.578  70.738  1.00  0.00           C
ATOM   7451 4C31 POPEb 277      12.544  55.428  69.478  1.00  0.00           C
ATOM   7454 5C31 POPEb 277      13.953  55.459  68.898  1.00  0.00           C
ATOM   7457 6C31 POPEb 277      14.064  56.369  67.688  1.00  0.00           C
ATOM   7461  NH3 POPEc 278     103.113   5.988  39.268  1.00  0.00           N
ATOM   7465  C12 POPEc 278     102.953   4.838  40.228  1.00  0.00           C
ATOM   7468  C11 POPEc 278     104.104   3.828  40.098  1.00  0.00           C
ATOM   7471  P   POPEc 278     106.623   3.688  39.438  1.00  0.00           P
ATOM   7472  O13 POPEc 278     107.504   4.628  38.718  1.00  0.00           O
ATOM   7473  O14 POPEc 278     106.213   2.488  38.678  1.00  0.00           O
ATOM   7474  O11 POPEc 278     107.354   3.298  40.788  1.00  0.00           O
ATOM   7475  O12 POPEc 278     105.343   4.498  39.878  1.00  0.00           O
ATOM   7476  C1  POPEc 278     107.854   4.378  41.608  1.00  0.00           C
ATOM   7479  C2  POPEc 278     107.104   4.378  42.958  1.00  0.00           C
ATOM   7481  O21 POPEc 278     107.724   5.298  43.868  1.00  0.00           O
ATOM   7482  C21 POPEc 278     107.013   6.358  44.258  1.00  0.00           C
ATOM   7483  O22 POPEc 278     105.973   6.758  43.778  1.00  0.00           O
ATOM   7484  C22 POPEc 278     107.743   6.908  45.498  1.00  0.00           C
ATOM   7487  C3  POPEc 278     107.174   2.928  43.538  1.00  0.00           C
ATOM   7490  O31 POPEc 278     106.854   2.798  44.938  1.00  0.00           O
ATOM   7491  C31 POPEc 278     107.864   2.898  45.778  1.00  0.00           C
ATOM   7492  O32 POPEc 278     109.034   3.048  45.478  1.00  0.00           O
ATOM   7493  C32 POPEc 278     107.354   2.808  47.218  1.00  0.00           C
ATOM   7496  C23 POPEc 278     106.943   7.838  46.458  1.00  0.00           C
ATOM   7499  C24 POPEc 278     107.293   7.568  47.938  1.00  0.00           C
ATOM   7502  C25 POPEc 278     106.684   8.568  48.938  1.00  0.00           C
ATOM   7505  C26 POPEc 278     106.593   8.018  50.388  1.00  0.00           C
ATOM   7508  C27 POPEc 278     106.763   9.108  51.458  1.00  0.00           C
ATOM   7511  C28 POPEc 278     106.003   8.869  52.788  1.00  0.00           C
ATOM   7514  C29 POPEc 278     106.434   7.668  53.598  1.00  0.00           C
ATOM   7516 0C21 POPEc 278     105.723   7.138  54.618  1.00  0.00           C
ATOM   7518 1C21 POPEc 278     104.414   7.678  55.138  1.00  0.00           C
ATOM   7521 2C21 POPEc 278     104.203   7.488  56.668  1.00  0.00           C
ATOM   7524 3C21 POPEc 278     105.194   8.268  57.548  1.00  0.00           C
ATOM   7527 4C21 POPEc 278     104.793   8.228  59.038  1.00  0.00           C
ATOM   7530 5C21 POPEc 278     105.884   8.758  59.988  1.00  0.00           C
ATOM   7533 6C21 POPEc 278     106.313  10.208  59.728  1.00  0.00           C
ATOM   7536 7C21 POPEc 278     107.363  10.688  60.748  1.00  0.00           C
ATOM   7539 8C21 POPEc 278     108.035  12.009  60.368  1.00  0.00           C
ATOM   7543  C33 POPEc 278     107.994   1.638  47.998  1.00  0.00           C
ATOM   7546  C34 POPEc 278     107.274   1.288  49.298  1.00  0.00           C
ATOM   7549  C35 POPEc 278     107.323   2.358  50.398  1.00  0.00           C
ATOM   7552  C36 POPEc 278     106.555   1.898  51.638  1.00  0.00           C
ATOM   7555  C37 POPEc 278     106.654   2.868  52.828  1.00  0.00           C
ATOM   7558  C38 POPEc 278     107.953   2.668  53.608  1.00  0.00           C
ATOM   7561  C39 POPEc 278     108.123   3.688  54.738  1.00  0.00           C
ATOM   7564 0C31 POPEc 278     109.363   3.358  55.578  1.00  0.00           C
ATOM   7567 1C31 POPEc 278     109.774   4.498  56.518  1.00  0.00           C
ATOM   7570 2C31 POPEc 278     110.933   4.078  57.428  1.00  0.00           C
ATOM   7573 3C31 POPEc 278     111.423   5.198  58.368  1.00  0.00           C
ATOM   7576 4C31 POPEc 278     110.305   5.808  59.218  1.00  0.00           C
ATOM   7579 5C31 POPEc 278     110.833   6.638  60.388  1.00  0.00           C
ATOM   7582 6C31 POPEc 278     109.734   7.338  61.178  1.00  0.00           C
ATOM   7586  NH3 POPEd 279      35.164  87.989  45.898  1.00  0.00           N
ATOM   7590  C12 POPEd 279      34.764  88.279  44.478  1.00  0.00           C
ATOM   7593  C11 POPEd 279      33.563  89.249  44.418  1.00  0.00           C
ATOM   7596  P   POPEd 279      34.014  90.788  42.278  1.00  0.00           P
ATOM   7597  O13 POPEd 279      34.383  90.209  40.978  1.00  0.00           O
ATOM   7598  O14 POPEd 279      33.133  91.989  42.268  1.00  0.00           O
ATOM   7599  O11 POPEd 279      35.333  91.098  43.078  1.00  0.00           O
ATOM   7600  O12 POPEd 279      33.293  89.638  43.088  1.00  0.00           O
ATOM   7601  C1  POPEd 279      35.453  92.178  43.998  1.00  0.00           C
ATOM   7604  C2  POPEd 279      36.114  91.658  45.298  1.00  0.00           C
ATOM   7606  O21 POPEd 279      35.403  92.238  46.388  1.00  0.00           O
ATOM   7607  C21 POPEd 279      35.083  91.479  47.428  1.00  0.00           C
ATOM   7608  O22 POPEd 279      35.293  90.268  47.508  1.00  0.00           O
ATOM   7609  C22 POPEd 279      34.444  92.428  48.458  1.00  0.00           C
ATOM   7612  C3  POPEd 279      37.624  91.998  45.358  1.00  0.00           C
ATOM   7615  O31 POPEd 279      38.344  91.108  46.238  1.00  0.00           O
ATOM   7616  C31 POPEd 279      38.523  91.548  47.488  1.00  0.00           C
ATOM   7617  O32 POPEd 279      38.083  92.589  47.928  1.00  0.00           O
ATOM   7618  C32 POPEd 279      39.374  90.538  48.248  1.00  0.00           C
ATOM   7621  C23 POPEd 279      34.054  91.788  49.798  1.00  0.00           C
ATOM   7624  C24 POPEd 279      33.894  92.768  50.968  1.00  0.00           C
ATOM   7627  C25 POPEd 279      35.234  93.318  51.488  1.00  0.00           C
ATOM   7630  C26 POPEd 279      35.284  93.488  53.018  1.00  0.00           C
ATOM   7633  C27 POPEd 279      36.723  93.719  53.488  1.00  0.00           C
ATOM   7636  C28 POPEd 279      36.993  93.538  54.998  1.00  0.00           C
ATOM   7639  C29 POPEd 279      36.414  94.619  55.868  1.00  0.00           C
ATOM   7641 0C21 POPEd 279      36.913  95.018  57.058  1.00  0.00           C
ATOM   7643 1C21 POPEd 279      38.144  94.478  57.748  1.00  0.00           C
ATOM   7646 2C21 POPEd 279      39.133  95.588  58.188  1.00  0.00           C
ATOM   7649 3C21 POPEd 279      38.704  96.289  59.478  1.00  0.00           C
ATOM   7652 4C21 POPEd 279      39.654  97.418  59.908  1.00  0.00           C
ATOM   7655 5C21 POPEd 279      39.374  97.978  61.318  1.00  0.00           C
ATOM   7658 6C21 POPEd 279      37.883  98.078  61.698  1.00  0.00           C
ATOM   7661 7C21 POPEd 279      37.674  98.638  63.108  1.00  0.00           C
ATOM   7664 8C21 POPEd 279      36.243  98.439  63.608  1.00  0.00           C
ATOM   7668  C33 POPEd 279      39.243  90.648  49.778  1.00  0.00           C
ATOM   7671  C34 POPEd 279      38.054  89.848  50.348  1.00  0.00           C
ATOM   7674  C35 POPEd 279      37.953  89.958  51.878  1.00  0.00           C
ATOM   7677  C36 POPEd 279      39.014  89.139  52.648  1.00  0.00           C
ATOM   7680  C37 POPEd 279      39.063  89.529  54.128  1.00  0.00           C
ATOM   7683  C38 POPEd 279      39.864  88.538  54.988  1.00  0.00           C
ATOM   7686  C39 POPEd 279      39.623  88.729  56.498  1.00  0.00           C
ATOM   7689 0C31 POPEd 279      40.313  89.969  57.088  1.00  0.00           C
ATOM   7692 1C31 POPEd 279      39.784  90.298  58.498  1.00  0.00           C
ATOM   7695 2C31 POPEd 279      40.583  91.418  59.178  1.00  0.00           C
ATOM   7698 3C31 POPEd 279      39.854  92.019  60.388  1.00  0.00           C
ATOM   7701 4C31 POPEd 279      40.623  93.188  61.018  1.00  0.00           C
ATOM   7704 5C31 POPEd 279      39.953  93.738  62.288  1.00  0.00           C
ATOM   7707 6C31 POPEd 279      40.803  94.809  62.978  1.00  0.00           C
ATOM   7711  NH3 POPEe 280      53.843 113.959  44.528  1.00  0.00           N
ATOM   7715  C12 POPEe 280      53.174 112.628  44.788  1.00  0.00           C
ATOM   7718  C11 POPEe 280      51.993 112.278  43.848  1.00  0.00           C
ATOM   7721  P   POPEe 280      50.634 110.179  43.048  1.00  0.00           P
ATOM   7722  O13 POPEe 280      50.733 110.839  41.748  1.00  0.00           O
ATOM   7723  O14 POPEe 280      51.044 108.759  43.128  1.00  0.00           O
ATOM   7724  O11 POPEe 280      49.144 110.138  43.588  1.00  0.00           O
ATOM   7725  O12 POPEe 280      51.473 110.968  44.148  1.00  0.00           O
ATOM   7726  C1  POPEe 280      48.703 110.658  44.838  1.00  0.00           C
ATOM   7729  C2  POPEe 280      48.093 109.568  45.758  1.00  0.00           C
ATOM   7731  O21 POPEe 280      47.973 110.138  47.058  1.00  0.00           O
ATOM   7732  C21 POPEe 280      46.773 110.518  47.398  1.00  0.00           C
ATOM   7733  O22 POPEe 280      45.863 110.799  46.628  1.00  0.00           O
ATOM   7734  C22 POPEe 280      46.694 110.419  48.918  1.00  0.00           C
ATOM   7737  C3  POPEe 280      48.973 108.299  45.958  1.00  0.00           C
ATOM   7740  O31 POPEe 280      48.253 107.049  45.838  1.00  0.00           O
ATOM   7741  C31 POPEe 280      47.653 106.619  46.988  1.00  0.00           C
ATOM   7742  O32 POPEe 280      47.534 107.288  47.988  1.00  0.00           O
ATOM   7743  C32 POPEe 280      47.253 105.138  46.878  1.00  0.00           C
ATOM   7746  C23 POPEe 280      47.253 111.639  49.678  1.00  0.00           C
ATOM   7749  C24 POPEe 280      47.663 111.308  51.138  1.00  0.00           C
ATOM   7752  C25 POPEe 280      46.473 110.998  52.058  1.00  0.00           C
ATOM   7755  C26 POPEe 280      46.824 110.408  53.418  1.00  0.00           C
ATOM   7758  C27 POPEe 280      45.683 110.548  54.448  1.00  0.00           C
ATOM   7761  C28 POPEe 280      46.154 110.189  55.858  1.00  0.00           C
ATOM   7764  C29 POPEe 280      45.014 110.308  56.848  1.00  0.00           C
ATOM   7766 0C21 POPEe 280      44.844 109.578  57.958  1.00  0.00           C
ATOM   7768 1C21 POPEe 280      45.793 108.538  58.488  1.00  0.00           C
ATOM   7771 2C21 POPEe 280      46.313 108.929  59.888  1.00  0.00           C
ATOM   7774 3C21 POPEe 280      47.474 108.038  60.358  1.00  0.00           C
ATOM   7777 4C21 POPEe 280      47.924 108.328  61.798  1.00  0.00           C
ATOM   7780 5C21 POPEe 280      48.383 109.769  62.048  1.00  0.00           C
ATOM   7783 6C21 POPEe 280      48.953 109.969  63.458  1.00  0.00           C
ATOM   7786 7C21 POPEe 280      49.293 111.429  63.778  1.00  0.00           C
ATOM   7789 8C21 POPEe 280      49.883 111.619  65.178  1.00  0.00           C
ATOM   7793  C33 POPEe 280      46.663 104.589  48.188  1.00  0.00           C
ATOM   7796  C34 POPEe 280      46.793 103.059  48.328  1.00  0.00           C
ATOM   7799  C35 POPEe 280      48.093 102.598  49.018  1.00  0.00           C
ATOM   7802  C36 POPEe 280      48.163 101.079  49.148  1.00  0.00           C
ATOM   7805  C37 POPEe 280      49.424 100.568  49.868  1.00  0.00           C
ATOM   7808  C38 POPEe 280      49.473  99.038  49.968  1.00  0.00           C
ATOM   7811  C39 POPEe 280      50.653  98.468  50.768  1.00  0.00           C
ATOM   7814 0C31 POPEe 280      50.764  99.058  52.178  1.00  0.00           C
ATOM   7817 1C31 POPEe 280      51.684  98.279  53.128  1.00  0.00           C
ATOM   7820 2C31 POPEe 280      51.663  98.908  54.538  1.00  0.00           C
ATOM   7823 3C31 POPEe 280      52.703  98.328  55.508  1.00  0.00           C
ATOM   7826 4C31 POPEe 280      54.144  98.608  55.068  1.00  0.00           C
ATOM   7829 5C31 POPEe 280      55.163  98.328  56.178  1.00  0.00           C
ATOM   7832 6C31 POPEe 280      56.593  98.619  55.738  1.00  0.00           C
ATOM   7836  NH3 POPEf 281      74.464  10.398  44.078  1.00  0.00           N
ATOM   7840  C12 POPEf 281      74.544  11.829  43.678  1.00  0.00           C
ATOM   7843  C11 POPEf 281      74.154  12.758  44.828  1.00  0.00           C
ATOM   7846  P   POPEf 281      74.054  15.288  44.198  1.00  0.00           P
ATOM   7847  O13 POPEf 281      75.013  16.238  43.588  1.00  0.00           O
ATOM   7848  O14 POPEf 281      72.883  14.869  43.388  1.00  0.00           O
ATOM   7849  O11 POPEf 281      73.474  15.878  45.558  1.00  0.00           O
ATOM   7850  O12 POPEf 281      74.844  13.999  44.638  1.00  0.00           O
ATOM   7851  C1  POPEf 281      74.214  15.778  46.778  1.00  0.00           C
ATOM   7854  C2  POPEf 281      75.144  16.999  46.998  1.00  0.00           C
ATOM   7856  O21 POPEf 281      75.883  16.808  48.218  1.00  0.00           O
ATOM   7857  C21 POPEf 281      77.184  16.599  48.118  1.00  0.00           C
ATOM   7858  O22 POPEf 281      77.813  16.378  47.098  1.00  0.00           O
ATOM   7859  C22 POPEf 281      77.824  16.718  49.498  1.00  0.00           C
ATOM   7862  C3  POPEf 281      74.335  18.339  47.128  1.00  0.00           C
ATOM   7865  O31 POPEf 281      73.483  18.339  48.308  1.00  0.00           O
ATOM   7866  C31 POPEf 281      73.663  19.378  49.148  1.00  0.00           C
ATOM   7867  O32 POPEf 281      74.243  20.408  48.868  1.00  0.00           O
ATOM   7868  C32 POPEf 281      73.123  19.028  50.528  1.00  0.00           C
ATOM   7871  C23 POPEf 281      79.284  17.248  49.448  1.00  0.00           C
ATOM   7874  C24 POPEf 281      79.933  17.248  50.838  1.00  0.00           C
ATOM   7877  C25 POPEf 281      81.283  17.958  50.888  1.00  0.00           C
ATOM   7880  C26 POPEf 281      81.973  17.698  52.238  1.00  0.00           C
ATOM   7883  C27 POPEf 281      83.293  18.439  52.458  1.00  0.00           C
ATOM   7886  C28 POPEf 281      83.804  18.188  53.888  1.00  0.00           C
ATOM   7889  C29 POPEf 281      84.904  19.118  54.328  1.00  0.00           C
ATOM   7891 0C21 POPEf 281      86.224  18.849  54.288  1.00  0.00           C
ATOM   7893 1C21 POPEf 281      86.854  17.608  53.708  1.00  0.00           C
ATOM   7896 2C21 POPEf 281      88.174  17.888  52.958  1.00  0.00           C
ATOM   7899 3C21 POPEf 281      89.384  18.099  53.888  1.00  0.00           C
ATOM   7902 4C21 POPEf 281      89.793  19.558  54.118  1.00  0.00           C
ATOM   7905 5C21 POPEf 281      90.893  19.658  55.178  1.00  0.00           C
ATOM   7908 6C21 POPEf 281      91.313  21.079  55.548  1.00  0.00           C
ATOM   7911 7C21 POPEf 281      92.374  21.079  56.648  1.00  0.00           C
ATOM   7914 8C21 POPEf 281      92.883  22.459  57.058  1.00  0.00           C
ATOM   7918  C33 POPEf 281      74.104  19.408  51.668  1.00  0.00           C
ATOM   7921  C34 POPEf 281      74.004  18.439  52.858  1.00  0.00           C
ATOM   7924  C35 POPEf 281      74.964  18.759  54.008  1.00  0.00           C
ATOM   7927  C36 POPEf 281      76.434  18.888  53.568  1.00  0.00           C
ATOM   7930  C37 POPEf 281      77.424  18.888  54.748  1.00  0.00           C
ATOM   7933  C38 POPEf 281      78.843  19.298  54.338  1.00  0.00           C
ATOM   7936  C39 POPEf 281      79.863  19.208  55.488  1.00  0.00           C
ATOM   7939 0C31 POPEf 281      80.264  17.768  55.818  1.00  0.00           C
ATOM   7942 1C31 POPEf 281      81.353  17.658  56.898  1.00  0.00           C
ATOM   7945 2C31 POPEf 281      82.113  16.329  56.798  1.00  0.00           C
ATOM   7948 3C31 POPEf 281      82.484  15.688  58.138  1.00  0.00           C
ATOM   7951 4C31 POPEf 281      81.254  15.298  58.978  1.00  0.00           C
ATOM   7954 5C31 POPEf 281      81.584  14.238  60.038  1.00  0.00           C
ATOM   7957 6C31 POPEf 281      80.445  14.018  61.048  1.00  0.00           C
ATOM   7961  NH3 POPEg 282      19.894  52.299  89.308  1.00  0.00           N
ATOM   7965  C12 POPEg 282      18.934  53.439  89.078  1.00  0.00           C
ATOM   7968  C11 POPEg 282      19.294  54.659  89.908  1.00  0.00           C
ATOM   7971  P   POPEg 282      20.563  56.889  89.398  1.00  0.00           P
ATOM   7972  O13 POPEg 282      19.534  57.928  89.268  1.00  0.00           O
ATOM   7973  O14 POPEg 282      21.393  56.868  90.628  1.00  0.00           O
ATOM   7974  O11 POPEg 282      21.514  57.089  88.148  1.00  0.00           O
ATOM   7975  O12 POPEg 282      20.034  55.478  89.048  1.00  0.00           O
ATOM   7976  C1  POPEg 282      22.354  56.029  87.678  1.00  0.00           C
ATOM   7979  C2  POPEg 282      21.774  55.198  86.468  1.00  0.00           C
ATOM   7981  O21 POPEg 282      22.784  54.788  85.518  1.00  0.00           O
ATOM   7982  C21 POPEg 282      23.463  55.748  84.908  1.00  0.00           C
ATOM   7983  O22 POPEg 282      23.354  56.949  85.098  1.00  0.00           O
ATOM   7984  C22 POPEg 282      24.464  55.158  83.918  1.00  0.00           C
ATOM   7987  C3  POPEg 282      20.454  55.718  85.768  1.00  0.00           C
ATOM   7990  O31 POPEg 282      20.583  56.699  84.698  1.00  0.00           O
ATOM   7991  C31 POPEg 282      20.614  56.158  83.468  1.00  0.00           C
ATOM   7992  O32 POPEg 282      20.723  54.968  83.238  1.00  0.00           O
ATOM   7993  C32 POPEg 282      20.534  57.198  82.338  1.00  0.00           C
ATOM   7996  C23 POPEg 282      24.034  55.278  82.438  1.00  0.00           C
ATOM   7999  C24 POPEg 282      25.124  54.748  81.488  1.00  0.00           C
ATOM   8002  C25 POPEg 282      24.694  54.738  80.018  1.00  0.00           C
ATOM   8005  C26 POPEg 282      25.823  54.339  79.048  1.00  0.00           C
ATOM   8008  C27 POPEg 282      25.284  53.908  77.678  1.00  0.00           C
ATOM   8011  C28 POPEg 282      26.354  53.848  76.568  1.00  0.00           C
ATOM   8014  C29 POPEg 282      25.733  53.448  75.258  1.00  0.00           C
ATOM   8016 0C21 POPEg 282      26.354  53.398  74.068  1.00  0.00           C
ATOM   8018 1C21 POPEg 282      27.814  53.689  73.808  1.00  0.00           C
ATOM   8021 2C21 POPEg 282      28.414  52.868  72.648  1.00  0.00           C
ATOM   8024 3C21 POPEg 282      27.814  53.209  71.268  1.00  0.00           C
ATOM   8027 4C21 POPEg 282      28.604  52.588  70.108  1.00  0.00           C
ATOM   8030 5C21 POPEg 282      29.624  53.549  69.468  1.00  0.00           C
ATOM   8033 6C21 POPEg 282      28.974  54.468  68.428  1.00  0.00           C
ATOM   8036 7C21 POPEg 282      29.913  55.478  67.768  1.00  0.00           C
ATOM   8039 8C21 POPEg 282      29.153  56.398  66.798  1.00  0.00           C
ATOM   8043  C33 POPEg 282      19.694  56.668  81.138  1.00  0.00           C
ATOM   8046  C34 POPEg 282      19.753  57.518  79.858  1.00  0.00           C
ATOM   8049  C35 POPEg 282      21.094  57.509  79.098  1.00  0.00           C
ATOM   8052  C36 POPEg 282      21.054  56.798  77.728  1.00  0.00           C
ATOM   8055  C37 POPEg 282      22.434  56.788  77.038  1.00  0.00           C
ATOM   8058  C38 POPEg 282      22.514  55.968  75.748  1.00  0.00           C
ATOM   8061  C39 POPEg 282      21.544  56.448  74.668  1.00  0.00           C
ATOM   8064 0C31 POPEg 282      21.924  55.958  73.258  1.00  0.00           C
ATOM   8067 1C31 POPEg 282      20.924  56.439  72.198  1.00  0.00           C
ATOM   8070 2C31 POPEg 282      21.424  56.288  70.748  1.00  0.00           C
ATOM   8073 3C31 POPEg 282      21.833  54.869  70.358  1.00  0.00           C
ATOM   8076 4C31 POPEg 282      22.234  54.779  68.878  1.00  0.00           C
ATOM   8079 5C31 POPEg 282      22.794  53.419  68.468  1.00  0.00           C
ATOM   8082 6C31 POPEg 282      23.114  53.328  66.978  1.00  0.00           C
ATOM   8086  NH3 POPEh 283      47.274  23.218  88.198  1.00  0.00           N
ATOM   8090  C12 POPEh 283      46.743  22.378  89.338  1.00  0.00           C
ATOM   8093  C11 POPEh 283      45.333  21.808  89.068  1.00  0.00           C
ATOM   8096  P   POPEh 283      43.674  23.428  90.348  1.00  0.00           P
ATOM   8097  O13 POPEh 283      42.284  23.169  90.808  1.00  0.00           O
ATOM   8098  O14 POPEh 283      44.493  24.298  91.228  1.00  0.00           O
ATOM   8099  O11 POPEh 283      43.684  24.009  88.878  1.00  0.00           O
ATOM   8100  O12 POPEh 283      44.444  22.058  90.168  1.00  0.00           O
ATOM   8101  C1  POPEh 283      42.444  24.228  88.188  1.00  0.00           C
ATOM   8104  C2  POPEh 283      42.703  24.858  86.788  1.00  0.00           C
ATOM   8106  O21 POPEh 283      41.523  25.499  86.258  1.00  0.00           O
ATOM   8107  C21 POPEh 283      40.714  24.898  85.398  1.00  0.00           C
ATOM   8108  O22 POPEh 283      40.644  23.689  85.178  1.00  0.00           O
ATOM   8109  C22 POPEh 283      39.844  25.958  84.718  1.00  0.00           C
ATOM   8112  C3  POPEh 283      43.474  23.919  85.808  1.00  0.00           C
ATOM   8115  O31 POPEh 283      43.784  24.558  84.558  1.00  0.00           O
ATOM   8116  C31 POPEh 283      44.844  25.368  84.608  1.00  0.00           C
ATOM   8117  O32 POPEh 283      45.493  25.589  85.618  1.00  0.00           O
ATOM   8118  C32 POPEh 283      45.133  26.058  83.268  1.00  0.00           C
ATOM   8121  C23 POPEh 283      38.624  25.378  83.968  1.00  0.00           C
ATOM   8124  C24 POPEh 283      38.023  26.419  83.008  1.00  0.00           C
ATOM   8127  C25 POPEh 283      38.644  26.378  81.608  1.00  0.00           C
ATOM   8130  C26 POPEh 283      39.043  27.748  81.058  1.00  0.00           C
ATOM   8133  C27 POPEh 283      39.394  27.669  79.568  1.00  0.00           C
ATOM   8136  C28 POPEh 283      39.833  29.018  78.958  1.00  0.00           C
ATOM   8139  C29 POPEh 283      39.784  28.958  77.448  1.00  0.00           C
ATOM   8141 0C21 POPEh 283      40.813  28.818  76.598  1.00  0.00           C
ATOM   8143 1C21 POPEh 283      42.284  28.718  76.938  1.00  0.00           C
ATOM   8146 2C21 POPEh 283      43.104  29.869  76.318  1.00  0.00           C
ATOM   8149 3C21 POPEh 283      43.424  29.669  74.828  1.00  0.00           C
ATOM   8152 4C21 POPEh 283      44.004  30.938  74.188  1.00  0.00           C
ATOM   8155 5C21 POPEh 283      44.543  30.689  72.778  1.00  0.00           C
ATOM   8158 6C21 POPEh 283      44.924  31.999  72.068  1.00  0.00           C
ATOM   8161 7C21 POPEh 283      45.493  31.779  70.668  1.00  0.00           C
ATOM   8164 8C21 POPEh 283      45.863  33.099  69.988  1.00  0.00           C
ATOM   8168  C33 POPEh 283      44.104  25.838  82.138  1.00  0.00           C
ATOM   8171  C34 POPEh 283      44.734  25.888  80.738  1.00  0.00           C
ATOM   8174  C35 POPEh 283      45.243  27.278  80.318  1.00  0.00           C
ATOM   8177  C36 POPEh 283      45.863  27.218  78.908  1.00  0.00           C
ATOM   8180  C37 POPEh 283      46.523  28.528  78.478  1.00  0.00           C
ATOM   8183  C38 POPEh 283      47.074  28.408  77.048  1.00  0.00           C
ATOM   8186  C39 POPEh 283      47.773  29.678  76.528  1.00  0.00           C
ATOM   8189 0C31 POPEh 283      49.083  29.999  77.268  1.00  0.00           C
ATOM   8192 1C31 POPEh 283      49.914  31.158  76.678  1.00  0.00           C
ATOM   8195 2C31 POPEh 283      50.904  30.749  75.578  1.00  0.00           C
ATOM   8198 3C31 POPEh 283      50.243  30.519  74.218  1.00  0.00           C
ATOM   8201 4C31 POPEh 283      51.234  30.329  73.068  1.00  0.00           C
ATOM   8204 5C31 POPEh 283      50.483  30.178  71.738  1.00  0.00           C
ATOM   8207 6C31 POPEh 283      51.383  29.708  70.598  1.00  0.00           C
ATOM   8211  NH3 POPEi 284       4.204 115.869  42.538  1.00  0.00           N
ATOM   8215  C12 POPEi 284       3.184 116.828  42.028  1.00  0.00           C
ATOM   8218  C11 POPEi 284       1.764 116.339  42.358  1.00  0.00           C
ATOM   8221  P   POPEi 284       0.464 118.589  42.058  1.00  0.00           P
ATOM   8222  O13 POPEi 284      -0.956 118.608  42.458  1.00  0.00           O
ATOM   8223  O14 POPEi 284       0.824 119.438  40.918  1.00  0.00           O
ATOM   8224  O11 POPEi 284       1.414 118.929  43.288  1.00  0.00           O
ATOM   8225  O12 POPEi 284       0.764 117.098  41.668  1.00  0.00           O
ATOM   8226  C1  POPEi 284       0.904 119.259  44.578  1.00  0.00           C
ATOM   8229  C2  POPEi 284       1.944 118.888  45.678  1.00  0.00           C
ATOM   8231  O21 POPEi 284       1.374 118.999  46.998  1.00  0.00           O
ATOM   8232  C21 POPEi 284       0.614 117.978  47.368  1.00  0.00           C
ATOM   8233  O22 POPEi 284       0.254 117.059  46.658  1.00  0.00           O
ATOM   8234  C22 POPEi 284       0.274 118.088  48.858  1.00  0.00           C
ATOM   8237  C3  POPEi 284       3.204 119.799  45.598  1.00  0.00           C
ATOM   8240  O31 POPEi 284       4.134 119.458  46.638  1.00  0.00           O
ATOM   8241  C31 POPEi 284       3.984 120.039  47.818  1.00  0.00           C
ATOM   8242  O32 POPEi 284       3.294 121.019  48.058  1.00  0.00           O
ATOM   8243  C32 POPEi 284       4.734 119.209  48.858  1.00  0.00           C
ATOM   8246  C23 POPEi 284       0.254 116.709  49.548  1.00  0.00           C
ATOM   8249  C24 POPEi 284      -0.326 116.688  50.978  1.00  0.00           C
ATOM   8252  C25 POPEi 284       0.604 117.248  52.068  1.00  0.00           C
ATOM   8255  C26 POPEi 284       0.014 117.068  53.488  1.00  0.00           C
ATOM   8258  C27 POPEi 284       0.914 117.658  54.578  1.00  0.00           C
ATOM   8261  C28 POPEi 284       0.364 117.488  56.018  1.00  0.00           C
ATOM   8264  C29 POPEi 284       1.324 118.118  56.998  1.00  0.00           C
ATOM   8266 0C21 POPEi 284       1.174 118.419  58.298  1.00  0.00           C
ATOM   8268 1C21 POPEi 284       0.034 118.188  59.268  1.00  0.00           C
ATOM   8271 2C21 POPEi 284      -1.093 117.169  58.978  1.00  0.00           C
ATOM   8274 3C21 POPEi 284      -2.003 116.928  60.208  1.00  0.00           C
ATOM   8277 4C21 POPEi 284      -3.033 118.038  60.468  1.00  0.00           C
ATOM   8280 5C21 POPEi 284      -3.643 118.048  61.878  1.00  0.00           C
ATOM   8283 6C21 POPEi 284      -4.573 119.259  62.108  1.00  0.00           C
ATOM   8286 7C21 POPEi 284      -5.234 119.259  63.488  1.00  0.00           C
ATOM   8289 8C21 POPEi 284      -6.043 120.529  63.768  1.00  0.00           C
ATOM   8293  C33 POPEi 284       4.273 119.498  50.298  1.00  0.00           C
ATOM   8296  C34 POPEi 284       4.864 118.498  51.298  1.00  0.00           C
ATOM   8299  C35 POPEi 284       4.414 118.759  52.748  1.00  0.00           C
ATOM   8302  C36 POPEi 284       5.104 119.969  53.388  1.00  0.00           C
ATOM   8305  C37 POPEi 284       4.804 120.089  54.888  1.00  0.00           C
ATOM   8308  C38 POPEi 284       5.694 121.138  55.558  1.00  0.00           C
ATOM   8311  C39 POPEi 284       5.514 121.208  57.088  1.00  0.00           C
ATOM   8314 0C31 POPEi 284       6.554 122.119  57.738  1.00  0.00           C
ATOM   8317 1C31 POPEi 284       6.324 122.329  59.248  1.00  0.00           C
ATOM   8320 2C31 POPEi 284       7.543 122.919  59.968  1.00  0.00           C
ATOM   8323 3C31 POPEi 284       7.924 124.358  59.578  1.00  0.00           C
ATOM   8326 4C31 POPEi 284       7.164 125.438  60.368  1.00  0.00           C
ATOM   8329 5C31 POPEi 284       7.534 126.849  59.888  1.00  0.00           C
ATOM   8332 6C31 POPEi 284       6.964 127.968  60.748  1.00  0.00           C
ATOM   8336  NH3 POPEj 285      44.934  60.519  48.898  1.00  0.00           N
ATOM   8340  C12 POPEj 285      44.184  60.368  50.188  1.00  0.00           C
ATOM   8343  C11 POPEj 285      43.053  59.339  50.008  1.00  0.00           C
ATOM   8346  P   POPEj 285      42.934  57.718  52.018  1.00  0.00           P
ATOM   8347  O13 POPEj 285      44.394  57.598  51.888  1.00  0.00           O
ATOM   8348  O14 POPEj 285      42.193  56.548  51.498  1.00  0.00           O
ATOM   8349  O11 POPEj 285      42.523  57.988  53.528  1.00  0.00           O
ATOM   8350  O12 POPEj 285      42.453  59.018  51.268  1.00  0.00           O
ATOM   8351  C1  POPEj 285      43.053  59.098  54.248  1.00  0.00           C
ATOM   8354  C2  POPEj 285      42.123  60.348  54.268  1.00  0.00           C
ATOM   8356  O21 POPEj 285      42.234  60.988  55.538  1.00  0.00           O
ATOM   8357  C21 POPEj 285      43.313  61.699  55.758  1.00  0.00           C
ATOM   8358  O22 POPEj 285      44.233  61.898  54.978  1.00  0.00           O
ATOM   8359  C22 POPEj 285      43.303  62.068  57.248  1.00  0.00           C
ATOM   8362  C3  POPEj 285      40.623  59.968  54.078  1.00  0.00           C
ATOM   8365  O31 POPEj 285      39.693  60.948  54.588  1.00  0.00           O
ATOM   8366  C31 POPEj 285      39.313  60.979  55.868  1.00  0.00           C
ATOM   8367  O32 POPEj 285      38.633  61.868  56.368  1.00  0.00           O
ATOM   8368  C32 POPEj 285      39.743  59.768  56.718  1.00  0.00           C
ATOM   8371  C23 POPEj 285      44.163  63.308  57.578  1.00  0.00           C
ATOM   8374  C24 POPEj 285      44.633  63.328  59.038  1.00  0.00           C
ATOM   8377  C25 POPEj 285      45.774  62.338  59.318  1.00  0.00           C
ATOM   8380  C26 POPEj 285      46.024  62.148  60.808  1.00  0.00           C
ATOM   8383  C27 POPEj 285      47.224  61.248  61.118  1.00  0.00           C
ATOM   8386  C28 POPEj 285      47.383  61.058  62.638  1.00  0.00           C
ATOM   8389  C29 POPEj 285      48.604  60.288  63.058  1.00  0.00           C
ATOM   8391 0C21 POPEj 285      49.373  60.529  64.138  1.00  0.00           C
ATOM   8393 1C21 POPEj 285      49.153  61.618  65.158  1.00  0.00           C
ATOM   8396 2C21 POPEj 285      50.444  62.358  65.568  1.00  0.00           C
ATOM   8399 3C21 POPEj 285      50.093  63.619  66.388  1.00  0.00           C
ATOM   8402 4C21 POPEj 285      51.304  64.348  66.988  1.00  0.00           C
ATOM   8405 5C21 POPEj 285      50.863  65.648  67.678  1.00  0.00           C
ATOM   8408 6C21 POPEj 285      51.944  66.278  68.568  1.00  0.00           C
ATOM   8411 7C21 POPEj 285      52.113  65.538  69.908  1.00  0.00           C
ATOM   8414 8C21 POPEj 285      53.113  66.189  70.858  1.00  0.00           C
ATOM   8418  C33 POPEj 285      39.333  59.968  58.198  1.00  0.00           C
ATOM   8421  C34 POPEj 285      40.254  59.298  59.228  1.00  0.00           C
ATOM   8424  C35 POPEj 285      40.313  57.768  59.118  1.00  0.00           C
ATOM   8427  C36 POPEj 285      40.733  57.148  60.458  1.00  0.00           C
ATOM   8430  C37 POPEj 285      40.813  55.618  60.428  1.00  0.00           C
ATOM   8433  C38 POPEj 285      40.683  54.988  61.828  1.00  0.00           C
ATOM   8436  C39 POPEj 285      39.234  55.009  62.338  1.00  0.00           C
ATOM   8439 0C31 POPEj 285      39.034  54.349  63.698  1.00  0.00           C
ATOM   8442 1C31 POPEj 285      37.574  54.508  64.158  1.00  0.00           C
ATOM   8445 2C31 POPEj 285      37.264  53.768  65.458  1.00  0.00           C
ATOM   8448 3C31 POPEj 285      35.824  54.018  65.918  1.00  0.00           C
ATOM   8451 4C31 POPEj 285      35.394  53.089  67.058  1.00  0.00           C
ATOM   8454 5C31 POPEj 285      34.004  53.428  67.608  1.00  0.00           C
ATOM   8457 6C31 POPEj 285      33.453  52.349  68.538  1.00  0.00           C
ATOM   8461  NH3 POPEk 286       7.234  74.558  85.138  1.00  0.00           N
ATOM   8465  C12 POPEk 286       8.003  75.839  85.288  1.00  0.00           C
ATOM   8468  C11 POPEk 286       7.034  76.928  85.728  1.00  0.00           C
ATOM   8471  P   POPEk 286       6.874  79.439  86.308  1.00  0.00           P
ATOM   8472  O13 POPEk 286       7.374  79.958  87.598  1.00  0.00           O
ATOM   8473  O14 POPEk 286       5.444  79.068  86.178  1.00  0.00           O
ATOM   8474  O11 POPEk 286       7.273  80.468  85.168  1.00  0.00           O
ATOM   8475  O12 POPEk 286       7.734  78.148  85.928  1.00  0.00           O
ATOM   8476  C1  POPEk 286       7.384  80.039  83.808  1.00  0.00           C
ATOM   8479  C2  POPEk 286       6.333  80.739  82.888  1.00  0.00           C
ATOM   8481  O21 POPEk 286       6.944  81.658  81.968  1.00  0.00           O
ATOM   8482  C21 POPEk 286       7.684  81.098  81.018  1.00  0.00           C
ATOM   8483  O22 POPEk 286       7.783  79.908  80.808  1.00  0.00           O
ATOM   8484  C22 POPEk 286       8.373  82.218  80.248  1.00  0.00           C
ATOM   8487  C3  POPEk 286       5.194  81.459  83.678  1.00  0.00           C
ATOM   8490  O31 POPEk 286       4.184  81.889  82.748  1.00  0.00           O
ATOM   8491  C31 POPEk 286       4.034  83.188  82.558  1.00  0.00           C
ATOM   8492  O32 POPEk 286       4.454  84.088  83.268  1.00  0.00           O
ATOM   8493  C32 POPEk 286       3.404  83.369  81.168  1.00  0.00           C
ATOM   8496  C23 POPEk 286       8.974  81.739  78.908  1.00  0.00           C
ATOM   8499  C24 POPEk 286       7.904  81.479  77.838  1.00  0.00           C
ATOM   8502  C25 POPEk 286       7.494  82.738  77.068  1.00  0.00           C
ATOM   8505  C26 POPEk 286       6.623  82.428  75.838  1.00  0.00           C
ATOM   8508  C27 POPEk 286       6.444  83.659  74.938  1.00  0.00           C
ATOM   8511  C28 POPEk 286       6.023  83.348  73.488  1.00  0.00           C
ATOM   8514  C29 POPEk 286       5.954  84.629  72.698  1.00  0.00           C
ATOM   8516 0C21 POPEk 286       5.434  84.769  71.468  1.00  0.00           C
ATOM   8518 1C21 POPEk 286       4.874  83.659  70.618  1.00  0.00           C
ATOM   8521 2C21 POPEk 286       4.654  84.109  69.158  1.00  0.00           C
ATOM   8524 3C21 POPEk 286       3.534  85.148  69.008  1.00  0.00           C
ATOM   8527 4C21 POPEk 286       3.174  85.468  67.548  1.00  0.00           C
ATOM   8530 5C21 POPEk 286       4.194  86.359  66.838  1.00  0.00           C
ATOM   8533 6C21 POPEk 286       3.744  86.749  65.418  1.00  0.00           C
ATOM   8536 7C21 POPEk 286       4.844  87.418  64.608  1.00  0.00           C
ATOM   8539 8C21 POPEk 286       4.394  87.938  63.238  1.00  0.00           C
ATOM   8543  C33 POPEk 286       4.384  84.088  80.198  1.00  0.00           C
ATOM   8546  C34 POPEk 286       4.244  83.719  78.708  1.00  0.00           C
ATOM   8549  C35 POPEk 286       2.934  84.169  78.038  1.00  0.00           C
ATOM   8552  C36 POPEk 286       3.003  84.178  76.508  1.00  0.00           C
ATOM   8555  C37 POPEk 286       1.684  84.468  75.778  1.00  0.00           C
ATOM   8558  C38 POPEk 286       1.844  84.239  74.258  1.00  0.00           C
ATOM   8561  C39 POPEk 286       0.584  84.489  73.418  1.00  0.00           C
ATOM   8564 0C31 POPEk 286       0.354  85.968  73.068  1.00  0.00           C
ATOM   8567 1C31 POPEk 286      -0.686  86.149  71.948  1.00  0.00           C
ATOM   8570 2C31 POPEk 286      -0.686  87.539  71.318  1.00  0.00           C
ATOM   8573 3C31 POPEk 286      -1.563  87.648  70.048  1.00  0.00           C
ATOM   8576 4C31 POPEk 286      -3.073  87.598  70.318  1.00  0.00           C
ATOM   8579 5C31 POPEk 286      -3.913  87.889  69.068  1.00  0.00           C
ATOM   8582 6C31 POPEk 286      -5.413  87.948  69.348  1.00  0.00           C
ATOM   8586  NH3 POPEl 287      94.373 119.619  41.338  1.00  0.00           N
ATOM   8590  C12 POPEl 287      95.753 120.158  41.048  1.00  0.00           C
ATOM   8593  C11 POPEl 287      95.914 121.609  41.568  1.00  0.00           C
ATOM   8596  P   POPEl 287      97.665 123.528  41.818  1.00  0.00           P
ATOM   8597  O13 POPEl 287      98.724 123.999  40.898  1.00  0.00           O
ATOM   8598  O14 POPEl 287      96.453 124.379  41.838  1.00  0.00           O
ATOM   8599  O11 POPEl 287      98.293 123.439  43.258  1.00  0.00           O
ATOM   8600  O12 POPEl 287      97.293 122.008  41.478  1.00  0.00           O
ATOM   8601  C1  POPEl 287      97.593 123.608  44.488  1.00  0.00           C
ATOM   8604  C2  POPEl 287      97.654 125.079  44.988  1.00  0.00           C
ATOM   8606  O21 POPEl 287      97.773 125.179  46.418  1.00  0.00           O
ATOM   8607  C21 POPEl 287      96.744 124.799  47.158  1.00  0.00           C
ATOM   8608  O22 POPEl 287      95.804 124.119  46.798  1.00  0.00           O
ATOM   8609  C22 POPEl 287      96.934 125.378  48.578  1.00  0.00           C
ATOM   8612  C3  POPEl 287      96.493 125.968  44.438  1.00  0.00           C
ATOM   8615  O31 POPEl 287      96.313 127.199  45.168  1.00  0.00           O
ATOM   8616  C31 POPEl 287      97.143 128.178  44.808  1.00  0.00           C
ATOM   8617  O32 POPEl 287      98.113 128.059  44.088  1.00  0.00           O
ATOM   8618  C32 POPEl 287      96.574 129.495  45.328  1.00  0.00           C
ATOM   8621  C23 POPEl 287      95.704 125.319  49.508  1.00  0.00           C
ATOM   8624  C24 POPEl 287      95.824 126.339  50.668  1.00  0.00           C
ATOM   8627  C25 POPEl 287      94.674 126.308  51.688  1.00  0.00           C
ATOM   8630  C26 POPEl 287      94.993 125.669  53.048  1.00  0.00           C
ATOM   8633  C27 POPEl 287      93.775 125.708  53.978  1.00  0.00           C
ATOM   8636  C28 POPEl 287      93.864 124.788  55.218  1.00  0.00           C
ATOM   8639  C29 POPEl 287      94.993 125.189  56.138  1.00  0.00           C
ATOM   8641 0C21 POPEl 287      95.684 124.389  56.958  1.00  0.00           C
ATOM   8643 1C21 POPEl 287      95.483 122.908  57.198  1.00  0.00           C
ATOM   8646 2C21 POPEl 287      95.854 121.968  56.028  1.00  0.00           C
ATOM   8649 3C21 POPEl 287      96.264 120.568  56.528  1.00  0.00           C
ATOM   8652 4C21 POPEl 287      96.514 119.559  55.398  1.00  0.00           C
ATOM   8655 5C21 POPEl 287      97.003 118.208  55.928  1.00  0.00           C
ATOM   8658 6C21 POPEl 287      98.514 118.178  56.248  1.00  0.00           C
ATOM   8661 7C21 POPEl 287      98.843 117.299  57.468  1.00  0.00           C
ATOM   8664 8C21 POPEl 287     100.343 117.148  57.738  1.00  0.00           C
ATOM   8668  C33 POPEl 287      97.304 130.116  46.548  1.00  0.00           C
ATOM   8671  C34 POPEl 287      97.214 129.305  47.838  1.00  0.00           C
ATOM   8674  C35 POPEl 287      98.004 130.005  48.958  1.00  0.00           C
ATOM   8677  C36 POPEl 287      98.144 129.176  50.248  1.00  0.00           C
ATOM   8680  C37 POPEl 287      99.263 129.736  51.138  1.00  0.00           C
ATOM   8683  C38 POPEl 287      99.414 129.018  52.478  1.00  0.00           C
ATOM   8686  C39 POPEl 287      98.174 129.099  53.378  1.00  0.00           C
ATOM   8689 0C31 POPEl 287      98.524 128.908  54.858  1.00  0.00           C
ATOM   8692 1C31 POPEl 287      97.323 129.119  55.788  1.00  0.00           C
ATOM   8695 2C31 POPEl 287      97.673 128.939  57.278  1.00  0.00           C
ATOM   8698 3C31 POPEl 287      98.734 129.925  57.798  1.00  0.00           C
ATOM   8701 4C31 POPEl 287      98.915 129.846  59.318  1.00  0.00           C
ATOM   8704 5C31 POPEl 287      99.904 130.895  59.848  1.00  0.00           C
ATOM   8707 6C31 POPEl 287     100.133 130.816  61.358  1.00  0.00           C
ATOM   8711  NH3 POPEm 288     102.533  85.699  86.328  1.00  0.00           N
ATOM   8715  C12 POPEm 288     103.543  84.738  85.758  1.00  0.00           C
ATOM   8718  C11 POPEm 288     104.564  84.288  86.828  1.00  0.00           C
ATOM   8721  P   POPEm 288     104.494  81.678  86.798  1.00  0.00           P
ATOM   8722  O13 POPEm 288     103.035  81.818  86.658  1.00  0.00           O
ATOM   8723  O14 POPEm 288     105.004  81.278  88.128  1.00  0.00           O
ATOM   8724  O11 POPEm 288     105.093  80.699  85.708  1.00  0.00           O
ATOM   8725  O12 POPEm 288     105.214  83.068  86.448  1.00  0.00           O
ATOM   8726  C1  POPEm 288     104.774  79.299  85.858  1.00  0.00           C
ATOM   8729  C2  POPEm 288     105.233  78.479  84.618  1.00  0.00           C
ATOM   8731  O21 POPEm 288     104.984  79.288  83.458  1.00  0.00           O
ATOM   8732  C21 POPEm 288     105.863  79.148  82.488  1.00  0.00           C
ATOM   8733  O22 POPEm 288     106.803  78.378  82.458  1.00  0.00           O
ATOM   8734  C22 POPEm 288     105.553  80.158  81.388  1.00  0.00           C
ATOM   8737  C3  POPEm 288     104.473  77.119  84.528  1.00  0.00           C
ATOM   8740  O31 POPEm 288     104.874  76.329  83.388  1.00  0.00           O
ATOM   8741  C31 POPEm 288     105.973  75.598  83.598  1.00  0.00           C
ATOM   8742  O32 POPEm 288     106.514  75.449  84.688  1.00  0.00           O
ATOM   8743  C32 POPEm 288     106.483  75.038  82.278  1.00  0.00           C
ATOM   8746  C23 POPEm 288     106.084  79.779  79.988  1.00  0.00           C
ATOM   8749  C24 POPEm 288     106.283  81.028  79.118  1.00  0.00           C
ATOM   8752  C25 POPEm 288     107.474  81.898  79.548  1.00  0.00           C
ATOM   8755  C26 POPEm 288     108.813  81.259  79.178  1.00  0.00           C
ATOM   8758  C27 POPEm 288     110.004  82.138  79.548  1.00  0.00           C
ATOM   8761  C28 POPEm 288     111.234  81.759  78.728  1.00  0.00           C
ATOM   8764  C29 POPEm 288     111.733  80.359  78.968  1.00  0.00           C
ATOM   8766 0C21 POPEm 288     111.763  79.358  78.058  1.00  0.00           C
ATOM   8768 1C21 POPEm 288     111.283  79.428  76.628  1.00  0.00           C
ATOM   8771 2C21 POPEm 288     112.444  79.479  75.628  1.00  0.00           C
ATOM   8774 3C21 POPEm 288     113.064  78.098  75.358  1.00  0.00           C
ATOM   8777 4C21 POPEm 288     114.354  78.189  74.538  1.00  0.00           C
ATOM   8780 5C21 POPEm 288     114.434  77.198  73.368  1.00  0.00           C
ATOM   8783 6C21 POPEm 288     113.983  77.839  72.048  1.00  0.00           C
ATOM   8786 7C21 POPEm 288     114.014  76.878  70.858  1.00  0.00           C
ATOM   8789 8C21 POPEm 288     113.683  77.559  69.528  1.00  0.00           C
ATOM   8793  C33 POPEm 288     107.983  75.358  82.128  1.00  0.00           C
ATOM   8796  C34 POPEm 288     108.713  74.589  81.028  1.00  0.00           C
ATOM   8799  C35 POPEm 288     108.393  75.018  79.598  1.00  0.00           C
ATOM   8802  C36 POPEm 288     109.214  74.248  78.558  1.00  0.00           C
ATOM   8805  C37 POPEm 288     109.403  75.009  77.238  1.00  0.00           C
ATOM   8808  C38 POPEm 288     109.874  74.079  76.108  1.00  0.00           C
ATOM   8811  C39 POPEm 288     110.445  74.809  74.878  1.00  0.00           C
ATOM   8814 0C31 POPEm 288     109.424  75.729  74.198  1.00  0.00           C
ATOM   8817 1C31 POPEm 288     110.025  76.458  72.988  1.00  0.00           C
ATOM   8820 2C31 POPEm 288     109.114  77.568  72.478  1.00  0.00           C
ATOM   8823 3C31 POPEm 288     109.874  78.538  71.568  1.00  0.00           C
ATOM   8826 4C31 POPEm 288     109.014  79.748  71.178  1.00  0.00           C
ATOM   8829 5C31 POPEm 288     109.854  80.898  70.598  1.00  0.00           C
ATOM   8832 6C31 POPEm 288     110.644  80.538  69.338  1.00  0.00           C
ATOM   8836  NH3 POPEn 289       2.874 124.068  41.988  1.00  0.00           N
ATOM   8840  C12 POPEn 289       4.074 124.848  41.538  1.00  0.00           C
ATOM   8843  C11 POPEn 289       3.714 126.238  41.018  1.00  0.00           C
ATOM   8846  P   POPEn 289       5.043 128.288  40.088  1.00  0.00           P
ATOM   8847  O13 POPEn 289       6.134 128.518  39.118  1.00  0.00           O
ATOM   8848  O14 POPEn 289       3.754 128.928  39.768  1.00  0.00           O
ATOM   8849  O11 POPEn 289       5.484 128.818  41.538  1.00  0.00           O
ATOM   8850  O12 POPEn 289       4.864 126.738  40.358  1.00  0.00           O
ATOM   8851  C1  POPEn 289       4.904 130.015  42.088  1.00  0.00           C
ATOM   8854  C2  POPEn 289       5.094 130.095  43.638  1.00  0.00           C
ATOM   8856  O21 POPEn 289       4.414 131.265  44.138  1.00  0.00           O
ATOM   8857  C21 POPEn 289       4.264 131.375  45.468  1.00  0.00           C
ATOM   8858  O22 POPEn 289       4.474 132.415  46.078  1.00  0.00           O
ATOM   8859  C22 POPEn 289       3.674 130.125  46.118  1.00  0.00           C
ATOM   8862  C3  POPEn 289       6.604 130.135  44.038  1.00  0.00           C
ATOM   8865  O31 POPEn 289       6.804 130.115  45.478  1.00  0.00           O
ATOM   8866  C31 POPEn 289       8.063 129.885  45.848  1.00  0.00           C
ATOM   8867  O32 POPEn 289       9.014 129.826  45.078  1.00  0.00           O
ATOM   8868  C32 POPEn 289       8.124 129.585  47.358  1.00  0.00           C
ATOM   8871  C23 POPEn 289       3.424 130.315  47.628  1.00  0.00           C
ATOM   8874  C24 POPEn 289       2.994 129.008  48.298  1.00  0.00           C
ATOM   8877  C25 POPEn 289       3.104 129.018  49.828  1.00  0.00           C
ATOM   8880  C26 POPEn 289       3.344 127.628  50.408  1.00  0.00           C
ATOM   8883  C27 POPEn 289       3.554 127.648  51.928  1.00  0.00           C
ATOM   8886  C28 POPEn 289       3.484 126.238  52.538  1.00  0.00           C
ATOM   8889  C29 POPEn 289       3.754 126.228  54.018  1.00  0.00           C
ATOM   8891 0C21 POPEn 289       2.924 125.808  54.988  1.00  0.00           C
ATOM   8893 1C21 POPEn 289       1.554 125.229  54.788  1.00  0.00           C
ATOM   8896 2C21 POPEn 289       1.224 124.108  55.788  1.00  0.00           C
ATOM   8899 3C21 POPEn 289      -0.156 123.478  55.508  1.00  0.00           C
ATOM   8902 4C21 POPEn 289      -0.626 122.468  56.568  1.00  0.00           C
ATOM   8905 5C21 POPEn 289      -0.736 123.058  57.988  1.00  0.00           C
ATOM   8908 6C21 POPEn 289      -1.813 124.148  58.148  1.00  0.00           C
ATOM   8911 7C21 POPEn 289      -1.833 124.689  59.588  1.00  0.00           C
ATOM   8914 8C21 POPEn 289      -2.773 125.878  59.788  1.00  0.00           C
ATOM   8918  C33 POPEn 289       7.494 130.675  48.268  1.00  0.00           C
ATOM   8921  C34 POPEn 289       7.294 130.245  49.748  1.00  0.00           C
ATOM   8924  C35 POPEn 289       7.194 131.475  50.668  1.00  0.00           C
ATOM   8927  C36 POPEn 289       6.744 131.206  52.118  1.00  0.00           C
ATOM   8930  C37 POPEn 289       6.494 132.525  52.878  1.00  0.00           C
ATOM   8933  C38 POPEn 289       5.864 132.356  54.268  1.00  0.00           C
ATOM   8936  C39 POPEn 289       5.283 133.665  54.828  1.00  0.00           C
ATOM   8939 0C31 POPEn 289       6.324 134.695  55.288  1.00  0.00           C
ATOM   8942 1C31 POPEn 289       6.964 134.356  56.648  1.00  0.00           C
ATOM   8945 2C31 POPEn 289       7.954 135.435  57.118  1.00  0.00           C
ATOM   8948 3C31 POPEn 289       8.784 134.985  58.328  1.00  0.00           C
ATOM   8951 4C31 POPEn 289       7.964 134.685  59.588  1.00  0.00           C
ATOM   8954 5C31 POPEn 289       8.854 134.296  60.778  1.00  0.00           C
ATOM   8957 6C31 POPEn 289       8.074 133.635  61.918  1.00  0.00           C
ATOM   8961  NH3 POPEo 290       7.694  39.748  42.068  1.00  0.00           N
ATOM   8965  C12 POPEo 290       7.444  38.308  41.738  1.00  0.00           C
ATOM   8968  C11 POPEo 290       7.344  37.459  43.008  1.00  0.00           C
ATOM   8971  P   POPEo 290       9.214  38.068  44.738  1.00  0.00           P
ATOM   8972  O13 POPEo 290      10.654  38.299  44.498  1.00  0.00           O
ATOM   8973  O14 POPEo 290       8.413  39.298  44.908  1.00  0.00           O
ATOM   8974  O11 POPEo 290       9.014  37.119  45.998  1.00  0.00           O
ATOM   8975  O12 POPEo 290       8.634  37.229  43.548  1.00  0.00           O
ATOM   8976  C1  POPEo 290       9.814  35.939  46.158  1.00  0.00           C
ATOM   8979  C2  POPEo 290      10.114  35.698  47.668  1.00  0.00           C
ATOM   8981  O21 POPEo 290      11.114  34.669  47.828  1.00  0.00           O
ATOM   8982  C21 POPEo 290      11.724  34.499  49.028  1.00  0.00           C
ATOM   8983  O22 POPEo 290      12.113  33.448  49.458  1.00  0.00           O
ATOM   8984  C22 POPEo 290      12.063  35.838  49.708  1.00  0.00           C
ATOM   8987  C3  POPEo 290       8.804  35.308  48.428  1.00  0.00           C
ATOM   8990  O31 POPEo 290       9.033  35.108  49.838  1.00  0.00           O
ATOM   8991  C31 POPEo 290       7.934  35.229  50.588  1.00  0.00           C
ATOM   8992  O32 POPEo 290       6.813  35.369  50.148  1.00  0.00           O
ATOM   8993  C32 POPEo 290       8.304  35.118  52.058  1.00  0.00           C
ATOM   8996  C23 POPEo 290      13.113  35.659  50.848  1.00  0.00           C
ATOM   8999  C24 POPEo 290      13.443  36.988  51.538  1.00  0.00           C
ATOM   9002  C25 POPEo 290      14.643  36.939  52.498  1.00  0.00           C
ATOM   9005  C26 POPEo 290      14.493  35.948  53.668  1.00  0.00           C
ATOM   9008  C27 POPEo 290      15.543  36.189  54.768  1.00  0.00           C
ATOM   9011  C28 POPEo 290      15.424  35.248  55.978  1.00  0.00           C
ATOM   9014  C29 POPEo 290      16.003  33.878  55.748  1.00  0.00           C
ATOM   9016 0C21 POPEo 290      15.873  32.818  56.568  1.00  0.00           C
ATOM   9018 1C21 POPEo 290      15.104  32.778  57.868  1.00  0.00           C
ATOM   9021 2C21 POPEo 290      15.884  33.259  59.108  1.00  0.00           C
ATOM   9024 3C21 POPEo 290      17.134  32.419  59.448  1.00  0.00           C
ATOM   9027 4C21 POPEo 290      17.874  32.918  60.698  1.00  0.00           C
ATOM   9030 5C21 POPEo 290      17.243  32.459  62.018  1.00  0.00           C
ATOM   9033 6C21 POPEo 290      18.073  32.898  63.238  1.00  0.00           C
ATOM   9036 7C21 POPEo 290      17.454  32.448  64.568  1.00  0.00           C
ATOM   9039 8C21 POPEo 290      18.313  32.808  65.788  1.00  0.00           C
ATOM   9043  C33 POPEo 290       7.294  35.898  52.928  1.00  0.00           C
ATOM   9046  C34 POPEo 290       7.583  35.849  54.438  1.00  0.00           C
ATOM   9049  C35 POPEo 290       9.044  36.158  54.818  1.00  0.00           C
ATOM   9052  C36 POPEo 290       9.374  35.869  56.278  1.00  0.00           C
ATOM   9055  C37 POPEo 290      10.884  35.838  56.528  1.00  0.00           C
ATOM   9058  C38 POPEo 290      11.284  35.238  57.888  1.00  0.00           C
ATOM   9061  C39 POPEo 290      10.734  35.998  59.108  1.00  0.00           C
ATOM   9064 0C31 POPEo 290      11.203  37.459  59.188  1.00  0.00           C
ATOM   9067 1C31 POPEo 290      10.714  38.159  60.458  1.00  0.00           C
ATOM   9070 2C31 POPEo 290      10.934  39.669  60.398  1.00  0.00           C
ATOM   9073 3C31 POPEo 290      10.514  40.389  61.688  1.00  0.00           C
ATOM   9076 4C31 POPEo 290      11.594  40.379  62.778  1.00  0.00           C
ATOM   9079 5C31 POPEo 290      11.284  41.388  63.888  1.00  0.00           C
ATOM   9082 6C31 POPEo 290      12.314  41.408  65.028  1.00  0.00           C
ATOM   9086  NH3 POPEp 291      34.304  40.268  46.658  1.00  0.00           N
ATOM   9090  C12 POPEp 291      35.234  39.088  46.508  1.00  0.00           C
ATOM   9093  C11 POPEp 291      36.083  38.779  47.738  1.00  0.00           C
ATOM   9096  P   POPEp 291      37.174  36.518  48.578  1.00  0.00           P
ATOM   9097  O13 POPEp 291      38.303  35.749  48.038  1.00  0.00           O
ATOM   9098  O14 POPEp 291      37.374  37.198  49.868  1.00  0.00           O
ATOM   9099  O11 POPEp 291      35.924  35.558  48.708  1.00  0.00           O
ATOM   9100  O12 POPEp 291      36.714  37.538  47.468  1.00  0.00           O
ATOM   9101  C1  POPEp 291      34.604  36.058  48.938  1.00  0.00           C
ATOM   9104  C2  POPEp 291      33.813  35.048  49.808  1.00  0.00           C
ATOM   9106  O21 POPEp 291      32.604  35.669  50.308  1.00  0.00           O
ATOM   9107  C21 POPEp 291      32.684  36.549  51.288  1.00  0.00           C
ATOM   9108  O22 POPEp 291      33.663  36.818  51.948  1.00  0.00           O
ATOM   9109  C22 POPEp 291      31.354  37.299  51.408  1.00  0.00           C
ATOM   9112  C3  POPEp 291      34.773  34.458  50.888  1.00  0.00           C
ATOM   9115  O31 POPEp 291      34.043  33.888  51.998  1.00  0.00           O
ATOM   9116  C31 POPEp 291      34.824  33.788  53.068  1.00  0.00           C
ATOM   9117  O32 POPEp 291      36.044  33.868  53.068  1.00  0.00           O
ATOM   9118  C32 POPEp 291      33.944  33.628  54.298  1.00  0.00           C
ATOM   9121  C23 POPEp 291      31.243  38.229  52.648  1.00  0.00           C
ATOM   9124  C24 POPEp 291      30.614  37.558  53.888  1.00  0.00           C
ATOM   9127  C25 POPEp 291      31.614  37.058  54.938  1.00  0.00           C
ATOM   9130  C26 POPEp 291      32.104  38.108  55.948  1.00  0.00           C
ATOM   9133  C27 POPEp 291      31.024  38.529  56.958  1.00  0.00           C
ATOM   9136  C28 POPEp 291      31.424  39.698  57.888  1.00  0.00           C
ATOM   9139  C29 POPEp 291      32.653  39.409  58.718  1.00  0.00           C
ATOM   9141 0C21 POPEp 291      32.664  38.998  59.998  1.00  0.00           C
ATOM   9143 1C21 POPEp 291      31.453  38.728  60.848  1.00  0.00           C
ATOM   9146 2C21 POPEp 291      31.774  38.288  62.298  1.00  0.00           C
ATOM   9149 3C21 POPEp 291      32.174  36.808  62.438  1.00  0.00           C
ATOM   9152 4C21 POPEp 291      33.684  36.528  62.368  1.00  0.00           C
ATOM   9155 5C21 POPEp 291      34.323  36.349  63.758  1.00  0.00           C
ATOM   9158 6C21 POPEp 291      35.824  36.018  63.688  1.00  0.00           C
ATOM   9161 7C21 POPEp 291      36.453  35.749  65.068  1.00  0.00           C
ATOM   9164 8C21 POPEp 291      37.964  35.488  64.998  1.00  0.00           C
ATOM   9168  C33 POPEp 291      34.764  33.709  55.598  1.00  0.00           C
ATOM   9171  C34 POPEp 291      33.944  33.338  56.828  1.00  0.00           C
ATOM   9174  C35 POPEp 291      32.874  34.358  57.228  1.00  0.00           C
ATOM   9177  C36 POPEp 291      31.944  33.798  58.318  1.00  0.00           C
ATOM   9180  C37 POPEp 291      31.114  34.898  58.978  1.00  0.00           C
ATOM   9183  C38 POPEp 291      30.094  34.369  59.988  1.00  0.00           C
ATOM   9186  C39 POPEp 291      30.684  33.558  61.158  1.00  0.00           C
ATOM   9189 0C31 POPEp 291      29.674  33.468  62.308  1.00  0.00           C
ATOM   9192 1C31 POPEp 291      30.264  32.838  63.588  1.00  0.00           C
ATOM   9195 2C31 POPEp 291      29.514  33.249  64.868  1.00  0.00           C
ATOM   9198 3C31 POPEp 291      29.643  34.748  65.188  1.00  0.00           C
ATOM   9201 4C31 POPEp 291      29.284  35.068  66.648  1.00  0.00           C
ATOM   9204 5C31 POPEp 291      29.223  36.568  66.948  1.00  0.00           C
ATOM   9207 6C31 POPEp 291      28.953  36.878  68.418  1.00  0.00           C
ATOM   9211  NH3 POPEq 292      32.714  66.148  44.958  1.00  0.00           N
ATOM   9215  C12 POPEq 292      32.664  67.329  44.038  1.00  0.00           C
ATOM   9218  C11 POPEq 292      34.063  67.888  43.778  1.00  0.00           C
ATOM   9221  P   POPEq 292      33.684  70.468  43.588  1.00  0.00           P
ATOM   9222  O13 POPEq 292      34.813  71.358  43.238  1.00  0.00           O
ATOM   9223  O14 POPEq 292      32.324  70.848  43.178  1.00  0.00           O
ATOM   9224  O11 POPEq 292      33.733  70.278  45.158  1.00  0.00           O
ATOM   9225  O12 POPEq 292      33.953  69.038  42.958  1.00  0.00           O
ATOM   9226  C1  POPEq 292      32.624  70.309  46.048  1.00  0.00           C
ATOM   9229  C2  POPEq 292      32.113  71.748  46.388  1.00  0.00           C
ATOM   9231  O21 POPEq 292      31.994  71.928  47.818  1.00  0.00           O
ATOM   9232  C21 POPEq 292      31.133  71.148  48.458  1.00  0.00           C
ATOM   9233  O22 POPEq 292      30.314  70.398  47.968  1.00  0.00           O
ATOM   9234  C22 POPEq 292      31.393  71.229  49.958  1.00  0.00           C
ATOM   9237  C3  POPEq 292      30.814  72.128  45.598  1.00  0.00           C
ATOM   9240  O31 POPEq 292      30.163  73.279  46.148  1.00  0.00           O
ATOM   9241  C31 POPEq 292      30.633  74.458  45.748  1.00  0.00           C
ATOM   9242  O32 POPEq 292      31.453  74.648  44.868  1.00  0.00           O
ATOM   9243  C32 POPEq 292      30.163  75.509  46.718  1.00  0.00           C
ATOM   9246  C23 POPEq 292      30.963  72.549  50.618  1.00  0.00           C
ATOM   9249  C24 POPEq 292      31.003  72.428  52.148  1.00  0.00           C
ATOM   9252  C25 POPEq 292      30.624  73.739  52.838  1.00  0.00           C
ATOM   9255  C26 POPEq 292      30.514  73.608  54.368  1.00  0.00           C
ATOM   9258  C27 POPEq 292      31.253  74.729  55.098  1.00  0.00           C
ATOM   9261  C28 POPEq 292      31.014  74.729  56.618  1.00  0.00           C
ATOM   9264  C29 POPEq 292      31.704  75.878  57.318  1.00  0.00           C
ATOM   9266 0C21 POPEq 292      32.773  75.808  58.128  1.00  0.00           C
ATOM   9268 1C21 POPEq 292      33.544  74.579  58.538  1.00  0.00           C
ATOM   9271 2C21 POPEq 292      33.924  74.558  60.038  1.00  0.00           C
ATOM   9274 3C21 POPEq 292      32.714  74.269  60.938  1.00  0.00           C
ATOM   9277 4C21 POPEq 292      33.073  73.979  62.408  1.00  0.00           C
ATOM   9280 5C21 POPEq 292      31.874  73.318  63.108  1.00  0.00           C
ATOM   9283 6C21 POPEq 292      32.024  73.108  64.628  1.00  0.00           C
ATOM   9286 7C21 POPEq 292      30.694  72.608  65.218  1.00  0.00           C
ATOM   9289 8C21 POPEq 292      30.684  72.408  66.738  1.00  0.00           C
ATOM   9293  C33 POPEq 292      30.914  75.298  48.038  1.00  0.00           C
ATOM   9296  C34 POPEq 292      30.974  76.589  48.848  1.00  0.00           C
ATOM   9299  C35 POPEq 292      29.624  77.019  49.408  1.00  0.00           C
ATOM   9302  C36 POPEq 292      29.323  76.339  50.738  1.00  0.00           C
ATOM   9305  C37 POPEq 292      28.284  77.098  51.558  1.00  0.00           C
ATOM   9308  C38 POPEq 292      28.344  76.738  53.048  1.00  0.00           C
ATOM   9311  C39 POPEq 292      27.454  77.648  53.908  1.00  0.00           C
ATOM   9314 0C31 POPEq 292      25.974  77.358  53.688  1.00  0.00           C
ATOM   9317 1C31 POPEq 292      25.063  78.419  54.318  1.00  0.00           C
ATOM   9320 2C31 POPEq 292      23.583  78.038  54.178  1.00  0.00           C
ATOM   9323 3C31 POPEq 292      22.633  79.218  54.408  1.00  0.00           C
ATOM   9326 4C31 POPEq 292      22.694  79.818  55.818  1.00  0.00           C
ATOM   9329 5C31 POPEq 292      21.583  80.858  56.038  1.00  0.00           C
ATOM   9332 6C31 POPEq 292      21.534  81.439  57.458  1.00  0.00           C
ATOM   9336  NH3 POPEr 293     130.000  27.808  43.938  1.00  0.00           N
ATOM   9340  C12 POPEr 293     130.081  27.738  42.438  1.00  0.00           C
ATOM   9343  C11 POPEr 293     128.710  28.058  41.818  1.00  0.00           C
ATOM   9346  P   POPEr 293     126.563  29.448  42.158  1.00  0.00           P
ATOM   9347  O13 POPEr 293     126.433  30.478  41.098  1.00  0.00           O
ATOM   9348  O14 POPEr 293     125.813  28.178  42.038  1.00  0.00           O
ATOM   9349  O11 POPEr 293     125.993  30.058  43.488  1.00  0.00           O
ATOM   9350  O12 POPEr 293     128.053  29.118  42.538  1.00  0.00           O
ATOM   9351  C1  POPEr 293     126.743  30.949  44.308  1.00  0.00           C
ATOM   9354  C2  POPEr 293     126.803  30.438  45.778  1.00  0.00           C
ATOM   9356  O21 POPEr 293     128.173  30.448  46.188  1.00  0.00           O
ATOM   9357  C21 POPEr 293     128.303  30.698  47.488  1.00  0.00           C
ATOM   9358  O22 POPEr 293     127.403  31.019  48.238  1.00  0.00           O
ATOM   9359  C22 POPEr 293     129.710  30.348  47.908  1.00  0.00           C
ATOM   9362  C3  POPEr 293     126.184  29.009  45.958  1.00  0.00           C
ATOM   9365  O31 POPEr 293     126.413  28.398  47.248  1.00  0.00           O
ATOM   9366  C31 POPEr 293     127.303  27.418  47.308  1.00  0.00           C
ATOM   9367  O32 POPEr 293     128.033  27.068  46.398  1.00  0.00           O
ATOM   9368  C32 POPEr 293     127.223  26.749  48.678  1.00  0.00           C
ATOM   9371  C23 POPEr 293     129.620  29.799  49.328  1.00  0.00           C
ATOM   9374  C24 POPEr 293     130.870  29.068  49.788  1.00  0.00           C
ATOM   9377  C25 POPEr 293     130.660  28.638  51.238  1.00  0.00           C
ATOM   9380  C26 POPEr 293     131.561  27.488  51.648  1.00  0.00           C
ATOM   9383  C27 POPEr 293     131.370  27.148  53.128  1.00  0.00           C
ATOM   9386  C28 POPEr 293     132.540  26.308  53.638  1.00  0.00           C
ATOM   9389  C29 POPEr 293     132.300  25.669  54.978  1.00  0.00           C
ATOM   9391 0C21 POPEr 293     132.840  24.499  55.358  1.00  0.00           C
ATOM   9393 1C21 POPEr 293     133.820  23.698  54.538  1.00  0.00           C
ATOM   9396 2C21 POPEr 293     135.120  23.388  55.288  1.00  0.00           C
ATOM   9399 3C21 POPEr 293     134.980  22.258  56.328  1.00  0.00           C
ATOM   9402 4C21 POPEr 293     134.850  22.759  57.768  1.00  0.00           C
ATOM   9405 5C21 POPEr 293     134.061  21.769  58.638  1.00  0.00           C
ATOM   9408 6C21 POPEr 293     133.820  22.248  60.068  1.00  0.00           C
ATOM   9411 7C21 POPEr 293     132.730  21.428  60.768  1.00  0.00           C
ATOM   9414 8C21 POPEr 293     132.361  21.958  62.158  1.00  0.00           C
ATOM   9418  C33 POPEr 293     128.501  25.938  48.958  1.00  0.00           C
ATOM   9421  C34 POPEr 293     128.403  25.068  50.218  1.00  0.00           C
ATOM   9424  C35 POPEr 293     129.500  23.998  50.238  1.00  0.00           C
ATOM   9427  C36 POPEr 293     129.320  22.968  51.348  1.00  0.00           C
ATOM   9430  C37 POPEr 293     129.861  23.479  52.698  1.00  0.00           C
ATOM   9433  C38 POPEr 293     129.790  22.408  53.788  1.00  0.00           C
ATOM   9436  C39 POPEr 293     128.343  22.079  54.198  1.00  0.00           C
ATOM   9439 0C31 POPEr 293     128.013  22.278  55.688  1.00  0.00           C
ATOM   9442 1C31 POPEr 293     128.263  23.709  56.198  1.00  0.00           C
ATOM   9445 2C31 POPEr 293     128.383  23.798  57.718  1.00  0.00           C
ATOM   9448 3C31 POPEr 293     127.203  23.189  58.478  1.00  0.00           C
ATOM   9451 4C31 POPEr 293     127.333  23.298  59.998  1.00  0.00           C
ATOM   9454 5C31 POPEr 293     127.263  21.919  60.678  1.00  0.00           C
ATOM   9457 6C31 POPEr 293     127.273  21.988  62.208  1.00  0.00           C
ATOM   9461  NH3 POPEs 294      91.994  40.639  86.568  1.00  0.00           N
ATOM   9465  C12 POPEs 294      92.514  41.329  87.798  1.00  0.00           C
ATOM   9468  C11 POPEs 294      93.023  40.319  88.838  1.00  0.00           C
ATOM   9471  P   POPEs 294      94.653  38.218  88.878  1.00  0.00           P
ATOM   9472  O13 POPEs 294      94.904  38.349  90.328  1.00  0.00           O
ATOM   9473  O14 POPEs 294      93.713  37.189  88.408  1.00  0.00           O
ATOM   9474  O11 POPEs 294      96.033  37.998  88.108  1.00  0.00           O
ATOM   9475  O12 POPEs 294      94.144  39.608  88.308  1.00  0.00           O
ATOM   9476  C1  POPEs 294      96.453  38.909  87.088  1.00  0.00           C
ATOM   9479  C2  POPEs 294      95.623  38.738  85.778  1.00  0.00           C
ATOM   9481  O21 POPEs 294      96.113  37.669  84.948  1.00  0.00           O
ATOM   9482  C21 POPEs 294      97.253  37.869  84.308  1.00  0.00           C
ATOM   9483  O22 POPEs 294      98.074  38.728  84.548  1.00  0.00           O
ATOM   9484  C22 POPEs 294      97.374  36.788  83.228  1.00  0.00           C
ATOM   9487  C3  POPEs 294      95.404  40.068  85.008  1.00  0.00           C
ATOM   9490  O31 POPEs 294      94.494  39.829  83.898  1.00  0.00           O
ATOM   9491  C31 POPEs 294      95.044  39.799  82.698  1.00  0.00           C
ATOM   9492  O32 POPEs 294      96.213  40.079  82.458  1.00  0.00           O
ATOM   9493  C32 POPEs 294      94.084  39.228  81.668  1.00  0.00           C
ATOM   9496  C23 POPEs 294      98.193  37.299  82.028  1.00  0.00           C
ATOM   9499  C24 POPEs 294      98.253  36.338  80.848  1.00  0.00           C
ATOM   9502  C25 POPEs 294      98.824  36.999  79.578  1.00  0.00           C
ATOM   9505  C26 POPEs 294      98.703  36.119  78.328  1.00  0.00           C
ATOM   9508  C27 POPEs 294      99.643  34.898  78.328  1.00  0.00           C
ATOM   9511  C28 POPEs 294      99.254  33.798  77.328  1.00  0.00           C
ATOM   9514  C29 POPEs 294      99.074  34.298  75.918  1.00  0.00           C
ATOM   9516 0C21 POPEs 294      99.834  34.009  74.848  1.00  0.00           C
ATOM   9518 1C21 POPEs 294     101.063  33.148  74.818  1.00  0.00           C
ATOM   9521 2C21 POPEs 294     100.804  31.779  74.168  1.00  0.00           C
ATOM   9524 3C21 POPEs 294     102.054  30.898  74.098  1.00  0.00           C
ATOM   9527 4C21 POPEs 294     101.794  29.568  73.368  1.00  0.00           C
ATOM   9530 5C21 POPEs 294     103.044  28.698  73.188  1.00  0.00           C
ATOM   9533 6C21 POPEs 294     102.805  27.558  72.188  1.00  0.00           C
ATOM   9536 7C21 POPEs 294     104.055  26.738  71.878  1.00  0.00           C
ATOM   9539 8C21 POPEs 294     103.764  25.519  70.998  1.00  0.00           C
ATOM   9543  C33 POPEs 294      94.933  38.558  80.578  1.00  0.00           C
ATOM   9546  C34 POPEs 294      94.163  38.119  79.348  1.00  0.00           C
ATOM   9549  C35 POPEs 294      95.144  37.498  78.358  1.00  0.00           C
ATOM   9552  C36 POPEs 294      94.813  37.788  76.898  1.00  0.00           C
ATOM   9555  C37 POPEs 294      95.964  37.398  75.978  1.00  0.00           C
ATOM   9558  C38 POPEs 294      95.634  37.669  74.518  1.00  0.00           C
ATOM   9561  C39 POPEs 294      96.863  37.638  73.608  1.00  0.00           C
ATOM   9564 0C31 POPEs 294      96.444  37.738  72.148  1.00  0.00           C
ATOM   9567 1C31 POPEs 294      97.633  37.898  71.188  1.00  0.00           C
ATOM   9570 2C31 POPEs 294      97.204  37.878  69.718  1.00  0.00           C
ATOM   9573 3C31 POPEs 294      96.773  36.488  69.238  1.00  0.00           C
ATOM   9576 4C31 POPEs 294      96.294  36.509  67.778  1.00  0.00           C
ATOM   9579 5C31 POPEs 294      95.914  35.108  67.268  1.00  0.00           C
ATOM   9582 6C31 POPEs 294      95.504  35.108  65.798  1.00  0.00           C
ATOM   9586  NH3 POPEt 295     123.363  28.598  43.278  1.00  0.00           N
ATOM   9590  C12 POPEt 295     123.004  29.448  44.458  1.00  0.00           C
ATOM   9593  C11 POPEt 295     121.703  30.228  44.218  1.00  0.00           C
ATOM   9596  P   POPEt 295     120.014  28.998  42.628  1.00  0.00           P
ATOM   9597  O13 POPEt 295     119.294  30.128  42.008  1.00  0.00           O
ATOM   9598  O14 POPEt 295     121.143  28.449  41.838  1.00  0.00           O
ATOM   9599  O11 POPEt 295     119.074  27.778  42.968  1.00  0.00           O
ATOM   9600  O12 POPEt 295     120.585  29.369  44.038  1.00  0.00           O
ATOM   9601  C1  POPEt 295     119.494  26.839  43.968  1.00  0.00           C
ATOM   9604  C2  POPEt 295     118.824  27.099  45.348  1.00  0.00           C
ATOM   9606  O21 POPEt 295     119.074  25.958  46.208  1.00  0.00           O
ATOM   9607  C21 POPEt 295     120.004  26.158  47.138  1.00  0.00           C
ATOM   9608  O22 POPEt 295     120.863  27.018  47.118  1.00  0.00           O
ATOM   9609  C22 POPEt 295     119.734  25.189  48.298  1.00  0.00           C
ATOM   9612  C3  POPEt 295     117.283  27.269  45.208  1.00  0.00           C
ATOM   9615  O31 POPEt 295     116.663  27.478  46.498  1.00  0.00           O
ATOM   9616  C31 POPEt 295     116.224  26.368  47.098  1.00  0.00           C
ATOM   9617  O32 POPEt 295     116.054  25.289  46.568  1.00  0.00           O
ATOM   9618  C32 POPEt 295     116.283  26.568  48.618  1.00  0.00           C
ATOM   9621  C23 POPEt 295     120.613  25.398  49.548  1.00  0.00           C
ATOM   9624  C24 POPEt 295     119.834  25.389  50.878  1.00  0.00           C
ATOM   9627  C25 POPEt 295     119.503  26.798  51.398  1.00  0.00           C
ATOM   9630  C26 POPEt 295     119.294  26.919  52.918  1.00  0.00           C
ATOM   9633  C27 POPEt 295     119.314  28.388  53.398  1.00  0.00           C
ATOM   9636  C28 POPEt 295     119.254  28.528  54.938  1.00  0.00           C
ATOM   9639  C29 POPEt 295     119.285  29.959  55.418  1.00  0.00           C
ATOM   9641 0C21 POPEt 295     119.694  30.398  56.628  1.00  0.00           C
ATOM   9643 1C21 POPEt 295     120.214  29.579  57.798  1.00  0.00           C
ATOM   9646 2C21 POPEt 295     121.094  30.429  58.738  1.00  0.00           C
ATOM   9649 3C21 POPEt 295     121.343  29.788  60.118  1.00  0.00           C
ATOM   9652 4C21 POPEt 295     122.064  30.759  61.078  1.00  0.00           C
ATOM   9655 5C21 POPEt 295     122.274  30.218  62.508  1.00  0.00           C
ATOM   9658 6C21 POPEt 295     121.684  31.119  63.598  1.00  0.00           C
ATOM   9661 7C21 POPEt 295     121.994  30.669  65.028  1.00  0.00           C
ATOM   9664 8C21 POPEt 295     121.294  31.528  66.088  1.00  0.00           C
ATOM   9668  C33 POPEt 295     114.984  26.919  49.358  1.00  0.00           C
ATOM   9671  C34 POPEt 295     115.203  26.588  50.848  1.00  0.00           C
ATOM   9674  C35 POPEt 295     114.023  26.858  51.788  1.00  0.00           C
ATOM   9677  C36 POPEt 295     113.974  28.298  52.308  1.00  0.00           C
ATOM   9680  C37 POPEt 295     112.973  28.449  53.458  1.00  0.00           C
ATOM   9683  C38 POPEt 295     113.044  29.818  54.148  1.00  0.00           C
ATOM   9686  C39 POPEt 295     111.954  30.009  55.218  1.00  0.00           C
ATOM   9689 0C31 POPEt 295     112.194  29.218  56.508  1.00  0.00           C
ATOM   9692 1C31 POPEt 295     110.924  28.538  57.048  1.00  0.00           C
ATOM   9695 2C31 POPEt 295     111.173  27.898  58.408  1.00  0.00           C
ATOM   9698 3C31 POPEt 295     110.084  26.888  58.818  1.00  0.00           C
ATOM   9701 4C31 POPEt 295     110.644  25.878  59.828  1.00  0.00           C
ATOM   9704 5C31 POPEt 295     109.704  24.718  60.148  1.00  0.00           C
ATOM   9707 6C31 POPEt 295     110.424  23.589  60.888  1.00  0.00           C
ATOM   9711  NH3 POPEu 296      52.563 108.358  45.338  1.00  0.00           N
ATOM   9715  C12 POPEu 296      52.563 106.908  44.938  1.00  0.00           C
ATOM   9718  C11 POPEu 296      53.194 106.038  46.028  1.00  0.00           C
ATOM   9721  P   POPEu 296      53.484 103.668  44.858  1.00  0.00           P
ATOM   9722  O13 POPEu 296      52.453 103.348  43.848  1.00  0.00           O
ATOM   9723  O14 POPEu 296      54.763 104.239  44.368  1.00  0.00           O
ATOM   9724  O11 POPEu 296      53.804 102.439  45.798  1.00  0.00           O
ATOM   9725  O12 POPEu 296      52.833 104.678  45.858  1.00  0.00           O
ATOM   9726  C1  POPEu 296      53.204 102.208  47.078  1.00  0.00           C
ATOM   9729  C2  POPEu 296      54.254 102.248  48.248  1.00  0.00           C
ATOM   9731  O21 POPEu 296      53.604 102.299  49.528  1.00  0.00           O
ATOM   9732  C21 POPEu 296      53.214 103.468  50.008  1.00  0.00           C
ATOM   9733  O22 POPEu 296      52.894 104.449  49.348  1.00  0.00           O
ATOM   9734  C22 POPEu 296      53.264 103.419  51.538  1.00  0.00           C
ATOM   9737  C3  POPEu 296      55.364 103.348  48.088  1.00  0.00           C
ATOM   9740  O31 POPEu 296      56.044 103.678  49.318  1.00  0.00           O
ATOM   9741  C31 POPEu 296      56.793 102.719  49.858  1.00  0.00           C
ATOM   9742  O32 POPEu 296      56.983 101.609  49.388  1.00  0.00           O
ATOM   9743  C32 POPEu 296      57.354 103.208  51.198  1.00  0.00           C
ATOM   9746  C23 POPEu 296      53.453 104.818  52.178  1.00  0.00           C
ATOM   9749  C24 POPEu 296      53.474 104.788  53.718  1.00  0.00           C
ATOM   9752  C25 POPEu 296      53.694 106.178  54.338  1.00  0.00           C
ATOM   9755  C26 POPEu 296      53.614 106.199  55.878  1.00  0.00           C
ATOM   9758  C27 POPEu 296      53.503 107.628  56.448  1.00  0.00           C
ATOM   9761  C28 POPEu 296      53.284 107.668  57.978  1.00  0.00           C
ATOM   9764  C29 POPEu 296      52.983 109.069  58.468  1.00  0.00           C
ATOM   9766 0C21 POPEu 296      52.793 109.449  59.748  1.00  0.00           C
ATOM   9768 1C21 POPEu 296      52.824 108.549  60.958  1.00  0.00           C
ATOM   9771 2C21 POPEu 296      53.964 108.878  61.948  1.00  0.00           C
ATOM   9774 3C21 POPEu 296      53.724 110.138  62.798  1.00  0.00           C
ATOM   9777 4C21 POPEu 296      54.934 110.548  63.658  1.00  0.00           C
ATOM   9780 5C21 POPEu 296      55.493 109.449  64.578  1.00  0.00           C
ATOM   9783 6C21 POPEu 296      54.543 109.058  65.718  1.00  0.00           C
ATOM   9786 7C21 POPEu 296      55.144 107.968  66.618  1.00  0.00           C
ATOM   9789 8C21 POPEu 296      54.264 107.598  67.818  1.00  0.00           C
ATOM   9793  C33 POPEu 296      57.563 102.089  52.248  1.00  0.00           C
ATOM   9796  C34 POPEu 296      58.373 102.579  53.468  1.00  0.00           C
ATOM   9799  C35 POPEu 296      57.674 103.668  54.298  1.00  0.00           C
ATOM   9802  C36 POPEu 296      56.784 103.129  55.428  1.00  0.00           C
ATOM   9805  C37 POPEu 296      57.534 103.078  56.768  1.00  0.00           C
ATOM   9808  C38 POPEu 296      56.624 102.689  57.928  1.00  0.00           C
ATOM   9811  C39 POPEu 296      57.374 102.609  59.258  1.00  0.00           C
ATOM   9814 0C31 POPEu 296      56.473 102.108  60.388  1.00  0.00           C
ATOM   9817 1C31 POPEu 296      57.263 101.868  61.678  1.00  0.00           C
ATOM   9820 2C31 POPEu 296      56.403 101.308  62.828  1.00  0.00           C
ATOM   9823 3C31 POPEu 296      55.374 102.318  63.358  1.00  0.00           C
ATOM   9826 4C31 POPEu 296      54.543 101.768  64.518  1.00  0.00           C
ATOM   9829 5C31 POPEu 296      53.493 102.768  65.018  1.00  0.00           C
ATOM   9832 6C31 POPEu 296      52.614 102.238  66.148  1.00  0.00           C
ATOM   9836  NH3 POPEv 297     121.903 106.588  87.718  1.00  0.00           N
ATOM   9840  C12 POPEv 297     123.393 106.289  87.718  1.00  0.00           C
ATOM   9843  C11 POPEv 297     124.174 107.029  86.588  1.00  0.00           C
ATOM   9846  P   POPEv 297     123.234 109.498  86.638  1.00  0.00           P
ATOM   9847  O13 POPEv 297     122.244 109.249  87.698  1.00  0.00           O
ATOM   9848  O14 POPEv 297     123.915 110.799  86.578  1.00  0.00           O
ATOM   9849  O11 POPEv 297     122.703 109.079  85.228  1.00  0.00           O
ATOM   9850  O12 POPEv 297     124.384 108.428  86.828  1.00  0.00           O
ATOM   9851  C1  POPEv 297     122.034 109.969  84.328  1.00  0.00           C
ATOM   9854  C2  POPEv 297     122.164 109.428  82.878  1.00  0.00           C
ATOM   9856  O21 POPEv 297     121.024 109.738  82.048  1.00  0.00           O
ATOM   9857  C21 POPEv 297     120.824 111.019  81.768  1.00  0.00           C
ATOM   9858  O22 POPEv 297     121.364 111.978  82.288  1.00  0.00           O
ATOM   9859  C22 POPEv 297     119.823 111.138  80.608  1.00  0.00           C
ATOM   9862  C3  POPEv 297     122.393 107.878  82.948  1.00  0.00           C
ATOM   9865  O31 POPEv 297     122.034 107.138  81.788  1.00  0.00           O
ATOM   9866  C31 POPEv 297     122.864 107.248  80.758  1.00  0.00           C
ATOM   9867  O32 POPEv 297     123.853 107.959  80.738  1.00  0.00           O
ATOM   9868  C32 POPEv 297     122.253 106.439  79.608  1.00  0.00           C
ATOM   9871  C23 POPEv 297     120.074 110.138  79.448  1.00  0.00           C
ATOM   9874  C24 POPEv 297     118.853 109.939  78.518  1.00  0.00           C
ATOM   9877  C25 POPEv 297     119.114 110.268  77.038  1.00  0.00           C
ATOM   9880  C26 POPEv 297     119.093 111.779  76.768  1.00  0.00           C
ATOM   9883  C27 POPEv 297     119.324 112.148  75.298  1.00  0.00           C
ATOM   9886  C28 POPEv 297     119.574 113.659  75.138  1.00  0.00           C
ATOM   9889  C29 POPEv 297     119.303 114.178  73.748  1.00  0.00           C
ATOM   9891 0C21 POPEv 297     118.184 114.818  73.368  1.00  0.00           C
ATOM   9893 1C21 POPEv 297     116.984 115.098  74.238  1.00  0.00           C
ATOM   9896 2C21 POPEv 297     115.753 114.279  73.818  1.00  0.00           C
ATOM   9899 3C21 POPEv 297     115.954 112.749  73.778  1.00  0.00           C
ATOM   9902 4C21 POPEv 297     114.653 111.998  73.418  1.00  0.00           C
ATOM   9905 5C21 POPEv 297     114.744 110.478  73.278  1.00  0.00           C
ATOM   9908 6C21 POPEv 297     115.763 109.969  72.268  1.00  0.00           C
ATOM   9911 7C21 POPEv 297     115.723 108.449  72.228  1.00  0.00           C
ATOM   9914 8C21 POPEv 297     116.633 107.849  71.158  1.00  0.00           C
ATOM   9918  C33 POPEv 297     122.883 106.678  78.218  1.00  0.00           C
ATOM   9921  C34 POPEv 297     121.844 106.628  77.078  1.00  0.00           C
ATOM   9924  C35 POPEv 297     122.463 106.688  75.678  1.00  0.00           C
ATOM   9927  C36 POPEv 297     123.023 105.329  75.238  1.00  0.00           C
ATOM   9930  C37 POPEv 297     123.324 105.259  73.738  1.00  0.00           C
ATOM   9933  C38 POPEv 297     123.604 103.829  73.288  1.00  0.00           C
ATOM   9936  C39 POPEv 297     123.444 103.628  71.778  1.00  0.00           C
ATOM   9939 0C31 POPEv 297     123.613 102.159  71.368  1.00  0.00           C
ATOM   9942 1C31 POPEv 297     123.204 101.898  69.918  1.00  0.00           C
ATOM   9945 2C31 POPEv 297     123.263 100.419  69.528  1.00  0.00           C
ATOM   9948 3C31 POPEv 297     124.683  99.829  69.538  1.00  0.00           C
ATOM   9951 4C31 POPEv 297     124.694  98.369  69.088  1.00  0.00           C
ATOM   9954 5C31 POPEv 297     126.073  97.709  69.178  1.00  0.00           C
ATOM   9957 6C31 POPEv 297     126.014  96.208  68.848  1.00  0.00           C
ATOM   9961  NH3 POPEw 298      44.594 104.058  83.028  1.00  0.00           N
ATOM   9965  C12 POPEw 298      44.403 103.419  84.368  1.00  0.00           C
ATOM   9968  C11 POPEw 298      45.644 102.648  84.858  1.00  0.00           C
ATOM   9971  P   POPEw 298      44.833 100.298  85.738  1.00  0.00           P
ATOM   9972  O13 POPEw 298      43.453 100.049  86.208  1.00  0.00           O
ATOM   9973  O14 POPEw 298      45.924  99.408  86.208  1.00  0.00           O
ATOM   9974  O11 POPEw 298      44.743 100.179  84.148  1.00  0.00           O
ATOM   9975  O12 POPEw 298      45.243 101.818  85.938  1.00  0.00           O
ATOM   9976  C1  POPEw 298      44.743  98.888  83.528  1.00  0.00           C
ATOM   9979  C2  POPEw 298      46.133  98.568  82.908  1.00  0.00           C
ATOM   9981  O21 POPEw 298      46.434  99.398  81.778  1.00  0.00           O
ATOM   9982  C21 POPEw 298      45.803  99.188  80.638  1.00  0.00           C
ATOM   9983  O22 POPEw 298      44.893  98.398  80.448  1.00  0.00           O
ATOM   9984  C22 POPEw 298      46.383 100.148  79.608  1.00  0.00           C
ATOM   9987  C3  POPEw 298      46.343  97.059  82.608  1.00  0.00           C
ATOM   9990  O31 POPEw 298      47.674  96.858  82.078  1.00  0.00           O
ATOM   9991  C31 POPEw 298      48.083  95.608  82.128  1.00  0.00           C
ATOM   9992  O32 POPEw 298      47.383  94.659  82.458  1.00  0.00           O
ATOM   9993  C32 POPEw 298      49.534  95.529  81.638  1.00  0.00           C
ATOM   9996  C23 POPEw 298      45.753 100.018  78.208  1.00  0.00           C
ATOM   9999  C24 POPEw 298      46.034 101.268  77.388  1.00  0.00           C
ATOM  10002  C25 POPEw 298      45.623 101.119  75.918  1.00  0.00           C
ATOM  10005  C26 POPEw 298      46.184 102.259  75.068  1.00  0.00           C
ATOM  10008  C27 POPEw 298      45.943 102.078  73.568  1.00  0.00           C
ATOM  10011  C28 POPEw 298      46.723 103.139  72.778  1.00  0.00           C
ATOM  10014  C29 POPEw 298      46.543 103.068  71.288  1.00  0.00           C
ATOM  10016 0C21 POPEw 298      47.174 103.898  70.438  1.00  0.00           C
ATOM  10018 1C21 POPEw 298      48.123 104.979  70.888  1.00  0.00           C
ATOM  10021 2C21 POPEw 298      49.354 105.179  69.988  1.00  0.00           C
ATOM  10024 3C21 POPEw 298      49.004 105.708  68.588  1.00  0.00           C
ATOM  10027 4C21 POPEw 298      50.203 106.359  67.898  1.00  0.00           C
ATOM  10030 5C21 POPEw 298      50.004 106.488  66.378  1.00  0.00           C
ATOM  10033 6C21 POPEw 298      51.124 107.269  65.698  1.00  0.00           C
ATOM  10036 7C21 POPEw 298      51.184 107.049  64.178  1.00  0.00           C
ATOM  10039 8C21 POPEw 298      51.784 105.699  63.778  1.00  0.00           C
ATOM  10043  C33 POPEw 298      49.654  94.788  80.288  1.00  0.00           C
ATOM  10046  C34 POPEw 298      50.924  95.209  79.538  1.00  0.00           C
ATOM  10049  C35 POPEw 298      51.174  94.379  78.268  1.00  0.00           C
ATOM  10052  C36 POPEw 298      52.094  93.188  78.538  1.00  0.00           C
ATOM  10055  C37 POPEw 298      52.313  92.318  77.288  1.00  0.00           C
ATOM  10058  C38 POPEw 298      53.113  91.059  77.608  1.00  0.00           C
ATOM  10061  C39 POPEw 298      53.023  89.988  76.498  1.00  0.00           C
ATOM  10064 0C31 POPEw 298      53.913  88.778  76.818  1.00  0.00           C
ATOM  10067 1C31 POPEw 298      53.944  87.709  75.708  1.00  0.00           C
ATOM  10070 2C31 POPEw 298      52.614  86.968  75.558  1.00  0.00           C
ATOM  10073 3C31 POPEw 298      52.463  85.629  76.278  1.00  0.00           C
ATOM  10076 4C31 POPEw 298      50.984  85.209  76.368  1.00  0.00           C
ATOM  10079 5C31 POPEw 298      50.784  83.768  76.858  1.00  0.00           C
ATOM  10082 6C31 POPEw 298      49.343  83.388  77.178  1.00  0.00           C
ATOM  10086  NH3 POPEx 299      72.583 101.538  83.828  1.00  0.00           N
ATOM  10090  C12 POPEx 299      73.483 101.788  84.998  1.00  0.00           C
ATOM  10093  C11 POPEx 299      72.703 102.549  86.078  1.00  0.00           C
ATOM  10096  P   POPEx 299      70.784 104.328  85.598  1.00  0.00           P
ATOM  10097  O13 POPEx 299      70.093 103.678  86.728  1.00  0.00           O
ATOM  10098  O14 POPEx 299      70.873 105.799  85.608  1.00  0.00           O
ATOM  10099  O11 POPEx 299      70.254 103.829  84.188  1.00  0.00           O
ATOM  10100  O12 POPEx 299      72.273 103.789  85.538  1.00  0.00           O
ATOM  10101  C1  POPEx 299      69.163 104.519  83.558  1.00  0.00           C
ATOM  10104  C2  POPEx 299      69.633 105.578  82.508  1.00  0.00           C
ATOM  10106  O21 POPEx 299      68.544 106.378  81.988  1.00  0.00           O
ATOM  10107  C21 POPEx 299      67.663 105.799  81.188  1.00  0.00           C
ATOM  10108  O22 POPEx 299      67.513 104.598  81.028  1.00  0.00           O
ATOM  10109  C22 POPEx 299      66.883 106.868  80.408  1.00  0.00           C
ATOM  10112  C3  POPEx 299      70.444 104.949  81.338  1.00  0.00           C
ATOM  10115  O31 POPEx 299      71.824 104.748  81.708  1.00  0.00           O
ATOM  10116  C31 POPEx 299      72.663 105.708  81.308  1.00  0.00           C
ATOM  10117  O32 POPEx 299      72.404 106.579  80.488  1.00  0.00           O
ATOM  10118  C32 POPEx 299      73.924 105.648  82.168  1.00  0.00           C
ATOM  10121  C23 POPEx 299      67.084 106.739  78.878  1.00  0.00           C
ATOM  10124  C24 POPEx 299      67.324 108.088  78.188  1.00  0.00           C
ATOM  10127  C25 POPEx 299      67.474 107.978  76.668  1.00  0.00           C
ATOM  10130  C26 POPEx 299      67.583 109.338  75.958  1.00  0.00           C
ATOM  10133  C27 POPEx 299      67.663 109.178  74.428  1.00  0.00           C
ATOM  10136  C28 POPEx 299      67.273 110.438  73.638  1.00  0.00           C
ATOM  10139  C29 POPEx 299      68.324 111.529  73.608  1.00  0.00           C
ATOM  10141 0C21 POPEx 299      68.523 112.358  72.568  1.00  0.00           C
ATOM  10143 1C21 POPEx 299      67.693 112.399  71.308  1.00  0.00           C
ATOM  10146 2C21 POPEx 299      67.464 113.808  70.728  1.00  0.00           C
ATOM  10149 3C21 POPEx 299      68.714 114.389  70.048  1.00  0.00           C
ATOM  10152 4C21 POPEx 299      68.424 115.678  69.278  1.00  0.00           C
ATOM  10155 5C21 POPEx 299      69.693 116.229  68.608  1.00  0.00           C
ATOM  10158 6C21 POPEx 299      69.444 117.458  67.738  1.00  0.00           C
ATOM  10161 7C21 POPEx 299      70.753 118.048  67.208  1.00  0.00           C
ATOM  10164 8C21 POPEx 299      70.593 119.298  66.348  1.00  0.00           C
ATOM  10168  C33 POPEx 299      75.264 105.538  81.398  1.00  0.00           C
ATOM  10171  C34 POPEx 299      76.214 106.709  81.698  1.00  0.00           C
ATOM  10174  C35 POPEx 299      75.924 107.948  80.858  1.00  0.00           C
ATOM  10177  C36 POPEx 299      77.053 108.988  80.888  1.00  0.00           C
ATOM  10180  C37 POPEx 299      76.835 110.158  79.908  1.00  0.00           C
ATOM  10183  C38 POPEx 299      78.074 111.038  79.758  1.00  0.00           C
ATOM  10186  C39 POPEx 299      77.973 112.068  78.618  1.00  0.00           C
ATOM  10189 0C31 POPEx 299      77.284 113.379  79.018  1.00  0.00           C
ATOM  10192 1C31 POPEx 299      77.313 114.458  77.918  1.00  0.00           C
ATOM  10195 2C31 POPEx 299      76.794 115.809  78.408  1.00  0.00           C
ATOM  10198 3C31 POPEx 299      77.023 117.038  77.518  1.00  0.00           C
ATOM  10201 4C31 POPEx 299      75.904 117.309  76.498  1.00  0.00           C
ATOM  10204 5C31 POPEx 299      76.004 118.708  75.878  1.00  0.00           C
ATOM  10207 6C31 POPEx 299      74.844 119.079  74.948  1.00  0.00           C
ATOM  10211  NH3 POPEy 300      36.554   6.098  86.758  1.00  0.00           N
ATOM  10215  C12 POPEy 300      37.633   5.138  87.128  1.00  0.00           C
ATOM  10218  C11 POPEy 300      39.043   5.708  86.998  1.00  0.00           C
ATOM  10221  P   POPEy 300      41.484   4.818  87.098  1.00  0.00           P
ATOM  10222  O13 POPEy 300      41.814   6.228  86.738  1.00  0.00           O
ATOM  10223  O14 POPEy 300      42.074   4.308  88.338  1.00  0.00           O
ATOM  10224  O11 POPEy 300      41.993   3.888  85.928  1.00  0.00           O
ATOM  10225  O12 POPEy 300      39.944   4.608  87.068  1.00  0.00           O
ATOM  10226  C1  POPEy 300      42.084   4.278  84.558  1.00  0.00           C
ATOM  10229  C2  POPEy 300      41.304   3.288  83.658  1.00  0.00           C
ATOM  10231  O21 POPEy 300      41.284   3.808  82.318  1.00  0.00           O
ATOM  10232  C21 POPEy 300      42.434   3.878  81.668  1.00  0.00           C
ATOM  10233  O22 POPEy 300      42.793   4.838  81.008  1.00  0.00           O
ATOM  10234  C22 POPEy 300      43.183   2.548  81.688  1.00  0.00           C
ATOM  10237  C3  POPEy 300      39.854   3.098  84.138  1.00  0.00           C
ATOM  10240  O31 POPEy 300      39.124   2.168  83.288  1.00  0.00           O
ATOM  10241  C31 POPEy 300      37.813   2.168  83.608  1.00  0.00           C
ATOM  10242  O32 POPEy 300      37.284   2.968  84.358  1.00  0.00           O
ATOM  10243  C32 POPEy 300      37.124   0.958  82.988  1.00  0.00           C
ATOM  10246  C23 POPEy 300      43.984   2.378  80.388  1.00  0.00           C
ATOM  10249  C24 POPEy 300      43.123   2.438  79.118  1.00  0.00           C
ATOM  10252  C25 POPEy 300      42.294   1.188  78.838  1.00  0.00           C
ATOM  10255  C26 POPEy 300      43.123   0.138  78.098  1.00  0.00           C
ATOM  10258  C27 POPEy 300      42.383  -1.159  77.758  1.00  0.00           C
ATOM  10261  C28 POPEy 300      43.104  -1.999  76.688  1.00  0.00           C
ATOM  10264  C29 POPEy 300      43.004  -1.319  75.348  1.00  0.00           C
ATOM  10266 0C21 POPEy 300      43.993  -1.109  74.458  1.00  0.00           C
ATOM  10268 1C21 POPEy 300      45.424  -1.599  74.528  1.00  0.00           C
ATOM  10271 2C21 POPEy 300      45.914  -2.099  73.158  1.00  0.00           C
ATOM  10274 3C21 POPEy 300      46.154  -0.969  72.138  1.00  0.00           C
ATOM  10277 4C21 POPEy 300      46.304  -1.449  70.678  1.00  0.00           C
ATOM  10280 5C21 POPEy 300      47.563  -2.279  70.388  1.00  0.00           C
ATOM  10283 6C21 POPEy 300      47.813  -2.419  68.878  1.00  0.00           C
ATOM  10286 7C21 POPEy 300      49.133  -3.139  68.548  1.00  0.00           C
ATOM  10289 8C21 POPEy 300      49.413  -3.239  67.038  1.00  0.00           C
ATOM  10293  C33 POPEy 300      35.944   1.348  82.078  1.00  0.00           C
ATOM  10296  C34 POPEy 300      36.363   1.688  80.638  1.00  0.00           C
ATOM  10299  C35 POPEy 300      35.153   1.878  79.718  1.00  0.00           C
ATOM  10302  C36 POPEy 300      35.363   1.808  78.208  1.00  0.00           C
ATOM  10305  C37 POPEy 300      34.004   1.938  77.498  1.00  0.00           C
ATOM  10308  C38 POPEy 300      33.924   1.188  76.168  1.00  0.00           C
ATOM  10311  C39 POPEy 300      34.973   1.698  75.178  1.00  0.00           C
ATOM  10314 0C31 POPEy 300      34.824   1.108  73.778  1.00  0.00           C
ATOM  10317 1C31 POPEy 300      35.703   1.878  72.788  1.00  0.00           C
ATOM  10320 2C31 POPEy 300      35.554   1.408  71.338  1.00  0.00           C
ATOM  10323 3C31 POPEy 300      35.554   2.598  70.358  1.00  0.00           C
ATOM  10326 4C31 POPEy 300      36.854   3.428  70.398  1.00  0.00           C
ATOM  10329 5C31 POPEy 300      36.794   4.628  69.448  1.00  0.00           C
ATOM  10332 6C31 POPEy 300      38.044   5.508  69.488  1.00  0.00           C
ATOM  10336  NH3 POPEz 301      96.863 108.068  83.908  1.00  0.00           N
ATOM  10340  C12 POPEz 301      96.633 107.259  85.158  1.00  0.00           C
ATOM  10343  C11 POPEz 301      96.514 105.769  84.858  1.00  0.00           C
ATOM  10346  P   POPEz 301      95.914 103.929  86.698  1.00  0.00           P
ATOM  10347  O13 POPEz 301      96.703 104.349  87.878  1.00  0.00           O
ATOM  10348  O14 POPEz 301      94.583 103.328  86.918  1.00  0.00           O
ATOM  10349  O11 POPEz 301      96.773 103.038  85.718  1.00  0.00           O
ATOM  10350  O12 POPEz 301      95.653 105.209  85.828  1.00  0.00           O
ATOM  10351  C1  POPEz 301      96.243 102.278  84.628  1.00  0.00           C
ATOM  10354  C2  POPEz 301      96.873 102.749  83.278  1.00  0.00           C
ATOM  10356  O21 POPEz 301      96.094 102.369  82.128  1.00  0.00           O
ATOM  10357  C21 POPEz 301      94.993 103.048  81.908  1.00  0.00           C
ATOM  10358  O22 POPEz 301      94.424 103.778  82.688  1.00  0.00           O
ATOM  10359  C22 POPEz 301      94.634 102.908  80.418  1.00  0.00           C
ATOM  10362  C3  POPEz 301      98.324 102.259  83.058  1.00  0.00           C
ATOM  10365  O31 POPEz 301      98.915 102.968  81.938  1.00  0.00           O
ATOM  10366  C31 POPEz 301      98.664 102.439  80.748  1.00  0.00           C
ATOM  10367  O32 POPEz 301      98.085 101.398  80.518  1.00  0.00           O
ATOM  10368  C32 POPEz 301      99.195 103.398  79.688  1.00  0.00           C
ATOM  10371  C23 POPEz 301      93.915 104.169  79.848  1.00  0.00           C
ATOM  10374  C24 POPEz 301      93.864 104.178  78.318  1.00  0.00           C
ATOM  10377  C25 POPEz 301      95.203 104.559  77.648  1.00  0.00           C
ATOM  10380  C26 POPEz 301      95.445 106.079  77.578  1.00  0.00           C
ATOM  10383  C27 POPEz 301      96.785 106.459  76.918  1.00  0.00           C
ATOM  10386  C28 POPEz 301      96.633 107.668  75.968  1.00  0.00           C
ATOM  10389  C29 POPEz 301      97.913 108.048  75.268  1.00  0.00           C
ATOM  10391 0C21 POPEz 301      98.563 109.228  75.338  1.00  0.00           C
ATOM  10393 1C21 POPEz 301      98.174 110.428  76.148  1.00  0.00           C
ATOM  10396 2C21 POPEz 301      97.043 111.268  75.508  1.00  0.00           C
ATOM  10399 3C21 POPEz 301      97.344 111.768  74.088  1.00  0.00           C
ATOM  10402 4C21 POPEz 301      96.094 112.299  73.358  1.00  0.00           C
ATOM  10405 5C21 POPEz 301      95.305 113.348  74.158  1.00  0.00           C
ATOM  10408 6C21 POPEz 301      94.403 114.209  73.258  1.00  0.00           C
ATOM  10411 7C21 POPEz 301      93.344 114.988  74.048  1.00  0.00           C
ATOM  10414 8C21 POPEz 301      92.624 116.059  73.238  1.00  0.00           C
ATOM  10418  C33 POPEz 301      99.114 102.829  78.258  1.00  0.00           C
ATOM  10421  C34 POPEz 301      99.963 103.659  77.288  1.00  0.00           C
ATOM  10424  C35 POPEz 301     100.063 103.038  75.888  1.00  0.00           C
ATOM  10427  C36 POPEz 301      98.934 103.479  74.948  1.00  0.00           C
ATOM  10430  C37 POPEz 301      99.055 102.849  73.558  1.00  0.00           C
ATOM  10433  C38 POPEz 301      97.994 103.358  72.578  1.00  0.00           C
ATOM  10436  C39 POPEz 301      98.044 102.609  71.238  1.00  0.00           C
ATOM  10439 0C31 POPEz 301      96.943 103.048  70.248  1.00  0.00           C
ATOM  10442 1C31 POPEz 301      96.873 102.189  68.988  1.00  0.00           C
ATOM  10445 2C31 POPEz 301      95.504 102.199  68.298  1.00  0.00           C
ATOM  10448 3C31 POPEz 301      94.993 103.589  67.858  1.00  0.00           C
ATOM  10451 4C31 POPEz 301      95.824 104.228  66.728  1.00  0.00           C
ATOM  10454 5C31 POPEz 301      95.165 105.499  66.178  1.00  0.00           C
ATOM  10457 6C31 POPEz 301      95.973 106.199  65.088  1.00  0.00           C
ATOM  10461  NH3 POPE0 302      95.464  95.909  45.498  1.00  0.00           N
ATOM  10465  C12 POPE0 302      94.564  95.518  46.628  1.00  0.00           C
ATOM  10468  C11 POPE0 302      94.414  93.999  46.658  1.00  0.00           C
ATOM  10471  P   POPE0 302      93.915  92.119  48.428  1.00  0.00           P
ATOM  10472  O13 POPE0 302      92.493  91.739  48.598  1.00  0.00           O
ATOM  10473  O14 POPE0 302      94.694  91.289  47.478  1.00  0.00           O
ATOM  10474  O11 POPE0 302      94.664  92.318  49.808  1.00  0.00           O
ATOM  10475  O12 POPE0 302      93.915  93.608  47.928  1.00  0.00           O
ATOM  10476  C1  POPE0 302      96.073  92.568  49.878  1.00  0.00           C
ATOM  10479  C2  POPE0 302      96.444  94.088  49.808  1.00  0.00           C
ATOM  10481  O21 POPE0 302      97.873  94.268  49.838  1.00  0.00           O
ATOM  10482  C21 POPE0 302      98.244  95.489  49.438  1.00  0.00           C
ATOM  10483  O22 POPE0 302      97.544  96.278  48.828  1.00  0.00           O
ATOM  10484  C22 POPE0 302      99.704  95.718  49.848  1.00  0.00           C
ATOM  10487  C3  POPE0 302      95.744  94.918  50.938  1.00  0.00           C
ATOM  10490  O31 POPE0 302      96.654  95.658  51.788  1.00  0.00           O
ATOM  10491  C31 POPE0 302      97.054  95.268  53.008  1.00  0.00           C
ATOM  10492  O32 POPE0 302      97.684  95.998  53.758  1.00  0.00           O
ATOM  10493  C32 POPE0 302      96.873  93.789  53.338  1.00  0.00           C
ATOM  10496  C23 POPE0 302     100.173  97.178  50.058  1.00  0.00           C
ATOM  10499  C24 POPE0 302     101.654  97.208  50.468  1.00  0.00           C
ATOM  10502  C25 POPE0 302     102.274  98.619  50.548  1.00  0.00           C
ATOM  10505  C26 POPE0 302     101.934  99.398  51.828  1.00  0.00           C
ATOM  10508  C27 POPE0 302     102.493 100.839  51.778  1.00  0.00           C
ATOM  10511  C28 POPE0 302     102.013 101.768  52.908  1.00  0.00           C
ATOM  10514  C29 POPE0 302     102.533 101.398  54.268  1.00  0.00           C
ATOM  10516 0C21 POPE0 302     102.533 102.178  55.368  1.00  0.00           C
ATOM  10518 1C21 POPE0 302     102.054 103.608  55.478  1.00  0.00           C
ATOM  10521 2C21 POPE0 302     102.953 104.398  56.448  1.00  0.00           C
ATOM  10524 3C21 POPE0 302     102.504 105.848  56.708  1.00  0.00           C
ATOM  10527 4C21 POPE0 302     103.414 106.518  57.748  1.00  0.00           C
ATOM  10530 5C21 POPE0 302     102.994 107.959  58.128  1.00  0.00           C
ATOM  10533 6C21 POPE0 302     103.214 108.979  57.008  1.00  0.00           C
ATOM  10536 7C21 POPE0 302     103.104 110.428  57.498  1.00  0.00           C
ATOM  10539 8C21 POPE0 302     103.634 111.448  56.488  1.00  0.00           C
ATOM  10543  C33 POPE0 302      95.494  93.369  53.928  1.00  0.00           C
ATOM  10546  C34 POPE0 302      95.553  92.049  54.698  1.00  0.00           C
ATOM  10549  C35 POPE0 302      94.133  91.558  55.028  1.00  0.00           C
ATOM  10552  C36 POPE0 302      94.055  90.608  56.218  1.00  0.00           C
ATOM  10555  C37 POPE0 302      92.644  90.039  56.428  1.00  0.00           C
ATOM  10558  C38 POPE0 302      92.493  89.228  57.718  1.00  0.00           C
ATOM  10561  C39 POPE0 302      93.004  87.779  57.628  1.00  0.00           C
ATOM  10564 0C31 POPE0 302      92.694  86.949  58.888  1.00  0.00           C
ATOM  10567 1C31 POPE0 302      93.053  85.468  58.708  1.00  0.00           C
ATOM  10570 2C31 POPE0 302      92.433  84.559  59.788  1.00  0.00           C
ATOM  10573 3C31 POPE0 302      92.684  83.068  59.528  1.00  0.00           C
ATOM  10576 4C31 POPE0 302      91.835  82.498  58.378  1.00  0.00           C
ATOM  10579 5C31 POPE0 302      92.453  81.248  57.748  1.00  0.00           C
ATOM  10582 6C31 POPE0 302      91.674  80.788  56.518  1.00  0.00           C
ATOM  10586  NH3 POPE1 303     103.324  17.768  42.278  1.00  0.00           N
ATOM  10590  C12 POPE1 303     103.433  19.228  41.898  1.00  0.00           C
ATOM  10593  C11 POPE1 303     102.113  19.799  41.368  1.00  0.00           C
ATOM  10596  P   POPE1 303      99.963  18.448  41.978  1.00  0.00           P
ATOM  10597  O13 POPE1 303      98.754  18.829  42.718  1.00  0.00           O
ATOM  10598  O14 POPE1 303      99.813  18.179  40.538  1.00  0.00           O
ATOM  10599  O11 POPE1 303     100.693  17.218  42.638  1.00  0.00           O
ATOM  10600  O12 POPE1 303     101.024  19.579  42.268  1.00  0.00           O
ATOM  10601  C1  POPE1 303     100.653  16.948  44.038  1.00  0.00           C
ATOM  10604  C2  POPE1 303      99.424  16.098  44.458  1.00  0.00           C
ATOM  10606  O21 POPE1 303      99.195  16.158  45.888  1.00  0.00           O
ATOM  10607  C21 POPE1 303     100.154  15.648  46.658  1.00  0.00           C
ATOM  10608  O22 POPE1 303     101.164  15.108  46.258  1.00  0.00           O
ATOM  10609  C22 POPE1 303      99.764  15.738  48.128  1.00  0.00           C
ATOM  10612  C3  POPE1 303      99.484  14.638  43.898  1.00  0.00           C
ATOM  10615  O31 POPE1 303      98.393  13.878  44.428  1.00  0.00           O
ATOM  10616  C31 POPE1 303      98.673  12.808  45.138  1.00  0.00           C
ATOM  10617  O32 POPE1 303      99.723  12.218  45.208  1.00  0.00           O
ATOM  10618  C32 POPE1 303      97.354  12.438  45.798  1.00  0.00           C
ATOM  10621  C23 POPE1 303     100.984  15.448  49.038  1.00  0.00           C
ATOM  10624  C24 POPE1 303     100.653  15.398  50.538  1.00  0.00           C
ATOM  10627  C25 POPE1 303     101.894  15.228  51.418  1.00  0.00           C
ATOM  10630  C26 POPE1 303     102.414  13.778  51.468  1.00  0.00           C
ATOM  10633  C27 POPE1 303     103.843  13.669  52.028  1.00  0.00           C
ATOM  10636  C28 POPE1 303     103.983  12.669  53.198  1.00  0.00           C
ATOM  10639  C29 POPE1 303     103.374  13.218  54.458  1.00  0.00           C
ATOM  10641 0C21 POPE1 303     103.953  13.318  55.678  1.00  0.00           C
ATOM  10643 1C21 POPE1 303     105.334  12.858  56.068  1.00  0.00           C
ATOM  10646 2C21 POPE1 303     106.264  14.048  56.368  1.00  0.00           C
ATOM  10649 3C21 POPE1 303     105.903  14.798  57.658  1.00  0.00           C
ATOM  10652 4C21 POPE1 303     106.773  16.048  57.868  1.00  0.00           C
ATOM  10655 5C21 POPE1 303     106.493  16.768  59.198  1.00  0.00           C
ATOM  10658 6C21 POPE1 303     107.363  16.248  60.358  1.00  0.00           C
ATOM  10661 7C21 POPE1 303     107.064  16.968  61.678  1.00  0.00           C
ATOM  10664 8C21 POPE1 303     108.094  16.679  62.768  1.00  0.00           C
ATOM  10668  C33 POPE1 303      97.363  11.238  46.768  1.00  0.00           C
ATOM  10671  C34 POPE1 303      98.164  11.468  48.058  1.00  0.00           C
ATOM  10674  C35 POPE1 303      97.493  12.369  49.118  1.00  0.00           C
ATOM  10677  C36 POPE1 303      98.284  12.348  50.438  1.00  0.00           C
ATOM  10680  C37 POPE1 303      97.654  13.248  51.508  1.00  0.00           C
ATOM  10683  C38 POPE1 303      98.354  13.259  52.878  1.00  0.00           C
ATOM  10686  C39 POPE1 303      97.504  13.968  53.938  1.00  0.00           C
ATOM  10689 0C31 POPE1 303      98.004  13.808  55.388  1.00  0.00           C
ATOM  10692 1C31 POPE1 303      97.183  14.648  56.368  1.00  0.00           C
ATOM  10695 2C31 POPE1 303      97.673  14.628  57.828  1.00  0.00           C
ATOM  10698 3C31 POPE1 303      97.164  13.438  58.638  1.00  0.00           C
ATOM  10701 4C31 POPE1 303      97.733  13.418  60.068  1.00  0.00           C
ATOM  10704 5C31 POPE1 303      97.153  12.289  60.918  1.00  0.00           C
ATOM  10707 6C31 POPE1 303      98.013  11.898  62.118  1.00  0.00           C
ATOM  10711  NH3 POPE2 304       6.124  54.939  85.908  1.00  0.00           N
ATOM  10715  C12 POPE2 304       5.944  53.778  86.828  1.00  0.00           C
ATOM  10718  C11 POPE2 304       4.824  52.868  86.318  1.00  0.00           C
ATOM  10721  P   POPE2 304       3.424  50.839  87.088  1.00  0.00           P
ATOM  10722  O13 POPE2 304       2.764  50.608  88.388  1.00  0.00           O
ATOM  10723  O14 POPE2 304       2.554  51.178  85.938  1.00  0.00           O
ATOM  10724  O11 POPE2 304       4.094  49.459  86.748  1.00  0.00           O
ATOM  10725  O12 POPE2 304       4.644  51.829  87.268  1.00  0.00           O
ATOM  10726  C1  POPE2 304       5.273  49.259  85.978  1.00  0.00           C
ATOM  10729  C2  POPE2 304       4.924  48.538  84.638  1.00  0.00           C
ATOM  10731  O21 POPE2 304       6.034  48.439  83.738  1.00  0.00           O
ATOM  10732  C21 POPE2 304       6.594  49.558  83.308  1.00  0.00           C
ATOM  10733  O22 POPE2 304       6.284  50.699  83.598  1.00  0.00           O
ATOM  10734  C22 POPE2 304       7.714  49.199  82.348  1.00  0.00           C
ATOM  10737  C3  POPE2 304       3.664  49.118  83.938  1.00  0.00           C
ATOM  10740  O31 POPE2 304       3.304  48.419  82.718  1.00  0.00           O
ATOM  10741  C31 POPE2 304       3.604  49.059  81.578  1.00  0.00           C
ATOM  10742  O32 POPE2 304       4.164  50.138  81.508  1.00  0.00           O
ATOM  10743  C32 POPE2 304       3.044  48.339  80.358  1.00  0.00           C
ATOM  10746  C23 POPE2 304       7.194  49.259  80.908  1.00  0.00           C
ATOM  10749  C24 POPE2 304       8.304  49.009  79.888  1.00  0.00           C
ATOM  10752  C25 POPE2 304       7.773  48.939  78.458  1.00  0.00           C
ATOM  10755  C26 POPE2 304       8.793  48.448  77.418  1.00  0.00           C
ATOM  10758  C27 POPE2 304       8.293  48.669  75.978  1.00  0.00           C
ATOM  10761  C28 POPE2 304       8.514  47.458  75.048  1.00  0.00           C
ATOM  10764  C29 POPE2 304       9.973  47.198  74.758  1.00  0.00           C
ATOM  10766 0C21 POPE2 304      10.454  46.618  73.648  1.00  0.00           C
ATOM  10768 1C21 POPE2 304       9.674  46.108  72.458  1.00  0.00           C
ATOM  10771 2C21 POPE2 304      10.203  46.678  71.128  1.00  0.00           C
ATOM  10774 3C21 POPE2 304       9.724  45.849  69.928  1.00  0.00           C
ATOM  10777 4C21 POPE2 304      10.123  46.429  68.568  1.00  0.00           C
ATOM  10780 5C21 POPE2 304      11.624  46.738  68.448  1.00  0.00           C
ATOM  10783 6C21 POPE2 304      12.113  46.819  66.998  1.00  0.00           C
ATOM  10786 7C21 POPE2 304      13.644  46.909  66.878  1.00  0.00           C
ATOM  10789 8C21 POPE2 304      14.144  46.928  65.438  1.00  0.00           C
ATOM  10793  C33 POPE2 304       4.023  48.339  79.158  1.00  0.00           C
ATOM  10796  C34 POPE2 304       3.384  47.918  77.828  1.00  0.00           C
ATOM  10799  C35 POPE2 304       4.454  47.628  76.758  1.00  0.00           C
ATOM  10802  C36 POPE2 304       3.944  47.038  75.438  1.00  0.00           C
ATOM  10805  C37 POPE2 304       5.114  46.709  74.508  1.00  0.00           C
ATOM  10808  C38 POPE2 304       4.773  45.818  73.298  1.00  0.00           C
ATOM  10811  C39 POPE2 304       3.854  46.478  72.268  1.00  0.00           C
ATOM  10814 0C31 POPE2 304       3.584  45.548  71.068  1.00  0.00           C
ATOM  10817 1C31 POPE2 304       2.634  46.189  70.048  1.00  0.00           C
ATOM  10820 2C31 POPE2 304       2.114  45.179  69.008  1.00  0.00           C
ATOM  10823 3C31 POPE2 304       1.104  45.779  68.028  1.00  0.00           C
ATOM  10826 4C31 POPE2 304       1.754  46.569  66.888  1.00  0.00           C
ATOM  10829 5C31 POPE2 304       0.794  46.798  65.708  1.00  0.00           C
ATOM  10832 6C31 POPE2 304       1.514  47.229  64.428  1.00  0.00           C
ATOM  10836  NH3 POPE3 305      21.794  81.619  87.608  1.00  0.00           N
ATOM  10840  C12 POPE3 305      22.194  80.799  88.808  1.00  0.00           C
ATOM  10843  C11 POPE3 305      23.563  80.128  88.658  1.00  0.00           C
ATOM  10846  P   POPE3 305      23.174  78.168  90.398  1.00  0.00           P
ATOM  10847  O13 POPE3 305      24.074  77.159  90.978  1.00  0.00           O
ATOM  10848  O14 POPE3 305      22.024  78.608  91.248  1.00  0.00           O
ATOM  10849  O11 POPE3 305      22.524  77.608  89.078  1.00  0.00           O
ATOM  10850  O12 POPE3 305      23.944  79.439  89.868  1.00  0.00           O
ATOM  10851  C1  POPE3 305      23.083  76.479  88.398  1.00  0.00           C
ATOM  10854  C2  POPE3 305      22.224  76.128  87.158  1.00  0.00           C
ATOM  10856  O21 POPE3 305      22.854  75.028  86.448  1.00  0.00           O
ATOM  10857  C21 POPE3 305      22.024  74.339  85.668  1.00  0.00           C
ATOM  10858  O22 POPE3 305      20.814  74.458  85.628  1.00  0.00           O
ATOM  10859  C22 POPE3 305      22.814  73.409  84.758  1.00  0.00           C
ATOM  10862  C3  POPE3 305      22.024  77.358  86.228  1.00  0.00           C
ATOM  10865  O31 POPE3 305      20.914  77.159  85.338  1.00  0.00           O
ATOM  10866  C31 POPE3 305      20.954  77.349  84.008  1.00  0.00           C
ATOM  10867  O32 POPE3 305      20.063  76.949  83.268  1.00  0.00           O
ATOM  10868  C32 POPE3 305      22.224  78.058  83.528  1.00  0.00           C
ATOM  10871  C23 POPE3 305      22.934  73.998  83.338  1.00  0.00           C
ATOM  10874  C24 POPE3 305      23.544  73.019  82.318  1.00  0.00           C
ATOM  10877  C25 POPE3 305      25.063  72.848  82.458  1.00  0.00           C
ATOM  10880  C26 POPE3 305      25.653  71.909  81.388  1.00  0.00           C
ATOM  10883  C27 POPE3 305      27.094  72.259  81.008  1.00  0.00           C
ATOM  10886  C28 POPE3 305      27.803  71.169  80.178  1.00  0.00           C
ATOM  10889  C29 POPE3 305      28.083  69.908  80.958  1.00  0.00           C
ATOM  10891 0C21 POPE3 305      28.893  68.918  80.558  1.00  0.00           C
ATOM  10893 1C21 POPE3 305      29.583  68.869  79.218  1.00  0.00           C
ATOM  10896 2C21 POPE3 305      30.104  67.458  78.868  1.00  0.00           C
ATOM  10899 3C21 POPE3 305      31.474  67.108  79.488  1.00  0.00           C
ATOM  10902 4C21 POPE3 305      32.214  66.009  78.718  1.00  0.00           C
ATOM  10905 5C21 POPE3 305      31.564  64.619  78.748  1.00  0.00           C
ATOM  10908 6C21 POPE3 305      31.804  63.848  80.058  1.00  0.00           C
ATOM  10911 7C21 POPE3 305      31.184  62.448  80.018  1.00  0.00           C
ATOM  10914 8C21 POPE3 305      32.074  61.388  79.368  1.00  0.00           C
ATOM  10918  C33 POPE3 305      22.153  78.739  82.138  1.00  0.00           C
ATOM  10921  C34 POPE3 305      23.554  78.788  81.528  1.00  0.00           C
ATOM  10924  C35 POPE3 305      23.834  79.898  80.518  1.00  0.00           C
ATOM  10927  C36 POPE3 305      23.474  79.529  79.078  1.00  0.00           C
ATOM  10930  C37 POPE3 305      24.313  80.338  78.088  1.00  0.00           C
ATOM  10933  C38 POPE3 305      23.983  80.058  76.618  1.00  0.00           C
ATOM  10936  C39 POPE3 305      24.403  81.208  75.698  1.00  0.00           C
ATOM  10939 0C31 POPE3 305      23.414  82.378  75.798  1.00  0.00           C
ATOM  10942 1C31 POPE3 305      23.854  83.608  75.018  1.00  0.00           C
ATOM  10945 2C31 POPE3 305      22.684  84.559  74.698  1.00  0.00           C
ATOM  10948 3C31 POPE3 305      21.753  83.988  73.618  1.00  0.00           C
ATOM  10951 4C31 POPE3 305      20.774  85.028  73.088  1.00  0.00           C
ATOM  10954 5C31 POPE3 305      20.124  84.608  71.768  1.00  0.00           C
ATOM  10957 6C31 POPE3 305      19.403  85.748  71.058  1.00  0.00           C
ATOM  10961  NH3 POPE4 306     112.423  51.979  86.438  1.00  0.00           N
ATOM  10965  C12 POPE4 306     112.644  51.639  87.888  1.00  0.00           C
ATOM  10968  C11 POPE4 306     113.314  52.809  88.628  1.00  0.00           C
ATOM  10971  P   POPE4 306     115.324  53.199  90.268  1.00  0.00           P
ATOM  10972  O13 POPE4 306     115.413  54.498  89.548  1.00  0.00           O
ATOM  10973  O14 POPE4 306     115.033  53.218  91.708  1.00  0.00           O
ATOM  10974  O11 POPE4 306     116.684  52.419  89.988  1.00  0.00           O
ATOM  10975  O12 POPE4 306     114.263  52.288  89.558  1.00  0.00           O
ATOM  10976  C1  POPE4 306     116.854  51.678  88.758  1.00  0.00           C
ATOM  10979  C2  POPE4 306     117.183  52.598  87.528  1.00  0.00           C
ATOM  10981  O21 POPE4 306     117.334  51.819  86.328  1.00  0.00           O
ATOM  10982  C21 POPE4 306     116.243  51.468  85.678  1.00  0.00           C
ATOM  10983  O22 POPE4 306     115.103  51.478  86.118  1.00  0.00           O
ATOM  10984  C22 POPE4 306     116.584  51.208  84.208  1.00  0.00           C
ATOM  10987  C3  POPE4 306     118.494  53.428  87.748  1.00  0.00           C
ATOM  10990  O31 POPE4 306     119.273  53.619  86.528  1.00  0.00           O
ATOM  10991  C31 POPE4 306     118.964  54.708  85.828  1.00  0.00           C
ATOM  10992  O32 POPE4 306     118.144  55.548  86.168  1.00  0.00           O
ATOM  10993  C32 POPE4 306     119.823  54.788  84.548  1.00  0.00           C
ATOM  10996  C23 POPE4 306     115.394  51.388  83.238  1.00  0.00           C
ATOM  10999  C24 POPE4 306     115.814  51.839  81.818  1.00  0.00           C
ATOM  11002  C25 POPE4 306     115.535  53.339  81.598  1.00  0.00           C
ATOM  11005  C26 POPE4 306     115.634  53.829  80.138  1.00  0.00           C
ATOM  11008  C27 POPE4 306     114.324  54.479  79.668  1.00  0.00           C
ATOM  11011  C28 POPE4 306     114.443  55.529  78.538  1.00  0.00           C
ATOM  11014  C29 POPE4 306     113.274  56.489  78.548  1.00  0.00           C
ATOM  11016 0C21 POPE4 306     112.563  56.949  77.498  1.00  0.00           C
ATOM  11018 1C21 POPE4 306     112.773  56.639  76.038  1.00  0.00           C
ATOM  11021 2C21 POPE4 306     111.474  56.329  75.278  1.00  0.00           C
ATOM  11024 3C21 POPE4 306     111.714  56.218  73.758  1.00  0.00           C
ATOM  11027 4C21 POPE4 306     110.445  55.988  72.928  1.00  0.00           C
ATOM  11030 5C21 POPE4 306     109.974  54.529  72.898  1.00  0.00           C
ATOM  11033 6C21 POPE4 306     108.783  54.308  71.948  1.00  0.00           C
ATOM  11036 7C21 POPE4 306     108.433  52.829  71.738  1.00  0.00           C
ATOM  11039 8C21 POPE4 306     107.253  52.619  70.798  1.00  0.00           C
ATOM  11043  C33 POPE4 306     119.513  53.738  83.438  1.00  0.00           C
ATOM  11046  C34 POPE4 306     120.523  53.848  82.268  1.00  0.00           C
ATOM  11049  C35 POPE4 306     120.233  52.949  81.038  1.00  0.00           C
ATOM  11052  C36 POPE4 306     119.443  53.638  79.918  1.00  0.00           C
ATOM  11055  C37 POPE4 306     119.154  52.718  78.708  1.00  0.00           C
ATOM  11058  C38 POPE4 306     118.414  53.458  77.578  1.00  0.00           C
ATOM  11061  C39 POPE4 306     117.924  52.588  76.408  1.00  0.00           C
ATOM  11064 0C31 POPE4 306     118.974  52.439  75.298  1.00  0.00           C
ATOM  11067 1C31 POPE4 306     118.414  51.748  74.038  1.00  0.00           C
ATOM  11070 2C31 POPE4 306     119.503  51.418  73.008  1.00  0.00           C
ATOM  11073 3C31 POPE4 306     120.014  52.619  72.208  1.00  0.00           C
ATOM  11076 4C31 POPE4 306     121.213  52.238  71.338  1.00  0.00           C
ATOM  11079 5C31 POPE4 306     121.714  53.378  70.438  1.00  0.00           C
ATOM  11082 6C31 POPE4 306     122.953  52.978  69.628  1.00  0.00           C
ATOM  11086  NH3 POPE5 307      65.293  88.018  86.288  1.00  0.00           N
ATOM  11090  C12 POPE5 307      64.194  87.509  87.168  1.00  0.00           C
ATOM  11093  C11 POPE5 307      62.913  88.328  87.048  1.00  0.00           C
ATOM  11096  P   POPE5 307      61.964  90.639  87.758  1.00  0.00           P
ATOM  11097  O13 POPE5 307      60.634  89.979  87.788  1.00  0.00           O
ATOM  11098  O14 POPE5 307      62.263  91.658  88.778  1.00  0.00           O
ATOM  11099  O11 POPE5 307      62.274  91.199  86.308  1.00  0.00           O
ATOM  11100  O12 POPE5 307      63.083  89.529  87.808  1.00  0.00           O
ATOM  11101  C1  POPE5 307      61.374  91.588  85.278  1.00  0.00           C
ATOM  11104  C2  POPE5 307      62.024  91.329  83.878  1.00  0.00           C
ATOM  11106  O21 POPE5 307      61.354  92.059  82.828  1.00  0.00           O
ATOM  11107  C21 POPE5 307      62.174  92.749  82.028  1.00  0.00           C
ATOM  11108  O22 POPE5 307      63.303  93.099  82.328  1.00  0.00           O
ATOM  11109  C22 POPE5 307      61.484  93.088  80.708  1.00  0.00           C
ATOM  11112  C3  POPE5 307      62.063  89.809  83.518  1.00  0.00           C
ATOM  11115  O31 POPE5 307      61.863  89.529  82.118  1.00  0.00           O
ATOM  11116  C31 POPE5 307      62.843  89.389  81.208  1.00  0.00           C
ATOM  11117  O32 POPE5 307      62.644  88.999  80.068  1.00  0.00           O
ATOM  11118  C32 POPE5 307      64.243  89.818  81.698  1.00  0.00           C
ATOM  11121  C23 POPE5 307      62.463  93.178  79.508  1.00  0.00           C
ATOM  11124  C24 POPE5 307      62.014  94.198  78.458  1.00  0.00           C
ATOM  11127  C25 POPE5 307      63.064  94.458  77.368  1.00  0.00           C
ATOM  11130  C26 POPE5 307      62.973  93.488  76.178  1.00  0.00           C
ATOM  11133  C27 POPE5 307      64.273  93.458  75.358  1.00  0.00           C
ATOM  11136  C28 POPE5 307      64.194  92.589  74.088  1.00  0.00           C
ATOM  11139  C29 POPE5 307      63.424  93.258  72.968  1.00  0.00           C
ATOM  11141 0C21 POPE5 307      63.964  93.748  71.838  1.00  0.00           C
ATOM  11143 1C21 POPE5 307      65.434  93.719  71.508  1.00  0.00           C
ATOM  11146 2C21 POPE5 307      65.843  94.598  70.318  1.00  0.00           C
ATOM  11149 3C21 POPE5 307      65.724  96.108  70.568  1.00  0.00           C
ATOM  11152 4C21 POPE5 307      66.523  96.908  69.528  1.00  0.00           C
ATOM  11155 5C21 POPE5 307      66.534  98.419  69.778  1.00  0.00           C
ATOM  11158 6C21 POPE5 307      67.934  99.029  69.578  1.00  0.00           C
ATOM  11161 7C21 POPE5 307      67.944 100.559  69.638  1.00  0.00           C
ATOM  11164 8C21 POPE5 307      69.354 101.138  69.538  1.00  0.00           C
ATOM  11168  C33 POPE5 307      65.133  90.408  80.578  1.00  0.00           C
ATOM  11171  C34 POPE5 307      66.434  90.998  81.138  1.00  0.00           C
ATOM  11174  C35 POPE5 307      67.364  91.678  80.118  1.00  0.00           C
ATOM  11177  C36 POPE5 307      67.883  90.788  78.968  1.00  0.00           C
ATOM  11180  C37 POPE5 307      67.003  90.828  77.718  1.00  0.00           C
ATOM  11183  C38 POPE5 307      67.653  90.148  76.498  1.00  0.00           C
ATOM  11186  C39 POPE5 307      68.364  91.119  75.548  1.00  0.00           C
ATOM  11189 0C31 POPE5 307      68.243  90.688  74.078  1.00  0.00           C
ATOM  11192 1C31 POPE5 307      68.894  91.678  73.108  1.00  0.00           C
ATOM  11195 2C31 POPE5 307      68.563  91.378  71.648  1.00  0.00           C
ATOM  11198 3C31 POPE5 307      69.163  92.399  70.668  1.00  0.00           C
ATOM  11201 4C31 POPE5 307      68.594  92.259  69.248  1.00  0.00           C
ATOM  11204 5C31 POPE5 307      69.343  93.099  68.198  1.00  0.00           C
ATOM  11207 6C31 POPE5 307      68.724  92.968  66.798  1.00  0.00           C
ATOM  11211  NH3 POPE6 308      50.473  43.128  48.808  1.00  0.00           N
ATOM  11215  C12 POPE6 308      50.894  43.648  50.158  1.00  0.00           C
ATOM  11218  C11 POPE6 308      52.094  44.599  50.018  1.00  0.00           C
ATOM  11221  P   POPE6 308      54.124  44.858  51.698  1.00  0.00           P
ATOM  11222  O13 POPE6 308      54.124  44.529  53.128  1.00  0.00           O
ATOM  11223  O14 POPE6 308      54.794  43.898  50.788  1.00  0.00           O
ATOM  11224  O11 POPE6 308      54.724  46.329  51.438  1.00  0.00           O
ATOM  11225  O12 POPE6 308      52.604  44.958  51.298  1.00  0.00           O
ATOM  11226  C1  POPE6 308      55.964  46.418  50.718  1.00  0.00           C
ATOM  11229  C2  POPE6 308      56.473  47.879  50.468  1.00  0.00           C
ATOM  11231  O21 POPE6 308      57.793  48.099  50.998  1.00  0.00           O
ATOM  11232  C21 POPE6 308      57.883  48.409  52.298  1.00  0.00           C
ATOM  11233  O22 POPE6 308      56.993  48.358  53.108  1.00  0.00           O
ATOM  11234  C22 POPE6 308      59.343  48.768  52.598  1.00  0.00           C
ATOM  11237  C3  POPE6 308      55.444  49.009  50.778  1.00  0.00           C
ATOM  11240  O31 POPE6 308      55.953  50.268  50.288  1.00  0.00           O
ATOM  11241  C31 POPE6 308      55.914  51.288  51.138  1.00  0.00           C
ATOM  11242  O32 POPE6 308      56.833  51.618  51.868  1.00  0.00           O
ATOM  11243  C32 POPE6 308      54.574  51.998  50.958  1.00  0.00           C
ATOM  11246  C23 POPE6 308      59.473  49.698  53.818  1.00  0.00           C
ATOM  11249  C24 POPE6 308      60.714  49.398  54.678  1.00  0.00           C
ATOM  11252  C25 POPE6 308      60.403  49.549  56.168  1.00  0.00           C
ATOM  11255  C26 POPE6 308      61.534  49.118  57.098  1.00  0.00           C
ATOM  11258  C27 POPE6 308      60.984  48.599  58.438  1.00  0.00           C
ATOM  11261  C28 POPE6 308      62.043  48.058  59.398  1.00  0.00           C
ATOM  11264  C29 POPE6 308      62.714  49.129  60.218  1.00  0.00           C
ATOM  11266 0C21 POPE6 308      62.333  49.498  61.458  1.00  0.00           C
ATOM  11268 1C21 POPE6 308      61.133  48.958  62.208  1.00  0.00           C
ATOM  11271 2C21 POPE6 308      61.453  47.739  63.088  1.00  0.00           C
ATOM  11274 3C21 POPE6 308      62.294  48.089  64.318  1.00  0.00           C
ATOM  11277 4C21 POPE6 308      62.653  46.868  65.168  1.00  0.00           C
ATOM  11280 5C21 POPE6 308      63.344  47.259  66.488  1.00  0.00           C
ATOM  11283 6C21 POPE6 308      64.023  46.079  67.198  1.00  0.00           C
ATOM  11286 7C21 POPE6 308      64.584  46.478  68.568  1.00  0.00           C
ATOM  11289 8C21 POPE6 308      65.424  45.389  69.238  1.00  0.00           C
ATOM  11293  C33 POPE6 308      54.163  52.879  52.158  1.00  0.00           C
ATOM  11296  C34 POPE6 308      53.874  52.058  53.428  1.00  0.00           C
ATOM  11299  C35 POPE6 308      54.904  52.318  54.538  1.00  0.00           C
ATOM  11302  C36 POPE6 308      54.703  51.458  55.788  1.00  0.00           C
ATOM  11305  C37 POPE6 308      55.733  51.748  56.898  1.00  0.00           C
ATOM  11308  C38 POPE6 308      55.604  53.128  57.548  1.00  0.00           C
ATOM  11311  C39 POPE6 308      54.683  53.159  58.788  1.00  0.00           C
ATOM  11314 0C31 POPE6 308      54.654  54.549  59.438  1.00  0.00           C
ATOM  11317 1C31 POPE6 308      53.843  54.628  60.738  1.00  0.00           C
ATOM  11320 2C31 POPE6 308      54.054  55.939  61.518  1.00  0.00           C
ATOM  11323 3C31 POPE6 308      53.703  57.229  60.768  1.00  0.00           C
ATOM  11326 4C31 POPE6 308      52.214  57.349  60.398  1.00  0.00           C
ATOM  11329 5C31 POPE6 308      51.854  58.698  59.768  1.00  0.00           C
ATOM  11332 6C31 POPE6 308      50.343  58.898  59.568  1.00  0.00           C
ATOM  11336  NH3 POPE7 309      70.133 122.968  86.848  1.00  0.00           N
ATOM  11340  C12 POPE7 309      68.734 123.398  87.238  1.00  0.00           C
ATOM  11343  C11 POPE7 309      68.413 124.858  86.828  1.00  0.00           C
ATOM  11346  P   POPE7 309      70.674 126.199  87.158  1.00  0.00           P
ATOM  11347  O13 POPE7 309      70.813 127.648  86.878  1.00  0.00           O
ATOM  11348  O14 POPE7 309      71.413 125.568  88.278  1.00  0.00           O
ATOM  11349  O11 POPE7 309      70.843 125.369  85.838  1.00  0.00           O
ATOM  11350  O12 POPE7 309      69.184 125.858  87.498  1.00  0.00           O
ATOM  11351  C1  POPE7 309      70.943 126.019  84.558  1.00  0.00           C
ATOM  11354  C2  POPE7 309      72.303 125.658  83.928  1.00  0.00           C
ATOM  11356  O21 POPE7 309      72.243 125.848  82.508  1.00  0.00           O
ATOM  11357  C21 POPE7 309      72.154 127.098  82.078  1.00  0.00           C
ATOM  11358  O22 POPE7 309      72.434 128.108  82.708  1.00  0.00           O
ATOM  11359  C22 POPE7 309      71.554 126.989  80.678  1.00  0.00           C
ATOM  11362  C3  POPE7 309      72.574 124.158  84.238  1.00  0.00           C
ATOM  11365  O31 POPE7 309      71.434 123.358  83.858  1.00  0.00           O
ATOM  11366  C31 POPE7 309      71.543 122.738  82.688  1.00  0.00           C
ATOM  11367  O32 POPE7 309      72.544 122.709  81.998  1.00  0.00           O
ATOM  11368  C32 POPE7 309      70.203 122.038  82.398  1.00  0.00           C
ATOM  11371  C23 POPE7 309      71.023 128.288  80.048  1.00  0.00           C
ATOM  11374  C24 POPE7 309      69.953 128.009  78.978  1.00  0.00           C
ATOM  11377  C25 POPE7 309      70.514 127.248  77.758  1.00  0.00           C
ATOM  11380  C26 POPE7 309      69.503 127.038  76.618  1.00  0.00           C
ATOM  11383  C27 POPE7 309      68.984 128.339  75.978  1.00  0.00           C
ATOM  11386  C28 POPE7 309      68.074 128.108  74.748  1.00  0.00           C
ATOM  11389  C29 POPE7 309      68.843 127.488  73.608  1.00  0.00           C
ATOM  11391 0C21 POPE7 309      69.104 128.048  72.408  1.00  0.00           C
ATOM  11393 1C21 POPE7 309      68.633 129.385  71.918  1.00  0.00           C
ATOM  11396 2C21 POPE7 309      68.513 129.415  70.378  1.00  0.00           C
ATOM  11399 3C21 POPE7 309      69.873 129.405  69.668  1.00  0.00           C
ATOM  11402 4C21 POPE7 309      69.784 129.216  68.148  1.00  0.00           C
ATOM  11405 5C21 POPE7 309      71.163 128.988  67.528  1.00  0.00           C
ATOM  11408 6C21 POPE7 309      71.123 128.829  65.998  1.00  0.00           C
ATOM  11411 7C21 POPE7 309      72.513 128.619  65.398  1.00  0.00           C
ATOM  11414 8C21 POPE7 309      72.513 128.428  63.878  1.00  0.00           C
ATOM  11418  C33 POPE7 309      69.813 121.928  80.898  1.00  0.00           C
ATOM  11421  C34 POPE7 309      68.924 123.059  80.358  1.00  0.00           C
ATOM  11424  C35 POPE7 309      68.633 122.808  78.868  1.00  0.00           C
ATOM  11427  C36 POPE7 309      67.624 123.719  78.158  1.00  0.00           C
ATOM  11430  C37 POPE7 309      67.333 123.158  76.748  1.00  0.00           C
ATOM  11433  C38 POPE7 309      66.714 124.109  75.708  1.00  0.00           C
ATOM  11436  C39 POPE7 309      66.674 123.449  74.318  1.00  0.00           C
ATOM  11439 0C31 POPE7 309      66.413 124.408  73.158  1.00  0.00           C
ATOM  11442 1C31 POPE7 309      66.993 123.918  71.808  1.00  0.00           C
ATOM  11445 2C31 POPE7 309      65.943 123.458  70.778  1.00  0.00           C
ATOM  11448 3C31 POPE7 309      65.193 122.169  71.128  1.00  0.00           C
ATOM  11451 4C31 POPE7 309      65.834 120.898  70.558  1.00  0.00           C
ATOM  11454 5C31 POPE7 309      64.894 119.678  70.648  1.00  0.00           C
ATOM  11457 6C31 POPE7 309      65.444 118.419  69.968  1.00  0.00           C
ATOM  11461  NH3 POPE8 310     100.394 125.998  39.958  1.00  0.00           N
ATOM  11465  C12 POPE8 310     100.804 126.728  38.718  1.00  0.00           C
ATOM  11468  C11 POPE8 310     102.313 126.529  38.448  1.00  0.00           C
ATOM  11471  P   POPE8 310     103.683 124.809  39.888  1.00  0.00           P
ATOM  11472  O13 POPE8 310     103.473 123.409  40.318  1.00  0.00           O
ATOM  11473  O14 POPE8 310     105.093 125.198  39.598  1.00  0.00           O
ATOM  11474  O11 POPE8 310     103.074 125.758  40.988  1.00  0.00           O
ATOM  11475  O12 POPE8 310     102.743 125.168  38.678  1.00  0.00           O
ATOM  11476  C1  POPE8 310     103.293 125.559  42.378  1.00  0.00           C
ATOM  11479  C2  POPE8 310     104.583 126.229  42.898  1.00  0.00           C
ATOM  11481  O21 POPE8 310     104.513 126.079  44.338  1.00  0.00           O
ATOM  11482  C21 POPE8 310     105.674 126.059  44.978  1.00  0.00           C
ATOM  11483  O22 POPE8 310     106.773 126.208  44.468  1.00  0.00           O
ATOM  11484  C22 POPE8 310     105.453 125.708  46.458  1.00  0.00           C
ATOM  11487  C3  POPE8 310     104.683 127.719  42.438  1.00  0.00           C
ATOM  11490  O31 POPE8 310     105.874 128.398  42.868  1.00  0.00           O
ATOM  11491  C31 POPE8 310     107.013 128.048  42.288  1.00  0.00           C
ATOM  11492  O32 POPE8 310     107.153 127.218  41.398  1.00  0.00           O
ATOM  11493  C32 POPE8 310     108.164 128.798  42.948  1.00  0.00           C
ATOM  11496  C23 POPE8 310     106.054 126.739  47.448  1.00  0.00           C
ATOM  11499  C24 POPE8 310     106.514 126.089  48.758  1.00  0.00           C
ATOM  11502  C25 POPE8 310     107.153 127.119  49.708  1.00  0.00           C
ATOM  11505  C26 POPE8 310     107.703 126.548  51.018  1.00  0.00           C
ATOM  11508  C27 POPE8 310     108.414 127.638  51.848  1.00  0.00           C
ATOM  11511  C28 POPE8 310     108.683 127.278  53.318  1.00  0.00           C
ATOM  11514  C29 POPE8 310     109.863 126.359  53.498  1.00  0.00           C
ATOM  11516 0C21 POPE8 310     110.144 125.658  54.608  1.00  0.00           C
ATOM  11518 1C21 POPE8 310     109.335 125.618  55.878  1.00  0.00           C
ATOM  11521 2C21 POPE8 310     109.254 124.178  56.408  1.00  0.00           C
ATOM  11524 3C21 POPE8 310     108.464 124.048  57.728  1.00  0.00           C
ATOM  11527 4C21 POPE8 310     108.354 122.579  58.158  1.00  0.00           C
ATOM  11530 5C21 POPE8 310     107.624 122.378  59.488  1.00  0.00           C
ATOM  11533 6C21 POPE8 310     107.525 120.888  59.828  1.00  0.00           C
ATOM  11536 7C21 POPE8 310     106.954 120.618  61.228  1.00  0.00           C
ATOM  11539 8C21 POPE8 310     106.763 119.119  61.478  1.00  0.00           C
ATOM  11543  C33 POPE8 310     109.484 128.589  42.178  1.00  0.00           C
ATOM  11546  C34 POPE8 310     110.693 129.316  42.788  1.00  0.00           C
ATOM  11549  C35 POPE8 310     111.444 128.538  43.888  1.00  0.00           C
ATOM  11552  C36 POPE8 310     110.693 128.509  45.228  1.00  0.00           C
ATOM  11555  C37 POPE8 310     111.604 128.479  46.468  1.00  0.00           C
ATOM  11558  C38 POPE8 310     110.914 129.139  47.668  1.00  0.00           C
ATOM  11561  C39 POPE8 310     111.763 129.165  48.948  1.00  0.00           C
ATOM  11564 0C31 POPE8 310     111.173 130.095  50.018  1.00  0.00           C
ATOM  11567 1C31 POPE8 310     112.024 130.156  51.298  1.00  0.00           C
ATOM  11570 2C31 POPE8 310     111.563 131.255  52.258  1.00  0.00           C
ATOM  11573 3C31 POPE8 310     112.603 131.576  53.348  1.00  0.00           C
ATOM  11576 4C31 POPE8 310     112.584 130.615  54.548  1.00  0.00           C
ATOM  11579 5C31 POPE8 310     113.743 130.885  55.508  1.00  0.00           C
ATOM  11582 6C31 POPE8 310     113.573 130.225  56.868  1.00  0.00           C
ATOM  11586  NH3 POPE9 311      63.014  48.708  88.088  1.00  0.00           N
ATOM  11590  C12 POPE9 311      63.083  50.079  87.498  1.00  0.00           C
ATOM  11593  C11 POPE9 311      63.034  51.119  88.618  1.00  0.00           C
ATOM  11596  P   POPE9 311      63.223  53.669  89.018  1.00  0.00           P
ATOM  11597  O13 POPE9 311      62.034  54.519  89.208  1.00  0.00           O
ATOM  11598  O14 POPE9 311      63.883  53.199  90.248  1.00  0.00           O
ATOM  11599  O11 POPE9 311      64.273  54.449  88.088  1.00  0.00           O
ATOM  11600  O12 POPE9 311      62.894  52.439  88.078  1.00  0.00           O
ATOM  11601  C1  POPE9 311      63.864  54.869  86.768  1.00  0.00           C
ATOM  11604  C2  POPE9 311      64.754  54.288  85.618  1.00  0.00           C
ATOM  11606  O21 POPE9 311      64.313  54.858  84.368  1.00  0.00           O
ATOM  11607  C21 POPE9 311      65.243  54.958  83.428  1.00  0.00           C
ATOM  11608  O22 POPE9 311      66.443  54.979  83.618  1.00  0.00           O
ATOM  11609  C22 POPE9 311      64.563  54.988  82.058  1.00  0.00           C
ATOM  11612  C3  POPE9 311      64.654  52.739  85.528  1.00  0.00           C
ATOM  11615  O31 POPE9 311      65.383  52.198  84.398  1.00  0.00           O
ATOM  11616  C31 POPE9 311      64.824  51.148  83.798  1.00  0.00           C
ATOM  11617  O32 POPE9 311      63.794  50.608  84.148  1.00  0.00           O
ATOM  11618  C32 POPE9 311      65.684  50.769  82.578  1.00  0.00           C
ATOM  11621  C23 POPE9 311      65.553  55.288  80.908  1.00  0.00           C
ATOM  11624  C24 POPE9 311      64.904  55.208  79.528  1.00  0.00           C
ATOM  11627  C25 POPE9 311      65.784  55.869  78.458  1.00  0.00           C
ATOM  11630  C26 POPE9 311      65.074  56.208  77.138  1.00  0.00           C
ATOM  11633  C27 POPE9 311      65.913  57.189  76.308  1.00  0.00           C
ATOM  11636  C28 POPE9 311      65.184  57.768  75.088  1.00  0.00           C
ATOM  11639  C29 POPE9 311      66.083  58.788  74.438  1.00  0.00           C
ATOM  11641 0C21 POPE9 311      65.743  60.038  74.048  1.00  0.00           C
ATOM  11643 1C21 POPE9 311      64.363  60.628  74.048  1.00  0.00           C
ATOM  11646 2C21 POPE9 311      64.174  61.499  72.788  1.00  0.00           C
ATOM  11649 3C21 POPE9 311      64.214  60.659  71.508  1.00  0.00           C
ATOM  11652 4C21 POPE9 311      63.984  61.448  70.218  1.00  0.00           C
ATOM  11655 5C21 POPE9 311      63.524  60.488  69.108  1.00  0.00           C
ATOM  11658 6C21 POPE9 311      63.404  61.119  67.718  1.00  0.00           C
ATOM  11661 7C21 POPE9 311      62.593  60.208  66.788  1.00  0.00           C
ATOM  11664 8C21 POPE9 311      62.804  60.478  65.298  1.00  0.00           C
ATOM  11668  C33 POPE9 311      65.223  51.468  81.278  1.00  0.00           C
ATOM  11671  C34 POPE9 311      65.585  50.718  79.988  1.00  0.00           C
ATOM  11674  C35 POPE9 311      65.023  51.378  78.708  1.00  0.00           C
ATOM  11677  C36 POPE9 311      65.184  50.498  77.458  1.00  0.00           C
ATOM  11680  C37 POPE9 311      64.724  51.158  76.158  1.00  0.00           C
ATOM  11683  C38 POPE9 311      65.153  50.368  74.908  1.00  0.00           C
ATOM  11686  C39 POPE9 311      66.654  50.509  74.588  1.00  0.00           C
ATOM  11689 0C31 POPE9 311      67.074  49.818  73.278  1.00  0.00           C
ATOM  11692 1C31 POPE9 311      68.523  50.168  72.888  1.00  0.00           C
ATOM  11695 2C31 POPE9 311      68.843  49.808  71.428  1.00  0.00           C
ATOM  11698 3C31 POPE9 311      70.184  50.389  70.938  1.00  0.00           C
ATOM  11701 4C31 POPE9 311      71.424  49.678  71.518  1.00  0.00           C
ATOM  11704 5C31 POPE9 311      72.714  49.979  70.748  1.00  0.00           C
ATOM  11707 6C31 POPE9 311      73.883  49.048  71.108  1.00  0.00           C
ATOM  11711  NH3 POPE  312       3.284  38.948  86.238  1.00  0.00           N
ATOM  11715  C12 POPE  312       4.174  38.509  85.108  1.00  0.00           C
ATOM  11718  C11 POPE  312       5.143  37.408  85.538  1.00  0.00           C
ATOM  11721  P   POPE  312       7.344  37.698  84.128  1.00  0.00           P
ATOM  11722  O13 POPE  312       8.333  36.628  83.828  1.00  0.00           O
ATOM  11723  O14 POPE  312       7.634  38.658  85.208  1.00  0.00           O
ATOM  11724  O11 POPE  312       7.034  38.538  82.778  1.00  0.00           O
ATOM  11725  O12 POPE  312       5.954  37.018  84.418  1.00  0.00           O
ATOM  11726  C1  POPE  312       8.204  38.738  81.958  1.00  0.00           C
ATOM  11729  C2  POPE  312       8.344  37.568  80.958  1.00  0.00           C
ATOM  11731  O21 POPE  312       8.764  38.068  79.688  1.00  0.00           O
ATOM  11732  C21 POPE  312      10.083  37.968  79.508  1.00  0.00           C
ATOM  11733  O22 POPE  312      10.893  37.718  80.388  1.00  0.00           O
ATOM  11734  C22 POPE  312      10.424  38.019  78.018  1.00  0.00           C
ATOM  11737  C3  POPE  312       7.014  36.779  80.748  1.00  0.00           C
ATOM  11740  O31 POPE  312       7.034  35.878  79.618  1.00  0.00           O
ATOM  11741  C31 POPE  312       7.824  34.838  79.828  1.00  0.00           C
ATOM  11742  O32 POPE  312       8.494  34.648  80.828  1.00  0.00           O
ATOM  11743  C32 POPE  312       7.754  33.888  78.648  1.00  0.00           C
ATOM  11746  C23 POPE  312       9.384  38.759  77.148  1.00  0.00           C
ATOM  11749  C24 POPE  312       9.584  38.619  75.628  1.00  0.00           C
ATOM  11752  C25 POPE  312      10.984  38.138  75.188  1.00  0.00           C
ATOM  11755  C26 POPE  312      11.153  38.178  73.658  1.00  0.00           C
ATOM  11758  C27 POPE  312      12.484  37.538  73.218  1.00  0.00           C
ATOM  11761  C28 POPE  312      12.753  37.689  71.708  1.00  0.00           C
ATOM  11764  C29 POPE  312      14.124  37.139  71.368  1.00  0.00           C
ATOM  11766 0C21 POPE  312      14.384  35.968  70.768  1.00  0.00           C
ATOM  11768 1C21 POPE  312      13.363  34.959  70.318  1.00  0.00           C
ATOM  11771 2C21 POPE  312      13.964  33.568  70.028  1.00  0.00           C
ATOM  11774 3C21 POPE  312      14.384  32.799  71.288  1.00  0.00           C
ATOM  11777 4C21 POPE  312      14.724  31.329  70.988  1.00  0.00           C
ATOM  11780 5C21 POPE  312      14.924  30.499  72.258  1.00  0.00           C
ATOM  11783 6C21 POPE  312      15.014  28.998  71.948  1.00  0.00           C
ATOM  11786 7C21 POPE  312      15.194  28.138  73.198  1.00  0.00           C
ATOM  11789 8C21 POPE  312      15.444  26.668  72.858  1.00  0.00           C
ATOM  11793  C33 POPE  312       8.164  34.518  77.298  1.00  0.00           C
ATOM  11796  C34 POPE  312       8.253  33.459  76.198  1.00  0.00           C
ATOM  11799  C35 POPE  312       8.583  33.998  74.798  1.00  0.00           C
ATOM  11802  C36 POPE  312       7.624  35.088  74.318  1.00  0.00           C
ATOM  11805  C37 POPE  312       7.724  35.408  72.828  1.00  0.00           C
ATOM  11808  C38 POPE  312       6.694  36.479  72.428  1.00  0.00           C
ATOM  11811  C39 POPE  312       6.714  36.849  70.938  1.00  0.00           C
ATOM  11814 0C31 POPE  312       6.324  35.698  69.988  1.00  0.00           C
ATOM  11817 1C31 POPE  312       6.084  36.198  68.558  1.00  0.00           C
ATOM  11820 2C31 POPE  312       5.634  35.079  67.608  1.00  0.00           C
ATOM  11823 3C31 POPE  312       5.214  35.608  66.228  1.00  0.00           C
ATOM  11826 4C31 POPE  312       3.944  36.479  66.268  1.00  0.00           C
ATOM  11829 5C31 POPE  312       2.874  36.058  65.258  1.00  0.00           C
ATOM  11832 6C31 POPE  312       1.704  37.058  65.188  1.00  0.00           C
ATOM  11836  NH3 POPE  313     107.873 103.239  42.478  1.00  0.00           N
[truncated: 1,801,370 more chars]
