# Supplementary material for: Characterizing Membrane Association and Periplasmic Transfer of Bacterial Lipoproteins through Molecular Dynamics Simulations
Source: Structure. 2020 Apr 7;28(4):475–487.e3. doi: 10.1016/j.str.2020.01.012 (PMC7139219; doi:10.1016/j.str.2020.01.012)
Supplement: Data S2. Final Coordinates from Simulations (A–L), Related to Figure 3 [file mmc4.zip › A-L/LPOA-2-atomistic.pdb]

TITLE     Protein
REMARK    THIS IS A SIMULATION BOX
CRYST1  129.460  129.460  154.941  90.00  90.00  90.00 P 1           1
MODEL        1
ATOM      1  N   CYSTA   1      75.625  35.410  86.775  1.00  0.00           N
ATOM      3  CA  CYSTA   1      74.845  36.590  86.415  1.00  0.00           C
ATOM      5  C   CYSTA   1      75.165  37.940  87.095  1.00  0.00           C
ATOM      6  O   CYSTA   1      74.575  38.960  86.746  1.00  0.00           O
ATOM      7  CB  CYSTA   1      73.315  36.320  86.305  1.00  0.00           C
ATOM     10  SG  CYSTA   1      72.655  35.050  87.425  1.00  0.00           S
ATOM     11  C1  CYSTA   1      72.585  33.650  86.265  1.00  0.00           C
ATOM     14  CA1 CYSTA   1      76.395  34.720  85.935  1.00  0.00           C
ATOM     15  OA1 CYSTA   1      77.275  33.980  86.385  1.00  0.00           O
ATOM     16  CA2 CYSTA   1      76.145  34.780  84.445  1.00  0.00           C
ATOM     19  C11 CYSTA   1      71.245  33.380  85.515  1.00  0.00           C
ATOM     21  O11 CYSTA   1      70.895  34.500  84.685  1.00  0.00           O
ATOM     22  CX1 CYSTA   1      71.025  34.340  83.375  1.00  0.00           C
ATOM     23  OX1 CYSTA   1      71.475  33.360  82.815  1.00  0.00           O
ATOM     24  CX2 CYSTA   1      70.505  35.600  82.665  1.00  0.00           C
ATOM     27  C12 CYSTA   1      70.075  33.050  86.485  1.00  0.00           C
ATOM     30  O12 CYSTA   1      68.895  32.650  85.755  1.00  0.00           O
ATOM     31  CD1 CYSTA   1      67.985  33.580  85.535  1.00  0.00           C
ATOM     32  OD1 CYSTA   1      68.035  34.750  85.875  1.00  0.00           O
ATOM     33  CD2 CYSTA   1      66.835  32.940  84.746  1.00  0.00           C
ATOM     36  CA3 CYSTA   1      77.005  35.860  83.756  1.00  0.00           C
ATOM     39  CA4 CYSTA   1      76.385  36.310  82.425  1.00  0.00           C
ATOM     42  CA5 CYSTA   1      77.165  37.450  81.755  1.00  0.00           C
ATOM     45  CA6 CYSTA   1      77.085  37.430  80.225  1.00  0.00           C
ATOM     48  CA7 CYSTA   1      78.265  36.690  79.575  1.00  0.00           C
ATOM     51  CA8 CYSTA   1      78.515  35.280  80.145  1.00  0.00           C
ATOM     54  CA9 CYSTA   1      79.505  34.500  79.295  1.00  0.00           C
ATOM     57 0CA1 CYSTA   1      79.845  33.100  79.835  1.00  0.00           C
ATOM     60 1CA1 CYSTA   1      80.985  32.520  78.985  1.00  0.00           C
ATOM     63 2CA1 CYSTA   1      81.385  31.060  79.255  1.00  0.00           C
ATOM     66 3CA1 CYSTA   1      82.615  30.640  78.445  1.00  0.00           C
ATOM     69 4CA1 CYSTA   1      82.905  29.140  78.555  1.00  0.00           C
ATOM     72 5CA1 CYSTA   1      83.955  28.660  77.545  1.00  0.00           C
ATOM     75 6CA1 CYSTA   1      84.275  27.170  77.665  1.00  0.00           C
ATOM     79  CD3 CYSTA   1      66.035  33.990  83.945  1.00  0.00           C
ATOM     82  CD4 CYSTA   1      65.135  34.860  84.825  1.00  0.00           C
ATOM     85  CD5 CYSTA   1      64.445  36.000  84.055  1.00  0.00           C
ATOM     88  CD6 CYSTA   1      65.425  37.110  83.625  1.00  0.00           C
ATOM     91  CD7 CYSTA   1      64.675  38.260  82.935  1.00  0.00           C
ATOM     94  CD8 CYSTA   1      65.595  39.260  82.246  1.00  0.00           C
ATOM     97  CD9 CYSTA   1      64.805  40.340  81.485  1.00  0.00           C
ATOM    100 0CD1 CYSTA   1      65.705  41.290  80.675  1.00  0.00           C
ATOM    103 1CD1 CYSTA   1      66.435  42.320  81.545  1.00  0.00           C
ATOM    106 2CD1 CYSTA   1      67.575  43.020  80.785  1.00  0.00           C
ATOM    109 3CD1 CYSTA   1      67.185  44.370  80.175  1.00  0.00           C
ATOM    112 4CD1 CYSTA   1      66.055  44.340  79.125  1.00  0.00           C
ATOM    115 5CD1 CYSTA   1      65.775  45.750  78.575  1.00  0.00           C
ATOM    118 6CD1 CYSTA   1      64.595  45.790  77.605  1.00  0.00           C
ATOM    122  CX3 CYSTA   1      70.385  35.440  81.125  1.00  0.00           C
ATOM    125  CX4 CYSTA   1      69.085  34.780  80.655  1.00  0.00           C
ATOM    128  CX5 CYSTA   1      68.895  34.900  79.125  1.00  0.00           C
ATOM    131  CX6 CYSTA   1      69.815  33.980  78.305  1.00  0.00           C
ATOM    134  CX7 CYSTA   1      69.715  34.260  76.795  1.00  0.00           C
ATOM    137  CX8 CYSTA   1      70.625  33.350  75.945  1.00  0.00           C
ATOM    140  CX9 CYSTA   1      70.595  33.730  74.485  1.00  0.00           C
ATOM    142 0CX1 CYSTA   1      70.145  32.990  73.445  1.00  0.00           C
ATOM    144 1CX1 CYSTA   1      69.595  31.590  73.496  1.00  0.00           C
ATOM    147 2CX1 CYSTA   1      68.085  31.520  73.185  1.00  0.00           C
ATOM    150 3CX1 CYSTA   1      67.205  32.340  74.156  1.00  0.00           C
ATOM    153 4CX1 CYSTA   1      65.715  31.950  74.105  1.00  0.00           C
ATOM    156 5CX1 CYSTA   1      65.415  30.670  74.895  1.00  0.00           C
ATOM    159 6CX1 CYSTA   1      63.945  30.220  74.746  1.00  0.00           C
ATOM    162 7CX1 CYSTA   1      63.585  29.040  75.665  1.00  0.00           C
ATOM    165 8CX1 CYSTA   1      62.155  28.530  75.465  1.00  0.00           C
ATOM    169  N   GLY A   2      76.095  38.130  88.055  1.00  0.00           N
ATOM    171  CA  GLY A   2      76.925  37.290  88.896  1.00  0.00           C
ATOM    174  C   GLY A   2      76.245  37.170  90.225  1.00  0.00           C
ATOM    175  O   GLY A   2      75.095  36.770  90.295  1.00  0.00           O
ATOM    176  N   THR A   3      76.935  37.530  91.315  1.00  0.00           N
ATOM    178  CA  THR A   3      76.305  37.540  92.635  1.00  0.00           C
ATOM    180  CB  THR A   3      77.165  37.040  93.785  1.00  0.00           C
ATOM    182  OG1 THR A   3      78.415  37.700  93.925  1.00  0.00           O
ATOM    184  CG2 THR A   3      77.525  35.580  93.515  1.00  0.00           C
ATOM    188  C   THR A   3      75.815  38.940  92.926  1.00  0.00           C
ATOM    189  O   THR A   3      76.585  39.890  92.985  1.00  0.00           O
ATOM    190  N   HIS A   4      74.505  39.200  93.125  1.00  0.00           N
ATOM    192  CA  HIS A   4      73.345  38.320  93.055  1.00  0.00           C
ATOM    194  CB  HIS A   4      72.605  38.320  94.425  1.00  0.00           C
ATOM    197  ND1 HIS A   4      72.215  35.910  94.515  1.00  0.00           N
ATOM    198  CG  HIS A   4      71.675  37.170  94.565  1.00  0.00           C
ATOM    199  CE1 HIS A   4      71.185  35.080  94.535  1.00  0.00           C
ATOM    201  NE2 HIS A   4      70.025  35.760  94.655  1.00  0.00           N
ATOM    203  CD2 HIS A   4      70.325  37.100  94.685  1.00  0.00           C
ATOM    205  C   HIS A   4      72.435  38.850  91.955  1.00  0.00           C
ATOM    206  O   HIS A   4      71.255  38.540  91.835  1.00  0.00           O
ATOM    207  N   THR A   5      73.015  39.710  91.105  1.00  0.00           N
ATOM    209  CA  THR A   5      72.385  40.380  89.985  1.00  0.00           C
ATOM    211  CB  THR A   5      73.315  41.440  89.405  1.00  0.00           C
ATOM    213  OG1 THR A   5      74.565  40.900  89.015  1.00  0.00           O
ATOM    215  CG2 THR A   5      73.625  42.460  90.515  1.00  0.00           C
ATOM    219  C   THR A   5      71.875  39.350  88.985  1.00  0.00           C
ATOM    220  O   THR A   5      72.515  38.340  88.725  1.00  0.00           O
ATOM    221  N   PRO A   6      70.635  39.520  88.555  1.00  0.00           N
ATOM    222  CD  PRO A   6      70.485  40.650  87.615  1.00  0.00           C
ATOM    225  CA  PRO A   6      69.895  38.390  87.975  1.00  0.00           C
ATOM    227  CB  PRO A   6      70.125  38.530  86.485  1.00  0.00           C
ATOM    230  CG  PRO A   6      69.955  40.040  86.305  1.00  0.00           C
ATOM    233  C   PRO A   6      69.915  36.980  88.575  1.00  0.00           C
ATOM    234  O   PRO A   6      69.445  36.090  87.895  1.00  0.00           O
ATOM    235  N   ASP A   7      70.365  36.720  89.825  1.00  0.00           N
ATOM    237  CA  ASP A   7      70.635  35.380  90.356  1.00  0.00           C
ATOM    239  CB  ASP A   7      72.055  35.430  90.985  1.00  0.00           C
ATOM    242  CG  ASP A   7      72.705  34.080  91.185  1.00  0.00           C
ATOM    243  OD1 ASP A   7      73.695  34.010  91.965  1.00  0.00           O
ATOM    244  OD2 ASP A   7      72.305  33.090  90.515  1.00  0.00           O
ATOM    245  C   ASP A   7      69.565  34.970  91.375  1.00  0.00           C
ATOM    246  O   ASP A   7      69.745  34.090  92.215  1.00  0.00           O
ATOM    247  N   GLN A   8      68.395  35.630  91.285  1.00  0.00           N
ATOM    249  CA  GLN A   8      67.105  35.300  91.885  1.00  0.00           C
ATOM    251  CB  GLN A   8      66.915  33.930  92.605  1.00  0.00           C
ATOM    254  CG  GLN A   8      65.475  33.330  92.485  1.00  0.00           C
ATOM    257  CD  GLN A   8      65.025  33.040  91.045  1.00  0.00           C
ATOM    258  OE1 GLN A   8      63.835  33.130  90.725  1.00  0.00           O
ATOM    259  NE2 GLN A   8      65.965  32.710  90.135  1.00  0.00           N
ATOM    262  C   GLN A   8      66.685  36.430  92.786  1.00  0.00           C
ATOM    263  O   GLN A   8      67.185  36.620  93.896  1.00  0.00           O
ATOM    264  N   SER A   9      65.735  37.250  92.295  1.00  0.00           N
ATOM    266  CA  SER A   9      64.955  38.160  93.115  1.00  0.00           C
ATOM    268  CB  SER A   9      64.445  37.560  94.445  1.00  0.00           C
ATOM    271  OG  SER A   9      63.495  38.450  95.006  1.00  0.00           O
ATOM    273  C   SER A   9      65.625  39.510  93.305  1.00  0.00           C
ATOM    274  O   SER A   9      64.965  40.550  93.235  1.00  0.00           O
ATOM    275  N   THR A  10      66.965  39.560  93.425  1.00  0.00           N
ATOM    277  CA  THR A  10      67.765  40.790  93.405  1.00  0.00           C
ATOM    279  CB  THR A  10      69.255  40.540  93.625  1.00  0.00           C
ATOM    281  OG1 THR A  10      69.515  40.320  95.006  1.00  0.00           O
ATOM    283  CG2 THR A  10      70.175  41.710  93.255  1.00  0.00           C
ATOM    287  C   THR A  10      67.515  41.660  92.185  1.00  0.00           C
ATOM    288  O   THR A  10      67.425  42.870  92.285  1.00  0.00           O
ATOM    289  N   ALA A  11      67.315  41.080  90.975  1.00  0.00           N
ATOM    291  CA  ALA A  11      66.975  41.860  89.795  1.00  0.00           C
ATOM    293  CB  ALA A  11      66.915  40.920  88.575  1.00  0.00           C
ATOM    297  C   ALA A  11      65.615  42.550  89.845  1.00  0.00           C
ATOM    298  O   ALA A  11      65.355  43.530  89.145  1.00  0.00           O
ATOM    299  N   TYR A  12      64.705  42.030  90.665  1.00  0.00           N
ATOM    301  CA  TYR A  12      63.295  42.350  90.655  1.00  0.00           C
ATOM    303  CB  TYR A  12      62.485  41.090  91.045  1.00  0.00           C
ATOM    306  CG  TYR A  12      62.525  40.020  89.975  1.00  0.00           C
ATOM    307  CD1 TYR A  12      61.385  39.770  89.205  1.00  0.00           C
ATOM    309  CE1 TYR A  12      61.365  38.740  88.255  1.00  0.00           C
ATOM    311  CZ  TYR A  12      62.505  37.950  88.065  1.00  0.00           C
ATOM    312  OH  TYR A  12      62.455  36.900  87.125  1.00  0.00           O
ATOM    314  CD2 TYR A  12      63.665  39.210  89.785  1.00  0.00           C
ATOM    316  CE2 TYR A  12      63.655  38.180  88.826  1.00  0.00           C
ATOM    318  C   TYR A  12      63.005  43.500  91.595  1.00  0.00           C
ATOM    319  O   TYR A  12      61.945  44.130  91.555  1.00  0.00           O
ATOM    320  N   MET A  13      64.035  43.900  92.375  1.00  0.00           N
ATOM    322  CA  MET A  13      64.265  45.240  92.825  1.00  0.00           C
ATOM    324  CB  MET A  13      63.875  45.420  94.335  1.00  0.00           C
ATOM    327  CG  MET A  13      64.795  44.900  95.465  1.00  0.00           C
ATOM    330  SD  MET A  13      65.285  43.150  95.405  1.00  0.00           S
ATOM    331  CE  MET A  13      66.275  43.200  96.925  1.00  0.00           C
ATOM    335  C   MET A  13      65.725  45.560  92.495  1.00  0.00           C
ATOM    336  O   MET A  13      66.615  45.470  93.335  1.00  0.00           O
ATOM    337  N   GLN A  14      66.025  45.940  91.215  1.00  0.00           N
ATOM    339  CA  GLN A  14      67.315  46.540  90.885  1.00  0.00           C
ATOM    341  CB  GLN A  14      68.265  45.520  90.216  1.00  0.00           C
ATOM    344  CG  GLN A  14      69.665  46.070  89.865  1.00  0.00           C
ATOM    347  CD  GLN A  14      70.735  45.010  90.045  1.00  0.00           C
ATOM    348  OE1 GLN A  14      71.095  44.250  89.135  1.00  0.00           O
ATOM    349  NE2 GLN A  14      71.235  44.940  91.295  1.00  0.00           N
ATOM    352  C   GLN A  14      67.255  47.890  90.146  1.00  0.00           C
ATOM    353  O   GLN A  14      68.245  48.490  89.735  1.00  0.00           O
ATOM    354  N   GLY A  15      66.055  48.470  89.995  1.00  0.00           N
ATOM    356  CA  GLY A  15      65.945  49.830  89.465  1.00  0.00           C
ATOM    359  C   GLY A  15      65.535  49.990  88.045  1.00  0.00           C
ATOM    360  O   GLY A  15      65.995  50.860  87.305  1.00  0.00           O
ATOM    361  N   THR A  16      64.555  49.180  87.665  1.00  0.00           N
ATOM    363  CA  THR A  16      63.755  49.300  86.466  1.00  0.00           C
ATOM    365  CB  THR A  16      63.585  47.840  85.925  1.00  0.00           C
ATOM    367  OG1 THR A  16      63.465  46.910  87.015  1.00  0.00           O
ATOM    369  CG2 THR A  16      64.855  47.380  85.175  1.00  0.00           C
ATOM    373  C   THR A  16      62.375  50.040  86.705  1.00  0.00           C
ATOM    374  O   THR A  16      61.345  49.400  86.445  1.00  0.00           O
ATOM    375  N   ALA A  17      62.255  51.350  87.205  1.00  0.00           N
ATOM    377  CA  ALA A  17      60.925  52.020  87.565  1.00  0.00           C
ATOM    379  CB  ALA A  17      60.285  51.210  88.705  1.00  0.00           C
ATOM    383  C   ALA A  17      60.515  53.610  87.345  1.00  0.00           C
ATOM    384  O   ALA A  17      60.735  53.970  86.225  1.00  0.00           O
ATOM    385  N   GLN A  18      59.805  54.600  88.165  1.00  0.00           N
ATOM    387  CA  GLN A  18      59.115  55.930  87.605  1.00  0.00           C
ATOM    389  CB  GLN A  18      58.215  55.300  86.405  1.00  0.00           C
ATOM    392  CG  GLN A  18      57.735  53.760  86.326  1.00  0.00           C
ATOM    395  CD  GLN A  18      58.195  52.700  85.275  1.00  0.00           C
ATOM    396  OE1 GLN A  18      58.425  53.000  84.115  1.00  0.00           O
ATOM    397  NE2 GLN A  18      58.235  51.380  85.645  1.00  0.00           N
ATOM    400  C   GLN A  18      58.315  57.280  88.515  1.00  0.00           C
ATOM    401  O   GLN A  18      57.715  56.840  89.485  1.00  0.00           O
ATOM    402  N   ALA A  19      58.235  58.820  88.315  1.00  0.00           N
ATOM    404  CA  ALA A  19      57.265  60.130  88.805  1.00  0.00           C
ATOM    406  CB  ALA A  19      56.435  59.480  89.925  1.00  0.00           C
ATOM    410  C   ALA A  19      57.405  61.910  89.375  1.00  0.00           C
ATOM    411  O   ALA A  19      58.285  62.060  90.225  1.00  0.00           O
ATOM    412  N   ASP A  20      56.595  63.230  89.065  1.00  0.00           N
ATOM    414  CA  ASP A  20      56.035  64.700  89.775  1.00  0.00           C
ATOM    416  CB  ASP A  20      55.135  64.290  91.005  1.00  0.00           C
ATOM    419  CG  ASP A  20      55.145  62.810  91.396  1.00  0.00           C
ATOM    420  OD1 ASP A  20      54.215  62.060  91.025  1.00  0.00           O
ATOM    421  OD2 ASP A  20      56.085  62.360  92.085  1.00  0.00           O
ATOM    422  C   ASP A  20      55.835  66.590  89.525  1.00  0.00           C
ATOM    423  O   ASP A  20      55.655  66.880  88.345  1.00  0.00           O
ATOM    424  N   SER A  21      55.745  67.910  90.455  1.00  0.00           N
ATOM    426  CA  SER A  21      55.085  69.540  90.685  1.00  0.00           C
ATOM    428  CB  SER A  21      54.195  69.320  91.945  1.00  0.00           C
ATOM    431  OG  SER A  21      53.505  70.460  92.435  1.00  0.00           O
ATOM    433  C   SER A  21      55.255  71.470  90.505  1.00  0.00           C
ATOM    434  O   SER A  21      55.385  71.770  89.325  1.00  0.00           O
ATOM    435  N   ALA A  22      55.175  72.810  91.405  1.00  0.00           N
ATOM    437  CA  ALA A  22      55.185  74.570  91.205  1.00  0.00           C
ATOM    439  CB  ALA A  22      56.555  74.900  90.605  1.00  0.00           C
ATOM    443  C   ALA A  22      54.665  76.190  92.105  1.00  0.00           C
ATOM    444  O   ALA A  22      53.755  75.950  92.895  1.00  0.00           O
ATOM    445  N   SER A  23      55.045  77.770  92.085  1.00  0.00           N
ATOM    447  CA  SER A  23      54.915  79.250  93.055  1.00  0.00           C
ATOM    449  CB  SER A  23      54.235  78.640  94.325  1.00  0.00           C
ATOM    452  OG  SER A  23      53.855  79.470  95.426  1.00  0.00           O
ATOM    454  C   SER A  23      54.605  81.190  93.215  1.00  0.00           C
ATOM    455  O   SER A  23      53.695  81.510  93.966  1.00  0.00           O
ATOM    456  N   THR A  24      55.185  82.570  92.725  1.00  0.00           N
ATOM    458  CA  THR A  24      55.175  84.300  92.765  1.00  0.00           C
ATOM    460  CB  THR A  24      54.285  84.970  93.765  1.00  0.00           C
ATOM    462  OG1 THR A  24      53.455  85.930  93.085  1.00  0.00           O
ATOM    464  CG2 THR A  24      54.905  85.640  95.025  1.00  0.00           C
ATOM    468  C   THR A  24      56.175  85.730  92.305  1.00  0.00           C
ATOM    469  O   THR A  24      56.865  85.620  91.315  1.00  0.00           O
ATOM    470  N   ASN A  25      56.185  87.120  92.895  1.00  0.00           N
ATOM    472  CA  ASN A  25      56.605  88.680  92.625  1.00  0.00           C
ATOM    474  CB  ASN A  25      55.415  89.510  93.255  1.00  0.00           C
ATOM    477  CG  ASN A  25      55.395  91.050  93.155  1.00  0.00           C
ATOM    478  OD1 ASN A  25      54.935  91.620  92.165  1.00  0.00           O
ATOM    479  ND2 ASN A  25      55.765  91.750  94.246  1.00  0.00           N
ATOM    482  C   ASN A  25      58.065  89.450  93.025  1.00  0.00           C
ATOM    483  O   ASN A  25      58.835  88.700  93.615  1.00  0.00           O
ATOM    484  N   LYS A  26      58.685  90.790  92.845  1.00  0.00           N
ATOM    486  CA  LYS A  26      58.575  92.340  92.525  1.00  0.00           C
ATOM    488  CB  LYS A  26      58.475  93.350  93.785  1.00  0.00           C
ATOM    491  CG  LYS A  26      59.665  94.250  94.345  1.00  0.00           C
ATOM    494  CD  LYS A  26      59.775  95.810  94.145  1.00  0.00           C
ATOM    497  CE  LYS A  26      61.035  96.460  94.815  1.00  0.00           C
ATOM    500  NZ  LYS A  26      61.285  97.930  94.635  1.00  0.00           N
ATOM    504  C   LYS A  26      59.795  93.040  91.735  1.00  0.00           C
ATOM    505  O   LYS A  26      60.805  92.390  91.495  1.00  0.00           O
ATOM    506  N   ILE A  27      59.765  94.400  91.345  1.00  0.00           N
ATOM    508  CA  ILE A  27      60.895  95.270  90.805  1.00  0.00           C
ATOM    510  CB  ILE A  27      60.805  96.810  90.415  1.00  0.00           C
ATOM    512  CG2 ILE A  27      59.645  97.600  91.055  1.00  0.00           C
ATOM    516  CG1 ILE A  27      62.105  97.710  90.515  1.00  0.00           C
ATOM    519  CD  ILE A  27      62.065  99.020  89.715  1.00  0.00           C
ATOM    523  C   ILE A  27      62.345  94.950  91.115  1.00  0.00           C
ATOM    524  O   ILE A  27      62.785  94.960  92.255  1.00  0.00           O
ATOM    525  N   ALA A  28      63.095  94.750  89.995  1.00  0.00           N
ATOM    527  CA  ALA A  28      64.265  93.930  89.845  1.00  0.00           C
ATOM    529  CB  ALA A  28      65.385  94.210  90.875  1.00  0.00           C
ATOM    533  C   ALA A  28      63.785  92.500  89.775  1.00  0.00           C
ATOM    534  O   ALA A  28      64.385  91.580  90.325  1.00  0.00           O
ATOM    535  N   LEU A  29      62.615  92.270  89.115  1.00  0.00           N
ATOM    537  CA  LEU A  29      62.425  92.600  87.705  1.00  0.00           C
ATOM    539  CB  LEU A  29      62.715  91.330  86.855  1.00  0.00           C
ATOM    542  CG  LEU A  29      63.555  91.530  85.575  1.00  0.00           C
ATOM    544  CD1 LEU A  29      63.965  90.140  85.076  1.00  0.00           C
ATOM    548  CD2 LEU A  29      64.795  92.430  85.775  1.00  0.00           C
ATOM    552  C   LEU A  29      61.045  93.150  87.375  1.00  0.00           C
ATOM    553  O   LEU A  29      60.325  93.600  88.235  1.00  0.00           O
ATOM    554  N   LEU A  30      60.645  93.190  86.085  1.00  0.00           N
ATOM    556  CA  LEU A  30      59.445  93.850  85.535  1.00  0.00           C
ATOM    558  CB  LEU A  30      59.065  93.280  84.145  1.00  0.00           C
ATOM    561  CG  LEU A  30      60.245  93.020  83.185  1.00  0.00           C
ATOM    563  CD1 LEU A  30      59.735  92.360  81.905  1.00  0.00           C
ATOM    567  CD2 LEU A  30      61.025  94.300  82.845  1.00  0.00           C
ATOM    571  C   LEU A  30      58.155  94.020  86.375  1.00  0.00           C
ATOM    572  O   LEU A  30      57.795  93.210  87.235  1.00  0.00           O
ATOM    573  N   LEU A  31      57.445  95.140  86.105  1.00  0.00           N
ATOM    575  CA  LEU A  31      56.275  95.650  86.805  1.00  0.00           C
ATOM    577  CB  LEU A  31      55.005  95.370  85.945  1.00  0.00           C
ATOM    580  CG  LEU A  31      54.985  95.800  84.445  1.00  0.00           C
ATOM    582  CD1 LEU A  31      53.545  96.150  84.045  1.00  0.00           C
ATOM    586  CD2 LEU A  31      55.875  96.990  84.045  1.00  0.00           C
ATOM    590  C   LEU A  31      56.245  97.130  87.345  1.00  0.00           C
ATOM    591  O   LEU A  31      55.155  97.700  87.275  1.00  0.00           O
ATOM    592  N   PRO A  32      57.275  97.830  87.905  1.00  0.00           N
ATOM    593  CD  PRO A  32      58.645  97.680  87.415  1.00  0.00           C
ATOM    596  CA  PRO A  32      57.195  99.270  88.135  1.00  0.00           C
ATOM    598  CB  PRO A  32      57.685  99.820  86.795  1.00  0.00           C
ATOM    601  CG  PRO A  32      58.815  98.830  86.415  1.00  0.00           C
ATOM    604  C   PRO A  32      56.005 100.030  88.725  1.00  0.00           C
ATOM    605  O   PRO A  32      55.225 100.570  87.945  1.00  0.00           O
ATOM    606  N   LEU A  33      55.855 100.200  90.065  1.00  0.00           N
ATOM    608  CA  LEU A  33      56.725  99.760  91.155  1.00  0.00           C
ATOM    610  CB  LEU A  33      57.655 100.890  91.705  1.00  0.00           C
ATOM    613  CG  LEU A  33      58.425 101.750  90.675  1.00  0.00           C
ATOM    615  CD1 LEU A  33      59.775 102.200  91.256  1.00  0.00           C
ATOM    619  CD2 LEU A  33      57.625 103.000  90.265  1.00  0.00           C
ATOM    623  C   LEU A  33      55.845  99.200  92.285  1.00  0.00           C
ATOM    624  O   LEU A  33      54.915  98.430  92.025  1.00  0.00           O
ATOM    625  N   ASN A  34      56.095  99.580  93.555  1.00  0.00           N
ATOM    627  CA  ASN A  34      55.065  99.600  94.595  1.00  0.00           C
ATOM    629  CB  ASN A  34      55.585 100.200  95.945  1.00  0.00           C
ATOM    632  CG  ASN A  34      56.695 101.220  95.695  1.00  0.00           C
ATOM    633  OD1 ASN A  34      57.855 100.880  95.905  1.00  0.00           O
ATOM    634  ND2 ASN A  34      56.385 102.400  95.115  1.00  0.00           N
ATOM    637  C   ASN A  34      53.855 100.440  94.185  1.00  0.00           C
ATOM    638  O   ASN A  34      54.025 101.580  93.775  1.00  0.00           O
ATOM    639  N   GLY A  35      52.605  99.970  94.275  1.00  0.00           N
ATOM    641  CA  GLY A  35      52.095  98.820  95.006  1.00  0.00           C
ATOM    644  C   GLY A  35      51.025  99.350  95.905  1.00  0.00           C
ATOM    645  O   GLY A  35      51.155 100.460  96.405  1.00  0.00           O
ATOM    646  N   GLN A  36      49.955  98.600  96.195  1.00  0.00           N
ATOM    648  CA  GLN A  36      49.555  97.320  95.645  1.00  0.00           C
ATOM    650  CB  GLN A  36      50.395  96.140  96.235  1.00  0.00           C
ATOM    653  CG  GLN A  36      50.185  95.760  97.735  1.00  0.00           C
ATOM    656  CD  GLN A  36      50.405  96.900  98.735  1.00  0.00           C
ATOM    657  OE1 GLN A  36      49.565  97.240  99.565  1.00  0.00           O
ATOM    658  NE2 GLN A  36      51.585  97.550  98.636  1.00  0.00           N
ATOM    661  C   GLN A  36      48.115  97.280  96.095  1.00  0.00           C
ATOM    662  O   GLN A  36      47.825  97.870  97.125  1.00  0.00           O
ATOM    663  N   ALA A  37      47.135  96.670  95.405  1.00  0.00           N
ATOM    665  CA  ALA A  37      47.135  96.030  94.115  1.00  0.00           C
ATOM    667  CB  ALA A  37      47.495  94.550  94.305  1.00  0.00           C
ATOM    671  C   ALA A  37      45.765  96.330  93.445  1.00  0.00           C
ATOM    672  O   ALA A  37      45.125  97.320  93.785  1.00  0.00           O
ATOM    673  N   ALA A  38      45.265  95.650  92.395  1.00  0.00           N
ATOM    675  CA  ALA A  38      45.055  94.220  92.325  1.00  0.00           C
ATOM    677  CB  ALA A  38      44.215  93.730  93.515  1.00  0.00           C
ATOM    681  C   ALA A  38      44.425  93.630  91.055  1.00  0.00           C
ATOM    682  O   ALA A  38      44.295  92.420  90.955  1.00  0.00           O
ATOM    683  N   VAL A  39      44.145  94.370  89.965  1.00  0.00           N
ATOM    685  CA  VAL A  39      44.395  93.800  88.635  1.00  0.00           C
ATOM    687  CB  VAL A  39      43.705  94.700  87.576  1.00  0.00           C
ATOM    689  CG1 VAL A  39      44.305  96.120  87.395  1.00  0.00           C
ATOM    693  CG2 VAL A  39      43.565  93.980  86.215  1.00  0.00           C
ATOM    697  C   VAL A  39      45.915  93.410  88.365  1.00  0.00           C
ATOM    698  O   VAL A  39      46.575  94.020  87.535  1.00  0.00           O
ATOM    699  N   PHE A  40      46.515  92.430  89.145  1.00  0.00           N
ATOM    701  CA  PHE A  40      47.975  92.330  89.415  1.00  0.00           C
ATOM    703  CB  PHE A  40      48.475  93.750  90.175  1.00  0.00           C
ATOM    706  CG  PHE A  40      48.295  95.310  89.765  1.00  0.00           C
ATOM    707  CD1 PHE A  40      49.375  96.250  89.675  1.00  0.00           C
ATOM    709  CE1 PHE A  40      49.175  97.650  89.495  1.00  0.00           C
ATOM    711  CZ  PHE A  40      47.885  98.180  89.415  1.00  0.00           C
ATOM    713  CD2 PHE A  40      47.045  95.960  89.785  1.00  0.00           C
ATOM    715  CE2 PHE A  40      46.805  97.330  89.595  1.00  0.00           C
ATOM    717  C   PHE A  40      48.685  90.970  90.175  1.00  0.00           C
ATOM    718  O   PHE A  40      49.645  91.330  90.845  1.00  0.00           O
ATOM    719  N   GLY A  41      48.575  89.490  90.315  1.00  0.00           N
ATOM    721  CA  GLY A  41      48.095  88.030  89.825  1.00  0.00           C
ATOM    724  C   GLY A  41      48.805  86.510  90.295  1.00  0.00           C
ATOM    725  O   GLY A  41      49.585  86.600  91.235  1.00  0.00           O
ATOM    726  N   ARG A  42      48.745  85.180  89.585  1.00  0.00           N
ATOM    728  CA  ARG A  42      49.805  83.940  89.355  1.00  0.00           C
ATOM    730  CB  ARG A  42      50.755  84.800  88.295  1.00  0.00           C
ATOM    733  CG  ARG A  42      50.925  86.410  88.425  1.00  0.00           C
ATOM    736  CD  ARG A  42      51.725  87.490  87.576  1.00  0.00           C
ATOM    739  NE  ARG A  42      51.375  88.890  88.085  1.00  0.00           N
ATOM    741  CZ  ARG A  42      51.505  90.070  87.475  1.00  0.00           C
ATOM    742  NH1 ARG A  42      52.075  90.270  86.305  1.00  0.00           N
ATOM    745  NH2 ARG A  42      51.045  91.190  88.045  1.00  0.00           N
ATOM    748  C   ARG A  42      50.155  82.030  89.325  1.00  0.00           C
ATOM    749  O   ARG A  42      51.285  81.940  88.845  1.00  0.00           O
ATOM    750  N   THR A  43      49.615  80.500  89.615  1.00  0.00           N
ATOM    752  CA  THR A  43      50.145  78.750  89.395  1.00  0.00           C
ATOM    754  CB  THR A  43      51.025  78.870  88.125  1.00  0.00           C
ATOM    756  OG1 THR A  43      52.275  79.510  88.305  1.00  0.00           O
ATOM    758  CG2 THR A  43      50.335  79.700  87.035  1.00  0.00           C
ATOM    762  C   THR A  43      49.825  76.730  89.635  1.00  0.00           C
ATOM    763  O   THR A  43      48.685  76.530  89.225  1.00  0.00           O
ATOM    764  N   ILE A  44      50.515  75.220  90.085  1.00  0.00           N
ATOM    766  CA  ILE A  44      50.455  73.340  89.825  1.00  0.00           C
ATOM    768  CB  ILE A  44      51.135  73.300  88.465  1.00  0.00           C
ATOM    770  CG2 ILE A  44      52.595  73.720  88.705  1.00  0.00           C
ATOM    774  CG1 ILE A  44      50.425  74.210  87.405  1.00  0.00           C
ATOM    777  CD  ILE A  44      51.185  75.430  86.875  1.00  0.00           C
ATOM    781  C   ILE A  44      50.765  71.360  90.605  1.00  0.00           C
ATOM    782  O   ILE A  44      50.945  71.480  91.805  1.00  0.00           O
ATOM    783  N   ALA A  45      50.815  69.630  90.216  1.00  0.00           N
ATOM    785  CA  ALA A  45      50.775  67.780  90.825  1.00  0.00           C
ATOM    787  CB  ALA A  45      49.255  67.600  90.885  1.00  0.00           C
ATOM    791  C   ALA A  45      51.245  65.670  90.545  1.00  0.00           C
ATOM    792  O   ALA A  45      51.835  65.560  89.475  1.00  0.00           O
ATOM    793  N   PHE A  46      51.105  64.040  91.256  1.00  0.00           N
ATOM    795  CA  PHE A  46      51.245  62.090  91.105  1.00  0.00           C
ATOM    797  CB  PHE A  46      51.575  61.760  89.595  1.00  0.00           C
ATOM    800  CG  PHE A  46      51.675  60.270  89.265  1.00  0.00           C
ATOM    801  CD1 PHE A  46      50.525  59.480  89.095  1.00  0.00           C
ATOM    803  CE1 PHE A  46      50.595  58.120  88.765  1.00  0.00           C
ATOM    805  CZ  PHE A  46      51.845  57.520  88.595  1.00  0.00           C
ATOM    807  CD2 PHE A  46      52.915  59.620  89.165  1.00  0.00           C
ATOM    809  CE2 PHE A  46      53.005  58.270  88.815  1.00  0.00           C
ATOM    811  C   PHE A  46      51.455  60.220  92.125  1.00  0.00           C
ATOM    812  O   PHE A  46      51.375  60.480  93.325  1.00  0.00           O
ATOM    813  N   TYR A  47      51.635  58.450  92.215  1.00  0.00           N
ATOM    815  CA  TYR A  47      51.915  56.550  91.905  1.00  0.00           C
ATOM    817  CB  TYR A  47      53.515  56.430  91.735  1.00  0.00           C
ATOM    820  CG  TYR A  47      54.235  55.070  91.865  1.00  0.00           C
ATOM    821  CD1 TYR A  47      54.105  54.060  90.885  1.00  0.00           C
ATOM    823  CE1 TYR A  47      54.455  52.730  91.185  1.00  0.00           C
ATOM    825  CZ  TYR A  47      55.085  52.400  92.385  1.00  0.00           C
ATOM    826  OH  TYR A  47      55.315  51.050  92.735  1.00  0.00           O
ATOM    828  CD2 TYR A  47      54.945  54.730  93.045  1.00  0.00           C
ATOM    830  CE2 TYR A  47      55.385  53.410  93.285  1.00  0.00           C
ATOM    832  C   TYR A  47      51.555  54.600  92.635  1.00  0.00           C
ATOM    833  O   TYR A  47      50.995  54.650  93.725  1.00  0.00           O
ATOM    834  N   LEU A  48      51.805  52.930  92.255  1.00  0.00           N
ATOM    836  CA  LEU A  48      51.835  51.120  92.795  1.00  0.00           C
ATOM    838  CB  LEU A  48      50.325  50.570  93.185  1.00  0.00           C
ATOM    841  CG  LEU A  48      49.635  49.050  93.175  1.00  0.00           C
ATOM    843  CD1 LEU A  48      49.545  48.230  91.865  1.00  0.00           C
ATOM    847  CD2 LEU A  48      49.925  48.030  94.315  1.00  0.00           C
ATOM    851  C   LEU A  48      52.515  49.300  92.315  1.00  0.00           C
ATOM    852  O   LEU A  48      52.905  49.240  91.155  1.00  0.00           O
ATOM    853  N   GLN A  49      52.645  47.810  93.035  1.00  0.00           N
ATOM    855  CA  GLN A  49      52.765  46.010  92.835  1.00  0.00           C
ATOM    857  CB  GLN A  49      52.735  45.350  91.355  1.00  0.00           C
ATOM    860  CG  GLN A  49      52.665  43.740  91.275  1.00  0.00           C
ATOM    863  CD  GLN A  49      52.295  42.870  90.055  1.00  0.00           C
ATOM    864  OE1 GLN A  49      52.105  43.320  88.945  1.00  0.00           O
ATOM    865  NE2 GLN A  49      52.195  41.520  90.295  1.00  0.00           N
ATOM    868  C   GLN A  49      52.875  44.400  93.855  1.00  0.00           C
ATOM    869  O   GLN A  49      51.915  44.240  94.605  1.00  0.00           O
ATOM    870  N   GLN A  50      53.785  43.120  93.885  1.00  0.00           N
ATOM    872  CA  GLN A  50      53.705  41.410  93.995  1.00  0.00           C
ATOM    874  CB  GLN A  50      54.855  40.740  93.115  1.00  0.00           C
ATOM    877  CG  GLN A  50      54.625  39.360  92.365  1.00  0.00           C
ATOM    880  CD  GLN A  50      55.575  38.160  92.675  1.00  0.00           C
ATOM    881  OE1 GLN A  50      56.295  38.190  93.675  1.00  0.00           O
ATOM    882  NE2 GLN A  50      55.515  37.060  91.885  1.00  0.00           N
ATOM    885  C   GLN A  50      53.485  40.130  95.205  1.00  0.00           C
ATOM    886  O   GLN A  50      52.665  40.310  96.105  1.00  0.00           O
ATOM    887  N   MET A  51      54.135  38.780  95.225  1.00  0.00           N
ATOM    889  CA  MET A  51      54.255  37.390  96.055  1.00  0.00           C
ATOM    891  CB  MET A  51      53.725  37.240  97.535  1.00  0.00           C
ATOM    894  CG  MET A  51      54.815  36.880  98.625  1.00  0.00           C
ATOM    897  SD  MET A  51      54.855  35.230  99.445  1.00  0.00           S
ATOM    898  CE  MET A  51      53.375  34.940 100.476  1.00  0.00           C
ATOM    902  C   MET A  51      54.235  35.810  95.505  1.00  0.00           C
ATOM    903  O   MET A  51      54.085  35.570  94.315  1.00  0.00           O
ATOM    904  N   GLN A  52      54.425  34.740  96.445  1.00  0.00           N
ATOM    906  CA  GLN A  52      54.505  33.190  96.585  1.00  0.00           C
ATOM    908  CB  GLN A  52      53.185  32.340  96.715  1.00  0.00           C
ATOM    911  CG  GLN A  52      52.545  32.390  98.135  1.00  0.00           C
ATOM    914  CD  GLN A  52      51.415  31.370  98.385  1.00  0.00           C
ATOM    915  OE1 GLN A  52      51.515  30.180  98.086  1.00  0.00           O
ATOM    916  NE2 GLN A  52      50.315  31.850  98.995  1.00  0.00           N
ATOM    919  C   GLN A  52      55.765  32.200  96.645  1.00  0.00           C
ATOM    920  O   GLN A  52      56.645  32.340  97.495  1.00  0.00           O
ATOM    921  N   GLN A  53      55.765  31.070  95.855  1.00  0.00           N
ATOM    923  CA  GLN A  53      56.165  29.660  96.155  1.00  0.00           C
ATOM    925  CB  GLN A  53      55.945  28.830  94.855  1.00  0.00           C
ATOM    928  CG  GLN A  53      54.455  28.690  94.465  1.00  0.00           C
ATOM    931  CD  GLN A  53      54.255  27.830  93.215  1.00  0.00           C
ATOM    932  OE1 GLN A  53      53.545  26.820  93.245  1.00  0.00           O
ATOM    933  NE2 GLN A  53      54.875  28.250  92.085  1.00  0.00           N
ATOM    936  C   GLN A  53      57.515  29.140  96.785  1.00  0.00           C
ATOM    937  O   GLN A  53      57.765  27.930  96.746  1.00  0.00           O
ATOM    938  N   SER A  54      58.425  29.940  97.355  1.00  0.00           N
ATOM    940  CA  SER A  54      59.875  29.640  97.385  1.00  0.00           C
ATOM    942  CB  SER A  54      60.615  30.980  97.235  1.00  0.00           C
ATOM    945  OG  SER A  54      60.115  31.910  98.195  1.00  0.00           O
ATOM    947  C   SER A  54      60.515  28.820  98.545  1.00  0.00           C
ATOM    948  O   SER A  54      59.835  28.280  99.425  1.00  0.00           O
ATOM    949  N   SER A  55      61.875  28.670  98.536  1.00  0.00           N
ATOM    951  CA  SER A  55      62.755  28.290  99.665  1.00  0.00           C
ATOM    953  CB  SER A  55      64.255  28.070  99.285  1.00  0.00           C
ATOM    956  OG  SER A  55      64.475  26.920  98.475  1.00  0.00           O
ATOM    958  C   SER A  55      62.795  29.310 100.795  1.00  0.00           C
ATOM    959  O   SER A  55      62.445  30.460 100.595  1.00  0.00           O
ATOM    960  N   ASP A  56      63.225  28.940 102.025  1.00  0.00           N
ATOM    962  CA  ASP A  56      63.145  29.700 103.275  1.00  0.00           C
ATOM    964  CB  ASP A  56      64.005  28.960 104.355  1.00  0.00           C
ATOM    967  CG  ASP A  56      63.475  29.190 105.756  1.00  0.00           C
ATOM    968  OD1 ASP A  56      62.225  29.200 105.935  1.00  0.00           O
ATOM    969  OD2 ASP A  56      64.285  29.150 106.715  1.00  0.00           O
ATOM    970  C   ASP A  56      63.535  31.180 103.226  1.00  0.00           C
ATOM    971  O   ASP A  56      62.715  32.090 103.375  1.00  0.00           O
ATOM    972  N   ASP A  57      64.815  31.480 102.935  1.00  0.00           N
ATOM    974  CA  ASP A  57      65.335  32.830 102.825  1.00  0.00           C
ATOM    976  CB  ASP A  57      66.885  32.810 102.806  1.00  0.00           C
ATOM    979  CG  ASP A  57      67.505  32.390 104.135  1.00  0.00           C
ATOM    980  OD1 ASP A  57      66.755  32.210 105.135  1.00  0.00           O
ATOM    981  OD2 ASP A  57      68.765  32.300 104.175  1.00  0.00           O
ATOM    982  C   ASP A  57      64.795  33.540 101.586  1.00  0.00           C
ATOM    983  O   ASP A  57      64.775  34.760 101.485  1.00  0.00           O
ATOM    984  N   THR A  58      64.255  32.780 100.616  1.00  0.00           N
ATOM    986  CA  THR A  58      63.735  33.330  99.366  1.00  0.00           C
ATOM    988  CB  THR A  58      63.975  32.400  98.155  1.00  0.00           C
ATOM    990  OG1 THR A  58      65.345  32.030  98.025  1.00  0.00           O
ATOM    992  CG2 THR A  58      63.645  33.090  96.825  1.00  0.00           C
ATOM    996  C   THR A  58      62.235  33.600  99.535  1.00  0.00           C
ATOM    997  O   THR A  58      61.605  34.240  98.705  1.00  0.00           O
ATOM    998  N   ARG A  59      61.585  33.150 100.645  1.00  0.00           N
ATOM   1000  CA  ARG A  59      60.195  33.450 100.996  1.00  0.00           C
ATOM   1002  CB  ARG A  59      59.665  32.700 102.265  1.00  0.00           C
ATOM   1005  CG  ARG A  59      59.835  31.170 102.356  1.00  0.00           C
ATOM   1008  CD  ARG A  59      59.075  30.310 101.355  1.00  0.00           C
ATOM   1011  NE  ARG A  59      57.615  30.310 101.685  1.00  0.00           N
ATOM   1013  CZ  ARG A  59      56.785  29.310 101.416  1.00  0.00           C
ATOM   1014  NH1 ARG A  59      57.165  28.250 100.735  1.00  0.00           N
ATOM   1017  NH2 ARG A  59      55.545  29.360 101.855  1.00  0.00           N
ATOM   1020  C   ARG A  59      60.095  34.930 101.305  1.00  0.00           C
ATOM   1021  O   ARG A  59      59.375  35.690 100.665  1.00  0.00           O
ATOM   1022  N   ILE A  60      60.985  35.380 102.216  1.00  0.00           N
ATOM   1024  CA  ILE A  60      61.185  36.770 102.565  1.00  0.00           C
ATOM   1026  CB  ILE A  60      62.035  36.940 103.835  1.00  0.00           C
ATOM   1028  CG2 ILE A  60      63.255  36.000 103.865  1.00  0.00           C
ATOM   1032  CG1 ILE A  60      62.435  38.400 104.165  1.00  0.00           C
ATOM   1035  CD  ILE A  60      63.775  38.870 103.585  1.00  0.00           C
ATOM   1039  C   ILE A  60      61.615  37.580 101.365  1.00  0.00           C
ATOM   1040  O   ILE A  60      61.095  38.670 101.115  1.00  0.00           O
ATOM   1041  N   ASN A  61      62.495  37.020 100.525  1.00  0.00           N
ATOM   1043  CA  ASN A  61      62.985  37.680  99.325  1.00  0.00           C
ATOM   1045  CB  ASN A  61      64.255  36.930  98.786  1.00  0.00           C
ATOM   1048  CG  ASN A  61      65.415  37.830  98.335  1.00  0.00           C
ATOM   1049  OD1 ASN A  61      66.575  37.510  98.625  1.00  0.00           O
ATOM   1050  ND2 ASN A  61      65.155  38.960  97.655  1.00  0.00           N
ATOM   1053  C   ASN A  61      61.955  37.820  98.205  1.00  0.00           C
ATOM   1054  O   ASN A  61      62.185  38.580  97.285  1.00  0.00           O
ATOM   1055  N   TRP A  62      60.785  37.140  98.215  1.00  0.00           N
ATOM   1057  CA  TRP A  62      59.695  37.550  97.325  1.00  0.00           C
ATOM   1059  CB  TRP A  62      59.035  36.330  96.635  1.00  0.00           C
ATOM   1062  CG  TRP A  62      59.855  35.740  95.525  1.00  0.00           C
ATOM   1063  CD1 TRP A  62      60.555  34.570  95.525  1.00  0.00           C
ATOM   1065  NE1 TRP A  62      61.145  34.370  94.295  1.00  0.00           N
ATOM   1067  CE2 TRP A  62      60.805  35.400  93.465  1.00  0.00           C
ATOM   1068  CD2 TRP A  62      59.975  36.280  94.205  1.00  0.00           C
ATOM   1069  CE3 TRP A  62      59.415  37.390  93.565  1.00  0.00           C
ATOM   1071  CZ3 TRP A  62      59.725  37.610  92.215  1.00  0.00           C
ATOM   1073  CZ2 TRP A  62      61.145  35.640  92.145  1.00  0.00           C
ATOM   1075  CH2 TRP A  62      60.585  36.770  91.525  1.00  0.00           C
ATOM   1077  C   TRP A  62      58.645  38.370  98.065  1.00  0.00           C
ATOM   1078  O   TRP A  62      57.825  39.070  97.475  1.00  0.00           O
ATOM   1079  N   GLN A  63      58.715  38.390  99.405  1.00  0.00           N
ATOM   1081  CA  GLN A  63      57.885  39.270 100.195  1.00  0.00           C
ATOM   1083  CB  GLN A  63      57.695  38.720 101.615  1.00  0.00           C
ATOM   1086  CG  GLN A  63      56.705  37.540 101.595  1.00  0.00           C
ATOM   1089  CD  GLN A  63      56.525  36.820 102.925  1.00  0.00           C
ATOM   1090  OE1 GLN A  63      55.835  35.800 103.025  1.00  0.00           O
ATOM   1091  NE2 GLN A  63      57.215  37.330 103.965  1.00  0.00           N
ATOM   1094  C   GLN A  63      58.365  40.700 100.215  1.00  0.00           C
ATOM   1095  O   GLN A  63      57.575  41.620 100.415  1.00  0.00           O
ATOM   1096  N   LEU A  64      59.645  40.890  99.875  1.00  0.00           N
ATOM   1098  CA  LEU A  64      60.235  42.150  99.495  1.00  0.00           C
ATOM   1100  CB  LEU A  64      61.705  41.940  99.065  1.00  0.00           C
ATOM   1103  CG  LEU A  64      62.765  42.190 100.155  1.00  0.00           C
ATOM   1105  CD1 LEU A  64      62.485  41.540 101.515  1.00  0.00           C
ATOM   1109  CD2 LEU A  64      64.125  41.690  99.655  1.00  0.00           C
ATOM   1113  C   LEU A  64      59.465  42.910  98.415  1.00  0.00           C
ATOM   1114  O   LEU A  64      59.385  44.130  98.445  1.00  0.00           O
ATOM   1115  N   LEU A  65      58.825  42.210  97.455  1.00  0.00           N
ATOM   1117  CA  LEU A  65      57.945  42.880  96.525  1.00  0.00           C
ATOM   1119  CB  LEU A  65      58.025  42.180  95.146  1.00  0.00           C
ATOM   1122  CG  LEU A  65      59.015  42.870  94.185  1.00  0.00           C
ATOM   1124  CD1 LEU A  65      60.405  43.160  94.795  1.00  0.00           C
ATOM   1128  CD2 LEU A  65      59.205  42.030  92.915  1.00  0.00           C
ATOM   1132  C   LEU A  65      56.515  42.940  97.045  1.00  0.00           C
ATOM   1133  O   LEU A  65      55.845  43.960  96.935  1.00  0.00           O
ATOM   1134  N   ALA A  66      56.035  41.830  97.635  1.00  0.00           N
ATOM   1136  CA  ALA A  66      54.665  41.670  98.055  1.00  0.00           C
ATOM   1138  CB  ALA A  66      54.565  40.280  98.695  1.00  0.00           C
ATOM   1142  C   ALA A  66      54.105  42.630  99.065  1.00  0.00           C
ATOM   1143  O   ALA A  66      53.035  43.210  98.895  1.00  0.00           O
ATOM   1144  N   ILE A  67      54.845  42.850 100.145  1.00  0.00           N
ATOM   1146  CA  ILE A  67      54.315  43.530 101.305  1.00  0.00           C
ATOM   1148  CB  ILE A  67      54.895  42.900 102.555  1.00  0.00           C
ATOM   1150  CG2 ILE A  67      54.135  43.450 103.776  1.00  0.00           C
ATOM   1154  CG1 ILE A  67      54.875  41.350 102.536  1.00  0.00           C
ATOM   1157  CD  ILE A  67      55.405  40.780 103.845  1.00  0.00           C
ATOM   1161  C   ILE A  67      54.675  45.000 101.235  1.00  0.00           C
ATOM   1162  O   ILE A  67      54.025  45.860 101.805  1.00  0.00           O
ATOM   1163  N   ARG A  68      55.685  45.310 100.385  1.00  0.00           N
ATOM   1165  CA  ARG A  68      56.035  46.620  99.865  1.00  0.00           C
ATOM   1167  CB  ARG A  68      57.315  46.430  99.005  1.00  0.00           C
ATOM   1170  CG  ARG A  68      57.785  47.550  98.035  1.00  0.00           C
ATOM   1173  CD  ARG A  68      57.105  47.490  96.665  1.00  0.00           C
ATOM   1176  NE  ARG A  68      57.875  48.330  95.675  1.00  0.00           N
ATOM   1178  CZ  ARG A  68      58.795  47.880  94.815  1.00  0.00           C
ATOM   1179  NH1 ARG A  68      59.355  46.690  94.935  1.00  0.00           N
ATOM   1182  NH2 ARG A  68      59.185  48.660  93.826  1.00  0.00           N
ATOM   1185  C   ARG A  68      54.865  47.200  99.105  1.00  0.00           C
ATOM   1186  O   ARG A  68      54.555  48.380  99.115  1.00  0.00           O
ATOM   1187  N   ALA A  69      54.165  46.320  98.375  1.00  0.00           N
ATOM   1189  CA  ALA A  69      53.195  46.770  97.445  1.00  0.00           C
ATOM   1191  CB  ALA A  69      53.615  46.150  96.135  1.00  0.00           C
ATOM   1195  C   ALA A  69      51.745  46.430  97.745  1.00  0.00           C
ATOM   1196  O   ALA A  69      50.855  47.070  97.205  1.00  0.00           O
ATOM   1197  N   LEU A  70      51.445  45.490  98.676  1.00  0.00           N
ATOM   1199  CA  LEU A  70      50.085  45.020  98.955  1.00  0.00           C
ATOM   1201  CB  LEU A  70      50.135  43.830  99.955  1.00  0.00           C
ATOM   1204  CG  LEU A  70      49.795  42.480  99.285  1.00  0.00           C
ATOM   1206  CD1 LEU A  70      50.135  41.290 100.185  1.00  0.00           C
ATOM   1210  CD2 LEU A  70      48.305  42.480  98.945  1.00  0.00           C
ATOM   1214  C   LEU A  70      49.185  46.100  99.535  1.00  0.00           C
ATOM   1215  O   LEU A  70      47.955  46.050  99.485  1.00  0.00           O
ATOM   1216  N   VAL A  71      49.835  47.110 100.095  1.00  0.00           N
ATOM   1218  CA  VAL A  71      49.315  48.250 100.795  1.00  0.00           C
ATOM   1220  CB  VAL A  71      50.095  48.440 102.085  1.00  0.00           C
ATOM   1222  CG1 VAL A  71      49.375  47.560 103.116  1.00  0.00           C
ATOM   1226  CG2 VAL A  71      51.575  48.040 101.875  1.00  0.00           C
ATOM   1230  C   VAL A  71      49.335  49.500  99.955  1.00  0.00           C
ATOM   1231  O   VAL A  71      48.715  50.480 100.315  1.00  0.00           O
ATOM   1232  N   LYS A  72      49.915  49.450  98.746  1.00  0.00           N
ATOM   1234  CA  LYS A  72      49.705  50.490  97.755  1.00  0.00           C
ATOM   1236  CB  LYS A  72      50.825  50.440  96.695  1.00  0.00           C
ATOM   1239  CG  LYS A  72      52.285  50.230  97.155  1.00  0.00           C
ATOM   1242  CD  LYS A  72      53.105  51.490  97.445  1.00  0.00           C
ATOM   1245  CE  LYS A  72      53.415  52.360  96.225  1.00  0.00           C
ATOM   1248  NZ  LYS A  72      54.415  53.380  96.575  1.00  0.00           N
ATOM   1252  C   LYS A  72      48.355  50.220  97.065  1.00  0.00           C
ATOM   1253  O   LYS A  72      47.705  51.120  96.525  1.00  0.00           O
ATOM   1254  N   GLU A  73      47.845  48.970  97.125  1.00  0.00           N
ATOM   1256  CA  GLU A  73      46.465  48.640  96.845  1.00  0.00           C
ATOM   1258  CB  GLU A  73      46.275  47.130  96.595  1.00  0.00           C
ATOM   1261  CG  GLU A  73      46.645  46.590  95.195  1.00  0.00           C
ATOM   1264  CD  GLU A  73      45.545  46.940  94.205  1.00  0.00           C
ATOM   1265  OE1 GLU A  73      44.675  46.040  94.005  1.00  0.00           O
ATOM   1266  OE2 GLU A  73      45.485  48.100  93.725  1.00  0.00           O
ATOM   1267  C   GLU A  73      45.565  49.000  98.015  1.00  0.00           C
ATOM   1268  O   GLU A  73      44.365  49.260  97.875  1.00  0.00           O
ATOM   1269  N   GLY A  74      46.145  49.050  99.226  1.00  0.00           N
ATOM   1271  CA  GLY A  74      45.455  49.340 100.476  1.00  0.00           C
ATOM   1274  C   GLY A  74      44.945  48.130 101.205  1.00  0.00           C
ATOM   1275  O   GLY A  74      44.115  48.270 102.105  1.00  0.00           O
ATOM   1276  N   LYS A  75      45.405  46.900 100.885  1.00  0.00           N
ATOM   1278  CA  LYS A  75      44.975  45.690 101.556  1.00  0.00           C
ATOM   1280  CB  LYS A  75      44.915  44.460 100.595  1.00  0.00           C
ATOM   1283  CG  LYS A  75      43.735  44.460  99.605  1.00  0.00           C
ATOM   1286  CD  LYS A  75      43.865  45.400  98.385  1.00  0.00           C
ATOM   1289  CE  LYS A  75      42.845  45.050  97.285  1.00  0.00           C
ATOM   1292  NZ  LYS A  75      42.895  45.920  96.075  1.00  0.00           N
ATOM   1296  C   LYS A  75      45.835  45.380 102.775  1.00  0.00           C
ATOM   1297  O   LYS A  75      46.675  44.490 102.806  1.00  0.00           O
ATOM   1298  N   THR A  76      45.665  46.200 103.825  1.00  0.00           N
ATOM   1300  CA  THR A  76      46.565  46.280 104.965  1.00  0.00           C
ATOM   1302  CB  THR A  76      46.225  47.440 105.875  1.00  0.00           C
ATOM   1304  OG1 THR A  76      45.745  48.540 105.125  1.00  0.00           O
ATOM   1306  CG2 THR A  76      47.495  47.890 106.595  1.00  0.00           C
ATOM   1310  C   THR A  76      46.715  45.040 105.805  1.00  0.00           C
ATOM   1311  O   THR A  76      47.835  44.650 106.136  1.00  0.00           O
ATOM   1312  N   GLY A  77      45.605  44.350 106.125  1.00  0.00           N
ATOM   1314  CA  GLY A  77      45.665  43.080 106.855  1.00  0.00           C
ATOM   1317  C   GLY A  77      46.375  41.980 106.115  1.00  0.00           C
ATOM   1318  O   GLY A  77      47.145  41.210 106.685  1.00  0.00           O
ATOM   1319  N   GLN A  78      46.155  41.920 104.795  1.00  0.00           N
ATOM   1321  CA  GLN A  78      46.845  40.990 103.916  1.00  0.00           C
ATOM   1323  CB  GLN A  78      46.415  41.170 102.435  1.00  0.00           C
ATOM   1326  CG  GLN A  78      45.055  40.520 102.095  1.00  0.00           C
ATOM   1329  CD  GLN A  78      45.145  39.040 101.705  1.00  0.00           C
ATOM   1330  OE1 GLN A  78      44.305  38.630 100.905  1.00  0.00           O
ATOM   1331  NE2 GLN A  78      46.135  38.260 102.175  1.00  0.00           N
ATOM   1334  C   GLN A  78      48.345  41.150 103.945  1.00  0.00           C
ATOM   1335  O   GLN A  78      49.085  40.180 104.035  1.00  0.00           O
ATOM   1336  N   ALA A  79      48.815  42.410 103.895  1.00  0.00           N
ATOM   1338  CA  ALA A  79      50.215  42.730 104.056  1.00  0.00           C
ATOM   1340  CB  ALA A  79      50.395  44.240 103.845  1.00  0.00           C
ATOM   1344  C   ALA A  79      50.795  42.310 105.406  1.00  0.00           C
ATOM   1345  O   ALA A  79      51.885  41.750 105.485  1.00  0.00           O
ATOM   1346  N   VAL A  80      50.055  42.550 106.495  1.00  0.00           N
ATOM   1348  CA  VAL A  80      50.445  42.160 107.845  1.00  0.00           C
ATOM   1350  CB  VAL A  80      49.485  42.740 108.895  1.00  0.00           C
ATOM   1352  CG1 VAL A  80      49.665  42.100 110.285  1.00  0.00           C
ATOM   1356  CG2 VAL A  80      49.745  44.250 108.995  1.00  0.00           C
ATOM   1360  C   VAL A  80      50.615  40.660 108.086  1.00  0.00           C
ATOM   1361  O   VAL A  80      51.565  40.230 108.746  1.00  0.00           O
ATOM   1362  N   GLU A  81      49.705  39.810 107.585  1.00  0.00           N
ATOM   1364  CA  GLU A  81      49.765  38.370 107.806  1.00  0.00           C
ATOM   1366  CB  GLU A  81      48.485  37.630 107.365  1.00  0.00           C
ATOM   1369  CG  GLU A  81      48.165  37.810 105.866  1.00  0.00           C
ATOM   1372  CD  GLU A  81      46.845  37.150 105.525  1.00  0.00           C
ATOM   1373  OE1 GLU A  81      46.785  35.910 105.415  1.00  0.00           O
ATOM   1374  OE2 GLU A  81      45.845  37.910 105.485  1.00  0.00           O
ATOM   1375  C   GLU A  81      50.985  37.670 107.235  1.00  0.00           C
ATOM   1376  O   GLU A  81      51.545  36.770 107.865  1.00  0.00           O
ATOM   1377  N   LEU A  82      51.475  38.060 106.045  1.00  0.00           N
ATOM   1379  CA  LEU A  82      52.685  37.480 105.495  1.00  0.00           C
ATOM   1381  CB  LEU A  82      52.595  37.240 103.955  1.00  0.00           C
ATOM   1384  CG  LEU A  82      52.785  38.430 103.005  1.00  0.00           C
ATOM   1386  CD1 LEU A  82      52.835  38.000 101.535  1.00  0.00           C
ATOM   1390  CD2 LEU A  82      51.655  39.430 103.116  1.00  0.00           C
ATOM   1394  C   LEU A  82      53.915  38.270 105.915  1.00  0.00           C
ATOM   1395  O   LEU A  82      55.045  37.810 105.855  1.00  0.00           O
ATOM   1396  N   PHE A  83      53.725  39.450 106.535  1.00  0.00           N
ATOM   1398  CA  PHE A  83      54.785  40.170 107.225  1.00  0.00           C
ATOM   1400  CB  PHE A  83      54.355  41.640 107.465  1.00  0.00           C
ATOM   1403  CG  PHE A  83      55.465  42.480 108.025  1.00  0.00           C
ATOM   1404  CD1 PHE A  83      56.395  43.120 107.205  1.00  0.00           C
ATOM   1406  CE1 PHE A  83      57.435  43.870 107.765  1.00  0.00           C
ATOM   1408  CZ  PHE A  83      57.545  44.000 109.156  1.00  0.00           C
ATOM   1410  CD2 PHE A  83      55.545  42.660 109.415  1.00  0.00           C
ATOM   1412  CE2 PHE A  83      56.585  43.400 109.985  1.00  0.00           C
ATOM   1414  C   PHE A  83      55.155  39.440 108.515  1.00  0.00           C
ATOM   1415  O   PHE A  83      56.255  39.570 109.035  1.00  0.00           O
ATOM   1416  N   ASN A  84      54.255  38.580 109.005  1.00  0.00           N
ATOM   1418  CA  ASN A  84      54.535  37.610 110.045  1.00  0.00           C
ATOM   1420  CB  ASN A  84      53.165  37.100 110.555  1.00  0.00           C
ATOM   1423  CG  ASN A  84      53.225  36.530 111.955  1.00  0.00           C
ATOM   1424  OD1 ASN A  84      53.965  36.990 112.825  1.00  0.00           O
ATOM   1425  ND2 ASN A  84      52.395  35.490 112.225  1.00  0.00           N
ATOM   1428  C   ASN A  84      55.385  36.440 109.535  1.00  0.00           C
ATOM   1429  O   ASN A  84      56.075  35.770 110.295  1.00  0.00           O
ATOM   1430  N   GLN A  85      55.355  36.150 108.215  1.00  0.00           N
ATOM   1432  CA  GLN A  85      56.105  35.050 107.645  1.00  0.00           C
ATOM   1434  CB  GLN A  85      55.465  34.610 106.286  1.00  0.00           C
ATOM   1437  CG  GLN A  85      54.035  34.040 106.416  1.00  0.00           C
ATOM   1440  CD  GLN A  85      53.995  32.830 107.335  1.00  0.00           C
ATOM   1441  OE1 GLN A  85      54.245  31.690 106.936  1.00  0.00           O
ATOM   1442  NE2 GLN A  85      53.675  33.050 108.636  1.00  0.00           N
ATOM   1445  C   GLN A  85      57.575  35.360 107.465  1.00  0.00           C
ATOM   1446  O   GLN A  85      58.425  34.470 107.575  1.00  0.00           O
ATOM   1447  N   LEU A  86      57.945  36.640 107.265  1.00  0.00           N
ATOM   1449  CA  LEU A  86      59.335  37.010 107.155  1.00  0.00           C
ATOM   1451  CB  LEU A  86      59.595  38.220 106.215  1.00  0.00           C
ATOM   1454  CG  LEU A  86      58.645  39.420 106.315  1.00  0.00           C
ATOM   1456  CD1 LEU A  86      58.975  40.280 107.536  1.00  0.00           C
ATOM   1460  CD2 LEU A  86      58.785  40.280 105.055  1.00  0.00           C
ATOM   1464  C   LEU A  86      60.015  37.160 108.515  1.00  0.00           C
ATOM   1465  O   LEU A  86      59.345  37.470 109.506  1.00  0.00           O
ATOM   1466  N   PRO A  87      61.315  36.900 108.676  1.00  0.00           N
ATOM   1467  CD  PRO A  87      62.155  36.180 107.715  1.00  0.00           C
ATOM   1470  CA  PRO A  87      62.045  37.230 109.886  1.00  0.00           C
ATOM   1472  CB  PRO A  87      63.475  36.720 109.616  1.00  0.00           C
ATOM   1475  CG  PRO A  87      63.295  35.630 108.565  1.00  0.00           C
ATOM   1478  C   PRO A  87      62.015  38.690 110.315  1.00  0.00           C
ATOM   1479  O   PRO A  87      61.985  39.600 109.485  1.00  0.00           O
ATOM   1480  N   GLN A  88      62.025  38.940 111.635  1.00  0.00           N
ATOM   1482  CA  GLN A  88      62.435  40.190 112.205  1.00  0.00           C
ATOM   1484  CB  GLN A  88      62.295  40.060 113.746  1.00  0.00           C
ATOM   1487  CG  GLN A  88      62.835  41.230 114.595  1.00  0.00           C
ATOM   1490  CD  GLN A  88      62.395  42.550 114.005  1.00  0.00           C
ATOM   1491  OE1 GLN A  88      63.175  43.420 113.606  1.00  0.00           O
ATOM   1492  NE2 GLN A  88      61.055  42.690 113.916  1.00  0.00           N
ATOM   1495  C   GLN A  88      63.885  40.540 111.875  1.00  0.00           C
ATOM   1496  O   GLN A  88      64.195  41.620 111.355  1.00  0.00           O
ATOM   1497  N   GLU A  89      64.765  39.550 112.105  1.00  0.00           N
ATOM   1499  CA  GLU A  89      66.175  39.770 112.195  1.00  0.00           C
ATOM   1501  CB  GLU A  89      66.715  39.450 113.636  1.00  0.00           C
ATOM   1504  CG  GLU A  89      66.465  38.030 114.245  1.00  0.00           C
ATOM   1507  CD  GLU A  89      67.085  37.850 115.655  1.00  0.00           C
ATOM   1508  OE1 GLU A  89      66.525  37.070 116.475  1.00  0.00           O
ATOM   1509  OE2 GLU A  89      68.145  38.480 115.896  1.00  0.00           O
ATOM   1510  C   GLU A  89      66.845  39.020 111.055  1.00  0.00           C
ATOM   1511  O   GLU A  89      66.895  37.790 111.015  1.00  0.00           O
ATOM   1512  N   LEU A  90      67.385  39.770 110.075  1.00  0.00           N
ATOM   1514  CA  LEU A  90      68.055  39.270 108.895  1.00  0.00           C
ATOM   1516  CB  LEU A  90      67.435  39.820 107.565  1.00  0.00           C
ATOM   1519  CG  LEU A  90      65.965  39.500 107.205  1.00  0.00           C
ATOM   1521  CD1 LEU A  90      65.745  38.010 106.915  1.00  0.00           C
ATOM   1525  CD2 LEU A  90      64.945  40.010 108.226  1.00  0.00           C
ATOM   1529  C   LEU A  90      69.485  39.810 108.965  1.00  0.00           C
ATOM   1530  O   LEU A  90      69.825  40.550 109.886  1.00  0.00           O
ATOM   1531  N   ASN A  91      70.345  39.520 107.946  1.00  0.00           N
ATOM   1533  CA  ASN A  91      71.505  40.350 107.585  1.00  0.00           C
ATOM   1535  CB  ASN A  91      72.035  39.990 106.165  1.00  0.00           C
ATOM   1538  CG  ASN A  91      72.325  38.510 106.125  1.00  0.00           C
ATOM   1539  OD1 ASN A  91      71.565  37.750 105.535  1.00  0.00           O
ATOM   1540  ND2 ASN A  91      73.415  38.100 106.805  1.00  0.00           N
ATOM   1543  C   ASN A  91      71.255  41.860 107.585  1.00  0.00           C
ATOM   1544  O   ASN A  91      70.125  42.310 107.386  1.00  0.00           O
ATOM   1545  N   ASP A  92      72.315  42.680 107.785  1.00  0.00           N
ATOM   1547  CA  ASP A  92      72.165  44.110 107.995  1.00  0.00           C
ATOM   1549  CB  ASP A  92      73.555  44.800 108.116  1.00  0.00           C
ATOM   1552  CG  ASP A  92      74.305  44.320 109.336  1.00  0.00           C
ATOM   1553  OD1 ASP A  92      75.485  44.710 109.495  1.00  0.00           O
ATOM   1554  OD2 ASP A  92      73.695  43.590 110.155  1.00  0.00           O
ATOM   1555  C   ASP A  92      71.415  44.820 106.885  1.00  0.00           C
ATOM   1556  O   ASP A  92      70.435  45.510 107.146  1.00  0.00           O
ATOM   1557  N   ALA A  93      71.835  44.590 105.625  1.00  0.00           N
ATOM   1559  CA  ALA A  93      71.155  45.030 104.425  1.00  0.00           C
ATOM   1561  CB  ALA A  93      72.025  44.590 103.226  1.00  0.00           C
ATOM   1565  C   ALA A  93      69.745  44.440 104.275  1.00  0.00           C
ATOM   1566  O   ALA A  93      68.765  45.130 104.015  1.00  0.00           O
ATOM   1567  N   GLN A  94      69.605  43.130 104.506  1.00  0.00           N
ATOM   1569  CA  GLN A  94      68.395  42.390 104.175  1.00  0.00           C
ATOM   1571  CB  GLN A  94      68.735  40.870 104.156  1.00  0.00           C
ATOM   1574  CG  GLN A  94      67.635  39.900 103.655  1.00  0.00           C
ATOM   1577  CD  GLN A  94      67.265  40.140 102.185  1.00  0.00           C
ATOM   1578  OE1 GLN A  94      67.695  41.090 101.535  1.00  0.00           O
ATOM   1579  NE2 GLN A  94      66.465  39.210 101.605  1.00  0.00           N
ATOM   1582  C   GLN A  94      67.265  42.700 105.155  1.00  0.00           C
ATOM   1583  O   GLN A  94      66.075  42.580 104.856  1.00  0.00           O
ATOM   1584  N   ARG A  95      67.615  43.190 106.375  1.00  0.00           N
ATOM   1586  CA  ARG A  95      66.695  43.840 107.286  1.00  0.00           C
ATOM   1588  CB  ARG A  95      67.385  44.300 108.585  1.00  0.00           C
ATOM   1591  CG  ARG A  95      67.725  43.180 109.576  1.00  0.00           C
ATOM   1594  CD  ARG A  95      68.585  43.660 110.745  1.00  0.00           C
ATOM   1597  NE  ARG A  95      67.805  44.730 111.435  1.00  0.00           N
ATOM   1599  CZ  ARG A  95      68.345  45.720 112.116  1.00  0.00           C
ATOM   1600  NH1 ARG A  95      69.645  45.910 112.216  1.00  0.00           N
ATOM   1603  NH2 ARG A  95      67.535  46.580 112.685  1.00  0.00           N
ATOM   1606  C   ARG A  95      66.035  45.070 106.726  1.00  0.00           C
ATOM   1607  O   ARG A  95      64.865  45.330 106.985  1.00  0.00           O
ATOM   1608  N   ARG A  96      66.795  45.900 105.996  1.00  0.00           N
ATOM   1610  CA  ARG A  96      66.305  47.130 105.406  1.00  0.00           C
ATOM   1612  CB  ARG A  96      67.455  47.930 104.775  1.00  0.00           C
ATOM   1615  CG  ARG A  96      68.655  47.990 105.715  1.00  0.00           C
ATOM   1618  CD  ARG A  96      69.755  48.910 105.235  1.00  0.00           C
ATOM   1621  NE  ARG A  96      70.925  48.730 106.146  1.00  0.00           N
ATOM   1623  CZ  ARG A  96      70.975  48.990 107.435  1.00  0.00           C
ATOM   1624  NH1 ARG A  96      70.005  49.490 108.175  1.00  0.00           N
ATOM   1627  NH2 ARG A  96      72.115  48.720 108.015  1.00  0.00           N
ATOM   1630  C   ARG A  96      65.265  46.840 104.355  1.00  0.00           C
ATOM   1631  O   ARG A  96      64.165  47.390 104.385  1.00  0.00           O
ATOM   1632  N   GLU A  97      65.575  45.850 103.506  1.00  0.00           N
ATOM   1634  CA  GLU A  97      64.755  45.370 102.426  1.00  0.00           C
ATOM   1636  CB  GLU A  97      65.435  44.180 101.705  1.00  0.00           C
ATOM   1639  CG  GLU A  97      66.825  44.470 101.085  1.00  0.00           C
ATOM   1642  CD  GLU A  97      66.825  45.810 100.385  1.00  0.00           C
ATOM   1643  OE1 GLU A  97      65.905  46.070  99.565  1.00  0.00           O
ATOM   1644  OE2 GLU A  97      67.735  46.630 100.655  1.00  0.00           O
ATOM   1645  C   GLU A  97      63.375  44.930 102.855  1.00  0.00           C
ATOM   1646  O   GLU A  97      62.415  45.240 102.175  1.00  0.00           O
ATOM   1647  N   LYS A  98      63.245  44.230 104.015  1.00  0.00           N
ATOM   1649  CA  LYS A  98      61.945  43.830 104.525  1.00  0.00           C
ATOM   1651  CB  LYS A  98      61.915  42.400 105.145  1.00  0.00           C
ATOM   1654  CG  LYS A  98      62.915  42.050 106.265  1.00  0.00           C
ATOM   1657  CD  LYS A  98      62.795  42.820 107.595  1.00  0.00           C
ATOM   1660  CE  LYS A  98      61.445  42.750 108.326  1.00  0.00           C
ATOM   1663  NZ  LYS A  98      61.435  43.690 109.455  1.00  0.00           N
ATOM   1667  C   LYS A  98      61.335  44.790 105.525  1.00  0.00           C
ATOM   1668  O   LYS A  98      60.175  44.680 105.915  1.00  0.00           O
ATOM   1669  N   THR A  99      62.095  45.790 105.996  1.00  0.00           N
ATOM   1671  CA  THR A  99      61.575  46.770 106.945  1.00  0.00           C
ATOM   1673  CB  THR A  99      62.635  47.260 107.925  1.00  0.00           C
ATOM   1675  OG1 THR A  99      63.055  46.180 108.765  1.00  0.00           O
ATOM   1677  CG2 THR A  99      62.105  48.350 108.865  1.00  0.00           C
ATOM   1681  C   THR A  99      60.895  47.900 106.215  1.00  0.00           C
ATOM   1682  O   THR A  99      59.995  48.550 106.735  1.00  0.00           O
ATOM   1683  N   LEU A 100      61.225  48.060 104.926  1.00  0.00           N
ATOM   1685  CA  LEU A 100      60.605  48.920 103.935  1.00  0.00           C
ATOM   1687  CB  LEU A 100      61.435  48.670 102.655  1.00  0.00           C
ATOM   1690  CG  LEU A 100      61.005  49.290 101.305  1.00  0.00           C
ATOM   1692  CD1 LEU A 100      60.285  50.630 101.435  1.00  0.00           C
ATOM   1696  CD2 LEU A 100      62.255  49.440 100.435  1.00  0.00           C
ATOM   1700  C   LEU A 100      59.115  48.630 103.776  1.00  0.00           C
ATOM   1701  O   LEU A 100      58.265  49.520 103.845  1.00  0.00           O
ATOM   1702  N   LEU A 101      58.775  47.340 103.705  1.00  0.00           N
ATOM   1704  CA  LEU A 101      57.445  46.760 103.636  1.00  0.00           C
ATOM   1706  CB  LEU A 101      57.555  45.210 103.665  1.00  0.00           C
ATOM   1709  CG  LEU A 101      58.285  44.450 102.526  1.00  0.00           C
ATOM   1711  CD1 LEU A 101      59.485  45.180 101.925  1.00  0.00           C
ATOM   1715  CD2 LEU A 101      58.725  43.070 103.025  1.00  0.00           C
ATOM   1719  C   LEU A 101      56.615  47.160 104.835  1.00  0.00           C
ATOM   1720  O   LEU A 101      55.435  47.500 104.765  1.00  0.00           O
ATOM   1721  N   ALA A 102      57.275  47.130 106.015  1.00  0.00           N
ATOM   1723  CA  ALA A 102      56.705  47.500 107.286  1.00  0.00           C
ATOM   1725  CB  ALA A 102      57.755  47.290 108.405  1.00  0.00           C
ATOM   1729  C   ALA A 102      56.215  48.940 107.305  1.00  0.00           C
ATOM   1730  O   ALA A 102      55.165  49.250 107.855  1.00  0.00           O
ATOM   1731  N   VAL A 103      56.985  49.860 106.685  1.00  0.00           N
ATOM   1733  CA  VAL A 103      56.615  51.260 106.565  1.00  0.00           C
ATOM   1735  CB  VAL A 103      57.655  52.060 105.785  1.00  0.00           C
ATOM   1737  CG1 VAL A 103      57.335  53.550 105.955  1.00  0.00           C
ATOM   1741  CG2 VAL A 103      59.055  51.690 106.286  1.00  0.00           C
ATOM   1745  C   VAL A 103      55.305  51.440 105.815  1.00  0.00           C
ATOM   1746  O   VAL A 103      54.415  52.170 106.246  1.00  0.00           O
ATOM   1747  N   GLU A 104      55.175  50.730 104.675  1.00  0.00           N
ATOM   1749  CA  GLU A 104      54.055  50.840 103.765  1.00  0.00           C
ATOM   1751  CB  GLU A 104      54.465  50.430 102.315  1.00  0.00           C
ATOM   1754  CG  GLU A 104      55.545  51.410 101.745  1.00  0.00           C
ATOM   1757  CD  GLU A 104      55.975  51.230 100.285  1.00  0.00           C
ATOM   1758  OE1 GLU A 104      55.615  52.090  99.436  1.00  0.00           O
ATOM   1759  OE2 GLU A 104      56.775  50.300 100.015  1.00  0.00           O
ATOM   1760  C   GLU A 104      52.815  50.160 104.336  1.00  0.00           C
ATOM   1761  O   GLU A 104      51.695  50.630 104.145  1.00  0.00           O
ATOM   1762  N   ILE A 105      52.985  49.120 105.185  1.00  0.00           N
ATOM   1764  CA  ILE A 105      51.915  48.600 106.045  1.00  0.00           C
ATOM   1766  CB  ILE A 105      52.385  47.430 106.925  1.00  0.00           C
ATOM   1768  CG2 ILE A 105      51.495  47.200 108.175  1.00  0.00           C
ATOM   1772  CG1 ILE A 105      52.455  46.150 106.075  1.00  0.00           C
ATOM   1775  CD  ILE A 105      53.225  45.010 106.745  1.00  0.00           C
ATOM   1779  C   ILE A 105      51.305  49.670 106.925  1.00  0.00           C
ATOM   1780  O   ILE A 105      50.085  49.810 107.025  1.00  0.00           O
ATOM   1781  N   LYS A 106      52.145  50.490 107.555  1.00  0.00           N
ATOM   1783  CA  LYS A 106      51.665  51.450 108.525  1.00  0.00           C
ATOM   1785  CB  LYS A 106      52.765  51.730 109.576  1.00  0.00           C
ATOM   1788  CG  LYS A 106      53.075  50.450 110.385  1.00  0.00           C
ATOM   1791  CD  LYS A 106      53.605  50.700 111.805  1.00  0.00           C
ATOM   1794  CE  LYS A 106      53.465  49.500 112.755  1.00  0.00           C
ATOM   1797  NZ  LYS A 106      54.355  48.380 112.375  1.00  0.00           N
ATOM   1801  C   LYS A 106      51.015  52.680 107.885  1.00  0.00           C
ATOM   1802  O   LYS A 106      50.195  53.350 108.515  1.00  0.00           O
ATOM   1803  N   LEU A 107      51.275  52.910 106.575  1.00  0.00           N
ATOM   1805  CA  LEU A 107      50.665  53.980 105.775  1.00  0.00           C
ATOM   1807  CB  LEU A 107      51.265  54.100 104.336  1.00  0.00           C
ATOM   1810  CG  LEU A 107      52.755  54.490 104.235  1.00  0.00           C
ATOM   1812  CD1 LEU A 107      53.255  54.350 102.785  1.00  0.00           C
ATOM   1816  CD2 LEU A 107      53.005  55.930 104.655  1.00  0.00           C
ATOM   1820  C   LEU A 107      49.185  53.740 105.635  1.00  0.00           C
ATOM   1821  O   LEU A 107      48.335  54.630 105.686  1.00  0.00           O
ATOM   1822  N   ALA A 108      48.845  52.450 105.515  1.00  0.00           N
ATOM   1824  CA  ALA A 108      47.525  51.970 105.255  1.00  0.00           C
ATOM   1826  CB  ALA A 108      47.695  50.880 104.185  1.00  0.00           C
ATOM   1830  C   ALA A 108      46.845  51.440 106.525  1.00  0.00           C
ATOM   1831  O   ALA A 108      45.705  50.990 106.485  1.00  0.00           O
ATOM   1832  N   GLN A 109      47.515  51.520 107.695  1.00  0.00           N
ATOM   1834  CA  GLN A 109      46.885  51.340 109.005  1.00  0.00           C
ATOM   1836  CB  GLN A 109      47.855  50.650 110.026  1.00  0.00           C
ATOM   1839  CG  GLN A 109      48.135  49.160 109.735  1.00  0.00           C
ATOM   1842  CD  GLN A 109      49.155  48.530 110.686  1.00  0.00           C
ATOM   1843  OE1 GLN A 109      49.975  49.190 111.325  1.00  0.00           O
ATOM   1844  NE2 GLN A 109      49.125  47.190 110.815  1.00  0.00           N
ATOM   1847  C   GLN A 109      46.425  52.650 109.625  1.00  0.00           C
ATOM   1848  O   GLN A 109      45.545  52.660 110.485  1.00  0.00           O
ATOM   1849  N   LYS A 110      47.065  53.770 109.196  1.00  0.00           N
ATOM   1851  CA  LYS A 110      46.985  55.100 109.795  1.00  0.00           C
ATOM   1853  CB  LYS A 110      45.545  55.680 110.036  1.00  0.00           C
ATOM   1856  CG  LYS A 110      44.765  56.150 108.786  1.00  0.00           C
ATOM   1859  CD  LYS A 110      44.455  55.070 107.735  1.00  0.00           C
ATOM   1862  CE  LYS A 110      45.515  54.910 106.635  1.00  0.00           C
ATOM   1865  NZ  LYS A 110      45.425  55.950 105.586  1.00  0.00           N
ATOM   1869  C   LYS A 110      47.945  55.270 110.966  1.00  0.00           C
ATOM   1870  O   LYS A 110      47.765  56.130 111.825  1.00  0.00           O
ATOM   1871  N   ASP A 111      49.035  54.460 111.025  1.00  0.00           N
ATOM   1873  CA  ASP A 111      50.035  54.570 112.065  1.00  0.00           C
ATOM   1875  CB  ASP A 111      50.365  53.210 112.745  1.00  0.00           C
ATOM   1878  CG  ASP A 111      51.225  53.420 113.985  1.00  0.00           C
ATOM   1879  OD1 ASP A 111      51.005  54.480 114.635  1.00  0.00           O
ATOM   1880  OD2 ASP A 111      52.045  52.530 114.355  1.00  0.00           O
ATOM   1881  C   ASP A 111      51.265  55.260 111.465  1.00  0.00           C
ATOM   1882  O   ASP A 111      52.375  54.740 111.416  1.00  0.00           O
ATOM   1883  N   PHE A 112      51.065  56.490 110.975  1.00  0.00           N
ATOM   1885  CA  PHE A 112      52.085  57.230 110.245  1.00  0.00           C
ATOM   1887  CB  PHE A 112      51.525  58.560 109.685  1.00  0.00           C
ATOM   1890  CG  PHE A 112      50.415  58.300 108.695  1.00  0.00           C
ATOM   1891  CD1 PHE A 112      50.705  57.770 107.426  1.00  0.00           C
ATOM   1893  CE1 PHE A 112      49.695  57.590 106.475  1.00  0.00           C
ATOM   1895  CZ  PHE A 112      48.375  57.930 106.796  1.00  0.00           C
ATOM   1897  CD2 PHE A 112      49.095  58.640 109.005  1.00  0.00           C
ATOM   1899  CE2 PHE A 112      48.075  58.450 108.055  1.00  0.00           C
ATOM   1901  C   PHE A 112      53.365  57.480 111.025  1.00  0.00           C
ATOM   1902  O   PHE A 112      54.465  57.380 110.476  1.00  0.00           O
ATOM   1903  N   ALA A 113      53.285  57.770 112.335  1.00  0.00           N
ATOM   1905  CA  ALA A 113      54.415  57.840 113.256  1.00  0.00           C
ATOM   1907  CB  ALA A 113      53.835  58.170 114.635  1.00  0.00           C
ATOM   1911  C   ALA A 113      55.215  56.550 113.415  1.00  0.00           C
ATOM   1912  O   ALA A 113      56.455  56.540 113.485  1.00  0.00           O
ATOM   1913  N   GLY A 114      54.485  55.430 113.475  1.00  0.00           N
ATOM   1915  CA  GLY A 114      55.025  54.100 113.655  1.00  0.00           C
ATOM   1918  C   GLY A 114      55.795  53.610 112.465  1.00  0.00           C
ATOM   1919  O   GLY A 114      56.735  52.830 112.555  1.00  0.00           O
ATOM   1920  N   ALA A 115      55.405  54.110 111.295  1.00  0.00           N
ATOM   1922  CA  ALA A 115      56.155  53.980 110.075  1.00  0.00           C
ATOM   1924  CB  ALA A 115      55.385  54.780 109.045  1.00  0.00           C
ATOM   1928  C   ALA A 115      57.525  54.600 110.095  1.00  0.00           C
ATOM   1929  O   ALA A 115      58.515  54.030 109.646  1.00  0.00           O
ATOM   1930  N   GLN A 116      57.595  55.830 110.645  1.00  0.00           N
ATOM   1932  CA  GLN A 116      58.805  56.630 110.595  1.00  0.00           C
ATOM   1934  CB  GLN A 116      58.565  58.110 110.985  1.00  0.00           C
ATOM   1937  CG  GLN A 116      57.305  58.690 110.306  1.00  0.00           C
ATOM   1940  CD  GLN A 116      57.315  60.210 110.085  1.00  0.00           C
ATOM   1941  OE1 GLN A 116      56.685  60.970 110.815  1.00  0.00           O
ATOM   1942  NE2 GLN A 116      57.965  60.630 108.975  1.00  0.00           N
ATOM   1945  C   GLN A 116      59.855  56.010 111.465  1.00  0.00           C
ATOM   1946  O   GLN A 116      61.035  56.040 111.155  1.00  0.00           O
ATOM   1947  N   ASN A 117      59.425  55.350 112.545  1.00  0.00           N
ATOM   1949  CA  ASN A 117      60.265  54.520 113.385  1.00  0.00           C
ATOM   1951  CB  ASN A 117      59.375  53.980 114.515  1.00  0.00           C
ATOM   1954  CG  ASN A 117      60.175  53.340 115.635  1.00  0.00           C
ATOM   1955  OD1 ASN A 117      60.085  52.140 115.885  1.00  0.00           O
ATOM   1956  ND2 ASN A 117      60.985  54.140 116.365  1.00  0.00           N
ATOM   1959  C   ASN A 117      60.935  53.380 112.615  1.00  0.00           C
ATOM   1960  O   ASN A 117      62.145  53.170 112.735  1.00  0.00           O
ATOM   1961  N   LEU A 118      60.195  52.670 111.745  1.00  0.00           N
ATOM   1963  CA  LEU A 118      60.715  51.630 110.866  1.00  0.00           C
ATOM   1965  CB  LEU A 118      59.535  50.860 110.215  1.00  0.00           C
ATOM   1968  CG  LEU A 118      58.565  50.230 111.235  1.00  0.00           C
ATOM   1970  CD1 LEU A 118      57.155  50.110 110.635  1.00  0.00           C
ATOM   1974  CD2 LEU A 118      59.075  48.870 111.735  1.00  0.00           C
ATOM   1978  C   LEU A 118      61.655  52.170 109.795  1.00  0.00           C
ATOM   1979  O   LEU A 118      62.635  51.550 109.415  1.00  0.00           O
ATOM   1980  N   LEU A 119      61.385  53.400 109.325  1.00  0.00           N
ATOM   1982  CA  LEU A 119      62.225  54.130 108.396  1.00  0.00           C
ATOM   1984  CB  LEU A 119      61.465  55.360 107.836  1.00  0.00           C
ATOM   1987  CG  LEU A 119      60.275  55.010 106.925  1.00  0.00           C
ATOM   1989  CD1 LEU A 119      59.195  56.110 106.885  1.00  0.00           C
ATOM   1993  CD2 LEU A 119      60.795  54.640 105.525  1.00  0.00           C
ATOM   1997  C   LEU A 119      63.535  54.610 109.005  1.00  0.00           C
ATOM   1998  O   LEU A 119      64.465  55.000 108.305  1.00  0.00           O
ATOM   1999  N   ALA A 120      63.635  54.560 110.345  1.00  0.00           N
ATOM   2001  CA  ALA A 120      64.835  54.830 111.085  1.00  0.00           C
ATOM   2003  CB  ALA A 120      64.465  55.600 112.375  1.00  0.00           C
ATOM   2007  C   ALA A 120      65.545  53.540 111.445  1.00  0.00           C
ATOM   2008  O   ALA A 120      66.505  53.540 112.205  1.00  0.00           O
ATOM   2009  N   LYS A 121      65.115  52.390 110.896  1.00  0.00           N
ATOM   2011  CA  LYS A 121      65.835  51.120 110.975  1.00  0.00           C
ATOM   2013  CB  LYS A 121      64.915  50.000 111.535  1.00  0.00           C
ATOM   2016  CG  LYS A 121      64.155  50.430 112.795  1.00  0.00           C
ATOM   2019  CD  LYS A 121      65.075  50.910 113.926  1.00  0.00           C
ATOM   2022  CE  LYS A 121      64.575  52.180 114.625  1.00  0.00           C
ATOM   2025  NZ  LYS A 121      65.365  52.430 115.835  1.00  0.00           N
ATOM   2029  C   LYS A 121      66.295  50.750 109.585  1.00  0.00           C
ATOM   2030  O   LYS A 121      66.725  49.630 109.285  1.00  0.00           O
ATOM   2031  N   ILE A 122      66.235  51.730 108.685  1.00  0.00           N
ATOM   2033  CA  ILE A 122      66.665  51.620 107.335  1.00  0.00           C
ATOM   2035  CB  ILE A 122      65.515  51.760 106.355  1.00  0.00           C
ATOM   2037  CG2 ILE A 122      66.035  51.840 104.905  1.00  0.00           C
ATOM   2041  CG1 ILE A 122      64.515  50.590 106.545  1.00  0.00           C
ATOM   2044  CD  ILE A 122      63.205  50.810 105.795  1.00  0.00           C
ATOM   2048  C   ILE A 122      67.725  52.670 107.146  1.00  0.00           C
ATOM   2049  O   ILE A 122      67.625  53.810 107.615  1.00  0.00           O
ATOM   2050  N   THR A 123      68.795  52.260 106.475  1.00  0.00           N
ATOM   2052  CA  THR A 123      69.905  53.120 106.185  1.00  0.00           C
ATOM   2054  CB  THR A 123      71.215  52.550 106.665  1.00  0.00           C
ATOM   2056  OG1 THR A 123      71.185  52.380 108.075  1.00  0.00           O
ATOM   2058  CG2 THR A 123      72.345  53.530 106.355  1.00  0.00           C
ATOM   2062  C   THR A 123      69.875  53.170 104.685  1.00  0.00           C
ATOM   2063  O   THR A 123      70.145  52.130 104.086  1.00  0.00           O
ATOM   2064  N   PRO A 124      69.545  54.270 104.015  1.00  0.00           N
ATOM   2065  CD  PRO A 124      69.075  55.500 104.646  1.00  0.00           C
ATOM   2068  CA  PRO A 124      69.315  54.280 102.585  1.00  0.00           C
ATOM   2070  CB  PRO A 124      68.695  55.660 102.295  1.00  0.00           C
ATOM   2073  CG  PRO A 124      69.105  56.500 103.506  1.00  0.00           C
ATOM   2076  C   PRO A 124      70.615  54.080 101.866  1.00  0.00           C
ATOM   2077  O   PRO A 124      70.635  53.650 100.726  1.00  0.00           O
ATOM   2078  N   ALA A 125      71.745  54.410 102.496  1.00  0.00           N
ATOM   2080  CA  ALA A 125      73.025  54.160 101.915  1.00  0.00           C
ATOM   2082  CB  ALA A 125      74.065  54.960 102.695  1.00  0.00           C
ATOM   2086  C   ALA A 125      73.455  52.700 101.885  1.00  0.00           C
ATOM   2087  O   ALA A 125      74.265  52.300 101.065  1.00  0.00           O
ATOM   2088  N   ASP A 126      72.875  51.880 102.765  1.00  0.00           N
ATOM   2090  CA  ASP A 126      73.215  50.480 102.925  1.00  0.00           C
ATOM   2092  CB  ASP A 126      73.655  50.260 104.395  1.00  0.00           C
ATOM   2095  CG  ASP A 126      74.105  48.840 104.685  1.00  0.00           C
ATOM   2096  OD1 ASP A 126      73.685  48.330 105.765  1.00  0.00           O
ATOM   2097  OD2 ASP A 126      74.875  48.260 103.875  1.00  0.00           O
ATOM   2098  C   ASP A 126      72.015  49.640 102.475  1.00  0.00           C
ATOM   2099  O   ASP A 126      71.875  48.460 102.765  1.00  0.00           O
ATOM   2100  N   LEU A 127      71.115  50.260 101.675  1.00  0.00           N
ATOM   2102  CA  LEU A 127      70.315  49.540 100.715  1.00  0.00           C
ATOM   2104  CB  LEU A 127      68.795  49.420 101.055  1.00  0.00           C
ATOM   2107  CG  LEU A 127      67.975  50.670 101.445  1.00  0.00           C
ATOM   2109  CD1 LEU A 127      67.865  51.680 100.315  1.00  0.00           C
ATOM   2113  CD2 LEU A 127      66.545  50.250 101.815  1.00  0.00           C
ATOM   2117  C   LEU A 127      70.605  50.190  99.375  1.00  0.00           C
ATOM   2118  O   LEU A 127      71.215  51.250  99.305  1.00  0.00           O
ATOM   2119  N   GLU A 128      70.235  49.550  98.265  1.00  0.00           N
ATOM   2121  CA  GLU A 128      70.375  50.050  96.915  1.00  0.00           C
ATOM   2123  CB  GLU A 128      69.875  48.970  95.915  1.00  0.00           C
ATOM   2126  CG  GLU A 128      69.365  49.450  94.535  1.00  0.00           C
ATOM   2129  CD  GLU A 128      68.805  48.310  93.725  1.00  0.00           C
ATOM   2130  OE1 GLU A 128      67.555  48.150  93.756  1.00  0.00           O
ATOM   2131  OE2 GLU A 128      69.605  47.550  93.105  1.00  0.00           O
ATOM   2132  C   GLU A 128      69.695  51.370  96.585  1.00  0.00           C
ATOM   2133  O   GLU A 128      68.565  51.640  96.995  1.00  0.00           O
ATOM   2134  N   GLN A 129      70.345  52.170  95.715  1.00  0.00           N
ATOM   2136  CA  GLN A 129      69.755  53.250  94.915  1.00  0.00           C
ATOM   2138  CB  GLN A 129      70.515  53.430  93.565  1.00  0.00           C
ATOM   2141  CG  GLN A 129      71.765  54.340  93.615  1.00  0.00           C
ATOM   2144  CD  GLN A 129      72.675  53.900  94.755  1.00  0.00           C
ATOM   2145  OE1 GLN A 129      73.255  52.820  94.725  1.00  0.00           O
ATOM   2146  NE2 GLN A 129      72.705  54.710  95.835  1.00  0.00           N
ATOM   2149  C   GLN A 129      68.255  53.240  94.665  1.00  0.00           C
ATOM   2150  O   GLN A 129      67.515  54.000  95.286  1.00  0.00           O
ATOM   2151  N   ASN A 130      67.745  52.400  93.745  1.00  0.00           N
ATOM   2153  CA  ASN A 130      66.315  52.380  93.485  1.00  0.00           C
ATOM   2155  CB  ASN A 130      65.985  51.590  92.205  1.00  0.00           C
ATOM   2158  CG  ASN A 130      64.585  51.970  91.725  1.00  0.00           C
ATOM   2159  OD1 ASN A 130      63.555  51.320  91.965  1.00  0.00           O
ATOM   2160  ND2 ASN A 130      64.545  53.070  90.945  1.00  0.00           N
ATOM   2163  C   ASN A 130      65.455  51.910  94.655  1.00  0.00           C
ATOM   2164  O   ASN A 130      64.345  52.400  94.845  1.00  0.00           O
ATOM   2165  N   GLN A 131      65.955  51.000  95.515  1.00  0.00           N
ATOM   2167  CA  GLN A 131      65.335  50.690  96.795  1.00  0.00           C
ATOM   2169  CB  GLN A 131      65.975  49.460  97.465  1.00  0.00           C
ATOM   2172  CG  GLN A 131      65.505  48.120  96.825  1.00  0.00           C
ATOM   2175  CD  GLN A 131      64.025  47.870  97.115  1.00  0.00           C
ATOM   2176  OE1 GLN A 131      63.115  48.340  96.415  1.00  0.00           O
ATOM   2177  NE2 GLN A 131      63.765  47.120  98.215  1.00  0.00           N
ATOM   2180  C   GLN A 131      65.185  51.880  97.735  1.00  0.00           C
ATOM   2181  O   GLN A 131      64.165  52.010  98.405  1.00  0.00           O
ATOM   2182  N   GLN A 132      66.135  52.840  97.735  1.00  0.00           N
ATOM   2184  CA  GLN A 132      65.945  54.130  98.375  1.00  0.00           C
ATOM   2186  CB  GLN A 132      67.125  55.120  98.165  1.00  0.00           C
ATOM   2189  CG  GLN A 132      68.535  54.640  98.575  1.00  0.00           C
ATOM   2192  CD  GLN A 132      69.625  55.710  98.415  1.00  0.00           C
ATOM   2193  OE1 GLN A 132      70.835  55.470  98.405  1.00  0.00           O
ATOM   2194  NE2 GLN A 132      69.195  56.990  98.295  1.00  0.00           N
ATOM   2197  C   GLN A 132      64.705  54.870  97.875  1.00  0.00           C
ATOM   2198  O   GLN A 132      63.965  55.450  98.655  1.00  0.00           O
ATOM   2199  N   ALA A 133      64.425  54.870  96.555  1.00  0.00           N
ATOM   2201  CA  ALA A 133      63.255  55.520  96.005  1.00  0.00           C
ATOM   2203  CB  ALA A 133      63.255  55.390  94.465  1.00  0.00           C
ATOM   2207  C   ALA A 133      61.945  54.990  96.585  1.00  0.00           C
ATOM   2208  O   ALA A 133      61.035  55.750  96.925  1.00  0.00           O
ATOM   2209  N   ARG A 134      61.805  53.670  96.755  1.00  0.00           N
ATOM   2211  CA  ARG A 134      60.655  53.060  97.415  1.00  0.00           C
ATOM   2213  CB  ARG A 134      60.705  51.530  97.195  1.00  0.00           C
ATOM   2216  CG  ARG A 134      60.975  51.140  95.725  1.00  0.00           C
ATOM   2219  CD  ARG A 134      60.045  51.830  94.725  1.00  0.00           C
ATOM   2222  NE  ARG A 134      60.635  51.640  93.365  1.00  0.00           N
ATOM   2224  CZ  ARG A 134      60.315  52.390  92.325  1.00  0.00           C
ATOM   2225  NH1 ARG A 134      59.205  53.090  92.225  1.00  0.00           N
ATOM   2228  NH2 ARG A 134      61.185  52.460  91.345  1.00  0.00           N
ATOM   2231  C   ARG A 134      60.535  53.430  98.885  1.00  0.00           C
ATOM   2232  O   ARG A 134      59.485  53.830  99.375  1.00  0.00           O
ATOM   2233  N   TYR A 135      61.685  53.370  99.595  1.00  0.00           N
ATOM   2235  CA  TYR A 135      61.855  53.780 100.975  1.00  0.00           C
ATOM   2237  CB  TYR A 135      63.325  53.420 101.365  1.00  0.00           C
ATOM   2240  CG  TYR A 135      63.885  54.170 102.536  1.00  0.00           C
ATOM   2241  CD1 TYR A 135      64.775  55.240 102.356  1.00  0.00           C
ATOM   2243  CE1 TYR A 135      65.265  55.940 103.475  1.00  0.00           C
ATOM   2245  CZ  TYR A 135      64.885  55.580 104.765  1.00  0.00           C
ATOM   2246  OH  TYR A 135      65.395  56.280 105.875  1.00  0.00           O
ATOM   2248  CD2 TYR A 135      63.505  53.810 103.835  1.00  0.00           C
ATOM   2250  CE2 TYR A 135      63.995  54.520 104.935  1.00  0.00           C
ATOM   2252  C   TYR A 135      61.485  55.230 101.276  1.00  0.00           C
ATOM   2253  O   TYR A 135      60.815  55.550 102.265  1.00  0.00           O
ATOM   2254  N   TRP A 136      61.915  56.160 100.415  1.00  0.00           N
ATOM   2256  CA  TRP A 136      61.555  57.550 100.535  1.00  0.00           C
ATOM   2258  CB  TRP A 136      62.535  58.420  99.725  1.00  0.00           C
ATOM   2261  CG  TRP A 136      63.975  58.340 100.135  1.00  0.00           C
ATOM   2262  CD1 TRP A 136      64.985  58.010  99.265  1.00  0.00           C
ATOM   2264  NE1 TRP A 136      66.205  58.140  99.875  1.00  0.00           N
ATOM   2266  CE2 TRP A 136      66.015  58.540 101.146  1.00  0.00           C
ATOM   2267  CD2 TRP A 136      64.625  58.670 101.375  1.00  0.00           C
ATOM   2268  CE3 TRP A 136      64.185  59.070 102.635  1.00  0.00           C
ATOM   2270  CZ3 TRP A 136      65.135  59.480 103.575  1.00  0.00           C
ATOM   2272  CZ2 TRP A 136      66.945  58.850 102.105  1.00  0.00           C
ATOM   2274  CH2 TRP A 136      66.495  59.380 103.315  1.00  0.00           C
ATOM   2276  C   TRP A 136      60.135  57.880 100.115  1.00  0.00           C
ATOM   2277  O   TRP A 136      59.505  58.740 100.726  1.00  0.00           O
ATOM   2278  N   GLN A 137      59.545  57.170  99.125  1.00  0.00           N
ATOM   2280  CA  GLN A 137      58.125  57.310  98.765  1.00  0.00           C
ATOM   2282  CB  GLN A 137      57.725  56.360  97.605  1.00  0.00           C
ATOM   2285  CG  GLN A 137      58.175  56.830  96.205  1.00  0.00           C
ATOM   2288  CD  GLN A 137      58.095  55.680  95.205  1.00  0.00           C
ATOM   2289  OE1 GLN A 137      57.445  54.650  95.415  1.00  0.00           O
ATOM   2290  NE2 GLN A 137      58.765  55.840  94.045  1.00  0.00           N
ATOM   2293  C   GLN A 137      57.205  57.060  99.935  1.00  0.00           C
ATOM   2294  O   GLN A 137      56.295  57.840 100.235  1.00  0.00           O
ATOM   2295  N   ALA A 138      57.525  56.000 100.695  1.00  0.00           N
ATOM   2297  CA  ALA A 138      56.995  55.740 102.006  1.00  0.00           C
ATOM   2299  CB  ALA A 138      57.525  54.370 102.445  1.00  0.00           C
ATOM   2303  C   ALA A 138      57.265  56.830 103.065  1.00  0.00           C
ATOM   2304  O   ALA A 138      56.355  57.210 103.805  1.00  0.00           O
ATOM   2305  N   LYS A 139      58.475  57.430 103.145  1.00  0.00           N
ATOM   2307  CA  LYS A 139      58.725  58.640 103.945  1.00  0.00           C
ATOM   2309  CB  LYS A 139      60.225  59.080 103.985  1.00  0.00           C
ATOM   2312  CG  LYS A 139      61.115  58.230 104.896  1.00  0.00           C
ATOM   2315  CD  LYS A 139      61.345  58.850 106.295  1.00  0.00           C
ATOM   2318  CE  LYS A 139      62.605  59.730 106.395  1.00  0.00           C
ATOM   2321  NZ  LYS A 139      62.885  60.140 107.795  1.00  0.00           N
ATOM   2325  C   LYS A 139      57.885  59.880 103.625  1.00  0.00           C
ATOM   2326  O   LYS A 139      57.505  60.610 104.545  1.00  0.00           O
ATOM   2327  N   ILE A 140      57.585  60.160 102.335  1.00  0.00           N
ATOM   2329  CA  ILE A 140      56.675  61.250 101.965  1.00  0.00           C
ATOM   2331  CB  ILE A 140      56.675  61.570 100.455  1.00  0.00           C
ATOM   2333  CG2 ILE A 140      55.535  62.550 100.085  1.00  0.00           C
ATOM   2337  CG1 ILE A 140      57.985  62.250  99.975  1.00  0.00           C
ATOM   2340  CD  ILE A 140      58.925  61.400  99.125  1.00  0.00           C
ATOM   2344  C   ILE A 140      55.255  61.050 102.526  1.00  0.00           C
ATOM   2345  O   ILE A 140      54.705  61.960 103.145  1.00  0.00           O
ATOM   2346  N   ASP A 141      54.665  59.850 102.405  1.00  0.00           N
ATOM   2348  CA  ASP A 141      53.305  59.540 102.855  1.00  0.00           C
ATOM   2350  CB  ASP A 141      52.895  58.270 102.055  1.00  0.00           C
ATOM   2353  CG  ASP A 141      51.415  57.980 101.915  1.00  0.00           C
ATOM   2354  OD1 ASP A 141      50.535  58.530 102.625  1.00  0.00           O
ATOM   2355  OD2 ASP A 141      51.145  57.110 101.045  1.00  0.00           O
ATOM   2356  C   ASP A 141      53.245  59.370 104.366  1.00  0.00           C
ATOM   2357  O   ASP A 141      52.295  59.740 105.055  1.00  0.00           O
ATOM   2358  N   ALA A 142      54.345  58.910 104.985  1.00  0.00           N
ATOM   2360  CA  ALA A 142      54.475  58.870 106.426  1.00  0.00           C
ATOM   2362  CB  ALA A 142      55.605  57.910 106.836  1.00  0.00           C
ATOM   2366  C   ALA A 142      54.705  60.260 107.006  1.00  0.00           C
ATOM   2367  O   ALA A 142      54.565  60.490 108.205  1.00  0.00           O
ATOM   2368  N   SER A 143      55.015  61.230 106.136  1.00  0.00           N
ATOM   2370  CA  SER A 143      55.125  62.640 106.445  1.00  0.00           C
ATOM   2372  CB  SER A 143      56.505  63.230 106.085  1.00  0.00           C
ATOM   2375  OG  SER A 143      57.565  62.470 106.665  1.00  0.00           O
ATOM   2377  C   SER A 143      54.095  63.460 105.695  1.00  0.00           C
ATOM   2378  O   SER A 143      54.355  64.610 105.355  1.00  0.00           O
ATOM   2379  N   GLN A 144      52.905  62.910 105.415  1.00  0.00           N
ATOM   2381  CA  GLN A 144      51.825  63.540 104.665  1.00  0.00           C
ATOM   2383  CB  GLN A 144      50.595  62.620 104.775  1.00  0.00           C
ATOM   2386  CG  GLN A 144      50.365  62.110 106.215  1.00  0.00           C
ATOM   2389  CD  GLN A 144      48.955  61.590 106.485  1.00  0.00           C
ATOM   2390  OE1 GLN A 144      48.485  61.650 107.625  1.00  0.00           O
ATOM   2391  NE2 GLN A 144      48.305  61.050 105.435  1.00  0.00           N
ATOM   2394  C   GLN A 144      51.425  64.960 105.085  1.00  0.00           C
ATOM   2395  O   GLN A 144      50.585  65.190 105.955  1.00  0.00           O
ATOM   2396  N   GLY A 145      52.045  65.990 104.476  1.00  0.00           N
ATOM   2398  CA  GLY A 145      51.895  67.410 104.825  1.00  0.00           C
ATOM   2401  C   GLY A 145      52.305  67.720 106.246  1.00  0.00           C
ATOM   2402  O   GLY A 145      51.755  68.590 106.905  1.00  0.00           O
ATOM   2403  N   ARG A 146      53.275  66.950 106.765  1.00  0.00           N
ATOM   2405  CA  ARG A 146      53.725  67.030 108.125  1.00  0.00           C
ATOM   2407  CB  ARG A 146      54.125  65.630 108.646  1.00  0.00           C
ATOM   2410  CG  ARG A 146      52.965  64.620 108.855  1.00  0.00           C
ATOM   2413  CD  ARG A 146      51.855  65.000 109.856  1.00  0.00           C
ATOM   2416  NE  ARG A 146      50.945  63.810 109.955  1.00  0.00           N
ATOM   2418  CZ  ARG A 146      49.935  63.680 110.815  1.00  0.00           C
ATOM   2419  NH1 ARG A 146      49.695  64.560 111.755  1.00  0.00           N
ATOM   2422  NH2 ARG A 146      49.115  62.660 110.726  1.00  0.00           N
ATOM   2425  C   ARG A 146      54.915  67.980 108.275  1.00  0.00           C
ATOM   2426  O   ARG A 146      55.925  67.770 107.595  1.00  0.00           O
ATOM   2427  N   PRO A 147      54.895  69.010 109.125  1.00  0.00           N
ATOM   2428  CD  PRO A 147      53.635  69.650 109.515  1.00  0.00           C
ATOM   2431  CA  PRO A 147      56.005  69.950 109.175  1.00  0.00           C
ATOM   2433  CB  PRO A 147      55.365  71.200 109.786  1.00  0.00           C
ATOM   2436  CG  PRO A 147      54.085  70.740 110.465  1.00  0.00           C
ATOM   2439  C   PRO A 147      57.155  69.470 110.045  1.00  0.00           C
ATOM   2440  O   PRO A 147      57.345  69.920 111.176  1.00  0.00           O
ATOM   2441  N   SER A 148      57.965  68.570 109.495  1.00  0.00           N
ATOM   2443  CA  SER A 148      59.095  67.950 110.155  1.00  0.00           C
ATOM   2445  CB  SER A 148      58.705  66.680 110.966  1.00  0.00           C
ATOM   2448  OG  SER A 148      57.895  67.040 112.095  1.00  0.00           O
ATOM   2450  C   SER A 148      60.115  67.570 109.115  1.00  0.00           C
ATOM   2451  O   SER A 148      59.795  67.400 107.935  1.00  0.00           O
ATOM   2452  N   ILE A 149      61.395  67.400 109.495  1.00  0.00           N
ATOM   2454  CA  ILE A 149      62.475  67.110 108.545  1.00  0.00           C
ATOM   2456  CB  ILE A 149      63.875  67.250 109.135  1.00  0.00           C
ATOM   2458  CG2 ILE A 149      64.095  66.260 110.285  1.00  0.00           C
ATOM   2462  CG1 ILE A 149      65.025  67.150 108.086  1.00  0.00           C
ATOM   2465  CD  ILE A 149      66.075  68.250 108.175  1.00  0.00           C
ATOM   2469  C   ILE A 149      62.355  65.760 107.865  1.00  0.00           C
ATOM   2470  O   ILE A 149      62.885  65.530 106.785  1.00  0.00           O
ATOM   2471  N   ASP A 150      61.575  64.830 108.435  1.00  0.00           N
ATOM   2473  CA  ASP A 150      61.275  63.560 107.815  1.00  0.00           C
ATOM   2475  CB  ASP A 150      60.425  62.670 108.746  1.00  0.00           C
ATOM   2478  CG  ASP A 150      61.255  62.090 109.886  1.00  0.00           C
ATOM   2479  OD1 ASP A 150      62.485  61.950 109.665  1.00  0.00           O
ATOM   2480  OD2 ASP A 150      60.645  61.570 110.845  1.00  0.00           O
ATOM   2481  C   ASP A 150      60.615  63.680 106.445  1.00  0.00           C
ATOM   2482  O   ASP A 150      60.925  62.880 105.555  1.00  0.00           O
ATOM   2483  N   LEU A 151      59.755  64.700 106.235  1.00  0.00           N
ATOM   2485  CA  LEU A 151      59.275  65.010 104.905  1.00  0.00           C
ATOM   2487  CB  LEU A 151      58.185  66.110 104.955  1.00  0.00           C
ATOM   2490  CG  LEU A 151      57.465  66.420 103.625  1.00  0.00           C
ATOM   2492  CD1 LEU A 151      57.095  65.190 102.795  1.00  0.00           C
ATOM   2496  CD2 LEU A 151      56.175  67.210 103.905  1.00  0.00           C
ATOM   2500  C   LEU A 151      60.385  65.470 103.985  1.00  0.00           C
ATOM   2501  O   LEU A 151      60.615  64.880 102.935  1.00  0.00           O
ATOM   2502  N   LEU A 152      61.195  66.470 104.366  1.00  0.00           N
ATOM   2504  CA  LEU A 152      62.205  66.970 103.445  1.00  0.00           C
ATOM   2506  CB  LEU A 152      62.655  68.420 103.705  1.00  0.00           C
ATOM   2509  CG  LEU A 152      63.155  68.750 105.115  1.00  0.00           C
ATOM   2511  CD1 LEU A 152      64.465  69.540 105.045  1.00  0.00           C
ATOM   2515  CD2 LEU A 152      62.095  69.540 105.885  1.00  0.00           C
ATOM   2519  C   LEU A 152      63.405  66.050 103.256  1.00  0.00           C
ATOM   2520  O   LEU A 152      63.975  66.010 102.175  1.00  0.00           O
ATOM   2521  N   ARG A 153      63.745  65.190 104.226  1.00  0.00           N
ATOM   2523  CA  ARG A 153      64.645  64.050 104.035  1.00  0.00           C
ATOM   2525  CB  ARG A 153      64.715  63.160 105.315  1.00  0.00           C
ATOM   2528  CG  ARG A 153      65.565  63.780 106.435  1.00  0.00           C
ATOM   2531  CD  ARG A 153      65.275  63.260 107.845  1.00  0.00           C
ATOM   2534  NE  ARG A 153      65.885  61.900 107.995  1.00  0.00           N
ATOM   2536  CZ  ARG A 153      66.865  61.620 108.835  1.00  0.00           C
ATOM   2537  NH1 ARG A 153      67.605  62.520 109.425  1.00  0.00           N
ATOM   2540  NH2 ARG A 153      67.175  60.360 109.005  1.00  0.00           N
ATOM   2543  C   ARG A 153      64.205  63.130 102.915  1.00  0.00           C
ATOM   2544  O   ARG A 153      65.015  62.690 102.105  1.00  0.00           O
ATOM   2545  N   ALA A 154      62.895  62.840 102.865  1.00  0.00           N
ATOM   2547  CA  ALA A 154      62.315  61.930 101.925  1.00  0.00           C
ATOM   2549  CB  ALA A 154      60.815  61.840 102.195  1.00  0.00           C
ATOM   2553  C   ALA A 154      62.575  62.260 100.476  1.00  0.00           C
ATOM   2554  O   ALA A 154      63.345  61.620  99.775  1.00  0.00           O
ATOM   2555  N   LEU A 155      61.945  63.330  99.985  1.00  0.00           N
ATOM   2557  CA  LEU A 155      61.965  63.700  98.595  1.00  0.00           C
ATOM   2559  CB  LEU A 155      60.885  64.730  98.205  1.00  0.00           C
ATOM   2562  CG  LEU A 155      60.525  65.860  99.175  1.00  0.00           C
ATOM   2564  CD1 LEU A 155      59.445  65.440 100.176  1.00  0.00           C
ATOM   2568  CD2 LEU A 155      61.745  66.470  99.845  1.00  0.00           C
ATOM   2572  C   LEU A 155      63.335  64.080  98.046  1.00  0.00           C
ATOM   2573  O   LEU A 155      63.625  63.770  96.895  1.00  0.00           O
ATOM   2574  N   ILE A 156      64.175  64.750  98.845  1.00  0.00           N
ATOM   2576  CA  ILE A 156      65.545  65.080  98.506  1.00  0.00           C
ATOM   2578  CB  ILE A 156      66.195  65.890  99.625  1.00  0.00           C
ATOM   2580  CG2 ILE A 156      67.715  66.000  99.405  1.00  0.00           C
ATOM   2584  CG1 ILE A 156      65.545  67.290  99.756  1.00  0.00           C
ATOM   2587  CD  ILE A 156      65.985  68.020 101.025  1.00  0.00           C
ATOM   2591  C   ILE A 156      66.395  63.860  98.235  1.00  0.00           C
ATOM   2592  O   ILE A 156      67.135  63.800  97.265  1.00  0.00           O
ATOM   2593  N   ALA A 157      66.315  62.820  99.065  1.00  0.00           N
ATOM   2595  CA  ALA A 157      67.275  61.760  98.935  1.00  0.00           C
ATOM   2597  CB  ALA A 157      67.655  61.330 100.345  1.00  0.00           C
ATOM   2601  C   ALA A 157      66.715  60.640  98.065  1.00  0.00           C
ATOM   2602  O   ALA A 157      67.385  59.640  97.765  1.00  0.00           O
ATOM   2603  N   GLN A 158      65.475  60.800  97.555  1.00  0.00           N
ATOM   2605  CA  GLN A 158      65.065  60.090  96.365  1.00  0.00           C
ATOM   2607  CB  GLN A 158      63.595  59.610  96.355  1.00  0.00           C
ATOM   2610  CG  GLN A 158      62.515  60.680  96.585  1.00  0.00           C
ATOM   2613  CD  GLN A 158      61.125  60.050  96.515  1.00  0.00           C
ATOM   2614  OE1 GLN A 158      60.905  58.900  96.915  1.00  0.00           O
ATOM   2615  NE2 GLN A 158      60.135  60.790  95.965  1.00  0.00           N
ATOM   2618  C   GLN A 158      65.355  60.840  95.085  1.00  0.00           C
ATOM   2619  O   GLN A 158      65.335  60.220  94.025  1.00  0.00           O
ATOM   2620  N   GLU A 159      65.725  62.150  95.146  1.00  0.00           N
ATOM   2622  CA  GLU A 159      66.005  62.980  93.975  1.00  0.00           C
ATOM   2624  CB  GLU A 159      66.365  64.470  94.255  1.00  0.00           C
ATOM   2627  CG  GLU A 159      66.855  65.280  93.005  1.00  0.00           C
ATOM   2630  CD  GLU A 159      68.375  65.350  92.745  1.00  0.00           C
ATOM   2631  OE1 GLU A 159      69.145  65.740  93.655  1.00  0.00           O
ATOM   2632  OE2 GLU A 159      68.775  65.080  91.585  1.00  0.00           O
ATOM   2633  C   GLU A 159      66.995  62.370  93.035  1.00  0.00           C
ATOM   2634  O   GLU A 159      66.675  62.310  91.855  1.00  0.00           O
ATOM   2635  N   PRO A 160      68.125  61.810  93.435  1.00  0.00           N
ATOM   2636  CD  PRO A 160      68.765  62.070  94.735  1.00  0.00           C
ATOM   2639  CA  PRO A 160      69.105  61.390  92.455  1.00  0.00           C
ATOM   2641  CB  PRO A 160      70.325  61.050  93.275  1.00  0.00           C
ATOM   2644  CG  PRO A 160      70.255  62.060  94.415  1.00  0.00           C
ATOM   2647  C   PRO A 160      68.665  60.230  91.615  1.00  0.00           C
ATOM   2648  O   PRO A 160      69.145  60.130  90.496  1.00  0.00           O
ATOM   2649  N   LEU A 161      67.805  59.320  92.135  1.00  0.00           N
ATOM   2651  CA  LEU A 161      67.205  58.240  91.375  1.00  0.00           C
ATOM   2653  CB  LEU A 161      66.455  57.200  92.265  1.00  0.00           C
ATOM   2656  CG  LEU A 161      67.185  56.620  93.485  1.00  0.00           C
ATOM   2658  CD1 LEU A 161      68.635  56.300  93.175  1.00  0.00           C
ATOM   2662  CD2 LEU A 161      67.025  57.460  94.755  1.00  0.00           C
ATOM   2666  C   LEU A 161      66.165  58.740  90.395  1.00  0.00           C
ATOM   2667  O   LEU A 161      65.945  58.160  89.325  1.00  0.00           O
ATOM   2668  N   LEU A 162      65.425  59.800  90.775  1.00  0.00           N
ATOM   2670  CA  LEU A 162      64.315  60.270  89.975  1.00  0.00           C
ATOM   2672  CB  LEU A 162      63.025  60.670  90.745  1.00  0.00           C
ATOM   2675  CG  LEU A 162      63.145  61.700  91.875  1.00  0.00           C
ATOM   2677  CD1 LEU A 162      63.485  63.090  91.335  1.00  0.00           C
ATOM   2681  CD2 LEU A 162      61.845  61.770  92.695  1.00  0.00           C
ATOM   2685  C   LEU A 162      64.735  61.250  88.896  1.00  0.00           C
ATOM   2686  O   LEU A 162      65.785  61.880  88.925  1.00  0.00           O
ATOM   2687  N   GLY A 163      63.905  61.330  87.845  1.00  0.00           N
ATOM   2689  CA  GLY A 163      64.185  62.200  86.715  1.00  0.00           C
ATOM   2692  C   GLY A 163      63.895  63.630  86.995  1.00  0.00           C
ATOM   2693  O   GLY A 163      63.525  64.000  88.085  1.00  0.00           O
ATOM   2694  N   ALA A 164      64.035  64.510  86.005  1.00  0.00           N
ATOM   2696  CA  ALA A 164      63.915  65.920  86.335  1.00  0.00           C
ATOM   2698  CB  ALA A 164      65.105  66.600  85.685  1.00  0.00           C
ATOM   2702  C   ALA A 164      62.555  66.560  86.025  1.00  0.00           C
ATOM   2703  O   ALA A 164      62.195  67.540  86.676  1.00  0.00           O
ATOM   2704  N   LYS A 165      61.675  65.900  85.235  1.00  0.00           N
ATOM   2706  CA  LYS A 165      60.205  65.990  85.415  1.00  0.00           C
ATOM   2708  CB  LYS A 165      59.385  65.170  84.355  1.00  0.00           C
ATOM   2711  CG  LYS A 165      60.035  63.810  84.055  1.00  0.00           C
ATOM   2714  CD  LYS A 165      59.145  62.560  83.865  1.00  0.00           C
ATOM   2717  CE  LYS A 165      57.825  62.480  84.635  1.00  0.00           C
ATOM   2720  NZ  LYS A 165      57.505  61.050  84.845  1.00  0.00           N
ATOM   2724  C   LYS A 165      59.745  65.550  86.795  1.00  0.00           C
ATOM   2725  O   LYS A 165      58.685  65.910  87.285  1.00  0.00           O
ATOM   2726  N   GLU A 166      60.545  64.700  87.455  1.00  0.00           N
ATOM   2728  CA  GLU A 166      60.185  64.040  88.695  1.00  0.00           C
ATOM   2730  CB  GLU A 166      60.725  62.600  88.585  1.00  0.00           C
ATOM   2733  CG  GLU A 166      60.315  62.010  87.225  1.00  0.00           C
ATOM   2736  CD  GLU A 166      60.375  60.520  87.065  1.00  0.00           C
ATOM   2737  OE1 GLU A 166      61.125  59.860  87.805  1.00  0.00           O
ATOM   2738  OE2 GLU A 166      59.635  60.010  86.175  1.00  0.00           O
ATOM   2739  C   GLU A 166      60.805  64.800  89.845  1.00  0.00           C
ATOM   2740  O   GLU A 166      60.345  64.770  90.975  1.00  0.00           O
ATOM   2741  N   LYS A 167      61.855  65.610  89.555  1.00  0.00           N
ATOM   2743  CA  LYS A 167      62.445  66.570  90.465  1.00  0.00           C
ATOM   2745  CB  LYS A 167      63.715  67.260  89.925  1.00  0.00           C
ATOM   2748  CG  LYS A 167      64.905  66.330  90.155  1.00  0.00           C
ATOM   2751  CD  LYS A 167      66.205  66.760  89.475  1.00  0.00           C
ATOM   2754  CE  LYS A 167      67.045  65.530  89.095  1.00  0.00           C
ATOM   2757  NZ  LYS A 167      68.475  65.850  89.095  1.00  0.00           N
ATOM   2761  C   LYS A 167      61.465  67.590  90.895  1.00  0.00           C
ATOM   2762  O   LYS A 167      61.455  68.000  92.045  1.00  0.00           O
ATOM   2763  N   GLN A 168      60.545  67.940  90.015  1.00  0.00           N
ATOM   2765  CA  GLN A 168      59.415  68.770  90.305  1.00  0.00           C
ATOM   2767  CB  GLN A 168      58.685  69.000  88.985  1.00  0.00           C
ATOM   2770  CG  GLN A 168      58.235  70.470  88.865  1.00  0.00           C
ATOM   2773  CD  GLN A 168      57.475  70.630  87.565  1.00  0.00           C
ATOM   2774  OE1 GLN A 168      56.485  69.930  87.335  1.00  0.00           O
ATOM   2775  NE2 GLN A 168      57.935  71.510  86.665  1.00  0.00           N
ATOM   2778  C   GLN A 168      58.525  68.240  91.466  1.00  0.00           C
ATOM   2779  O   GLN A 168      57.995  69.020  92.255  1.00  0.00           O
ATOM   2780  N   GLN A 169      58.385  66.900  91.655  1.00  0.00           N
ATOM   2782  CA  GLN A 169      57.765  66.320  92.845  1.00  0.00           C
ATOM   2784  CB  GLN A 169      57.895  64.770  92.875  1.00  0.00           C
ATOM   2787  CG  GLN A 169      57.175  64.110  94.085  1.00  0.00           C
ATOM   2790  CD  GLN A 169      57.735  62.740  94.505  1.00  0.00           C
ATOM   2791  OE1 GLN A 169      57.655  62.390  95.685  1.00  0.00           O
ATOM   2792  NE2 GLN A 169      58.335  61.980  93.555  1.00  0.00           N
ATOM   2795  C   GLN A 169      58.485  66.710  94.095  1.00  0.00           C
ATOM   2796  O   GLN A 169      57.915  67.130  95.105  1.00  0.00           O
ATOM   2797  N   ASN A 170      59.815  66.530  94.045  1.00  0.00           N
ATOM   2799  CA  ASN A 170      60.715  66.760  95.135  1.00  0.00           C
ATOM   2801  CB  ASN A 170      62.145  66.250  94.735  1.00  0.00           C
ATOM   2804  CG  ASN A 170      63.345  66.980  95.315  1.00  0.00           C
ATOM   2805  OD1 ASN A 170      64.275  67.300  94.575  1.00  0.00           O
ATOM   2806  ND2 ASN A 170      63.335  67.320  96.615  1.00  0.00           N
ATOM   2809  C   ASN A 170      60.645  68.200  95.535  1.00  0.00           C
ATOM   2810  O   ASN A 170      60.455  68.530  96.695  1.00  0.00           O
ATOM   2811  N   ILE A 171      60.715  69.060  94.525  1.00  0.00           N
ATOM   2813  CA  ILE A 171      60.495  70.480  94.535  1.00  0.00           C
ATOM   2815  CB  ILE A 171      60.585  70.910  93.065  1.00  0.00           C
ATOM   2817  CG2 ILE A 171      59.885  72.220  92.725  1.00  0.00           C
ATOM   2821  CG1 ILE A 171      62.015  70.960  92.445  1.00  0.00           C
ATOM   2824  CD  ILE A 171      63.175  70.280  93.175  1.00  0.00           C
ATOM   2828  C   ILE A 171      59.255  70.870  95.345  1.00  0.00           C
ATOM   2829  O   ILE A 171      59.425  71.390  96.445  1.00  0.00           O
ATOM   2830  N   ASP A 172      57.995  70.540  94.945  1.00  0.00           N
ATOM   2832  CA  ASP A 172      56.815  70.890  95.745  1.00  0.00           C
ATOM   2834  CB  ASP A 172      55.515  70.480  94.975  1.00  0.00           C
ATOM   2837  CG  ASP A 172      54.185  70.570  95.735  1.00  0.00           C
ATOM   2838  OD1 ASP A 172      54.095  71.200  96.815  1.00  0.00           O
ATOM   2839  OD2 ASP A 172      53.195  70.010  95.185  1.00  0.00           O
ATOM   2840  C   ASP A 172      56.835  70.280  97.135  1.00  0.00           C
ATOM   2841  O   ASP A 172      56.695  70.960  98.145  1.00  0.00           O
ATOM   2842  N   ALA A 173      57.105  68.960  97.215  1.00  0.00           N
ATOM   2844  CA  ALA A 173      56.835  68.200  98.405  1.00  0.00           C
ATOM   2846  CB  ALA A 173      56.755  66.700  98.035  1.00  0.00           C
ATOM   2850  C   ALA A 173      57.835  68.450  99.515  1.00  0.00           C
ATOM   2851  O   ALA A 173      57.495  68.310 100.686  1.00  0.00           O
ATOM   2852  N   THR A 174      59.075  68.940  99.205  1.00  0.00           N
ATOM   2854  CA  THR A 174      60.005  69.490 100.205  1.00  0.00           C
ATOM   2856  CB  THR A 174      61.355  70.090  99.685  1.00  0.00           C
ATOM   2858  OG1 THR A 174      62.045  69.310  98.725  1.00  0.00           O
ATOM   2860  CG2 THR A 174      62.365  70.140 100.835  1.00  0.00           C
ATOM   2864  C   THR A 174      59.305  70.620 100.915  1.00  0.00           C
ATOM   2865  O   THR A 174      59.325  70.760 102.135  1.00  0.00           O
ATOM   2866  N   TRP A 175      58.575  71.430 100.145  1.00  0.00           N
ATOM   2868  CA  TRP A 175      57.965  72.660 100.575  1.00  0.00           C
ATOM   2870  CB  TRP A 175      58.075  73.670  99.405  1.00  0.00           C
ATOM   2873  CG  TRP A 175      58.215  75.050  99.945  1.00  0.00           C
ATOM   2874  CD1 TRP A 175      57.205  75.830 100.406  1.00  0.00           C
ATOM   2876  NE1 TRP A 175      57.715  76.850 101.165  1.00  0.00           N
ATOM   2878  CE2 TRP A 175      59.075  76.770 101.176  1.00  0.00           C
ATOM   2879  CD2 TRP A 175      59.435  75.630 100.406  1.00  0.00           C
ATOM   2880  CE3 TRP A 175      60.785  75.310 100.245  1.00  0.00           C
ATOM   2882  CZ3 TRP A 175      61.745  76.140 100.835  1.00  0.00           C
ATOM   2884  CZ2 TRP A 175      60.015  77.560 101.785  1.00  0.00           C
ATOM   2886  CH2 TRP A 175      61.365  77.250 101.586  1.00  0.00           C
ATOM   2888  C   TRP A 175      56.515  72.490 101.025  1.00  0.00           C
ATOM   2889  O   TRP A 175      55.855  73.460 101.375  1.00  0.00           O
ATOM   2890  N   GLN A 176      56.025  71.250 101.165  1.00  0.00           N
ATOM   2892  CA  GLN A 176      54.885  70.920 102.015  1.00  0.00           C
ATOM   2894  CB  GLN A 176      54.055  69.770 101.375  1.00  0.00           C
ATOM   2897  CG  GLN A 176      53.325  70.130 100.045  1.00  0.00           C
ATOM   2900  CD  GLN A 176      52.065  70.990 100.225  1.00  0.00           C
ATOM   2901  OE1 GLN A 176      50.935  70.490 100.265  1.00  0.00           O
ATOM   2902  NE2 GLN A 176      52.255  72.320 100.325  1.00  0.00           N
ATOM   2905  C   GLN A 176      55.355  70.570 103.435  1.00  0.00           C
ATOM   2906  O   GLN A 176      54.555  70.350 104.345  1.00  0.00           O
ATOM   2907  N   ALA A 177      56.685  70.580 103.665  1.00  0.00           N
ATOM   2909  CA  ALA A 177      57.275  70.710 104.975  1.00  0.00           C
ATOM   2911  CB  ALA A 177      58.545  69.850 105.085  1.00  0.00           C
ATOM   2915  C   ALA A 177      57.655  72.140 105.255  1.00  0.00           C
ATOM   2916  O   ALA A 177      57.235  72.720 106.246  1.00  0.00           O
ATOM   2917  N   LEU A 178      58.475  72.770 104.385  1.00  0.00           N
ATOM   2919  CA  LEU A 178      59.015  74.110 104.616  1.00  0.00           C
ATOM   2921  CB  LEU A 178      60.085  74.560 103.575  1.00  0.00           C
ATOM   2924  CG  LEU A 178      61.485  73.910 103.615  1.00  0.00           C
ATOM   2926  CD1 LEU A 178      61.775  73.140 104.905  1.00  0.00           C
ATOM   2930  CD2 LEU A 178      61.765  73.010 102.415  1.00  0.00           C
ATOM   2934  C   LEU A 178      57.975  75.220 104.765  1.00  0.00           C
ATOM   2935  O   LEU A 178      58.195  76.130 105.565  1.00  0.00           O
ATOM   2936  N   SER A 179      56.855  75.170 104.025  1.00  0.00           N
ATOM   2938  CA  SER A 179      55.745  76.100 104.226  1.00  0.00           C
ATOM   2940  CB  SER A 179      54.645  75.970 103.135  1.00  0.00           C
ATOM   2943  OG  SER A 179      53.925  74.740 103.205  1.00  0.00           O
ATOM   2945  C   SER A 179      55.035  76.030 105.565  1.00  0.00           C
ATOM   2946  O   SER A 179      54.535  77.030 106.065  1.00  0.00           O
ATOM   2947  N   SER A 180      54.895  74.820 106.125  1.00  0.00           N
ATOM   2949  CA  SER A 180      53.955  74.530 107.195  1.00  0.00           C
ATOM   2951  CB  SER A 180      53.175  73.220 106.866  1.00  0.00           C
ATOM   2954  OG  SER A 180      54.055  72.120 106.645  1.00  0.00           O
ATOM   2956  C   SER A 180      54.675  74.370 108.525  1.00  0.00           C
ATOM   2957  O   SER A 180      54.065  74.280 109.595  1.00  0.00           O
ATOM   2958  N   MET A 181      56.025  74.350 108.466  1.00  0.00           N
ATOM   2960  CA  MET A 181      56.895  74.270 109.616  1.00  0.00           C
ATOM   2962  CB  MET A 181      58.105  73.320 109.345  1.00  0.00           C
ATOM   2965  CG  MET A 181      59.305  73.940 108.595  1.00  0.00           C
ATOM   2968  SD  MET A 181      60.655  72.810 108.116  1.00  0.00           S
ATOM   2969  CE  MET A 181      60.235  71.240 108.916  1.00  0.00           C
ATOM   2973  C   MET A 181      57.375  75.670 109.865  1.00  0.00           C
ATOM   2974  O   MET A 181      57.345  76.530 108.995  1.00  0.00           O
ATOM   2975  N   THR A 182      57.825  75.950 111.085  1.00  0.00           N
ATOM   2977  CA  THR A 182      58.245  77.280 111.485  1.00  0.00           C
ATOM   2979  CB  THR A 182      57.865  77.600 112.925  1.00  0.00           C
ATOM   2981  OG1 THR A 182      58.775  77.100 113.895  1.00  0.00           O
ATOM   2983  CG2 THR A 182      56.515  76.970 113.245  1.00  0.00           C
ATOM   2987  C   THR A 182      59.725  77.520 111.215  1.00  0.00           C
ATOM   2988  O   THR A 182      60.475  76.650 110.756  1.00  0.00           O
ATOM   2989  N   GLN A 183      60.205  78.750 111.495  1.00  0.00           N
ATOM   2991  CA  GLN A 183      61.625  79.030 111.515  1.00  0.00           C
ATOM   2993  CB  GLN A 183      61.915  80.530 111.866  1.00  0.00           C
ATOM   2996  CG  GLN A 183      60.815  81.550 111.465  1.00  0.00           C
ATOM   2999  CD  GLN A 183      61.405  82.920 111.146  1.00  0.00           C
ATOM   3000  OE1 GLN A 183      61.055  83.980 111.665  1.00  0.00           O
ATOM   3001  NE2 GLN A 183      62.355  82.920 110.176  1.00  0.00           N
ATOM   3004  C   GLN A 183      62.335  78.210 112.585  1.00  0.00           C
ATOM   3005  O   GLN A 183      63.355  77.580 112.365  1.00  0.00           O
ATOM   3006  N   GLU A 184      61.755  78.200 113.795  1.00  0.00           N
ATOM   3008  CA  GLU A 184      62.235  77.550 114.996  1.00  0.00           C
ATOM   3010  CB  GLU A 184      61.335  77.970 116.176  1.00  0.00           C
ATOM   3013  CG  GLU A 184      61.185  79.510 116.265  1.00  0.00           C
ATOM   3016  CD  GLU A 184      60.255  79.990 117.365  1.00  0.00           C
ATOM   3017  OE1 GLU A 184      59.065  79.580 117.375  1.00  0.00           O
ATOM   3018  OE2 GLU A 184      60.675  80.880 118.145  1.00  0.00           O
ATOM   3019  C   GLU A 184      62.285  76.040 114.856  1.00  0.00           C
ATOM   3020  O   GLU A 184      63.285  75.410 115.185  1.00  0.00           O
ATOM   3021  N   GLN A 185      61.235  75.450 114.235  1.00  0.00           N
ATOM   3023  CA  GLN A 185      61.205  74.050 113.875  1.00  0.00           C
ATOM   3025  CB  GLN A 185      59.835  73.760 113.175  1.00  0.00           C
ATOM   3028  CG  GLN A 185      59.525  72.290 112.795  1.00  0.00           C
ATOM   3031  CD  GLN A 185      59.495  71.340 113.995  1.00  0.00           C
ATOM   3032  OE1 GLN A 185      59.695  71.720 115.145  1.00  0.00           O
ATOM   3033  NE2 GLN A 185      59.245  70.040 113.715  1.00  0.00           N
ATOM   3036  C   GLN A 185      62.375  73.660 112.965  1.00  0.00           C
ATOM   3037  O   GLN A 185      63.125  72.730 113.235  1.00  0.00           O
ATOM   3038  N   ALA A 186      62.625  74.480 111.925  1.00  0.00           N
ATOM   3040  CA  ALA A 186      63.735  74.360 110.996  1.00  0.00           C
ATOM   3042  CB  ALA A 186      63.635  75.440 109.926  1.00  0.00           C
ATOM   3046  C   ALA A 186      65.115  74.390 111.625  1.00  0.00           C
ATOM   3047  O   ALA A 186      66.045  73.720 111.185  1.00  0.00           O
ATOM   3048  N   ASN A 187      65.305  75.170 112.695  1.00  0.00           N
ATOM   3050  CA  ASN A 187      66.575  75.190 113.385  1.00  0.00           C
ATOM   3052  CB  ASN A 187      66.545  76.420 114.285  1.00  0.00           C
ATOM   3055  CG  ASN A 187      66.785  77.580 113.366  1.00  0.00           C
ATOM   3056  OD1 ASN A 187      67.845  77.640 112.725  1.00  0.00           O
ATOM   3057  ND2 ASN A 187      65.825  78.500 113.226  1.00  0.00           N
ATOM   3060  C   ASN A 187      66.915  73.970 114.215  1.00  0.00           C
ATOM   3061  O   ASN A 187      68.095  73.680 114.425  1.00  0.00           O
ATOM   3062  N   THR A 188      65.885  73.240 114.675  1.00  0.00           N
ATOM   3064  CA  THR A 188      66.055  72.140 115.616  1.00  0.00           C
ATOM   3066  CB  THR A 188      65.035  72.270 116.755  1.00  0.00           C
ATOM   3068  OG1 THR A 188      65.355  71.410 117.845  1.00  0.00           O
ATOM   3070  CG2 THR A 188      63.615  71.970 116.295  1.00  0.00           C
ATOM   3074  C   THR A 188      65.985  70.800 114.886  1.00  0.00           C
ATOM   3075  O   THR A 188      66.135  69.720 115.455  1.00  0.00           O
ATOM   3076  N   LEU A 189      65.805  70.850 113.545  1.00  0.00           N
ATOM   3078  CA  LEU A 189      65.855  69.690 112.676  1.00  0.00           C
ATOM   3080  CB  LEU A 189      65.495  70.020 111.205  1.00  0.00           C
ATOM   3083  CG  LEU A 189      64.155  70.740 110.985  1.00  0.00           C
ATOM   3085  CD1 LEU A 189      63.905  71.050 109.495  1.00  0.00           C
ATOM   3089  CD2 LEU A 189      62.955  70.010 111.615  1.00  0.00           C
ATOM   3093  C   LEU A 189      67.195  68.950 112.635  1.00  0.00           C
ATOM   3094  O   LEU A 189      68.265  69.550 112.676  1.00  0.00           O
ATOM   3095  N   VAL A 190      67.145  67.620 112.475  1.00  0.00           N
ATOM   3097  CA  VAL A 190      68.305  66.760 112.356  1.00  0.00           C
ATOM   3099  CB  VAL A 190      68.005  65.430 113.025  1.00  0.00           C
ATOM   3101  CG1 VAL A 190      69.135  64.400 112.815  1.00  0.00           C
ATOM   3105  CG2 VAL A 190      67.785  65.710 114.525  1.00  0.00           C
ATOM   3109  C   VAL A 190      68.665  66.550 110.896  1.00  0.00           C
ATOM   3110  O   VAL A 190      67.785  66.310 110.075  1.00  0.00           O
ATOM   3111  N   ILE A 191      69.955  66.660 110.505  1.00  0.00           N
ATOM   3113  CA  ILE A 191      70.375  66.570 109.105  1.00  0.00           C
ATOM   3115  CB  ILE A 191      71.335  67.690 108.685  1.00  0.00           C
ATOM   3117  CG2 ILE A 191      71.615  67.640 107.165  1.00  0.00           C
ATOM   3121  CG1 ILE A 191      70.805  69.090 109.086  1.00  0.00           C
ATOM   3124  CD  ILE A 191      69.475  69.470 108.415  1.00  0.00           C
ATOM   3128  C   ILE A 191      70.945  65.170 108.845  1.00  0.00           C
ATOM   3129  O   ILE A 191      71.495  64.510 109.725  1.00  0.00           O
ATOM   3130  N   ASN A 192      70.765  64.660 107.615  1.00  0.00           N
ATOM   3132  CA  ASN A 192      71.485  63.520 107.055  1.00  0.00           C
ATOM   3134  CB  ASN A 192      71.075  63.270 105.565  1.00  0.00           C
ATOM   3137  CG  ASN A 192      69.665  62.720 105.375  1.00  0.00           C
ATOM   3138  OD1 ASN A 192      68.975  62.280 106.286  1.00  0.00           O
ATOM   3139  ND2 ASN A 192      69.225  62.730 104.086  1.00  0.00           N
ATOM   3142  C   ASN A 192      73.025  63.650 107.105  1.00  0.00           C
ATOM   3143  O   ASN A 192      73.595  64.660 107.515  1.00  0.00           O
ATOM   3144  N   ALA A 193      73.735  62.610 106.605  1.00  0.00           N
ATOM   3146  CA  ALA A 193      75.145  62.640 106.295  1.00  0.00           C
ATOM   3148  CB  ALA A 193      75.625  61.190 106.075  1.00  0.00           C
ATOM   3152  C   ALA A 193      75.495  63.470 105.055  1.00  0.00           C
ATOM   3153  O   ALA A 193      76.625  63.970 104.905  1.00  0.00           O
ATOM   3154  N   ASP A 194      74.515  63.690 104.145  1.00  0.00           N
ATOM   3156  CA  ASP A 194      74.575  64.830 103.256  1.00  0.00           C
ATOM   3158  CB  ASP A 194      73.845  64.580 101.885  1.00  0.00           C
ATOM   3161  CG  ASP A 194      72.355  64.870 101.845  1.00  0.00           C
ATOM   3162  OD1 ASP A 194      71.975  65.930 101.276  1.00  0.00           O
ATOM   3163  OD2 ASP A 194      71.575  64.050 102.405  1.00  0.00           O
ATOM   3164  C   ASP A 194      74.125  66.090 104.005  1.00  0.00           C
ATOM   3165  O   ASP A 194      73.025  66.200 104.525  1.00  0.00           O
ATOM   3166  N   GLU A 195      75.015  67.090 104.065  1.00  0.00           N
ATOM   3168  CA  GLU A 195      74.715  68.400 104.625  1.00  0.00           C
ATOM   3170  CB  GLU A 195      75.585  68.820 105.845  1.00  0.00           C
ATOM   3173  CG  GLU A 195      75.505  67.860 107.065  1.00  0.00           C
ATOM   3176  CD  GLU A 195      76.045  68.430 108.375  1.00  0.00           C
ATOM   3177  OE1 GLU A 195      76.105  69.670 108.585  1.00  0.00           O
ATOM   3178  OE2 GLU A 195      76.395  67.610 109.275  1.00  0.00           O
ATOM   3179  C   GLU A 195      74.885  69.380 103.475  1.00  0.00           C
ATOM   3180  O   GLU A 195      75.535  70.420 103.555  1.00  0.00           O
ATOM   3181  N   ASN A 196      74.265  69.040 102.335  1.00  0.00           N
ATOM   3183  CA  ASN A 196      74.355  69.840 101.125  1.00  0.00           C
ATOM   3185  CB  ASN A 196      74.745  69.000  99.896  1.00  0.00           C
ATOM   3188  CG  ASN A 196      76.045  68.230 100.075  1.00  0.00           C
ATOM   3189  OD1 ASN A 196      76.875  68.420 100.955  1.00  0.00           O
ATOM   3190  ND2 ASN A 196      76.225  67.260  99.135  1.00  0.00           N
ATOM   3193  C   ASN A 196      72.995  70.430 100.815  1.00  0.00           C
ATOM   3194  O   ASN A 196      72.855  71.600 100.495  1.00  0.00           O
ATOM   3195  N   ILE A 197      71.945  69.590 100.915  1.00  0.00           N
ATOM   3197  CA  ILE A 197      70.655  69.920 100.345  1.00  0.00           C
ATOM   3199  CB  ILE A 197      70.095  68.730  99.565  1.00  0.00           C
ATOM   3201  CG2 ILE A 197      68.885  69.210  98.735  1.00  0.00           C
ATOM   3205  CG1 ILE A 197      71.125  68.010  98.665  1.00  0.00           C
ATOM   3208  CD  ILE A 197      71.735  68.850  97.535  1.00  0.00           C
ATOM   3212  C   ILE A 197      69.685  70.270 101.455  1.00  0.00           C
ATOM   3213  O   ILE A 197      69.045  71.320 101.435  1.00  0.00           O
ATOM   3214  N   LEU A 198      69.555  69.390 102.465  1.00  0.00           N
ATOM   3216  CA  LEU A 198      68.495  69.420 103.466  1.00  0.00           C
ATOM   3218  CB  LEU A 198      68.685  68.260 104.465  1.00  0.00           C
ATOM   3221  CG  LEU A 198      68.195  66.890 104.005  1.00  0.00           C
ATOM   3223  CD1 LEU A 198      69.015  66.290 102.865  1.00  0.00           C
ATOM   3227  CD2 LEU A 198      68.275  65.940 105.195  1.00  0.00           C
ATOM   3231  C   LEU A 198      68.435  70.680 104.275  1.00  0.00           C
ATOM   3232  O   LEU A 198      67.375  71.270 104.415  1.00  0.00           O
ATOM   3233  N   GLN A 199      69.595  71.150 104.775  1.00  0.00           N
ATOM   3235  CA  GLN A 199      69.695  72.410 105.485  1.00  0.00           C
ATOM   3237  CB  GLN A 199      70.855  72.450 106.525  1.00  0.00           C
ATOM   3240  CG  GLN A 199      72.225  71.870 106.085  1.00  0.00           C
ATOM   3243  CD  GLN A 199      72.715  72.510 104.786  1.00  0.00           C
ATOM   3244  OE1 GLN A 199      73.065  73.690 104.705  1.00  0.00           O
ATOM   3245  NE2 GLN A 199      72.725  71.710 103.705  1.00  0.00           N
ATOM   3248  C   GLN A 199      69.655  73.640 104.595  1.00  0.00           C
ATOM   3249  O   GLN A 199      69.285  74.730 105.026  1.00  0.00           O
ATOM   3250  N   GLY A 200      69.965  73.480 103.285  1.00  0.00           N
ATOM   3252  CA  GLY A 200      69.995  74.590 102.345  1.00  0.00           C
ATOM   3255  C   GLY A 200      68.625  75.110 102.076  1.00  0.00           C
ATOM   3256  O   GLY A 200      68.365  76.310 102.045  1.00  0.00           O
ATOM   3257  N   TRP A 201      67.655  74.200 101.945  1.00  0.00           N
ATOM   3259  CA  TRP A 201      66.245  74.520 101.895  1.00  0.00           C
ATOM   3261  CB  TRP A 201      65.425  73.220 101.805  1.00  0.00           C
ATOM   3264  CG  TRP A 201      65.515  72.480 100.515  1.00  0.00           C
ATOM   3265  CD1 TRP A 201      66.045  71.240 100.325  1.00  0.00           C
ATOM   3267  NE1 TRP A 201      65.695  70.770  99.075  1.00  0.00           N
ATOM   3269  CE2 TRP A 201      64.955  71.700  98.435  1.00  0.00           C
ATOM   3270  CD2 TRP A 201      64.865  72.830  99.285  1.00  0.00           C
ATOM   3271  CE3 TRP A 201      64.235  73.980  98.835  1.00  0.00           C
ATOM   3273  CZ3 TRP A 201      63.665  73.970  97.565  1.00  0.00           C
ATOM   3275  CZ2 TRP A 201      64.315  71.650  97.215  1.00  0.00           C
ATOM   3277  CH2 TRP A 201      63.645  72.800  96.795  1.00  0.00           C
ATOM   3279  C   TRP A 201      65.735  75.310 103.095  1.00  0.00           C
ATOM   3280  O   TRP A 201      64.865  76.170 102.985  1.00  0.00           O
ATOM   3281  N   LEU A 202      66.275  75.020 104.296  1.00  0.00           N
ATOM   3283  CA  LEU A 202      65.975  75.730 105.515  1.00  0.00           C
ATOM   3285  CB  LEU A 202      66.565  75.040 106.765  1.00  0.00           C
ATOM   3288  CG  LEU A 202      66.315  73.520 106.815  1.00  0.00           C
ATOM   3290  CD1 LEU A 202      66.975  72.920 108.065  1.00  0.00           C
ATOM   3294  CD2 LEU A 202      64.825  73.170 106.765  1.00  0.00           C
ATOM   3298  C   LEU A 202      66.375  77.200 105.485  1.00  0.00           C
ATOM   3299  O   LEU A 202      65.615  78.050 105.935  1.00  0.00           O
ATOM   3300  N   ASP A 203      67.565  77.520 104.915  1.00  0.00           N
ATOM   3302  CA  ASP A 203      68.065  78.890 104.756  1.00  0.00           C
ATOM   3304  CB  ASP A 203      69.495  78.820 104.115  1.00  0.00           C
ATOM   3307  CG  ASP A 203      70.295  80.110 104.296  1.00  0.00           C
ATOM   3308  OD1 ASP A 203      69.965  80.900 105.215  1.00  0.00           O
ATOM   3309  OD2 ASP A 203      71.315  80.270 103.565  1.00  0.00           O
ATOM   3310  C   ASP A 203      67.095  79.740 103.916  1.00  0.00           C
ATOM   3311  O   ASP A 203      66.725  80.870 104.226  1.00  0.00           O
ATOM   3312  N   LEU A 204      66.565  79.100 102.865  1.00  0.00           N
ATOM   3314  CA  LEU A 204      65.515  79.600 102.006  1.00  0.00           C
ATOM   3316  CB  LEU A 204      65.205  78.500 100.955  1.00  0.00           C
ATOM   3319  CG  LEU A 204      65.005  79.030  99.535  1.00  0.00           C
ATOM   3321  CD1 LEU A 204      64.745  77.820  98.625  1.00  0.00           C
ATOM   3325  CD2 LEU A 204      63.955  80.140  99.436  1.00  0.00           C
ATOM   3329  C   LEU A 204      64.215  79.980 102.715  1.00  0.00           C
ATOM   3330  O   LEU A 204      63.615  81.030 102.465  1.00  0.00           O
ATOM   3331  N   GLN A 205      63.725  79.140 103.655  1.00  0.00           N
ATOM   3333  CA  GLN A 205      62.505  79.460 104.375  1.00  0.00           C
ATOM   3335  CB  GLN A 205      61.665  78.280 104.926  1.00  0.00           C
ATOM   3338  CG  GLN A 205      62.435  77.080 105.515  1.00  0.00           C
ATOM   3341  CD  GLN A 205      62.405  77.060 107.035  1.00  0.00           C
ATOM   3342  OE1 GLN A 205      63.305  77.540 107.735  1.00  0.00           O
ATOM   3343  NE2 GLN A 205      61.335  76.430 107.595  1.00  0.00           N
ATOM   3346  C   GLN A 205      62.685  80.550 105.406  1.00  0.00           C
ATOM   3347  O   GLN A 205      61.725  81.230 105.735  1.00  0.00           O
ATOM   3348  N   ARG A 206      63.915  80.810 105.885  1.00  0.00           N
ATOM   3350  CA  ARG A 206      64.185  81.930 106.775  1.00  0.00           C
ATOM   3352  CB  ARG A 206      65.665  82.020 107.216  1.00  0.00           C
ATOM   3355  CG  ARG A 206      66.245  80.710 107.765  1.00  0.00           C
ATOM   3358  CD  ARG A 206      65.405  80.030 108.855  1.00  0.00           C
ATOM   3361  NE  ARG A 206      65.835  78.610 108.985  1.00  0.00           N
ATOM   3363  CZ  ARG A 206      66.985  78.230 109.535  1.00  0.00           C
ATOM   3364  NH1 ARG A 206      67.845  79.080 110.026  1.00  0.00           N
ATOM   3367  NH2 ARG A 206      67.315  76.950 109.585  1.00  0.00           N
ATOM   3370  C   ARG A 206      63.785  83.270 106.176  1.00  0.00           C
ATOM   3371  O   ARG A 206      63.145  84.090 106.825  1.00  0.00           O
ATOM   3372  N   VAL A 207      64.135  83.460 104.886  1.00  0.00           N
ATOM   3374  CA  VAL A 207      63.635  84.550 104.065  1.00  0.00           C
ATOM   3376  CB  VAL A 207      64.445  84.780 102.775  1.00  0.00           C
ATOM   3378  CG1 VAL A 207      65.785  84.030 102.825  1.00  0.00           C
ATOM   3382  CG2 VAL A 207      63.705  84.460 101.455  1.00  0.00           C
ATOM   3386  C   VAL A 207      62.125  84.440 103.845  1.00  0.00           C
ATOM   3387  O   VAL A 207      61.405  85.400 104.035  1.00  0.00           O
ATOM   3388  N   TRP A 208      61.595  83.240 103.525  1.00  0.00           N
ATOM   3390  CA  TRP A 208      60.185  83.060 103.195  1.00  0.00           C
ATOM   3392  CB  TRP A 208      59.845  81.630 102.695  1.00  0.00           C
ATOM   3395  CG  TRP A 208      58.395  81.410 102.405  1.00  0.00           C
ATOM   3396  CD1 TRP A 208      57.665  82.120 101.485  1.00  0.00           C
ATOM   3398  NE1 TRP A 208      56.335  81.920 101.715  1.00  0.00           N
ATOM   3400  CE2 TRP A 208      56.155  81.080 102.765  1.00  0.00           C
ATOM   3401  CD2 TRP A 208      57.435  80.740 103.256  1.00  0.00           C
ATOM   3402  CE3 TRP A 208      57.545  79.940 104.395  1.00  0.00           C
ATOM   3404  CZ3 TRP A 208      56.375  79.470 104.985  1.00  0.00           C
ATOM   3406  CZ2 TRP A 208      54.995  80.590 103.335  1.00  0.00           C
ATOM   3408  CH2 TRP A 208      55.125  79.760 104.455  1.00  0.00           C
ATOM   3410  C   TRP A 208      59.195  83.480 104.285  1.00  0.00           C
ATOM   3411  O   TRP A 208      58.165  84.110 104.005  1.00  0.00           O
ATOM   3412  N   PHE A 209      59.475  83.160 105.565  1.00  0.00           N
ATOM   3414  CA  PHE A 209      58.625  83.580 106.665  1.00  0.00           C
ATOM   3416  CB  PHE A 209      59.145  83.130 108.035  1.00  0.00           C
ATOM   3419  CG  PHE A 209      59.135  81.650 108.086  1.00  0.00           C
ATOM   3420  CD1 PHE A 209      57.925  80.930 108.075  1.00  0.00           C
ATOM   3422  CE1 PHE A 209      57.935  79.540 108.116  1.00  0.00           C
ATOM   3424  CZ  PHE A 209      59.155  78.850 108.155  1.00  0.00           C
ATOM   3426  CD2 PHE A 209      60.345  80.950 108.155  1.00  0.00           C
ATOM   3428  CE2 PHE A 209      60.355  79.560 108.205  1.00  0.00           C
ATOM   3430  C   PHE A 209      58.475  85.070 106.765  1.00  0.00           C
ATOM   3431  O   PHE A 209      57.395  85.600 107.015  1.00  0.00           O
ATOM   3432  N   ASP A 210      59.595  85.780 106.565  1.00  0.00           N
ATOM   3434  CA  ASP A 210      59.575  87.210 106.495  1.00  0.00           C
ATOM   3436  CB  ASP A 210      61.045  87.690 106.656  1.00  0.00           C
ATOM   3439  CG  ASP A 210      61.175  89.110 107.155  1.00  0.00           C
ATOM   3440  OD1 ASP A 210      60.135  89.780 107.356  1.00  0.00           O
ATOM   3441  OD2 ASP A 210      62.315  89.540 107.475  1.00  0.00           O
ATOM   3442  C   ASP A 210      58.875  87.630 105.195  1.00  0.00           C
ATOM   3443  O   ASP A 210      57.865  88.320 105.195  1.00  0.00           O
ATOM   3444  N   ASN A 211      59.365  87.140 104.035  1.00  0.00           N
ATOM   3446  CA  ASN A 211      59.355  87.860 102.785  1.00  0.00           C
ATOM   3448  CB  ASN A 211      60.725  87.750 102.065  1.00  0.00           C
ATOM   3451  CG  ASN A 211      61.865  88.250 102.946  1.00  0.00           C
ATOM   3452  OD1 ASN A 211      62.965  87.690 102.906  1.00  0.00           O
ATOM   3453  ND2 ASN A 211      61.625  89.270 103.795  1.00  0.00           N
ATOM   3456  C   ASN A 211      58.285  87.440 101.805  1.00  0.00           C
ATOM   3457  O   ASN A 211      58.245  87.940 100.686  1.00  0.00           O
ATOM   3458  N   ARG A 212      57.325  86.560 102.195  1.00  0.00           N
ATOM   3460  CA  ARG A 212      56.185  86.240 101.335  1.00  0.00           C
ATOM   3462  CB  ARG A 212      55.195  85.190 101.936  1.00  0.00           C
ATOM   3465  CG  ARG A 212      54.115  84.760 100.896  1.00  0.00           C
ATOM   3468  CD  ARG A 212      53.255  83.520 101.165  1.00  0.00           C
ATOM   3471  NE  ARG A 212      52.495  83.760 102.426  1.00  0.00           N
ATOM   3473  CZ  ARG A 212      51.195  83.570 102.585  1.00  0.00           C
ATOM   3474  NH1 ARG A 212      50.415  83.120 101.645  1.00  0.00           N
ATOM   3477  NH2 ARG A 212      50.665  83.810 103.765  1.00  0.00           N
ATOM   3480  C   ARG A 212      55.365  87.450 100.896  1.00  0.00           C
ATOM   3481  O   ARG A 212      54.845  87.470  99.786  1.00  0.00           O
ATOM   3482  N   ASN A 213      55.225  88.460 101.775  1.00  0.00           N
ATOM   3484  CA  ASN A 213      54.395  89.620 101.495  1.00  0.00           C
ATOM   3486  CB  ASN A 213      53.375  89.790 102.645  1.00  0.00           C
ATOM   3489  CG  ASN A 213      52.205  90.670 102.235  1.00  0.00           C
ATOM   3490  OD1 ASN A 213      51.695  90.580 101.115  1.00  0.00           O
ATOM   3491  ND2 ASN A 213      51.775  91.580 103.125  1.00  0.00           N
ATOM   3494  C   ASN A 213      55.185  90.910 101.215  1.00  0.00           C
ATOM   3495  O   ASN A 213      54.605  91.970 100.985  1.00  0.00           O
ATOM   3496  N   ASP A 214      56.535  90.840 101.115  1.00  0.00           N
ATOM   3498  CA  ASP A 214      57.345  91.910 100.546  1.00  0.00           C
ATOM   3500  CB  ASP A 214      58.185  92.700 101.605  1.00  0.00           C
ATOM   3503  CG  ASP A 214      57.375  93.490 102.645  1.00  0.00           C
ATOM   3504  OD1 ASP A 214      56.675  92.890 103.496  1.00  0.00           O
ATOM   3505  OD2 ASP A 214      57.465  94.740 102.635  1.00  0.00           O
ATOM   3506  C   ASP A 214      58.285  91.290  99.476  1.00  0.00           C
ATOM   3507  O   ASP A 214      59.485  91.180  99.725  1.00  0.00           O
ATOM   3508  N   PRO A 215      57.855  90.820  98.295  1.00  0.00           N
ATOM   3509  CD  PRO A 215      56.445  90.830  97.865  1.00  0.00           C
ATOM   3512  CA  PRO A 215      58.595  89.760  97.605  1.00  0.00           C
ATOM   3514  CB  PRO A 215      57.555  89.150  96.655  1.00  0.00           C
ATOM   3517  CG  PRO A 215      56.235  89.420  97.365  1.00  0.00           C
ATOM   3520  C   PRO A 215      59.875  90.110  96.835  1.00  0.00           C
ATOM   3521  O   PRO A 215      60.405  89.220  96.185  1.00  0.00           O
ATOM   3522  N   ASP A 216      60.455  91.320  96.885  1.00  0.00           N
ATOM   3524  CA  ASP A 216      61.705  91.590  96.165  1.00  0.00           C
ATOM   3526  CB  ASP A 216      62.135  93.050  96.396  1.00  0.00           C
ATOM   3529  CG  ASP A 216      63.145  93.520  95.365  1.00  0.00           C
ATOM   3530  OD1 ASP A 216      63.445  92.790  94.395  1.00  0.00           O
ATOM   3531  OD2 ASP A 216      63.665  94.640  95.595  1.00  0.00           O
ATOM   3532  C   ASP A 216      62.865  90.740  96.676  1.00  0.00           C
ATOM   3533  O   ASP A 216      63.675  90.170  95.955  1.00  0.00           O
ATOM   3534  N   MET A 217      62.895  90.630  98.005  1.00  0.00           N
ATOM   3536  CA  MET A 217      63.895  89.940  98.786  1.00  0.00           C
ATOM   3538  CB  MET A 217      64.085  90.690 100.125  1.00  0.00           C
ATOM   3541  CG  MET A 217      62.765  91.040 100.845  1.00  0.00           C
ATOM   3544  SD  MET A 217      62.955  91.960 102.396  1.00  0.00           S
ATOM   3545  CE  MET A 217      64.265  91.000 103.215  1.00  0.00           C
ATOM   3549  C   MET A 217      63.465  88.510  99.015  1.00  0.00           C
ATOM   3550  O   MET A 217      64.185  87.710  99.605  1.00  0.00           O
ATOM   3551  N   MET A 218      62.305  88.130  98.435  1.00  0.00           N
ATOM   3553  CA  MET A 218      61.925  86.760  98.205  1.00  0.00           C
ATOM   3555  CB  MET A 218      60.375  86.640  98.105  1.00  0.00           C
ATOM   3558  CG  MET A 218      59.825  85.210  98.186  1.00  0.00           C
ATOM   3561  SD  MET A 218      59.995  84.510  99.845  1.00  0.00           S
ATOM   3562  CE  MET A 218      61.295  83.320  99.436  1.00  0.00           C
ATOM   3566  C   MET A 218      62.515  86.340  96.875  1.00  0.00           C
ATOM   3567  O   MET A 218      63.285  85.400  96.815  1.00  0.00           O
ATOM   3568  N   LYS A 219      62.225  87.050  95.765  1.00  0.00           N
ATOM   3570  CA  LYS A 219      62.685  86.690  94.435  1.00  0.00           C
ATOM   3572  CB  LYS A 219      61.835  87.410  93.365  1.00  0.00           C
ATOM   3575  CG  LYS A 219      62.035  88.920  93.165  1.00  0.00           C
ATOM   3578  CD  LYS A 219      63.095  89.290  92.125  1.00  0.00           C
ATOM   3581  CE  LYS A 219      62.685  88.920  90.705  1.00  0.00           C
ATOM   3584  NZ  LYS A 219      63.845  88.940  89.815  1.00  0.00           N
ATOM   3588  C   LYS A 219      64.165  86.900  94.225  1.00  0.00           C
ATOM   3589  O   LYS A 219      64.845  86.080  93.585  1.00  0.00           O
ATOM   3590  N   ALA A 220      64.735  87.960  94.795  1.00  0.00           N
ATOM   3592  CA  ALA A 220      66.155  88.160  94.805  1.00  0.00           C
ATOM   3594  CB  ALA A 220      66.495  89.640  94.865  1.00  0.00           C
ATOM   3598  C   ALA A 220      66.795  87.390  95.925  1.00  0.00           C
ATOM   3599  O   ALA A 220      67.975  87.090  95.845  1.00  0.00           O
ATOM   3600  N   GLY A 221      66.025  86.960  96.955  1.00  0.00           N
ATOM   3602  CA  GLY A 221      66.475  86.030  97.995  1.00  0.00           C
ATOM   3605  C   GLY A 221      66.565  84.620  97.485  1.00  0.00           C
ATOM   3606  O   GLY A 221      67.385  83.820  97.925  1.00  0.00           O
ATOM   3607  N   ILE A 222      65.705  84.270  96.525  1.00  0.00           N
ATOM   3609  CA  ILE A 222      65.725  83.060  95.725  1.00  0.00           C
ATOM   3611  CB  ILE A 222      64.335  82.870  95.135  1.00  0.00           C
ATOM   3613  CG2 ILE A 222      64.305  81.960  93.885  1.00  0.00           C
ATOM   3617  CG1 ILE A 222      63.435  82.320  96.245  1.00  0.00           C
ATOM   3620  CD  ILE A 222      61.955  82.520  95.955  1.00  0.00           C
ATOM   3624  C   ILE A 222      66.805  83.070  94.675  1.00  0.00           C
ATOM   3625  O   ILE A 222      67.545  82.110  94.495  1.00  0.00           O
ATOM   3626  N   ALA A 223      66.965  84.220  94.005  1.00  0.00           N
ATOM   3628  CA  ALA A 223      68.125  84.500  93.215  1.00  0.00           C
ATOM   3630  CB  ALA A 223      67.975  85.810  92.445  1.00  0.00           C
ATOM   3634  C   ALA A 223      69.435  84.500  93.985  1.00  0.00           C
ATOM   3635  O   ALA A 223      70.445  84.120  93.395  1.00  0.00           O
ATOM   3636  N   ASP A 224      69.495  84.950  95.265  1.00  0.00           N
ATOM   3638  CA  ASP A 224      70.605  84.750  96.185  1.00  0.00           C
ATOM   3640  CB  ASP A 224      70.345  85.540  97.525  1.00  0.00           C
ATOM   3643  CG  ASP A 224      71.575  85.700  98.405  1.00  0.00           C
ATOM   3644  OD1 ASP A 224      72.685  85.780  97.845  1.00  0.00           O
ATOM   3645  OD2 ASP A 224      71.435  85.850  99.655  1.00  0.00           O
ATOM   3646  C   ASP A 224      70.785  83.260  96.445  1.00  0.00           C
ATOM   3647  O   ASP A 224      71.825  82.670  96.185  1.00  0.00           O
ATOM   3648  N   TRP A 225      69.705  82.570  96.885  1.00  0.00           N
ATOM   3650  CA  TRP A 225      69.765  81.210  97.375  1.00  0.00           C
ATOM   3652  CB  TRP A 225      68.465  80.850  98.116  1.00  0.00           C
ATOM   3655  CG  TRP A 225      68.355  79.420  98.515  1.00  0.00           C
ATOM   3656  CD1 TRP A 225      68.725  78.880  99.705  1.00  0.00           C
ATOM   3658  NE1 TRP A 225      68.535  77.530  99.665  1.00  0.00           N
ATOM   3660  CE2 TRP A 225      68.035  77.170  98.445  1.00  0.00           C
ATOM   3661  CD2 TRP A 225      67.895  78.340  97.685  1.00  0.00           C
ATOM   3662  CE3 TRP A 225      67.355  78.270  96.396  1.00  0.00           C
ATOM   3664  CZ3 TRP A 225      66.925  77.040  95.925  1.00  0.00           C
ATOM   3666  CZ2 TRP A 225      67.625  75.940  97.965  1.00  0.00           C
ATOM   3668  CH2 TRP A 225      67.045  75.890  96.695  1.00  0.00           C
ATOM   3670  C   TRP A 225      70.175  80.160  96.365  1.00  0.00           C
ATOM   3671  O   TRP A 225      70.845  79.160  96.655  1.00  0.00           O
ATOM   3672  N   GLN A 226      69.815  80.340  95.095  1.00  0.00           N
ATOM   3674  CA  GLN A 226      70.185  79.400  94.075  1.00  0.00           C
ATOM   3676  CB  GLN A 226      69.245  79.560  92.856  1.00  0.00           C
ATOM   3679  CG  GLN A 226      69.435  80.860  92.045  1.00  0.00           C
ATOM   3682  CD  GLN A 226      68.355  80.940  90.975  1.00  0.00           C
ATOM   3683  OE1 GLN A 226      67.505  80.060  90.855  1.00  0.00           O
ATOM   3684  NE2 GLN A 226      68.325  82.040  90.195  1.00  0.00           N
ATOM   3687  C   GLN A 226      71.655  79.560  93.695  1.00  0.00           C
ATOM   3688  O   GLN A 226      72.205  78.740  92.955  1.00  0.00           O
ATOM   3689  N   LYS A 227      72.335  80.610  94.215  1.00  0.00           N
ATOM   3691  CA  LYS A 227      73.785  80.690  94.215  1.00  0.00           C
ATOM   3693  CB  LYS A 227      74.305  82.130  93.905  1.00  0.00           C
ATOM   3696  CG  LYS A 227      73.425  82.980  92.975  1.00  0.00           C
ATOM   3699  CD  LYS A 227      73.165  82.370  91.585  1.00  0.00           C
ATOM   3702  CE  LYS A 227      72.155  83.140  90.715  1.00  0.00           C
ATOM   3705  NZ  LYS A 227      72.705  84.420  90.295  1.00  0.00           N
ATOM   3709  C   LYS A 227      74.345  80.270  95.575  1.00  0.00           C
ATOM   3710  O   LYS A 227      75.455  79.760  95.665  1.00  0.00           O
ATOM   3711  N   ARG A 228      73.565  80.380  96.665  1.00  0.00           N
ATOM   3713  CA  ARG A 228      73.925  79.820  97.965  1.00  0.00           C
ATOM   3715  CB  ARG A 228      72.895  80.170  99.075  1.00  0.00           C
ATOM   3718  CG  ARG A 228      72.825  81.670  99.425  1.00  0.00           C
ATOM   3721  CD  ARG A 228      73.875  82.080 100.465  1.00  0.00           C
ATOM   3724  NE  ARG A 228      73.645  83.540 100.715  1.00  0.00           N
ATOM   3726  CZ  ARG A 228      74.555  84.500 100.665  1.00  0.00           C
ATOM   3727  NH1 ARG A 228      75.845  84.290 100.686  1.00  0.00           N
ATOM   3730  NH2 ARG A 228      74.155  85.750 100.625  1.00  0.00           N
ATOM   3733  C   ARG A 228      74.095  78.310  97.925  1.00  0.00           C
ATOM   3734  O   ARG A 228      75.065  77.760  98.455  1.00  0.00           O
ATOM   3735  N   TYR A 229      73.165  77.620  97.246  1.00  0.00           N
ATOM   3737  CA  TYR A 229      73.145  76.180  97.105  1.00  0.00           C
ATOM   3739  CB  TYR A 229      72.115  75.500  98.046  1.00  0.00           C
ATOM   3742  CG  TYR A 229      72.385  75.830  99.485  1.00  0.00           C
ATOM   3743  CD1 TYR A 229      71.825  76.980 100.055  1.00  0.00           C
ATOM   3745  CE1 TYR A 229      72.045  77.300 101.395  1.00  0.00           C
ATOM   3747  CZ  TYR A 229      72.795  76.430 102.195  1.00  0.00           C
ATOM   3748  OH  TYR A 229      72.885  76.680 103.565  1.00  0.00           O
ATOM   3750  CD2 TYR A 229      73.155  74.980 100.285  1.00  0.00           C
ATOM   3752  CE2 TYR A 229      73.345  75.270 101.645  1.00  0.00           C
ATOM   3754  C   TYR A 229      72.805  75.760  95.675  1.00  0.00           C
ATOM   3755  O   TYR A 229      71.695  75.290  95.426  1.00  0.00           O
ATOM   3756  N   PRO A 230      73.675  75.880  94.665  1.00  0.00           N
ATOM   3757  CD  PRO A 230      75.065  76.320  94.785  1.00  0.00           C
ATOM   3760  CA  PRO A 230      73.305  75.600  93.285  1.00  0.00           C
ATOM   3762  CB  PRO A 230      74.465  76.200  92.475  1.00  0.00           C
ATOM   3765  CG  PRO A 230      75.675  76.050  93.395  1.00  0.00           C
ATOM   3768  C   PRO A 230      73.165  74.110  93.045  1.00  0.00           C
ATOM   3769  O   PRO A 230      72.615  73.720  92.025  1.00  0.00           O
ATOM   3770  N   ASN A 231      73.645  73.270  93.985  1.00  0.00           N
ATOM   3772  CA  ASN A 231      73.555  71.820  93.935  1.00  0.00           C
ATOM   3774  CB  ASN A 231      74.805  71.170  94.655  1.00  0.00           C
ATOM   3777  CG  ASN A 231      74.695  70.710  96.125  1.00  0.00           C
ATOM   3778  OD1 ASN A 231      75.135  69.630  96.525  1.00  0.00           O
ATOM   3779  ND2 ASN A 231      74.105  71.560  97.005  1.00  0.00           N
ATOM   3782  C   ASN A 231      72.225  71.340  94.515  1.00  0.00           C
ATOM   3783  O   ASN A 231      71.935  70.150  94.565  1.00  0.00           O
ATOM   3784  N   ASN A 232      71.395  72.280  95.025  1.00  0.00           N
ATOM   3786  CA  ASN A 232      70.075  71.960  95.505  1.00  0.00           C
ATOM   3788  CB  ASN A 232      69.555  73.160  96.315  1.00  0.00           C
ATOM   3791  CG  ASN A 232      68.445  72.740  97.265  1.00  0.00           C
ATOM   3792  OD1 ASN A 232      67.315  72.500  96.855  1.00  0.00           O
ATOM   3793  ND2 ASN A 232      68.785  72.660  98.575  1.00  0.00           N
ATOM   3796  C   ASN A 232      69.135  71.630  94.345  1.00  0.00           C
ATOM   3797  O   ASN A 232      69.205  72.320  93.325  1.00  0.00           O
ATOM   3798  N   PRO A 233      68.195  70.690  94.405  1.00  0.00           N
ATOM   3799  CD  PRO A 233      68.125  69.630  95.426  1.00  0.00           C
ATOM   3802  CA  PRO A 233      67.285  70.420  93.295  1.00  0.00           C
ATOM   3804  CB  PRO A 233      66.465  69.220  93.765  1.00  0.00           C
ATOM   3807  CG  PRO A 233      67.375  68.500  94.755  1.00  0.00           C
ATOM   3810  C   PRO A 233      66.375  71.600  93.065  1.00  0.00           C
ATOM   3811  O   PRO A 233      65.915  71.820  91.945  1.00  0.00           O
ATOM   3812  N   GLY A 234      66.095  72.360  94.135  1.00  0.00           N
ATOM   3814  CA  GLY A 234      65.255  73.530  94.085  1.00  0.00           C
ATOM   3817  C   GLY A 234      65.845  74.700  93.385  1.00  0.00           C
ATOM   3818  O   GLY A 234      65.125  75.580  92.945  1.00  0.00           O
ATOM   3819  N   ALA A 235      67.185  74.790  93.285  1.00  0.00           N
ATOM   3821  CA  ALA A 235      67.835  75.890  92.605  1.00  0.00           C
ATOM   3823  CB  ALA A 235      69.345  75.760  92.845  1.00  0.00           C
ATOM   3827  C   ALA A 235      67.505  75.980  91.115  1.00  0.00           C
ATOM   3828  O   ALA A 235      67.245  77.060  90.595  1.00  0.00           O
ATOM   3829  N   LYS A 236      67.515  74.840  90.415  1.00  0.00           N
ATOM   3831  CA  LYS A 236      67.295  74.740  88.985  1.00  0.00           C
ATOM   3833  CB  LYS A 236      67.985  73.450  88.455  1.00  0.00           C
ATOM   3836  CG  LYS A 236      67.765  72.240  89.375  1.00  0.00           C
ATOM   3839  CD  LYS A 236      67.675  70.840  88.735  1.00  0.00           C
ATOM   3842  CE  LYS A 236      66.385  70.620  87.935  1.00  0.00           C
ATOM   3845  NZ  LYS A 236      66.505  71.150  86.565  1.00  0.00           N
ATOM   3849  C   LYS A 236      65.825  74.760  88.545  1.00  0.00           C
ATOM   3850  O   LYS A 236      65.505  75.140  87.425  1.00  0.00           O
ATOM   3851  N   MET A 237      64.875  74.380  89.415  1.00  0.00           N
ATOM   3853  CA  MET A 237      63.495  74.770  89.215  1.00  0.00           C
ATOM   3855  CB  MET A 237      62.715  73.850  88.235  1.00  0.00           C
ATOM   3858  CG  MET A 237      62.285  72.470  88.775  1.00  0.00           C
ATOM   3861  SD  MET A 237      61.475  71.420  87.535  1.00  0.00           S
ATOM   3862  CE  MET A 237      62.975  70.690  86.845  1.00  0.00           C
ATOM   3866  C   MET A 237      62.885  74.690  90.585  1.00  0.00           C
ATOM   3867  O   MET A 237      63.335  73.900  91.405  1.00  0.00           O
ATOM   3868  N   LEU A 238      61.875  75.520  90.895  1.00  0.00           N
ATOM   3870  CA  LEU A 238      61.685  75.960  92.265  1.00  0.00           C
ATOM   3872  CB  LEU A 238      61.915  77.460  92.375  1.00  0.00           C
ATOM   3875  CG  LEU A 238      63.355  77.970  92.215  1.00  0.00           C
ATOM   3877  CD1 LEU A 238      63.415  79.230  91.365  1.00  0.00           C
ATOM   3881  CD2 LEU A 238      63.985  78.250  93.595  1.00  0.00           C
ATOM   3885  C   LEU A 238      60.275  75.650  92.795  1.00  0.00           C
ATOM   3886  O   LEU A 238      59.355  75.670  91.985  1.00  0.00           O
ATOM   3887  N   PRO A 239      60.085  75.340  94.106  1.00  0.00           N
ATOM   3888  CD  PRO A 239      61.195  75.170  95.045  1.00  0.00           C
ATOM   3891  CA  PRO A 239      58.835  74.800  94.685  1.00  0.00           C
ATOM   3893  CB  PRO A 239      59.185  74.480  96.135  1.00  0.00           C
ATOM   3896  CG  PRO A 239      60.675  74.200  96.085  1.00  0.00           C
ATOM   3899  C   PRO A 239      57.515  75.510  94.665  1.00  0.00           C
ATOM   3900  O   PRO A 239      57.215  76.290  93.785  1.00  0.00           O
ATOM   3901  N   THR A 240      56.685  75.190  95.685  1.00  0.00           N
ATOM   3903  CA  THR A 240      55.285  75.520  95.725  1.00  0.00           C
ATOM   3905  CB  THR A 240      54.455  74.240  95.615  1.00  0.00           C
ATOM   3907  OG1 THR A 240      54.635  73.710  94.305  1.00  0.00           O
ATOM   3909  CG2 THR A 240      52.945  74.410  95.745  1.00  0.00           C
ATOM   3913  C   THR A 240      54.885  76.460  96.865  1.00  0.00           C
ATOM   3914  O   THR A 240      53.765  76.920  96.905  1.00  0.00           O
ATOM   3915  N   GLN A 241      55.795  76.900  97.786  1.00  0.00           N
ATOM   3917  CA  GLN A 241      55.525  78.120  98.555  1.00  0.00           C
ATOM   3919  CB  GLN A 241      54.575  78.000  99.825  1.00  0.00           C
ATOM   3922  CG  GLN A 241      53.105  77.510  99.725  1.00  0.00           C
ATOM   3925  CD  GLN A 241      52.865  76.040 100.105  1.00  0.00           C
ATOM   3926  OE1 GLN A 241      52.135  75.710 101.036  1.00  0.00           O
ATOM   3927  NE2 GLN A 241      53.475  75.120  99.325  1.00  0.00           N
ATOM   3930  C   GLN A 241      56.745  78.950  99.045  1.00  0.00           C
ATOM   3931  O   GLN A 241      56.585  79.730  99.955  1.00  0.00           O
ATOM   3932  N   LEU A 242      57.975  78.880  98.485  1.00  0.00           N
ATOM   3934  CA  LEU A 242      59.005  79.920  98.725  1.00  0.00           C
ATOM   3936  CB  LEU A 242      60.475  79.500  98.985  1.00  0.00           C
ATOM   3939  CG  LEU A 242      61.225  78.410  98.155  1.00  0.00           C
ATOM   3941  CD1 LEU A 242      60.385  77.220  97.745  1.00  0.00           C
ATOM   3945  CD2 LEU A 242      62.065  78.820  96.925  1.00  0.00           C
ATOM   3949  C   LEU A 242      59.115  80.730  97.506  1.00  0.00           C
ATOM   3950  O   LEU A 242      58.835  81.910  97.445  1.00  0.00           O
ATOM   3951  N   VAL A 243      59.425  79.980  96.435  1.00  0.00           N
ATOM   3953  CA  VAL A 243      58.755  80.080  95.205  1.00  0.00           C
ATOM   3955  CB  VAL A 243      59.385  79.270  94.075  1.00  0.00           C
ATOM   3957  CG1 VAL A 243      58.435  78.940  92.915  1.00  0.00           C
ATOM   3961  CG2 VAL A 243      60.485  80.120  93.435  1.00  0.00           C
ATOM   3965  C   VAL A 243      57.335  79.680  95.525  1.00  0.00           C
ATOM   3966  O   VAL A 243      57.095  78.500  95.715  1.00  0.00           O
ATOM   3967  N   ASN A 244      56.305  80.550  95.665  1.00  0.00           N
ATOM   3969  CA  ASN A 244      56.165  81.980  95.905  1.00  0.00           C
ATOM   3971  CB  ASN A 244      55.835  82.350  97.405  1.00  0.00           C
ATOM   3974  CG  ASN A 244      54.355  82.210  97.805  1.00  0.00           C
ATOM   3975  OD1 ASN A 244      53.675  83.200  98.086  1.00  0.00           O
ATOM   3976  ND2 ASN A 244      53.795  80.990  97.885  1.00  0.00           N
ATOM   3979  C   ASN A 244      57.145  82.860  95.155  1.00  0.00           C
ATOM   3980  O   ASN A 244      57.445  83.950  95.595  1.00  0.00           O
ATOM   3981  N   VAL A 245      57.565  82.390  93.925  1.00  0.00           N
ATOM   3983  CA  VAL A 245      58.155  83.090  92.805  1.00  0.00           C
ATOM   3985  CB  VAL A 245      59.615  83.490  93.115  1.00  0.00           C
ATOM   3987  CG1 VAL A 245      60.525  83.580  91.885  1.00  0.00           C
ATOM   3991  CG2 VAL A 245      59.685  84.840  93.845  1.00  0.00           C
ATOM   3995  C   VAL A 245      57.735  82.670  91.305  1.00  0.00           C
ATOM   3996  O   VAL A 245      58.075  83.420  90.415  1.00  0.00           O
ATOM   3997  N   LYS A 246      56.905  81.600  90.915  1.00  0.00           N
ATOM   3999  CA  LYS A 246      55.655  81.730  90.035  1.00  0.00           C
ATOM   4001  CB  LYS A 246      55.985  81.370  88.555  1.00  0.00           C
ATOM   4004  CG  LYS A 246      56.985  82.310  87.835  1.00  0.00           C
ATOM   4007  CD  LYS A 246      58.455  81.850  87.905  1.00  0.00           C
ATOM   4010  CE  LYS A 246      59.495  82.890  87.425  1.00  0.00           C
ATOM   4013  NZ  LYS A 246      59.375  84.110  88.245  1.00  0.00           N
ATOM   4017  C   LYS A 246      54.305  80.890  90.395  1.00  0.00           C
ATOM   4018  O   LYS A 246      54.395  79.680  90.315  1.00  0.00           O
ATOM   4019  N   ALA A 247      53.075  81.480  90.815  1.00  0.00           N
ATOM   4021  CA  ALA A 247      51.955  81.100  91.815  1.00  0.00           C
ATOM   4023  CB  ALA A 247      51.855  79.670  92.435  1.00  0.00           C
ATOM   4027  C   ALA A 247      50.935  82.060  92.655  1.00  0.00           C
ATOM   4028  O   ALA A 247      49.725  81.930  92.425  1.00  0.00           O
ATOM   4029  N   PHE A 248      51.295  82.960  93.635  1.00  0.00           N
ATOM   4031  CA  PHE A 248      50.525  83.790  94.655  1.00  0.00           C
ATOM   4033  CB  PHE A 248      51.635  84.610  95.445  1.00  0.00           C
ATOM   4036  CG  PHE A 248      51.615  85.980  96.155  1.00  0.00           C
ATOM   4037  CD1 PHE A 248      51.605  87.170  95.395  1.00  0.00           C
ATOM   4039  CE1 PHE A 248      51.745  88.430  95.975  1.00  0.00           C
ATOM   4041  CZ  PHE A 248      51.965  88.530  97.345  1.00  0.00           C
ATOM   4043  CD2 PHE A 248      51.915  86.110  97.525  1.00  0.00           C
ATOM   4045  CE2 PHE A 248      52.075  87.370  98.116  1.00  0.00           C
ATOM   4047  C   PHE A 248      49.255  84.670  94.395  1.00  0.00           C
ATOM   4048  O   PHE A 248      48.625  84.660  93.345  1.00  0.00           O
ATOM   4049  N   LYS A 249      48.885  85.440  95.475  1.00  0.00           N
ATOM   4051  CA  LYS A 249      48.085  86.690  95.635  1.00  0.00           C
ATOM   4053  CB  LYS A 249      48.385  87.310  97.055  1.00  0.00           C
ATOM   4056  CG  LYS A 249      48.585  86.390  98.275  1.00  0.00           C
ATOM   4059  CD  LYS A 249      47.315  86.100  99.095  1.00  0.00           C
ATOM   4062  CE  LYS A 249      46.185  85.450  98.295  1.00  0.00           C
ATOM   4065  NZ  LYS A 249      45.085  85.010  99.185  1.00  0.00           N
ATOM   4069  C   LYS A 249      48.395  87.820  94.615  1.00  0.00           C
ATOM   4070  O   LYS A 249      49.265  87.650  93.756  1.00  0.00           O
ATOM   4071  N   PRO A 250      47.745  88.980  94.605  1.00  0.00           N
ATOM   4072  CD  PRO A 250      46.385  89.210  95.105  1.00  0.00           C
ATOM   4075  CA  PRO A 250      48.325  90.180  94.005  1.00  0.00           C
ATOM   4077  CB  PRO A 250      47.065  90.930  93.575  1.00  0.00           C
ATOM   4080  CG  PRO A 250      46.055  90.650  94.695  1.00  0.00           C
ATOM   4083  C   PRO A 250      49.175  90.990  94.975  1.00  0.00           C
ATOM   4084  OT1 PRO A 250      49.185  90.690  96.195  1.00  0.00           O
ATOM   4085  OT2 PRO A 250      49.865  91.960  94.495  1.00  0.00           O
ATOM   4086  NH3 POPEB 251     101.275  40.360  83.085  1.00  0.00           N
ATOM   4090  C12 POPEB 251     101.005  41.830  83.285  1.00  0.00           C
ATOM   4093  C11 POPEB 251     100.945  42.590  81.955  1.00  0.00           C
ATOM   4096  P   POPEB 251     101.145  45.140  82.605  1.00  0.00           P
ATOM   4097  O13 POPEB 251     101.385  45.050  84.065  1.00  0.00           O
ATOM   4098  O14 POPEB 251     102.295  45.350  81.715  1.00  0.00           O
ATOM   4099  O11 POPEB 251     100.065  46.280  82.395  1.00  0.00           O
ATOM   4100  O12 POPEB 251     100.325  43.860  82.155  1.00  0.00           O
ATOM   4101  C1  POPEB 251      99.435  46.500  81.135  1.00  0.00           C
ATOM   4104  C2  POPEB 251     100.185  47.540  80.235  1.00  0.00           C
ATOM   4106  O21 POPEB 251      99.315  48.600  79.765  1.00  0.00           O
ATOM   4107  C21 POPEB 251      98.245  48.270  79.065  1.00  0.00           C
ATOM   4108  O22 POPEB 251      97.785  47.140  78.945  1.00  0.00           O
ATOM   4109  C22 POPEB 251      97.605  49.520  78.465  1.00  0.00           C
ATOM   4112  C3  POPEB 251     100.975  46.900  79.055  1.00  0.00           C
ATOM   4115  O31 POPEB 251     101.685  47.900  78.285  1.00  0.00           O
ATOM   4116  C31 POPEB 251     101.365  48.050  77.015  1.00  0.00           C
ATOM   4117  O32 POPEB 251     100.465  47.490  76.425  1.00  0.00           O
ATOM   4118  C32 POPEB 251     102.325  49.060  76.405  1.00  0.00           C
ATOM   4121  C23 POPEB 251      97.825  49.650  76.935  1.00  0.00           C
ATOM   4124  C24 POPEB 251      96.775  48.920  76.095  1.00  0.00           C
ATOM   4127  C25 POPEB 251      97.225  48.730  74.635  1.00  0.00           C
ATOM   4130  C26 POPEB 251      96.055  48.400  73.685  1.00  0.00           C
ATOM   4133  C27 POPEB 251      96.495  48.240  72.225  1.00  0.00           C
ATOM   4136  C28 POPEB 251      95.345  47.780  71.285  1.00  0.00           C
ATOM   4139  C29 POPEB 251      94.205  48.770  71.265  1.00  0.00           C
ATOM   4141 0C21 POPEB 251      93.965  49.700  70.335  1.00  0.00           C
ATOM   4143 1C21 POPEB 251      94.775  49.980  69.095  1.00  0.00           C
ATOM   4146 2C21 POPEB 251      93.965  49.720  67.815  1.00  0.00           C
ATOM   4149 3C21 POPEB 251      94.745  50.130  66.555  1.00  0.00           C
ATOM   4152 4C21 POPEB 251      93.905  50.030  65.275  1.00  0.00           C
ATOM   4155 5C21 POPEB 251      93.695  48.590  64.775  1.00  0.00           C
ATOM   4158 6C21 POPEB 251      92.915  48.550  63.445  1.00  0.00           C
ATOM   4161 7C21 POPEB 251      92.795  47.150  62.845  1.00  0.00           C
ATOM   4164 8C21 POPEB 251      92.015  47.120  61.525  1.00  0.00           C
ATOM   4168  C33 POPEB 251     101.935  49.570  75.005  1.00  0.00           C
ATOM   4171  C34 POPEB 251     102.935  50.640  74.525  1.00  0.00           C
ATOM   4174  C35 POPEB 251     102.835  50.990  73.035  1.00  0.00           C
ATOM   4177  C36 POPEB 251     101.435  51.450  72.615  1.00  0.00           C
ATOM   4180  C37 POPEB 251     101.305  51.610  71.095  1.00  0.00           C
ATOM   4183  C38 POPEB 251      99.885  52.010  70.685  1.00  0.00           C
ATOM   4186  C39 POPEB 251      99.675  51.890  69.165  1.00  0.00           C
ATOM   4189 0C31 POPEB 251      98.765  50.710  68.795  1.00  0.00           C
ATOM   4192 1C31 POPEB 251      98.985  50.200  67.365  1.00  0.00           C
ATOM   4195 2C31 POPEB 251      98.875  51.290  66.295  1.00  0.00           C
ATOM   4198 3C31 POPEB 251      99.075  50.760  64.875  1.00  0.00           C
ATOM   4201 4C31 POPEB 251      97.985  49.770  64.455  1.00  0.00           C
ATOM   4204 5C31 POPEB 251      98.115  49.320  62.995  1.00  0.00           C
ATOM   4207 6C31 POPEB 251      96.985  48.390  62.585  1.00  0.00           C
ATOM   4211  NH3 POPEC 252      55.155  27.850  49.985  1.00  0.00           N
ATOM   4215  C12 POPEC 252      54.055  28.010  48.955  1.00  0.00           C
ATOM   4218  C11 POPEC 252      53.415  29.410  48.995  1.00  0.00           C
ATOM   4221  P   POPEC 252      50.875  29.150  48.375  1.00  0.00           P
ATOM   4222  O13 POPEC 252      50.135  30.400  48.715  1.00  0.00           O
ATOM   4223  O14 POPEC 252      50.345  28.360  47.245  1.00  0.00           O
ATOM   4224  O11 POPEC 252      51.055  28.240  49.665  1.00  0.00           O
ATOM   4225  O12 POPEC 252      52.365  29.530  48.025  1.00  0.00           O
ATOM   4226  C1  POPEC 252      49.935  27.880  50.485  1.00  0.00           C
ATOM   4229  C2  POPEC 252      50.385  27.380  51.895  1.00  0.00           C
ATOM   4231  O21 POPEC 252      49.675  28.100  52.935  1.00  0.00           O
ATOM   4232  C21 POPEC 252      50.135  29.290  53.285  1.00  0.00           C
ATOM   4233  O22 POPEC 252      51.005  29.930  52.725  1.00  0.00           O
ATOM   4234  C22 POPEC 252      49.385  29.790  54.515  1.00  0.00           C
ATOM   4237  C3  POPEC 252      51.935  27.320  52.085  1.00  0.00           C
ATOM   4240  O31 POPEC 252      52.315  27.000  53.445  1.00  0.00           O
ATOM   4241  C31 POPEC 252      53.615  27.040  53.675  1.00  0.00           C
ATOM   4242  O32 POPEC 252      54.475  27.290  52.835  1.00  0.00           O
ATOM   4243  C32 POPEC 252      53.865  26.720  55.145  1.00  0.00           C
ATOM   4246  C23 POPEC 252      50.375  30.360  55.545  1.00  0.00           C
ATOM   4249  C24 POPEC 252      49.705  31.040  56.745  1.00  0.00           C
ATOM   4252  C25 POPEC 252      48.825  30.120  57.595  1.00  0.00           C
ATOM   4255  C26 POPEC 252      48.485  30.740  58.965  1.00  0.00           C
ATOM   4258  C27 POPEC 252      46.985  30.800  59.275  1.00  0.00           C
ATOM   4261  C28 POPEC 252      46.725  31.360  60.685  1.00  0.00           C
ATOM   4264  C29 POPEC 252      45.255  31.490  60.995  1.00  0.00           C
ATOM   4266 0C21 POPEC 252      44.605  32.580  61.445  1.00  0.00           C
ATOM   4268 1C21 POPEC 252      45.185  33.950  61.755  1.00  0.00           C
ATOM   4271 2C21 POPEC 252      45.035  34.330  63.235  1.00  0.00           C
ATOM   4274 3C21 POPEC 252      45.375  35.810  63.515  1.00  0.00           C
ATOM   4277 4C21 POPEC 252      45.055  36.210  64.965  1.00  0.00           C
ATOM   4280 5C21 POPEC 252      45.265  37.700  65.255  1.00  0.00           C
ATOM   4283 6C21 POPEC 252      44.995  38.040  66.725  1.00  0.00           C
ATOM   4286 7C21 POPEC 252      45.125  39.540  67.035  1.00  0.00           C
ATOM   4289 8C21 POPEC 252      44.925  39.860  68.515  1.00  0.00           C
ATOM   4293  C33 POPEC 252      55.355  26.480  55.495  1.00  0.00           C
ATOM   4296  C34 POPEC 252      55.625  26.620  57.005  1.00  0.00           C
ATOM   4299  C35 POPEC 252      55.145  25.410  57.825  1.00  0.00           C
ATOM   4302  C36 POPEC 252      54.935  25.740  59.305  1.00  0.00           C
ATOM   4305  C37 POPEC 252      54.605  24.500  60.145  1.00  0.00           C
ATOM   4308  C38 POPEC 252      53.875  24.810  61.465  1.00  0.00           C
ATOM   4311  C39 POPEC 252      54.505  25.930  62.305  1.00  0.00           C
ATOM   4314 0C31 POPEC 252      53.955  25.910  63.735  1.00  0.00           C
ATOM   4317 1C31 POPEC 252      54.425  27.100  64.575  1.00  0.00           C
ATOM   4320 2C31 POPEC 252      54.085  26.920  66.055  1.00  0.00           C
ATOM   4323 3C31 POPEC 252      54.515  28.110  66.925  1.00  0.00           C
ATOM   4326 4C31 POPEC 252      54.295  27.830  68.415  1.00  0.00           C
ATOM   4329 5C31 POPEC 252      54.755  28.980  69.315  1.00  0.00           C
ATOM   4332 6C31 POPEC 252      54.525  28.720  70.805  1.00  0.00           C
ATOM   4336  NH3 POPED 253      35.525 114.270  50.585  1.00  0.00           N
ATOM   4340  C12 POPED 253      34.325 114.960  49.995  1.00  0.00           C
ATOM   4343  C11 POPED 253      33.535 114.000  49.105  1.00  0.00           C
ATOM   4346  P   POPED 253      31.055 113.730  48.315  1.00  0.00           P
ATOM   4347  O13 POPED 253      30.385 114.310  47.125  1.00  0.00           O
ATOM   4348  O14 POPED 253      31.525 112.340  48.185  1.00  0.00           O
ATOM   4349  O11 POPED 253      30.125 113.890  49.595  1.00  0.00           O
ATOM   4350  O12 POPED 253      32.315 114.620  48.675  1.00  0.00           O
ATOM   4351  C1  POPED 253      30.635 113.940  50.945  1.00  0.00           C
ATOM   4354  C2  POPED 253      30.835 115.400  51.455  1.00  0.00           C
ATOM   4356  O21 POPED 253      31.655 115.450  52.665  1.00  0.00           O
ATOM   4357  C21 POPED 253      31.045 115.110  53.795  1.00  0.00           C
ATOM   4358  O22 POPED 253      30.055 114.410  53.885  1.00  0.00           O
ATOM   4359  C22 POPED 253      31.715 115.810  54.985  1.00  0.00           C
ATOM   4362  C3  POPED 253      29.485 116.190  51.575  1.00  0.00           C
ATOM   4365  O31 POPED 253      29.685 117.520  52.105  1.00  0.00           O
ATOM   4366  C31 POPED 253      29.085 117.830  53.255  1.00  0.00           C
ATOM   4367  O32 POPED 253      29.695 118.120  54.275  1.00  0.00           O
ATOM   4368  C32 POPED 253      27.555 117.820  53.155  1.00  0.00           C
ATOM   4371  C23 POPED 253      30.785 115.880  56.225  1.00  0.00           C
ATOM   4374  C24 POPED 253      31.215 116.930  57.265  1.00  0.00           C
ATOM   4377  C25 POPED 253      30.095 117.300  58.255  1.00  0.00           C
ATOM   4380  C26 POPED 253      30.475 118.460  59.205  1.00  0.00           C
ATOM   4383  C27 POPED 253      29.285 118.980  60.025  1.00  0.00           C
ATOM   4386  C28 POPED 253      29.625 120.240  60.845  1.00  0.00           C
ATOM   4389  C29 POPED 253      28.385 120.940  61.365  1.00  0.00           C
ATOM   4391 0C21 POPED 253      27.755 120.730  62.535  1.00  0.00           C
ATOM   4393 1C21 POPED 253      28.145 119.730  63.595  1.00  0.00           C
ATOM   4396 2C21 POPED 253      28.005 120.270  65.035  1.00  0.00           C
ATOM   4399 3C21 POPED 253      29.015 121.380  65.395  1.00  0.00           C
ATOM   4402 4C21 POPED 253      28.965 121.710  66.895  1.00  0.00           C
ATOM   4405 5C21 POPED 253      29.905 122.860  67.295  1.00  0.00           C
ATOM   4408 6C21 POPED 253      29.785 123.200  68.795  1.00  0.00           C
ATOM   4411 7C21 POPED 253      30.715 124.340  69.245  1.00  0.00           C
ATOM   4414 8C21 POPED 253      30.535 124.710  70.715  1.00  0.00           C
ATOM   4418  C33 POPED 253      26.925 117.970  54.555  1.00  0.00           C
ATOM   4421  C34 POPED 253      25.385 117.900  54.575  1.00  0.00           C
ATOM   4424  C35 POPED 253      24.745 117.990  55.985  1.00  0.00           C
ATOM   4427  C36 POPED 253      25.165 116.870  56.955  1.00  0.00           C
ATOM   4430  C37 POPED 253      24.565 116.990  58.375  1.00  0.00           C
ATOM   4433  C38 POPED 253      24.775 115.710  59.205  1.00  0.00           C
ATOM   4436  C39 POPED 253      24.105 115.730  60.595  1.00  0.00           C
ATOM   4439 0C31 POPED 253      24.785 116.660  61.615  1.00  0.00           C
ATOM   4442 1C31 POPED 253      24.175 116.530  63.025  1.00  0.00           C
ATOM   4445 2C31 POPED 253      24.805 117.500  64.035  1.00  0.00           C
ATOM   4448 3C31 POPED 253      24.175 117.410  65.425  1.00  0.00           C
ATOM   4451 4C31 POPED 253      24.605 118.560  66.345  1.00  0.00           C
ATOM   4454 5C31 POPED 253      23.985 118.480  67.745  1.00  0.00           C
ATOM   4457 6C31 POPED 253      24.275 119.710  68.605  1.00  0.00           C
ATOM   4461  NH3 POPEE 254     109.855 112.180  41.975  1.00  0.00           N
ATOM   4465  C12 POPEE 254     110.495 111.470  40.805  1.00  0.00           C
ATOM   4468  C11 POPEE 254     111.505 110.400  41.285  1.00  0.00           C
ATOM   4471  P   POPEE 254     113.195 108.610  40.315  1.00  0.00           P
ATOM   4472  O13 POPEE 254     112.975 107.660  39.205  1.00  0.00           O
ATOM   4473  O14 POPEE 254     114.575 109.120  40.525  1.00  0.00           O
ATOM   4474  O11 POPEE 254     112.695 107.920  41.635  1.00  0.00           O
ATOM   4475  O12 POPEE 254     112.205 109.860  40.175  1.00  0.00           O
ATOM   4476  C1  POPEE 254     113.205 108.150  42.935  1.00  0.00           C
ATOM   4479  C2  POPEE 254     112.995 106.880  43.785  1.00  0.00           C
ATOM   4481  O21 POPEE 254     113.685 107.080  45.035  1.00  0.00           O
ATOM   4482  C21 POPEE 254     112.985 106.910  46.135  1.00  0.00           C
ATOM   4483  O22 POPEE 254     111.805 106.630  46.195  1.00  0.00           O
ATOM   4484  C22 POPEE 254     113.915 107.080  47.335  1.00  0.00           C
ATOM   4487  C3  POPEE 254     113.575 105.630  43.065  1.00  0.00           C
ATOM   4490  O31 POPEE 254     113.645 104.470  43.905  1.00  0.00           O
ATOM   4491  C31 POPEE 254     112.475 103.870  44.115  1.00  0.00           C
ATOM   4492  O32 POPEE 254     111.405 104.220  43.645  1.00  0.00           O
ATOM   4493  C32 POPEE 254     112.695 102.690  45.055  1.00  0.00           C
ATOM   4496  C23 POPEE 254     113.345 106.450  48.625  1.00  0.00           C
ATOM   4499  C24 POPEE 254     114.375 106.340  49.765  1.00  0.00           C
ATOM   4502  C25 POPEE 254     114.975 107.690  50.195  1.00  0.00           C
ATOM   4505  C26 POPEE 254     115.055 107.830  51.715  1.00  0.00           C
ATOM   4508  C27 POPEE 254     115.795 109.120  52.135  1.00  0.00           C
ATOM   4511  C28 POPEE 254     115.585 109.480  53.615  1.00  0.00           C
ATOM   4514  C29 POPEE 254     116.415 110.670  54.005  1.00  0.00           C
ATOM   4516 0C21 POPEE 254     116.735 111.040  55.255  1.00  0.00           C
ATOM   4518 1C21 POPEE 254     116.315 110.340  56.525  1.00  0.00           C
ATOM   4521 2C21 POPEE 254     117.425 110.340  57.595  1.00  0.00           C
ATOM   4524 3C21 POPEE 254     117.755 111.750  58.115  1.00  0.00           C
ATOM   4527 4C21 POPEE 254     118.675 111.760  59.335  1.00  0.00           C
ATOM   4530 5C21 POPEE 254     118.965 113.190  59.825  1.00  0.00           C
ATOM   4533 6C21 POPEE 254     119.875 113.220  61.055  1.00  0.00           C
ATOM   4536 7C21 POPEE 254     120.165 114.650  61.545  1.00  0.00           C
ATOM   4539 8C21 POPEE 254     121.035 114.680  62.795  1.00  0.00           C
ATOM   4543  C33 POPEE 254     112.535 103.040  46.555  1.00  0.00           C
ATOM   4546  C34 POPEE 254     112.655 101.810  47.465  1.00  0.00           C
ATOM   4549  C35 POPEE 254     112.395 102.120  48.955  1.00  0.00           C
ATOM   4552  C36 POPEE 254     113.635 102.580  49.745  1.00  0.00           C
ATOM   4555  C37 POPEE 254     113.275 103.090  51.155  1.00  0.00           C
ATOM   4558  C38 POPEE 254     114.445 103.300  52.135  1.00  0.00           C
ATOM   4561  C39 POPEE 254     114.165 102.680  53.515  1.00  0.00           C
ATOM   4564 0C31 POPEE 254     113.205 103.480  54.415  1.00  0.00           C
ATOM   4567 1C31 POPEE 254     112.345 102.570  55.315  1.00  0.00           C
ATOM   4570 2C31 POPEE 254     111.815 103.240  56.585  1.00  0.00           C
ATOM   4573 3C31 POPEE 254     112.825 103.170  57.745  1.00  0.00           C
ATOM   4576 4C31 POPEE 254     112.305 103.810  59.035  1.00  0.00           C
ATOM   4579 5C31 POPEE 254     113.295 103.630  60.195  1.00  0.00           C
ATOM   4582 6C31 POPEE 254     112.815 104.270  61.495  1.00  0.00           C
ATOM   4586  NH3 POPEF 255      65.805 115.470  48.255  1.00  0.00           N
ATOM   4590  C12 POPEF 255      66.835 115.520  47.155  1.00  0.00           C
ATOM   4593  C11 POPEF 255      68.255 115.810  47.675  1.00  0.00           C
ATOM   4596  P   POPEF 255      68.485 118.420  47.865  1.00  0.00           P
ATOM   4597  O13 POPEF 255      69.805 118.560  47.225  1.00  0.00           O
ATOM   4598  O14 POPEF 255      67.275 118.710  47.065  1.00  0.00           O
ATOM   4599  O11 POPEF 255      68.445 119.330  49.135  1.00  0.00           O
ATOM   4600  O12 POPEF 255      68.315 116.980  48.505  1.00  0.00           O
ATOM   4601  C1  POPEF 255      69.065 119.020  50.375  1.00  0.00           C
ATOM   4604  C2  POPEF 255      69.305 120.370  51.085  1.00  0.00           C
ATOM   4606  O21 POPEF 255      70.035 120.390  52.325  1.00  0.00           O
ATOM   4607  C21 POPEF 255      70.335 119.330  53.025  1.00  0.00           C
ATOM   4608  O22 POPEF 255      69.975 118.180  52.845  1.00  0.00           O
ATOM   4609  C22 POPEF 255      71.255 119.760  54.155  1.00  0.00           C
ATOM   4612  C3  POPEF 255      68.005 121.210  51.225  1.00  0.00           C
ATOM   4615  O31 POPEF 255      67.235 120.890  52.395  1.00  0.00           O
ATOM   4616  C31 POPEF 255      66.275 120.000  52.285  1.00  0.00           C
ATOM   4617  O32 POPEF 255      66.025 119.280  51.345  1.00  0.00           O
ATOM   4618  C32 POPEF 255      65.475 120.010  53.585  1.00  0.00           C
ATOM   4621  C23 POPEF 255      70.695 119.380  55.545  1.00  0.00           C
ATOM   4624  C24 POPEF 255      71.485 120.110  56.645  1.00  0.00           C
ATOM   4627  C25 POPEF 255      70.925 119.870  58.045  1.00  0.00           C
ATOM   4630  C26 POPEF 255      71.495 120.900  59.025  1.00  0.00           C
ATOM   4633  C27 POPEF 255      70.975 120.740  60.455  1.00  0.00           C
ATOM   4636  C28 POPEF 255      71.475 121.900  61.345  1.00  0.00           C
ATOM   4639  C29 POPEF 255      70.885 121.880  62.735  1.00  0.00           C
ATOM   4641 0C21 POPEF 255      71.395 121.220  63.785  1.00  0.00           C
ATOM   4643 1C21 POPEF 255      72.615 120.330  63.785  1.00  0.00           C
ATOM   4646 2C21 POPEF 255      72.305 118.990  64.455  1.00  0.00           C
ATOM   4649 3C21 POPEF 255      73.535 118.060  64.515  1.00  0.00           C
ATOM   4652 4C21 POPEF 255      73.585 117.220  65.805  1.00  0.00           C
ATOM   4655 5C21 POPEF 255      74.065 118.050  67.005  1.00  0.00           C
ATOM   4658 6C21 POPEF 255      74.175 117.220  68.295  1.00  0.00           C
ATOM   4661 7C21 POPEF 255      74.675 118.060  69.475  1.00  0.00           C
ATOM   4664 8C21 POPEF 255      74.825 117.250  70.765  1.00  0.00           C
ATOM   4668  C33 POPEF 255      66.115 119.140  54.675  1.00  0.00           C
ATOM   4671  C34 POPEF 255      65.185 119.000  55.885  1.00  0.00           C
ATOM   4674  C35 POPEF 255      65.875 118.410  57.115  1.00  0.00           C
ATOM   4677  C36 POPEF 255      66.625 117.090  56.865  1.00  0.00           C
ATOM   4680  C37 POPEF 255      67.505 116.700  58.055  1.00  0.00           C
ATOM   4683  C38 POPEF 255      68.495 115.580  57.695  1.00  0.00           C
ATOM   4686  C39 POPEF 255      69.455 115.240  58.835  1.00  0.00           C
ATOM   4689 0C31 POPEF 255      70.515 114.200  58.415  1.00  0.00           C
ATOM   4692 1C31 POPEF 255      71.335 113.660  59.595  1.00  0.00           C
ATOM   4695 2C31 POPEF 255      70.815 112.340  60.185  1.00  0.00           C
ATOM   4698 3C31 POPEF 255      69.325 112.360  60.565  1.00  0.00           C
ATOM   4701 4C31 POPEF 255      68.865 111.070  61.265  1.00  0.00           C
ATOM   4704 5C31 POPEF 255      67.345 111.060  61.495  1.00  0.00           C
ATOM   4707 6C31 POPEF 255      66.855 109.840  62.275  1.00  0.00           C
ATOM   4711  NH3 POPEG 256      29.455 102.570  42.465  1.00  0.00           N
ATOM   4715  C12 POPEG 256      28.105 102.460  43.085  1.00  0.00           C
ATOM   4718  C11 POPEG 256      27.645 101.010  43.065  1.00  0.00           C
ATOM   4721  P   POPEG 256      26.815  99.200  41.395  1.00  0.00           P
ATOM   4722  O13 POPEG 256      25.375  99.510  41.545  1.00  0.00           O
ATOM   4723  O14 POPEG 256      27.265  98.650  40.105  1.00  0.00           O
ATOM   4724  O11 POPEG 256      27.235  98.210  42.555  1.00  0.00           O
ATOM   4725  O12 POPEG 256      27.625 100.530  41.725  1.00  0.00           O
ATOM   4726  C1  POPEG 256      26.485  98.120  43.775  1.00  0.00           C
ATOM   4729  C2  POPEG 256      27.375  97.510  44.895  1.00  0.00           C
ATOM   4731  O21 POPEG 256      26.595  97.240  46.075  1.00  0.00           O
ATOM   4732  C21 POPEG 256      26.205  98.280  46.785  1.00  0.00           C
ATOM   4733  O22 POPEG 256      26.385  99.460  46.505  1.00  0.00           O
ATOM   4734  C22 POPEG 256      25.395  97.810  47.985  1.00  0.00           C
ATOM   4737  C3  POPEG 256      28.705  98.300  45.165  1.00  0.00           C
ATOM   4740  O31 POPEG 256      29.535  97.640  46.145  1.00  0.00           O
ATOM   4741  C31 POPEG 256      30.605  98.310  46.555  1.00  0.00           C
ATOM   4742  O32 POPEG 256      30.815  99.500  46.395  1.00  0.00           O
ATOM   4743  C32 POPEG 256      31.575  97.320  47.255  1.00  0.00           C
ATOM   4746  C23 POPEG 256      26.205  97.900  49.295  1.00  0.00           C
ATOM   4749  C24 POPEG 256      25.385  97.410  50.495  1.00  0.00           C
ATOM   4752  C25 POPEG 256      26.175  97.460  51.815  1.00  0.00           C
ATOM   4755  C26 POPEG 256      25.395  96.920  53.035  1.00  0.00           C
ATOM   4758  C27 POPEG 256      26.225  97.080  54.315  1.00  0.00           C
ATOM   4761  C28 POPEG 256      25.555  96.580  55.605  1.00  0.00           C
ATOM   4764  C29 POPEG 256      26.515  96.740  56.755  1.00  0.00           C
ATOM   4766 0C21 POPEG 256      26.225  97.090  58.025  1.00  0.00           C
ATOM   4768 1C21 POPEG 256      24.845  97.330  58.585  1.00  0.00           C
ATOM   4771 2C21 POPEG 256      24.745  97.010  60.095  1.00  0.00           C
ATOM   4774 3C21 POPEG 256      24.805  98.280  60.965  1.00  0.00           C
ATOM   4777 4C21 POPEG 256      24.955  98.010  62.475  1.00  0.00           C
ATOM   4780 5C21 POPEG 256      23.755  97.300  63.115  1.00  0.00           C
ATOM   4783 6C21 POPEG 256      23.965  97.080  64.625  1.00  0.00           C
ATOM   4786 7C21 POPEG 256      22.835  96.280  65.285  1.00  0.00           C
ATOM   4789 8C21 POPEG 256      23.075  96.030  66.785  1.00  0.00           C
ATOM   4793  C33 POPEG 256      31.215  96.910  48.705  1.00  0.00           C
ATOM   4796  C34 POPEG 256      32.315  97.280  49.725  1.00  0.00           C
ATOM   4799  C35 POPEG 256      32.425  98.780  49.995  1.00  0.00           C
ATOM   4802  C36 POPEG 256      33.315  99.080  51.205  1.00  0.00           C
ATOM   4805  C37 POPEG 256      33.365 100.570  51.585  1.00  0.00           C
ATOM   4808  C38 POPEG 256      34.135 100.880  52.885  1.00  0.00           C
ATOM   4811  C39 POPEG 256      33.665 100.050  54.095  1.00  0.00           C
ATOM   4814 0C31 POPEG 256      34.315 100.430  55.425  1.00  0.00           C
ATOM   4817 1C31 POPEG 256      33.925 101.830  55.925  1.00  0.00           C
ATOM   4820 2C31 POPEG 256      34.055 101.930  57.455  1.00  0.00           C
ATOM   4823 3C31 POPEG 256      33.905 103.360  57.995  1.00  0.00           C
ATOM   4826 4C31 POPEG 256      33.825 103.360  59.525  1.00  0.00           C
ATOM   4829 5C31 POPEG 256      33.835 104.770  60.135  1.00  0.00           C
ATOM   4832 6C31 POPEG 256      35.235 105.270  60.485  1.00  0.00           C
ATOM   4836  NH3 POPEH 257     120.125  17.210  43.145  1.00  0.00           N
ATOM   4840  C12 POPEH 257     119.985  18.050  41.925  1.00  0.00           C
ATOM   4843  C11 POPEH 257     120.605  19.410  42.235  1.00  0.00           C
ATOM   4846  P   POPEH 257     118.915  21.030  43.365  1.00  0.00           P
ATOM   4847  O13 POPEH 257     119.485  22.250  42.785  1.00  0.00           O
ATOM   4848  O14 POPEH 257     117.705  20.490  42.725  1.00  0.00           O
ATOM   4849  O11 POPEH 257     118.515  21.270  44.865  1.00  0.00           O
ATOM   4850  O12 POPEH 257     120.035  19.930  43.445  1.00  0.00           O
ATOM   4851  C1  POPEH 257     118.995  22.370  45.645  1.00  0.00           C
ATOM   4854  C2  POPEH 257     117.995  22.740  46.765  1.00  0.00           C
ATOM   4856  O21 POPEH 257     118.735  23.290  47.875  1.00  0.00           O
ATOM   4857  C21 POPEH 257     118.045  24.150  48.615  1.00  0.00           C
ATOM   4858  O22 POPEH 257     116.905  24.520  48.375  1.00  0.00           O
ATOM   4859  C22 POPEH 257     118.855  24.530  49.855  1.00  0.00           C
ATOM   4862  C3  POPEH 257     117.165  21.480  47.195  1.00  0.00           C
ATOM   4865  O31 POPEH 257     116.535  21.610  48.485  1.00  0.00           O
ATOM   4866  C31 POPEH 257     116.815  20.680  49.395  1.00  0.00           C
ATOM   4867  O32 POPEH 257     117.655  19.810  49.295  1.00  0.00           O
ATOM   4868  C32 POPEH 257     115.805  20.760  50.545  1.00  0.00           C
ATOM   4871  C23 POPEH 257     118.545  25.910  50.465  1.00  0.00           C
ATOM   4874  C24 POPEH 257     119.205  26.100  51.845  1.00  0.00           C
ATOM   4877  C25 POPEH 257     118.645  25.180  52.955  1.00  0.00           C
ATOM   4880  C26 POPEH 257     119.045  25.640  54.365  1.00  0.00           C
ATOM   4883  C27 POPEH 257     118.345  24.880  55.495  1.00  0.00           C
ATOM   4886  C28 POPEH 257     118.685  25.470  56.885  1.00  0.00           C
ATOM   4889  C29 POPEH 257     118.105  24.700  58.045  1.00  0.00           C
ATOM   4891 0C21 POPEH 257     117.295  25.140  59.025  1.00  0.00           C
ATOM   4893 1C21 POPEH 257     116.685  26.520  59.185  1.00  0.00           C
ATOM   4896 2C21 POPEH 257     117.305  27.370  60.315  1.00  0.00           C
ATOM   4899 3C21 POPEH 257     116.425  28.590  60.655  1.00  0.00           C
ATOM   4902 4C21 POPEH 257     117.165  29.780  61.305  1.00  0.00           C
ATOM   4905 5C21 POPEH 257     117.665  29.540  62.735  1.00  0.00           C
ATOM   4908 6C21 POPEH 257     118.385  30.790  63.275  1.00  0.00           C
ATOM   4911 7C21 POPEH 257     118.985  30.590  64.675  1.00  0.00           C
ATOM   4914 8C21 POPEH 257     119.755  31.820  65.185  1.00  0.00           C
ATOM   4918  C33 POPEH 257     116.265  21.600  51.755  1.00  0.00           C
ATOM   4921  C34 POPEH 257     115.585  21.140  53.045  1.00  0.00           C
ATOM   4924  C35 POPEH 257     116.095  21.840  54.305  1.00  0.00           C
ATOM   4927  C36 POPEH 257     115.585  21.120  55.565  1.00  0.00           C
ATOM   4930  C37 POPEH 257     116.095  21.720  56.875  1.00  0.00           C
ATOM   4933  C38 POPEH 257     115.645  20.920  58.095  1.00  0.00           C
ATOM   4936  C39 POPEH 257     114.135  21.000  58.345  1.00  0.00           C
ATOM   4939 0C31 POPEH 257     113.705  20.280  59.635  1.00  0.00           C
ATOM   4942 1C31 POPEH 257     112.295  20.680  60.075  1.00  0.00           C
ATOM   4945 2C31 POPEH 257     112.005  20.320  61.535  1.00  0.00           C
ATOM   4948 3C31 POPEH 257     110.755  21.030  62.075  1.00  0.00           C
ATOM   4951 4C31 POPEH 257     110.735  21.100  63.605  1.00  0.00           C
ATOM   4954 5C31 POPEH 257     109.665  22.050  64.155  1.00  0.00           C
ATOM   4957 6C31 POPEH 257     109.805  22.290  65.655  1.00  0.00           C
ATOM   4961  NH3 POPEI 258      93.965 103.200  43.445  1.00  0.00           N
ATOM   4965  C12 POPEI 258      92.835 102.390  42.875  1.00  0.00           C
ATOM   4968  C11 POPEI 258      91.515 103.180  42.925  1.00  0.00           C
ATOM   4971  P   POPEI 258      89.065 102.870  41.965  1.00  0.00           P
ATOM   4972  O13 POPEI 258      89.345 103.840  40.895  1.00  0.00           O
ATOM   4973  O14 POPEI 258      88.225 101.670  41.655  1.00  0.00           O
ATOM   4974  O11 POPEI 258      88.395 103.670  43.145  1.00  0.00           O
ATOM   4975  O12 POPEI 258      90.425 102.320  42.595  1.00  0.00           O
ATOM   4976  C1  POPEI 258      87.885 103.060  44.335  1.00  0.00           C
ATOM   4979  C2  POPEI 258      88.695 103.540  45.555  1.00  0.00           C
ATOM   4981  O21 POPEI 258      88.905 102.470  46.485  1.00  0.00           O
ATOM   4982  C21 POPEI 258      87.935 102.180  47.335  1.00  0.00           C
ATOM   4983  O22 POPEI 258      86.795 102.610  47.315  1.00  0.00           O
ATOM   4984  C22 POPEI 258      88.485 101.180  48.365  1.00  0.00           C
ATOM   4987  C3  POPEI 258      88.105 104.850  46.155  1.00  0.00           C
ATOM   4990  O31 POPEI 258      88.695 105.150  47.435  1.00  0.00           O
ATOM   4991  C31 POPEI 258      89.775 105.900  47.385  1.00  0.00           C
ATOM   4992  O32 POPEI 258      90.335 106.290  46.375  1.00  0.00           O
ATOM   4993  C32 POPEI 258      90.215 106.260  48.805  1.00  0.00           C
ATOM   4996  C23 POPEI 258      89.665 101.710  49.225  1.00  0.00           C
ATOM   4999  C24 POPEI 258      90.455 100.570  49.875  1.00  0.00           C
ATOM   5002  C25 POPEI 258      91.525 101.050  50.865  1.00  0.00           C
ATOM   5005  C26 POPEI 258      90.935 101.440  52.225  1.00  0.00           C
ATOM   5008  C27 POPEI 258      92.005 101.900  53.235  1.00  0.00           C
ATOM   5011  C28 POPEI 258      91.505 102.100  54.685  1.00  0.00           C
ATOM   5014  C29 POPEI 258      90.435 103.160  54.855  1.00  0.00           C
ATOM   5016 0C21 POPEI 258      90.525 104.320  55.525  1.00  0.00           C
ATOM   5018 1C21 POPEI 258      91.745 104.910  56.195  1.00  0.00           C
ATOM   5021 2C21 POPEI 258      91.605 105.110  57.705  1.00  0.00           C
ATOM   5024 3C21 POPEI 258      92.775 105.930  58.265  1.00  0.00           C
ATOM   5027 4C21 POPEI 258      92.735 106.090  59.795  1.00  0.00           C
ATOM   5030 5C21 POPEI 258      93.685 107.200  60.275  1.00  0.00           C
ATOM   5033 6C21 POPEI 258      93.715 107.360  61.795  1.00  0.00           C
ATOM   5036 7C21 POPEI 258      94.405 108.660  62.225  1.00  0.00           C
ATOM   5039 8C21 POPEI 258      94.595 108.780  63.745  1.00  0.00           C
ATOM   5043  C33 POPEI 258      89.225 105.820  49.925  1.00  0.00           C
ATOM   5046  C34 POPEI 258      89.265 106.710  51.175  1.00  0.00           C
ATOM   5049  C35 POPEI 258      88.755 108.120  50.855  1.00  0.00           C
ATOM   5052  C36 POPEI 258      88.335 108.960  52.075  1.00  0.00           C
ATOM   5055  C37 POPEI 258      87.715 110.290  51.625  1.00  0.00           C
ATOM   5058  C38 POPEI 258      86.985 111.040  52.735  1.00  0.00           C
ATOM   5061  C39 POPEI 258      87.925 111.800  53.675  1.00  0.00           C
ATOM   5064 0C31 POPEI 258      87.145 112.710  54.625  1.00  0.00           C
ATOM   5067 1C31 POPEI 258      88.055 113.670  55.395  1.00  0.00           C
ATOM   5070 2C31 POPEI 258      87.315 114.870  56.005  1.00  0.00           C
ATOM   5073 3C31 POPEI 258      86.225 114.500  57.025  1.00  0.00           C
ATOM   5076 4C31 POPEI 258      86.795 113.990  58.365  1.00  0.00           C
ATOM   5079 5C31 POPEI 258      85.685 113.690  59.375  1.00  0.00           C
ATOM   5082 6C31 POPEI 258      86.215 113.100  60.685  1.00  0.00           C
ATOM   5086  NH3 POPEJ 259       3.055  61.060  85.655  1.00  0.00           N
ATOM   5090  C12 POPEJ 259       3.235  60.080  86.775  1.00  0.00           C
ATOM   5093  C11 POPEJ 259       2.545  58.740  86.445  1.00  0.00           C
ATOM   5096  P   POPEJ 259       4.185  56.950  85.405  1.00  0.00           P
ATOM   5097  O13 POPEJ 259       3.445  55.750  85.835  1.00  0.00           O
ATOM   5098  O14 POPEJ 259       5.285  57.390  86.265  1.00  0.00           O
ATOM   5099  O11 POPEJ 259       4.645  56.860  83.905  1.00  0.00           O
ATOM   5100  O12 POPEJ 259       3.125  58.110  85.295  1.00  0.00           O
ATOM   5101  C1  POPEJ 259       3.775  56.480  82.845  1.00  0.00           C
ATOM   5104  C2  POPEJ 259       3.155  57.680  82.055  1.00  0.00           C
ATOM   5106  O21 POPEJ 259       3.075  57.350  80.655  1.00  0.00           O
ATOM   5107  C21 POPEJ 259       2.285  56.340  80.355  1.00  0.00           C
ATOM   5108  O22 POPEJ 259       1.505  55.790  81.115  1.00  0.00           O
ATOM   5109  C22 POPEJ 259       2.435  55.990  78.875  1.00  0.00           C
ATOM   5112  C3  POPEJ 259       3.965  59.010  82.235  1.00  0.00           C
ATOM   5115  O31 POPEJ 259       3.555  60.090  81.365  1.00  0.00           O
ATOM   5116  C31 POPEJ 259       2.435  60.720  81.735  1.00  0.00           C
ATOM   5117  O32 POPEJ 259       1.795  60.470  82.745  1.00  0.00           O
ATOM   5118  C32 POPEJ 259       2.125  61.820  80.705  1.00  0.00           C
ATOM   5121  C23 POPEJ 259       3.665  55.100  78.535  1.00  0.00           C
ATOM   5124  C24 POPEJ 259       4.105  55.300  77.075  1.00  0.00           C
ATOM   5127  C25 POPEJ 259       4.605  54.050  76.335  1.00  0.00           C
ATOM   5130  C26 POPEJ 259       5.075  54.420  74.915  1.00  0.00           C
ATOM   5133  C27 POPEJ 259       5.275  53.270  73.925  1.00  0.00           C
ATOM   5136  C28 POPEJ 259       5.565  53.760  72.495  1.00  0.00           C
ATOM   5139  C29 POPEJ 259       6.915  54.440  72.345  1.00  0.00           C
ATOM   5141 0C21 POPEJ 259       7.745  54.330  71.295  1.00  0.00           C
ATOM   5143 1C21 POPEJ 259       7.495  53.540  70.035  1.00  0.00           C
ATOM   5146 2C21 POPEJ 259       8.055  52.110  70.165  1.00  0.00           C
ATOM   5149 3C21 POPEJ 259       9.585  52.030  70.165  1.00  0.00           C
ATOM   5152 4C21 POPEJ 259      10.045  50.610  70.515  1.00  0.00           C
ATOM   5155 5C21 POPEJ 259      11.555  50.370  70.435  1.00  0.00           C
ATOM   5158 6C21 POPEJ 259      12.095  50.380  68.995  1.00  0.00           C
ATOM   5161 7C21 POPEJ 259      13.515  49.830  68.875  1.00  0.00           C
ATOM   5164 8C21 POPEJ 259      14.565  50.610  69.665  1.00  0.00           C
ATOM   5168  C33 POPEJ 259       0.655  61.850  80.195  1.00  0.00           C
ATOM   5171  C34 POPEJ 259       0.575  62.430  78.775  1.00  0.00           C
ATOM   5174  C35 POPEJ 259      -0.855  62.580  78.215  1.00  0.00           C
ATOM   5177  C36 POPEJ 259      -0.865  62.680  76.675  1.00  0.00           C
ATOM   5180  C37 POPEJ 259      -2.235  63.070  76.105  1.00  0.00           C
ATOM   5183  C38 POPEJ 259      -2.245  63.090  74.575  1.00  0.00           C
ATOM   5186  C39 POPEJ 259      -2.415  61.690  73.975  1.00  0.00           C
ATOM   5189 0C31 POPEJ 259      -2.335  61.680  72.445  1.00  0.00           C
ATOM   5192 1C31 POPEJ 259      -2.505  60.260  71.875  1.00  0.00           C
ATOM   5195 2C31 POPEJ 259      -2.405  60.180  70.355  1.00  0.00           C
ATOM   5198 3C31 POPEJ 259      -1.005  60.560  69.835  1.00  0.00           C
ATOM   5201 4C31 POPEJ 259      -0.805  60.120  68.375  1.00  0.00           C
ATOM   5204 5C31 POPEJ 259       0.595  60.450  67.845  1.00  0.00           C
ATOM   5207 6C31 POPEJ 259       0.805  59.930  66.415  1.00  0.00           C
ATOM   5211  NH3 POPEK 260      17.385  43.140  45.055  1.00  0.00           N
ATOM   5215  C12 POPEK 260      16.085  43.890  45.015  1.00  0.00           C
ATOM   5218  C11 POPEK 260      15.915  44.740  46.275  1.00  0.00           C
ATOM   5221  P   POPEK 260      14.685  46.960  45.755  1.00  0.00           P
ATOM   5222  O13 POPEK 260      15.465  47.150  44.515  1.00  0.00           O
ATOM   5223  O14 POPEK 260      13.275  47.440  45.835  1.00  0.00           O
ATOM   5224  O11 POPEK 260      15.495  47.530  46.985  1.00  0.00           O
ATOM   5225  O12 POPEK 260      14.685  45.440  46.115  1.00  0.00           O
ATOM   5226  C1  POPEK 260      16.435  48.600  46.955  1.00  0.00           C
ATOM   5229  C2  POPEK 260      17.775  48.120  47.585  1.00  0.00           C
ATOM   5231  O21 POPEK 260      18.045  48.860  48.785  1.00  0.00           O
ATOM   5232  C21 POPEK 260      18.715  50.000  48.745  1.00  0.00           C
ATOM   5233  O22 POPEK 260      19.145  50.560  47.765  1.00  0.00           O
ATOM   5234  C22 POPEK 260      18.805  50.610  50.165  1.00  0.00           C
ATOM   5237  C3  POPEK 260      18.895  47.990  46.505  1.00  0.00           C
ATOM   5240  O31 POPEK 260      20.115  47.420  47.025  1.00  0.00           O
ATOM   5241  C31 POPEK 260      20.285  46.110  46.865  1.00  0.00           C
ATOM   5242  O32 POPEK 260      19.555  45.370  46.235  1.00  0.00           O
ATOM   5243  C32 POPEK 260      21.575  45.680  47.575  1.00  0.00           C
ATOM   5246  C23 POPEK 260      20.265  50.880  50.595  1.00  0.00           C
ATOM   5249  C24 POPEK 260      20.435  51.620  51.935  1.00  0.00           C
ATOM   5252  C25 POPEK 260      21.865  51.400  52.455  1.00  0.00           C
ATOM   5255  C26 POPEK 260      22.185  52.150  53.745  1.00  0.00           C
ATOM   5258  C27 POPEK 260      23.585  51.790  54.255  1.00  0.00           C
ATOM   5261  C28 POPEK 260      23.935  52.530  55.565  1.00  0.00           C
ATOM   5264  C29 POPEK 260      25.255  52.060  56.125  1.00  0.00           C
ATOM   5266 0C21 POPEK 260      25.425  51.370  57.265  1.00  0.00           C
ATOM   5268 1C21 POPEK 260      24.335  50.980  58.235  1.00  0.00           C
ATOM   5271 2C21 POPEK 260      24.865  50.740  59.665  1.00  0.00           C
ATOM   5274 3C21 POPEK 260      25.515  51.970  60.325  1.00  0.00           C
ATOM   5277 4C21 POPEK 260      26.195  51.620  61.655  1.00  0.00           C
ATOM   5280 5C21 POPEK 260      27.215  52.680  62.085  1.00  0.00           C
ATOM   5283 6C21 POPEK 260      27.955  52.310  63.385  1.00  0.00           C
ATOM   5286 7C21 POPEK 260      29.205  53.160  63.595  1.00  0.00           C
ATOM   5289 8C21 POPEK 260      29.955  52.840  64.885  1.00  0.00           C
ATOM   5293  C33 POPEK 260      21.415  44.390  48.425  1.00  0.00           C
ATOM   5296  C34 POPEK 260      20.285  44.450  49.465  1.00  0.00           C
ATOM   5299  C35 POPEK 260      20.315  43.320  50.505  1.00  0.00           C
ATOM   5302  C36 POPEK 260      21.455  43.460  51.525  1.00  0.00           C
ATOM   5305  C37 POPEK 260      21.285  42.540  52.735  1.00  0.00           C
ATOM   5308  C38 POPEK 260      22.425  42.630  53.765  1.00  0.00           C
ATOM   5311  C39 POPEK 260      23.825  42.300  53.215  1.00  0.00           C
ATOM   5314 0C31 POPEK 260      23.905  40.920  52.545  1.00  0.00           C
ATOM   5317 1C31 POPEK 260      25.345  40.480  52.225  1.00  0.00           C
ATOM   5320 2C31 POPEK 260      25.475  38.970  52.025  1.00  0.00           C
ATOM   5323 3C31 POPEK 260      25.895  38.190  53.295  1.00  0.00           C
ATOM   5326 4C31 POPEK 260      25.075  38.530  54.545  1.00  0.00           C
ATOM   5329 5C31 POPEK 260      25.475  37.690  55.765  1.00  0.00           C
ATOM   5332 6C31 POPEK 260      24.905  38.220  57.085  1.00  0.00           C
ATOM   5336  NH3 POPEL 261     131.255  48.010  45.825  1.00  0.00           N
ATOM   5340  C12 POPEL 261     129.795  47.820  46.075  1.00  0.00           C
ATOM   5343  C11 POPEL 261     129.035  47.470  44.775  1.00  0.00           C
ATOM   5346  P   POPEL 261     127.255  45.850  45.725  1.00  0.00           P
ATOM   5347  O13 POPEL 261     126.315  45.070  44.895  1.00  0.00           O
ATOM   5348  O14 POPEL 261     128.485  45.180  46.175  1.00  0.00           O
ATOM   5349  O11 POPEL 261     126.435  46.300  46.985  1.00  0.00           O
ATOM   5350  O12 POPEL 261     127.635  47.200  44.975  1.00  0.00           O
ATOM   5351  C1  POPEL 261     126.845  47.230  47.975  1.00  0.00           C
ATOM   5354  C2  POPEL 261     127.255  46.550  49.305  1.00  0.00           C
ATOM   5356  O21 POPEL 261     127.555  47.600  50.235  1.00  0.00           O
ATOM   5357  C21 POPEL 261     127.715  47.330  51.525  1.00  0.00           C
ATOM   5358  O22 POPEL 261     128.585  47.830  52.235  1.00  0.00           O
ATOM   5359  C22 POPEL 261     126.615  46.430  52.085  1.00  0.00           C
ATOM   5362  C3  POPEL 261     128.465  45.590  49.145  1.00  0.00           C
ATOM   5365  O31 POPEL 261     128.815  44.910  50.365  1.00  0.00           O
ATOM   5366  C31 POPEL 261     130.005  44.330  50.285  1.00  0.00           C
ATOM   5367  O32 POPEL 261     130.725  44.310  49.315  1.00  0.00           O
ATOM   5368  C32 POPEL 261     130.335  43.710  51.635  1.00  0.00           C
ATOM   5371  C23 POPEL 261     126.575  46.550  53.625  1.00  0.00           C
ATOM   5374  C24 POPEL 261     125.595  45.580  54.295  1.00  0.00           C
ATOM   5377  C25 POPEL 261     125.695  45.620  55.825  1.00  0.00           C
ATOM   5380  C26 POPEL 261     125.255  46.960  56.435  1.00  0.00           C
ATOM   5383  C27 POPEL 261     125.375  46.970  57.965  1.00  0.00           C
ATOM   5386  C28 POPEL 261     124.725  48.210  58.585  1.00  0.00           C
ATOM   5389  C29 POPEL 261     124.875  48.270  60.085  1.00  0.00           C
ATOM   5391 0C21 POPEL 261     124.185  47.550  60.985  1.00  0.00           C
ATOM   5393 1C21 POPEL 261     123.145  46.500  60.695  1.00  0.00           C
ATOM   5396 2C21 POPEL 261     123.585  45.100  61.165  1.00  0.00           C
ATOM   5399 3C21 POPEL 261     123.665  44.970  62.695  1.00  0.00           C
ATOM   5402 4C21 POPEL 261     124.115  43.570  63.155  1.00  0.00           C
ATOM   5405 5C21 POPEL 261     124.195  43.430  64.685  1.00  0.00           C
ATOM   5408 6C21 POPEL 261     124.645  42.030  65.125  1.00  0.00           C
ATOM   5411 7C21 POPEL 261     124.765  41.860  66.635  1.00  0.00           C
ATOM   5414 8C21 POPEL 261     125.125  40.430  67.055  1.00  0.00           C
ATOM   5418  C33 POPEL 261     130.655  44.820  52.655  1.00  0.00           C
ATOM   5421  C34 POPEL 261     130.415  44.430  54.115  1.00  0.00           C
ATOM   5424  C35 POPEL 261     130.385  45.670  55.025  1.00  0.00           C
ATOM   5427  C36 POPEL 261     129.915  45.340  56.445  1.00  0.00           C
ATOM   5430  C37 POPEL 261     129.595  46.600  57.265  1.00  0.00           C
ATOM   5433  C38 POPEL 261     129.105  46.260  58.685  1.00  0.00           C
ATOM   5436  C39 POPEL 261     130.245  45.860  59.625  1.00  0.00           C
ATOM   5439 0C31 POPEL 261     129.745  45.370  60.995  1.00  0.00           C
ATOM   5442 1C31 POPEL 261     130.905  45.140  61.975  1.00  0.00           C
ATOM   5445 2C31 POPEL 261     130.475  44.430  63.265  1.00  0.00           C
ATOM   5448 3C31 POPEL 261     129.395  45.160  64.085  1.00  0.00           C
ATOM   5451 4C31 POPEL 261     129.795  46.580  64.485  1.00  0.00           C
ATOM   5454 5C31 POPEL 261     129.085  47.050  65.755  1.00  0.00           C
ATOM   5457 6C31 POPEL 261     129.535  48.440  66.215  1.00  0.00           C
ATOM   5461  NH3 POPEM 262      37.095  65.190  46.575  1.00  0.00           N
ATOM   5465  C12 POPEM 262      36.805  64.780  45.155  1.00  0.00           C
ATOM   5468  C11 POPEM 262      36.085  63.420  45.055  1.00  0.00           C
ATOM   5471  P   POPEM 262      37.905  61.660  45.665  1.00  0.00           P
ATOM   5472  O13 POPEM 262      37.755  60.950  44.405  1.00  0.00           O
ATOM   5473  O14 POPEM 262      38.985  62.670  45.755  1.00  0.00           O
ATOM   5474  O11 POPEM 262      38.055  60.600  46.845  1.00  0.00           O
ATOM   5475  O12 POPEM 262      36.555  62.430  45.985  1.00  0.00           O
ATOM   5476  C1  POPEM 262      36.905  60.010  47.455  1.00  0.00           C
ATOM   5479  C2  POPEM 262      36.835  60.280  48.985  1.00  0.00           C
ATOM   5481  O21 POPEM 262      36.165  61.510  49.305  1.00  0.00           O
ATOM   5482  C21 POPEM 262      36.765  62.670  49.235  1.00  0.00           C
ATOM   5483  O22 POPEM 262      37.775  62.960  48.635  1.00  0.00           O
ATOM   5484  C22 POPEM 262      35.925  63.650  50.055  1.00  0.00           C
ATOM   5487  C3  POPEM 262      38.215  60.140  49.685  1.00  0.00           C
ATOM   5490  O31 POPEM 262      38.235  60.710  51.005  1.00  0.00           O
ATOM   5491  C31 POPEM 262      37.535  60.090  51.925  1.00  0.00           C
ATOM   5492  O32 POPEM 262      36.905  59.060  51.785  1.00  0.00           O
ATOM   5493  C32 POPEM 262      37.585  60.930  53.205  1.00  0.00           C
ATOM   5496  C23 POPEM 262      36.615  65.000  50.385  1.00  0.00           C
ATOM   5499  C24 POPEM 262      36.175  65.510  51.775  1.00  0.00           C
ATOM   5502  C25 POPEM 262      37.035  64.920  52.905  1.00  0.00           C
ATOM   5505  C26 POPEM 262      36.445  65.170  54.305  1.00  0.00           C
ATOM   5508  C27 POPEM 262      37.435  64.810  55.425  1.00  0.00           C
ATOM   5511  C28 POPEM 262      36.785  64.730  56.825  1.00  0.00           C
ATOM   5514  C29 POPEM 262      36.205  66.050  57.245  1.00  0.00           C
ATOM   5516 0C21 POPEM 262      35.425  66.250  58.315  1.00  0.00           C
ATOM   5518 1C21 POPEM 262      35.025  65.230  59.345  1.00  0.00           C
ATOM   5521 2C21 POPEM 262      35.415  65.700  60.765  1.00  0.00           C
ATOM   5524 3C21 POPEM 262      34.545  66.850  61.285  1.00  0.00           C
ATOM   5527 4C21 POPEM 262      35.175  67.590  62.475  1.00  0.00           C
ATOM   5530 5C21 POPEM 262      34.195  68.560  63.135  1.00  0.00           C
ATOM   5533 6C21 POPEM 262      34.845  69.450  64.195  1.00  0.00           C
ATOM   5536 7C21 POPEM 262      35.785  70.500  63.585  1.00  0.00           C
ATOM   5539 8C21 POPEM 262      35.445  71.930  64.015  1.00  0.00           C
ATOM   5543  C33 POPEM 262      38.035  60.100  54.425  1.00  0.00           C
ATOM   5546  C34 POPEM 262      38.255  60.990  55.645  1.00  0.00           C
ATOM   5549  C35 POPEM 262      38.725  60.200  56.875  1.00  0.00           C
ATOM   5552  C36 POPEM 262      40.195  59.770  56.835  1.00  0.00           C
ATOM   5555  C37 POPEM 262      40.605  59.100  58.155  1.00  0.00           C
ATOM   5558  C38 POPEM 262      42.105  58.860  58.335  1.00  0.00           C
ATOM   5561  C39 POPEM 262      42.385  58.260  59.715  1.00  0.00           C
ATOM   5564 0C31 POPEM 262      43.855  57.980  60.025  1.00  0.00           C
ATOM   5567 1C31 POPEM 262      43.995  57.380  61.435  1.00  0.00           C
ATOM   5570 2C31 POPEM 262      45.405  56.870  61.775  1.00  0.00           C
ATOM   5573 3C31 POPEM 262      45.455  56.300  63.205  1.00  0.00           C
ATOM   5576 4C31 POPEM 262      46.775  55.580  63.535  1.00  0.00           C
ATOM   5579 5C31 POPEM 262      46.725  54.930  64.925  1.00  0.00           C
ATOM   5582 6C31 POPEM 262      47.795  53.870  65.165  1.00  0.00           C
ATOM   5586  NH3 POPEN 263      88.075  29.570  86.955  1.00  0.00           N
ATOM   5590  C12 POPEN 263      87.015  30.480  87.506  1.00  0.00           C
ATOM   5593  C11 POPEN 263      87.135  31.890  86.915  1.00  0.00           C
ATOM   5596  P   POPEN 263      86.185  34.290  87.305  1.00  0.00           P
ATOM   5597  O13 POPEN 263      84.815  34.660  86.865  1.00  0.00           O
ATOM   5598  O14 POPEN 263      86.595  34.950  88.565  1.00  0.00           O
ATOM   5599  O11 POPEN 263      87.265  34.510  86.175  1.00  0.00           O
ATOM   5600  O12 POPEN 263      86.195  32.740  87.565  1.00  0.00           O
ATOM   5601  C1  POPEN 263      86.915  34.750  84.805  1.00  0.00           C
ATOM   5604  C2  POPEN 263      88.155  34.580  83.885  1.00  0.00           C
ATOM   5606  O21 POPEN 263      88.645  33.240  84.015  1.00  0.00           O
ATOM   5607  C21 POPEN 263      88.205  32.240  83.255  1.00  0.00           C
ATOM   5608  O22 POPEN 263      88.265  31.060  83.595  1.00  0.00           O
ATOM   5609  C22 POPEN 263      87.765  32.660  81.845  1.00  0.00           C
ATOM   5612  C3  POPEN 263      89.295  35.570  84.265  1.00  0.00           C
ATOM   5615  O31 POPEN 263      90.605  35.220  83.745  1.00  0.00           O
ATOM   5616  C31 POPEN 263      90.745  35.340  82.435  1.00  0.00           C
ATOM   5617  O32 POPEN 263      89.885  35.670  81.645  1.00  0.00           O
ATOM   5618  C32 POPEN 263      92.215  35.080  82.055  1.00  0.00           C
ATOM   5621  C23 POPEN 263      87.635  31.430  80.905  1.00  0.00           C
ATOM   5624  C24 POPEN 263      87.905  31.710  79.415  1.00  0.00           C
ATOM   5627  C25 POPEN 263      86.755  32.370  78.645  1.00  0.00           C
ATOM   5630  C26 POPEN 263      86.955  32.300  77.125  1.00  0.00           C
ATOM   5633  C27 POPEN 263      86.185  33.340  76.295  1.00  0.00           C
ATOM   5636  C28 POPEN 263      86.405  33.130  74.785  1.00  0.00           C
ATOM   5639  C29 POPEN 263      85.745  34.180  73.935  1.00  0.00           C
ATOM   5641 0C21 POPEN 263      84.685  34.010  73.125  1.00  0.00           C
ATOM   5643 1C21 POPEN 263      83.915  32.720  72.935  1.00  0.00           C
ATOM   5646 2C21 POPEN 263      83.055  32.350  74.156  1.00  0.00           C
ATOM   5649 3C21 POPEN 263      81.895  31.400  73.815  1.00  0.00           C
ATOM   5652 4C21 POPEN 263      81.045  31.110  75.065  1.00  0.00           C
ATOM   5655 5C21 POPEN 263      79.655  30.520  74.795  1.00  0.00           C
ATOM   5658 6C21 POPEN 263      78.885  30.310  76.105  1.00  0.00           C
ATOM   5661 7C21 POPEN 263      77.515  29.660  75.905  1.00  0.00           C
ATOM   5664 8C21 POPEN 263      76.805  29.370  77.225  1.00  0.00           C
ATOM   5668  C33 POPEN 263      92.365  34.280  80.745  1.00  0.00           C
ATOM   5671  C34 POPEN 263      92.005  32.800  80.925  1.00  0.00           C
ATOM   5674  C35 POPEN 263      92.535  31.880  79.825  1.00  0.00           C
ATOM   5677  C36 POPEN 263      91.905  32.080  78.445  1.00  0.00           C
ATOM   5680  C37 POPEN 263      92.325  30.980  77.475  1.00  0.00           C
ATOM   5683  C38 POPEN 263      91.725  31.140  76.075  1.00  0.00           C
ATOM   5686  C39 POPEN 263      91.925  29.870  75.225  1.00  0.00           C
ATOM   5689 0C31 POPEN 263      91.355  30.000  73.805  1.00  0.00           C
ATOM   5692 1C31 POPEN 263      91.495  28.690  73.005  1.00  0.00           C
ATOM   5695 2C31 POPEN 263      92.255  28.840  71.665  1.00  0.00           C
ATOM   5698 3C31 POPEN 263      93.725  29.270  71.795  1.00  0.00           C
ATOM   5701 4C31 POPEN 263      94.625  28.270  72.525  1.00  0.00           C
ATOM   5704 5C31 POPEN 263      96.105  28.660  72.505  1.00  0.00           C
ATOM   5707 6C31 POPEN 263      97.015  27.730  73.305  1.00  0.00           C
ATOM   5711  NH3 POPEO 264      63.085  58.270  87.445  1.00  0.00           N
ATOM   5715  C12 POPEO 264      62.685  57.220  88.435  1.00  0.00           C
ATOM   5718  C11 POPEO 264      63.525  55.970  88.195  1.00  0.00           C
ATOM   5721  P   POPEO 264      63.185  55.600  85.565  1.00  0.00           P
ATOM   5722  O13 POPEO 264      64.015  56.810  85.505  1.00  0.00           O
ATOM   5723  O14 POPEO 264      63.615  54.410  84.825  1.00  0.00           O
ATOM   5724  O11 POPEO 264      61.735  56.070  85.135  1.00  0.00           O
ATOM   5725  O12 POPEO 264      63.005  55.220  87.105  1.00  0.00           O
ATOM   5726  C1  POPEO 264      61.355  56.100  83.745  1.00  0.00           C
ATOM   5729  C2  POPEO 264      60.765  54.780  83.145  1.00  0.00           C
ATOM   5731  O21 POPEO 264      61.745  54.060  82.395  1.00  0.00           O
ATOM   5732  C21 POPEO 264      61.945  54.360  81.145  1.00  0.00           C
ATOM   5733  O22 POPEO 264      61.515  55.330  80.535  1.00  0.00           O
ATOM   5734  C22 POPEO 264      62.905  53.330  80.545  1.00  0.00           C
ATOM   5737  C3  POPEO 264      59.435  55.090  82.365  1.00  0.00           C
ATOM   5740  O31 POPEO 264      58.995  53.990  81.525  1.00  0.00           O
ATOM   5741  C31 POPEO 264      57.675  53.910  81.395  1.00  0.00           C
ATOM   5742  O32 POPEO 264      56.875  54.720  81.845  1.00  0.00           O
ATOM   5743  C32 POPEO 264      57.315  52.640  80.615  1.00  0.00           C
ATOM   5746  C23 POPEO 264      62.675  53.110  79.035  1.00  0.00           C
ATOM   5749  C24 POPEO 264      61.925  51.810  78.735  1.00  0.00           C
ATOM   5752  C25 POPEO 264      61.695  51.580  77.235  1.00  0.00           C
ATOM   5755  C26 POPEO 264      63.005  51.400  76.445  1.00  0.00           C
ATOM   5758  C27 POPEO 264      62.785  51.360  74.925  1.00  0.00           C
ATOM   5761  C28 POPEO 264      64.105  51.360  74.135  1.00  0.00           C
ATOM   5764  C29 POPEO 264      64.875  50.080  74.315  1.00  0.00           C
ATOM   5766 0C21 POPEO 264      64.795  49.000  73.515  1.00  0.00           C
ATOM   5768 1C21 POPEO 264      63.865  48.850  72.325  1.00  0.00           C
ATOM   5771 2C21 POPEO 264      63.235  47.450  72.255  1.00  0.00           C
ATOM   5774 3C21 POPEO 264      64.235  46.350  71.885  1.00  0.00           C
ATOM   5777 4C21 POPEO 264      63.555  44.990  71.685  1.00  0.00           C
ATOM   5780 5C21 POPEO 264      64.485  43.920  71.105  1.00  0.00           C
ATOM   5783 6C21 POPEO 264      65.665  43.560  72.015  1.00  0.00           C
ATOM   5786 7C21 POPEO 264      66.595  42.500  71.405  1.00  0.00           C
ATOM   5789 8C21 POPEO 264      67.765  42.140  72.325  1.00  0.00           C
ATOM   5793  C33 POPEO 264      56.805  51.510  81.545  1.00  0.00           C
ATOM   5796  C34 POPEO 264      55.795  50.540  80.885  1.00  0.00           C
ATOM   5799  C35 POPEO 264      56.375  49.450  79.965  1.00  0.00           C
ATOM   5802  C36 POPEO 264      56.765  49.940  78.565  1.00  0.00           C
ATOM   5805  C37 POPEO 264      56.905  48.800  77.555  1.00  0.00           C
ATOM   5808  C38 POPEO 264      57.185  49.300  76.135  1.00  0.00           C
ATOM   5811  C39 POPEO 264      57.285  48.200  75.075  1.00  0.00           C
ATOM   5814 0C31 POPEO 264      58.525  47.290  75.205  1.00  0.00           C
ATOM   5817 1C31 POPEO 264      58.845  46.550  73.895  1.00  0.00           C
ATOM   5820 2C31 POPEO 264      60.155  45.740  73.955  1.00  0.00           C
ATOM   5823 3C31 POPEO 264      59.955  44.240  74.235  1.00  0.00           C
ATOM   5826 4C31 POPEO 264      59.405  43.460  73.035  1.00  0.00           C
ATOM   5829 5C31 POPEO 264      59.405  41.940  73.255  1.00  0.00           C
ATOM   5832 6C31 POPEO 264      58.885  41.160  72.045  1.00  0.00           C
ATOM   5836  NH3 POPEP 265      28.325  34.500  47.295  1.00  0.00           N
ATOM   5840  C12 POPEP 265      27.085  34.940  46.535  1.00  0.00           C
ATOM   5843  C11 POPEP 265      25.845  34.980  47.455  1.00  0.00           C
ATOM   5846  P   POPEP 265      24.245  36.930  46.605  1.00  0.00           P
ATOM   5847  O13 POPEP 265      23.535  37.140  45.315  1.00  0.00           O
ATOM   5848  O14 POPEP 265      23.505  37.400  47.795  1.00  0.00           O
ATOM   5849  O11 POPEP 265      25.615  37.700  46.575  1.00  0.00           O
ATOM   5850  O12 POPEP 265      24.675  35.410  46.775  1.00  0.00           O
ATOM   5851  C1  POPEP 265      25.705  39.080  46.925  1.00  0.00           C
ATOM   5854  C2  POPEP 265      26.525  39.200  48.225  1.00  0.00           C
ATOM   5856  O21 POPEP 265      26.495  40.550  48.725  1.00  0.00           O
ATOM   5857  C21 POPEP 265      27.165  41.490  48.085  1.00  0.00           C
ATOM   5858  O22 POPEP 265      27.715  41.390  47.005  1.00  0.00           O
ATOM   5859  C22 POPEP 265      27.085  42.770  48.915  1.00  0.00           C
ATOM   5862  C3  POPEP 265      27.955  38.610  48.035  1.00  0.00           C
ATOM   5865  O31 POPEP 265      28.765  38.790  49.205  1.00  0.00           O
ATOM   5866  C31 POPEP 265      29.055  37.710  49.925  1.00  0.00           C
ATOM   5867  O32 POPEP 265      28.685  36.570  49.665  1.00  0.00           O
ATOM   5868  C32 POPEP 265      29.915  38.100  51.115  1.00  0.00           C
ATOM   5871  C23 POPEP 265      28.465  43.170  49.475  1.00  0.00           C
ATOM   5874  C24 POPEP 265      28.475  44.590  50.055  1.00  0.00           C
ATOM   5877  C25 POPEP 265      27.495  44.830  51.225  1.00  0.00           C
ATOM   5880  C26 POPEP 265      27.765  43.970  52.465  1.00  0.00           C
ATOM   5883  C27 POPEP 265      26.915  44.410  53.665  1.00  0.00           C
ATOM   5886  C28 POPEP 265      26.975  43.440  54.865  1.00  0.00           C
ATOM   5889  C29 POPEP 265      28.225  43.570  55.685  1.00  0.00           C
ATOM   5891 0C21 POPEP 265      28.305  43.870  56.995  1.00  0.00           C
ATOM   5893 1C21 POPEP 265      27.155  44.160  57.935  1.00  0.00           C
ATOM   5896 2C21 POPEP 265      26.895  43.000  58.925  1.00  0.00           C
ATOM   5899 3C21 POPEP 265      25.665  43.220  59.825  1.00  0.00           C
ATOM   5902 4C21 POPEP 265      25.495  42.120  60.875  1.00  0.00           C
ATOM   5905 5C21 POPEP 265      24.205  42.180  61.705  1.00  0.00           C
ATOM   5908 6C21 POPEP 265      24.015  43.500  62.475  1.00  0.00           C
ATOM   5911 7C21 POPEP 265      22.985  43.380  63.615  1.00  0.00           C
ATOM   5914 8C21 POPEP 265      22.795  44.690  64.395  1.00  0.00           C
ATOM   5918  C33 POPEP 265      30.095  39.610  51.395  1.00  0.00           C
ATOM   5921  C34 POPEP 265      31.325  39.860  52.265  1.00  0.00           C
ATOM   5924  C35 POPEP 265      31.025  40.450  53.645  1.00  0.00           C
ATOM   5927  C36 POPEP 265      30.115  39.560  54.505  1.00  0.00           C
ATOM   5930  C37 POPEP 265      30.175  39.950  55.985  1.00  0.00           C
ATOM   5933  C38 POPEP 265      29.175  39.170  56.845  1.00  0.00           C
ATOM   5936  C39 POPEP 265      29.245  39.600  58.315  1.00  0.00           C
ATOM   5939 0C31 POPEP 265      28.195  38.890  59.185  1.00  0.00           C
ATOM   5942 1C31 POPEP 265      28.195  39.390  60.625  1.00  0.00           C
ATOM   5945 2C31 POPEP 265      27.115  38.710  61.475  1.00  0.00           C
ATOM   5948 3C31 POPEP 265      27.035  39.290  62.895  1.00  0.00           C
ATOM   5951 4C31 POPEP 265      26.035  38.540  63.765  1.00  0.00           C
ATOM   5954 5C31 POPEP 265      26.045  39.050  65.215  1.00  0.00           C
ATOM   5957 6C31 POPEP 265      25.145  38.250  66.155  1.00  0.00           C
ATOM   5961  NH3 POPEQ 266     121.695   9.270  87.705  1.00  0.00           N
ATOM   5965  C12 POPEQ 266     121.575   7.770  87.735  1.00  0.00           C
ATOM   5968  C11 POPEQ 266     122.875   7.150  87.246  1.00  0.00           C
ATOM   5971  P   POPEQ 266     124.285   5.020  87.375  1.00  0.00           P
ATOM   5972  O13 POPEQ 266     125.485   5.760  87.845  1.00  0.00           O
ATOM   5973  O14 POPEQ 266     124.205   3.590  87.695  1.00  0.00           O
ATOM   5974  O11 POPEQ 266     124.295   5.120  85.795  1.00  0.00           O
ATOM   5975  O12 POPEQ 266     122.955   5.800  87.695  1.00  0.00           O
ATOM   5976  C1  POPEQ 266     125.425   4.540  85.135  1.00  0.00           C
ATOM   5979  C2  POPEQ 266     125.335   4.900  83.655  1.00  0.00           C
ATOM   5981  O21 POPEQ 266     126.605   4.570  83.095  1.00  0.00           O
ATOM   5982  C21 POPEQ 266     126.755   4.280  81.795  1.00  0.00           C
ATOM   5983  O22 POPEQ 266     127.815   4.370  81.205  1.00  0.00           O
ATOM   5984  C22 POPEQ 266     125.495   3.790  81.085  1.00  0.00           C
ATOM   5987  C3  POPEQ 266     125.055   6.430  83.545  1.00  0.00           C
ATOM   5990  O31 POPEQ 266     125.375   6.980  82.255  1.00  0.00           O
ATOM   5991  C31 POPEQ 266     124.415   7.140  81.375  1.00  0.00           C
ATOM   5992  O32 POPEQ 266     123.275   6.690  81.465  1.00  0.00           O
ATOM   5993  C32 POPEQ 266     125.025   7.880  80.185  1.00  0.00           C
ATOM   5996  C23 POPEQ 266     125.805   3.630  79.585  1.00  0.00           C
ATOM   5999  C24 POPEQ 266     124.575   3.200  78.785  1.00  0.00           C
ATOM   6002  C25 POPEQ 266     124.885   3.280  77.285  1.00  0.00           C
ATOM   6005  C26 POPEQ 266     123.675   3.000  76.385  1.00  0.00           C
ATOM   6008  C27 POPEQ 266     124.085   3.100  74.915  1.00  0.00           C
ATOM   6011  C28 POPEQ 266     122.975   2.700  73.925  1.00  0.00           C
ATOM   6014  C29 POPEQ 266     122.765   1.210  73.785  1.00  0.00           C
ATOM   6016 0C21 POPEQ 266     122.895   0.510  72.645  1.00  0.00           C
ATOM   6018 1C21 POPEQ 266     123.255   1.120  71.315  1.00  0.00           C
ATOM   6021 2C21 POPEQ 266     122.995   0.250  70.075  1.00  0.00           C
ATOM   6024 3C21 POPEQ 266     123.515   0.960  68.805  1.00  0.00           C
ATOM   6027 4C21 POPEQ 266     123.295   0.180  67.495  1.00  0.00           C
ATOM   6030 5C21 POPEQ 266     121.825  -0.010  67.085  1.00  0.00           C
ATOM   6033 6C21 POPEQ 266     121.055   1.310  66.905  1.00  0.00           C
ATOM   6036 7C21 POPEQ 266     119.645   1.090  66.325  1.00  0.00           C
ATOM   6039 8C21 POPEQ 266     118.845   2.390  66.185  1.00  0.00           C
ATOM   6043  C33 POPEQ 266     124.415   7.480  78.825  1.00  0.00           C
ATOM   6046  C34 POPEQ 266     125.095   8.230  77.665  1.00  0.00           C
ATOM   6049  C35 POPEQ 266     124.485   7.830  76.315  1.00  0.00           C
ATOM   6052  C36 POPEQ 266     125.115   8.550  75.115  1.00  0.00           C
ATOM   6055  C37 POPEQ 266     124.535   9.950  74.855  1.00  0.00           C
ATOM   6058  C38 POPEQ 266     125.085  10.620  73.575  1.00  0.00           C
ATOM   6061  C39 POPEQ 266     124.945   9.730  72.325  1.00  0.00           C
ATOM   6064 0C31 POPEQ 266     125.235  10.450  71.005  1.00  0.00           C
ATOM   6067 1C31 POPEQ 266     125.405   9.430  69.855  1.00  0.00           C
ATOM   6070 2C31 POPEQ 266     125.695  10.040  68.485  1.00  0.00           C
ATOM   6073 3C31 POPEQ 266     124.445  10.490  67.695  1.00  0.00           C
ATOM   6076 4C31 POPEQ 266     124.045  11.960  67.875  1.00  0.00           C
ATOM   6079 5C31 POPEQ 266     122.845  12.340  66.995  1.00  0.00           C
ATOM   6082 6C31 POPEQ 266     122.455  13.820  67.085  1.00  0.00           C
ATOM   6086  NH3 POPER 267     111.185  79.910  87.085  1.00  0.00           N
ATOM   6090  C12 POPER 267     110.705  81.170  87.745  1.00  0.00           C
ATOM   6093  C11 POPER 267     111.805  81.780  88.625  1.00  0.00           C
ATOM   6096  P   POPER 267     114.255  82.590  88.655  1.00  0.00           P
ATOM   6097  O13 POPER 267     114.285  84.060  88.525  1.00  0.00           O
ATOM   6098  O14 POPER 267     114.215  81.940  89.985  1.00  0.00           O
ATOM   6099  O11 POPER 267     115.445  81.950  87.825  1.00  0.00           O
ATOM   6100  O12 POPER 267     112.985  82.040  87.856  1.00  0.00           O
ATOM   6101  C1  POPER 267     116.055  82.590  86.695  1.00  0.00           C
ATOM   6104  C2  POPER 267     115.865  81.720  85.426  1.00  0.00           C
ATOM   6106  O21 POPER 267     116.465  82.380  84.285  1.00  0.00           O
ATOM   6107  C21 POPER 267     116.765  81.540  83.285  1.00  0.00           C
ATOM   6108  O22 POPER 267     116.555  80.330  83.295  1.00  0.00           O
ATOM   6109  C22 POPER 267     117.355  82.260  82.085  1.00  0.00           C
ATOM   6112  C3  POPER 267     114.335  81.460  85.205  1.00  0.00           C
ATOM   6115  O31 POPER 267     114.045  80.690  84.015  1.00  0.00           O
ATOM   6116  C31 POPER 267     112.895  81.000  83.435  1.00  0.00           C
ATOM   6117  O32 POPER 267     112.015  81.680  83.915  1.00  0.00           O
ATOM   6118  C32 POPER 267     112.845  80.390  82.045  1.00  0.00           C
ATOM   6121  C23 POPER 267     117.875  81.230  81.045  1.00  0.00           C
ATOM   6124  C24 POPER 267     118.855  81.780  79.995  1.00  0.00           C
ATOM   6127  C25 POPER 267     118.275  82.840  79.055  1.00  0.00           C
ATOM   6130  C26 POPER 267     119.305  83.300  78.005  1.00  0.00           C
ATOM   6133  C27 POPER 267     118.675  84.150  76.885  1.00  0.00           C
ATOM   6136  C28 POPER 267     119.685  84.900  75.975  1.00  0.00           C
ATOM   6139  C29 POPER 267     120.785  84.040  75.406  1.00  0.00           C
ATOM   6141 0C21 POPER 267     121.235  84.030  74.135  1.00  0.00           C
ATOM   6143 1C21 POPER 267     120.725  84.850  72.985  1.00  0.00           C
ATOM   6146 2C21 POPER 267     120.485  83.970  71.745  1.00  0.00           C
ATOM   6149 3C21 POPER 267     119.875  84.760  70.585  1.00  0.00           C
ATOM   6152 4C21 POPER 267     119.685  83.920  69.315  1.00  0.00           C
ATOM   6155 5C21 POPER 267     121.005  83.540  68.625  1.00  0.00           C
ATOM   6158 6C21 POPER 267     120.795  82.770  67.315  1.00  0.00           C
ATOM   6161 7C21 POPER 267     122.125  82.370  66.665  1.00  0.00           C
ATOM   6164 8C21 POPER 267     121.975  81.570  65.365  1.00  0.00           C
ATOM   6168  C33 POPER 267     112.985  81.460  80.935  1.00  0.00           C
ATOM   6171  C34 POPER 267     113.055  80.810  79.545  1.00  0.00           C
ATOM   6174  C35 POPER 267     114.435  80.210  79.225  1.00  0.00           C
ATOM   6177  C36 POPER 267     114.355  78.930  78.365  1.00  0.00           C
ATOM   6180  C37 POPER 267     115.705  78.200  78.275  1.00  0.00           C
ATOM   6183  C38 POPER 267     115.595  76.740  77.815  1.00  0.00           C
ATOM   6186  C39 POPER 267     115.495  76.530  76.285  1.00  0.00           C
ATOM   6189 0C31 POPER 267     116.865  76.290  75.635  1.00  0.00           C
ATOM   6192 1C31 POPER 267     116.805  75.760  74.195  1.00  0.00           C
ATOM   6195 2C31 POPER 267     118.075  75.000  73.765  1.00  0.00           C
ATOM   6198 3C31 POPER 267     117.945  74.170  72.475  1.00  0.00           C
ATOM   6201 4C31 POPER 267     117.945  75.000  71.175  1.00  0.00           C
ATOM   6204 5C31 POPER 267     117.925  74.090  69.935  1.00  0.00           C
ATOM   6207 6C31 POPER 267     118.025  74.820  68.595  1.00  0.00           C
ATOM   6211  NH3 POPES 268      42.605 107.640  47.345  1.00  0.00           N
ATOM   6215  C12 POPES 268      44.095 107.810  47.255  1.00  0.00           C
ATOM   6218  C11 POPES 268      44.695 108.390  48.565  1.00  0.00           C
ATOM   6221  P   POPES 268      44.355 110.990  48.415  1.00  0.00           P
ATOM   6222  O13 POPES 268      44.155 110.890  46.965  1.00  0.00           O
ATOM   6223  O14 POPES 268      43.595 112.020  49.165  1.00  0.00           O
ATOM   6224  O11 POPES 268      45.905 111.130  48.725  1.00  0.00           O
ATOM   6225  O12 POPES 268      44.015 109.560  49.025  1.00  0.00           O
ATOM   6226  C1  POPES 268      46.345 111.730  49.945  1.00  0.00           C
ATOM   6229  C2  POPES 268      46.375 110.700  51.095  1.00  0.00           C
ATOM   6231  O21 POPES 268      46.655 111.310  52.375  1.00  0.00           O
ATOM   6232  C21 POPES 268      45.625 111.900  52.955  1.00  0.00           C
ATOM   6233  O22 POPES 268      44.615 112.310  52.395  1.00  0.00           O
ATOM   6234  C22 POPES 268      45.855 111.870  54.465  1.00  0.00           C
ATOM   6237  C3  POPES 268      47.465 109.610  50.835  1.00  0.00           C
ATOM   6240  O31 POPES 268      47.555 108.700  51.955  1.00  0.00           O
ATOM   6241  C31 POPES 268      48.715 108.070  52.055  1.00  0.00           C
ATOM   6242  O32 POPES 268      49.575 108.010  51.185  1.00  0.00           O
ATOM   6243  C32 POPES 268      48.885 107.530  53.465  1.00  0.00           C
ATOM   6246  C23 POPES 268      45.635 110.450  55.055  1.00  0.00           C
ATOM   6249  C24 POPES 268      46.035 110.310  56.535  1.00  0.00           C
ATOM   6252  C25 POPES 268      45.125 111.030  57.545  1.00  0.00           C
ATOM   6255  C26 POPES 268      44.885 110.160  58.785  1.00  0.00           C
ATOM   6258  C27 POPES 268      44.155 110.870  59.935  1.00  0.00           C
ATOM   6261  C28 POPES 268      43.855 109.890  61.085  1.00  0.00           C
ATOM   6264  C29 POPES 268      43.495 110.570  62.385  1.00  0.00           C
ATOM   6266 0C21 POPES 268      44.375 110.870  63.365  1.00  0.00           C
ATOM   6268 1C21 POPES 268      45.855 110.610  63.315  1.00  0.00           C
ATOM   6271 2C21 POPES 268      46.695 111.690  64.035  1.00  0.00           C
ATOM   6274 3C21 POPES 268      46.545 111.660  65.565  1.00  0.00           C
ATOM   6277 4C21 POPES 268      47.695 112.400  66.265  1.00  0.00           C
ATOM   6280 5C21 POPES 268      47.645 112.290  67.795  1.00  0.00           C
ATOM   6283 6C21 POPES 268      46.695 113.290  68.455  1.00  0.00           C
ATOM   6286 7C21 POPES 268      46.785 113.260  69.985  1.00  0.00           C
ATOM   6289 8C21 POPES 268      45.995 114.370  70.675  1.00  0.00           C
ATOM   6293  C33 POPES 268      49.465 108.640  54.375  1.00  0.00           C
ATOM   6296  C34 POPES 268      49.725 108.180  55.815  1.00  0.00           C
ATOM   6299  C35 POPES 268      50.375 109.300  56.635  1.00  0.00           C
ATOM   6302  C36 POPES 268      50.605 108.920  58.105  1.00  0.00           C
ATOM   6305  C37 POPES 268      51.085 110.140  58.895  1.00  0.00           C
ATOM   6308  C38 POPES 268      51.145 109.970  60.415  1.00  0.00           C
ATOM   6311  C39 POPES 268      52.295 109.070  60.895  1.00  0.00           C
ATOM   6314 0C31 POPES 268      52.355 108.990  62.425  1.00  0.00           C
ATOM   6317 1C31 POPES 268      53.615 108.290  62.945  1.00  0.00           C
ATOM   6320 2C31 POPES 268      53.645 108.180  64.485  1.00  0.00           C
ATOM   6323 3C31 POPES 268      55.015 108.500  65.105  1.00  0.00           C
ATOM   6326 4C31 POPES 268      56.165 107.620  64.605  1.00  0.00           C
ATOM   6329 5C31 POPES 268      57.485 107.970  65.295  1.00  0.00           C
ATOM   6332 6C31 POPES 268      58.675 107.130  64.815  1.00  0.00           C
ATOM   6336  NH3 POPET 269     122.855  59.720  83.896  1.00  0.00           N
ATOM   6340  C12 POPET 269     122.695  60.430  85.216  1.00  0.00           C
ATOM   6343  C11 POPET 269     122.765  59.430  86.375  1.00  0.00           C
ATOM   6346  P   POPET 269     121.475  57.130  86.045  1.00  0.00           P
ATOM   6347  O13 POPET 269     122.785  56.470  86.185  1.00  0.00           O
ATOM   6348  O14 POPET 269     120.345  56.540  86.795  1.00  0.00           O
ATOM   6349  O11 POPET 269     121.115  57.330  84.515  1.00  0.00           O
ATOM   6350  O12 POPET 269     121.575  58.650  86.466  1.00  0.00           O
ATOM   6351  C1  POPET 269     119.745  57.130  84.145  1.00  0.00           C
ATOM   6354  C2  POPET 269     119.565  57.470  82.646  1.00  0.00           C
ATOM   6356  O21 POPET 269     120.575  56.780  81.865  1.00  0.00           O
ATOM   6357  C21 POPET 269     120.345  55.480  81.735  1.00  0.00           C
ATOM   6358  O22 POPET 269     119.435  54.850  82.246  1.00  0.00           O
ATOM   6359  C22 POPET 269     121.345  54.880  80.745  1.00  0.00           C
ATOM   6362  C3  POPET 269     119.675  59.010  82.465  1.00  0.00           C
ATOM   6365  O31 POPET 269     120.555  59.380  81.385  1.00  0.00           O
ATOM   6366  C31 POPET 269     119.985  59.280  80.195  1.00  0.00           C
ATOM   6367  O32 POPET 269     118.825  58.990  79.975  1.00  0.00           O
ATOM   6368  C32 POPET 269     121.045  59.450  79.115  1.00  0.00           C
ATOM   6371  C23 POPET 269     120.615  54.350  79.485  1.00  0.00           C
ATOM   6374  C24 POPET 269     121.585  53.870  78.385  1.00  0.00           C
ATOM   6377  C25 POPET 269     122.245  54.980  77.555  1.00  0.00           C
ATOM   6380  C26 POPET 269     121.305  55.690  76.565  1.00  0.00           C
ATOM   6383  C27 POPET 269     121.905  56.980  75.965  1.00  0.00           C
ATOM   6386  C28 POPET 269     123.105  56.780  75.025  1.00  0.00           C
ATOM   6389  C29 POPET 269     123.835  58.080  74.805  1.00  0.00           C
ATOM   6391 0C21 POPET 269     123.875  58.830  73.695  1.00  0.00           C
ATOM   6393 1C21 POPET 269     123.175  58.580  72.375  1.00  0.00           C
ATOM   6396 2C21 POPET 269     122.845  59.900  71.656  1.00  0.00           C
ATOM   6399 3C21 POPET 269     122.205  59.680  70.275  1.00  0.00           C
ATOM   6402 4C21 POPET 269     121.995  60.970  69.475  1.00  0.00           C
ATOM   6405 5C21 POPET 269     123.295  61.560  68.895  1.00  0.00           C
ATOM   6408 6C21 POPET 269     123.545  63.010  69.325  1.00  0.00           C
ATOM   6411 7C21 POPET 269     124.805  63.610  68.675  1.00  0.00           C
ATOM   6414 8C21 POPET 269     125.075  65.060  69.065  1.00  0.00           C
ATOM   6418  C33 POPET 269     120.675  60.600  78.165  1.00  0.00           C
ATOM   6421  C34 POPET 269     121.755  60.820  77.095  1.00  0.00           C
ATOM   6424  C35 POPET 269     121.535  62.150  76.365  1.00  0.00           C
ATOM   6427  C36 POPET 269     122.565  62.380  75.255  1.00  0.00           C
ATOM   6430  C37 POPET 269     122.415  63.770  74.605  1.00  0.00           C
ATOM   6433  C38 POPET 269     123.325  63.920  73.375  1.00  0.00           C
ATOM   6436  C39 POPET 269     123.495  65.370  72.895  1.00  0.00           C
ATOM   6439 0C31 POPET 269     124.365  66.230  73.835  1.00  0.00           C
ATOM   6442 1C31 POPET 269     124.545  67.660  73.305  1.00  0.00           C
ATOM   6445 2C31 POPET 269     125.555  68.500  74.105  1.00  0.00           C
ATOM   6448 3C31 POPET 269     125.315  68.530  75.625  1.00  0.00           C
ATOM   6451 4C31 POPET 269     126.115  69.650  76.315  1.00  0.00           C
ATOM   6454 5C31 POPET 269     125.845  69.720  77.825  1.00  0.00           C
ATOM   6457 6C31 POPET 269     126.775  70.660  78.595  1.00  0.00           C
ATOM   6461  NH3 POPEU 270      14.665  69.400  43.325  1.00  0.00           N
ATOM   6465  C12 POPEU 270      14.825  70.240  42.085  1.00  0.00           C
ATOM   6468  C11 POPEU 270      14.875  69.340  40.845  1.00  0.00           C
ATOM   6471  P   POPEU 270      17.435  68.840  40.665  1.00  0.00           P
ATOM   6472  O13 POPEU 270      18.175  67.740  40.005  1.00  0.00           O
ATOM   6473  O14 POPEU 270      17.405  70.160  39.995  1.00  0.00           O
ATOM   6474  O11 POPEU 270      17.935  69.040  42.165  1.00  0.00           O
ATOM   6475  O12 POPEU 270      15.935  68.390  40.925  1.00  0.00           O
ATOM   6476  C1  POPEU 270      18.435  67.920  42.895  1.00  0.00           C
ATOM   6479  C2  POPEU 270      18.445  68.210  44.415  1.00  0.00           C
ATOM   6481  O21 POPEU 270      19.595  69.010  44.765  1.00  0.00           O
ATOM   6482  C21 POPEU 270      19.375  69.950  45.675  1.00  0.00           C
ATOM   6483  O22 POPEU 270      18.325  70.150  46.265  1.00  0.00           O
ATOM   6484  C22 POPEU 270      20.605  70.870  45.745  1.00  0.00           C
ATOM   6487  C3  POPEU 270      18.465  66.880  45.215  1.00  0.00           C
ATOM   6490  O31 POPEU 270      18.105  67.080  46.605  1.00  0.00           O
ATOM   6491  C31 POPEU 270      17.175  66.280  47.105  1.00  0.00           C
ATOM   6492  O32 POPEU 270      16.595  65.390  46.495  1.00  0.00           O
ATOM   6493  C32 POPEU 270      16.995  66.530  48.595  1.00  0.00           C
ATOM   6496  C23 POPEU 270      20.985  71.310  47.175  1.00  0.00           C
ATOM   6499  C24 POPEU 270      21.815  70.260  47.935  1.00  0.00           C
ATOM   6502  C25 POPEU 270      22.625  70.880  49.085  1.00  0.00           C
ATOM   6505  C26 POPEU 270      23.445  69.870  49.885  1.00  0.00           C
ATOM   6508  C27 POPEU 270      24.465  70.530  50.835  1.00  0.00           C
ATOM   6511  C28 POPEU 270      25.405  69.510  51.495  1.00  0.00           C
ATOM   6514  C29 POPEU 270      26.365  70.150  52.475  1.00  0.00           C
ATOM   6516 0C21 POPEU 270      27.645  69.800  52.725  1.00  0.00           C
ATOM   6518 1C21 POPEU 270      28.415  68.690  52.055  1.00  0.00           C
ATOM   6521 2C21 POPEU 270      29.945  68.920  52.065  1.00  0.00           C
ATOM   6524 3C21 POPEU 270      30.395  70.180  51.295  1.00  0.00           C
ATOM   6527 4C21 POPEU 270      31.915  70.390  51.325  1.00  0.00           C
ATOM   6530 5C21 POPEU 270      32.325  71.760  50.775  1.00  0.00           C
ATOM   6533 6C21 POPEU 270      33.845  71.970  50.615  1.00  0.00           C
ATOM   6536 7C21 POPEU 270      34.665  71.620  51.865  1.00  0.00           C
ATOM   6539 8C21 POPEU 270      36.135  72.000  51.745  1.00  0.00           C
ATOM   6543  C33 POPEU 270      17.175  65.220  49.375  1.00  0.00           C
ATOM   6546  C34 POPEU 270      17.315  65.400  50.895  1.00  0.00           C
ATOM   6549  C35 POPEU 270      16.055  65.880  51.615  1.00  0.00           C
ATOM   6552  C36 POPEU 270      16.135  65.570  53.115  1.00  0.00           C
ATOM   6555  C37 POPEU 270      14.825  65.860  53.865  1.00  0.00           C
ATOM   6558  C38 POPEU 270      14.915  65.580  55.375  1.00  0.00           C
ATOM   6561  C39 POPEU 270      15.205  64.110  55.715  1.00  0.00           C
ATOM   6564 0C31 POPEU 270      15.215  63.830  57.225  1.00  0.00           C
ATOM   6567 1C31 POPEU 270      15.585  62.370  57.515  1.00  0.00           C
ATOM   6570 2C31 POPEU 270      15.295  61.930  58.965  1.00  0.00           C
ATOM   6573 3C31 POPEU 270      15.545  60.420  59.135  1.00  0.00           C
ATOM   6576 4C31 POPEU 270      14.945  59.830  60.415  1.00  0.00           C
ATOM   6579 5C31 POPEU 270      14.955  58.290  60.385  1.00  0.00           C
ATOM   6582 6C31 POPEU 270      14.195  57.640  61.535  1.00  0.00           C
ATOM   6586  NH3 POPEV 271      45.695  84.230  86.015  1.00  0.00           N
ATOM   6590  C12 POPEV 271      45.275  85.040  87.205  1.00  0.00           C
ATOM   6593  C11 POPEV 271      43.985  85.820  86.925  1.00  0.00           C
ATOM   6596  P   POPEV 271      43.075  87.740  85.405  1.00  0.00           P
ATOM   6597  O13 POPEV 271      42.275  86.940  84.445  1.00  0.00           O
ATOM   6598  O14 POPEV 271      42.325  88.240  86.575  1.00  0.00           O
ATOM   6599  O11 POPEV 271      43.845  88.910  84.695  1.00  0.00           O
ATOM   6600  O12 POPEV 271      44.255  86.860  85.985  1.00  0.00           O
ATOM   6601  C1  POPEV 271      43.555  89.380  83.375  1.00  0.00           C
ATOM   6604  C2  POPEV 271      44.535  88.810  82.295  1.00  0.00           C
ATOM   6606  O21 POPEV 271      44.955  89.790  81.335  1.00  0.00           O
ATOM   6607  C21 POPEV 271      44.035  90.470  80.675  1.00  0.00           C
ATOM   6608  O22 POPEV 271      42.835  90.440  80.845  1.00  0.00           O
ATOM   6609  C22 POPEV 271      44.735  91.400  79.665  1.00  0.00           C
ATOM   6612  C3  POPEV 271      44.005  87.520  81.586  1.00  0.00           C
ATOM   6615  O31 POPEV 271      45.065  86.630  81.175  1.00  0.00           O
ATOM   6616  C31 POPEV 271      45.655  86.880  80.025  1.00  0.00           C
ATOM   6617  O32 POPEV 271      45.335  87.770  79.245  1.00  0.00           O
ATOM   6618  C32 POPEV 271      46.825  85.910  79.835  1.00  0.00           C
ATOM   6621  C23 POPEV 271      44.225  91.220  78.215  1.00  0.00           C
ATOM   6624  C24 POPEV 271      42.905  91.980  77.985  1.00  0.00           C
ATOM   6627  C25 POPEV 271      42.205  91.620  76.665  1.00  0.00           C
ATOM   6630  C26 POPEV 271      42.605  92.500  75.475  1.00  0.00           C
ATOM   6633  C27 POPEV 271      41.925  92.040  74.185  1.00  0.00           C
ATOM   6636  C28 POPEV 271      42.215  92.950  72.975  1.00  0.00           C
ATOM   6639  C29 POPEV 271      41.345  94.180  72.955  1.00  0.00           C
ATOM   6641 0C21 POPEV 271      41.725  95.440  72.665  1.00  0.00           C
ATOM   6643 1C21 POPEV 271      43.105  95.920  72.295  1.00  0.00           C
ATOM   6646 2C21 POPEV 271      43.575  97.030  73.245  1.00  0.00           C
ATOM   6649 3C21 POPEV 271      42.725  98.310  73.135  1.00  0.00           C
ATOM   6652 4C21 POPEV 271      43.445  99.560  73.645  1.00  0.00           C
ATOM   6655 5C21 POPEV 271      43.705  99.520  75.155  1.00  0.00           C
ATOM   6658 6C21 POPEV 271      44.475 100.740  75.665  1.00  0.00           C
ATOM   6661 7C21 POPEV 271      44.635 100.690  77.185  1.00  0.00           C
ATOM   6664 8C21 POPEV 271      45.545 101.780  77.765  1.00  0.00           C
ATOM   6668  C33 POPEV 271      47.035  85.470  78.365  1.00  0.00           C
ATOM   6671  C34 POPEV 271      48.385  84.760  78.125  1.00  0.00           C
ATOM   6674  C35 POPEV 271      48.695  84.430  76.645  1.00  0.00           C
ATOM   6677  C36 POPEV 271      48.495  85.580  75.655  1.00  0.00           C
ATOM   6680  C37 POPEV 271      48.735  85.170  74.195  1.00  0.00           C
ATOM   6683  C38 POPEV 271      48.095  86.160  73.205  1.00  0.00           C
ATOM   6686  C39 POPEV 271      48.175  85.740  71.735  1.00  0.00           C
ATOM   6689 0C31 POPEV 271      47.705  84.300  71.475  1.00  0.00           C
ATOM   6692 1C31 POPEV 271      47.285  84.070  70.015  1.00  0.00           C
ATOM   6695 2C31 POPEV 271      47.245  82.580  69.605  1.00  0.00           C
ATOM   6698 3C31 POPEV 271      48.605  81.870  69.575  1.00  0.00           C
ATOM   6701 4C31 POPEV 271      49.665  82.650  68.785  1.00  0.00           C
ATOM   6704 5C31 POPEV 271      50.985  81.890  68.575  1.00  0.00           C
ATOM   6707 6C31 POPEV 271      52.015  82.710  67.805  1.00  0.00           C
ATOM   6711  NH3 POPEW 272      99.935  21.800  84.106  1.00  0.00           N
ATOM   6715  C12 POPEW 272     101.375  22.240  84.055  1.00  0.00           C
ATOM   6718  C11 POPEW 272     101.995  21.990  82.675  1.00  0.00           C
ATOM   6721  P   POPEW 272     104.515  21.530  82.175  1.00  0.00           P
ATOM   6722  O13 POPEW 272     105.775  22.300  82.285  1.00  0.00           O
ATOM   6723  O14 POPEW 272     104.375  20.220  82.825  1.00  0.00           O
ATOM   6724  O11 POPEW 272     104.175  21.390  80.655  1.00  0.00           O
ATOM   6725  O12 POPEW 272     103.345  22.460  82.675  1.00  0.00           O
ATOM   6726  C1  POPEW 272     103.885  22.490  79.795  1.00  0.00           C
ATOM   6729  C2  POPEW 272     105.075  22.840  78.835  1.00  0.00           C
ATOM   6731  O21 POPEW 272     104.795  22.650  77.435  1.00  0.00           O
ATOM   6732  C21 POPEW 272     103.855  23.400  76.915  1.00  0.00           C
ATOM   6733  O22 POPEW 272     102.845  23.810  77.445  1.00  0.00           O
ATOM   6734  C22 POPEW 272     104.355  23.820  75.535  1.00  0.00           C
ATOM   6737  C3  POPEW 272     106.385  22.030  79.156  1.00  0.00           C
ATOM   6740  O31 POPEW 272     107.375  22.040  78.115  1.00  0.00           O
ATOM   6741  C31 POPEW 272     107.915  23.210  77.795  1.00  0.00           C
ATOM   6742  O32 POPEW 272     107.765  24.250  78.405  1.00  0.00           O
ATOM   6743  C32 POPEW 272     108.675  22.990  76.475  1.00  0.00           C
ATOM   6746  C23 POPEW 272     104.475  22.680  74.495  1.00  0.00           C
ATOM   6749  C24 POPEW 272     105.565  23.010  73.485  1.00  0.00           C
ATOM   6752  C25 POPEW 272     105.415  22.310  72.125  1.00  0.00           C
ATOM   6755  C26 POPEW 272     104.255  22.870  71.295  1.00  0.00           C
ATOM   6758  C27 POPEW 272     104.365  22.540  69.805  1.00  0.00           C
ATOM   6761  C28 POPEW 272     103.115  22.980  69.035  1.00  0.00           C
ATOM   6764  C29 POPEW 272     103.285  22.880  67.545  1.00  0.00           C
ATOM   6766 0C21 POPEW 272     103.035  21.800  66.785  1.00  0.00           C
ATOM   6768 1C21 POPEW 272     102.575  20.440  67.265  1.00  0.00           C
ATOM   6771 2C21 POPEW 272     103.485  19.330  66.695  1.00  0.00           C
ATOM   6774 3C21 POPEW 272     102.945  17.920  66.995  1.00  0.00           C
ATOM   6777 4C21 POPEW 272     103.665  16.830  66.175  1.00  0.00           C
ATOM   6780 5C21 POPEW 272     103.215  15.400  66.515  1.00  0.00           C
ATOM   6783 6C21 POPEW 272     101.785  15.070  66.075  1.00  0.00           C
ATOM   6786 7C21 POPEW 272     101.315  13.690  66.575  1.00  0.00           C
ATOM   6789 8C21 POPEW 272      99.835  13.400  66.305  1.00  0.00           C
ATOM   6793  C33 POPEW 272     109.225  24.270  75.825  1.00  0.00           C
ATOM   6796  C34 POPEW 272     109.405  24.170  74.305  1.00  0.00           C
ATOM   6799  C35 POPEW 272     110.475  23.170  73.845  1.00  0.00           C
ATOM   6802  C36 POPEW 272     110.365  22.880  72.335  1.00  0.00           C
ATOM   6805  C37 POPEW 272     111.485  21.990  71.795  1.00  0.00           C
ATOM   6808  C38 POPEW 272     111.195  21.440  70.395  1.00  0.00           C
ATOM   6811  C39 POPEW 272     110.215  20.260  70.415  1.00  0.00           C
ATOM   6814 0C31 POPEW 272     109.955  19.660  69.035  1.00  0.00           C
ATOM   6817 1C31 POPEW 272     108.905  18.540  69.085  1.00  0.00           C
ATOM   6820 2C31 POPEW 272     108.545  17.970  67.705  1.00  0.00           C
ATOM   6823 3C31 POPEW 272     107.285  17.090  67.715  1.00  0.00           C
ATOM   6826 4C31 POPEW 272     107.415  15.810  68.555  1.00  0.00           C
ATOM   6829 5C31 POPEW 272     106.115  14.990  68.585  1.00  0.00           C
ATOM   6832 6C31 POPEW 272     106.215  13.720  69.435  1.00  0.00           C
ATOM   6836  NH3 POPEX 273      83.175 124.080  88.075  1.00  0.00           N
ATOM   6840  C12 POPEX 273      83.065 124.550  89.495  1.00  0.00           C
ATOM   6843  C11 POPEX 273      81.845 125.430  89.725  1.00  0.00           C
ATOM   6846  P   POPEX 273      80.785 127.060  91.466  1.00  0.00           P
ATOM   6847  O13 POPEX 273      79.865 126.360  92.385  1.00  0.00           O
ATOM   6848  O14 POPEX 273      81.365 128.350  91.895  1.00  0.00           O
ATOM   6849  O11 POPEX 273      80.045 127.330  90.076  1.00  0.00           O
ATOM   6850  O12 POPEX 273      81.925 126.040  91.015  1.00  0.00           O
ATOM   6851  C1  POPEX 273      78.755 126.780  89.785  1.00  0.00           C
ATOM   6854  C2  POPEX 273      78.155 127.270  88.415  1.00  0.00           C
ATOM   6856  O21 POPEX 273      77.985 126.210  87.455  1.00  0.00           O
ATOM   6857  C21 POPEX 273      79.045 125.730  86.835  1.00  0.00           C
ATOM   6858  O22 POPEX 273      80.215 125.940  87.095  1.00  0.00           O
ATOM   6859  C22 POPEX 273      78.605 124.800  85.695  1.00  0.00           C
ATOM   6862  C3  POPEX 273      78.845 128.540  87.835  1.00  0.00           C
ATOM   6865  O31 POPEX 273      77.955 129.240  86.925  1.00  0.00           O
ATOM   6866  C31 POPEX 273      78.165 129.070  85.625  1.00  0.00           C
ATOM   6867  O32 POPEX 273      79.015 128.340  85.125  1.00  0.00           O
ATOM   6868  C32 POPEX 273      77.185 129.940  84.845  1.00  0.00           C
ATOM   6871  C23 POPEX 273      79.775 123.850  85.325  1.00  0.00           C
ATOM   6874  C24 POPEX 273      79.355 122.740  84.365  1.00  0.00           C
ATOM   6877  C25 POPEX 273      79.525 123.110  82.885  1.00  0.00           C
ATOM   6880  C26 POPEX 273      80.975 123.010  82.395  1.00  0.00           C
ATOM   6883  C27 POPEX 273      81.105 123.060  80.865  1.00  0.00           C
ATOM   6886  C28 POPEX 273      82.415 122.430  80.355  1.00  0.00           C
ATOM   6889  C29 POPEX 273      83.615 123.290  80.675  1.00  0.00           C
ATOM   6891 0C21 POPEX 273      84.795 122.900  81.165  1.00  0.00           C
ATOM   6893 1C21 POPEX 273      85.205 121.480  81.495  1.00  0.00           C
ATOM   6896 2C21 POPEX 273      86.445 121.030  80.695  1.00  0.00           C
ATOM   6899 3C21 POPEX 273      86.195 121.000  79.185  1.00  0.00           C
ATOM   6902 4C21 POPEX 273      87.355 120.390  78.385  1.00  0.00           C
ATOM   6905 5C21 POPEX 273      87.115 120.530  76.875  1.00  0.00           C
ATOM   6908 6C21 POPEX 273      88.235 119.920  76.025  1.00  0.00           C
ATOM   6911 7C21 POPEX 273      87.885 119.910  74.525  1.00  0.00           C
ATOM   6914 8C21 POPEX 273      88.935 119.220  73.655  1.00  0.00           C
ATOM   6918  C33 POPEX 273      76.085 129.130  84.115  1.00  0.00           C
ATOM   6921  C34 POPEX 273      75.025 130.040  83.465  1.00  0.00           C
ATOM   6924  C35 POPEX 273      74.035 129.300  82.555  1.00  0.00           C
ATOM   6927  C36 POPEX 273      73.045 128.380  83.285  1.00  0.00           C
ATOM   6930  C37 POPEX 273      71.975 127.860  82.315  1.00  0.00           C
ATOM   6933  C38 POPEX 273      70.915 126.970  82.965  1.00  0.00           C
ATOM   6936  C39 POPEX 273      69.685 126.820  82.055  1.00  0.00           C
ATOM   6939 0C31 POPEX 273      68.595 125.900  82.625  1.00  0.00           C
ATOM   6942 1C31 POPEX 273      67.275 125.930  81.835  1.00  0.00           C
ATOM   6945 2C31 POPEX 273      66.375 127.140  82.155  1.00  0.00           C
ATOM   6948 3C31 POPEX 273      66.455 128.290  81.135  1.00  0.00           C
ATOM   6951 4C31 POPEX 273      65.655 129.530  81.575  1.00  0.00           C
ATOM   6954 5C31 POPEX 273      65.815 130.720  80.625  1.00  0.00           C
ATOM   6957 6C31 POPEX 273      65.105 131.990  81.095  1.00  0.00           C
ATOM   6961  NH3 POPEY 274     129.015  54.850  43.135  1.00  0.00           N
ATOM   6965  C12 POPEY 274     128.525  53.510  43.645  1.00  0.00           C
ATOM   6968  C11 POPEY 274     127.515  53.650  44.785  1.00  0.00           C
ATOM   6971  P   POPEY 274     127.675  51.430  46.175  1.00  0.00           P
ATOM   6972  O13 POPEY 274     126.765  50.320  46.535  1.00  0.00           O
ATOM   6973  O14 POPEY 274     129.015  51.050  45.705  1.00  0.00           O
ATOM   6974  O11 POPEY 274     127.825  52.400  47.425  1.00  0.00           O
ATOM   6975  O12 POPEY 274     126.975  52.360  45.105  1.00  0.00           O
ATOM   6976  C1  POPEY 274     126.705  53.080  48.015  1.00  0.00           C
ATOM   6979  C2  POPEY 274     126.945  54.610  48.265  1.00  0.00           C
ATOM   6981  O21 POPEY 274     126.865  54.850  49.695  1.00  0.00           O
ATOM   6982  C21 POPEY 274     127.485  55.940  50.135  1.00  0.00           C
ATOM   6983  O22 POPEY 274     128.215  56.680  49.495  1.00  0.00           O
ATOM   6984  C22 POPEY 274     127.125  56.160  51.615  1.00  0.00           C
ATOM   6987  C3  POPEY 274     125.885  55.460  47.505  1.00  0.00           C
ATOM   6990  O31 POPEY 274     125.955  56.850  47.875  1.00  0.00           O
ATOM   6991  C31 POPEY 274     125.045  57.640  47.355  1.00  0.00           C
ATOM   6992  O32 POPEY 274     124.265  57.340  46.465  1.00  0.00           O
ATOM   6993  C32 POPEY 274     125.105  58.970  48.095  1.00  0.00           C
ATOM   6996  C23 POPEY 274     127.915  57.310  52.255  1.00  0.00           C
ATOM   6999  C24 POPEY 274     127.455  57.700  53.675  1.00  0.00           C
ATOM   7002  C25 POPEY 274     127.425  56.540  54.685  1.00  0.00           C
ATOM   7005  C26 POPEY 274     126.015  56.010  54.925  1.00  0.00           C
ATOM   7008  C27 POPEY 274     126.005  54.670  55.675  1.00  0.00           C
ATOM   7011  C28 POPEY 274     124.595  54.070  55.775  1.00  0.00           C
ATOM   7014  C29 POPEY 274     124.625  52.640  56.245  1.00  0.00           C
ATOM   7016 0C21 POPEY 274     123.875  52.110  57.225  1.00  0.00           C
ATOM   7018 1C21 POPEY 274     122.815  52.850  58.005  1.00  0.00           C
ATOM   7021 2C21 POPEY 274     123.385  53.540  59.255  1.00  0.00           C
ATOM   7024 3C21 POPEY 274     123.745  52.550  60.375  1.00  0.00           C
ATOM   7027 4C21 POPEY 274     124.235  53.270  61.635  1.00  0.00           C
ATOM   7030 5C21 POPEY 274     124.295  52.360  62.865  1.00  0.00           C
ATOM   7033 6C21 POPEY 274     125.295  51.190  62.735  1.00  0.00           C
ATOM   7036 7C21 POPEY 274     125.335  50.360  64.025  1.00  0.00           C
ATOM   7039 8C21 POPEY 274     126.315  49.180  64.015  1.00  0.00           C
ATOM   7043  C33 POPEY 274     124.475  58.800  49.495  1.00  0.00           C
ATOM   7046  C34 POPEY 274     124.795  59.950  50.455  1.00  0.00           C
ATOM   7049  C35 POPEY 274     124.185  59.660  51.835  1.00  0.00           C
ATOM   7052  C36 POPEY 274     124.615  60.620  52.935  1.00  0.00           C
ATOM   7055  C37 POPEY 274     124.125  60.130  54.305  1.00  0.00           C
ATOM   7058  C38 POPEY 274     124.595  61.020  55.455  1.00  0.00           C
ATOM   7061  C39 POPEY 274     124.195  60.450  56.825  1.00  0.00           C
ATOM   7064 0C31 POPEY 274     124.565  61.400  57.955  1.00  0.00           C
ATOM   7067 1C31 POPEY 274     124.175  60.930  59.365  1.00  0.00           C
ATOM   7070 2C31 POPEY 274     124.415  62.050  60.375  1.00  0.00           C
ATOM   7073 3C31 POPEY 274     124.255  61.660  61.845  1.00  0.00           C
ATOM   7076 4C31 POPEY 274     125.425  60.850  62.415  1.00  0.00           C
ATOM   7079 5C31 POPEY 274     125.505  60.980  63.945  1.00  0.00           C
ATOM   7082 6C31 POPEY 274     126.745  60.300  64.545  1.00  0.00           C
ATOM   7086  NH3 POPEZ 275      95.405 111.280  42.935  1.00  0.00           N
ATOM   7090  C12 POPEZ 275      96.855 111.560  42.665  1.00  0.00           C
ATOM   7093  C11 POPEZ 275      97.055 112.690  41.645  1.00  0.00           C
ATOM   7096  P   POPEZ 275      98.875 114.500  42.175  1.00  0.00           P
ATOM   7097  O13 POPEZ 275     100.235 114.370  42.745  1.00  0.00           O
ATOM   7098  O14 POPEZ 275      98.675 115.530  41.135  1.00  0.00           O
ATOM   7099  O11 POPEZ 275      97.835 114.700  43.365  1.00  0.00           O
ATOM   7100  O12 POPEZ 275      98.425 113.090  41.625  1.00  0.00           O
ATOM   7101  C1  POPEZ 275      97.765 115.920  44.095  1.00  0.00           C
ATOM   7104  C2  POPEZ 275      96.455 115.980  44.925  1.00  0.00           C
ATOM   7106  O21 POPEZ 275      96.615 115.320  46.205  1.00  0.00           O
ATOM   7107  C21 POPEZ 275      96.475 114.020  46.315  1.00  0.00           C
ATOM   7108  O22 POPEZ 275      96.375 113.200  45.425  1.00  0.00           O
ATOM   7109  C22 POPEZ 275      96.355 113.690  47.795  1.00  0.00           C
ATOM   7112  C3  POPEZ 275      95.215 115.520  44.095  1.00  0.00           C
ATOM   7115  O31 POPEZ 275      94.065 115.320  44.945  1.00  0.00           O
ATOM   7116  C31 POPEZ 275      93.425 114.170  44.775  1.00  0.00           C
ATOM   7117  O32 POPEZ 275      93.715 113.310  43.955  1.00  0.00           O
ATOM   7118  C32 POPEZ 275      92.285 114.110  45.775  1.00  0.00           C
ATOM   7121  C23 POPEZ 275      94.895 113.880  48.265  1.00  0.00           C
ATOM   7124  C24 POPEZ 275      94.615 113.460  49.705  1.00  0.00           C
ATOM   7127  C25 POPEZ 275      93.605 114.390  50.385  1.00  0.00           C
ATOM   7130  C26 POPEZ 275      93.085 113.820  51.705  1.00  0.00           C
ATOM   7133  C27 POPEZ 275      92.225 114.830  52.475  1.00  0.00           C
ATOM   7136  C28 POPEZ 275      91.385 114.200  53.605  1.00  0.00           C
ATOM   7139  C29 POPEZ 275      92.225 113.590  54.705  1.00  0.00           C
ATOM   7141 0C21 POPEZ 275      92.185 113.910  56.015  1.00  0.00           C
ATOM   7143 1C21 POPEZ 275      91.275 114.920  56.675  1.00  0.00           C
ATOM   7146 2C21 POPEZ 275      90.695 114.440  58.015  1.00  0.00           C
ATOM   7149 3C21 POPEZ 275      91.735 114.430  59.145  1.00  0.00           C
ATOM   7152 4C21 POPEZ 275      91.105 114.630  60.535  1.00  0.00           C
ATOM   7155 5C21 POPEZ 275      90.045 113.580  60.905  1.00  0.00           C
ATOM   7158 6C21 POPEZ 275      90.615 112.160  60.935  1.00  0.00           C
ATOM   7161 7C21 POPEZ 275      89.635 111.150  61.535  1.00  0.00           C
ATOM   7164 8C21 POPEZ 275      90.235 109.760  61.655  1.00  0.00           C
ATOM   7168  C33 POPEZ 275      91.765 112.670  46.005  1.00  0.00           C
ATOM   7171  C34 POPEZ 275      91.055 112.500  47.365  1.00  0.00           C
ATOM   7174  C35 POPEZ 275      89.875 113.460  47.585  1.00  0.00           C
ATOM   7177  C36 POPEZ 275      89.495 113.600  49.065  1.00  0.00           C
ATOM   7180  C37 POPEZ 275      88.455 114.700  49.315  1.00  0.00           C
ATOM   7183  C38 POPEZ 275      88.495 115.260  50.745  1.00  0.00           C
ATOM   7186  C39 POPEZ 275      87.305 114.870  51.635  1.00  0.00           C
ATOM   7189 0C31 POPEZ 275      86.055 115.730  51.395  1.00  0.00           C
ATOM   7192 1C31 POPEZ 275      84.895 115.340  52.315  1.00  0.00           C
ATOM   7195 2C31 POPEZ 275      83.675 116.260  52.165  1.00  0.00           C
ATOM   7198 3C31 POPEZ 275      82.395 115.730  52.855  1.00  0.00           C
ATOM   7201 4C31 POPEZ 275      82.505 115.560  54.375  1.00  0.00           C
ATOM   7204 5C31 POPEZ 275      82.765 114.110  54.825  1.00  0.00           C
ATOM   7207 6C31 POPEZ 275      82.655 113.940  56.345  1.00  0.00           C
ATOM   7211  NH3 POPEa 276      73.115  91.550  88.655  1.00  0.00           N
ATOM   7215  C12 POPEa 276      73.775  92.340  89.746  1.00  0.00           C
ATOM   7218  C11 POPEa 276      75.315  92.300  89.635  1.00  0.00           C
ATOM   7221  P   POPEa 276      76.325  92.130  87.215  1.00  0.00           P
ATOM   7222  O13 POPEa 276      76.375  90.680  87.515  1.00  0.00           O
ATOM   7223  O14 POPEa 276      75.495  92.560  86.075  1.00  0.00           O
ATOM   7224  O11 POPEa 276      77.795  92.710  87.125  1.00  0.00           O
ATOM   7225  O12 POPEa 276      75.795  92.930  88.455  1.00  0.00           O
ATOM   7226  C1  POPEa 276      78.765  92.140  86.225  1.00  0.00           C
ATOM   7229  C2  POPEa 276      79.535  93.260  85.475  1.00  0.00           C
ATOM   7231  O21 POPEa 276      78.605  93.860  84.555  1.00  0.00           O
ATOM   7232  C21 POPEa 276      78.585  95.170  84.575  1.00  0.00           C
ATOM   7233  O22 POPEa 276      79.245  95.880  85.325  1.00  0.00           O
ATOM   7234  C22 POPEa 276      77.545  95.660  83.565  1.00  0.00           C
ATOM   7237  C3  POPEa 276      80.755  92.770  84.665  1.00  0.00           C
ATOM   7240  O31 POPEa 276      81.665  93.860  84.365  1.00  0.00           O
ATOM   7241  C31 POPEa 276      81.505  94.440  83.165  1.00  0.00           C
ATOM   7242  O32 POPEa 276      80.775  94.040  82.275  1.00  0.00           O
ATOM   7243  C32 POPEa 276      82.405  95.650  83.065  1.00  0.00           C
ATOM   7246  C23 POPEa 276      78.215  96.100  82.246  1.00  0.00           C
ATOM   7249  C24 POPEa 276      77.215  96.560  81.175  1.00  0.00           C
ATOM   7252  C25 POPEa 276      76.545  95.380  80.465  1.00  0.00           C
ATOM   7255  C26 POPEa 276      75.735  95.810  79.235  1.00  0.00           C
ATOM   7258  C27 POPEa 276      75.285  94.600  78.415  1.00  0.00           C
ATOM   7261  C28 POPEa 276      74.825  94.940  76.985  1.00  0.00           C
ATOM   7264  C29 POPEa 276      73.545  95.730  76.935  1.00  0.00           C
ATOM   7266 0C21 POPEa 276      72.825  95.950  75.825  1.00  0.00           C
ATOM   7268 1C21 POPEa 276      73.155  95.430  74.445  1.00  0.00           C
ATOM   7271 2C21 POPEa 276      71.995  94.640  73.815  1.00  0.00           C
ATOM   7274 3C21 POPEa 276      71.715  93.300  74.515  1.00  0.00           C
ATOM   7277 4C21 POPEa 276      70.455  92.580  74.005  1.00  0.00           C
ATOM   7280 5C21 POPEa 276      70.455  92.340  72.485  1.00  0.00           C
ATOM   7283 6C21 POPEa 276      69.225  91.550  72.005  1.00  0.00           C
ATOM   7286 7C21 POPEa 276      69.205  91.380  70.485  1.00  0.00           C
ATOM   7289 8C21 POPEa 276      67.955  90.670  69.965  1.00  0.00           C
ATOM   7293  C33 POPEa 276      82.155  96.480  81.795  1.00  0.00           C
ATOM   7296  C34 POPEa 276      83.225  97.570  81.645  1.00  0.00           C
ATOM   7299  C35 POPEa 276      82.995  98.460  80.425  1.00  0.00           C
ATOM   7302  C36 POPEa 276      82.885  97.690  79.105  1.00  0.00           C
ATOM   7305  C37 POPEa 276      82.865  98.640  77.906  1.00  0.00           C
ATOM   7308  C38 POPEa 276      82.675  97.910  76.565  1.00  0.00           C
ATOM   7311  C39 POPEa 276      83.025  98.790  75.365  1.00  0.00           C
ATOM   7314 0C31 POPEa 276      82.205 100.080  75.245  1.00  0.00           C
ATOM   7317 1C31 POPEa 276      82.795 101.010  74.175  1.00  0.00           C
ATOM   7320 2C31 POPEa 276      82.005 102.320  74.035  1.00  0.00           C
ATOM   7323 3C31 POPEa 276      82.475 103.180  72.855  1.00  0.00           C
ATOM   7326 4C31 POPEa 276      81.535 104.360  72.595  1.00  0.00           C
ATOM   7329 5C31 POPEa 276      81.895 105.130  71.325  1.00  0.00           C
ATOM   7332 6C31 POPEa 276      80.905 106.240  70.975  1.00  0.00           C
ATOM   7336  NH3 POPEb 277      53.365  78.330  85.225  1.00  0.00           N
ATOM   7340  C12 POPEb 277      53.635  79.480  84.295  1.00  0.00           C
ATOM   7343  C11 POPEb 277      52.395  80.380  84.246  1.00  0.00           C
ATOM   7346  P   POPEb 277      49.855  80.210  83.385  1.00  0.00           P
ATOM   7347  O13 POPEb 277      49.485  79.620  82.095  1.00  0.00           O
ATOM   7348  O14 POPEb 277      48.865  80.110  84.465  1.00  0.00           O
ATOM   7349  O11 POPEb 277      50.205  81.770  83.225  1.00  0.00           O
ATOM   7350  O12 POPEb 277      51.245  79.620  83.896  1.00  0.00           O
ATOM   7351  C1  POPEb 277      49.475  82.530  82.235  1.00  0.00           C
ATOM   7354  C2  POPEb 277      50.305  82.800  80.945  1.00  0.00           C
ATOM   7356  O21 POPEb 277      50.055  81.770  79.995  1.00  0.00           O
ATOM   7357  C21 POPEb 277      50.805  80.700  79.895  1.00  0.00           C
ATOM   7358  O22 POPEb 277      51.815  80.420  80.515  1.00  0.00           O
ATOM   7359  C22 POPEb 277      50.135  79.770  78.875  1.00  0.00           C
ATOM   7362  C3  POPEb 277      51.795  83.100  81.285  1.00  0.00           C
ATOM   7365  O31 POPEb 277      52.725  83.020  80.175  1.00  0.00           O
ATOM   7366  C31 POPEb 277      53.945  83.350  80.595  1.00  0.00           C
ATOM   7367  O32 POPEb 277      54.175  84.140  81.495  1.00  0.00           O
ATOM   7368  C32 POPEb 277      55.035  82.520  79.895  1.00  0.00           C
ATOM   7371  C23 POPEb 277      50.795  79.900  77.485  1.00  0.00           C
ATOM   7374  C24 POPEb 277      50.485  81.240  76.795  1.00  0.00           C
ATOM   7377  C25 POPEb 277      51.745  81.960  76.305  1.00  0.00           C
ATOM   7380  C26 POPEb 277      51.675  82.560  74.895  1.00  0.00           C
ATOM   7383  C27 POPEb 277      53.045  83.110  74.485  1.00  0.00           C
ATOM   7386  C28 POPEb 277      53.025  83.880  73.155  1.00  0.00           C
ATOM   7389  C29 POPEb 277      54.415  84.400  72.845  1.00  0.00           C
ATOM   7391 0C21 POPEb 277      55.085  84.300  71.675  1.00  0.00           C
ATOM   7393 1C21 POPEb 277      54.545  83.690  70.405  1.00  0.00           C
ATOM   7396 2C21 POPEb 277      55.045  82.250  70.185  1.00  0.00           C
ATOM   7399 3C21 POPEb 277      56.495  82.140  69.685  1.00  0.00           C
ATOM   7402 4C21 POPEb 277      56.865  80.700  69.305  1.00  0.00           C
ATOM   7405 5C21 POPEb 277      58.115  80.590  68.415  1.00  0.00           C
ATOM   7408 6C21 POPEb 277      59.435  80.950  69.105  1.00  0.00           C
ATOM   7411 7C21 POPEb 277      60.635  80.800  68.175  1.00  0.00           C
ATOM   7414 8C21 POPEb 277      61.975  81.190  68.805  1.00  0.00           C
ATOM   7418  C33 POPEb 277      54.485  81.520  78.855  1.00  0.00           C
ATOM   7421  C34 POPEb 277      55.535  80.650  78.155  1.00  0.00           C
ATOM   7424  C35 POPEb 277      54.845  79.460  77.475  1.00  0.00           C
ATOM   7427  C36 POPEb 277      55.715  78.660  76.505  1.00  0.00           C
ATOM   7430  C37 POPEb 277      54.995  77.390  76.045  1.00  0.00           C
ATOM   7433  C38 POPEb 277      55.665  76.710  74.845  1.00  0.00           C
ATOM   7436  C39 POPEb 277      57.115  76.250  75.085  1.00  0.00           C
ATOM   7439 0C31 POPEb 277      57.755  75.860  73.745  1.00  0.00           C
ATOM   7442 1C31 POPEb 277      59.245  75.530  73.795  1.00  0.00           C
ATOM   7445 2C31 POPEb 277      59.785  75.170  72.405  1.00  0.00           C
ATOM   7448 3C31 POPEb 277      59.945  76.380  71.475  1.00  0.00           C
ATOM   7451 4C31 POPEb 277      60.155  75.970  70.005  1.00  0.00           C
ATOM   7454 5C31 POPEb 277      60.035  77.160  69.055  1.00  0.00           C
ATOM   7457 6C31 POPEb 277      59.985  76.770  67.585  1.00  0.00           C
ATOM   7461  NH3 POPEc 278      43.485  69.880  48.255  1.00  0.00           N
ATOM   7465  C12 POPEc 278      43.165  69.160  46.975  1.00  0.00           C
ATOM   7468  C11 POPEc 278      41.665  69.180  46.635  1.00  0.00           C
ATOM   7471  P   POPEc 278      39.525  67.770  46.975  1.00  0.00           P
ATOM   7472  O13 POPEc 278      38.725  68.930  46.525  1.00  0.00           O
ATOM   7473  O14 POPEc 278      39.565  66.570  46.095  1.00  0.00           O
ATOM   7474  O11 POPEc 278      38.845  67.230  48.285  1.00  0.00           O
ATOM   7475  O12 POPEc 278      40.965  68.230  47.445  1.00  0.00           O
ATOM   7476  C1  POPEc 278      38.545  68.050  49.405  1.00  0.00           C
ATOM   7479  C2  POPEc 278      39.315  67.560  50.655  1.00  0.00           C
ATOM   7481  O21 POPEc 278      38.605  67.870  51.865  1.00  0.00           O
ATOM   7482  C21 POPEc 278      38.635  69.120  52.295  1.00  0.00           C
ATOM   7483  O22 POPEc 278      38.935  70.110  51.655  1.00  0.00           O
ATOM   7484  C22 POPEc 278      38.275  69.120  53.785  1.00  0.00           C
ATOM   7487  C3  POPEc 278      40.805  68.040  50.625  1.00  0.00           C
ATOM   7490  O31 POPEc 278      41.435  67.860  51.905  1.00  0.00           O
ATOM   7491  C31 POPEc 278      42.635  68.430  51.985  1.00  0.00           C
ATOM   7492  O32 POPEc 278      43.265  68.860  51.025  1.00  0.00           O
ATOM   7493  C32 POPEc 278      43.005  68.570  53.465  1.00  0.00           C
ATOM   7496  C23 POPEc 278      39.455  69.710  54.585  1.00  0.00           C
ATOM   7499  C24 POPEc 278      39.435  69.390  56.085  1.00  0.00           C
ATOM   7502  C25 POPEc 278      38.385  70.200  56.865  1.00  0.00           C
ATOM   7505  C26 POPEc 278      38.615  70.160  58.385  1.00  0.00           C
ATOM   7508  C27 POPEc 278      38.585  68.730  58.965  1.00  0.00           C
ATOM   7511  C28 POPEc 278      38.785  68.680  60.485  1.00  0.00           C
ATOM   7514  C29 POPEc 278      40.175  69.080  60.905  1.00  0.00           C
ATOM   7516 0C21 POPEc 278      40.495  69.880  61.945  1.00  0.00           C
ATOM   7518 1C21 POPEc 278      39.505  70.530  62.885  1.00  0.00           C
ATOM   7521 2C21 POPEc 278      40.085  71.730  63.645  1.00  0.00           C
ATOM   7524 3C21 POPEc 278      39.065  72.390  64.585  1.00  0.00           C
ATOM   7527 4C21 POPEc 278      39.645  73.580  65.375  1.00  0.00           C
ATOM   7530 5C21 POPEc 278      38.625  74.260  66.315  1.00  0.00           C
ATOM   7533 6C21 POPEc 278      38.215  73.390  67.515  1.00  0.00           C
ATOM   7536 7C21 POPEc 278      37.265  74.110  68.485  1.00  0.00           C
ATOM   7539 8C21 POPEc 278      36.865  73.260  69.695  1.00  0.00           C
ATOM   7543  C33 POPEc 278      44.365  67.960  53.905  1.00  0.00           C
ATOM   7546  C34 POPEc 278      44.465  67.820  55.445  1.00  0.00           C
ATOM   7549  C35 POPEc 278      44.145  69.130  56.165  1.00  0.00           C
ATOM   7552  C36 POPEc 278      44.515  69.240  57.655  1.00  0.00           C
ATOM   7555  C37 POPEc 278      44.375  70.700  58.105  1.00  0.00           C
ATOM   7558  C38 POPEc 278      44.635  70.990  59.595  1.00  0.00           C
ATOM   7561  C39 POPEc 278      46.105  70.900  60.035  1.00  0.00           C
ATOM   7564 0C31 POPEc 278      46.475  71.970  61.085  1.00  0.00           C
ATOM   7567 1C31 POPEc 278      46.945  73.290  60.425  1.00  0.00           C
ATOM   7570 2C31 POPEc 278      46.745  74.540  61.295  1.00  0.00           C
ATOM   7573 3C31 POPEc 278      47.125  75.830  60.555  1.00  0.00           C
ATOM   7576 4C31 POPEc 278      46.625  77.100  61.265  1.00  0.00           C
ATOM   7579 5C31 POPEc 278      46.865  78.380  60.455  1.00  0.00           C
ATOM   7582 6C31 POPEc 278      46.305  79.640  61.105  1.00  0.00           C
ATOM   7586  NH3 POPEd 279      26.285 115.700  41.725  1.00  0.00           N
ATOM   7590  C12 POPEd 279      26.085 114.680  40.635  1.00  0.00           C
ATOM   7593  C11 POPEd 279      26.275 113.260  41.195  1.00  0.00           C
ATOM   7596  P   POPEd 279      28.175 113.140  43.055  1.00  0.00           P
ATOM   7597  O13 POPEd 279      29.125 112.020  43.285  1.00  0.00           O
ATOM   7598  O14 POPEd 279      28.645 114.540  43.215  1.00  0.00           O
ATOM   7599  O11 POPEd 279      26.885 112.970  43.925  1.00  0.00           O
ATOM   7600  O12 POPEd 279      27.625 113.040  41.585  1.00  0.00           O
ATOM   7601  C1  POPEd 279      26.445 111.660  44.285  1.00  0.00           C
ATOM   7604  C2  POPEd 279      26.935 111.240  45.695  1.00  0.00           C
ATOM   7606  O21 POPEd 279      25.925 110.380  46.205  1.00  0.00           O
ATOM   7607  C21 POPEd 279      26.315 109.480  47.085  1.00  0.00           C
ATOM   7608  O22 POPEd 279      27.445 109.260  47.475  1.00  0.00           O
ATOM   7609  C22 POPEd 279      25.065 108.720  47.525  1.00  0.00           C
ATOM   7612  C3  POPEd 279      27.115 112.500  46.605  1.00  0.00           C
ATOM   7615  O31 POPEd 279      27.105 112.180  48.015  1.00  0.00           O
ATOM   7616  C31 POPEd 279      26.945 113.250  48.785  1.00  0.00           C
ATOM   7617  O32 POPEd 279      26.835 114.390  48.405  1.00  0.00           O
ATOM   7618  C32 POPEd 279      26.795 112.820  50.245  1.00  0.00           C
ATOM   7621  C23 POPEd 279      25.075 108.480  49.055  1.00  0.00           C
ATOM   7624  C24 POPEd 279      23.955 107.520  49.445  1.00  0.00           C
ATOM   7627  C25 POPEd 279      23.805 107.280  50.955  1.00  0.00           C
ATOM   7630  C26 POPEd 279      25.125 106.980  51.665  1.00  0.00           C
ATOM   7633  C27 POPEd 279      24.945 106.220  52.985  1.00  0.00           C
ATOM   7636  C28 POPEd 279      26.225 106.320  53.845  1.00  0.00           C
ATOM   7639  C29 POPEd 279      26.355 105.240  54.895  1.00  0.00           C
ATOM   7641 0C21 POPEd 279      25.765 105.230  56.105  1.00  0.00           C
ATOM   7643 1C21 POPEd 279      24.825 106.280  56.645  1.00  0.00           C
ATOM   7646 2C21 POPEd 279      24.605 106.140  58.165  1.00  0.00           C
ATOM   7649 3C21 POPEd 279      25.755 106.670  59.035  1.00  0.00           C
ATOM   7652 4C21 POPEd 279      25.515 106.400  60.535  1.00  0.00           C
ATOM   7655 5C21 POPEd 279      26.375 107.240  61.485  1.00  0.00           C
ATOM   7658 6C21 POPEd 279      25.935 108.710  61.555  1.00  0.00           C
ATOM   7661 7C21 POPEd 279      26.605 109.490  62.695  1.00  0.00           C
ATOM   7664 8C21 POPEd 279      26.085 110.920  62.825  1.00  0.00           C
ATOM   7668  C33 POPEd 279      26.295 114.000  51.105  1.00  0.00           C
ATOM   7671  C34 POPEd 279      25.815 113.600  52.505  1.00  0.00           C
ATOM   7674  C35 POPEd 279      26.945 113.290  53.495  1.00  0.00           C
ATOM   7677  C36 POPEd 279      26.415 113.060  54.915  1.00  0.00           C
ATOM   7680  C37 POPEd 279      27.525 112.720  55.925  1.00  0.00           C
ATOM   7683  C38 POPEd 279      27.035 112.840  57.375  1.00  0.00           C
ATOM   7686  C39 POPEd 279      27.955 112.160  58.405  1.00  0.00           C
ATOM   7689 0C31 POPEd 279      29.305 112.850  58.595  1.00  0.00           C
ATOM   7692 1C31 POPEd 279      30.185 112.110  59.605  1.00  0.00           C
ATOM   7695 2C31 POPEd 279      31.625 112.650  59.685  1.00  0.00           C
ATOM   7698 3C31 POPEd 279      31.765 113.850  60.625  1.00  0.00           C
ATOM   7701 4C31 POPEd 279      33.225 114.290  60.805  1.00  0.00           C
ATOM   7704 5C31 POPEd 279      33.395 115.220  62.015  1.00  0.00           C
ATOM   7707 6C31 POPEd 279      34.855 115.580  62.315  1.00  0.00           C
ATOM   7711  NH3 POPEe 280      75.645  71.240  45.395  1.00  0.00           N
ATOM   7715  C12 POPEe 280      76.415  72.440  44.905  1.00  0.00           C
ATOM   7718  C11 POPEe 280      77.275  73.100  46.005  1.00  0.00           C
ATOM   7721  P   POPEe 280      78.975  75.090  46.265  1.00  0.00           P
ATOM   7722  O13 POPEe 280      79.955  75.590  45.275  1.00  0.00           O
ATOM   7723  O14 POPEe 280      78.345  76.100  47.135  1.00  0.00           O
ATOM   7724  O11 POPEe 280      79.615  73.970  47.195  1.00  0.00           O
ATOM   7725  O12 POPEe 280      77.815  74.320  45.505  1.00  0.00           O
ATOM   7726  C1  POPEe 280      80.255  74.360  48.415  1.00  0.00           C
ATOM   7729  C2  POPEe 280      81.575  73.560  48.625  1.00  0.00           C
ATOM   7731  O21 POPEe 280      82.475  74.300  49.495  1.00  0.00           O
ATOM   7732  C21 POPEe 280      82.105  74.340  50.765  1.00  0.00           C
ATOM   7733  O22 POPEe 280      81.135  73.790  51.235  1.00  0.00           O
ATOM   7734  C22 POPEe 280      83.175  75.090  51.595  1.00  0.00           C
ATOM   7737  C3  POPEe 280      82.255  73.290  47.255  1.00  0.00           C
ATOM   7740  O31 POPEe 280      83.405  72.410  47.335  1.00  0.00           O
ATOM   7741  C31 POPEe 280      84.565  73.020  47.165  1.00  0.00           C
ATOM   7742  O32 POPEe 280      84.755  74.220  47.265  1.00  0.00           O
ATOM   7743  C32 POPEe 280      85.625  72.000  46.735  1.00  0.00           C
ATOM   7746  C23 POPEe 280      82.745  75.390  53.045  1.00  0.00           C
ATOM   7749  C24 POPEe 280      83.935  75.490  54.015  1.00  0.00           C
ATOM   7752  C25 POPEe 280      84.505  74.110  54.405  1.00  0.00           C
ATOM   7755  C26 POPEe 280      85.725  74.200  55.315  1.00  0.00           C
ATOM   7758  C27 POPEe 280      86.135  72.860  55.945  1.00  0.00           C
ATOM   7761  C28 POPEe 280      87.325  72.990  56.915  1.00  0.00           C
ATOM   7764  C29 POPEe 280      87.505  71.790  57.815  1.00  0.00           C
ATOM   7766 0C21 POPEe 280      88.525  70.910  57.805  1.00  0.00           C
ATOM   7768 1C21 POPEe 280      89.725  70.880  56.875  1.00  0.00           C
ATOM   7771 2C21 POPEe 280      91.035  71.430  57.485  1.00  0.00           C
ATOM   7774 3C21 POPEe 280      91.555  70.680  58.715  1.00  0.00           C
ATOM   7777 4C21 POPEe 280      91.115  71.310  60.045  1.00  0.00           C
ATOM   7780 5C21 POPEe 280      91.665  70.580  61.285  1.00  0.00           C
ATOM   7783 6C21 POPEe 280      91.245  71.260  62.595  1.00  0.00           C
ATOM   7786 7C21 POPEe 280      91.355  70.350  63.835  1.00  0.00           C
ATOM   7789 8C21 POPEe 280      92.785  69.970  64.215  1.00  0.00           C
ATOM   7793  C33 POPEe 280      87.015  72.640  46.485  1.00  0.00           C
ATOM   7796  C34 POPEe 280      87.885  71.850  45.505  1.00  0.00           C
ATOM   7799  C35 POPEe 280      88.155  70.390  45.885  1.00  0.00           C
ATOM   7802  C36 POPEe 280      89.045  70.190  47.115  1.00  0.00           C
ATOM   7805  C37 POPEe 280      89.475  68.720  47.285  1.00  0.00           C
ATOM   7808  C38 POPEe 280      88.645  67.890  48.275  1.00  0.00           C
ATOM   7811  C39 POPEe 280      88.605  68.430  49.715  1.00  0.00           C
ATOM   7814 0C31 POPEe 280      89.985  68.590  50.385  1.00  0.00           C
ATOM   7817 1C31 POPEe 280      89.885  69.220  51.785  1.00  0.00           C
ATOM   7820 2C31 POPEe 280      91.255  69.480  52.435  1.00  0.00           C
ATOM   7823 3C31 POPEe 280      91.695  68.420  53.465  1.00  0.00           C
ATOM   7826 4C31 POPEe 280      91.905  67.020  52.875  1.00  0.00           C
ATOM   7829 5C31 POPEe 280      92.225  65.960  53.955  1.00  0.00           C
ATOM   7832 6C31 POPEe 280      92.425  64.560  53.375  1.00  0.00           C
ATOM   7836  NH3 POPEf 281      64.275  53.840  46.915  1.00  0.00           N
ATOM   7840  C12 POPEf 281      64.655  53.440  45.525  1.00  0.00           C
ATOM   7843  C11 POPEf 281      65.675  54.420  44.905  1.00  0.00           C
ATOM   7846  P   POPEf 281      68.285  54.020  44.755  1.00  0.00           P
ATOM   7847  O13 POPEf 281      69.415  54.930  45.065  1.00  0.00           O
ATOM   7848  O14 POPEf 281      68.035  53.760  43.325  1.00  0.00           O
ATOM   7849  O11 POPEf 281      68.615  52.590  45.325  1.00  0.00           O
ATOM   7850  O12 POPEf 281      66.955  54.370  45.555  1.00  0.00           O
ATOM   7851  C1  POPEf 281      69.285  52.350  46.575  1.00  0.00           C
ATOM   7854  C2  POPEf 281      68.405  52.500  47.845  1.00  0.00           C
ATOM   7856  O21 POPEf 281      69.205  52.030  48.945  1.00  0.00           O
ATOM   7857  C21 POPEf 281      68.985  52.580  50.125  1.00  0.00           C
ATOM   7858  O22 POPEf 281      68.335  53.590  50.335  1.00  0.00           O
ATOM   7859  C22 POPEf 281      69.595  51.700  51.215  1.00  0.00           C
ATOM   7862  C3  POPEf 281      67.115  51.640  47.725  1.00  0.00           C
ATOM   7865  O31 POPEf 281      66.085  52.080  48.645  1.00  0.00           O
ATOM   7866  C31 POPEf 281      66.115  51.450  49.825  1.00  0.00           C
ATOM   7867  O32 POPEf 281      66.815  50.500  50.105  1.00  0.00           O
ATOM   7868  C32 POPEf 281      65.175  52.180  50.785  1.00  0.00           C
ATOM   7871  C23 POPEf 281      71.125  51.850  51.365  1.00  0.00           C
ATOM   7874  C24 POPEf 281      71.765  50.680  52.135  1.00  0.00           C
ATOM   7877  C25 POPEf 281      71.235  50.470  53.565  1.00  0.00           C
ATOM   7880  C26 POPEf 281      71.845  51.400  54.635  1.00  0.00           C
ATOM   7883  C27 POPEf 281      71.135  51.250  55.985  1.00  0.00           C
ATOM   7886  C28 POPEf 281      71.845  51.970  57.155  1.00  0.00           C
ATOM   7889  C29 POPEf 281      73.025  51.210  57.715  1.00  0.00           C
ATOM   7891 0C21 POPEf 281      73.455  51.230  58.995  1.00  0.00           C
ATOM   7893 1C21 POPEf 281      72.885  52.040  60.135  1.00  0.00           C
ATOM   7896 2C21 POPEf 281      73.735  53.290  60.435  1.00  0.00           C
ATOM   7899 3C21 POPEf 281      75.135  52.970  60.985  1.00  0.00           C
ATOM   7902 4C21 POPEf 281      76.045  54.210  61.105  1.00  0.00           C
ATOM   7905 5C21 POPEf 281      75.685  55.150  62.255  1.00  0.00           C
ATOM   7908 6C21 POPEf 281      76.685  56.310  62.385  1.00  0.00           C
ATOM   7911 7C21 POPEf 281      76.355  57.250  63.555  1.00  0.00           C
ATOM   7914 8C21 POPEf 281      77.375  58.390  63.725  1.00  0.00           C
ATOM   7918  C33 POPEf 281      65.415  51.810  52.275  1.00  0.00           C
ATOM   7921  C34 POPEf 281      65.215  53.000  53.215  1.00  0.00           C
ATOM   7924  C35 POPEf 281      65.765  52.720  54.625  1.00  0.00           C
ATOM   7927  C36 POPEf 281      65.895  53.980  55.475  1.00  0.00           C
ATOM   7930  C37 POPEf 281      66.815  53.790  56.695  1.00  0.00           C
ATOM   7933  C38 POPEf 281      67.945  54.820  56.705  1.00  0.00           C
ATOM   7936  C39 POPEf 281      69.035  54.560  57.765  1.00  0.00           C
ATOM   7939 0C31 POPEf 281      68.585  54.910  59.195  1.00  0.00           C
ATOM   7942 1C31 POPEf 281      69.665  54.570  60.235  1.00  0.00           C
ATOM   7945 2C31 POPEf 281      69.195  54.860  61.665  1.00  0.00           C
ATOM   7948 3C31 POPEf 281      70.145  54.320  62.745  1.00  0.00           C
ATOM   7951 4C31 POPEf 281      71.165  55.350  63.225  1.00  0.00           C
ATOM   7954 5C31 POPEf 281      72.095  54.770  64.315  1.00  0.00           C
ATOM   7957 6C31 POPEf 281      72.985  55.830  64.975  1.00  0.00           C
ATOM   7961  NH3 POPEg 282      34.295  90.610  86.855  1.00  0.00           N
ATOM   7965  C12 POPEg 282      33.435  91.430  85.935  1.00  0.00           C
ATOM   7968  C11 POPEg 282      32.405  92.210  86.735  1.00  0.00           C
ATOM   7971  P   POPEg 282      30.095  91.030  86.795  1.00  0.00           P
ATOM   7972  O13 POPEg 282      29.665  89.640  87.085  1.00  0.00           O
ATOM   7973  O14 POPEg 282      29.205  92.110  87.275  1.00  0.00           O
ATOM   7974  O11 POPEg 282      30.385  91.200  85.255  1.00  0.00           O
ATOM   7975  O12 POPEg 282      31.525  91.300  87.415  1.00  0.00           O
ATOM   7976  C1  POPEg 282      29.275  91.360  84.365  1.00  0.00           C
ATOM   7979  C2  POPEg 282      29.555  90.590  83.045  1.00  0.00           C
ATOM   7981  O21 POPEg 282      30.515  91.260  82.215  1.00  0.00           O
ATOM   7982  C21 POPEg 282      30.105  92.320  81.545  1.00  0.00           C
ATOM   7983  O22 POPEg 282      29.205  93.070  81.845  1.00  0.00           O
ATOM   7984  C22 POPEg 282      30.875  92.320  80.235  1.00  0.00           C
ATOM   7987  C3  POPEg 282      28.245  90.210  82.305  1.00  0.00           C
ATOM   7990  O31 POPEg 282      28.505  89.400  81.145  1.00  0.00           O
ATOM   7991  C31 POPEg 282      28.155  89.910  79.975  1.00  0.00           C
ATOM   7992  O32 POPEg 282      27.915  91.090  79.746  1.00  0.00           O
ATOM   7993  C32 POPEg 282      27.975  88.780  78.955  1.00  0.00           C
ATOM   7996  C23 POPEg 282      30.445  93.390  79.205  1.00  0.00           C
ATOM   7999  C24 POPEg 282      30.705  92.950  77.755  1.00  0.00           C
ATOM   8002  C25 POPEg 282      32.145  92.490  77.475  1.00  0.00           C
ATOM   8005  C26 POPEg 282      32.315  91.880  76.075  1.00  0.00           C
ATOM   8008  C27 POPEg 282      33.365  90.760  76.035  1.00  0.00           C
ATOM   8011  C28 POPEg 282      33.225  89.880  74.785  1.00  0.00           C
ATOM   8014  C29 POPEg 282      34.165  88.710  74.775  1.00  0.00           C
ATOM   8016 0C21 POPEg 282      34.735  88.160  73.675  1.00  0.00           C
ATOM   8018 1C21 POPEg 282      34.495  88.570  72.246  1.00  0.00           C
ATOM   8021 2C21 POPEg 282      34.305  87.360  71.315  1.00  0.00           C
ATOM   8024 3C21 POPEg 282      33.065  86.510  71.615  1.00  0.00           C
ATOM   8027 4C21 POPEg 282      33.035  85.240  70.775  1.00  0.00           C
ATOM   8030 5C21 POPEg 282      31.855  84.320  71.085  1.00  0.00           C
ATOM   8033 6C21 POPEg 282      30.505  84.810  70.545  1.00  0.00           C
ATOM   8036 7C21 POPEg 282      29.345  83.890  70.975  1.00  0.00           C
ATOM   8039 8C21 POPEg 282      28.015  84.240  70.315  1.00  0.00           C
ATOM   8043  C33 POPEg 282      28.475  87.360  79.335  1.00  0.00           C
ATOM   8046  C34 POPEg 282      27.745  86.270  78.535  1.00  0.00           C
ATOM   8049  C35 POPEg 282      28.375  85.780  77.215  1.00  0.00           C
ATOM   8052  C36 POPEg 282      28.905  86.850  76.255  1.00  0.00           C
ATOM   8055  C37 POPEg 282      29.245  86.290  74.865  1.00  0.00           C
ATOM   8058  C38 POPEg 282      30.125  87.210  74.005  1.00  0.00           C
ATOM   8061  C39 POPEg 282      29.435  88.500  73.515  1.00  0.00           C
ATOM   8064 0C31 POPEg 282      30.245  89.190  72.405  1.00  0.00           C
ATOM   8067 1C31 POPEg 282      29.595  90.470  71.865  1.00  0.00           C
ATOM   8070 2C31 POPEg 282      30.415  91.170  70.765  1.00  0.00           C
ATOM   8073 3C31 POPEg 282      30.835  90.270  69.595  1.00  0.00           C
ATOM   8076 4C31 POPEg 282      31.345  91.050  68.375  1.00  0.00           C
ATOM   8079 5C31 POPEg 282      31.905  90.130  67.285  1.00  0.00           C
ATOM   8082 6C31 POPEg 282      32.395  90.860  66.035  1.00  0.00           C
ATOM   8086  NH3 POPEh 283      41.745 122.890  90.645  1.00  0.00           N
ATOM   8090  C12 POPEh 283      41.055 121.560  90.496  1.00  0.00           C
ATOM   8093  C11 POPEh 283      42.095 120.450  90.295  1.00  0.00           C
ATOM   8096  P   POPEh 283      41.295 118.320  88.955  1.00  0.00           P
ATOM   8097  O13 POPEh 283      41.175 119.240  87.825  1.00  0.00           O
ATOM   8098  O14 POPEh 283      42.315 117.260  88.925  1.00  0.00           O
ATOM   8099  O11 POPEh 283      39.905 117.690  89.305  1.00  0.00           O
ATOM   8100  O12 POPEh 283      41.505 119.150  90.286  1.00  0.00           O
ATOM   8101  C1  POPEh 283      39.525 116.320  89.325  1.00  0.00           C
ATOM   8104  C2  POPEh 283      38.835 115.890  88.005  1.00  0.00           C
ATOM   8106  O21 POPEh 283      39.775 115.740  86.935  1.00  0.00           O
ATOM   8107  C21 POPEh 283      40.655 114.770  87.105  1.00  0.00           C
ATOM   8108  O22 POPEh 283      40.625 113.920  87.975  1.00  0.00           O
ATOM   8109  C22 POPEh 283      41.705 114.830  86.005  1.00  0.00           C
ATOM   8112  C3  POPEh 283      37.755 116.930  87.585  1.00  0.00           C
ATOM   8115  O31 POPEh 283      36.995 116.420  86.466  1.00  0.00           O
ATOM   8116  C31 POPEh 283      35.815 117.000  86.275  1.00  0.00           C
ATOM   8117  O32 POPEh 283      35.305 117.820  87.015  1.00  0.00           O
ATOM   8118  C32 POPEh 283      35.185 116.480  84.985  1.00  0.00           C
ATOM   8121  C23 POPEh 283      42.495 113.510  85.885  1.00  0.00           C
ATOM   8124  C24 POPEh 283      43.455 113.490  84.685  1.00  0.00           C
ATOM   8127  C25 POPEh 283      42.715 113.720  83.365  1.00  0.00           C
ATOM   8130  C26 POPEh 283      43.585 113.400  82.135  1.00  0.00           C
ATOM   8133  C27 POPEh 283      42.865 113.690  80.805  1.00  0.00           C
ATOM   8136  C28 POPEh 283      42.295 112.450  80.095  1.00  0.00           C
ATOM   8139  C29 POPEh 283      41.105 111.830  80.775  1.00  0.00           C
ATOM   8141 0C21 POPEh 283      40.065 111.220  80.175  1.00  0.00           C
ATOM   8143 1C21 POPEh 283      39.875 111.020  78.695  1.00  0.00           C
ATOM   8146 2C21 POPEh 283      40.595 109.750  78.195  1.00  0.00           C
ATOM   8149 3C21 POPEh 283      40.555 109.590  76.665  1.00  0.00           C
ATOM   8152 4C21 POPEh 283      39.125 109.480  76.105  1.00  0.00           C
ATOM   8155 5C21 POPEh 283      39.085 109.270  74.585  1.00  0.00           C
ATOM   8158 6C21 POPEh 283      37.645 109.310  74.055  1.00  0.00           C
ATOM   8161 7C21 POPEh 283      37.565 109.280  72.525  1.00  0.00           C
ATOM   8164 8C21 POPEh 283      36.135 109.390  72.005  1.00  0.00           C
ATOM   8168  C33 POPEh 283      35.955 116.960  83.725  1.00  0.00           C
ATOM   8171  C34 POPEh 283      35.185 116.780  82.415  1.00  0.00           C
ATOM   8174  C35 POPEh 283      33.855 117.560  82.395  1.00  0.00           C
ATOM   8177  C36 POPEh 283      33.265 117.730  80.996  1.00  0.00           C
ATOM   8180  C37 POPEh 283      31.775 118.080  81.045  1.00  0.00           C
ATOM   8183  C38 POPEh 283      31.175 118.430  79.675  1.00  0.00           C
ATOM   8186  C39 POPEh 283      31.515 119.840  79.185  1.00  0.00           C
ATOM   8189 0C31 POPEh 283      30.745 120.200  77.906  1.00  0.00           C
ATOM   8192 1C31 POPEh 283      30.855 121.680  77.545  1.00  0.00           C
ATOM   8195 2C31 POPEh 283      30.075 122.040  76.265  1.00  0.00           C
ATOM   8198 3C31 POPEh 283      30.025 123.560  75.996  1.00  0.00           C
ATOM   8201 4C31 POPEh 283      29.165 124.330  77.015  1.00  0.00           C
ATOM   8204 5C31 POPEh 283      29.105 125.820  76.695  1.00  0.00           C
ATOM   8207 6C31 POPEh 283      28.215 126.620  77.655  1.00  0.00           C
ATOM   8211  NH3 POPEi 284     125.065  48.760  45.235  1.00  0.00           N
ATOM   8215  C12 POPEi 284     123.795  48.200  45.825  1.00  0.00           C
ATOM   8218  C11 POPEi 284     122.615  48.310  44.835  1.00  0.00           C
ATOM   8221  P   POPEi 284     122.705  50.790  43.935  1.00  0.00           P
ATOM   8222  O13 POPEi 284     123.945  50.280  43.335  1.00  0.00           O
ATOM   8223  O14 POPEi 284     121.685  51.310  42.995  1.00  0.00           O
ATOM   8224  O11 POPEi 284     123.045  51.860  45.055  1.00  0.00           O
ATOM   8225  O12 POPEi 284     122.065  49.630  44.785  1.00  0.00           O
ATOM   8226  C1  POPEi 284     121.995  52.200  45.975  1.00  0.00           C
ATOM   8229  C2  POPEi 284     122.505  52.710  47.365  1.00  0.00           C
ATOM   8231  O21 POPEi 284     123.075  51.620  48.125  1.00  0.00           O
ATOM   8232  C21 POPEi 284     123.625  51.970  49.285  1.00  0.00           C
ATOM   8233  O22 POPEi 284     124.015  53.090  49.575  1.00  0.00           O
ATOM   8234  C22 POPEi 284     123.585  50.810  50.275  1.00  0.00           C
ATOM   8237  C3  POPEi 284     121.295  53.340  48.115  1.00  0.00           C
ATOM   8240  O31 POPEi 284     121.705  54.340  49.065  1.00  0.00           O
ATOM   8241  C31 POPEi 284     121.025  54.350  50.205  1.00  0.00           C
ATOM   8242  O32 POPEi 284     120.205  53.500  50.545  1.00  0.00           O
ATOM   8243  C32 POPEi 284     121.405  55.560  51.055  1.00  0.00           C
ATOM   8246  C23 POPEi 284     123.805  51.340  51.725  1.00  0.00           C
ATOM   8249  C24 POPEi 284     123.905  50.260  52.805  1.00  0.00           C
ATOM   8252  C25 POPEi 284     122.775  49.240  52.715  1.00  0.00           C
ATOM   8255  C26 POPEi 284     122.635  48.380  53.975  1.00  0.00           C
ATOM   8258  C27 POPEi 284     121.995  47.010  53.705  1.00  0.00           C
ATOM   8261  C28 POPEi 284     121.465  46.330  54.975  1.00  0.00           C
ATOM   8264  C29 POPEi 284     121.105  44.890  54.685  1.00  0.00           C
ATOM   8266 0C21 POPEi 284     121.295  43.850  55.515  1.00  0.00           C
ATOM   8268 1C21 POPEi 284     121.885  43.940  56.905  1.00  0.00           C
ATOM   8271 2C21 POPEi 284     120.845  44.430  57.945  1.00  0.00           C
ATOM   8274 3C21 POPEi 284     119.735  43.410  58.205  1.00  0.00           C
ATOM   8277 4C21 POPEi 284     118.575  43.980  59.035  1.00  0.00           C
ATOM   8280 5C21 POPEi 284     117.405  42.990  59.145  1.00  0.00           C
ATOM   8283 6C21 POPEi 284     117.655  41.840  60.145  1.00  0.00           C
ATOM   8286 7C21 POPEi 284     116.495  40.840  60.165  1.00  0.00           C
ATOM   8289 8C21 POPEi 284     116.665  39.730  61.215  1.00  0.00           C
ATOM   8293  C33 POPEi 284     121.115  55.330  52.555  1.00  0.00           C
ATOM   8296  C34 POPEi 284     121.675  56.420  53.475  1.00  0.00           C
ATOM   8299  C35 POPEi 284     121.345  56.130  54.945  1.00  0.00           C
ATOM   8302  C36 POPEi 284     121.825  57.210  55.935  1.00  0.00           C
ATOM   8305  C37 POPEi 284     121.505  56.810  57.385  1.00  0.00           C
ATOM   8308  C38 POPEi 284     122.015  57.810  58.435  1.00  0.00           C
ATOM   8311  C39 POPEi 284     121.675  57.350  59.865  1.00  0.00           C
ATOM   8314 0C31 POPEi 284     122.295  58.220  60.965  1.00  0.00           C
ATOM   8317 1C31 POPEi 284     121.985  57.690  62.375  1.00  0.00           C
ATOM   8320 2C31 POPEi 284     122.465  58.640  63.475  1.00  0.00           C
ATOM   8323 3C31 POPEi 284     122.005  58.230  64.885  1.00  0.00           C
ATOM   8326 4C31 POPEi 284     122.935  57.240  65.615  1.00  0.00           C
ATOM   8329 5C31 POPEi 284     124.195  57.920  66.165  1.00  0.00           C
ATOM   8332 6C31 POPEi 284     125.005  57.010  67.095  1.00  0.00           C
ATOM   8336  NH3 POPEj 285     114.345   6.230  46.545  1.00  0.00           N
ATOM   8340  C12 POPEj 285     114.685   4.940  45.815  1.00  0.00           C
ATOM   8343  C11 POPEj 285     113.465   4.040  45.535  1.00  0.00           C
ATOM   8346  P   POPEj 285     112.865   1.730  44.445  1.00  0.00           P
ATOM   8347  O13 POPEj 285     111.515   2.100  44.925  1.00  0.00           O
ATOM   8348  O14 POPEj 285     112.915   1.340  43.025  1.00  0.00           O
ATOM   8349  O11 POPEj 285     113.455   0.500  45.245  1.00  0.00           O
ATOM   8350  O12 POPEj 285     113.885   2.910  44.765  1.00  0.00           O
ATOM   8351  C1  POPEj 285     112.935   0.100  46.515  1.00  0.00           C
ATOM   8354  C2  POPEj 285     113.985   0.250  47.645  1.00  0.00           C
ATOM   8356  O21 POPEj 285     113.445  -0.470  48.765  1.00  0.00           O
ATOM   8357  C21 POPEj 285     114.255  -1.340  49.335  1.00  0.00           C
ATOM   8358  O22 POPEj 285     115.485  -1.250  49.275  1.00  0.00           O
ATOM   8359  C22 POPEj 285     113.415  -2.530  49.855  1.00  0.00           C
ATOM   8362  C3  POPEj 285     114.295   1.740  47.975  1.00  0.00           C
ATOM   8365  O31 POPEj 285     115.195   1.920  49.105  1.00  0.00           O
ATOM   8366  C31 POPEj 285     115.185   3.210  49.545  1.00  0.00           C
ATOM   8367  O32 POPEj 285     114.685   4.130  48.925  1.00  0.00           O
ATOM   8368  C32 POPEj 285     115.985   3.350  50.845  1.00  0.00           C
ATOM   8371  C23 POPEj 285     113.495  -2.940  51.355  1.00  0.00           C
ATOM   8374  C24 POPEj 285     112.575  -2.140  52.305  1.00  0.00           C
ATOM   8377  C25 POPEj 285     112.145  -2.890  53.585  1.00  0.00           C
ATOM   8380  C26 POPEj 285     113.285  -3.350  54.515  1.00  0.00           C
ATOM   8383  C27 POPEj 285     112.825  -4.160  55.735  1.00  0.00           C
ATOM   8386  C28 POPEj 285     114.005  -4.530  56.655  1.00  0.00           C
ATOM   8389  C29 POPEj 285     113.625  -5.180  57.965  1.00  0.00           C
ATOM   8391 0C21 POPEj 285     113.145  -4.520  59.045  1.00  0.00           C
ATOM   8393 1C21 POPEj 285     112.875  -3.040  59.115  1.00  0.00           C
ATOM   8396 2C21 POPEj 285     113.715  -2.290  60.165  1.00  0.00           C
ATOM   8399 3C21 POPEj 285     113.265  -2.510  61.615  1.00  0.00           C
ATOM   8402 4C21 POPEj 285     113.815  -1.430  62.565  1.00  0.00           C
ATOM   8405 5C21 POPEj 285     113.365  -1.580  64.025  1.00  0.00           C
ATOM   8408 6C21 POPEj 285     111.835  -1.590  64.205  1.00  0.00           C
ATOM   8411 7C21 POPEj 285     111.405  -1.450  65.665  1.00  0.00           C
ATOM   8414 8C21 POPEj 285     109.885  -1.520  65.835  1.00  0.00           C
ATOM   8418  C33 POPEj 285     115.145   3.730  52.105  1.00  0.00           C
ATOM   8421  C34 POPEj 285     115.995   4.100  53.345  1.00  0.00           C
ATOM   8424  C35 POPEj 285     116.935   3.000  53.885  1.00  0.00           C
ATOM   8427  C36 POPEj 285     117.825   3.500  55.045  1.00  0.00           C
ATOM   8430  C37 POPEj 285     119.115   2.680  55.255  1.00  0.00           C
ATOM   8433  C38 POPEj 285     120.195   3.410  56.075  1.00  0.00           C
ATOM   8436  C39 POPEj 285     121.635   3.010  55.725  1.00  0.00           C
ATOM   8439 0C31 POPEj 285     122.125   1.700  56.355  1.00  0.00           C
ATOM   8442 1C31 POPEj 285     122.495   1.820  57.845  1.00  0.00           C
ATOM   8445 2C31 POPEj 285     123.765   1.040  58.215  1.00  0.00           C
ATOM   8448 3C31 POPEj 285     124.225   1.250  59.665  1.00  0.00           C
ATOM   8451 4C31 POPEj 285     123.335   0.570  60.715  1.00  0.00           C
ATOM   8454 5C31 POPEj 285     123.675   1.000  62.145  1.00  0.00           C
ATOM   8457 6C31 POPEj 285     122.715   0.450  63.205  1.00  0.00           C
ATOM   8461  NH3 POPEk 286      66.865 115.510  92.395  1.00  0.00           N
ATOM   8465  C12 POPEk 286      67.665 116.290  93.405  1.00  0.00           C
ATOM   8468  C11 POPEk 286      68.825 115.410  93.905  1.00  0.00           C
ATOM   8471  P   POPEk 286      70.965 115.740  92.445  1.00  0.00           P
ATOM   8472  O13 POPEk 286      70.675 117.190  92.375  1.00  0.00           O
ATOM   8473  O14 POPEk 286      71.995 115.320  93.405  1.00  0.00           O
ATOM   8474  O11 POPEk 286      71.275 115.140  90.985  1.00  0.00           O
ATOM   8475  O12 POPEk 286      69.605 114.980  92.795  1.00  0.00           O
ATOM   8476  C1  POPEk 286      70.195 115.210  90.045  1.00  0.00           C
ATOM   8479  C2  POPEk 286      70.565 114.590  88.675  1.00  0.00           C
ATOM   8481  O21 POPEk 286      69.345 114.410  87.905  1.00  0.00           O
ATOM   8482  C21 POPEk 286      69.125 115.350  86.985  1.00  0.00           C
ATOM   8483  O22 POPEk 286      69.735 116.400  86.885  1.00  0.00           O
ATOM   8484  C22 POPEk 286      68.015 114.910  86.025  1.00  0.00           C
ATOM   8487  C3  POPEk 286      71.265 113.210  88.826  1.00  0.00           C
ATOM   8490  O31 POPEk 286      71.705 112.700  87.555  1.00  0.00           O
ATOM   8491  C31 POPEk 286      70.795 112.070  86.825  1.00  0.00           C
ATOM   8492  O32 POPEk 286      69.615 111.930  87.135  1.00  0.00           O
ATOM   8493  C32 POPEk 286      71.415 111.670  85.475  1.00  0.00           C
ATOM   8496  C23 POPEk 286      68.445 115.010  84.545  1.00  0.00           C
ATOM   8499  C24 POPEk 286      67.445 114.330  83.595  1.00  0.00           C
ATOM   8502  C25 POPEk 286      67.935 114.280  82.135  1.00  0.00           C
ATOM   8505  C26 POPEk 286      67.435 115.430  81.245  1.00  0.00           C
ATOM   8508  C27 POPEk 286      67.715 115.180  79.755  1.00  0.00           C
ATOM   8511  C28 POPEk 286      66.915 116.090  78.805  1.00  0.00           C
ATOM   8514  C29 POPEk 286      67.495 117.470  78.575  1.00  0.00           C
ATOM   8516 0C21 POPEk 286      67.945 117.950  77.405  1.00  0.00           C
ATOM   8518 1C21 POPEk 286      67.985 117.210  76.095  1.00  0.00           C
ATOM   8521 2C21 POPEk 286      66.735 117.380  75.205  1.00  0.00           C
ATOM   8524 3C21 POPEk 286      66.665 118.700  74.425  1.00  0.00           C
ATOM   8527 4C21 POPEk 286      67.775 118.850  73.365  1.00  0.00           C
ATOM   8530 5C21 POPEk 286      67.365 119.760  72.195  1.00  0.00           C
ATOM   8533 6C21 POPEk 286      68.495 119.990  71.185  1.00  0.00           C
ATOM   8536 7C21 POPEk 286      69.525 121.020  71.675  1.00  0.00           C
ATOM   8539 8C21 POPEk 286      70.595 121.350  70.635  1.00  0.00           C
ATOM   8543  C33 POPEk 286      71.325 110.150  85.165  1.00  0.00           C
ATOM   8546  C34 POPEk 286      72.075 109.710  83.885  1.00  0.00           C
ATOM   8549  C35 POPEk 286      71.335 110.020  82.576  1.00  0.00           C
ATOM   8552  C36 POPEk 286      71.885 109.240  81.365  1.00  0.00           C
ATOM   8555  C37 POPEk 286      71.055 109.450  80.085  1.00  0.00           C
ATOM   8558  C38 POPEk 286      70.915 108.200  79.205  1.00  0.00           C
ATOM   8561  C39 POPEk 286      72.065 107.950  78.215  1.00  0.00           C
ATOM   8564 0C31 POPEk 286      72.125 108.970  77.065  1.00  0.00           C
ATOM   8567 1C31 POPEk 286      72.895 108.440  75.835  1.00  0.00           C
ATOM   8570 2C31 POPEk 286      72.835 109.360  74.605  1.00  0.00           C
ATOM   8573 3C31 POPEk 286      73.635 110.670  74.746  1.00  0.00           C
ATOM   8576 4C31 POPEk 286      73.605 111.510  73.455  1.00  0.00           C
ATOM   8579 5C31 POPEk 286      74.425 112.800  73.565  1.00  0.00           C
ATOM   8582 6C31 POPEk 286      74.545 113.590  72.255  1.00  0.00           C
ATOM   8586  NH3 POPEl 287       9.495 106.080  41.105  1.00  0.00           N
ATOM   8590  C12 POPEl 287       9.445 106.470  42.555  1.00  0.00           C
ATOM   8593  C11 POPEl 287       8.095 106.080  43.165  1.00  0.00           C
ATOM   8596  P   POPEl 287       6.055 106.100  41.525  1.00  0.00           P
ATOM   8597  O13 POPEl 287       6.835 105.710  40.325  1.00  0.00           O
ATOM   8598  O14 POPEl 287       5.295 105.030  42.205  1.00  0.00           O
ATOM   8599  O11 POPEl 287       5.065 107.260  41.135  1.00  0.00           O
ATOM   8600  O12 POPEl 287       7.035 106.790  42.525  1.00  0.00           O
ATOM   8601  C1  POPEl 287       3.965 107.640  41.955  1.00  0.00           C
ATOM   8604  C2  POPEl 287       4.215 108.930  42.785  1.00  0.00           C
ATOM   8606  O21 POPEl 287       4.825 108.540  44.035  1.00  0.00           O
ATOM   8607  C21 POPEl 287       5.695 109.410  44.525  1.00  0.00           C
ATOM   8608  O22 POPEl 287       5.995 110.490  44.045  1.00  0.00           O
ATOM   8609  C22 POPEl 287       6.345 108.810  45.765  1.00  0.00           C
ATOM   8612  C3  POPEl 287       2.885 109.720  43.045  1.00  0.00           C
ATOM   8615  O31 POPEl 287       2.815 110.370  44.335  1.00  0.00           O
ATOM   8616  C31 POPEl 287       2.295 109.770  45.425  1.00  0.00           C
ATOM   8617  O32 POPEl 287       2.185 110.300  46.505  1.00  0.00           O
ATOM   8618  C32 POPEl 287       1.815 108.330  45.195  1.00  0.00           C
ATOM   8621  C23 POPEl 287       5.405 108.730  46.975  1.00  0.00           C
ATOM   8624  C24 POPEl 287       6.195 108.590  48.285  1.00  0.00           C
ATOM   8627  C25 POPEl 287       5.315 108.290  49.505  1.00  0.00           C
ATOM   8630  C26 POPEl 287       6.125 108.230  50.805  1.00  0.00           C
ATOM   8633  C27 POPEl 287       5.305 107.720  51.995  1.00  0.00           C
ATOM   8636  C28 POPEl 287       6.135 107.570  53.285  1.00  0.00           C
ATOM   8639  C29 POPEl 287       5.345 106.870  54.365  1.00  0.00           C
ATOM   8641 0C21 POPEl 287       5.255 107.230  55.655  1.00  0.00           C
ATOM   8643 1C21 POPEl 287       5.945 108.420  56.285  1.00  0.00           C
ATOM   8646 2C21 POPEl 287       5.535 108.640  57.755  1.00  0.00           C
ATOM   8649 3C21 POPEl 287       4.135 109.260  57.905  1.00  0.00           C
ATOM   8652 4C21 POPEl 287       3.565 109.160  59.325  1.00  0.00           C
ATOM   8655 5C21 POPEl 287       4.385 109.880  60.405  1.00  0.00           C
ATOM   8658 6C21 POPEl 287       3.685 109.830  61.775  1.00  0.00           C
ATOM   8661 7C21 POPEl 287       4.525 110.440  62.895  1.00  0.00           C
ATOM   8664 8C21 POPEl 287       3.825 110.400  64.255  1.00  0.00           C
ATOM   8668  C33 POPEl 287       1.245 107.700  46.495  1.00  0.00           C
ATOM   8671  C34 POPEl 287       1.015 106.200  46.335  1.00  0.00           C
ATOM   8674  C35 POPEl 287       0.335 105.570  47.555  1.00  0.00           C
ATOM   8677  C36 POPEl 287      -1.195 105.710  47.535  1.00  0.00           C
ATOM   8680  C37 POPEl 287      -1.835 105.330  48.885  1.00  0.00           C
ATOM   8683  C38 POPEl 287      -3.345 105.160  48.775  1.00  0.00           C
ATOM   8686  C39 POPEl 287      -4.035 104.880  50.125  1.00  0.00           C
ATOM   8689 0C31 POPEl 287      -4.355 106.140  50.925  1.00  0.00           C
ATOM   8692 1C31 POPEl 287      -5.285 105.840  52.115  1.00  0.00           C
ATOM   8695 2C31 POPEl 287      -5.645 107.110  52.885  1.00  0.00           C
ATOM   8698 3C31 POPEl 287      -6.685 106.900  53.995  1.00  0.00           C
ATOM   8701 4C31 POPEl 287      -6.895 108.140  54.865  1.00  0.00           C
ATOM   8704 5C31 POPEl 287      -8.025 107.980  55.895  1.00  0.00           C
ATOM   8707 6C31 POPEl 287      -8.225 109.220  56.765  1.00  0.00           C
ATOM   8711  NH3 POPEm 288     130.645  92.050  85.015  1.00  0.00           N
ATOM   8715  C12 POPEm 288     131.165  91.400  86.265  1.00  0.00           C
ATOM   8718  C11 POPEm 288     131.125  89.870  86.185  1.00  0.00           C
ATOM   8721  P   POPEm 288     132.065  87.790  87.485  1.00  0.00           P
ATOM   8722  O13 POPEm 288     133.255  87.560  86.635  1.00  0.00           O
ATOM   8723  O14 POPEm 288     132.195  87.520  88.935  1.00  0.00           O
ATOM   8724  O11 POPEm 288     130.755  87.110  86.915  1.00  0.00           O
ATOM   8725  O12 POPEm 288     131.695  89.330  87.375  1.00  0.00           O
ATOM   8726  C1  POPEm 288     130.735  85.740  86.505  1.00  0.00           C
ATOM   8729  C2  POPEm 288     130.675  85.630  84.965  1.00  0.00           C
ATOM   8731  O21 POPEm 288     132.005  85.840  84.505  1.00  0.00           O
ATOM   8732  C21 POPEm 288     132.585  85.220  83.475  1.00  0.00           C
ATOM   8733  O22 POPEm 288     133.745  85.410  83.155  1.00  0.00           O
ATOM   8734  C22 POPEm 288     131.665  84.280  82.685  1.00  0.00           C
ATOM   8737  C3  POPEm 288     129.675  86.700  84.395  1.00  0.00           C
ATOM   8740  O31 POPEm 288     129.425  86.580  82.975  1.00  0.00           O
ATOM   8741  C31 POPEm 288     129.655  87.690  82.246  1.00  0.00           C
ATOM   8742  O32 POPEm 288     130.025  88.760  82.695  1.00  0.00           O
ATOM   8743  C32 POPEm 288     129.525  87.300  80.755  1.00  0.00           C
ATOM   8746  C23 POPEm 288     132.185  84.080  81.245  1.00  0.00           C
ATOM   8749  C24 POPEm 288     131.205  83.250  80.415  1.00  0.00           C
ATOM   8752  C25 POPEm 288     131.635  83.110  78.955  1.00  0.00           C
ATOM   8755  C26 POPEm 288     131.085  84.200  78.015  1.00  0.00           C
ATOM   8758  C27 POPEm 288     131.355  83.830  76.545  1.00  0.00           C
ATOM   8761  C28 POPEm 288     130.485  84.590  75.535  1.00  0.00           C
ATOM   8764  C29 POPEm 288     130.815  86.060  75.425  1.00  0.00           C
ATOM   8766 0C21 POPEm 288     131.265  86.700  74.325  1.00  0.00           C
ATOM   8768 1C21 POPEm 288     131.515  86.080  72.975  1.00  0.00           C
ATOM   8771 2C21 POPEm 288     131.265  87.040  71.795  1.00  0.00           C
ATOM   8774 3C21 POPEm 288     129.785  87.400  71.586  1.00  0.00           C
ATOM   8777 4C21 POPEm 288     129.385  88.740  72.235  1.00  0.00           C
ATOM   8780 5C21 POPEm 288     127.905  89.060  72.005  1.00  0.00           C
ATOM   8783 6C21 POPEm 288     127.485  90.420  72.575  1.00  0.00           C
ATOM   8786 7C21 POPEm 288     125.965  90.660  72.585  1.00  0.00           C
ATOM   8789 8C21 POPEm 288     125.295  90.520  71.215  1.00  0.00           C
ATOM   8793  C33 POPEm 288     128.485  88.090  79.905  1.00  0.00           C
ATOM   8796  C34 POPEm 288     127.015  87.610  80.025  1.00  0.00           C
ATOM   8799  C35 POPEm 288     126.635  86.270  79.365  1.00  0.00           C
ATOM   8802  C36 POPEm 288     126.975  86.180  77.875  1.00  0.00           C
ATOM   8805  C37 POPEm 288     126.145  85.130  77.105  1.00  0.00           C
ATOM   8808  C38 POPEm 288     126.535  85.060  75.625  1.00  0.00           C
ATOM   8811  C39 POPEm 288     125.375  85.280  74.645  1.00  0.00           C
ATOM   8814 0C31 POPEm 288     125.875  85.500  73.215  1.00  0.00           C
ATOM   8817 1C31 POPEm 288     124.775  85.860  72.205  1.00  0.00           C
ATOM   8820 2C31 POPEm 288     125.375  86.210  70.835  1.00  0.00           C
ATOM   8823 3C31 POPEm 288     124.355  86.790  69.855  1.00  0.00           C
ATOM   8826 4C31 POPEm 288     125.035  87.330  68.585  1.00  0.00           C
ATOM   8829 5C31 POPEm 288     124.065  88.090  67.675  1.00  0.00           C
ATOM   8832 6C31 POPEm 288     124.755  88.690  66.445  1.00  0.00           C
ATOM   8836  NH3 POPEn 289      23.995  62.920  42.365  1.00  0.00           N
ATOM   8840  C12 POPEn 289      24.295  62.750  40.915  1.00  0.00           C
ATOM   8843  C11 POPEn 289      25.715  62.170  40.775  1.00  0.00           C
ATOM   8846  P   POPEn 289      27.275  64.230  41.265  1.00  0.00           P
ATOM   8847  O13 POPEn 289      26.215  65.260  41.275  1.00  0.00           O
ATOM   8848  O14 POPEn 289      28.025  64.090  39.995  1.00  0.00           O
ATOM   8849  O11 POPEn 289      28.275  64.490  42.475  1.00  0.00           O
ATOM   8850  O12 POPEn 289      26.635  62.840  41.655  1.00  0.00           O
ATOM   8851  C1  POPEn 289      28.975  63.410  43.105  1.00  0.00           C
ATOM   8854  C2  POPEn 289      28.145  62.770  44.255  1.00  0.00           C
ATOM   8856  O21 POPEn 289      28.135  63.590  45.425  1.00  0.00           O
ATOM   8857  C21 POPEn 289      29.145  63.560  46.275  1.00  0.00           C
ATOM   8858  O22 POPEn 289      30.265  63.130  46.065  1.00  0.00           O
ATOM   8859  C22 POPEn 289      28.645  64.070  47.625  1.00  0.00           C
ATOM   8862  C3  POPEn 289      28.525  61.290  44.525  1.00  0.00           C
ATOM   8865  O31 POPEn 289      27.815  60.750  45.665  1.00  0.00           O
ATOM   8866  C31 POPEn 289      26.605  60.260  45.395  1.00  0.00           C
ATOM   8867  O32 POPEn 289      25.995  60.360  44.345  1.00  0.00           O
ATOM   8868  C32 POPEn 289      26.125  59.490  46.615  1.00  0.00           C
ATOM   8871  C23 POPEn 289      29.725  64.810  48.435  1.00  0.00           C
ATOM   8874  C24 POPEn 289      29.215  65.340  49.785  1.00  0.00           C
ATOM   8877  C25 POPEn 289      28.685  64.240  50.715  1.00  0.00           C
ATOM   8880  C26 POPEn 289      28.315  64.760  52.105  1.00  0.00           C
ATOM   8883  C27 POPEn 289      28.025  63.600  53.075  1.00  0.00           C
ATOM   8886  C28 POPEn 289      27.675  64.080  54.495  1.00  0.00           C
ATOM   8889  C29 POPEn 289      27.555  62.910  55.435  1.00  0.00           C
ATOM   8891 0C21 POPEn 289      27.855  62.910  56.745  1.00  0.00           C
ATOM   8893 1C21 POPEn 289      28.295  64.100  57.575  1.00  0.00           C
ATOM   8896 2C21 POPEn 289      27.655  64.050  58.965  1.00  0.00           C
ATOM   8899 3C21 POPEn 289      27.945  65.290  59.825  1.00  0.00           C
ATOM   8902 4C21 POPEn 289      27.365  65.140  61.245  1.00  0.00           C
ATOM   8905 5C21 POPEn 289      27.325  66.440  62.055  1.00  0.00           C
ATOM   8908 6C21 POPEn 289      28.695  67.090  62.285  1.00  0.00           C
ATOM   8911 7C21 POPEn 289      28.625  68.290  63.245  1.00  0.00           C
ATOM   8914 8C21 POPEn 289      29.985  68.920  63.525  1.00  0.00           C
ATOM   8918  C33 POPEn 289      25.435  60.400  47.655  1.00  0.00           C
ATOM   8921  C34 POPEn 289      24.645  59.560  48.665  1.00  0.00           C
ATOM   8924  C35 POPEn 289      23.965  60.390  49.745  1.00  0.00           C
ATOM   8927  C36 POPEn 289      24.845  60.680  50.975  1.00  0.00           C
ATOM   8930  C37 POPEn 289      24.135  60.330  52.295  1.00  0.00           C
ATOM   8933  C38 POPEn 289      25.065  60.340  53.515  1.00  0.00           C
ATOM   8936  C39 POPEn 289      24.395  59.780  54.785  1.00  0.00           C
ATOM   8939 0C31 POPEn 289      25.405  59.410  55.885  1.00  0.00           C
ATOM   8942 1C31 POPEn 289      24.725  58.750  57.095  1.00  0.00           C
ATOM   8945 2C31 POPEn 289      25.685  58.360  58.235  1.00  0.00           C
ATOM   8948 3C31 POPEn 289      26.505  57.080  57.965  1.00  0.00           C
ATOM   8951 4C31 POPEn 289      27.375  56.680  59.165  1.00  0.00           C
ATOM   8954 5C31 POPEn 289      28.275  55.460  58.885  1.00  0.00           C
ATOM   8957 6C31 POPEn 289      29.295  55.210  59.995  1.00  0.00           C
ATOM   8961  NH3 POPEo 290      26.985  23.870  45.985  1.00  0.00           N
ATOM   8965  C12 POPEo 290      26.565  22.440  45.755  1.00  0.00           C
ATOM   8968  C11 POPEo 290      25.835  22.260  44.405  1.00  0.00           C
ATOM   8971  P   POPEo 290      23.235  22.660  44.745  1.00  0.00           P
ATOM   8972  O13 POPEo 290      22.505  23.910  45.015  1.00  0.00           O
ATOM   8973  O14 POPEo 290      22.645  21.770  43.725  1.00  0.00           O
ATOM   8974  O11 POPEo 290      23.525  21.880  46.075  1.00  0.00           O
ATOM   8975  O12 POPEo 290      24.685  23.090  44.275  1.00  0.00           O
ATOM   8976  C1  POPEo 290      22.585  21.870  47.155  1.00  0.00           C
ATOM   8979  C2  POPEo 290      22.935  22.890  48.295  1.00  0.00           C
ATOM   8981  O21 POPEo 290      22.965  22.250  49.585  1.00  0.00           O
ATOM   8982  C21 POPEo 290      21.825  21.720  49.995  1.00  0.00           C
ATOM   8983  O22 POPEo 290      20.775  21.670  49.395  1.00  0.00           O
ATOM   8984  C22 POPEo 290      22.025  21.150  51.395  1.00  0.00           C
ATOM   8987  C3  POPEo 290      22.035  24.180  48.295  1.00  0.00           C
ATOM   8990  O31 POPEo 290      22.605  25.260  49.085  1.00  0.00           O
ATOM   8991  C31 POPEo 290      22.165  25.310  50.355  1.00  0.00           C
ATOM   8992  O32 POPEo 290      21.425  24.510  50.875  1.00  0.00           O
ATOM   8993  C32 POPEo 290      22.745  26.540  51.045  1.00  0.00           C
ATOM   8996  C23 POPEo 290      20.655  21.040  52.115  1.00  0.00           C
ATOM   8999  C24 POPEo 290      20.655  20.070  53.285  1.00  0.00           C
ATOM   9002  C25 POPEo 290      21.555  20.520  54.435  1.00  0.00           C
ATOM   9005  C26 POPEo 290      21.215  19.780  55.735  1.00  0.00           C
ATOM   9008  C27 POPEo 290      22.115  20.230  56.885  1.00  0.00           C
ATOM   9011  C28 POPEo 290      21.795  19.500  58.195  1.00  0.00           C
ATOM   9014  C29 POPEo 290      22.815  19.840  59.255  1.00  0.00           C
ATOM   9016 0C21 POPEo 290      22.565  20.240  60.505  1.00  0.00           C
ATOM   9018 1C21 POPEo 290      21.205  20.410  61.155  1.00  0.00           C
ATOM   9021 2C21 POPEo 290      21.365  21.040  62.545  1.00  0.00           C
ATOM   9024 3C21 POPEo 290      20.035  21.150  63.315  1.00  0.00           C
ATOM   9027 4C21 POPEo 290      20.255  21.640  64.755  1.00  0.00           C
ATOM   9030 5C21 POPEo 290      18.965  21.860  65.555  1.00  0.00           C
ATOM   9033 6C21 POPEo 290      18.085  20.600  65.705  1.00  0.00           C
ATOM   9036 7C21 POPEo 290      16.885  20.840  66.635  1.00  0.00           C
ATOM   9039 8C21 POPEo 290      15.905  19.670  66.675  1.00  0.00           C
ATOM   9043  C33 POPEo 290      23.725  26.090  52.145  1.00  0.00           C
ATOM   9046  C34 POPEo 290      24.315  27.240  52.965  1.00  0.00           C
ATOM   9049  C35 POPEo 290      23.275  27.920  53.865  1.00  0.00           C
ATOM   9052  C36 POPEo 290      23.895  28.970  54.785  1.00  0.00           C
ATOM   9055  C37 POPEo 290      22.835  29.890  55.415  1.00  0.00           C
ATOM   9058  C38 POPEo 290      23.465  31.100  56.125  1.00  0.00           C
ATOM   9061  C39 POPEo 290      22.455  32.220  56.395  1.00  0.00           C
ATOM   9064 0C31 POPEo 290      21.535  31.980  57.595  1.00  0.00           C
ATOM   9067 1C31 POPEo 290      20.465  33.080  57.715  1.00  0.00           C
ATOM   9070 2C31 POPEo 290      20.095  33.460  59.165  1.00  0.00           C
ATOM   9073 3C31 POPEo 290      21.215  34.230  59.895  1.00  0.00           C
ATOM   9076 4C31 POPEo 290      20.715  34.980  61.135  1.00  0.00           C
ATOM   9079 5C31 POPEo 290      21.845  35.770  61.825  1.00  0.00           C
ATOM   9082 6C31 POPEo 290      21.345  36.650  62.975  1.00  0.00           C
ATOM   9086  NH3 POPEp 291      98.895  87.850  43.685  1.00  0.00           N
ATOM   9090  C12 POPEp 291      97.915  88.250  44.745  1.00  0.00           C
ATOM   9093  C11 POPEp 291      97.515  89.720  44.545  1.00  0.00           C
ATOM   9096  P   POPEp 291      96.695  91.400  42.785  1.00  0.00           P
ATOM   9097  O13 POPEp 291      96.955  91.620  41.335  1.00  0.00           O
ATOM   9098  O14 POPEp 291      95.275  91.460  43.235  1.00  0.00           O
ATOM   9099  O11 POPEp 291      97.645  92.370  43.565  1.00  0.00           O
ATOM   9100  O12 POPEp 291      97.245  89.980  43.165  1.00  0.00           O
ATOM   9101  C1  POPEp 291      97.355  93.090  44.755  1.00  0.00           C
ATOM   9104  C2  POPEp 291      98.675  93.300  45.535  1.00  0.00           C
ATOM   9106  O21 POPEp 291      98.445  94.010  46.755  1.00  0.00           O
ATOM   9107  C21 POPEp 291      98.035  93.280  47.755  1.00  0.00           C
ATOM   9108  O22 POPEp 291      97.715  92.110  47.735  1.00  0.00           O
ATOM   9109  C22 POPEp 291      98.035  94.170  48.995  1.00  0.00           C
ATOM   9112  C3  POPEp 291      99.735  94.110  44.735  1.00  0.00           C
ATOM   9115  O31 POPEp 291     100.975  94.200  45.475  1.00  0.00           O
ATOM   9116  C31 POPEp 291     101.075  95.200  46.335  1.00  0.00           C
ATOM   9117  O32 POPEp 291     100.445  96.240  46.315  1.00  0.00           O
ATOM   9118  C32 POPEp 291     102.125  94.860  47.395  1.00  0.00           C
ATOM   9121  C23 POPEp 291      98.515  93.430  50.265  1.00  0.00           C
ATOM   9124  C24 POPEp 291      98.285  94.280  51.525  1.00  0.00           C
ATOM   9127  C25 POPEp 291      99.125  95.560  51.555  1.00  0.00           C
ATOM   9130  C26 POPEp 291      98.875  96.390  52.825  1.00  0.00           C
ATOM   9133  C27 POPEp 291      99.985  97.430  53.035  1.00  0.00           C
ATOM   9136  C28 POPEp 291      99.695  98.440  54.155  1.00  0.00           C
ATOM   9139  C29 POPEp 291     100.845  99.410  54.275  1.00  0.00           C
ATOM   9141 0C21 POPEp 291     100.805 100.700  54.635  1.00  0.00           C
ATOM   9143 1C21 POPEp 291      99.585 101.490  55.045  1.00  0.00           C
ATOM   9146 2C21 POPEp 291      99.515 102.900  54.415  1.00  0.00           C
ATOM   9149 3C21 POPEp 291     100.755 103.760  54.675  1.00  0.00           C
ATOM   9152 4C21 POPEp 291     100.515 105.280  54.635  1.00  0.00           C
ATOM   9155 5C21 POPEp 291      99.835 105.800  53.365  1.00  0.00           C
ATOM   9158 6C21 POPEp 291     100.605 105.530  52.065  1.00  0.00           C
ATOM   9161 7C21 POPEp 291      99.895 106.130  50.845  1.00  0.00           C
ATOM   9164 8C21 POPEp 291     100.585 105.820  49.515  1.00  0.00           C
ATOM   9168  C33 POPEp 291     102.745  93.450  47.235  1.00  0.00           C
ATOM   9171  C34 POPEp 291     103.725  93.100  48.345  1.00  0.00           C
ATOM   9174  C35 POPEp 291     103.025  92.630  49.625  1.00  0.00           C
ATOM   9177  C36 POPEp 291     102.905  93.670  50.745  1.00  0.00           C
ATOM   9180  C37 POPEp 291     102.265  93.060  52.005  1.00  0.00           C
ATOM   9183  C38 POPEp 291     102.225  93.980  53.225  1.00  0.00           C
ATOM   9186  C39 POPEp 291     101.505  93.300  54.395  1.00  0.00           C
ATOM   9189 0C31 POPEp 291     101.405  94.180  55.645  1.00  0.00           C
ATOM   9192 1C31 POPEp 291     100.775  93.430  56.825  1.00  0.00           C
ATOM   9195 2C31 POPEp 291     100.795  94.280  58.105  1.00  0.00           C
ATOM   9198 3C31 POPEp 291     100.125  93.600  59.315  1.00  0.00           C
ATOM   9201 4C31 POPEp 291     100.915  92.390  59.855  1.00  0.00           C
ATOM   9204 5C31 POPEp 291     100.335  91.870  61.175  1.00  0.00           C
ATOM   9207 6C31 POPEp 291     101.135  90.700  61.765  1.00  0.00           C
ATOM   9211  NH3 POPEq 292      86.015  45.040  44.095  1.00  0.00           N
ATOM   9215  C12 POPEq 292      84.895  44.090  43.715  1.00  0.00           C
ATOM   9218  C11 POPEq 292      83.565  44.820  43.445  1.00  0.00           C
ATOM   9221  P   POPEq 292      81.355  43.330  43.535  1.00  0.00           P
ATOM   9222  O13 POPEq 292      80.415  44.440  43.795  1.00  0.00           O
ATOM   9223  O14 POPEq 292      80.885  42.210  42.705  1.00  0.00           O
ATOM   9224  O11 POPEq 292      81.955  42.800  44.895  1.00  0.00           O
ATOM   9225  O12 POPEq 292      82.645  43.930  42.845  1.00  0.00           O
ATOM   9226  C1  POPEq 292      81.105  42.150  45.845  1.00  0.00           C
ATOM   9229  C2  POPEq 292      81.895  41.540  47.045  1.00  0.00           C
ATOM   9231  O21 POPEq 292      80.965  41.300  48.125  1.00  0.00           O
ATOM   9232  C21 POPEq 292      81.195  40.240  48.885  1.00  0.00           C
ATOM   9233  O22 POPEq 292      82.025  39.380  48.685  1.00  0.00           O
ATOM   9234  C22 POPEq 292      80.285  40.300  50.115  1.00  0.00           C
ATOM   9237  C3  POPEq 292      83.035  42.510  47.525  1.00  0.00           C
ATOM   9240  O31 POPEq 292      83.085  42.750  48.945  1.00  0.00           O
ATOM   9241  C31 POPEq 292      83.915  42.190  49.825  1.00  0.00           C
ATOM   9242  O32 POPEq 292      84.065  42.620  50.965  1.00  0.00           O
ATOM   9243  C32 POPEq 292      84.705  41.000  49.295  1.00  0.00           C
ATOM   9246  C23 POPEq 292      81.125  40.420  51.395  1.00  0.00           C
ATOM   9249  C24 POPEq 292      80.305  40.720  52.655  1.00  0.00           C
ATOM   9252  C25 POPEq 292      81.265  41.120  53.785  1.00  0.00           C
ATOM   9255  C26 POPEq 292      80.595  41.340  55.145  1.00  0.00           C
ATOM   9258  C27 POPEq 292      81.615  41.890  56.155  1.00  0.00           C
ATOM   9261  C28 POPEq 292      81.095  41.950  57.595  1.00  0.00           C
ATOM   9264  C29 POPEq 292      81.115  40.580  58.245  1.00  0.00           C
ATOM   9266 0C21 POPEq 292      81.455  40.300  59.515  1.00  0.00           C
ATOM   9268 1C21 POPEq 292      81.835  41.270  60.615  1.00  0.00           C
ATOM   9271 2C21 POPEq 292      80.765  41.290  61.735  1.00  0.00           C
ATOM   9274 3C21 POPEq 292      80.585  39.940  62.445  1.00  0.00           C
ATOM   9277 4C21 POPEq 292      79.405  39.910  63.425  1.00  0.00           C
ATOM   9280 5C21 POPEq 292      79.205  38.550  64.115  1.00  0.00           C
ATOM   9283 6C21 POPEq 292      79.025  37.400  63.125  1.00  0.00           C
ATOM   9286 7C21 POPEq 292      78.675  36.060  63.775  1.00  0.00           C
ATOM   9289 8C21 POPEq 292      78.515  34.940  62.745  1.00  0.00           C
ATOM   9293  C33 POPEq 292      85.005  39.960  50.415  1.00  0.00           C
ATOM   9296  C34 POPEq 292      86.505  39.690  50.595  1.00  0.00           C
ATOM   9299  C35 POPEq 292      87.225  40.690  51.515  1.00  0.00           C
ATOM   9302  C36 POPEq 292      86.895  40.450  52.995  1.00  0.00           C
ATOM   9305  C37 POPEq 292      87.855  41.150  53.975  1.00  0.00           C
ATOM   9308  C38 POPEq 292      87.635  40.710  55.435  1.00  0.00           C
ATOM   9311  C39 POPEq 292      88.705  41.220  56.395  1.00  0.00           C
ATOM   9314 0C31 POPEq 292      88.385  42.610  56.965  1.00  0.00           C
ATOM   9317 1C31 POPEq 292      89.575  43.200  57.755  1.00  0.00           C
ATOM   9320 2C31 POPEq 292      89.215  44.410  58.615  1.00  0.00           C
ATOM   9323 3C31 POPEq 292      88.655  44.020  59.995  1.00  0.00           C
ATOM   9326 4C31 POPEq 292      88.575  45.210  60.965  1.00  0.00           C
ATOM   9329 5C31 POPEq 292      88.285  44.800  62.415  1.00  0.00           C
ATOM   9332 6C31 POPEq 292      88.485  45.920  63.425  1.00  0.00           C
ATOM   9336  NH3 POPEr 293      68.675  36.940  47.745  1.00  0.00           N
ATOM   9340  C12 POPEr 293      68.545  35.690  46.925  1.00  0.00           C
ATOM   9343  C11 POPEr 293      69.685  35.610  45.905  1.00  0.00           C
ATOM   9346  P   POPEr 293      72.285  35.450  45.835  1.00  0.00           P
ATOM   9347  O13 POPEr 293      71.995  35.420  44.375  1.00  0.00           O
ATOM   9348  O14 POPEr 293      73.405  36.360  46.185  1.00  0.00           O
ATOM   9349  O11 POPEr 293      72.595  34.020  46.405  1.00  0.00           O
ATOM   9350  O12 POPEr 293      70.935  35.890  46.535  1.00  0.00           O
ATOM   9351  C1  POPEr 293      71.775  33.220  47.245  1.00  0.00           C
ATOM   9354  C2  POPEr 293      71.865  33.510  48.785  1.00  0.00           C
ATOM   9356  O21 POPEr 293      70.805  34.430  49.085  1.00  0.00           O
ATOM   9357  C21 POPEr 293      70.255  34.660  50.275  1.00  0.00           C
ATOM   9358  O22 POPEr 293      69.385  35.520  50.405  1.00  0.00           O
ATOM   9359  C22 POPEr 293      70.675  33.720  51.425  1.00  0.00           C
ATOM   9362  C3  POPEr 293      73.275  34.000  49.255  1.00  0.00           C
ATOM   9365  O31 POPEr 293      73.215  35.270  49.935  1.00  0.00           O
ATOM   9366  C31 POPEr 293      73.525  35.510  51.215  1.00  0.00           C
ATOM   9367  O32 POPEr 293      73.155  36.500  51.805  1.00  0.00           O
ATOM   9368  C32 POPEr 293      74.355  34.440  51.905  1.00  0.00           C
ATOM   9371  C23 POPEr 293      70.225  34.240  52.825  1.00  0.00           C
ATOM   9374  C24 POPEr 293      70.555  33.350  54.055  1.00  0.00           C
ATOM   9377  C25 POPEr 293      69.695  33.760  55.275  1.00  0.00           C
ATOM   9380  C26 POPEr 293      70.015  33.030  56.605  1.00  0.00           C
ATOM   9383  C27 POPEr 293      69.205  33.590  57.795  1.00  0.00           C
ATOM   9386  C28 POPEr 293      69.685  33.160  59.205  1.00  0.00           C
ATOM   9389  C29 POPEr 293      69.325  31.750  59.625  1.00  0.00           C
ATOM   9391 0C21 POPEr 293      69.445  31.230  60.865  1.00  0.00           C
ATOM   9393 1C21 POPEr 293      69.995  31.940  62.075  1.00  0.00           C
ATOM   9396 2C21 POPEr 293      69.075  31.960  63.315  1.00  0.00           C
ATOM   9399 3C21 POPEr 293      69.385  30.880  64.355  1.00  0.00           C
ATOM   9402 4C21 POPEr 293      68.485  31.020  65.595  1.00  0.00           C
ATOM   9405 5C21 POPEr 293      68.875  30.130  66.795  1.00  0.00           C
ATOM   9408 6C21 POPEr 293      70.045  30.670  67.625  1.00  0.00           C
ATOM   9411 7C21 POPEr 293      70.175  29.950  68.975  1.00  0.00           C
ATOM   9414 8C21 POPEr 293      71.355  30.420  69.835  1.00  0.00           C
ATOM   9418  C33 POPEr 293      74.575  34.890  53.365  1.00  0.00           C
ATOM   9421  C34 POPEr 293      75.355  33.900  54.215  1.00  0.00           C
ATOM   9424  C35 POPEr 293      75.375  34.370  55.675  1.00  0.00           C
ATOM   9427  C36 POPEr 293      76.295  33.550  56.575  1.00  0.00           C
ATOM   9430  C37 POPEr 293      76.305  34.060  58.015  1.00  0.00           C
ATOM   9433  C38 POPEr 293      77.295  33.330  58.935  1.00  0.00           C
ATOM   9436  C39 POPEr 293      76.985  31.830  59.085  1.00  0.00           C
ATOM   9439 0C31 POPEr 293      77.805  30.920  58.175  1.00  0.00           C
ATOM   9442 1C31 POPEr 293      77.185  29.520  58.055  1.00  0.00           C
ATOM   9445 2C31 POPEr 293      78.065  28.550  57.255  1.00  0.00           C
ATOM   9448 3C31 POPEr 293      77.375  27.210  56.985  1.00  0.00           C
ATOM   9451 4C31 POPEr 293      77.115  26.410  58.265  1.00  0.00           C
ATOM   9454 5C31 POPEr 293      76.525  25.030  57.995  1.00  0.00           C
ATOM   9457 6C31 POPEr 293      76.215  24.230  59.265  1.00  0.00           C
ATOM   9461  NH3 POPEs 294      77.075  87.880  87.265  1.00  0.00           N
ATOM   9465  C12 POPEs 294      77.855  87.230  88.385  1.00  0.00           C
ATOM   9468  C11 POPEs 294      77.505  85.750  88.525  1.00  0.00           C
ATOM   9471  P   POPEs 294      75.385  84.550  87.635  1.00  0.00           P
ATOM   9472  O13 POPEs 294      76.065  83.260  87.805  1.00  0.00           O
ATOM   9473  O14 POPEs 294      73.945  84.620  87.985  1.00  0.00           O
ATOM   9474  O11 POPEs 294      75.705  85.140  86.195  1.00  0.00           O
ATOM   9475  O12 POPEs 294      76.085  85.600  88.555  1.00  0.00           O
ATOM   9476  C1  POPEs 294      76.505  84.320  85.325  1.00  0.00           C
ATOM   9479  C2  POPEs 294      76.485  84.870  83.885  1.00  0.00           C
ATOM   9481  O21 POPEs 294      77.565  84.340  83.115  1.00  0.00           O
ATOM   9482  C21 POPEs 294      77.465  83.090  82.716  1.00  0.00           C
ATOM   9483  O22 POPEs 294      76.595  82.290  83.015  1.00  0.00           O
ATOM   9484  C22 POPEs 294      78.625  82.840  81.755  1.00  0.00           C
ATOM   9487  C3  POPEs 294      76.695  86.400  83.915  1.00  0.00           C
ATOM   9490  O31 POPEs 294      76.735  86.950  82.585  1.00  0.00           O
ATOM   9491  C31 POPEs 294      77.395  88.100  82.545  1.00  0.00           C
ATOM   9492  O32 POPEs 294      78.075  88.550  83.455  1.00  0.00           O
ATOM   9493  C32 POPEs 294      77.115  88.840  81.235  1.00  0.00           C
ATOM   9496  C23 POPEs 294      78.625  81.420  81.185  1.00  0.00           C
ATOM   9499  C24 POPEs 294      79.665  81.260  80.065  1.00  0.00           C
ATOM   9502  C25 POPEs 294      79.945  79.790  79.725  1.00  0.00           C
ATOM   9505  C26 POPEs 294      78.865  79.070  78.905  1.00  0.00           C
ATOM   9508  C27 POPEs 294      79.285  77.610  78.635  1.00  0.00           C
ATOM   9511  C28 POPEs 294      78.255  76.790  77.845  1.00  0.00           C
ATOM   9514  C29 POPEs 294      78.105  77.240  76.415  1.00  0.00           C
ATOM   9516 0C21 POPEs 294      77.585  76.500  75.425  1.00  0.00           C
ATOM   9518 1C21 POPEs 294      76.975  75.130  75.585  1.00  0.00           C
ATOM   9521 2C21 POPEs 294      75.855  74.870  74.565  1.00  0.00           C
ATOM   9524 3C21 POPEs 294      74.655  75.830  74.665  1.00  0.00           C
ATOM   9527 4C21 POPEs 294      73.465  75.350  73.825  1.00  0.00           C
ATOM   9530 5C21 POPEs 294      72.255  76.300  73.875  1.00  0.00           C
ATOM   9533 6C21 POPEs 294      71.005  75.680  73.225  1.00  0.00           C
ATOM   9536 7C21 POPEs 294      69.775  76.590  73.315  1.00  0.00           C
ATOM   9539 8C21 POPEs 294      68.505  75.940  72.755  1.00  0.00           C
ATOM   9543  C33 POPEs 294      75.645  89.330  81.105  1.00  0.00           C
ATOM   9546  C34 POPEs 294      75.465  90.410  80.035  1.00  0.00           C
ATOM   9549  C35 POPEs 294      75.775  89.900  78.625  1.00  0.00           C
ATOM   9552  C36 POPEs 294      75.605  90.980  77.555  1.00  0.00           C
ATOM   9555  C37 POPEs 294      75.925  90.480  76.145  1.00  0.00           C
ATOM   9558  C38 POPEs 294      75.625  91.540  75.075  1.00  0.00           C
ATOM   9561  C39 POPEs 294      76.025  91.090  73.675  1.00  0.00           C
ATOM   9564 0C31 POPEs 294      75.405  91.990  72.595  1.00  0.00           C
ATOM   9567 1C31 POPEs 294      75.945  91.730  71.185  1.00  0.00           C
ATOM   9570 2C31 POPEs 294      77.375  92.270  70.985  1.00  0.00           C
ATOM   9573 3C31 POPEs 294      77.765  92.350  69.505  1.00  0.00           C
ATOM   9576 4C31 POPEs 294      79.065  93.130  69.275  1.00  0.00           C
ATOM   9579 5C31 POPEs 294      79.305  93.420  67.785  1.00  0.00           C
ATOM   9582 6C31 POPEs 294      80.555  94.260  67.525  1.00  0.00           C
ATOM   9586  NH3 POPEt 295      54.965  76.680  45.255  1.00  0.00           N
ATOM   9590  C12 POPEt 295      55.685  75.360  45.065  1.00  0.00           C
ATOM   9593  C11 POPEt 295      54.785  74.130  45.265  1.00  0.00           C
ATOM   9596  P   POPEt 295      52.175  74.350  44.795  1.00  0.00           P
ATOM   9597  O13 POPEt 295      51.855  75.780  44.535  1.00  0.00           O
ATOM   9598  O14 POPEt 295      51.365  73.270  44.195  1.00  0.00           O
ATOM   9599  O11 POPEt 295      52.265  74.070  46.355  1.00  0.00           O
ATOM   9600  O12 POPEt 295      53.675  74.140  44.365  1.00  0.00           O
ATOM   9601  C1  POPEt 295      51.935  75.080  47.315  1.00  0.00           C
ATOM   9604  C2  POPEt 295      51.835  74.520  48.765  1.00  0.00           C
ATOM   9606  O21 POPEt 295      51.945  75.590  49.715  1.00  0.00           O
ATOM   9607  C21 POPEt 295      50.805  76.060  50.205  1.00  0.00           C
ATOM   9608  O22 POPEt 295      49.685  75.700  49.915  1.00  0.00           O
ATOM   9609  C22 POPEt 295      51.125  77.100  51.285  1.00  0.00           C
ATOM   9612  C3  POPEt 295      52.985  73.520  49.035  1.00  0.00           C
ATOM   9615  O31 POPEt 295      52.905  73.030  50.385  1.00  0.00           O
ATOM   9616  C31 POPEt 295      53.945  73.250  51.175  1.00  0.00           C
ATOM   9617  O32 POPEt 295      54.995  73.780  50.855  1.00  0.00           O
ATOM   9618  C32 POPEt 295      53.625  72.620  52.525  1.00  0.00           C
ATOM   9621  C23 POPEt 295      51.655  76.470  52.595  1.00  0.00           C
ATOM   9624  C24 POPEt 295      51.625  77.450  53.785  1.00  0.00           C
ATOM   9627  C25 POPEt 295      52.205  76.830  55.065  1.00  0.00           C
ATOM   9630  C26 POPEt 295      52.075  77.710  56.315  1.00  0.00           C
ATOM   9633  C27 POPEt 295      53.005  77.230  57.445  1.00  0.00           C
ATOM   9636  C28 POPEt 295      52.735  77.880  58.815  1.00  0.00           C
ATOM   9639  C29 POPEt 295      51.515  77.300  59.495  1.00  0.00           C
ATOM   9641 0C21 POPEt 295      50.715  77.920  60.385  1.00  0.00           C
ATOM   9643 1C21 POPEt 295      50.875  79.330  60.895  1.00  0.00           C
ATOM   9646 2C21 POPEt 295      51.055  79.400  62.425  1.00  0.00           C
ATOM   9649 3C21 POPEt 295      49.775  79.100  63.225  1.00  0.00           C
ATOM   9652 4C21 POPEt 295      50.015  79.190  64.745  1.00  0.00           C
ATOM   9655 5C21 POPEt 295      48.735  79.050  65.595  1.00  0.00           C
ATOM   9658 6C21 POPEt 295      48.005  77.720  65.395  1.00  0.00           C
ATOM   9661 7C21 POPEt 295      46.895  77.500  66.425  1.00  0.00           C
ATOM   9664 8C21 POPEt 295      46.085  76.220  66.165  1.00  0.00           C
ATOM   9668  C33 POPEt 295      54.535  73.130  53.665  1.00  0.00           C
ATOM   9671  C34 POPEt 295      54.185  72.500  55.015  1.00  0.00           C
ATOM   9674  C35 POPEt 295      52.875  73.030  55.605  1.00  0.00           C
ATOM   9677  C36 POPEt 295      52.655  72.600  57.065  1.00  0.00           C
ATOM   9680  C37 POPEt 295      51.575  73.430  57.775  1.00  0.00           C
ATOM   9683  C38 POPEt 295      51.545  73.250  59.305  1.00  0.00           C
ATOM   9686  C39 POPEt 295      52.865  73.670  59.945  1.00  0.00           C
ATOM   9689 0C31 POPEt 295      52.785  73.990  61.445  1.00  0.00           C
ATOM   9692 1C31 POPEt 295      54.175  74.350  61.985  1.00  0.00           C
ATOM   9695 2C31 POPEt 295      54.185  74.820  63.445  1.00  0.00           C
ATOM   9698 3C31 POPEt 295      53.945  76.330  63.605  1.00  0.00           C
ATOM   9701 4C31 POPEt 295      54.075  76.760  65.065  1.00  0.00           C
ATOM   9704 5C31 POPEt 295      54.075  78.270  65.295  1.00  0.00           C
ATOM   9707 6C31 POPEt 295      54.315  78.640  66.765  1.00  0.00           C
ATOM   9711  NH3 POPEu 296      21.285 120.820  44.405  1.00  0.00           N
ATOM   9715  C12 POPEu 296      20.985 119.360  44.615  1.00  0.00           C
ATOM   9718  C11 POPEu 296      21.245 118.510  43.365  1.00  0.00           C
ATOM   9721  P   POPEu 296      23.595 117.290  43.155  1.00  0.00           P
ATOM   9722  O13 POPEu 296      24.975 117.790  43.285  1.00  0.00           O
ATOM   9723  O14 POPEu 296      23.405 116.340  42.045  1.00  0.00           O
ATOM   9724  O11 POPEu 296      23.225 116.630  44.525  1.00  0.00           O
ATOM   9725  O12 POPEu 296      22.625 118.520  43.005  1.00  0.00           O
ATOM   9726  C1  POPEu 296      22.675 115.330  44.665  1.00  0.00           C
ATOM   9729  C2  POPEu 296      22.085 115.160  46.085  1.00  0.00           C
ATOM   9731  O21 POPEu 296      21.635 113.810  46.275  1.00  0.00           O
ATOM   9732  C21 POPEu 296      22.605 113.000  46.675  1.00  0.00           C
ATOM   9733  O22 POPEu 296      23.795 113.240  46.625  1.00  0.00           O
ATOM   9734  C22 POPEu 296      21.985 111.800  47.395  1.00  0.00           C
ATOM   9737  C3  POPEu 296      20.895 116.140  46.345  1.00  0.00           C
ATOM   9740  O31 POPEu 296      19.955 115.630  47.335  1.00  0.00           O
ATOM   9741  C31 POPEu 296      18.685 115.760  46.985  1.00  0.00           C
ATOM   9742  O32 POPEu 296      18.275 116.450  46.055  1.00  0.00           O
ATOM   9743  C32 POPEu 296      17.785 114.870  47.845  1.00  0.00           C
ATOM   9746  C23 POPEu 296      21.635 112.220  48.835  1.00  0.00           C
ATOM   9749  C24 POPEu 296      21.255 111.060  49.765  1.00  0.00           C
ATOM   9752  C25 POPEu 296      20.985 111.590  51.175  1.00  0.00           C
ATOM   9755  C26 POPEu 296      20.635 110.530  52.215  1.00  0.00           C
ATOM   9758  C27 POPEu 296      20.225 111.190  53.535  1.00  0.00           C
ATOM   9761  C28 POPEu 296      19.735 110.210  54.625  1.00  0.00           C
ATOM   9764  C29 POPEu 296      20.865 109.420  55.235  1.00  0.00           C
ATOM   9766 0C21 POPEu 296      21.395 109.600  56.465  1.00  0.00           C
ATOM   9768 1C21 POPEu 296      21.015 110.640  57.485  1.00  0.00           C
ATOM   9771 2C21 POPEu 296      20.145 110.100  58.635  1.00  0.00           C
ATOM   9774 3C21 POPEu 296      20.855 109.050  59.505  1.00  0.00           C
ATOM   9777 4C21 POPEu 296      20.925 109.430  60.995  1.00  0.00           C
ATOM   9780 5C21 POPEu 296      21.645 108.350  61.825  1.00  0.00           C
ATOM   9783 6C21 POPEu 296      21.905 108.750  63.285  1.00  0.00           C
ATOM   9786 7C21 POPEu 296      22.745 107.700  64.035  1.00  0.00           C
ATOM   9789 8C21 POPEu 296      22.995 108.050  65.505  1.00  0.00           C
ATOM   9793  C33 POPEu 296      18.065 114.870  49.375  1.00  0.00           C
ATOM   9796  C34 POPEu 296      17.205 113.800  50.065  1.00  0.00           C
ATOM   9799  C35 POPEu 296      17.305 113.830  51.595  1.00  0.00           C
ATOM   9802  C36 POPEu 296      16.485 112.700  52.245  1.00  0.00           C
ATOM   9805  C37 POPEu 296      16.485 112.800  53.775  1.00  0.00           C
ATOM   9808  C38 POPEu 296      15.615 111.710  54.435  1.00  0.00           C
ATOM   9811  C39 POPEu 296      15.735 111.720  55.965  1.00  0.00           C
ATOM   9814 0C31 POPEu 296      14.835 110.670  56.625  1.00  0.00           C
ATOM   9817 1C31 POPEu 296      15.135 110.510  58.125  1.00  0.00           C
ATOM   9820 2C31 POPEu 296      14.235 109.480  58.805  1.00  0.00           C
ATOM   9823 3C31 POPEu 296      14.605 109.290  60.285  1.00  0.00           C
ATOM   9826 4C31 POPEu 296      13.735 108.270  61.025  1.00  0.00           C
ATOM   9829 5C31 POPEu 296      13.905 106.830  60.525  1.00  0.00           C
ATOM   9832 6C31 POPEu 296      13.155 105.800  61.365  1.00  0.00           C
ATOM   9836  NH3 POPEv 297      14.945  51.580  88.375  1.00  0.00           N
ATOM   9840  C12 POPEv 297      16.435  51.690  88.505  1.00  0.00           C
ATOM   9843  C11 POPEv 297      17.025  51.760  87.095  1.00  0.00           C
ATOM   9846  P   POPEv 297      16.255  50.570  84.905  1.00  0.00           P
ATOM   9847  O13 POPEv 297      16.225  49.160  84.475  1.00  0.00           O
ATOM   9848  O14 POPEv 297      14.985  51.310  84.845  1.00  0.00           O
ATOM   9849  O11 POPEv 297      17.375  51.390  84.135  1.00  0.00           O
ATOM   9850  O12 POPEv 297      16.675  50.570  86.415  1.00  0.00           O
ATOM   9851  C1  POPEv 297      16.925  52.310  83.125  1.00  0.00           C
ATOM   9854  C2  POPEv 297      18.045  52.700  82.115  1.00  0.00           C
ATOM   9856  O21 POPEv 297      17.425  53.100  80.875  1.00  0.00           O
ATOM   9857  C21 POPEv 297      18.245  53.790  80.085  1.00  0.00           C
ATOM   9858  O22 POPEv 297      19.285  54.310  80.435  1.00  0.00           O
ATOM   9859  C22 POPEv 297      17.665  53.850  78.675  1.00  0.00           C
ATOM   9862  C3  POPEv 297      19.085  51.550  81.855  1.00  0.00           C
ATOM   9865  O31 POPEv 297      19.065  51.040  80.505  1.00  0.00           O
ATOM   9866  C31 POPEv 297      18.105  50.210  80.035  1.00  0.00           C
ATOM   9867  O32 POPEv 297      17.865  50.070  78.855  1.00  0.00           O
ATOM   9868  C32 POPEv 297      17.355  49.470  81.145  1.00  0.00           C
ATOM   9871  C23 POPEv 297      18.455  54.840  77.775  1.00  0.00           C
ATOM   9874  C24 POPEv 297      19.815  54.320  77.275  1.00  0.00           C
ATOM   9877  C25 POPEv 297      19.725  53.110  76.335  1.00  0.00           C
ATOM   9880  C26 POPEv 297      20.475  53.340  75.015  1.00  0.00           C
ATOM   9883  C27 POPEv 297      20.625  52.050  74.185  1.00  0.00           C
ATOM   9886  C28 POPEv 297      21.095  52.280  72.725  1.00  0.00           C
ATOM   9889  C29 POPEv 297      22.345  53.120  72.635  1.00  0.00           C
ATOM   9891 0C21 POPEv 297      23.575  52.740  72.225  1.00  0.00           C
ATOM   9893 1C21 POPEv 297      24.015  51.370  71.755  1.00  0.00           C
ATOM   9896 2C21 POPEv 297      25.055  51.430  70.615  1.00  0.00           C
ATOM   9899 3C21 POPEv 297      24.535  52.090  69.325  1.00  0.00           C
ATOM   9902 4C21 POPEv 297      25.625  52.210  68.245  1.00  0.00           C
ATOM   9905 5C21 POPEv 297      25.105  52.840  66.945  1.00  0.00           C
ATOM   9908 6C21 POPEv 297      24.165  51.910  66.165  1.00  0.00           C
ATOM   9911 7C21 POPEv 297      23.695  52.530  64.835  1.00  0.00           C
ATOM   9914 8C21 POPEv 297      22.795  51.590  64.045  1.00  0.00           C
ATOM   9918  C33 POPEv 297      16.715  48.150  80.675  1.00  0.00           C
ATOM   9921  C34 POPEv 297      15.975  47.480  81.835  1.00  0.00           C
ATOM   9924  C35 POPEv 297      15.525  46.050  81.545  1.00  0.00           C
ATOM   9927  C36 POPEv 297      14.535  45.940  80.375  1.00  0.00           C
ATOM   9930  C37 POPEv 297      14.065  44.490  80.205  1.00  0.00           C
ATOM   9933  C38 POPEv 297      13.225  44.260  78.945  1.00  0.00           C
ATOM   9936  C39 POPEv 297      12.435  42.950  79.065  1.00  0.00           C
ATOM   9939 0C31 POPEv 297      12.335  42.140  77.775  1.00  0.00           C
ATOM   9942 1C31 POPEv 297      11.735  40.770  78.085  1.00  0.00           C
ATOM   9945 2C31 POPEv 297      11.605  39.820  76.895  1.00  0.00           C
ATOM   9948 3C31 POPEv 297      10.215  39.830  76.235  1.00  0.00           C
ATOM   9951 4C31 POPEv 297       9.175  39.040  77.035  1.00  0.00           C
ATOM   9954 5C31 POPEv 297       7.795  38.950  76.365  1.00  0.00           C
ATOM   9957 6C31 POPEv 297       6.865  37.930  77.045  1.00  0.00           C
ATOM   9961  NH3 POPEw 298      82.025  57.600  85.195  1.00  0.00           N
ATOM   9965  C12 POPEw 298      81.625  56.180  85.515  1.00  0.00           C
ATOM   9968  C11 POPEw 298      82.755  55.440  86.275  1.00  0.00           C
ATOM   9971  P   POPEw 298      83.055  52.880  86.855  1.00  0.00           P
ATOM   9972  O13 POPEw 298      84.445  53.110  87.345  1.00  0.00           O
ATOM   9973  O14 POPEw 298      82.265  51.820  87.495  1.00  0.00           O
ATOM   9974  O11 POPEw 298      83.125  52.580  85.305  1.00  0.00           O
ATOM   9975  O12 POPEw 298      82.265  54.260  86.915  1.00  0.00           O
ATOM   9976  C1  POPEw 298      81.985  52.490  84.425  1.00  0.00           C
ATOM   9979  C2  POPEw 298      82.005  51.200  83.545  1.00  0.00           C
ATOM   9981  O21 POPEw 298      80.785  51.100  82.755  1.00  0.00           O
ATOM   9982  C21 POPEw 298      80.875  51.660  81.565  1.00  0.00           C
ATOM   9983  O22 POPEw 298      81.875  52.190  81.105  1.00  0.00           O
ATOM   9984  C22 POPEw 298      79.595  51.450  80.745  1.00  0.00           C
ATOM   9987  C3  POPEw 298      82.155  49.900  84.375  1.00  0.00           C
ATOM   9990  O31 POPEw 298      81.995  48.770  83.485  1.00  0.00           O
ATOM   9991  C31 POPEw 298      81.565  47.660  84.065  1.00  0.00           C
ATOM   9992  O32 POPEw 298      81.685  47.390  85.255  1.00  0.00           O
ATOM   9993  C32 POPEw 298      80.825  46.800  83.045  1.00  0.00           C
ATOM   9996  C23 POPEw 298      79.505  52.490  79.595  1.00  0.00           C
ATOM   9999  C24 POPEw 298      78.465  52.170  78.505  1.00  0.00           C
ATOM  10002  C25 POPEw 298      78.785  50.920  77.675  1.00  0.00           C
ATOM  10005  C26 POPEw 298      78.265  50.990  76.235  1.00  0.00           C
ATOM  10008  C27 POPEw 298      78.425  49.670  75.475  1.00  0.00           C
ATOM  10011  C28 POPEw 298      77.825  49.700  74.045  1.00  0.00           C
ATOM  10014  C29 POPEw 298      78.805  50.170  72.995  1.00  0.00           C
ATOM  10016 0C21 POPEw 298      79.005  49.580  71.805  1.00  0.00           C
ATOM  10018 1C21 POPEw 298      78.255  48.370  71.285  1.00  0.00           C
ATOM  10021 2C21 POPEw 298      78.585  48.070  69.805  1.00  0.00           C
ATOM  10024 3C21 POPEw 298      78.095  49.150  68.835  1.00  0.00           C
ATOM  10027 4C21 POPEw 298      78.475  48.860  67.375  1.00  0.00           C
ATOM  10030 5C21 POPEw 298      79.855  49.410  66.985  1.00  0.00           C
ATOM  10033 6C21 POPEw 298      79.855  50.910  66.665  1.00  0.00           C
ATOM  10036 7C21 POPEw 298      81.255  51.410  66.265  1.00  0.00           C
ATOM  10039 8C21 POPEw 298      81.265  52.860  65.785  1.00  0.00           C
ATOM  10043  C33 POPEw 298      79.575  47.510  82.465  1.00  0.00           C
ATOM  10046  C34 POPEw 298      78.655  46.550  81.705  1.00  0.00           C
ATOM  10049  C35 POPEw 298      77.355  47.230  81.245  1.00  0.00           C
ATOM  10052  C36 POPEw 298      76.235  46.210  80.996  1.00  0.00           C
ATOM  10055  C37 POPEw 298      74.895  46.880  80.645  1.00  0.00           C
ATOM  10058  C38 POPEw 298      73.665  46.050  81.045  1.00  0.00           C
ATOM  10061  C39 POPEw 298      73.295  44.940  80.055  1.00  0.00           C
ATOM  10064 0C31 POPEw 298      72.565  45.440  78.805  1.00  0.00           C
ATOM  10067 1C31 POPEw 298      72.045  44.290  77.935  1.00  0.00           C
ATOM  10070 2C31 POPEw 298      71.305  44.810  76.685  1.00  0.00           C
ATOM  10073 3C31 POPEw 298      70.665  43.710  75.835  1.00  0.00           C
ATOM  10076 4C31 POPEw 298      71.645  42.620  75.375  1.00  0.00           C
ATOM  10079 5C31 POPEw 298      71.025  41.670  74.335  1.00  0.00           C
ATOM  10082 6C31 POPEw 298      71.925  40.480  73.995  1.00  0.00           C
ATOM  10086  NH3 POPEx 299     131.385  96.750  85.455  1.00  0.00           N
ATOM  10090  C12 POPEx 299     130.565  97.680  84.615  1.00  0.00           C
ATOM  10093  C11 POPEx 299     129.065  97.420  84.805  1.00  0.00           C
ATOM  10096  P   POPEx 299     128.255  94.990  85.435  1.00  0.00           P
ATOM  10097  O13 POPEx 299     129.465  94.550  86.175  1.00  0.00           O
ATOM  10098  O14 POPEx 299     127.105  95.440  86.225  1.00  0.00           O
ATOM  10099  O11 POPEx 299     127.865  93.780  84.485  1.00  0.00           O
ATOM  10100  O12 POPEx 299     128.725  96.090  84.435  1.00  0.00           O
ATOM  10101  C1  POPEx 299     127.505  94.090  83.135  1.00  0.00           C
ATOM  10104  C2  POPEx 299     127.035  92.810  82.405  1.00  0.00           C
ATOM  10106  O21 POPEx 299     127.085  92.990  80.985  1.00  0.00           O
ATOM  10107  C21 POPEx 299     128.285  92.770  80.445  1.00  0.00           C
ATOM  10108  O22 POPEx 299     129.295  92.520  81.065  1.00  0.00           O
ATOM  10109  C22 POPEx 299     128.165  92.950  78.935  1.00  0.00           C
ATOM  10112  C3  POPEx 299     125.595  92.380  82.805  1.00  0.00           C
ATOM  10115  O31 POPEx 299     125.185  91.240  82.025  1.00  0.00           O
ATOM  10116  C31 POPEx 299     123.895  91.110  81.745  1.00  0.00           C
ATOM  10117  O32 POPEx 299     122.975  91.580  82.395  1.00  0.00           O
ATOM  10118  C32 POPEx 299     123.835  90.380  80.395  1.00  0.00           C
ATOM  10121  C23 POPEx 299     128.945  91.870  78.145  1.00  0.00           C
ATOM  10124  C24 POPEx 299     128.805  92.060  76.625  1.00  0.00           C
ATOM  10127  C25 POPEx 299     129.875  91.330  75.825  1.00  0.00           C
ATOM  10130  C26 POPEx 299     131.255  91.990  75.945  1.00  0.00           C
ATOM  10133  C27 POPEx 299     132.415  91.060  75.555  1.00  0.00           C
ATOM  10136  C28 POPEx 299     132.425  90.680  74.065  1.00  0.00           C
ATOM  10139  C29 POPEx 299     133.615  89.790  73.815  1.00  0.00           C
ATOM  10141 0C21 POPEx 299     134.695  90.080  73.065  1.00  0.00           C
ATOM  10143 1C21 POPEx 299     134.925  91.290  72.205  1.00  0.00           C
ATOM  10146 2C21 POPEx 299     135.545  90.880  70.855  1.00  0.00           C
ATOM  10149 3C21 POPEx 299     134.605  90.040  69.985  1.00  0.00           C
ATOM  10152 4C21 POPEx 299     135.345  89.390  68.805  1.00  0.00           C
ATOM  10155 5C21 POPEx 299     134.415  88.560  67.905  1.00  0.00           C
ATOM  10158 6C21 POPEx 299     135.175  87.530  67.055  1.00  0.00           C
ATOM  10161 7C21 POPEx 299     136.335  88.140  66.255  1.00  0.00           C
ATOM  10164 8C21 POPEx 299     136.845  87.230  65.135  1.00  0.00           C
ATOM  10168  C33 POPEx 299     122.455  90.060  79.775  1.00  0.00           C
ATOM  10171  C34 POPEx 299     122.575  89.950  78.235  1.00  0.00           C
ATOM  10174  C35 POPEx 299     121.735  88.830  77.605  1.00  0.00           C
ATOM  10177  C36 POPEx 299     121.745  88.770  76.065  1.00  0.00           C
ATOM  10180  C37 POPEx 299     120.825  89.810  75.415  1.00  0.00           C
ATOM  10183  C38 POPEx 299     120.985  89.920  73.885  1.00  0.00           C
ATOM  10186  C39 POPEx 299     120.765  88.610  73.115  1.00  0.00           C
ATOM  10189 0C31 POPEx 299     120.845  88.780  71.586  1.00  0.00           C
ATOM  10192 1C31 POPEx 299     119.615  89.480  70.975  1.00  0.00           C
ATOM  10195 2C31 POPEx 299     119.835  89.930  69.525  1.00  0.00           C
ATOM  10198 3C31 POPEx 299     119.945  88.780  68.515  1.00  0.00           C
ATOM  10201 4C31 POPEx 299     120.365  89.260  67.125  1.00  0.00           C
ATOM  10204 5C31 POPEx 299     120.415  88.140  66.085  1.00  0.00           C
ATOM  10207 6C31 POPEx 299     121.035  88.580  64.755  1.00  0.00           C
ATOM  10211  NH3 POPEy 300      59.155   9.740  89.865  1.00  0.00           N
ATOM  10215  C12 POPEy 300      58.805  10.970  90.675  1.00  0.00           C
ATOM  10218  C11 POPEy 300      57.575  11.670  90.085  1.00  0.00           C
ATOM  10221  P   POPEy 300      55.455  10.550  91.075  1.00  0.00           P
ATOM  10222  O13 POPEy 300      54.265   9.810  90.605  1.00  0.00           O
ATOM  10223  O14 POPEy 300      56.205   9.950  92.195  1.00  0.00           O
ATOM  10224  O11 POPEy 300      55.075  12.060  91.415  1.00  0.00           O
ATOM  10225  O12 POPEy 300      56.495  10.740  89.895  1.00  0.00           O
ATOM  10226  C1  POPEy 300      53.785  12.600  91.105  1.00  0.00           C
ATOM  10229  C2  POPEy 300      53.735  13.350  89.746  1.00  0.00           C
ATOM  10231  O21 POPEy 300      53.945  12.450  88.645  1.00  0.00           O
ATOM  10232  C21 POPEy 300      52.965  11.540  88.505  1.00  0.00           C
ATOM  10233  O22 POPEy 300      51.855  11.670  88.995  1.00  0.00           O
ATOM  10234  C22 POPEy 300      53.425  10.420  87.576  1.00  0.00           C
ATOM  10237  C3  POPEy 300      54.755  14.510  89.695  1.00  0.00           C
ATOM  10240  O31 POPEy 300      54.515  15.340  88.535  1.00  0.00           O
ATOM  10241  C31 POPEy 300      55.395  15.260  87.535  1.00  0.00           C
ATOM  10242  O32 POPEy 300      56.445  14.630  87.555  1.00  0.00           O
ATOM  10243  C32 POPEy 300      54.915  16.110  86.355  1.00  0.00           C
ATOM  10246  C23 POPEy 300      53.085  10.620  86.075  1.00  0.00           C
ATOM  10249  C24 POPEy 300      54.325  10.550  85.175  1.00  0.00           C
ATOM  10252  C25 POPEy 300      54.945   9.150  85.165  1.00  0.00           C
ATOM  10255  C26 POPEy 300      54.095   8.140  84.385  1.00  0.00           C
ATOM  10258  C27 POPEy 300      54.775   6.770  84.305  1.00  0.00           C
ATOM  10261  C28 POPEy 300      53.985   5.780  83.435  1.00  0.00           C
ATOM  10264  C29 POPEy 300      53.805   6.260  82.015  1.00  0.00           C
ATOM  10266 0C21 POPEy 300      54.585   6.010  80.955  1.00  0.00           C
ATOM  10268 1C21 POPEy 300      55.825   5.140  80.915  1.00  0.00           C
ATOM  10271 2C21 POPEy 300      55.945   4.340  79.605  1.00  0.00           C
ATOM  10274 3C21 POPEy 300      56.215   5.210  78.365  1.00  0.00           C
ATOM  10277 4C21 POPEy 300      56.335   4.380  77.075  1.00  0.00           C
ATOM  10280 5C21 POPEy 300      56.485   5.230  75.815  1.00  0.00           C
ATOM  10283 6C21 POPEy 300      56.415   4.380  74.535  1.00  0.00           C
ATOM  10286 7C21 POPEy 300      56.615   5.190  73.255  1.00  0.00           C
ATOM  10289 8C21 POPEy 300      56.465   4.350  71.985  1.00  0.00           C
ATOM  10293  C33 POPEy 300      55.225  15.450  84.985  1.00  0.00           C
ATOM  10296  C34 POPEy 300      54.325  15.960  83.855  1.00  0.00           C
ATOM  10299  C35 POPEy 300      52.905  15.370  83.826  1.00  0.00           C
ATOM  10302  C36 POPEy 300      52.805  13.940  83.285  1.00  0.00           C
ATOM  10305  C37 POPEy 300      52.705  13.910  81.755  1.00  0.00           C
ATOM  10308  C38 POPEy 300      53.085  12.570  81.105  1.00  0.00           C
ATOM  10311  C39 POPEy 300      52.175  11.390  81.435  1.00  0.00           C
ATOM  10314 0C31 POPEy 300      50.825  11.440  80.705  1.00  0.00           C
ATOM  10317 1C31 POPEy 300      49.935  10.250  81.075  1.00  0.00           C
ATOM  10320 2C31 POPEy 300      48.695  10.120  80.175  1.00  0.00           C
ATOM  10323 3C31 POPEy 300      47.915   8.830  80.435  1.00  0.00           C
ATOM  10326 4C31 POPEy 300      46.935   8.490  79.305  1.00  0.00           C
ATOM  10329 5C31 POPEy 300      46.345   7.080  79.435  1.00  0.00           C
ATOM  10332 6C31 POPEy 300      45.405   6.720  78.285  1.00  0.00           C
ATOM  10336  NH3 POPEz 301      28.555  37.570  87.365  1.00  0.00           N
ATOM  10340  C12 POPEz 301      27.625  38.020  88.455  1.00  0.00           C
ATOM  10343  C11 POPEz 301      26.115  37.810  88.125  1.00  0.00           C
ATOM  10346  P   POPEz 301      25.045  37.850  85.655  1.00  0.00           P
ATOM  10347  O13 POPEz 301      23.565  37.970  85.745  1.00  0.00           O
ATOM  10348  O14 POPEz 301      25.675  38.460  84.485  1.00  0.00           O
ATOM  10349  O11 POPEz 301      25.515  36.350  85.775  1.00  0.00           O
ATOM  10350  O12 POPEz 301      25.695  38.530  86.955  1.00  0.00           O
ATOM  10351  C1  POPEz 301      24.635  35.230  85.935  1.00  0.00           C
ATOM  10354  C2  POPEz 301      24.575  34.340  84.655  1.00  0.00           C
ATOM  10356  O21 POPEz 301      25.825  34.210  83.985  1.00  0.00           O
ATOM  10357  C21 POPEz 301      26.845  33.660  84.595  1.00  0.00           C
ATOM  10358  O22 POPEz 301      26.815  33.170  85.725  1.00  0.00           O
ATOM  10359  C22 POPEz 301      28.075  33.870  83.675  1.00  0.00           C
ATOM  10362  C3  POPEz 301      23.595  34.910  83.595  1.00  0.00           C
ATOM  10365  O31 POPEz 301      23.035  33.880  82.775  1.00  0.00           O
ATOM  10366  C31 POPEz 301      23.635  33.270  81.715  1.00  0.00           C
ATOM  10367  O32 POPEz 301      23.105  32.330  81.165  1.00  0.00           O
ATOM  10368  C32 POPEz 301      25.015  33.820  81.285  1.00  0.00           C
ATOM  10371  C23 POPEz 301      28.805  32.610  83.115  1.00  0.00           C
ATOM  10374  C24 POPEz 301      29.835  32.960  82.025  1.00  0.00           C
ATOM  10377  C25 POPEz 301      30.495  31.720  81.375  1.00  0.00           C
ATOM  10380  C26 POPEz 301      31.295  32.090  80.115  1.00  0.00           C
ATOM  10383  C27 POPEz 301      31.915  30.880  79.415  1.00  0.00           C
ATOM  10386  C28 POPEz 301      32.585  31.220  78.065  1.00  0.00           C
ATOM  10389  C29 POPEz 301      33.355  30.090  77.425  1.00  0.00           C
ATOM  10391 0C21 POPEz 301      32.865  29.180  76.565  1.00  0.00           C
ATOM  10393 1C21 POPEz 301      31.455  29.070  76.055  1.00  0.00           C
ATOM  10396 2C21 POPEz 301      31.385  28.230  74.765  1.00  0.00           C
ATOM  10399 3C21 POPEz 301      29.935  27.930  74.335  1.00  0.00           C
ATOM  10402 4C21 POPEz 301      29.855  27.180  72.995  1.00  0.00           C
ATOM  10405 5C21 POPEz 301      28.435  26.650  72.705  1.00  0.00           C
ATOM  10408 6C21 POPEz 301      28.265  26.170  71.255  1.00  0.00           C
ATOM  10411 7C21 POPEz 301      26.945  25.430  71.025  1.00  0.00           C
ATOM  10414 8C21 POPEz 301      26.685  25.110  69.545  1.00  0.00           C
ATOM  10418  C33 POPEz 301      25.185  34.220  79.795  1.00  0.00           C
ATOM  10421  C34 POPEz 301      26.615  34.740  79.505  1.00  0.00           C
ATOM  10424  C35 POPEz 301      26.845  35.170  78.045  1.00  0.00           C
ATOM  10427  C36 POPEz 301      27.185  34.020  77.085  1.00  0.00           C
ATOM  10430  C37 POPEz 301      27.315  34.500  75.635  1.00  0.00           C
ATOM  10433  C38 POPEz 301      27.705  33.390  74.635  1.00  0.00           C
ATOM  10436  C39 POPEz 301      29.225  33.220  74.435  1.00  0.00           C
ATOM  10439 0C31 POPEz 301      29.545  32.200  73.325  1.00  0.00           C
ATOM  10442 1C31 POPEz 301      31.045  32.110  73.005  1.00  0.00           C
ATOM  10445 2C31 POPEz 301      31.435  30.980  72.035  1.00  0.00           C
ATOM  10448 3C31 POPEz 301      31.245  31.310  70.535  1.00  0.00           C
ATOM  10451 4C31 POPEz 301      29.855  30.980  69.975  1.00  0.00           C
ATOM  10454 5C31 POPEz 301      29.665  31.380  68.505  1.00  0.00           C
ATOM  10457 6C31 POPEz 301      30.625  30.710  67.515  1.00  0.00           C
ATOM  10461  NH3 POPE0 302      12.535  85.760  41.665  1.00  0.00           N
ATOM  10465  C12 POPE0 302      11.595  86.150  40.555  1.00  0.00           C
ATOM  10468  C11 POPE0 302      11.305  84.920  39.685  1.00  0.00           C
ATOM  10471  P   POPE0 302       9.575  83.200  40.655  1.00  0.00           P
ATOM  10472  O13 POPE0 302       8.595  84.310  40.535  1.00  0.00           O
ATOM  10473  O14 POPE0 302       9.465  82.060  39.725  1.00  0.00           O
ATOM  10474  O11 POPE0 302       9.595  82.740  42.175  1.00  0.00           O
ATOM  10475  O12 POPE0 302      11.005  83.810  40.525  1.00  0.00           O
ATOM  10476  C1  POPE0 302      10.025  83.670  43.175  1.00  0.00           C
ATOM  10479  C2  POPE0 302       9.025  83.750  44.365  1.00  0.00           C
ATOM  10481  O21 POPE0 302       9.625  84.270  45.555  1.00  0.00           O
ATOM  10482  C21 POPE0 302      10.315  85.380  45.545  1.00  0.00           C
ATOM  10483  O22 POPE0 302      10.615  86.060  44.575  1.00  0.00           O
ATOM  10484  C22 POPE0 302      10.685  85.670  46.995  1.00  0.00           C
ATOM  10487  C3  POPE0 302       8.465  82.340  44.705  1.00  0.00           C
ATOM  10490  O31 POPE0 302       7.895  82.180  46.015  1.00  0.00           O
ATOM  10491  C31 POPE0 302       6.895  82.930  46.415  1.00  0.00           C
ATOM  10492  O32 POPE0 302       6.375  83.860  45.815  1.00  0.00           O
ATOM  10493  C32 POPE0 302       6.445  82.400  47.775  1.00  0.00           C
ATOM  10496  C23 POPE0 302      10.575  84.480  47.985  1.00  0.00           C
ATOM  10499  C24 POPE0 302      11.065  84.880  49.375  1.00  0.00           C
ATOM  10502  C25 POPE0 302      10.975  83.740  50.395  1.00  0.00           C
ATOM  10505  C26 POPE0 302      11.815  84.010  51.655  1.00  0.00           C
ATOM  10508  C27 POPE0 302      11.645  82.920  52.725  1.00  0.00           C
ATOM  10511  C28 POPE0 302      10.495  83.210  53.705  1.00  0.00           C
ATOM  10514  C29 POPE0 302      10.545  82.300  54.905  1.00  0.00           C
ATOM  10516 0C21 POPE0 302      11.325  82.510  55.985  1.00  0.00           C
ATOM  10518 1C21 POPE0 302      12.255  83.690  56.135  1.00  0.00           C
ATOM  10521 2C21 POPE0 302      13.215  83.600  57.335  1.00  0.00           C
ATOM  10524 3C21 POPE0 302      12.505  83.720  58.685  1.00  0.00           C
ATOM  10527 4C21 POPE0 302      13.485  83.780  59.865  1.00  0.00           C
ATOM  10530 5C21 POPE0 302      12.775  83.700  61.225  1.00  0.00           C
ATOM  10533 6C21 POPE0 302      11.865  84.890  61.535  1.00  0.00           C
ATOM  10536 7C21 POPE0 302      11.045  84.680  62.815  1.00  0.00           C
ATOM  10539 8C21 POPE0 302      10.095  85.840  63.115  1.00  0.00           C
ATOM  10543  C33 POPE0 302       6.325  83.510  48.825  1.00  0.00           C
ATOM  10546  C34 POPE0 302       5.995  82.900  50.185  1.00  0.00           C
ATOM  10549  C35 POPE0 302       5.995  83.940  51.305  1.00  0.00           C
ATOM  10552  C36 POPE0 302       6.065  83.300  52.695  1.00  0.00           C
ATOM  10555  C37 POPE0 302       4.865  82.400  53.005  1.00  0.00           C
ATOM  10558  C38 POPE0 302       4.955  81.690  54.365  1.00  0.00           C
ATOM  10561  C39 POPE0 302       5.195  82.620  55.565  1.00  0.00           C
ATOM  10564 0C31 POPE0 302       4.165  83.750  55.705  1.00  0.00           C
ATOM  10567 1C31 POPE0 302       4.435  84.610  56.935  1.00  0.00           C
ATOM  10570 2C31 POPE0 302       3.545  85.860  57.035  1.00  0.00           C
ATOM  10573 3C31 POPE0 302       2.055  85.530  57.225  1.00  0.00           C
ATOM  10576 4C31 POPE0 302       1.285  86.730  57.795  1.00  0.00           C
ATOM  10579 5C31 POPE0 302      -0.175  86.390  58.135  1.00  0.00           C
ATOM  10582 6C31 POPE0 302      -0.905  87.590  58.745  1.00  0.00           C
ATOM  10586  NH3 POPE1 303     114.015 127.770  43.585  1.00  0.00           N
ATOM  10590  C12 POPE1 303     113.355 126.530  44.155  1.00  0.00           C
ATOM  10593  C11 POPE1 303     111.815 126.560  43.955  1.00  0.00           C
ATOM  10596  P   POPE1 303     111.265 124.040  43.355  1.00  0.00           P
ATOM  10597  O13 POPE1 303     111.735 124.470  42.015  1.00  0.00           O
ATOM  10598  O14 POPE1 303     112.175 123.110  44.045  1.00  0.00           O
ATOM  10599  O11 POPE1 303     109.825 123.380  43.235  1.00  0.00           O
ATOM  10600  O12 POPE1 303     111.115 125.340  44.265  1.00  0.00           O
ATOM  10601  C1  POPE1 303     108.585 123.980  43.615  1.00  0.00           C
ATOM  10604  C2  POPE1 303     108.175 123.710  45.105  1.00  0.00           C
ATOM  10606  O21 POPE1 303     108.685 122.420  45.525  1.00  0.00           O
ATOM  10607  C21 POPE1 303     109.765 122.540  46.325  1.00  0.00           C
ATOM  10608  O22 POPE1 303     110.235 123.590  46.705  1.00  0.00           O
ATOM  10609  C22 POPE1 303     110.215 121.190  46.845  1.00  0.00           C
ATOM  10612  C3  POPE1 303     106.635 123.800  45.365  1.00  0.00           C
ATOM  10615  O31 POPE1 303     106.285 123.380  46.705  1.00  0.00           O
ATOM  10616  C31 POPE1 303     105.775 122.150  46.845  1.00  0.00           C
ATOM  10617  O32 POPE1 303     105.605 121.370  45.925  1.00  0.00           O
ATOM  10618  C32 POPE1 303     105.515 121.860  48.315  1.00  0.00           C
ATOM  10621  C23 POPE1 303     111.135 121.350  48.085  1.00  0.00           C
ATOM  10624  C24 POPE1 303     112.565 121.810  47.715  1.00  0.00           C
ATOM  10627  C25 POPE1 303     113.685 121.530  48.745  1.00  0.00           C
ATOM  10630  C26 POPE1 303     113.555 122.220  50.105  1.00  0.00           C
ATOM  10633  C27 POPE1 303     114.805 122.110  50.995  1.00  0.00           C
ATOM  10636  C28 POPE1 303     114.735 122.920  52.305  1.00  0.00           C
ATOM  10639  C29 POPE1 303     113.715 122.420  53.295  1.00  0.00           C
ATOM  10641 0C21 POPE1 303     113.795 121.410  54.185  1.00  0.00           C
ATOM  10643 1C21 POPE1 303     114.915 120.440  54.505  1.00  0.00           C
ATOM  10646 2C21 POPE1 303     116.395 120.760  54.195  1.00  0.00           C
ATOM  10649 3C21 POPE1 303     117.025 121.810  55.125  1.00  0.00           C
ATOM  10652 4C21 POPE1 303     118.395 122.240  54.605  1.00  0.00           C
ATOM  10655 5C21 POPE1 303     119.245 123.020  55.625  1.00  0.00           C
ATOM  10658 6C21 POPE1 303     120.435 123.720  54.955  1.00  0.00           C
ATOM  10661 7C21 POPE1 303     121.475 124.270  55.945  1.00  0.00           C
ATOM  10664 8C21 POPE1 303     122.605 125.030  55.255  1.00  0.00           C
ATOM  10668  C33 POPE1 303     106.755 121.140  48.895  1.00  0.00           C
ATOM  10671  C34 POPE1 303     106.865 121.070  50.425  1.00  0.00           C
ATOM  10674  C35 POPE1 303     107.275 122.380  51.135  1.00  0.00           C
ATOM  10677  C36 POPE1 303     107.895 122.160  52.525  1.00  0.00           C
ATOM  10680  C37 POPE1 303     108.405 123.470  53.145  1.00  0.00           C
ATOM  10683  C38 POPE1 303     109.545 123.250  54.155  1.00  0.00           C
ATOM  10686  C39 POPE1 303     109.105 122.630  55.475  1.00  0.00           C
ATOM  10689 0C31 POPE1 303     108.225 123.590  56.285  1.00  0.00           C
ATOM  10692 1C31 POPE1 303     107.815 123.000  57.635  1.00  0.00           C
ATOM  10695 2C31 POPE1 303     107.005 124.010  58.465  1.00  0.00           C
ATOM  10698 3C31 POPE1 303     106.565 123.460  59.825  1.00  0.00           C
ATOM  10701 4C31 POPE1 303     105.475 122.380  59.705  1.00  0.00           C
ATOM  10704 5C31 POPE1 303     105.025 121.860  61.075  1.00  0.00           C
ATOM  10707 6C31 POPE1 303     103.885 120.830  60.965  1.00  0.00           C
ATOM  10711  NH3 POPE2 304       8.425 109.440  83.445  1.00  0.00           N
ATOM  10715  C12 POPE2 304       8.175 108.000  83.715  1.00  0.00           C
ATOM  10718  C11 POPE2 304       9.075 107.120  82.845  1.00  0.00           C
ATOM  10721  P   POPE2 304       7.815 104.810  82.805  1.00  0.00           P
ATOM  10722  O13 POPE2 304       7.105 104.260  83.975  1.00  0.00           O
ATOM  10723  O14 POPE2 304       6.935 105.570  81.875  1.00  0.00           O
ATOM  10724  O11 POPE2 304       8.575 103.700  81.965  1.00  0.00           O
ATOM  10725  O12 POPE2 304       8.975 105.780  83.295  1.00  0.00           O
ATOM  10726  C1  POPE2 304       9.785 104.000  81.255  1.00  0.00           C
ATOM  10729  C2  POPE2 304       9.685 103.880  79.705  1.00  0.00           C
ATOM  10731  O21 POPE2 304      10.905 104.450  79.195  1.00  0.00           O
ATOM  10732  C21 POPE2 304      11.235 104.210  77.935  1.00  0.00           C
ATOM  10733  O22 POPE2 304      10.625 103.510  77.145  1.00  0.00           O
ATOM  10734  C22 POPE2 304      12.505 105.000  77.585  1.00  0.00           C
ATOM  10737  C3  POPE2 304       8.415 104.630  79.175  1.00  0.00           C
ATOM  10740  O31 POPE2 304       8.135 104.420  77.775  1.00  0.00           O
ATOM  10741  C31 POPE2 304       8.155 105.480  76.985  1.00  0.00           C
ATOM  10742  O32 POPE2 304       8.325 106.640  77.365  1.00  0.00           O
ATOM  10743  C32 POPE2 304       7.865 105.060  75.545  1.00  0.00           C
ATOM  10746  C23 POPE2 304      12.285 105.890  76.335  1.00  0.00           C
ATOM  10749  C24 POPE2 304      13.585 106.550  75.835  1.00  0.00           C
ATOM  10752  C25 POPE2 304      13.335 107.820  74.995  1.00  0.00           C
ATOM  10755  C26 POPE2 304      12.835 107.600  73.565  1.00  0.00           C
ATOM  10758  C27 POPE2 304      12.255 108.890  72.915  1.00  0.00           C
ATOM  10761  C28 POPE2 304      12.625 109.120  71.425  1.00  0.00           C
ATOM  10764  C29 POPE2 304      11.725 110.150  70.775  1.00  0.00           C
ATOM  10766 0C21 POPE2 304      11.285 110.120  69.495  1.00  0.00           C
ATOM  10768 1C21 POPE2 304      11.625 109.090  68.455  1.00  0.00           C
ATOM  10771 2C21 POPE2 304      11.005 109.380  67.075  1.00  0.00           C
ATOM  10774 3C21 POPE2 304       9.485 109.170  67.015  1.00  0.00           C
ATOM  10777 4C21 POPE2 304       8.925 109.330  65.595  1.00  0.00           C
ATOM  10780 5C21 POPE2 304       7.415 109.080  65.485  1.00  0.00           C
ATOM  10783 6C21 POPE2 304       7.005 107.620  65.745  1.00  0.00           C
ATOM  10786 7C21 POPE2 304       5.505 107.380  65.545  1.00  0.00           C
ATOM  10789 8C21 POPE2 304       5.075 105.940  65.845  1.00  0.00           C
ATOM  10793  C33 POPE2 304       8.325 106.120  74.535  1.00  0.00           C
ATOM  10796  C34 POPE2 304       7.805 105.880  73.115  1.00  0.00           C
ATOM  10799  C35 POPE2 304       8.635 106.640  72.075  1.00  0.00           C
ATOM  10802  C36 POPE2 304       8.325 108.120  71.825  1.00  0.00           C
ATOM  10805  C37 POPE2 304       7.105 108.360  70.935  1.00  0.00           C
ATOM  10808  C38 POPE2 304       7.045 109.800  70.405  1.00  0.00           C
ATOM  10811  C39 POPE2 304       5.845 110.040  69.495  1.00  0.00           C
ATOM  10814 0C31 POPE2 304       5.675 111.520  69.135  1.00  0.00           C
ATOM  10817 1C31 POPE2 304       4.395 111.790  68.315  1.00  0.00           C
ATOM  10820 2C31 POPE2 304       4.095 113.280  68.145  1.00  0.00           C
ATOM  10823 3C31 POPE2 304       5.075 114.010  67.215  1.00  0.00           C
ATOM  10826 4C31 POPE2 304       4.805 115.520  67.165  1.00  0.00           C
ATOM  10829 5C31 POPE2 304       5.705 116.260  66.165  1.00  0.00           C
ATOM  10832 6C31 POPE2 304       5.465 117.770  66.155  1.00  0.00           C
ATOM  10836  NH3 POPE3 305      27.605  61.240  85.965  1.00  0.00           N
ATOM  10840  C12 POPE3 305      26.125  60.970  85.965  1.00  0.00           C
ATOM  10843  C11 POPE3 305      25.345  61.890  86.905  1.00  0.00           C
ATOM  10846  P   POPE3 305      22.845  62.550  87.225  1.00  0.00           P
ATOM  10847  O13 POPE3 305      21.565  61.890  86.945  1.00  0.00           O
ATOM  10848  O14 POPE3 305      23.115  63.020  88.595  1.00  0.00           O
ATOM  10849  O11 POPE3 305      23.125  63.720  86.205  1.00  0.00           O
ATOM  10850  O12 POPE3 305      23.975  61.530  86.795  1.00  0.00           O
ATOM  10851  C1  POPE3 305      22.245  64.040  85.135  1.00  0.00           C
ATOM  10854  C2  POPE3 305      23.075  64.230  83.865  1.00  0.00           C
ATOM  10856  O21 POPE3 305      22.185  64.640  82.815  1.00  0.00           O
ATOM  10857  C21 POPE3 305      22.705  65.550  82.025  1.00  0.00           C
ATOM  10858  O22 POPE3 305      23.715  66.190  82.235  1.00  0.00           O
ATOM  10859  C22 POPE3 305      21.835  65.690  80.775  1.00  0.00           C
ATOM  10862  C3  POPE3 305      23.805  62.930  83.425  1.00  0.00           C
ATOM  10865  O31 POPE3 305      24.735  63.220  82.355  1.00  0.00           O
ATOM  10866  C31 POPE3 305      25.925  63.660  82.765  1.00  0.00           C
ATOM  10867  O32 POPE3 305      26.375  63.510  83.896  1.00  0.00           O
ATOM  10868  C32 POPE3 305      26.665  64.320  81.615  1.00  0.00           C
ATOM  10871  C23 POPE3 305      21.585  64.340  80.065  1.00  0.00           C
ATOM  10874  C24 POPE3 305      20.885  64.500  78.705  1.00  0.00           C
ATOM  10877  C25 POPE3 305      21.725  65.190  77.615  1.00  0.00           C
ATOM  10880  C26 POPE3 305      23.035  64.470  77.305  1.00  0.00           C
ATOM  10883  C27 POPE3 305      23.665  64.900  75.965  1.00  0.00           C
ATOM  10886  C28 POPE3 305      24.975  64.150  75.685  1.00  0.00           C
ATOM  10889  C29 POPE3 305      25.505  64.330  74.285  1.00  0.00           C
ATOM  10891 0C21 POPE3 305      25.195  63.560  73.225  1.00  0.00           C
ATOM  10893 1C21 POPE3 305      24.215  62.410  73.225  1.00  0.00           C
ATOM  10896 2C21 POPE3 305      23.425  62.330  71.895  1.00  0.00           C
ATOM  10899 3C21 POPE3 305      22.575  63.580  71.595  1.00  0.00           C
ATOM  10902 4C21 POPE3 305      21.925  63.510  70.215  1.00  0.00           C
ATOM  10905 5C21 POPE3 305      21.235  64.820  69.805  1.00  0.00           C
ATOM  10908 6C21 POPE3 305      20.685  64.760  68.375  1.00  0.00           C
ATOM  10911 7C21 POPE3 305      19.965  66.030  67.955  1.00  0.00           C
ATOM  10914 8C21 POPE3 305      19.385  65.940  66.545  1.00  0.00           C
ATOM  10918  C33 POPE3 305      27.255  65.680  82.055  1.00  0.00           C
ATOM  10921  C34 POPE3 305      28.365  66.190  81.125  1.00  0.00           C
ATOM  10924  C35 POPE3 305      27.955  67.370  80.235  1.00  0.00           C
ATOM  10927  C36 POPE3 305      26.995  67.010  79.115  1.00  0.00           C
ATOM  10930  C37 POPE3 305      26.815  68.190  78.155  1.00  0.00           C
ATOM  10933  C38 POPE3 305      26.015  67.840  76.905  1.00  0.00           C
ATOM  10936  C39 POPE3 305      26.115  68.920  75.825  1.00  0.00           C
ATOM  10939 0C31 POPE3 305      25.295  68.590  74.575  1.00  0.00           C
ATOM  10942 1C31 POPE3 305      25.525  69.580  73.435  1.00  0.00           C
ATOM  10945 2C31 POPE3 305      24.675  69.270  72.185  1.00  0.00           C
ATOM  10948 3C31 POPE3 305      23.165  69.360  72.445  1.00  0.00           C
ATOM  10951 4C31 POPE3 305      22.325  69.240  71.165  1.00  0.00           C
ATOM  10954 5C31 POPE3 305      20.835  69.490  71.445  1.00  0.00           C
ATOM  10957 6C31 POPE3 305      19.955  69.300  70.205  1.00  0.00           C
ATOM  10961  NH3 POPE4 306      95.105 118.560  84.215  1.00  0.00           N
ATOM  10965  C12 POPE4 306      96.405 117.880  83.815  1.00  0.00           C
ATOM  10968  C11 POPE4 306      97.325 118.860  83.075  1.00  0.00           C
ATOM  10971  P   POPE4 306      97.225 121.300  84.155  1.00  0.00           P
ATOM  10972  O13 POPE4 306      96.955 121.470  85.585  1.00  0.00           O
ATOM  10973  O14 POPE4 306      98.035 122.350  83.515  1.00  0.00           O
ATOM  10974  O11 POPE4 306      95.805 121.140  83.455  1.00  0.00           O
ATOM  10975  O12 POPE4 306      97.825 119.860  83.945  1.00  0.00           O
ATOM  10976  C1  POPE4 306      94.855 122.210  83.485  1.00  0.00           C
ATOM  10979  C2  POPE4 306      93.515 121.810  82.786  1.00  0.00           C
ATOM  10981  O21 POPE4 306      93.745 121.750  81.375  1.00  0.00           O
ATOM  10982  C21 POPE4 306      93.385 120.670  80.745  1.00  0.00           C
ATOM  10983  O22 POPE4 306      93.025 119.620  81.265  1.00  0.00           O
ATOM  10984  C22 POPE4 306      93.565 120.930  79.235  1.00  0.00           C
ATOM  10987  C3  POPE4 306      92.345 122.800  83.085  1.00  0.00           C
ATOM  10990  O31 POPE4 306      91.995 123.640  81.955  1.00  0.00           O
ATOM  10991  C31 POPE4 306      90.995 123.200  81.185  1.00  0.00           C
ATOM  10992  O32 POPE4 306      90.415 122.140  81.325  1.00  0.00           O
ATOM  10993  C32 POPE4 306      90.645 124.260  80.145  1.00  0.00           C
ATOM  10996  C23 POPE4 306      92.345 120.510  78.375  1.00  0.00           C
ATOM  10999  C24 POPE4 306      92.665 120.220  76.895  1.00  0.00           C
ATOM  11002  C25 POPE4 306      92.975 121.440  76.005  1.00  0.00           C
ATOM  11005  C26 POPE4 306      92.845 121.080  74.515  1.00  0.00           C
ATOM  11008  C27 POPE4 306      92.985 122.270  73.555  1.00  0.00           C
ATOM  11011  C28 POPE4 306      94.395 122.440  72.945  1.00  0.00           C
ATOM  11014  C29 POPE4 306      94.755 121.380  71.935  1.00  0.00           C
ATOM  11016 0C21 POPE4 306      94.715 121.510  70.595  1.00  0.00           C
ATOM  11018 1C21 POPE4 306      94.245 122.720  69.825  1.00  0.00           C
ATOM  11021 2C21 POPE4 306      93.535 122.320  68.515  1.00  0.00           C
ATOM  11024 3C21 POPE4 306      93.105 123.540  67.675  1.00  0.00           C
ATOM  11027 4C21 POPE4 306      92.525 123.140  66.315  1.00  0.00           C
ATOM  11030 5C21 POPE4 306      92.225 124.320  65.385  1.00  0.00           C
ATOM  11033 6C21 POPE4 306      91.055 125.200  65.845  1.00  0.00           C
ATOM  11036 7C21 POPE4 306      90.825 126.400  64.915  1.00  0.00           C
ATOM  11039 8C21 POPE4 306      89.725 127.350  65.405  1.00  0.00           C
ATOM  11043  C33 POPE4 306      89.375 123.890  79.355  1.00  0.00           C
ATOM  11046  C34 POPE4 306      88.905 125.030  78.425  1.00  0.00           C
ATOM  11049  C35 POPE4 306      89.735 125.210  77.155  1.00  0.00           C
ATOM  11052  C36 POPE4 306      89.555 124.030  76.195  1.00  0.00           C
ATOM  11055  C37 POPE4 306      89.895 124.400  74.746  1.00  0.00           C
ATOM  11058  C38 POPE4 306      89.445 123.300  73.775  1.00  0.00           C
ATOM  11061  C39 POPE4 306      89.715 123.660  72.315  1.00  0.00           C
ATOM  11064 0C31 POPE4 306      89.115 122.630  71.355  1.00  0.00           C
ATOM  11067 1C31 POPE4 306      89.505 122.920  69.895  1.00  0.00           C
ATOM  11070 2C31 POPE4 306      88.665 122.130  68.885  1.00  0.00           C
ATOM  11073 3C31 POPE4 306      87.205 122.620  68.825  1.00  0.00           C
ATOM  11076 4C31 POPE4 306      86.465 122.070  67.605  1.00  0.00           C
ATOM  11079 5C31 POPE4 306      85.055 122.640  67.465  1.00  0.00           C
ATOM  11082 6C31 POPE4 306      84.445 122.330  66.105  1.00  0.00           C
ATOM  11086  NH3 POPE5 307      82.905 116.650  88.585  1.00  0.00           N
ATOM  11090  C12 POPE5 307      83.275 115.190  88.375  1.00  0.00           C
ATOM  11093  C11 POPE5 307      83.875 114.890  86.985  1.00  0.00           C
ATOM  11096  P   POPE5 307      85.545 112.870  86.645  1.00  0.00           P
ATOM  11097  O13 POPE5 307      86.445 113.340  87.716  1.00  0.00           O
ATOM  11098  O14 POPE5 307      85.355 111.400  86.515  1.00  0.00           O
ATOM  11099  O11 POPE5 307      86.065 113.490  85.295  1.00  0.00           O
ATOM  11100  O12 POPE5 307      84.095 113.490  86.825  1.00  0.00           O
ATOM  11101  C1  POPE5 307      85.505 113.140  84.036  1.00  0.00           C
ATOM  11104  C2  POPE5 307      86.015 114.080  82.915  1.00  0.00           C
ATOM  11106  O21 POPE5 307      85.935 113.360  81.675  1.00  0.00           O
ATOM  11107  C21 POPE5 307      85.625 113.910  80.485  1.00  0.00           C
ATOM  11108  O22 POPE5 307      85.855 113.370  79.425  1.00  0.00           O
ATOM  11109  C22 POPE5 307      84.845 115.230  80.585  1.00  0.00           C
ATOM  11112  C3  POPE5 307      87.485 114.510  83.155  1.00  0.00           C
ATOM  11115  O31 POPE5 307      88.015 115.250  82.035  1.00  0.00           O
ATOM  11116  C31 POPE5 307      88.305 116.530  82.195  1.00  0.00           C
ATOM  11117  O32 POPE5 307      88.105 117.170  83.215  1.00  0.00           O
ATOM  11118  C32 POPE5 307      88.825 117.130  80.875  1.00  0.00           C
ATOM  11121  C23 POPE5 307      84.495 115.780  79.175  1.00  0.00           C
ATOM  11124  C24 POPE5 307      83.525 116.980  79.225  1.00  0.00           C
ATOM  11127  C25 POPE5 307      83.645 117.890  77.995  1.00  0.00           C
ATOM  11130  C26 POPE5 307      82.665 119.060  77.995  1.00  0.00           C
ATOM  11133  C27 POPE5 307      81.275 118.710  77.425  1.00  0.00           C
ATOM  11136  C28 POPE5 307      80.375 119.960  77.315  1.00  0.00           C
ATOM  11139  C29 POPE5 307      78.955 119.600  76.945  1.00  0.00           C
ATOM  11141 0C21 POPE5 307      78.275 119.890  75.825  1.00  0.00           C
ATOM  11143 1C21 POPE5 307      78.775 120.630  74.625  1.00  0.00           C
ATOM  11146 2C21 POPE5 307      78.375 119.930  73.315  1.00  0.00           C
ATOM  11149 3C21 POPE5 307      78.835 120.740  72.105  1.00  0.00           C
ATOM  11152 4C21 POPE5 307      78.475 120.060  70.775  1.00  0.00           C
ATOM  11155 5C21 POPE5 307      79.025 120.790  69.535  1.00  0.00           C
ATOM  11158 6C21 POPE5 307      78.405 122.180  69.295  1.00  0.00           C
ATOM  11161 7C21 POPE5 307      79.245 123.350  69.845  1.00  0.00           C
ATOM  11164 8C21 POPE5 307      78.645 124.710  69.495  1.00  0.00           C
ATOM  11168  C33 POPE5 307      89.335 116.120  79.815  1.00  0.00           C
ATOM  11171  C34 POPE5 307      89.785 116.800  78.496  1.00  0.00           C
ATOM  11174  C35 POPE5 307      90.425 115.820  77.505  1.00  0.00           C
ATOM  11177  C36 POPE5 307      90.395 116.270  76.025  1.00  0.00           C
ATOM  11180  C37 POPE5 307      90.895 115.170  75.075  1.00  0.00           C
ATOM  11183  C38 POPE5 307      90.905 115.560  73.585  1.00  0.00           C
ATOM  11186  C39 POPE5 307      89.625 115.220  72.805  1.00  0.00           C
ATOM  11189 0C31 POPE5 307      89.705 115.590  71.315  1.00  0.00           C
ATOM  11192 1C31 POPE5 307      88.495 115.140  70.495  1.00  0.00           C
ATOM  11195 2C31 POPE5 307      88.605 115.530  69.015  1.00  0.00           C
ATOM  11198 3C31 POPE5 307      87.405 115.080  68.175  1.00  0.00           C
ATOM  11201 4C31 POPE5 307      87.485 113.610  67.745  1.00  0.00           C
ATOM  11204 5C31 POPE5 307      86.385 113.260  66.735  1.00  0.00           C
ATOM  11207 6C31 POPE5 307      86.515 111.870  66.135  1.00  0.00           C
ATOM  11211  NH3 POPE6 308      88.535  83.830  46.685  1.00  0.00           N
ATOM  11215  C12 POPE6 308      87.765  82.570  46.405  1.00  0.00           C
ATOM  11218  C11 POPE6 308      86.735  82.300  47.505  1.00  0.00           C
ATOM  11221  P   POPE6 308      86.685  79.680  47.415  1.00  0.00           P
ATOM  11222  O13 POPE6 308      85.625  78.650  47.485  1.00  0.00           O
ATOM  11223  O14 POPE6 308      87.735  79.510  46.395  1.00  0.00           O
ATOM  11224  O11 POPE6 308      87.475  79.830  48.775  1.00  0.00           O
ATOM  11225  O12 POPE6 308      86.005  81.090  47.295  1.00  0.00           O
ATOM  11226  C1  POPE6 308      87.075  79.220  49.985  1.00  0.00           C
ATOM  11229  C2  POPE6 308      86.135  80.140  50.815  1.00  0.00           C
ATOM  11231  O21 POPE6 308      86.595  80.280  52.175  1.00  0.00           O
ATOM  11232  C21 POPE6 308      86.675  79.190  52.895  1.00  0.00           C
ATOM  11233  O22 POPE6 308      86.435  78.050  52.555  1.00  0.00           O
ATOM  11234  C22 POPE6 308      87.105  79.590  54.305  1.00  0.00           C
ATOM  11237  C3  POPE6 308      84.645  79.720  50.725  1.00  0.00           C
ATOM  11240  O31 POPE6 308      83.745  80.650  51.375  1.00  0.00           O
ATOM  11241  C31 POPE6 308      83.255  80.280  52.565  1.00  0.00           C
ATOM  11242  O32 POPE6 308      83.575  79.290  53.185  1.00  0.00           O
ATOM  11243  C32 POPE6 308      82.175  81.270  52.995  1.00  0.00           C
ATOM  11246  C23 POPE6 308      86.345  78.690  55.295  1.00  0.00           C
ATOM  11249  C24 POPE6 308      86.655  78.950  56.765  1.00  0.00           C
ATOM  11252  C25 POPE6 308      85.845  77.960  57.605  1.00  0.00           C
ATOM  11255  C26 POPE6 308      86.145  78.000  59.105  1.00  0.00           C
ATOM  11258  C27 POPE6 308      85.255  77.000  59.845  1.00  0.00           C
ATOM  11261  C28 POPE6 308      85.795  76.550  61.215  1.00  0.00           C
ATOM  11264  C29 POPE6 308      86.985  75.630  61.065  1.00  0.00           C
ATOM  11266 0C21 POPE6 308      86.985  74.280  61.135  1.00  0.00           C
ATOM  11268 1C21 POPE6 308      85.805  73.380  61.425  1.00  0.00           C
ATOM  11271 2C21 POPE6 308      86.195  72.230  62.385  1.00  0.00           C
ATOM  11274 3C21 POPE6 308      87.035  71.120  61.735  1.00  0.00           C
ATOM  11277 4C21 POPE6 308      87.645  70.140  62.745  1.00  0.00           C
ATOM  11280 5C21 POPE6 308      86.635  69.360  63.595  1.00  0.00           C
ATOM  11283 6C21 POPE6 308      85.775  68.390  62.775  1.00  0.00           C
ATOM  11286 7C21 POPE6 308      84.815  67.580  63.665  1.00  0.00           C
ATOM  11289 8C21 POPE6 308      84.075  66.480  62.895  1.00  0.00           C
ATOM  11293  C33 POPE6 308      81.545  80.910  54.365  1.00  0.00           C
ATOM  11296  C34 POPE6 308      82.365  81.350  55.585  1.00  0.00           C
ATOM  11299  C35 POPE6 308      81.675  80.970  56.905  1.00  0.00           C
ATOM  11302  C36 POPE6 308      82.085  81.810  58.125  1.00  0.00           C
ATOM  11305  C37 POPE6 308      83.335  81.320  58.875  1.00  0.00           C
ATOM  11308  C38 POPE6 308      83.635  82.210  60.095  1.00  0.00           C
ATOM  11311  C39 POPE6 308      84.815  81.740  60.955  1.00  0.00           C
ATOM  11314 0C31 POPE6 308      84.485  80.580  61.905  1.00  0.00           C
ATOM  11317 1C31 POPE6 308      85.655  80.240  62.835  1.00  0.00           C
ATOM  11320 2C31 POPE6 308      85.235  79.370  64.035  1.00  0.00           C
ATOM  11323 3C31 POPE6 308      86.405  78.910  64.915  1.00  0.00           C
ATOM  11326 4C31 POPE6 308      87.395  80.030  65.265  1.00  0.00           C
ATOM  11329 5C31 POPE6 308      88.405  79.630  66.345  1.00  0.00           C
ATOM  11332 6C31 POPE6 308      89.535  80.640  66.495  1.00  0.00           C
ATOM  11336  NH3 POPE7 309     109.105 101.320  83.555  1.00  0.00           N
ATOM  11340  C12 POPE7 309     110.315 100.460  83.295  1.00  0.00           C
ATOM  11343  C11 POPE7 309     110.715  99.600  84.515  1.00  0.00           C
ATOM  11346  P   POPE7 309     108.825  97.830  84.176  1.00  0.00           P
ATOM  11347  O13 POPE7 309     107.945  99.010  84.335  1.00  0.00           O
ATOM  11348  O14 POPE7 309     108.495  96.630  84.975  1.00  0.00           O
ATOM  11349  O11 POPE7 309     108.815  97.450  82.646  1.00  0.00           O
ATOM  11350  O12 POPE7 309     110.325  98.230  84.395  1.00  0.00           O
ATOM  11351  C1  POPE7 309     109.565  96.350  82.095  1.00  0.00           C
ATOM  11354  C2  POPE7 309     108.665  95.420  81.215  1.00  0.00           C
ATOM  11356  O21 POPE7 309     108.295  95.980  79.935  1.00  0.00           O
ATOM  11357  C21 POPE7 309     109.235  96.100  79.025  1.00  0.00           C
ATOM  11358  O22 POPE7 309     110.435  95.920  79.185  1.00  0.00           O
ATOM  11359  C22 POPE7 309     108.565  96.440  77.695  1.00  0.00           C
ATOM  11362  C3  POPE7 309     107.345  95.070  81.965  1.00  0.00           C
ATOM  11365  O31 POPE7 309     106.365  94.430  81.115  1.00  0.00           O
ATOM  11366  C31 POPE7 309     105.135  94.930  81.195  1.00  0.00           C
ATOM  11367  O32 POPE7 309     104.825  95.870  81.925  1.00  0.00           O
ATOM  11368  C32 POPE7 309     104.155  94.170  80.305  1.00  0.00           C
ATOM  11371  C23 POPE7 309     109.415  96.080  76.455  1.00  0.00           C
ATOM  11374  C24 POPE7 309     108.665  96.330  75.145  1.00  0.00           C
ATOM  11377  C25 POPE7 309     109.505  96.070  73.885  1.00  0.00           C
ATOM  11380  C26 POPE7 309     110.075  94.650  73.795  1.00  0.00           C
ATOM  11383  C27 POPE7 309     110.645  94.340  72.405  1.00  0.00           C
ATOM  11386  C28 POPE7 309     111.585  93.120  72.355  1.00  0.00           C
ATOM  11389  C29 POPE7 309     110.955  91.790  72.705  1.00  0.00           C
ATOM  11391 0C21 POPE7 309     110.655  90.800  71.845  1.00  0.00           C
ATOM  11393 1C21 POPE7 309     110.825  90.850  70.355  1.00  0.00           C
ATOM  11396 2C21 POPE7 309     112.145  90.260  69.835  1.00  0.00           C
ATOM  11399 3C21 POPE7 309     112.055  88.770  69.465  1.00  0.00           C
ATOM  11402 4C21 POPE7 309     113.325  88.240  68.765  1.00  0.00           C
ATOM  11405 5C21 POPE7 309     113.565  88.880  67.395  1.00  0.00           C
ATOM  11408 6C21 POPE7 309     114.895  88.450  66.755  1.00  0.00           C
ATOM  11411 7C21 POPE7 309     115.045  89.030  65.345  1.00  0.00           C
ATOM  11414 8C21 POPE7 309     116.345  88.640  64.645  1.00  0.00           C
ATOM  11418  C33 POPE7 309     104.795  93.210  79.275  1.00  0.00           C
ATOM  11421  C34 POPE7 309     103.685  92.460  78.505  1.00  0.00           C
ATOM  11424  C35 POPE7 309     104.175  91.290  77.645  1.00  0.00           C
ATOM  11427  C36 POPE7 309     104.475  91.640  76.185  1.00  0.00           C
ATOM  11430  C37 POPE7 309     105.725  92.520  75.965  1.00  0.00           C
ATOM  11433  C38 POPE7 309     106.075  92.730  74.485  1.00  0.00           C
ATOM  11436  C39 POPE7 309     106.425  91.420  73.765  1.00  0.00           C
ATOM  11439 0C31 POPE7 309     106.745  91.620  72.275  1.00  0.00           C
ATOM  11442 1C31 POPE7 309     106.745  90.290  71.525  1.00  0.00           C
ATOM  11445 2C31 POPE7 309     106.855  90.460  70.005  1.00  0.00           C
ATOM  11448 3C31 POPE7 309     106.645  89.140  69.255  1.00  0.00           C
ATOM  11451 4C31 POPE7 309     106.835  89.300  67.745  1.00  0.00           C
ATOM  11454 5C31 POPE7 309     106.525  88.030  66.955  1.00  0.00           C
ATOM  11457 6C31 POPE7 309     106.645  88.240  65.445  1.00  0.00           C
ATOM  11461  NH3 POPE8 310      -2.265  90.360  41.715  1.00  0.00           N
ATOM  11465  C12 POPE8 310      -1.475  89.850  40.545  1.00  0.00           C
ATOM  11468  C11 POPE8 310      -0.145  89.220  40.995  1.00  0.00           C
ATOM  11471  P   POPE8 310       1.785  91.020  40.925  1.00  0.00           P
ATOM  11472  O13 POPE8 310       2.125  90.320  39.675  1.00  0.00           O
ATOM  11473  O14 POPE8 310       1.305  92.410  40.775  1.00  0.00           O
ATOM  11474  O11 POPE8 310       3.005  90.990  41.935  1.00  0.00           O
ATOM  11475  O12 POPE8 310       0.675  90.170  41.685  1.00  0.00           O
ATOM  11476  C1  POPE8 310       3.125  90.020  42.985  1.00  0.00           C
ATOM  11479  C2  POPE8 310       2.935  90.640  44.405  1.00  0.00           C
ATOM  11481  O21 POPE8 310       2.515  89.630  45.345  1.00  0.00           O
ATOM  11482  C21 POPE8 310       3.425  88.750  45.695  1.00  0.00           C
ATOM  11483  O22 POPE8 310       4.595  88.750  45.345  1.00  0.00           O
ATOM  11484  C22 POPE8 310       2.785  87.660  46.565  1.00  0.00           C
ATOM  11487  C3  POPE8 310       1.875  91.770  44.435  1.00  0.00           C
ATOM  11490  O31 POPE8 310       1.775  92.370  45.755  1.00  0.00           O
ATOM  11491  C31 POPE8 310       2.725  93.270  46.005  1.00  0.00           C
ATOM  11492  O32 POPE8 310       3.565  93.660  45.225  1.00  0.00           O
ATOM  11493  C32 POPE8 310       2.635  93.700  47.475  1.00  0.00           C
ATOM  11496  C23 POPE8 310       3.805  86.740  47.285  1.00  0.00           C
ATOM  11499  C24 POPE8 310       4.635  87.440  48.375  1.00  0.00           C
ATOM  11502  C25 POPE8 310       3.825  88.120  49.475  1.00  0.00           C
ATOM  11505  C26 POPE8 310       2.835  87.180  50.175  1.00  0.00           C
ATOM  11508  C27 POPE8 310       2.385  87.710  51.545  1.00  0.00           C
ATOM  11511  C28 POPE8 310       1.335  86.790  52.195  1.00  0.00           C
ATOM  11514  C29 POPE8 310       1.115  87.120  53.645  1.00  0.00           C
ATOM  11516 0C21 POPE8 310       0.005  87.640  54.195  1.00  0.00           C
ATOM  11518 1C21 POPE8 310      -1.255  88.060  53.465  1.00  0.00           C
ATOM  11521 2C21 POPE8 310      -2.065  89.070  54.285  1.00  0.00           C
ATOM  11524 3C21 POPE8 310      -2.755  88.450  55.515  1.00  0.00           C
ATOM  11527 4C21 POPE8 310      -3.415  89.480  56.435  1.00  0.00           C
ATOM  11530 5C21 POPE8 310      -4.255  88.810  57.535  1.00  0.00           C
ATOM  11533 6C21 POPE8 310      -4.545  89.730  58.725  1.00  0.00           C
ATOM  11536 7C21 POPE8 310      -5.365  89.020  59.805  1.00  0.00           C
ATOM  11539 8C21 POPE8 310      -5.635  89.880  61.035  1.00  0.00           C
ATOM  11543  C33 POPE8 310       3.355  92.740  48.455  1.00  0.00           C
ATOM  11546  C34 POPE8 310       3.125  93.150  49.925  1.00  0.00           C
ATOM  11549  C35 POPE8 310       3.615  92.120  50.965  1.00  0.00           C
ATOM  11552  C36 POPE8 310       4.935  92.520  51.635  1.00  0.00           C
ATOM  11555  C37 POPE8 310       5.315  91.630  52.835  1.00  0.00           C
ATOM  11558  C38 POPE8 310       6.605  92.100  53.515  1.00  0.00           C
ATOM  11561  C39 POPE8 310       7.035  91.220  54.695  1.00  0.00           C
ATOM  11564 0C31 POPE8 310       6.505  91.710  56.055  1.00  0.00           C
ATOM  11567 1C31 POPE8 310       6.935  90.780  57.195  1.00  0.00           C
ATOM  11570 2C31 POPE8 310       6.605  91.330  58.595  1.00  0.00           C
ATOM  11573 3C31 POPE8 310       7.085  90.420  59.745  1.00  0.00           C
ATOM  11576 4C31 POPE8 310       6.415  89.030  59.745  1.00  0.00           C
ATOM  11579 5C31 POPE8 310       6.875  88.140  60.915  1.00  0.00           C
ATOM  11582 6C31 POPE8 310       6.145  86.790  60.955  1.00  0.00           C
ATOM  11586  NH3 POPE9 311      76.495  98.760  91.355  1.00  0.00           N
ATOM  11590  C12 POPE9 311      76.185  98.680  92.815  1.00  0.00           C
ATOM  11593  C11 POPE9 311      74.915  97.850  93.055  1.00  0.00           C
ATOM  11596  P   POPE9 311      75.125  95.650  91.585  1.00  0.00           P
ATOM  11597  O13 POPE9 311      76.515  95.440  91.085  1.00  0.00           O
ATOM  11598  O14 POPE9 311      74.325  94.430  91.805  1.00  0.00           O
ATOM  11599  O11 POPE9 311      74.455  96.650  90.565  1.00  0.00           O
ATOM  11600  O12 POPE9 311      75.205  96.460  92.926  1.00  0.00           O
ATOM  11601  C1  POPE9 311      73.105  96.490  90.085  1.00  0.00           C
ATOM  11604  C2  POPE9 311      72.935  97.120  88.675  1.00  0.00           C
ATOM  11606  O21 POPE9 311      71.735  96.580  88.075  1.00  0.00           O
ATOM  11607  C21 POPE9 311      71.215  97.350  87.125  1.00  0.00           C
ATOM  11608  O22 POPE9 311      71.555  98.480  86.835  1.00  0.00           O
ATOM  11609  C22 POPE9 311      70.185  96.560  86.326  1.00  0.00           C
ATOM  11612  C3  POPE9 311      74.195  96.840  87.795  1.00  0.00           C
ATOM  11615  O31 POPE9 311      74.095  97.260  86.415  1.00  0.00           O
ATOM  11616  C31 POPE9 311      73.805  96.330  85.515  1.00  0.00           C
ATOM  11617  O32 POPE9 311      73.475  95.180  85.735  1.00  0.00           O
ATOM  11618  C32 POPE9 311      73.935  96.960  84.115  1.00  0.00           C
ATOM  11621  C23 POPE9 311      70.205  96.980  84.845  1.00  0.00           C
ATOM  11624  C24 POPE9 311      68.975  97.770  84.395  1.00  0.00           C
ATOM  11627  C25 POPE9 311      69.075  98.220  82.926  1.00  0.00           C
ATOM  11630  C26 POPE9 311      67.785  97.960  82.145  1.00  0.00           C
ATOM  11633  C27 POPE9 311      67.945  98.130  80.625  1.00  0.00           C
ATOM  11636  C28 POPE9 311      66.715  97.660  79.825  1.00  0.00           C
ATOM  11639  C29 POPE9 311      65.495  98.500  80.095  1.00  0.00           C
ATOM  11641 0C21 POPE9 311      64.275  98.340  79.545  1.00  0.00           C
ATOM  11643 1C21 POPE9 311      63.895  97.280  78.535  1.00  0.00           C
ATOM  11646 2C21 POPE9 311      63.665  97.910  77.155  1.00  0.00           C
ATOM  11649 3C21 POPE9 311      63.135  96.920  76.105  1.00  0.00           C
ATOM  11652 4C21 POPE9 311      62.865  97.550  74.735  1.00  0.00           C
ATOM  11655 5C21 POPE9 311      64.145  97.970  73.985  1.00  0.00           C
ATOM  11658 6C21 POPE9 311      63.865  98.570  72.595  1.00  0.00           C
ATOM  11661 7C21 POPE9 311      65.165  98.920  71.855  1.00  0.00           C
ATOM  11664 8C21 POPE9 311      64.965  99.460  70.445  1.00  0.00           C
ATOM  11668  C33 POPE9 311      73.915  95.940  82.945  1.00  0.00           C
ATOM  11671  C34 POPE9 311      72.545  95.720  82.275  1.00  0.00           C
ATOM  11674  C35 POPE9 311      71.815  94.440  82.725  1.00  0.00           C
ATOM  11677  C36 POPE9 311      70.415  94.320  82.095  1.00  0.00           C
ATOM  11680  C37 POPE9 311      69.615  93.100  82.576  1.00  0.00           C
ATOM  11683  C38 POPE9 311      69.385  92.040  81.475  1.00  0.00           C
ATOM  11686  C39 POPE9 311      70.665  91.400  80.925  1.00  0.00           C
ATOM  11689 0C31 POPE9 311      70.345  90.420  79.785  1.00  0.00           C
ATOM  11692 1C31 POPE9 311      71.565  90.010  78.955  1.00  0.00           C
ATOM  11695 2C31 POPE9 311      71.165  89.280  77.665  1.00  0.00           C
ATOM  11698 3C31 POPE9 311      72.285  89.260  76.625  1.00  0.00           C
ATOM  11701 4C31 POPE9 311      71.825  88.740  75.255  1.00  0.00           C
ATOM  11704 5C31 POPE9 311      72.845  89.030  74.156  1.00  0.00           C
ATOM  11707 6C31 POPE9 311      72.375  88.660  72.755  1.00  0.00           C
ATOM  11711  NH3 POPE  312      34.595  98.410  87.935  1.00  0.00           N
ATOM  11715  C12 POPE  312      35.275  99.400  88.845  1.00  0.00           C
ATOM  11718  C11 POPE  312      34.585 100.780  88.915  1.00  0.00           C
ATOM  11721  P   POPE  312      31.945 100.470  88.915  1.00  0.00           P
ATOM  11722  O13 POPE  312      31.725  99.000  88.925  1.00  0.00           O
ATOM  11723  O14 POPE  312      30.905 101.320  89.525  1.00  0.00           O
ATOM  11724  O11 POPE  312      32.225 100.870  87.405  1.00  0.00           O
ATOM  11725  O12 POPE  312      33.345 100.710  89.595  1.00  0.00           O
ATOM  11726  C1  POPE  312      31.115 101.100  86.536  1.00  0.00           C
ATOM  11729  C2  POPE  312      31.605 101.170  85.065  1.00  0.00           C
ATOM  11731  O21 POPE  312      30.555 101.540  84.165  1.00  0.00           O
ATOM  11732  C21 POPE  312      29.585 100.720  83.865  1.00  0.00           C
ATOM  11733  O22 POPE  312      29.375  99.610  84.325  1.00  0.00           O
ATOM  11734  C22 POPE  312      28.805 101.400  82.735  1.00  0.00           C
ATOM  11737  C3  POPE  312      32.365  99.890  84.605  1.00  0.00           C
ATOM  11740  O31 POPE  312      32.405  99.720  83.175  1.00  0.00           O
ATOM  11741  C31 POPE  312      33.125 100.610  82.515  1.00  0.00           C
ATOM  11742  O32 POPE  312      33.715 101.570  82.985  1.00  0.00           O
ATOM  11743  C32 POPE  312      33.105 100.230  81.035  1.00  0.00           C
ATOM  11746  C23 POPE  312      27.805 100.490  81.985  1.00  0.00           C
ATOM  11749  C24 POPE  312      27.655 100.870  80.505  1.00  0.00           C
ATOM  11752  C25 POPE  312      28.725 100.230  79.605  1.00  0.00           C
ATOM  11755  C26 POPE  312      28.405 100.390  78.105  1.00  0.00           C
ATOM  11758  C27 POPE  312      29.325  99.560  77.195  1.00  0.00           C
ATOM  11761  C28 POPE  312      28.805  99.420  75.755  1.00  0.00           C
ATOM  11764  C29 POPE  312      28.635 100.750  75.045  1.00  0.00           C
ATOM  11766 0C21 POPE  312      29.245 101.150  73.915  1.00  0.00           C
ATOM  11768 1C21 POPE  312      30.265 100.370  73.125  1.00  0.00           C
ATOM  11771 2C21 POPE  312      29.635  99.590  71.955  1.00  0.00           C
ATOM  11774 3C21 POPE  312      29.115 100.460  70.805  1.00  0.00           C
ATOM  11777 4C21 POPE  312      28.865  99.650  69.525  1.00  0.00           C
ATOM  11780 5C21 POPE  312      28.615 100.520  68.285  1.00  0.00           C
ATOM  11783 6C21 POPE  312      28.465  99.680  67.005  1.00  0.00           C
ATOM  11786 7C21 POPE  312      28.475 100.530  65.735  1.00  0.00           C
ATOM  11789 8C21 POPE  312      28.705  99.720  64.455  1.00  0.00           C
ATOM  11793  C33 POPE  312      33.715 101.280  80.075  1.00  0.00           C
ATOM  11796  C34 POPE  312      33.625 100.770  78.635  1.00  0.00           C
ATOM  11799  C35 POPE  312      34.255 101.680  77.575  1.00  0.00           C
ATOM  11802  C36 POPE  312      34.055 101.080  76.175  1.00  0.00           C
ATOM  11805  C37 POPE  312      34.805 101.820  75.055  1.00  0.00           C
ATOM  11808  C38 POPE  312      34.335 101.430  73.635  1.00  0.00           C
ATOM  11811  C39 POPE  312      34.115  99.920  73.435  1.00  0.00           C
ATOM  11814 0C31 POPE  312      33.825  99.520  71.975  1.00  0.00           C
ATOM  11817 1C31 POPE  312      33.425  98.040  71.885  1.00  0.00           C
ATOM  11820 2C31 POPE  312      32.845  97.630  70.525  1.00  0.00           C
ATOM  11823 3C31 POPE  312      32.195  96.240  70.535  1.00  0.00           C
ATOM  11826 4C31 POPE  312      30.925  96.130  71.405  1.00  0.00           C
ATOM  11829 5C31 POPE  312      30.495  94.680  71.645  1.00  0.00           C
ATOM  11832 6C31 POPE  312      29.395  94.540  72.695  1.00  0.00           C
ATOM  11836  NH3 POPE  313      27.055  71.290  41.445  1.00  0.00           N
[truncated: 1,801,370 more chars]
