# Supplementary material for: Characterizing Membrane Association and Periplasmic Transfer of Bacterial Lipoproteins through Molecular Dynamics Simulations
Source: Structure. 2020 Apr 7;28(4):475–487.e3. doi: 10.1016/j.str.2020.01.012 (PMC7139219; doi:10.1016/j.str.2020.01.012)
Supplement: Data S2. Final Coordinates from Simulations (A–L), Related to Figure 3 [file mmc4.zip › A-L/LPOA-3-atomistic.pdb]

TITLE     Protein
REMARK    THIS IS A SIMULATION BOX
CRYST1  129.315  129.315  155.341  90.00  90.00  90.00 P 1           1
MODEL        1
ATOM      1  N   CYSTA   1      73.467  44.748  84.400  1.00  0.00           N
ATOM      3  CA  CYSTA   1      72.277  43.937  84.571  1.00  0.00           C
ATOM      5  C   CYSTA   1      72.387  42.397  84.601  1.00  0.00           C
ATOM      6  O   CYSTA   1      71.798  41.728  83.760  1.00  0.00           O
ATOM      7  CB  CYSTA   1      71.118  44.387  83.631  1.00  0.00           C
ATOM     10  SG  CYSTA   1      70.647  46.147  83.781  1.00  0.00           S
ATOM     11  C1  CYSTA   1      69.838  46.208  82.131  1.00  0.00           C
ATOM     14  CA1 CYSTA   1      74.577  44.567  83.680  1.00  0.00           C
ATOM     15  OA1 CYSTA   1      75.438  45.427  83.840  1.00  0.00           O
ATOM     16  CA2 CYSTA   1      74.847  43.438  82.710  1.00  0.00           C
ATOM     19  C11 CYSTA   1      69.088  47.528  81.760  1.00  0.00           C
ATOM     21  O11 CYSTA   1      69.917  48.677  81.980  1.00  0.00           O
ATOM     22  CX1 CYSTA   1      71.027  48.877  81.281  1.00  0.00           C
ATOM     23  OX1 CYSTA   1      72.037  49.387  81.730  1.00  0.00           O
ATOM     24  CX2 CYSTA   1      70.908  48.477  79.811  1.00  0.00           C
ATOM     27  C12 CYSTA   1      67.787  47.687  82.590  1.00  0.00           C
ATOM     30  O12 CYSTA   1      67.167  48.987  82.600  1.00  0.00           O
ATOM     31  CD1 CYSTA   1      66.487  49.547  81.600  1.00  0.00           C
ATOM     32  OD1 CYSTA   1      65.997  50.677  81.670  1.00  0.00           O
ATOM     33  CD2 CYSTA   1      66.397  48.677  80.340  1.00  0.00           C
ATOM     36  CA3 CYSTA   1      73.816  43.438  81.571  1.00  0.00           C
ATOM     39  CA4 CYSTA   1      74.158  42.627  80.321  1.00  0.00           C
ATOM     42  CA5 CYSTA   1      72.886  42.327  79.510  1.00  0.00           C
ATOM     45  CA6 CYSTA   1      72.047  43.557  79.160  1.00  0.00           C
ATOM     48  CA7 CYSTA   1      70.688  43.177  78.580  1.00  0.00           C
ATOM     51  CA8 CYSTA   1      69.816  44.407  78.290  1.00  0.00           C
ATOM     54  CA9 CYSTA   1      68.387  44.057  77.870  1.00  0.00           C
ATOM     57 0CA1 CYSTA   1      68.277  43.127  76.660  1.00  0.00           C
ATOM     60 1CA1 CYSTA   1      68.717  43.747  75.321  1.00  0.00           C
ATOM     63 2CA1 CYSTA   1      69.167  42.677  74.311  1.00  0.00           C
ATOM     66 3CA1 CYSTA   1      69.136  43.147  72.851  1.00  0.00           C
ATOM     69 4CA1 CYSTA   1      67.717  43.097  72.260  1.00  0.00           C
ATOM     72 5CA1 CYSTA   1      67.678  43.467  70.781  1.00  0.00           C
ATOM     75 6CA1 CYSTA   1      66.277  43.337  70.171  1.00  0.00           C
ATOM     79  CD3 CYSTA   1      65.368  49.158  79.281  1.00  0.00           C
ATOM     82  CD4 CYSTA   1      63.938  48.687  79.570  1.00  0.00           C
ATOM     85  CD5 CYSTA   1      63.067  49.697  80.340  1.00  0.00           C
ATOM     88  CD6 CYSTA   1      62.218  50.618  79.440  1.00  0.00           C
ATOM     91  CD7 CYSTA   1      62.997  51.637  78.601  1.00  0.00           C
ATOM     94  CD8 CYSTA   1      62.047  52.547  77.800  1.00  0.00           C
ATOM     97  CD9 CYSTA   1      62.778  53.647  77.010  1.00  0.00           C
ATOM    100 0CD1 CYSTA   1      61.857  54.477  76.101  1.00  0.00           C
ATOM    103 1CD1 CYSTA   1      60.788  55.298  76.851  1.00  0.00           C
ATOM    106 2CD1 CYSTA   1      60.018  56.237  75.900  1.00  0.00           C
ATOM    109 3CD1 CYSTA   1      58.948  57.077  76.620  1.00  0.00           C
ATOM    112 4CD1 CYSTA   1      58.297  58.167  75.730  1.00  0.00           C
ATOM    115 5CD1 CYSTA   1      57.528  57.627  74.531  1.00  0.00           C
ATOM    118 6CD1 CYSTA   1      56.758  58.717  73.781  1.00  0.00           C
ATOM    122  CX3 CYSTA   1      72.067  49.057  78.970  1.00  0.00           C
ATOM    125  CX4 CYSTA   1      72.137  48.427  77.571  1.00  0.00           C
ATOM    128  CX5 CYSTA   1      73.118  49.137  76.631  1.00  0.00           C
ATOM    131  CX6 CYSTA   1      72.697  49.077  75.150  1.00  0.00           C
ATOM    134  CX7 CYSTA   1      71.487  49.977  74.851  1.00  0.00           C
ATOM    137  CX8 CYSTA   1      71.057  49.967  73.370  1.00  0.00           C
ATOM    140  CX9 CYSTA   1      69.827  50.817  73.211  1.00  0.00           C
ATOM    142 0CX1 CYSTA   1      69.688  51.967  72.531  1.00  0.00           C
ATOM    144 1CX1 CYSTA   1      70.728  52.677  71.701  1.00  0.00           C
ATOM    147 2CX1 CYSTA   1      70.118  53.167  70.370  1.00  0.00           C
ATOM    150 3CX1 CYSTA   1      69.688  52.047  69.421  1.00  0.00           C
ATOM    153 4CX1 CYSTA   1      69.206  52.607  68.070  1.00  0.00           C
ATOM    156 5CX1 CYSTA   1      69.066  51.557  66.961  1.00  0.00           C
ATOM    159 6CX1 CYSTA   1      67.868  50.618  67.160  1.00  0.00           C
ATOM    162 7CX1 CYSTA   1      67.757  49.587  66.030  1.00  0.00           C
ATOM    165 8CX1 CYSTA   1      66.566  48.638  66.201  1.00  0.00           C
ATOM    169  N   GLY A   2      73.026  41.807  85.630  1.00  0.00           N
ATOM    171  CA  GLY A   2      72.247  41.257  86.740  1.00  0.00           C
ATOM    174  C   GLY A   2      71.897  42.437  87.590  1.00  0.00           C
ATOM    175  O   GLY A   2      72.777  43.067  88.150  1.00  0.00           O
ATOM    176  N   THR A   3      70.618  42.838  87.570  1.00  0.00           N
ATOM    178  CA  THR A   3      70.136  44.137  88.031  1.00  0.00           C
ATOM    180  CB  THR A   3      68.658  44.368  87.701  1.00  0.00           C
ATOM    182  OG1 THR A   3      68.057  45.487  88.340  1.00  0.00           O
ATOM    184  CG2 THR A   3      67.857  43.147  88.141  1.00  0.00           C
ATOM    188  C   THR A   3      70.507  44.447  89.471  1.00  0.00           C
ATOM    189  O   THR A   3      70.066  43.768  90.391  1.00  0.00           O
ATOM    190  N   HIS A   4      71.428  45.417  89.641  1.00  0.00           N
ATOM    192  CA  HIS A   4      71.887  45.977  90.900  1.00  0.00           C
ATOM    194  CB  HIS A   4      72.678  47.277  90.611  1.00  0.00           C
ATOM    197  ND1 HIS A   4      74.027  46.637  88.590  1.00  0.00           N
ATOM    198  CG  HIS A   4      73.987  47.097  89.900  1.00  0.00           C
ATOM    199  CE1 HIS A   4      75.287  46.747  88.230  1.00  0.00           C
ATOM    201  NE2 HIS A   4      76.066  47.227  89.230  1.00  0.00           N
ATOM    203  CD2 HIS A   4      75.237  47.458  90.301  1.00  0.00           C
ATOM    205  C   HIS A   4      72.827  45.018  91.630  1.00  0.00           C
ATOM    206  O   HIS A   4      73.118  45.187  92.821  1.00  0.00           O
ATOM    207  N   THR A   5      73.308  44.017  90.870  1.00  0.00           N
ATOM    209  CA  THR A   5      74.066  42.817  91.201  1.00  0.00           C
ATOM    211  CB  THR A   5      75.386  43.007  91.980  1.00  0.00           C
ATOM    213  OG1 THR A   5      76.338  42.007  91.660  1.00  0.00           O
ATOM    215  CG2 THR A   5      75.287  42.978  93.510  1.00  0.00           C
ATOM    219  C   THR A   5      73.217  41.548  91.470  1.00  0.00           C
ATOM    220  O   THR A   5      73.647  40.487  91.001  1.00  0.00           O
ATOM    221  N   PRO A   6      72.018  41.528  92.080  1.00  0.00           N
ATOM    222  CD  PRO A   6      71.868  42.207  93.351  1.00  0.00           C
ATOM    225  CA  PRO A   6      71.217  40.307  92.150  1.00  0.00           C
ATOM    227  CB  PRO A   6      71.287  39.877  93.641  1.00  0.00           C
ATOM    230  CG  PRO A   6      71.967  41.057  94.361  1.00  0.00           C
ATOM    233  C   PRO A   6      69.757  40.537  91.770  1.00  0.00           C
ATOM    234  O   PRO A   6      68.987  41.167  92.500  1.00  0.00           O
ATOM    235  N   ASP A   7      69.287  39.917  90.671  1.00  0.00           N
ATOM    237  CA  ASP A   7      67.897  39.587  90.461  1.00  0.00           C
ATOM    239  CB  ASP A   7      67.487  39.557  88.960  1.00  0.00           C
ATOM    242  CG  ASP A   7      68.577  39.077  88.010  1.00  0.00           C
ATOM    243  OD1 ASP A   7      68.277  38.157  87.211  1.00  0.00           O
ATOM    244  OD2 ASP A   7      69.707  39.637  88.031  1.00  0.00           O
ATOM    245  C   ASP A   7      67.597  38.257  91.171  1.00  0.00           C
ATOM    246  O   ASP A   7      67.988  37.177  90.730  1.00  0.00           O
ATOM    247  N   GLN A   8      66.897  38.227  92.311  1.00  0.00           N
ATOM    249  CA  GLN A   8      66.408  39.317  93.130  1.00  0.00           C
ATOM    251  CB  GLN A   8      64.908  39.138  93.480  1.00  0.00           C
ATOM    254  CG  GLN A   8      64.027  38.337  92.460  1.00  0.00           C
ATOM    257  CD  GLN A   8      63.908  36.827  92.701  1.00  0.00           C
ATOM    258  OE1 GLN A   8      63.127  36.127  92.050  1.00  0.00           O
ATOM    259  NE2 GLN A   8      64.647  36.278  93.680  1.00  0.00           N
ATOM    262  C   GLN A   8      67.288  39.387  94.400  1.00  0.00           C
ATOM    263  O   GLN A   8      67.886  38.407  94.820  1.00  0.00           O
ATOM    264  N   SER A   9      67.456  40.567  95.031  1.00  0.00           N
ATOM    266  CA  SER A   9      66.327  41.247  95.620  1.00  0.00           C
ATOM    268  CB  SER A   9      66.077  40.787  97.080  1.00  0.00           C
ATOM    271  OG  SER A   9      64.677  40.707  97.310  1.00  0.00           O
ATOM    273  C   SER A   9      66.527  42.737  95.541  1.00  0.00           C
ATOM    274  O   SER A   9      65.838  43.507  96.190  1.00  0.00           O
ATOM    275  N   THR A  10      67.397  43.188  94.601  1.00  0.00           N
ATOM    277  CA  THR A  10      67.548  44.587  94.191  1.00  0.00           C
ATOM    279  CB  THR A  10      68.628  44.757  93.111  1.00  0.00           C
ATOM    281  OG1 THR A  10      69.736  45.487  93.620  1.00  0.00           O
ATOM    283  CG2 THR A  10      68.157  45.527  91.861  1.00  0.00           C
ATOM    287  C   THR A  10      66.206  45.158  93.731  1.00  0.00           C
ATOM    288  O   THR A  10      65.797  46.268  94.051  1.00  0.00           O
ATOM    289  N   ALA A  11      65.417  44.327  93.041  1.00  0.00           N
ATOM    291  CA  ALA A  11      64.077  44.587  92.540  1.00  0.00           C
ATOM    293  CB  ALA A  11      63.517  43.257  92.001  1.00  0.00           C
ATOM    297  C   ALA A  11      63.097  45.137  93.570  1.00  0.00           C
ATOM    298  O   ALA A  11      62.178  45.897  93.260  1.00  0.00           O
ATOM    299  N   TYR A  12      63.257  44.767  94.840  1.00  0.00           N
ATOM    301  CA  TYR A  12      62.397  45.167  95.930  1.00  0.00           C
ATOM    303  CB  TYR A  12      62.137  43.937  96.820  1.00  0.00           C
ATOM    306  CG  TYR A  12      61.357  42.877  96.081  1.00  0.00           C
ATOM    307  CD1 TYR A  12      59.977  42.697  96.330  1.00  0.00           C
ATOM    309  CE1 TYR A  12      59.277  41.647  95.721  1.00  0.00           C
ATOM    311  CZ  TYR A  12      59.937  40.787  94.840  1.00  0.00           C
ATOM    312  OH  TYR A  12      59.277  39.677  94.300  1.00  0.00           O
ATOM    314  CD2 TYR A  12      61.997  41.997  95.201  1.00  0.00           C
ATOM    316  CE2 TYR A  12      61.278  40.998  94.531  1.00  0.00           C
ATOM    318  C   TYR A  12      63.027  46.287  96.730  1.00  0.00           C
ATOM    319  O   TYR A  12      62.438  46.817  97.681  1.00  0.00           O
ATOM    320  N   MET A  13      64.247  46.717  96.350  1.00  0.00           N
ATOM    322  CA  MET A  13      65.027  47.647  97.131  1.00  0.00           C
ATOM    324  CB  MET A  13      65.897  46.897  98.160  1.00  0.00           C
ATOM    327  CG  MET A  13      66.298  47.807  99.331  1.00  0.00           C
ATOM    330  SD  MET A  13      66.978  46.987 100.780  1.00  0.00           S
ATOM    331  CE  MET A  13      68.457  46.427  99.901  1.00  0.00           C
ATOM    335  C   MET A  13      65.878  48.568  96.260  1.00  0.00           C
ATOM    336  O   MET A  13      66.927  49.048  96.660  1.00  0.00           O
ATOM    337  N   GLN A  14      65.338  49.028  95.140  1.00  0.00           N
ATOM    339  CA  GLN A  14      65.377  50.467  94.921  1.00  0.00           C
ATOM    341  CB  GLN A  14      66.658  50.927  94.170  1.00  0.00           C
ATOM    344  CG  GLN A  14      66.647  51.107  92.631  1.00  0.00           C
ATOM    347  CD  GLN A  14      66.247  49.857  91.840  1.00  0.00           C
ATOM    348  OE1 GLN A  14      65.368  49.878  90.980  1.00  0.00           O
ATOM    349  NE2 GLN A  14      66.868  48.717  92.150  1.00  0.00           N
ATOM    352  C   GLN A  14      64.107  50.787  94.211  1.00  0.00           C
ATOM    353  O   GLN A  14      63.447  51.777  94.480  1.00  0.00           O
ATOM    354  N   GLY A  15      63.628  49.818  93.421  1.00  0.00           N
ATOM    356  CA  GLY A  15      62.298  49.857  92.891  1.00  0.00           C
ATOM    359  C   GLY A  15      62.137  50.577  91.571  1.00  0.00           C
ATOM    360  O   GLY A  15      62.847  51.528  91.250  1.00  0.00           O
ATOM    361  N   THR A  16      61.138  50.208  90.751  1.00  0.00           N
ATOM    363  CA  THR A  16      60.308  49.007  90.891  1.00  0.00           C
ATOM    365  CB  THR A  16      61.168  47.728  90.570  1.00  0.00           C
ATOM    367  OG1 THR A  16      62.007  47.957  89.431  1.00  0.00           O
ATOM    369  CG2 THR A  16      60.387  46.458  90.240  1.00  0.00           C
ATOM    373  C   THR A  16      59.417  49.077  92.201  1.00  0.00           C
ATOM    374  O   THR A  16      58.878  48.067  92.681  1.00  0.00           O
ATOM    375  N   ALA A  17      59.237  50.338  92.771  1.00  0.00           N
ATOM    377  CA  ALA A  17      58.517  50.807  93.980  1.00  0.00           C
ATOM    379  CB  ALA A  17      59.207  50.158  95.220  1.00  0.00           C
ATOM    383  C   ALA A  17      57.957  52.367  94.011  1.00  0.00           C
ATOM    384  O   ALA A  17      57.267  52.677  93.050  1.00  0.00           O
ATOM    385  N   GLN A  18      58.057  53.367  95.031  1.00  0.00           N
ATOM    387  CA  GLN A  18      56.927  54.407  95.340  1.00  0.00           C
ATOM    389  CB  GLN A  18      55.767  53.297  95.660  1.00  0.00           C
ATOM    392  CG  GLN A  18      56.077  51.877  96.400  1.00  0.00           C
ATOM    395  CD  GLN A  18      55.228  50.587  96.110  1.00  0.00           C
ATOM    396  OE1 GLN A  18      54.028  50.537  96.370  1.00  0.00           O
ATOM    397  NE2 GLN A  18      55.817  49.447  95.681  1.00  0.00           N
ATOM    400  C   GLN A  18      57.207  55.938  96.221  1.00  0.00           C
ATOM    401  O   GLN A  18      58.197  55.767  96.910  1.00  0.00           O
ATOM    402  N   ALA A  19      56.548  57.357  96.281  1.00  0.00           N
ATOM    404  CA  ALA A  19      56.987  58.867  96.921  1.00  0.00           C
ATOM    406  CB  ALA A  19      58.417  58.867  96.361  1.00  0.00           C
ATOM    410  C   ALA A  19      56.157  60.567  97.160  1.00  0.00           C
ATOM    411  O   ALA A  19      54.948  60.397  97.021  1.00  0.00           O
ATOM    412  N   ASP A  20      56.518  62.137  97.491  1.00  0.00           N
ATOM    414  CA  ASP A  20      56.007  63.657  98.321  1.00  0.00           C
ATOM    416  CB  ASP A  20      57.017  63.438  99.510  1.00  0.00           C
ATOM    419  CG  ASP A  20      57.118  62.007 100.111  1.00  0.00           C
ATOM    420  OD1 ASP A  20      56.068  61.458 100.520  1.00  0.00           O
ATOM    421  OD2 ASP A  20      58.257  61.467 100.171  1.00  0.00           O
ATOM    422  C   ASP A  20      56.007  65.677  98.251  1.00  0.00           C
ATOM    423  O   ASP A  20      57.007  66.067  97.681  1.00  0.00           O
ATOM    424  N   SER A  21      55.158  67.027  98.771  1.00  0.00           N
ATOM    426  CA  SER A  21      55.248  68.826  99.211  1.00  0.00           C
ATOM    428  CB  SER A  21      55.097  68.518 100.741  1.00  0.00           C
ATOM    431  OG  SER A  21      56.047  67.557 101.241  1.00  0.00           O
ATOM    433  C   SER A  21      54.217  70.587  99.390  1.00  0.00           C
ATOM    434  O   SER A  21      53.088  70.267  99.730  1.00  0.00           O
ATOM    435  N   ALA A  22      54.028  72.307  99.370  1.00  0.00           N
ATOM    437  CA  ALA A  22      54.147  74.167  99.241  1.00  0.00           C
ATOM    439  CB  ALA A  22      53.798  74.457 100.710  1.00  0.00           C
ATOM    443  C   ALA A  22      53.377  75.908  98.430  1.00  0.00           C
ATOM    444  O   ALA A  22      52.878  75.607  97.351  1.00  0.00           O
ATOM    445  N   SER A  23      53.167  77.597  98.710  1.00  0.00           N
ATOM    447  CA  SER A  23      52.917  79.357  98.031  1.00  0.00           C
ATOM    449  CB  SER A  23      53.708  79.488  96.701  1.00  0.00           C
ATOM    452  OG  SER A  23      54.228  80.816  96.451  1.00  0.00           O
ATOM    454  C   SER A  23      52.017  81.197  98.171  1.00  0.00           C
ATOM    455  O   SER A  23      51.417  81.297  99.230  1.00  0.00           O
ATOM    456  N   THR A  24      51.877  82.677  97.340  1.00  0.00           N
ATOM    458  CA  THR A  24      51.417  84.487  97.471  1.00  0.00           C
ATOM    460  CB  THR A  24      52.566  85.396  97.991  1.00  0.00           C
ATOM    462  OG1 THR A  24      52.118  86.337  98.980  1.00  0.00           O
ATOM    464  CG2 THR A  24      53.347  86.227  96.951  1.00  0.00           C
ATOM    468  C   THR A  24      50.527  86.007  96.650  1.00  0.00           C
ATOM    469  O   THR A  24      49.567  85.667  95.970  1.00  0.00           O
ATOM    470  N   ASN A  25      50.658  87.637  96.691  1.00  0.00           N
ATOM    472  CA  ASN A  25      49.907  89.198  96.350  1.00  0.00           C
ATOM    474  CB  ASN A  25      49.727  89.867  97.771  1.00  0.00           C
ATOM    477  CG  ASN A  25      48.447  90.646  98.101  1.00  0.00           C
ATOM    478  OD1 ASN A  25      48.307  91.206  99.180  1.00  0.00           O
ATOM    479  ND2 ASN A  25      47.477  90.737  97.160  1.00  0.00           N
ATOM    482  C   ASN A  25      50.248  90.837  95.461  1.00  0.00           C
ATOM    483  O   ASN A  25      51.298  90.896  94.840  1.00  0.00           O
ATOM    484  N   LYS A  26      49.438  92.176  95.391  1.00  0.00           N
ATOM    486  CA  LYS A  26      49.317  93.818  94.891  1.00  0.00           C
ATOM    488  CB  LYS A  26      48.838  94.956  96.001  1.00  0.00           C
ATOM    491  CG  LYS A  26      49.167  96.537  96.081  1.00  0.00           C
ATOM    494  CD  LYS A  26      48.118  97.708  95.850  1.00  0.00           C
ATOM    497  CE  LYS A  26      48.647  99.167  96.141  1.00  0.00           C
ATOM    500  NZ  LYS A  26      47.717 100.306  95.821  1.00  0.00           N
ATOM    504  C   LYS A  26      49.707  94.737  93.510  1.00  0.00           C
ATOM    505  O   LYS A  26      50.237  94.177  92.561  1.00  0.00           O
ATOM    506  N   ILE A  27      49.338  96.136  93.330  1.00  0.00           N
ATOM    508  CA  ILE A  27      49.128  97.176  92.171  1.00  0.00           C
ATOM    510  CB  ILE A  27      48.547  98.697  92.400  1.00  0.00           C
ATOM    512  CG2 ILE A  27      49.527  99.767  92.971  1.00  0.00           C
ATOM    516  CG1 ILE A  27      47.997  99.417  91.101  1.00  0.00           C
ATOM    519  CD  ILE A  27      47.437 100.868  91.231  1.00  0.00           C
ATOM    523  C   ILE A  27      50.128  97.397  91.031  1.00  0.00           C
ATOM    524  O   ILE A  27      49.827  97.036  89.891  1.00  0.00           O
ATOM    525  N   ALA A  28      51.227  98.137  91.271  1.00  0.00           N
ATOM    527  CA  ALA A  28      51.947  98.837  90.220  1.00  0.00           C
ATOM    529  CB  ALA A  28      52.658 100.107  90.781  1.00  0.00           C
ATOM    533  C   ALA A  28      53.008  97.896  89.730  1.00  0.00           C
ATOM    534  O   ALA A  28      53.507  97.127  90.541  1.00  0.00           O
ATOM    535  N   LEU A  29      53.428  97.887  88.451  1.00  0.00           N
ATOM    537  CA  LEU A  29      52.618  98.057  87.260  1.00  0.00           C
ATOM    539  CB  LEU A  29      52.477  99.566  86.900  1.00  0.00           C
ATOM    542  CG  LEU A  29      52.057 100.007  85.471  1.00  0.00           C
ATOM    544  CD1 LEU A  29      51.507 101.448  85.541  1.00  0.00           C
ATOM    548  CD2 LEU A  29      53.207 100.017  84.450  1.00  0.00           C
ATOM    552  C   LEU A  29      53.347  97.288  86.171  1.00  0.00           C
ATOM    553  O   LEU A  29      54.517  97.558  85.910  1.00  0.00           O
ATOM    554  N   LEU A  30      52.737  96.407  85.380  1.00  0.00           N
ATOM    556  CA  LEU A  30      52.227  95.077  85.700  1.00  0.00           C
ATOM    558  CB  LEU A  30      51.537  94.506  84.440  1.00  0.00           C
ATOM    561  CG  LEU A  30      52.428  94.046  83.251  1.00  0.00           C
ATOM    563  CD1 LEU A  30      51.548  93.846  82.010  1.00  0.00           C
ATOM    567  CD2 LEU A  30      53.598  94.967  82.880  1.00  0.00           C
ATOM    571  C   LEU A  30      53.167  94.128  86.460  1.00  0.00           C
ATOM    572  O   LEU A  30      54.357  94.387  86.590  1.00  0.00           O
ATOM    573  N   LEU A  31      52.678  93.027  87.101  1.00  0.00           N
ATOM    575  CA  LEU A  31      52.388  91.757  86.431  1.00  0.00           C
ATOM    577  CB  LEU A  31      53.687  91.217  85.741  1.00  0.00           C
ATOM    580  CG  LEU A  31      55.028  91.188  86.530  1.00  0.00           C
ATOM    582  CD1 LEU A  31      56.168  90.786  85.590  1.00  0.00           C
ATOM    586  CD2 LEU A  31      55.066  90.327  87.801  1.00  0.00           C
ATOM    590  C   LEU A  31      51.487  90.786  87.290  1.00  0.00           C
ATOM    591  O   LEU A  31      51.007  91.267  88.321  1.00  0.00           O
ATOM    592  N   PRO A  32      51.117  89.506  86.940  1.00  0.00           N
ATOM    593  CD  PRO A  32      52.188  88.538  86.691  1.00  0.00           C
ATOM    596  CA  PRO A  32      50.118  88.668  87.631  1.00  0.00           C
ATOM    598  CB  PRO A  32      50.957  88.046  88.741  1.00  0.00           C
ATOM    601  CG  PRO A  32      52.158  87.568  87.901  1.00  0.00           C
ATOM    604  C   PRO A  32      48.657  88.958  87.971  1.00  0.00           C
ATOM    605  O   PRO A  32      48.037  88.057  88.531  1.00  0.00           O
ATOM    606  N   LEU A  33      48.097  90.087  87.570  1.00  0.00           N
ATOM    608  CA  LEU A  33      46.667  90.406  87.481  1.00  0.00           C
ATOM    610  CB  LEU A  33      46.168  90.247  86.040  1.00  0.00           C
ATOM    613  CG  LEU A  33      47.188  90.686  84.951  1.00  0.00           C
ATOM    615  CD1 LEU A  33      46.487  90.588  83.590  1.00  0.00           C
ATOM    619  CD2 LEU A  33      47.798  92.106  85.100  1.00  0.00           C
ATOM    623  C   LEU A  33      45.627  90.117  88.610  1.00  0.00           C
ATOM    624  O   LEU A  33      45.957  89.557  89.641  1.00  0.00           O
ATOM    625  N   ASN A  34      44.368  90.628  88.510  1.00  0.00           N
ATOM    627  CA  ASN A  34      43.708  91.467  89.540  1.00  0.00           C
ATOM    629  CB  ASN A  34      43.307  92.857  88.931  1.00  0.00           C
ATOM    632  CG  ASN A  34      42.437  92.777  87.691  1.00  0.00           C
ATOM    633  OD1 ASN A  34      42.428  93.688  86.861  1.00  0.00           O
ATOM    634  ND2 ASN A  34      41.807  91.607  87.460  1.00  0.00           N
ATOM    637  C   ASN A  34      42.577  91.028  90.480  1.00  0.00           C
ATOM    638  O   ASN A  34      41.798  91.878  90.930  1.00  0.00           O
ATOM    639  N   GLY A  35      42.458  89.757  90.870  1.00  0.00           N
ATOM    641  CA  GLY A  35      41.548  89.387  91.950  1.00  0.00           C
ATOM    644  C   GLY A  35      42.167  88.337  92.821  1.00  0.00           C
ATOM    645  O   GLY A  35      42.118  87.158  92.491  1.00  0.00           O
ATOM    646  N   GLN A  36      42.827  88.617  93.951  1.00  0.00           N
ATOM    648  CA  GLN A  36      42.967  89.846  94.680  1.00  0.00           C
ATOM    650  CB  GLN A  36      42.236  89.688  96.031  1.00  0.00           C
ATOM    653  CG  GLN A  36      40.737  90.058  96.031  1.00  0.00           C
ATOM    656  CD  GLN A  36      39.727  88.916  95.891  1.00  0.00           C
ATOM    657  OE1 GLN A  36      38.538  89.177  96.060  1.00  0.00           O
ATOM    658  NE2 GLN A  36      40.158  87.657  95.701  1.00  0.00           N
ATOM    661  C   GLN A  36      44.427  90.087  94.991  1.00  0.00           C
ATOM    662  O   GLN A  36      45.237  89.156  95.040  1.00  0.00           O
ATOM    663  N   ALA A  37      44.837  91.327  95.251  1.00  0.00           N
ATOM    665  CA  ALA A  37      44.118  92.568  95.220  1.00  0.00           C
ATOM    667  CB  ALA A  37      43.118  92.827  96.370  1.00  0.00           C
ATOM    671  C   ALA A  37      45.237  93.517  95.461  1.00  0.00           C
ATOM    672  O   ALA A  37      46.378  93.128  95.660  1.00  0.00           O
ATOM    673  N   ALA A  38      44.937  94.816  95.480  1.00  0.00           N
ATOM    675  CA  ALA A  38      44.287  95.417  94.351  1.00  0.00           C
ATOM    677  CB  ALA A  38      42.997  96.197  94.660  1.00  0.00           C
ATOM    681  C   ALA A  38      45.438  96.257  93.871  1.00  0.00           C
ATOM    682  O   ALA A  38      45.557  97.418  94.281  1.00  0.00           O
ATOM    683  N   VAL A  39      46.378  95.667  93.081  1.00  0.00           N
ATOM    685  CA  VAL A  39      45.986  94.956  91.870  1.00  0.00           C
ATOM    687  CB  VAL A  39      45.817  96.096  90.730  1.00  0.00           C
ATOM    689  CG1 VAL A  39      44.848  95.798  89.580  1.00  0.00           C
ATOM    693  CG2 VAL A  39      45.158  97.447  91.190  1.00  0.00           C
ATOM    697  C   VAL A  39      46.548  93.447  91.490  1.00  0.00           C
ATOM    698  O   VAL A  39      45.917  93.046  90.541  1.00  0.00           O
ATOM    699  N   PHE A  40      47.507  92.486  92.040  1.00  0.00           N
ATOM    701  CA  PHE A  40      48.037  91.157  91.290  1.00  0.00           C
ATOM    703  CB  PHE A  40      48.638  91.936  89.820  1.00  0.00           C
ATOM    706  CG  PHE A  40      48.327  93.216  88.790  1.00  0.00           C
ATOM    707  CD1 PHE A  40      49.398  94.056  88.370  1.00  0.00           C
ATOM    709  CE1 PHE A  40      49.247  95.198  87.551  1.00  0.00           C
ATOM    711  CZ  PHE A  40      48.027  95.497  86.950  1.00  0.00           C
ATOM    713  CD2 PHE A  40      47.108  93.617  88.141  1.00  0.00           C
ATOM    715  CE2 PHE A  40      46.957  94.688  87.241  1.00  0.00           C
ATOM    717  C   PHE A  40      49.128  89.816  91.961  1.00  0.00           C
ATOM    718  O   PHE A  40      50.158  90.348  92.340  1.00  0.00           O
ATOM    719  N   GLY A  41      49.338  88.256  92.290  1.00  0.00           N
ATOM    721  CA  GLY A  41      49.107  86.527  92.351  1.00  0.00           C
ATOM    724  C   GLY A  41      50.097  85.058  93.060  1.00  0.00           C
ATOM    725  O   GLY A  41      51.047  85.576  93.641  1.00  0.00           O
ATOM    726  N   ARG A  42      50.048  83.396  93.111  1.00  0.00           N
ATOM    728  CA  ARG A  42      50.938  81.807  93.321  1.00  0.00           C
ATOM    730  CB  ARG A  42      52.388  82.407  92.811  1.00  0.00           C
ATOM    733  CG  ARG A  42      53.127  83.827  93.160  1.00  0.00           C
ATOM    736  CD  ARG A  42      53.277  85.068  92.101  1.00  0.00           C
ATOM    739  NE  ARG A  42      54.018  86.308  92.631  1.00  0.00           N
ATOM    741  CZ  ARG A  42      54.028  87.577  92.180  1.00  0.00           C
ATOM    742  NH1 ARG A  42      54.806  88.487  92.761  1.00  0.00           N
ATOM    745  NH2 ARG A  42      53.288  88.116  91.231  1.00  0.00           N
ATOM    748  C   ARG A  42      50.947  79.887  94.331  1.00  0.00           C
ATOM    749  O   ARG A  42      50.928  80.177  95.520  1.00  0.00           O
ATOM    750  N   THR A  43      50.986  78.097  94.191  1.00  0.00           N
ATOM    752  CA  THR A  43      50.957  76.326  95.100  1.00  0.00           C
ATOM    754  CB  THR A  43      49.597  76.467  95.771  1.00  0.00           C
ATOM    756  OG1 THR A  43      48.647  76.847  94.800  1.00  0.00           O
ATOM    758  CG2 THR A  43      49.588  77.627  96.800  1.00  0.00           C
ATOM    762  C   THR A  43      51.238  74.098  95.080  1.00  0.00           C
ATOM    763  O   THR A  43      51.278  73.838  93.881  1.00  0.00           O
ATOM    764  N   ILE A  44      51.408  72.478  95.980  1.00  0.00           N
ATOM    766  CA  ILE A  44      51.987  70.488  96.060  1.00  0.00           C
ATOM    768  CB  ILE A  44      53.438  70.897  95.430  1.00  0.00           C
ATOM    770  CG2 ILE A  44      53.698  71.728  96.660  1.00  0.00           C
ATOM    774  CG1 ILE A  44      53.958  72.107  94.440  1.00  0.00           C
ATOM    777  CD  ILE A  44      54.958  73.227  94.870  1.00  0.00           C
ATOM    781  C   ILE A  44      52.127  68.347  97.160  1.00  0.00           C
ATOM    782  O   ILE A  44      51.467  68.497  98.190  1.00  0.00           O
ATOM    783  N   ALA A  45      52.688  66.487  97.300  1.00  0.00           N
ATOM    785  CA  ALA A  45      52.847  64.587  98.280  1.00  0.00           C
ATOM    787  CB  ALA A  45      51.438  64.567  98.900  1.00  0.00           C
ATOM    791  C   ALA A  45      53.088  62.197  98.470  1.00  0.00           C
ATOM    792  O   ALA A  45      52.518  61.787  97.460  1.00  0.00           O
ATOM    793  N   PHE A  46      53.708  60.597  99.410  1.00  0.00           N
ATOM    795  CA  PHE A  46      53.827  58.517  99.820  1.00  0.00           C
ATOM    797  CB  PHE A  46      53.207  57.697  98.581  1.00  0.00           C
ATOM    800  CG  PHE A  46      53.097  56.147  98.641  1.00  0.00           C
ATOM    801  CD1 PHE A  46      52.067  55.438  99.311  1.00  0.00           C
ATOM    803  CE1 PHE A  46      52.088  54.028  99.421  1.00  0.00           C
ATOM    805  CZ  PHE A  46      53.167  53.297  98.921  1.00  0.00           C
ATOM    807  CD2 PHE A  46      54.137  55.387  98.101  1.00  0.00           C
ATOM    809  CE2 PHE A  46      54.188  54.007  98.300  1.00  0.00           C
ATOM    811  C   PHE A  46      54.727  56.667 100.891  1.00  0.00           C
ATOM    812  O   PHE A  46      55.357  57.067 101.870  1.00  0.00           O
ATOM    813  N   TYR A  47      54.897  54.807 100.891  1.00  0.00           N
ATOM    815  CA  TYR A  47      55.448  52.857 101.271  1.00  0.00           C
ATOM    817  CB  TYR A  47      56.368  52.167  99.980  1.00  0.00           C
ATOM    820  CG  TYR A  47      57.027  50.717  99.641  1.00  0.00           C
ATOM    821  CD1 TYR A  47      56.298  49.497  99.440  1.00  0.00           C
ATOM    823  CE1 TYR A  47      56.927  48.247  99.260  1.00  0.00           C
ATOM    825  CZ  TYR A  47      58.307  48.157  99.130  1.00  0.00           C
ATOM    826  OH  TYR A  47      58.897  46.887  98.870  1.00  0.00           O
ATOM    828  CD2 TYR A  47      58.438  50.567  99.421  1.00  0.00           C
ATOM    830  CE2 TYR A  47      59.058  49.327  99.171  1.00  0.00           C
ATOM    832  C   TYR A  47      55.607  50.998 102.370  1.00  0.00           C
ATOM    833  O   TYR A  47      55.007  51.057 103.441  1.00  0.00           O
ATOM    834  N   LEU A  48      56.248  49.368 102.300  1.00  0.00           N
ATOM    836  CA  LEU A  48      56.577  47.617 103.010  1.00  0.00           C
ATOM    838  CB  LEU A  48      55.847  47.057 104.390  1.00  0.00           C
ATOM    841  CG  LEU A  48      56.438  46.147 105.650  1.00  0.00           C
ATOM    843  CD1 LEU A  48      55.338  45.377 106.411  1.00  0.00           C
ATOM    847  CD2 LEU A  48      57.518  45.007 105.751  1.00  0.00           C
ATOM    851  C   LEU A  48      56.877  45.817 102.370  1.00  0.00           C
ATOM    852  O   LEU A  48      56.618  45.667 101.180  1.00  0.00           O
ATOM    853  N   GLN A  49      57.367  44.438 103.041  1.00  0.00           N
ATOM    855  CA  GLN A  49      57.678  42.708 103.031  1.00  0.00           C
ATOM    857  CB  GLN A  49      56.567  41.647 102.460  1.00  0.00           C
ATOM    860  CG  GLN A  49      56.768  40.057 102.681  1.00  0.00           C
ATOM    863  CD  GLN A  49      55.648  38.987 102.480  1.00  0.00           C
ATOM    864  OE1 GLN A  49      54.577  39.217 101.921  1.00  0.00           O
ATOM    865  NE2 GLN A  49      55.947  37.728 102.910  1.00  0.00           N
ATOM    868  C   GLN A  49      58.917  41.597 103.710  1.00  0.00           C
ATOM    869  O   GLN A  49      59.188  41.777 104.891  1.00  0.00           O
ATOM    870  N   GLN A  50      59.588  40.377 103.120  1.00  0.00           N
ATOM    872  CA  GLN A  50      59.867  38.797 103.400  1.00  0.00           C
ATOM    874  CB  GLN A  50      60.327  38.017 102.080  1.00  0.00           C
ATOM    877  CG  GLN A  50      59.417  36.877 101.411  1.00  0.00           C
ATOM    880  CD  GLN A  50      59.858  35.377 101.440  1.00  0.00           C
ATOM    881  OE1 GLN A  50      61.038  35.017 101.440  1.00  0.00           O
ATOM    882  NE2 GLN A  50      58.868  34.447 101.300  1.00  0.00           N
ATOM    885  C   GLN A  50      60.567  37.747 104.491  1.00  0.00           C
ATOM    886  O   GLN A  50      59.928  36.727 104.701  1.00  0.00           O
ATOM    887  N   MET A  51      61.787  37.787 105.171  1.00  0.00           N
ATOM    889  CA  MET A  51      62.808  36.717 105.631  1.00  0.00           C
ATOM    891  CB  MET A  51      63.688  37.247 106.820  1.00  0.00           C
ATOM    894  CG  MET A  51      64.938  36.437 107.290  1.00  0.00           C
ATOM    897  SD  MET A  51      64.838  35.247 108.660  1.00  0.00           S
ATOM    898  CE  MET A  51      64.136  36.188 110.031  1.00  0.00           C
ATOM    902  C   MET A  51      62.948  35.117 105.531  1.00  0.00           C
ATOM    903  O   MET A  51      63.778  34.657 104.751  1.00  0.00           O
ATOM    904  N   GLN A  52      62.337  34.227 106.381  1.00  0.00           N
ATOM    906  CA  GLN A  52      62.927  32.977 106.991  1.00  0.00           C
ATOM    908  CB  GLN A  52      62.077  32.407 108.190  1.00  0.00           C
ATOM    911  CG  GLN A  52      62.248  33.267 109.460  1.00  0.00           C
ATOM    914  CD  GLN A  52      61.278  32.958 110.611  1.00  0.00           C
ATOM    915  OE1 GLN A  52      61.027  31.817 111.001  1.00  0.00           O
ATOM    916  NE2 GLN A  52      60.757  34.037 111.241  1.00  0.00           N
ATOM    919  C   GLN A  52      63.618  31.797 106.291  1.00  0.00           C
ATOM    920  O   GLN A  52      64.438  31.137 106.921  1.00  0.00           O
ATOM    921  N   GLN A  53      63.307  31.417 105.041  1.00  0.00           N
ATOM    923  CA  GLN A  53      63.628  30.067 104.571  1.00  0.00           C
ATOM    925  CB  GLN A  53      62.456  29.527 103.710  1.00  0.00           C
ATOM    928  CG  GLN A  53      61.068  29.547 104.390  1.00  0.00           C
ATOM    931  CD  GLN A  53      59.967  29.297 103.371  1.00  0.00           C
ATOM    932  OE1 GLN A  53      59.277  28.277 103.361  1.00  0.00           O
ATOM    933  NE2 GLN A  53      59.777  30.267 102.440  1.00  0.00           N
ATOM    936  C   GLN A  53      64.917  29.987 103.741  1.00  0.00           C
ATOM    937  O   GLN A  53      65.167  29.017 103.031  1.00  0.00           O
ATOM    938  N   SER A  54      65.757  31.027 103.771  1.00  0.00           N
ATOM    940  CA  SER A  54      66.938  31.127 102.930  1.00  0.00           C
ATOM    942  CB  SER A  54      67.096  32.587 102.451  1.00  0.00           C
ATOM    945  OG  SER A  54      67.147  33.527 103.521  1.00  0.00           O
ATOM    947  C   SER A  54      68.257  30.618 103.531  1.00  0.00           C
ATOM    948  O   SER A  54      68.317  30.167 104.670  1.00  0.00           O
ATOM    949  N   SER A  55      69.368  30.677 102.740  1.00  0.00           N
ATOM    951  CA  SER A  55      70.768  30.437 103.160  1.00  0.00           C
ATOM    953  CB  SER A  55      71.728  30.077 101.991  1.00  0.00           C
ATOM    956  OG  SER A  55      71.397  28.817 101.400  1.00  0.00           O
ATOM    958  C   SER A  55      71.397  31.637 103.830  1.00  0.00           C
ATOM    959  O   SER A  55      70.808  32.717 103.830  1.00  0.00           O
ATOM    960  N   ASP A  56      72.618  31.507 104.421  1.00  0.00           N
ATOM    962  CA  ASP A  56      73.257  32.438 105.360  1.00  0.00           C
ATOM    964  CB  ASP A  56      74.728  31.977 105.631  1.00  0.00           C
ATOM    967  CG  ASP A  56      75.338  32.627 106.861  1.00  0.00           C
ATOM    968  OD1 ASP A  56      74.607  32.697 107.891  1.00  0.00           O
ATOM    969  OD2 ASP A  56      76.548  32.987 106.890  1.00  0.00           O
ATOM    970  C   ASP A  56      73.228  33.927 104.971  1.00  0.00           C
ATOM    971  O   ASP A  56      72.627  34.777 105.620  1.00  0.00           O
ATOM    972  N   ASP A  57      73.798  34.287 103.811  1.00  0.00           N
ATOM    974  CA  ASP A  57      73.917  35.688 103.441  1.00  0.00           C
ATOM    976  CB  ASP A  57      75.136  35.877 102.521  1.00  0.00           C
ATOM    979  CG  ASP A  57      76.357  35.447 103.300  1.00  0.00           C
ATOM    980  OD1 ASP A  57      76.607  36.007 104.400  1.00  0.00           O
ATOM    981  OD2 ASP A  57      77.047  34.537 102.760  1.00  0.00           O
ATOM    982  C   ASP A  57      72.678  36.177 102.720  1.00  0.00           C
ATOM    983  O   ASP A  57      72.487  37.357 102.421  1.00  0.00           O
ATOM    984  N   THR A  58      71.738  35.247 102.491  1.00  0.00           N
ATOM    986  CA  THR A  58      70.448  35.537 101.921  1.00  0.00           C
ATOM    988  CB  THR A  58      69.978  34.447 100.970  1.00  0.00           C
ATOM    990  OG1 THR A  58      70.997  34.157 100.031  1.00  0.00           O
ATOM    992  CG2 THR A  58      68.777  34.887 100.140  1.00  0.00           C
ATOM    996  C   THR A  58      69.456  35.747 103.041  1.00  0.00           C
ATOM    997  O   THR A  58      68.427  36.397 102.851  1.00  0.00           O
ATOM    998  N   ARG A  59      69.747  35.298 104.300  1.00  0.00           N
ATOM   1000  CA  ARG A  59      68.938  35.618 105.470  1.00  0.00           C
ATOM   1002  CB  ARG A  59      69.497  35.017 106.800  1.00  0.00           C
ATOM   1005  CG  ARG A  59      69.938  33.548 106.800  1.00  0.00           C
ATOM   1008  CD  ARG A  59      68.897  32.497 106.470  1.00  0.00           C
ATOM   1011  NE  ARG A  59      67.967  32.438 107.631  1.00  0.00           N
ATOM   1013  CZ  ARG A  59      67.387  31.317 108.050  1.00  0.00           C
ATOM   1014  NH1 ARG A  59      67.478  30.197 107.370  1.00  0.00           N
ATOM   1017  NH2 ARG A  59      66.776  31.297 109.220  1.00  0.00           N
ATOM   1020  C   ARG A  59      68.947  37.107 105.701  1.00  0.00           C
ATOM   1021  O   ARG A  59      67.917  37.777 105.741  1.00  0.00           O
ATOM   1022  N   ILE A  60      70.167  37.677 105.780  1.00  0.00           N
ATOM   1024  CA  ILE A  60      70.438  39.087 105.920  1.00  0.00           C
ATOM   1026  CB  ILE A  60      71.897  39.377 106.271  1.00  0.00           C
ATOM   1028  CG2 ILE A  60      72.868  38.367 105.631  1.00  0.00           C
ATOM   1032  CG1 ILE A  60      72.357  40.847 106.040  1.00  0.00           C
ATOM   1035  CD  ILE A  60      72.938  41.167 104.650  1.00  0.00           C
ATOM   1039  C   ILE A  60      69.868  39.877 104.751  1.00  0.00           C
ATOM   1040  O   ILE A  60      69.287  40.937 104.910  1.00  0.00           O
ATOM   1041  N   ASN A  61      69.948  39.317 103.540  1.00  0.00           N
ATOM   1043  CA  ASN A  61      69.467  39.958 102.340  1.00  0.00           C
ATOM   1045  CB  ASN A  61      70.027  39.188 101.141  1.00  0.00           C
ATOM   1048  CG  ASN A  61      70.248  40.077  99.930  1.00  0.00           C
ATOM   1049  OD1 ASN A  61      71.397  40.447  99.680  1.00  0.00           O
ATOM   1050  ND2 ASN A  61      69.188  40.407  99.171  1.00  0.00           N
ATOM   1053  C   ASN A  61      67.967  40.037 102.211  1.00  0.00           C
ATOM   1054  O   ASN A  61      67.448  40.867 101.480  1.00  0.00           O
ATOM   1055  N   TRP A  62      67.207  39.197 102.941  1.00  0.00           N
ATOM   1057  CA  TRP A  62      65.787  39.438 103.061  1.00  0.00           C
ATOM   1059  CB  TRP A  62      65.027  38.107 103.090  1.00  0.00           C
ATOM   1062  CG  TRP A  62      64.878  37.507 101.730  1.00  0.00           C
ATOM   1063  CD1 TRP A  62      65.456  36.377 101.230  1.00  0.00           C
ATOM   1065  NE1 TRP A  62      64.938  36.107  99.991  1.00  0.00           N
ATOM   1067  CE2 TRP A  62      64.037  37.077  99.650  1.00  0.00           C
ATOM   1068  CD2 TRP A  62      63.998  38.007 100.721  1.00  0.00           C
ATOM   1069  CE3 TRP A  62      63.177  39.127 100.631  1.00  0.00           C
ATOM   1071  CZ3 TRP A  62      62.347  39.257  99.521  1.00  0.00           C
ATOM   1073  CZ2 TRP A  62      63.228  37.217  98.540  1.00  0.00           C
ATOM   1075  CH2 TRP A  62      62.347  38.297  98.511  1.00  0.00           C
ATOM   1077  C   TRP A  62      65.448  40.267 104.270  1.00  0.00           C
ATOM   1078  O   TRP A  62      64.346  40.797 104.390  1.00  0.00           O
ATOM   1079  N   GLN A  63      66.408  40.487 105.181  1.00  0.00           N
ATOM   1081  CA  GLN A  63      66.268  41.408 106.281  1.00  0.00           C
ATOM   1083  CB  GLN A  63      67.088  40.947 107.480  1.00  0.00           C
ATOM   1086  CG  GLN A  63      66.467  39.667 108.061  1.00  0.00           C
ATOM   1089  CD  GLN A  63      67.236  39.037 109.211  1.00  0.00           C
ATOM   1090  OE1 GLN A  63      66.878  37.977 109.730  1.00  0.00           O
ATOM   1091  NE2 GLN A  63      68.357  39.657 109.580  1.00  0.00           N
ATOM   1094  C   GLN A  63      66.577  42.838 105.941  1.00  0.00           C
ATOM   1095  O   GLN A  63      66.038  43.737 106.580  1.00  0.00           O
ATOM   1096  N   LEU A  64      67.338  43.037 104.840  1.00  0.00           N
ATOM   1098  CA  LEU A  64      67.448  44.257 104.061  1.00  0.00           C
ATOM   1100  CB  LEU A  64      68.268  43.997 102.771  1.00  0.00           C
ATOM   1103  CG  LEU A  64      69.788  44.287 102.781  1.00  0.00           C
ATOM   1105  CD1 LEU A  64      70.548  43.698 103.970  1.00  0.00           C
ATOM   1109  CD2 LEU A  64      70.408  43.757 101.470  1.00  0.00           C
ATOM   1113  C   LEU A  64      66.077  44.837 103.721  1.00  0.00           C
ATOM   1114  O   LEU A  64      65.857  46.047 103.730  1.00  0.00           O
ATOM   1115  N   LEU A  65      65.088  43.967 103.461  1.00  0.00           N
ATOM   1117  CA  LEU A  65      63.688  44.317 103.361  1.00  0.00           C
ATOM   1119  CB  LEU A  65      63.037  43.337 102.360  1.00  0.00           C
ATOM   1122  CG  LEU A  65      62.967  43.787 100.881  1.00  0.00           C
ATOM   1124  CD1 LEU A  65      63.688  45.088 100.520  1.00  0.00           C
ATOM   1128  CD2 LEU A  65      63.327  42.607  99.971  1.00  0.00           C
ATOM   1132  C   LEU A  65      62.957  44.247 104.691  1.00  0.00           C
ATOM   1133  O   LEU A  65      62.277  45.197 105.080  1.00  0.00           O
ATOM   1134  N   ALA A  66      63.017  43.097 105.400  1.00  0.00           N
ATOM   1136  CA  ALA A  66      62.158  42.827 106.531  1.00  0.00           C
ATOM   1138  CB  ALA A  66      62.378  41.377 107.021  1.00  0.00           C
ATOM   1142  C   ALA A  66      62.298  43.787 107.711  1.00  0.00           C
ATOM   1143  O   ALA A  66      61.306  44.257 108.260  1.00  0.00           O
ATOM   1144  N   ILE A  67      63.548  44.107 108.120  1.00  0.00           N
ATOM   1146  CA  ILE A  67      63.806  45.077 109.171  1.00  0.00           C
ATOM   1148  CB  ILE A  67      65.248  45.047 109.650  1.00  0.00           C
ATOM   1150  CG2 ILE A  67      65.386  45.947 110.900  1.00  0.00           C
ATOM   1154  CG1 ILE A  67      65.657  43.607 109.951  1.00  0.00           C
ATOM   1157  CD  ILE A  67      67.007  43.517 110.640  1.00  0.00           C
ATOM   1161  C   ILE A  67      63.498  46.487 108.760  1.00  0.00           C
ATOM   1162  O   ILE A  67      62.808  47.207 109.471  1.00  0.00           O
ATOM   1163  N   ARG A  68      63.946  46.887 107.550  1.00  0.00           N
ATOM   1165  CA  ARG A  68      63.787  48.207 106.971  1.00  0.00           C
ATOM   1167  CB  ARG A  68      64.407  48.188 105.550  1.00  0.00           C
ATOM   1170  CG  ARG A  68      63.958  49.237 104.510  1.00  0.00           C
ATOM   1173  CD  ARG A  68      62.798  48.747 103.660  1.00  0.00           C
ATOM   1176  NE  ARG A  68      62.498  49.797 102.631  1.00  0.00           N
ATOM   1178  CZ  ARG A  68      62.498  49.627 101.320  1.00  0.00           C
ATOM   1179  NH1 ARG A  68      63.057  48.607 100.701  1.00  0.00           N
ATOM   1182  NH2 ARG A  68      61.868  50.527 100.601  1.00  0.00           N
ATOM   1185  C   ARG A  68      62.347  48.647 106.960  1.00  0.00           C
ATOM   1186  O   ARG A  68      61.968  49.797 107.141  1.00  0.00           O
ATOM   1187  N   ALA A  69      61.458  47.677 106.781  1.00  0.00           N
ATOM   1189  CA  ALA A  69      60.066  47.957 106.660  1.00  0.00           C
ATOM   1191  CB  ALA A  69      59.697  47.107 105.470  1.00  0.00           C
ATOM   1195  C   ALA A  69      59.247  47.687 107.930  1.00  0.00           C
ATOM   1196  O   ALA A  69      58.148  48.197 108.081  1.00  0.00           O
ATOM   1197  N   LEU A  70      59.797  46.977 108.940  1.00  0.00           N
ATOM   1199  CA  LEU A  70      59.147  46.707 110.211  1.00  0.00           C
ATOM   1201  CB  LEU A  70      59.918  45.618 111.011  1.00  0.00           C
ATOM   1204  CG  LEU A  70      59.317  44.207 110.871  1.00  0.00           C
ATOM   1206  CD1 LEU A  70      60.317  43.137 111.340  1.00  0.00           C
ATOM   1210  CD2 LEU A  70      57.997  44.107 111.660  1.00  0.00           C
ATOM   1214  C   LEU A  70      59.018  47.938 111.081  1.00  0.00           C
ATOM   1215  O   LEU A  70      58.197  47.997 111.991  1.00  0.00           O
ATOM   1216  N   VAL A  71      59.837  48.958 110.811  1.00  0.00           N
ATOM   1218  CA  VAL A  71      59.867  50.208 111.540  1.00  0.00           C
ATOM   1220  CB  VAL A  71      61.278  50.507 112.021  1.00  0.00           C
ATOM   1222  CG1 VAL A  71      61.446  49.777 113.350  1.00  0.00           C
ATOM   1226  CG2 VAL A  71      62.316  50.007 110.990  1.00  0.00           C
ATOM   1230  C   VAL A  71      59.298  51.347 110.730  1.00  0.00           C
ATOM   1231  O   VAL A  71      59.067  52.437 111.260  1.00  0.00           O
ATOM   1232  N   LYS A  72      58.938  51.117 109.451  1.00  0.00           N
ATOM   1234  CA  LYS A  72      57.868  51.857 108.800  1.00  0.00           C
ATOM   1236  CB  LYS A  72      57.827  51.577 107.271  1.00  0.00           C
ATOM   1239  CG  LYS A  72      59.207  51.487 106.580  1.00  0.00           C
ATOM   1242  CD  LYS A  72      60.118  52.737 106.601  1.00  0.00           C
ATOM   1245  CE  LYS A  72      59.748  53.857 105.631  1.00  0.00           C
ATOM   1248  NZ  LYS A  72      60.737  54.967 105.650  1.00  0.00           N
ATOM   1252  C   LYS A  72      56.537  51.497 109.480  1.00  0.00           C
ATOM   1253  O   LYS A  72      55.777  52.357 109.901  1.00  0.00           O
ATOM   1254  N   GLU A  73      56.316  50.197 109.751  1.00  0.00           N
ATOM   1256  CA  GLU A  73      55.228  49.667 110.550  1.00  0.00           C
ATOM   1258  CB  GLU A  73      55.237  48.118 110.441  1.00  0.00           C
ATOM   1261  CG  GLU A  73      54.736  47.528 109.101  1.00  0.00           C
ATOM   1264  CD  GLU A  73      53.247  47.728 108.900  1.00  0.00           C
ATOM   1265  OE1 GLU A  73      52.437  47.127 109.670  1.00  0.00           O
ATOM   1266  OE2 GLU A  73      52.887  48.467 107.941  1.00  0.00           O
ATOM   1267  C   GLU A  73      55.268  50.037 112.030  1.00  0.00           C
ATOM   1268  O   GLU A  73      54.258  49.997 112.730  1.00  0.00           O
ATOM   1269  N   GLY A  74      56.458  50.387 112.570  1.00  0.00           N
ATOM   1271  CA  GLY A  74      56.597  50.847 113.951  1.00  0.00           C
ATOM   1274  C   GLY A  74      56.707  49.737 114.951  1.00  0.00           C
ATOM   1275  O   GLY A  74      56.438  49.917 116.130  1.00  0.00           O
ATOM   1276  N   LYS A  75      57.108  48.547 114.510  1.00  0.00           N
ATOM   1278  CA  LYS A  75      57.348  47.437 115.410  1.00  0.00           C
ATOM   1280  CB  LYS A  75      56.737  46.087 114.971  1.00  0.00           C
ATOM   1283  CG  LYS A  75      55.208  46.047 114.910  1.00  0.00           C
ATOM   1286  CD  LYS A  75      54.608  46.767 113.690  1.00  0.00           C
ATOM   1289  CE  LYS A  75      53.127  46.467 113.461  1.00  0.00           C
ATOM   1292  NZ  LYS A  75      52.477  47.307 112.430  1.00  0.00           N
ATOM   1296  C   LYS A  75      58.838  47.327 115.681  1.00  0.00           C
ATOM   1297  O   LYS A  75      59.567  46.517 115.120  1.00  0.00           O
ATOM   1298  N   THR A  76      59.338  48.217 116.540  1.00  0.00           N
ATOM   1300  CA  THR A  76      60.757  48.498 116.620  1.00  0.00           C
ATOM   1302  CB  THR A  76      60.968  49.797 117.360  1.00  0.00           C
ATOM   1304  OG1 THR A  76      60.037  50.757 116.910  1.00  0.00           O
ATOM   1306  CG2 THR A  76      62.368  50.357 117.100  1.00  0.00           C
ATOM   1310  C   THR A  76      61.548  47.417 117.310  1.00  0.00           C
ATOM   1311  O   THR A  76      62.737  47.237 117.030  1.00  0.00           O
ATOM   1312  N   GLY A  77      60.908  46.647 118.210  1.00  0.00           N
ATOM   1314  CA  GLY A  77      61.537  45.507 118.881  1.00  0.00           C
ATOM   1317  C   GLY A  77      61.607  44.307 117.991  1.00  0.00           C
ATOM   1318  O   GLY A  77      62.588  43.577 117.980  1.00  0.00           O
ATOM   1319  N   GLN A  78      60.567  44.127 117.150  1.00  0.00           N
ATOM   1321  CA  GLN A  78      60.537  43.147 116.090  1.00  0.00           C
ATOM   1323  CB  GLN A  78      59.158  43.188 115.370  1.00  0.00           C
ATOM   1326  CG  GLN A  78      58.037  42.388 116.090  1.00  0.00           C
ATOM   1329  CD  GLN A  78      57.978  40.907 115.681  1.00  0.00           C
ATOM   1330  OE1 GLN A  78      56.927  40.267 115.830  1.00  0.00           O
ATOM   1331  NE2 GLN A  78      59.077  40.387 115.111  1.00  0.00           N
ATOM   1334  C   GLN A  78      61.647  43.367 115.080  1.00  0.00           C
ATOM   1335  O   GLN A  78      62.347  42.448 114.701  1.00  0.00           O
ATOM   1336  N   ALA A  79      61.857  44.647 114.691  1.00  0.00           N
ATOM   1338  CA  ALA A  79      62.978  45.067 113.890  1.00  0.00           C
ATOM   1340  CB  ALA A  79      62.787  46.557 113.560  1.00  0.00           C
ATOM   1344  C   ALA A  79      64.338  44.787 114.540  1.00  0.00           C
ATOM   1345  O   ALA A  79      65.257  44.287 113.911  1.00  0.00           O
ATOM   1346  N   VAL A  80      64.478  45.057 115.850  1.00  0.00           N
ATOM   1348  CA  VAL A  80      65.677  44.707 116.610  1.00  0.00           C
ATOM   1350  CB  VAL A  80      65.688  45.387 117.980  1.00  0.00           C
ATOM   1352  CG1 VAL A  80      66.838  44.867 118.870  1.00  0.00           C
ATOM   1356  CG2 VAL A  80      65.868  46.897 117.760  1.00  0.00           C
ATOM   1360  C   VAL A  80      66.048  43.217 116.720  1.00  0.00           C
ATOM   1361  O   VAL A  80      67.207  42.847 116.551  1.00  0.00           O
ATOM   1362  N   GLU A  81      65.088  42.297 116.991  1.00  0.00           N
ATOM   1364  CA  GLU A  81      65.386  40.877 117.201  1.00  0.00           C
ATOM   1366  CB  GLU A  81      64.206  40.068 117.771  1.00  0.00           C
ATOM   1369  CG  GLU A  81      62.917  40.037 116.921  1.00  0.00           C
ATOM   1372  CD  GLU A  81      61.798  39.267 117.611  1.00  0.00           C
ATOM   1373  OE1 GLU A  81      62.038  38.127 118.090  1.00  0.00           O
ATOM   1374  OE2 GLU A  81      60.677  39.827 117.720  1.00  0.00           O
ATOM   1375  C   GLU A  81      65.948  40.127 116.001  1.00  0.00           C
ATOM   1376  O   GLU A  81      66.767  39.208 116.120  1.00  0.00           O
ATOM   1377  N   LEU A  82      65.548  40.537 114.781  1.00  0.00           N
ATOM   1379  CA  LEU A  82      66.178  40.047 113.581  1.00  0.00           C
ATOM   1381  CB  LEU A  82      65.147  39.577 112.500  1.00  0.00           C
ATOM   1384  CG  LEU A  82      64.527  40.587 111.521  1.00  0.00           C
ATOM   1386  CD1 LEU A  82      63.657  39.887 110.461  1.00  0.00           C
ATOM   1390  CD2 LEU A  82      63.638  41.597 112.230  1.00  0.00           C
ATOM   1394  C   LEU A  82      67.257  40.998 113.101  1.00  0.00           C
ATOM   1395  O   LEU A  82      68.077  40.647 112.261  1.00  0.00           O
ATOM   1396  N   PHE A  83      67.448  42.188 113.701  1.00  0.00           N
ATOM   1398  CA  PHE A  83      68.667  42.957 113.521  1.00  0.00           C
ATOM   1400  CB  PHE A  83      68.448  44.438 113.951  1.00  0.00           C
ATOM   1403  CG  PHE A  83      69.596  45.298 113.531  1.00  0.00           C
ATOM   1404  CD1 PHE A  83      69.618  45.947 112.281  1.00  0.00           C
ATOM   1406  CE1 PHE A  83      70.757  46.647 111.870  1.00  0.00           C
ATOM   1408  CZ  PHE A  83      71.878  46.728 112.711  1.00  0.00           C
ATOM   1410  CD2 PHE A  83      70.706  45.427 114.381  1.00  0.00           C
ATOM   1412  CE2 PHE A  83      71.857  46.107 113.961  1.00  0.00           C
ATOM   1414  C   PHE A  83      69.838  42.287 114.250  1.00  0.00           C
ATOM   1415  O   PHE A  83      70.986  42.388 113.840  1.00  0.00           O
ATOM   1416  N   ASN A  84      69.537  41.507 115.311  1.00  0.00           N
ATOM   1418  CA  ASN A  84      70.467  40.587 115.930  1.00  0.00           C
ATOM   1420  CB  ASN A  84      69.847  40.018 117.251  1.00  0.00           C
ATOM   1423  CG  ASN A  84      70.878  39.407 118.210  1.00  0.00           C
ATOM   1424  OD1 ASN A  84      72.096  39.487 118.010  1.00  0.00           O
ATOM   1425  ND2 ASN A  84      70.417  38.757 119.291  1.00  0.00           N
ATOM   1428  C   ASN A  84      70.878  39.447 114.991  1.00  0.00           C
ATOM   1429  O   ASN A  84      71.967  38.887 115.090  1.00  0.00           O
ATOM   1430  N   GLN A  85      69.997  39.048 114.061  1.00  0.00           N
ATOM   1432  CA  GLN A  85      70.248  37.947 113.140  1.00  0.00           C
ATOM   1434  CB  GLN A  85      68.938  37.397 112.521  1.00  0.00           C
ATOM   1437  CG  GLN A  85      68.048  36.567 113.480  1.00  0.00           C
ATOM   1440  CD  GLN A  85      68.706  35.237 113.861  1.00  0.00           C
ATOM   1441  OE1 GLN A  85      68.457  34.197 113.251  1.00  0.00           O
ATOM   1442  NE2 GLN A  85      69.537  35.257 114.921  1.00  0.00           N
ATOM   1445  C   GLN A  85      71.237  38.247 112.040  1.00  0.00           C
ATOM   1446  O   GLN A  85      71.967  37.377 111.601  1.00  0.00           O
ATOM   1447  N   LEU A  86      71.277  39.507 111.571  1.00  0.00           N
ATOM   1449  CA  LEU A  86      72.128  39.868 110.470  1.00  0.00           C
ATOM   1451  CB  LEU A  86      71.408  40.847 109.510  1.00  0.00           C
ATOM   1454  CG  LEU A  86      70.668  42.077 110.090  1.00  0.00           C
ATOM   1456  CD1 LEU A  86      71.498  43.118 110.850  1.00  0.00           C
ATOM   1460  CD2 LEU A  86      69.967  42.817 108.961  1.00  0.00           C
ATOM   1464  C   LEU A  86      73.527  40.287 110.951  1.00  0.00           C
ATOM   1465  O   LEU A  86      73.647  40.967 111.971  1.00  0.00           O
ATOM   1466  N   PRO A  87      74.628  39.897 110.290  1.00  0.00           N
ATOM   1467  CD  PRO A  87      74.637  39.057 109.090  1.00  0.00           C
ATOM   1470  CA  PRO A  87      75.997  40.217 110.721  1.00  0.00           C
ATOM   1472  CB  PRO A  87      76.868  39.717 109.561  1.00  0.00           C
ATOM   1475  CG  PRO A  87      76.066  38.557 108.961  1.00  0.00           C
ATOM   1478  C   PRO A  87      76.287  41.677 111.031  1.00  0.00           C
ATOM   1479  O   PRO A  87      75.747  42.577 110.391  1.00  0.00           O
ATOM   1480  N   GLN A  88      77.147  41.997 112.010  1.00  0.00           N
ATOM   1482  CA  GLN A  88      77.757  43.317 112.131  1.00  0.00           C
ATOM   1484  CB  GLN A  88      78.487  43.438 113.490  1.00  0.00           C
ATOM   1487  CG  GLN A  88      79.316  44.717 113.721  1.00  0.00           C
ATOM   1490  CD  GLN A  88      78.598  46.037 113.420  1.00  0.00           C
ATOM   1491  OE1 GLN A  88      79.177  46.927 112.801  1.00  0.00           O
ATOM   1492  NE2 GLN A  88      77.357  46.198 113.921  1.00  0.00           N
ATOM   1495  C   GLN A  88      78.637  43.698 110.951  1.00  0.00           C
ATOM   1496  O   GLN A  88      78.588  44.827 110.470  1.00  0.00           O
ATOM   1497  N   GLU A  89      79.407  42.717 110.451  1.00  0.00           N
ATOM   1499  CA  GLU A  89      80.408  42.887 109.440  1.00  0.00           C
ATOM   1501  CB  GLU A  89      81.798  42.537 110.031  1.00  0.00           C
ATOM   1504  CG  GLU A  89      81.928  41.198 110.800  1.00  0.00           C
ATOM   1507  CD  GLU A  89      83.398  40.937 111.101  1.00  0.00           C
ATOM   1508  OE1 GLU A  89      83.808  40.967 112.290  1.00  0.00           O
ATOM   1509  OE2 GLU A  89      84.167  40.797 110.111  1.00  0.00           O
ATOM   1510  C   GLU A  89      80.096  42.107 108.171  1.00  0.00           C
ATOM   1511  O   GLU A  89      79.658  40.957 108.210  1.00  0.00           O
ATOM   1512  N   LEU A  90      80.217  42.778 107.010  1.00  0.00           N
ATOM   1514  CA  LEU A  90      79.777  42.307 105.721  1.00  0.00           C
ATOM   1516  CB  LEU A  90      78.378  42.827 105.240  1.00  0.00           C
ATOM   1519  CG  LEU A  90      77.077  42.458 106.001  1.00  0.00           C
ATOM   1521  CD1 LEU A  90      76.757  40.957 105.951  1.00  0.00           C
ATOM   1525  CD2 LEU A  90      76.997  43.037 107.421  1.00  0.00           C
ATOM   1529  C   LEU A  90      80.807  42.947 104.790  1.00  0.00           C
ATOM   1530  O   LEU A  90      81.567  43.807 105.240  1.00  0.00           O
ATOM   1531  N   ASN A  91      80.827  42.617 103.480  1.00  0.00           N
ATOM   1533  CA  ASN A  91      81.418  43.447 102.430  1.00  0.00           C
ATOM   1535  CB  ASN A  91      80.947  42.957 101.040  1.00  0.00           C
ATOM   1538  CG  ASN A  91      81.178  41.458 100.910  1.00  0.00           C
ATOM   1539  OD1 ASN A  91      80.217  40.688 101.011  1.00  0.00           O
ATOM   1540  ND2 ASN A  91      82.428  41.047 100.640  1.00  0.00           N
ATOM   1543  C   ASN A  91      81.087  44.937 102.550  1.00  0.00           C
ATOM   1544  O   ASN A  91      80.047  45.317 103.081  1.00  0.00           O
ATOM   1545  N   ASP A  92      81.947  45.837 102.030  1.00  0.00           N
ATOM   1547  CA  ASP A  92      81.807  47.267 102.211  1.00  0.00           C
ATOM   1549  CB  ASP A  92      82.957  47.957 101.431  1.00  0.00           C
ATOM   1552  CG  ASP A  92      84.228  47.887 102.251  1.00  0.00           C
ATOM   1553  OD1 ASP A  92      85.287  47.437 101.750  1.00  0.00           O
ATOM   1554  OD2 ASP A  92      84.188  48.407 103.400  1.00  0.00           O
ATOM   1555  C   ASP A  92      80.467  47.847 101.781  1.00  0.00           C
ATOM   1556  O   ASP A  92      79.816  48.547 102.561  1.00  0.00           O
ATOM   1557  N   ALA A  93      79.966  47.497 100.581  1.00  0.00           N
ATOM   1559  CA  ALA A  93      78.618  47.807 100.150  1.00  0.00           C
ATOM   1561  CB  ALA A  93      78.448  47.347  98.690  1.00  0.00           C
ATOM   1565  C   ALA A  93      77.507  47.197 101.001  1.00  0.00           C
ATOM   1566  O   ALA A  93      76.548  47.847 101.381  1.00  0.00           O
ATOM   1567  N   GLN A  94      77.637  45.907 101.350  1.00  0.00           N
ATOM   1569  CA  GLN A  94      76.598  45.097 101.940  1.00  0.00           C
ATOM   1571  CB  GLN A  94      76.988  43.597 101.770  1.00  0.00           C
ATOM   1574  CG  GLN A  94      75.957  42.547 102.271  1.00  0.00           C
ATOM   1577  CD  GLN A  94      74.747  42.458 101.340  1.00  0.00           C
ATOM   1578  OE1 GLN A  94      74.588  43.247 100.421  1.00  0.00           O
ATOM   1579  NE2 GLN A  94      73.868  41.458 101.580  1.00  0.00           N
ATOM   1582  C   GLN A  94      76.377  45.417 103.410  1.00  0.00           C
ATOM   1583  O   GLN A  94      75.287  45.247 103.961  1.00  0.00           O
ATOM   1584  N   ARG A  95      77.408  45.987 104.071  1.00  0.00           N
ATOM   1586  CA  ARG A  95      77.277  46.677 105.351  1.00  0.00           C
ATOM   1588  CB  ARG A  95      78.618  47.267 105.850  1.00  0.00           C
ATOM   1591  CG  ARG A  95      79.628  46.247 106.400  1.00  0.00           C
ATOM   1594  CD  ARG A  95      81.017  46.837 106.691  1.00  0.00           C
ATOM   1597  NE  ARG A  95      80.827  47.917 107.701  1.00  0.00           N
ATOM   1599  CZ  ARG A  95      81.527  49.037 107.711  1.00  0.00           C
ATOM   1600  NH1 ARG A  95      82.488  49.298 106.861  1.00  0.00           N
ATOM   1603  NH2 ARG A  95      81.217  49.927 108.641  1.00  0.00           N
ATOM   1606  C   ARG A  95      76.316  47.827 105.301  1.00  0.00           C
ATOM   1607  O   ARG A  95      75.517  48.057 106.210  1.00  0.00           O
ATOM   1608  N   ARG A  96      76.377  48.628 104.230  1.00  0.00           N
ATOM   1610  CA  ARG A  96      75.507  49.777 104.031  1.00  0.00           C
ATOM   1612  CB  ARG A  96      75.927  50.607 102.801  1.00  0.00           C
ATOM   1615  CG  ARG A  96      77.438  50.867 102.781  1.00  0.00           C
ATOM   1618  CD  ARG A  96      77.867  51.677 101.561  1.00  0.00           C
ATOM   1621  NE  ARG A  96      79.358  51.637 101.400  1.00  0.00           N
ATOM   1623  CZ  ARG A  96      80.317  51.887 102.290  1.00  0.00           C
ATOM   1624  NH1 ARG A  96      80.117  52.327 103.511  1.00  0.00           N
ATOM   1627  NH2 ARG A  96      81.558  51.728 101.861  1.00  0.00           N
ATOM   1630  C   ARG A  96      74.066  49.368 103.900  1.00  0.00           C
ATOM   1631  O   ARG A  96      73.177  49.917 104.550  1.00  0.00           O
ATOM   1632  N   GLU A  97      73.827  48.307 103.101  1.00  0.00           N
ATOM   1634  CA  GLU A  97      72.527  47.737 102.840  1.00  0.00           C
ATOM   1636  CB  GLU A  97      72.658  46.487 101.931  1.00  0.00           C
ATOM   1639  CG  GLU A  97      73.268  46.728 100.531  1.00  0.00           C
ATOM   1642  CD  GLU A  97      72.408  47.607  99.641  1.00  0.00           C
ATOM   1643  OE1 GLU A  97      71.927  47.107  98.590  1.00  0.00           O
ATOM   1644  OE2 GLU A  97      72.228  48.787 100.000  1.00  0.00           O
ATOM   1645  C   GLU A  97      71.757  47.337 104.090  1.00  0.00           C
ATOM   1646  O   GLU A  97      70.566  47.597 104.201  1.00  0.00           O
ATOM   1647  N   LYS A  98      72.438  46.717 105.080  1.00  0.00           N
ATOM   1649  CA  LYS A  98      71.846  46.357 106.370  1.00  0.00           C
ATOM   1651  CB  LYS A  98      72.487  45.077 106.960  1.00  0.00           C
ATOM   1654  CG  LYS A  98      74.027  45.057 107.050  1.00  0.00           C
ATOM   1657  CD  LYS A  98      74.707  45.777 108.251  1.00  0.00           C
ATOM   1660  CE  LYS A  98      74.127  45.637 109.660  1.00  0.00           C
ATOM   1663  NZ  LYS A  98      74.956  46.427 110.590  1.00  0.00           N
ATOM   1667  C   LYS A  98      71.938  47.427 107.451  1.00  0.00           C
ATOM   1668  O   LYS A  98      71.198  47.417 108.430  1.00  0.00           O
ATOM   1669  N   THR A  99      72.868  48.387 107.320  1.00  0.00           N
ATOM   1671  CA  THR A  99      73.048  49.447 108.321  1.00  0.00           C
ATOM   1673  CB  THR A  99      74.456  50.028 108.361  1.00  0.00           C
ATOM   1675  OG1 THR A  99      75.377  49.048 108.861  1.00  0.00           O
ATOM   1677  CG2 THR A  99      74.607  51.217 109.300  1.00  0.00           C
ATOM   1681  C   THR A  99      71.988  50.507 108.140  1.00  0.00           C
ATOM   1682  O   THR A  99      71.636  51.208 109.090  1.00  0.00           O
ATOM   1683  N   LEU A 100      71.368  50.557 106.940  1.00  0.00           N
ATOM   1685  CA  LEU A 100      70.167  51.317 106.610  1.00  0.00           C
ATOM   1687  CB  LEU A 100      69.847  50.907 105.140  1.00  0.00           C
ATOM   1690  CG  LEU A 100      68.747  51.647 104.340  1.00  0.00           C
ATOM   1692  CD1 LEU A 100      67.978  52.757 105.070  1.00  0.00           C
ATOM   1696  CD2 LEU A 100      69.397  52.188 103.061  1.00  0.00           C
ATOM   1700  C   LEU A 100      69.007  50.977 107.521  1.00  0.00           C
ATOM   1701  O   LEU A 100      68.346  51.827 108.111  1.00  0.00           O
ATOM   1702  N   LEU A 101      68.798  49.667 107.751  1.00  0.00           N
ATOM   1704  CA  LEU A 101      67.757  49.097 108.570  1.00  0.00           C
ATOM   1706  CB  LEU A 101      67.798  47.557 108.581  1.00  0.00           C
ATOM   1709  CG  LEU A 101      67.688  46.757 107.251  1.00  0.00           C
ATOM   1711  CD1 LEU A 101      68.157  47.487 105.990  1.00  0.00           C
ATOM   1715  CD2 LEU A 101      68.467  45.457 107.451  1.00  0.00           C
ATOM   1719  C   LEU A 101      67.948  49.517 110.010  1.00  0.00           C
ATOM   1720  O   LEU A 101      67.018  49.787 110.760  1.00  0.00           O
ATOM   1721  N   ALA A 102      69.247  49.587 110.391  1.00  0.00           N
ATOM   1723  CA  ALA A 102      69.677  50.047 111.691  1.00  0.00           C
ATOM   1725  CB  ALA A 102      71.217  50.007 111.851  1.00  0.00           C
ATOM   1729  C   ALA A 102      69.188  51.447 111.940  1.00  0.00           C
ATOM   1730  O   ALA A 102      68.647  51.707 113.010  1.00  0.00           O
ATOM   1731  N   VAL A 103      69.267  52.337 110.920  1.00  0.00           N
ATOM   1733  CA  VAL A 103      68.798  53.717 110.990  1.00  0.00           C
ATOM   1735  CB  VAL A 103      68.938  54.467 109.680  1.00  0.00           C
ATOM   1737  CG1 VAL A 103      68.706  55.967 109.971  1.00  0.00           C
ATOM   1741  CG2 VAL A 103      70.338  54.217 109.120  1.00  0.00           C
ATOM   1745  C   VAL A 103      67.347  53.797 111.400  1.00  0.00           C
ATOM   1746  O   VAL A 103      67.018  54.417 112.410  1.00  0.00           O
ATOM   1747  N   GLU A 104      66.478  53.067 110.671  1.00  0.00           N
ATOM   1749  CA  GLU A 104      65.048  53.177 110.811  1.00  0.00           C
ATOM   1751  CB  GLU A 104      64.327  52.658 109.550  1.00  0.00           C
ATOM   1754  CG  GLU A 104      64.607  53.568 108.330  1.00  0.00           C
ATOM   1757  CD  GLU A 104      63.768  53.188 107.141  1.00  0.00           C
ATOM   1758  OE1 GLU A 104      62.908  54.007 106.701  1.00  0.00           O
ATOM   1759  OE2 GLU A 104      63.967  52.077 106.590  1.00  0.00           O
ATOM   1760  C   GLU A 104      64.527  52.547 112.071  1.00  0.00           C
ATOM   1761  O   GLU A 104      63.507  52.967 112.620  1.00  0.00           O
ATOM   1762  N   ILE A 105      65.298  51.597 112.640  1.00  0.00           N
ATOM   1764  CA  ILE A 105      65.107  51.138 114.001  1.00  0.00           C
ATOM   1766  CB  ILE A 105      66.077  50.007 114.381  1.00  0.00           C
ATOM   1768  CG2 ILE A 105      66.277  49.857 115.910  1.00  0.00           C
ATOM   1772  CG1 ILE A 105      65.596  48.687 113.760  1.00  0.00           C
ATOM   1775  CD  ILE A 105      66.667  47.597 113.741  1.00  0.00           C
ATOM   1779  C   ILE A 105      65.197  52.277 114.991  1.00  0.00           C
ATOM   1780  O   ILE A 105      64.307  52.448 115.811  1.00  0.00           O
ATOM   1781  N   LYS A 106      66.247  53.118 114.930  1.00  0.00           N
ATOM   1783  CA  LYS A 106      66.467  54.057 116.011  1.00  0.00           C
ATOM   1785  CB  LYS A 106      67.938  54.397 116.311  1.00  0.00           C
ATOM   1788  CG  LYS A 106      68.798  53.157 116.630  1.00  0.00           C
ATOM   1791  CD  LYS A 106      70.188  53.547 117.170  1.00  0.00           C
ATOM   1794  CE  LYS A 106      70.908  52.427 117.921  1.00  0.00           C
ATOM   1797  NZ  LYS A 106      71.417  51.417 116.971  1.00  0.00           N
ATOM   1801  C   LYS A 106      65.628  55.317 115.861  1.00  0.00           C
ATOM   1802  O   LYS A 106      65.298  55.957 116.861  1.00  0.00           O
ATOM   1803  N   LEU A 107      65.107  55.587 114.650  1.00  0.00           N
ATOM   1805  CA  LEU A 107      64.007  56.507 114.410  1.00  0.00           C
ATOM   1807  CB  LEU A 107      63.498  56.458 112.951  1.00  0.00           C
ATOM   1810  CG  LEU A 107      64.547  56.737 111.870  1.00  0.00           C
ATOM   1812  CD1 LEU A 107      63.876  56.637 110.500  1.00  0.00           C
ATOM   1816  CD2 LEU A 107      65.208  58.097 112.061  1.00  0.00           C
ATOM   1820  C   LEU A 107      62.787  56.167 115.240  1.00  0.00           C
ATOM   1821  O   LEU A 107      62.067  57.017 115.771  1.00  0.00           O
ATOM   1822  N   ALA A 108      62.537  54.867 115.380  1.00  0.00           N
ATOM   1824  CA  ALA A 108      61.397  54.357 116.070  1.00  0.00           C
ATOM   1826  CB  ALA A 108      60.897  53.167 115.240  1.00  0.00           C
ATOM   1830  C   ALA A 108      61.707  54.007 117.510  1.00  0.00           C
ATOM   1831  O   ALA A 108      60.807  53.717 118.300  1.00  0.00           O
ATOM   1832  N   GLN A 109      62.987  54.097 117.930  1.00  0.00           N
ATOM   1834  CA  GLN A 109      63.397  54.057 119.320  1.00  0.00           C
ATOM   1836  CB  GLN A 109      64.827  53.507 119.460  1.00  0.00           C
ATOM   1839  CG  GLN A 109      64.827  52.017 119.120  1.00  0.00           C
ATOM   1842  CD  GLN A 109      66.188  51.367 119.331  1.00  0.00           C
ATOM   1843  OE1 GLN A 109      67.228  52.007 119.300  1.00  0.00           O
ATOM   1844  NE2 GLN A 109      66.147  50.037 119.540  1.00  0.00           N
ATOM   1847  C   GLN A 109      63.307  55.397 120.000  1.00  0.00           C
ATOM   1848  O   GLN A 109      63.067  55.457 121.201  1.00  0.00           O
ATOM   1849  N   LYS A 110      63.478  56.467 119.211  1.00  0.00           N
ATOM   1851  CA  LYS A 110      63.678  57.857 119.590  1.00  0.00           C
ATOM   1853  CB  LYS A 110      62.778  58.447 120.721  1.00  0.00           C
ATOM   1856  CG  LYS A 110      61.306  58.747 120.340  1.00  0.00           C
ATOM   1859  CD  LYS A 110      60.478  57.528 119.891  1.00  0.00           C
ATOM   1862  CE  LYS A 110      60.357  57.318 118.371  1.00  0.00           C
ATOM   1865  NZ  LYS A 110      59.688  58.457 117.690  1.00  0.00           N
ATOM   1869  C   LYS A 110      65.147  58.157 119.761  1.00  0.00           C
ATOM   1870  O   LYS A 110      65.537  59.267 120.120  1.00  0.00           O
ATOM   1871  N   ASP A 111      66.038  57.217 119.390  1.00  0.00           N
ATOM   1873  CA  ASP A 111      67.467  57.357 119.471  1.00  0.00           C
ATOM   1875  CB  ASP A 111      68.026  55.998 119.960  1.00  0.00           C
ATOM   1878  CG  ASP A 111      69.537  55.957 120.181  1.00  0.00           C
ATOM   1879  OD1 ASP A 111      70.197  57.017 120.181  1.00  0.00           O
ATOM   1880  OD2 ASP A 111      70.027  54.818 120.400  1.00  0.00           O
ATOM   1881  C   ASP A 111      67.938  57.847 118.101  1.00  0.00           C
ATOM   1882  O   ASP A 111      68.737  57.257 117.380  1.00  0.00           O
ATOM   1883  N   PHE A 112      67.327  58.967 117.671  1.00  0.00           N
ATOM   1885  CA  PHE A 112      67.527  59.597 116.381  1.00  0.00           C
ATOM   1887  CB  PHE A 112      66.598  60.827 116.260  1.00  0.00           C
ATOM   1890  CG  PHE A 112      65.127  60.517 116.311  1.00  0.00           C
ATOM   1891  CD1 PHE A 112      64.488  60.067 115.150  1.00  0.00           C
ATOM   1893  CE1 PHE A 112      63.097  59.937 115.100  1.00  0.00           C
ATOM   1895  CZ  PHE A 112      62.327  60.247 116.221  1.00  0.00           C
ATOM   1897  CD2 PHE A 112      64.338  60.827 117.440  1.00  0.00           C
ATOM   1899  CE2 PHE A 112      62.938  60.688 117.401  1.00  0.00           C
ATOM   1901  C   PHE A 112      68.958  60.057 116.141  1.00  0.00           C
ATOM   1902  O   PHE A 112      69.478  60.007 115.031  1.00  0.00           O
ATOM   1903  N   ALA A 113      69.647  60.497 117.211  1.00  0.00           N
ATOM   1905  CA  ALA A 113      71.077  60.697 117.220  1.00  0.00           C
ATOM   1907  CB  ALA A 113      71.498  61.268 118.581  1.00  0.00           C
ATOM   1911  C   ALA A 113      71.918  59.447 116.940  1.00  0.00           C
ATOM   1912  O   ALA A 113      72.908  59.507 116.201  1.00  0.00           O
ATOM   1913  N   GLY A 114      71.517  58.287 117.491  1.00  0.00           N
ATOM   1915  CA  GLY A 114      72.067  56.997 117.121  1.00  0.00           C
ATOM   1918  C   GLY A 114      71.827  56.627 115.690  1.00  0.00           C
ATOM   1919  O   GLY A 114      72.688  56.057 115.010  1.00  0.00           O
ATOM   1920  N   ALA A 115      70.668  57.017 115.131  1.00  0.00           N
ATOM   1922  CA  ALA A 115      70.368  56.857 113.730  1.00  0.00           C
ATOM   1924  CB  ALA A 115      68.928  57.327 113.451  1.00  0.00           C
ATOM   1928  C   ALA A 115      71.368  57.528 112.821  1.00  0.00           C
ATOM   1929  O   ALA A 115      71.927  56.927 111.900  1.00  0.00           O
ATOM   1930  N   GLN A 116      71.728  58.787 113.131  1.00  0.00           N
ATOM   1932  CA  GLN A 116      72.688  59.577 112.391  1.00  0.00           C
ATOM   1934  CB  GLN A 116      72.697  61.037 112.891  1.00  0.00           C
ATOM   1937  CG  GLN A 116      71.268  61.618 112.970  1.00  0.00           C
ATOM   1940  CD  GLN A 116      71.118  63.067 112.500  1.00  0.00           C
ATOM   1941  OE1 GLN A 116      71.338  64.017 113.241  1.00  0.00           O
ATOM   1942  NE2 GLN A 116      70.668  63.237 111.241  1.00  0.00           N
ATOM   1945  C   GLN A 116      74.098  58.997 112.410  1.00  0.00           C
ATOM   1946  O   GLN A 116      74.827  59.118 111.421  1.00  0.00           O
ATOM   1947  N   ASN A 117      74.497  58.357 113.540  1.00  0.00           N
ATOM   1949  CA  ASN A 117      75.768  57.647 113.721  1.00  0.00           C
ATOM   1951  CB  ASN A 117      75.917  57.097 115.181  1.00  0.00           C
ATOM   1954  CG  ASN A 117      77.268  56.427 115.510  1.00  0.00           C
ATOM   1955  OD1 ASN A 117      77.368  55.317 116.031  1.00  0.00           O
ATOM   1956  ND2 ASN A 117      78.368  57.127 115.120  1.00  0.00           N
ATOM   1959  C   ASN A 117      75.927  56.517 112.720  1.00  0.00           C
ATOM   1960  O   ASN A 117      76.988  56.367 112.100  1.00  0.00           O
ATOM   1961  N   LEU A 118      74.878  55.717 112.521  1.00  0.00           N
ATOM   1963  CA  LEU A 118      74.827  54.617 111.580  1.00  0.00           C
ATOM   1965  CB  LEU A 118      73.637  53.708 111.931  1.00  0.00           C
ATOM   1968  CG  LEU A 118      73.747  53.097 113.340  1.00  0.00           C
ATOM   1970  CD1 LEU A 118      72.357  53.007 113.951  1.00  0.00           C
ATOM   1974  CD2 LEU A 118      74.438  51.728 113.361  1.00  0.00           C
ATOM   1978  C   LEU A 118      74.707  55.088 110.140  1.00  0.00           C
ATOM   1979  O   LEU A 118      75.298  54.527 109.211  1.00  0.00           O
ATOM   1980  N   LEU A 119      74.027  56.227 109.921  1.00  0.00           N
ATOM   1982  CA  LEU A 119      73.967  56.877 108.630  1.00  0.00           C
ATOM   1984  CB  LEU A 119      72.948  58.027 108.671  1.00  0.00           C
ATOM   1987  CG  LEU A 119      71.478  57.577 108.781  1.00  0.00           C
ATOM   1989  CD1 LEU A 119      70.577  58.657 109.421  1.00  0.00           C
ATOM   1993  CD2 LEU A 119      70.978  57.137 107.401  1.00  0.00           C
ATOM   1997  C   LEU A 119      75.308  57.458 108.181  1.00  0.00           C
ATOM   1998  O   LEU A 119      75.526  57.747 107.001  1.00  0.00           O
ATOM   1999  N   ALA A 120      76.268  57.597 109.110  1.00  0.00           N
ATOM   2001  CA  ALA A 120      77.618  57.987 108.811  1.00  0.00           C
ATOM   2003  CB  ALA A 120      78.108  58.887 109.960  1.00  0.00           C
ATOM   2007  C   ALA A 120      78.527  56.767 108.630  1.00  0.00           C
ATOM   2008  O   ALA A 120      79.717  56.877 108.300  1.00  0.00           O
ATOM   2009  N   LYS A 121      77.987  55.537 108.800  1.00  0.00           N
ATOM   2011  CA  LYS A 121      78.658  54.277 108.480  1.00  0.00           C
ATOM   2013  CB  LYS A 121      78.357  53.177 109.540  1.00  0.00           C
ATOM   2016  CG  LYS A 121      78.537  53.617 111.001  1.00  0.00           C
ATOM   2019  CD  LYS A 121      79.956  54.088 111.361  1.00  0.00           C
ATOM   2022  CE  LYS A 121      80.037  55.507 111.931  1.00  0.00           C
ATOM   2025  NZ  LYS A 121      81.418  55.787 112.360  1.00  0.00           N
ATOM   2029  C   LYS A 121      78.168  53.757 107.131  1.00  0.00           C
ATOM   2030  O   LYS A 121      78.607  52.737 106.610  1.00  0.00           O
ATOM   2031  N   ILE A 122      77.258  54.507 106.490  1.00  0.00           N
ATOM   2033  CA  ILE A 122      76.798  54.247 105.161  1.00  0.00           C
ATOM   2035  CB  ILE A 122      75.287  54.357 105.100  1.00  0.00           C
ATOM   2037  CG2 ILE A 122      74.747  54.397 103.651  1.00  0.00           C
ATOM   2041  CG1 ILE A 122      74.658  53.217 105.930  1.00  0.00           C
ATOM   2044  CD  ILE A 122      73.168  53.447 106.221  1.00  0.00           C
ATOM   2048  C   ILE A 122      77.497  55.237 104.260  1.00  0.00           C
ATOM   2049  O   ILE A 122      77.838  56.347 104.670  1.00  0.00           O
ATOM   2050  N   THR A 123      77.757  54.867 103.010  1.00  0.00           N
ATOM   2052  CA  THR A 123      78.238  55.797 102.010  1.00  0.00           C
ATOM   2054  CB  THR A 123      79.607  55.478 101.461  1.00  0.00           C
ATOM   2056  OG1 THR A 123      80.597  55.618 102.451  1.00  0.00           O
ATOM   2058  CG2 THR A 123      79.966  56.437 100.321  1.00  0.00           C
ATOM   2062  C   THR A 123      77.207  55.757 100.891  1.00  0.00           C
ATOM   2063  O   THR A 123      77.077  54.707 100.260  1.00  0.00           O
ATOM   2064  N   PRO A 124      76.478  56.817 100.581  1.00  0.00           N
ATOM   2065  CD  PRO A 124      76.368  57.987 101.431  1.00  0.00           C
ATOM   2068  CA  PRO A 124      75.386  56.747  99.611  1.00  0.00           C
ATOM   2070  CB  PRO A 124      74.607  58.057  99.820  1.00  0.00           C
ATOM   2073  CG  PRO A 124      75.577  58.958 100.570  1.00  0.00           C
ATOM   2076  C   PRO A 124      75.887  56.557  98.201  1.00  0.00           C
ATOM   2077  O   PRO A 124      75.208  55.907  97.421  1.00  0.00           O
ATOM   2078  N   ALA A 125      77.077  57.067  97.801  1.00  0.00           N
ATOM   2080  CA  ALA A 125      77.637  56.717  96.510  1.00  0.00           C
ATOM   2082  CB  ALA A 125      78.887  57.577  96.250  1.00  0.00           C
ATOM   2086  C   ALA A 125      78.087  55.257  96.361  1.00  0.00           C
ATOM   2087  O   ALA A 125      78.527  54.837  95.301  1.00  0.00           O
ATOM   2088  N   ASP A 126      78.048  54.477  97.451  1.00  0.00           N
ATOM   2090  CA  ASP A 126      78.637  53.157  97.500  1.00  0.00           C
ATOM   2092  CB  ASP A 126      79.807  53.317  98.490  1.00  0.00           C
ATOM   2095  CG  ASP A 126      80.977  52.388  98.280  1.00  0.00           C
ATOM   2096  OD1 ASP A 126      81.766  52.248  99.241  1.00  0.00           O
ATOM   2097  OD2 ASP A 126      81.278  52.047  97.111  1.00  0.00           O
ATOM   2098  C   ASP A 126      77.577  52.137  97.910  1.00  0.00           C
ATOM   2099  O   ASP A 126      77.867  50.998  98.290  1.00  0.00           O
ATOM   2100  N   LEU A 127      76.287  52.537  97.790  1.00  0.00           N
ATOM   2102  CA  LEU A 127      75.127  51.658  97.781  1.00  0.00           C
ATOM   2104  CB  LEU A 127      74.276  51.627  99.090  1.00  0.00           C
ATOM   2107  CG  LEU A 127      73.897  52.947  99.790  1.00  0.00           C
ATOM   2109  CD1 LEU A 127      73.096  53.908  98.911  1.00  0.00           C
ATOM   2113  CD2 LEU A 127      73.057  52.667 101.040  1.00  0.00           C
ATOM   2117  C   LEU A 127      74.316  52.077  96.561  1.00  0.00           C
ATOM   2118  O   LEU A 127      74.596  53.087  95.930  1.00  0.00           O
ATOM   2119  N   GLU A 128      73.338  51.268  96.141  1.00  0.00           N
ATOM   2121  CA  GLU A 128      72.507  51.528  94.981  1.00  0.00           C
ATOM   2123  CB  GLU A 128      71.558  50.338  94.701  1.00  0.00           C
ATOM   2126  CG  GLU A 128      70.427  50.607  93.690  1.00  0.00           C
ATOM   2129  CD  GLU A 128      69.928  49.317  93.070  1.00  0.00           C
ATOM   2130  OE1 GLU A 128      69.048  48.657  93.671  1.00  0.00           O
ATOM   2131  OE2 GLU A 128      70.386  49.037  91.931  1.00  0.00           O
ATOM   2132  C   GLU A 128      71.767  52.868  94.970  1.00  0.00           C
ATOM   2133  O   GLU A 128      71.428  53.438  96.011  1.00  0.00           O
ATOM   2134  N   GLN A 129      71.507  53.447  93.790  1.00  0.00           N
ATOM   2136  CA  GLN A 129      71.018  54.797  93.671  1.00  0.00           C
ATOM   2138  CB  GLN A 129      70.797  55.147  92.171  1.00  0.00           C
ATOM   2141  CG  GLN A 129      71.566  56.408  91.721  1.00  0.00           C
ATOM   2144  CD  GLN A 129      73.066  56.167  91.641  1.00  0.00           C
ATOM   2145  OE1 GLN A 129      73.538  55.657  90.620  1.00  0.00           O
ATOM   2146  NE2 GLN A 129      73.857  56.567  92.661  1.00  0.00           N
ATOM   2149  C   GLN A 129      69.747  55.107  94.461  1.00  0.00           C
ATOM   2150  O   GLN A 129      69.736  56.087  95.191  1.00  0.00           O
ATOM   2151  N   ASN A 130      68.678  54.277  94.431  1.00  0.00           N
ATOM   2153  CA  ASN A 130      67.487  54.547  95.240  1.00  0.00           C
ATOM   2155  CB  ASN A 130      66.217  54.517  94.340  1.00  0.00           C
ATOM   2158  CG  ASN A 130      64.816  54.487  94.970  1.00  0.00           C
ATOM   2159  OD1 ASN A 130      64.537  53.887  96.011  1.00  0.00           O
ATOM   2160  ND2 ASN A 130      63.857  55.127  94.270  1.00  0.00           N
ATOM   2163  C   ASN A 130      67.518  53.807  96.590  1.00  0.00           C
ATOM   2164  O   ASN A 130      66.776  54.118  97.521  1.00  0.00           O
ATOM   2165  N   GLN A 131      68.548  52.967  96.831  1.00  0.00           N
ATOM   2167  CA  GLN A 131      69.007  52.717  98.190  1.00  0.00           C
ATOM   2169  CB  GLN A 131      70.088  51.607  98.251  1.00  0.00           C
ATOM   2172  CG  GLN A 131      69.527  50.187  98.470  1.00  0.00           C
ATOM   2175  CD  GLN A 131      68.917  50.067  99.860  1.00  0.00           C
ATOM   2176  OE1 GLN A 131      67.798  50.517 100.140  1.00  0.00           O
ATOM   2177  NE2 GLN A 131      69.688  49.438 100.780  1.00  0.00           N
ATOM   2180  C   GLN A 131      69.427  53.978  98.931  1.00  0.00           C
ATOM   2181  O   GLN A 131      69.147  54.158 100.120  1.00  0.00           O
ATOM   2182  N   GLN A 132      69.997  54.977  98.210  1.00  0.00           N
ATOM   2184  CA  GLN A 132      70.167  56.317  98.741  1.00  0.00           C
ATOM   2186  CB  GLN A 132      70.787  57.337  97.740  1.00  0.00           C
ATOM   2189  CG  GLN A 132      72.147  56.987  97.080  1.00  0.00           C
ATOM   2192  CD  GLN A 132      72.678  58.127  96.190  1.00  0.00           C
ATOM   2193  OE1 GLN A 132      73.448  57.947  95.240  1.00  0.00           O
ATOM   2194  NE2 GLN A 132      72.268  59.377  96.490  1.00  0.00           N
ATOM   2197  C   GLN A 132      68.857  56.967  99.171  1.00  0.00           C
ATOM   2198  O   GLN A 132      68.787  57.588 100.220  1.00  0.00           O
ATOM   2199  N   ALA A 133      67.767  56.827  98.391  1.00  0.00           N
ATOM   2201  CA  ALA A 133      66.478  57.417  98.710  1.00  0.00           C
ATOM   2203  CB  ALA A 133      65.478  57.147  97.570  1.00  0.00           C
ATOM   2207  C   ALA A 133      65.917  56.917 100.041  1.00  0.00           C
ATOM   2208  O   ALA A 133      65.467  57.687 100.881  1.00  0.00           O
ATOM   2209  N   ARG A 134      66.018  55.597 100.281  1.00  0.00           N
ATOM   2211  CA  ARG A 134      65.668  54.997 101.561  1.00  0.00           C
ATOM   2213  CB  ARG A 134      65.838  53.467 101.411  1.00  0.00           C
ATOM   2216  CG  ARG A 134      65.057  52.857 100.230  1.00  0.00           C
ATOM   2219  CD  ARG A 134      63.667  53.407  99.930  1.00  0.00           C
ATOM   2222  NE  ARG A 134      63.197  52.798  98.641  1.00  0.00           N
ATOM   2224  CZ  ARG A 134      62.077  53.197  98.050  1.00  0.00           C
ATOM   2225  NH1 ARG A 134      61.208  53.947  98.721  1.00  0.00           N
ATOM   2228  NH2 ARG A 134      61.847  52.887  96.791  1.00  0.00           N
ATOM   2231  C   ARG A 134      66.517  55.478 102.720  1.00  0.00           C
ATOM   2232  O   ARG A 134      66.018  55.907 103.760  1.00  0.00           O
ATOM   2233  N   TYR A 135      67.848  55.507 102.510  1.00  0.00           N
ATOM   2235  CA  TYR A 135      68.827  56.027 103.430  1.00  0.00           C
ATOM   2237  CB  TYR A 135      70.197  55.827 102.701  1.00  0.00           C
ATOM   2240  CG  TYR A 135      71.338  56.627 103.221  1.00  0.00           C
ATOM   2241  CD1 TYR A 135      71.827  57.728 102.510  1.00  0.00           C
ATOM   2243  CE1 TYR A 135      72.927  58.438 103.010  1.00  0.00           C
ATOM   2245  CZ  TYR A 135      73.538  58.057 104.201  1.00  0.00           C
ATOM   2246  OH  TYR A 135      74.667  58.747 104.670  1.00  0.00           O
ATOM   2248  CD2 TYR A 135      71.947  56.247 104.410  1.00  0.00           C
ATOM   2250  CE2 TYR A 135      73.026  56.977 104.910  1.00  0.00           C
ATOM   2252  C   TYR A 135      68.597  57.467 103.870  1.00  0.00           C
ATOM   2253  O   TYR A 135      68.607  57.827 105.050  1.00  0.00           O
ATOM   2254  N   TRP A 136      68.327  58.347 102.900  1.00  0.00           N
ATOM   2256  CA  TRP A 136      67.997  59.727 103.120  1.00  0.00           C
ATOM   2258  CB  TRP A 136      68.147  60.567 101.840  1.00  0.00           C
ATOM   2261  CG  TRP A 136      69.518  60.557 101.241  1.00  0.00           C
ATOM   2262  CD1 TRP A 136      69.757  60.208  99.940  1.00  0.00           C
ATOM   2264  NE1 TRP A 136      71.077  60.387  99.631  1.00  0.00           N
ATOM   2266  CE2 TRP A 136      71.728  60.847 100.721  1.00  0.00           C
ATOM   2267  CD2 TRP A 136      70.797  60.967 101.770  1.00  0.00           C
ATOM   2268  CE3 TRP A 136      71.228  61.467 103.000  1.00  0.00           C
ATOM   2270  CZ3 TRP A 136      72.527  61.997 103.081  1.00  0.00           C
ATOM   2272  CZ2 TRP A 136      73.037  61.287 100.840  1.00  0.00           C
ATOM   2274  CH2 TRP A 136      73.408  61.907 102.021  1.00  0.00           C
ATOM   2276  C   TRP A 136      66.636  59.967 103.771  1.00  0.00           C
ATOM   2277  O   TRP A 136      66.527  60.857 104.600  1.00  0.00           O
ATOM   2278  N   GLN A 137      65.577  59.177 103.480  1.00  0.00           N
ATOM   2280  CA  GLN A 137      64.316  59.287 104.211  1.00  0.00           C
ATOM   2282  CB  GLN A 137      63.277  58.267 103.701  1.00  0.00           C
ATOM   2285  CG  GLN A 137      62.757  58.577 102.281  1.00  0.00           C
ATOM   2288  CD  GLN A 137      62.228  57.327 101.590  1.00  0.00           C
ATOM   2289  OE1 GLN A 137      61.917  56.297 102.211  1.00  0.00           O
ATOM   2290  NE2 GLN A 137      62.137  57.388 100.251  1.00  0.00           N
ATOM   2293  C   GLN A 137      64.488  59.077 105.710  1.00  0.00           C
ATOM   2294  O   GLN A 137      63.967  59.827 106.540  1.00  0.00           O
ATOM   2295  N   ALA A 138      65.287  58.057 106.060  1.00  0.00           N
ATOM   2297  CA  ALA A 138      65.747  57.787 107.380  1.00  0.00           C
ATOM   2299  CB  ALA A 138      66.487  56.427 107.351  1.00  0.00           C
ATOM   2303  C   ALA A 138      66.598  58.917 107.980  1.00  0.00           C
ATOM   2304  O   ALA A 138      66.417  59.317 109.130  1.00  0.00           O
ATOM   2305  N   LYS A 139      67.478  59.547 107.180  1.00  0.00           N
ATOM   2307  CA  LYS A 139      68.088  60.817 107.541  1.00  0.00           C
ATOM   2309  CB  LYS A 139      69.147  61.347 106.531  1.00  0.00           C
ATOM   2312  CG  LYS A 139      70.497  60.627 106.571  1.00  0.00           C
ATOM   2315  CD  LYS A 139      71.588  61.357 107.391  1.00  0.00           C
ATOM   2318  CE  LYS A 139      72.557  62.197 106.551  1.00  0.00           C
ATOM   2321  NZ  LYS A 139      73.757  62.588 107.310  1.00  0.00           N
ATOM   2325  C   LYS A 139      67.128  61.967 107.811  1.00  0.00           C
ATOM   2326  O   LYS A 139      67.368  62.708 108.760  1.00  0.00           O
ATOM   2327  N   ILE A 140      66.066  62.207 107.010  1.00  0.00           N
ATOM   2329  CA  ILE A 140      65.136  63.317 107.290  1.00  0.00           C
ATOM   2331  CB  ILE A 140      64.158  63.628 106.151  1.00  0.00           C
ATOM   2333  CG2 ILE A 140      63.078  64.617 106.641  1.00  0.00           C
ATOM   2337  CG1 ILE A 140      64.838  64.287 104.921  1.00  0.00           C
ATOM   2340  CD  ILE A 140      65.208  63.367 103.760  1.00  0.00           C
ATOM   2344  C   ILE A 140      64.418  63.167 108.630  1.00  0.00           C
ATOM   2345  O   ILE A 140      64.438  64.088 109.440  1.00  0.00           O
ATOM   2346  N   ASP A 141      63.857  61.967 108.931  1.00  0.00           N
ATOM   2348  CA  ASP A 141      63.237  61.647 110.211  1.00  0.00           C
ATOM   2350  CB  ASP A 141      62.477  60.278 110.140  1.00  0.00           C
ATOM   2353  CG  ASP A 141      61.428  60.088 111.241  1.00  0.00           C
ATOM   2354  OD1 ASP A 141      60.578  60.998 111.440  1.00  0.00           O
ATOM   2355  OD2 ASP A 141      61.357  58.987 111.840  1.00  0.00           O
ATOM   2356  C   ASP A 141      64.257  61.688 111.361  1.00  0.00           C
ATOM   2357  O   ASP A 141      63.987  62.147 112.471  1.00  0.00           O
ATOM   2358  N   ALA A 142      65.526  61.257 111.130  1.00  0.00           N
ATOM   2360  CA  ALA A 142      66.588  61.427 112.100  1.00  0.00           C
ATOM   2362  CB  ALA A 142      67.848  60.627 111.720  1.00  0.00           C
ATOM   2366  C   ALA A 142      66.997  62.868 112.351  1.00  0.00           C
ATOM   2367  O   ALA A 142      67.438  63.237 113.430  1.00  0.00           O
ATOM   2368  N   SER A 143      66.838  63.737 111.340  1.00  0.00           N
ATOM   2370  CA  SER A 143      67.067  65.167 111.470  1.00  0.00           C
ATOM   2372  CB  SER A 143      67.787  65.797 110.260  1.00  0.00           C
ATOM   2375  OG  SER A 143      69.107  65.277 110.070  1.00  0.00           O
ATOM   2377  C   SER A 143      65.768  65.927 111.630  1.00  0.00           C
ATOM   2378  O   SER A 143      65.677  67.087 111.241  1.00  0.00           O
ATOM   2379  N   GLN A 144      64.728  65.298 112.220  1.00  0.00           N
ATOM   2381  CA  GLN A 144      63.377  65.787 112.460  1.00  0.00           C
ATOM   2383  CB  GLN A 144      62.708  64.878 113.521  1.00  0.00           C
ATOM   2386  CG  GLN A 144      63.647  64.558 114.720  1.00  0.00           C
ATOM   2389  CD  GLN A 144      62.887  64.137 115.990  1.00  0.00           C
ATOM   2390  OE1 GLN A 144      63.228  64.518 117.111  1.00  0.00           O
ATOM   2391  NE2 GLN A 144      61.807  63.367 115.790  1.00  0.00           N
ATOM   2394  C   GLN A 144      63.167  67.247 112.891  1.00  0.00           C
ATOM   2395  O   GLN A 144      62.997  67.557 114.071  1.00  0.00           O
ATOM   2396  N   GLY A 145      63.207  68.188 111.921  1.00  0.00           N
ATOM   2398  CA  GLY A 145      63.167  69.628 112.160  1.00  0.00           C
ATOM   2401  C   GLY A 145      64.447  70.197 112.711  1.00  0.00           C
ATOM   2402  O   GLY A 145      64.518  71.387 113.020  1.00  0.00           O
ATOM   2403  N   ARG A 146      65.478  69.357 112.851  1.00  0.00           N
ATOM   2405  CA  ARG A 146      66.658  69.597 113.641  1.00  0.00           C
ATOM   2407  CB  ARG A 146      67.387  68.257 113.990  1.00  0.00           C
ATOM   2410  CG  ARG A 146      66.566  67.257 114.851  1.00  0.00           C
ATOM   2413  CD  ARG A 146      66.307  67.747 116.291  1.00  0.00           C
ATOM   2416  NE  ARG A 146      65.647  66.646 117.090  1.00  0.00           N
ATOM   2418  CZ  ARG A 146      65.777  66.548 118.400  1.00  0.00           C
ATOM   2419  NH1 ARG A 146      66.458  67.408 119.101  1.00  0.00           N
ATOM   2422  NH2 ARG A 146      65.308  65.478 119.031  1.00  0.00           N
ATOM   2425  C   ARG A 146      67.627  70.536 112.921  1.00  0.00           C
ATOM   2426  O   ARG A 146      68.137  70.158 111.861  1.00  0.00           O
ATOM   2427  N   PRO A 147      67.938  71.738 113.410  1.00  0.00           N
ATOM   2428  CD  PRO A 147      67.198  72.378 114.501  1.00  0.00           C
ATOM   2431  CA  PRO A 147      68.838  72.688 112.751  1.00  0.00           C
ATOM   2433  CB  PRO A 147      68.628  73.997 113.531  1.00  0.00           C
ATOM   2436  CG  PRO A 147      68.037  73.577 114.880  1.00  0.00           C
ATOM   2439  C   PRO A 147      70.308  72.287 112.650  1.00  0.00           C
ATOM   2440  O   PRO A 147      71.178  72.857 113.321  1.00  0.00           O
ATOM   2441  N   SER A 148      70.628  71.366 111.730  1.00  0.00           N
ATOM   2443  CA  SER A 148      71.947  70.867 111.431  1.00  0.00           C
ATOM   2445  CB  SER A 148      72.307  69.587 112.230  1.00  0.00           C
ATOM   2448  OG  SER A 148      72.697  69.927 113.550  1.00  0.00           O
ATOM   2450  C   SER A 148      72.037  70.527 109.960  1.00  0.00           C
ATOM   2451  O   SER A 148      71.027  70.357 109.281  1.00  0.00           O
ATOM   2452  N   ILE A 149      73.268  70.387 109.421  1.00  0.00           N
ATOM   2454  CA  ILE A 149      73.457  70.057 108.010  1.00  0.00           C
ATOM   2456  CB  ILE A 149      74.887  70.197 107.510  1.00  0.00           C
ATOM   2458  CG2 ILE A 149      75.868  69.277 108.251  1.00  0.00           C
ATOM   2462  CG1 ILE A 149      74.987  70.057 105.970  1.00  0.00           C
ATOM   2465  CD  ILE A 149      75.917  71.027 105.260  1.00  0.00           C
ATOM   2469  C   ILE A 149      72.956  68.687 107.640  1.00  0.00           C
ATOM   2470  O   ILE A 149      72.597  68.427 106.510  1.00  0.00           O
ATOM   2471  N   ASP A 150      72.886  67.767 108.601  1.00  0.00           N
ATOM   2473  CA  ASP A 150      72.347  66.458 108.371  1.00  0.00           C
ATOM   2475  CB  ASP A 150      72.577  65.587 109.611  1.00  0.00           C
ATOM   2478  CG  ASP A 150      74.066  65.317 109.650  1.00  0.00           C
ATOM   2479  OD1 ASP A 150      74.537  64.777 108.610  1.00  0.00           O
ATOM   2480  OD2 ASP A 150      74.757  65.607 110.650  1.00  0.00           O
ATOM   2481  C   ASP A 150      70.917  66.438 107.870  1.00  0.00           C
ATOM   2482  O   ASP A 150      70.577  65.517 107.131  1.00  0.00           O
ATOM   2483  N   LEU A 151      70.077  67.448 108.221  1.00  0.00           N
ATOM   2485  CA  LEU A 151      68.838  67.757 107.531  1.00  0.00           C
ATOM   2487  CB  LEU A 151      67.997  68.838 108.260  1.00  0.00           C
ATOM   2490  CG  LEU A 151      66.527  68.987 107.790  1.00  0.00           C
ATOM   2492  CD1 LEU A 151      65.768  67.658 107.590  1.00  0.00           C
ATOM   2496  CD2 LEU A 151      65.728  69.797 108.820  1.00  0.00           C
ATOM   2500  C   LEU A 151      69.027  68.036 106.031  1.00  0.00           C
ATOM   2501  O   LEU A 151      68.667  67.237 105.181  1.00  0.00           O
ATOM   2502  N   LEU A 152      69.677  69.158 105.671  1.00  0.00           N
ATOM   2504  CA  LEU A 152      69.908  69.527 104.291  1.00  0.00           C
ATOM   2506  CB  LEU A 152      70.316  71.007 104.120  1.00  0.00           C
ATOM   2509  CG  LEU A 152      71.566  71.427 104.901  1.00  0.00           C
ATOM   2511  CD1 LEU A 152      72.518  72.247 104.010  1.00  0.00           C
ATOM   2515  CD2 LEU A 152      71.206  72.198 106.180  1.00  0.00           C
ATOM   2519  C   LEU A 152      70.747  68.567 103.441  1.00  0.00           C
ATOM   2520  O   LEU A 152      70.397  68.297 102.300  1.00  0.00           O
ATOM   2521  N   ARG A 153      71.816  67.938 103.980  1.00  0.00           N
ATOM   2523  CA  ARG A 153      72.507  66.767 103.400  1.00  0.00           C
ATOM   2525  CB  ARG A 153      73.518  66.077 104.390  1.00  0.00           C
ATOM   2528  CG  ARG A 153      74.928  66.697 104.400  1.00  0.00           C
ATOM   2531  CD  ARG A 153      75.747  66.527 105.701  1.00  0.00           C
ATOM   2534  NE  ARG A 153      76.467  65.208 105.721  1.00  0.00           N
ATOM   2536  CZ  ARG A 153      77.757  65.027 105.491  1.00  0.00           C
ATOM   2537  NH1 ARG A 153      78.588  65.977 105.120  1.00  0.00           N
ATOM   2540  NH2 ARG A 153      78.248  63.807 105.590  1.00  0.00           N
ATOM   2543  C   ARG A 153      71.598  65.688 102.860  1.00  0.00           C
ATOM   2544  O   ARG A 153      71.947  64.997 101.921  1.00  0.00           O
ATOM   2545  N   ALA A 154      70.417  65.488 103.470  1.00  0.00           N
ATOM   2547  CA  ALA A 154      69.588  64.357 103.160  1.00  0.00           C
ATOM   2549  CB  ALA A 154      68.868  63.887 104.410  1.00  0.00           C
ATOM   2553  C   ALA A 154      68.566  64.607 102.100  1.00  0.00           C
ATOM   2554  O   ALA A 154      68.607  63.937 101.070  1.00  0.00           O
ATOM   2555  N   LEU A 155      67.647  65.557 102.271  1.00  0.00           N
ATOM   2557  CA  LEU A 155      66.636  65.847 101.271  1.00  0.00           C
ATOM   2559  CB  LEU A 155      65.427  66.667 101.760  1.00  0.00           C
ATOM   2562  CG  LEU A 155      65.688  67.896 102.640  1.00  0.00           C
ATOM   2564  CD1 LEU A 155      65.668  67.567 104.130  1.00  0.00           C
ATOM   2568  CD2 LEU A 155      66.956  68.667 102.271  1.00  0.00           C
ATOM   2572  C   LEU A 155      67.188  66.338  99.940  1.00  0.00           C
ATOM   2573  O   LEU A 155      66.658  66.018  98.881  1.00  0.00           O
ATOM   2574  N   ILE A 156      68.317  67.067  99.940  1.00  0.00           N
ATOM   2576  CA  ILE A 156      69.098  67.317  98.750  1.00  0.00           C
ATOM   2578  CB  ILE A 156      70.287  68.197  99.071  1.00  0.00           C
ATOM   2580  CG2 ILE A 156      71.237  68.257  97.870  1.00  0.00           C
ATOM   2584  CG1 ILE A 156      69.838  69.607  99.530  1.00  0.00           C
ATOM   2587  CD  ILE A 156      70.978  70.417 100.161  1.00  0.00           C
ATOM   2591  C   ILE A 156      69.596  66.047  98.090  1.00  0.00           C
ATOM   2592  O   ILE A 156      69.537  65.878  96.881  1.00  0.00           O
ATOM   2593  N   ALA A 157      70.107  65.076  98.850  1.00  0.00           N
ATOM   2595  CA  ALA A 157      70.787  63.997  98.201  1.00  0.00           C
ATOM   2597  CB  ALA A 157      72.037  63.657  99.021  1.00  0.00           C
ATOM   2601  C   ALA A 157      69.878  62.798  97.970  1.00  0.00           C
ATOM   2602  O   ALA A 157      70.267  61.857  97.271  1.00  0.00           O
ATOM   2603  N   GLN A 158      68.618  62.838  98.441  1.00  0.00           N
ATOM   2605  CA  GLN A 158      67.557  62.057  97.830  1.00  0.00           C
ATOM   2607  CB  GLN A 158      66.357  61.677  98.730  1.00  0.00           C
ATOM   2610  CG  GLN A 158      65.827  62.838  99.580  1.00  0.00           C
ATOM   2613  CD  GLN A 158      64.637  62.427 100.441  1.00  0.00           C
ATOM   2614  OE1 GLN A 158      64.667  61.367 101.070  1.00  0.00           O
ATOM   2615  NE2 GLN A 158      63.577  63.257 100.491  1.00  0.00           N
ATOM   2618  C   GLN A 158      67.007  62.658  96.561  1.00  0.00           C
ATOM   2619  O   GLN A 158      66.377  61.938  95.790  1.00  0.00           O
ATOM   2620  N   GLU A 159      67.236  63.958  96.300  1.00  0.00           N
ATOM   2622  CA  GLU A 159      66.607  64.677  95.210  1.00  0.00           C
ATOM   2624  CB  GLU A 159      66.918  66.187  95.261  1.00  0.00           C
ATOM   2627  CG  GLU A 159      66.408  66.997  94.040  1.00  0.00           C
ATOM   2630  CD  GLU A 159      67.467  67.257  92.980  1.00  0.00           C
ATOM   2631  OE1 GLU A 159      68.637  67.467  93.351  1.00  0.00           O
ATOM   2632  OE2 GLU A 159      67.096  67.297  91.781  1.00  0.00           O
ATOM   2633  C   GLU A 159      66.747  64.107  93.811  1.00  0.00           C
ATOM   2634  O   GLU A 159      65.728  63.997  93.130  1.00  0.00           O
ATOM   2635  N   PRO A 160      67.886  63.617  93.330  1.00  0.00           N
ATOM   2636  CD  PRO A 160      69.217  63.917  93.871  1.00  0.00           C
ATOM   2639  CA  PRO A 160      67.948  63.067  91.980  1.00  0.00           C
ATOM   2641  CB  PRO A 160      69.456  62.887  91.730  1.00  0.00           C
ATOM   2644  CG  PRO A 160      70.107  63.927  92.640  1.00  0.00           C
ATOM   2647  C   PRO A 160      67.228  61.747  91.840  1.00  0.00           C
ATOM   2648  O   PRO A 160      67.027  61.278  90.721  1.00  0.00           O
ATOM   2649  N   LEU A 161      66.857  61.077  92.951  1.00  0.00           N
ATOM   2651  CA  LEU A 161      66.178  59.807  92.901  1.00  0.00           C
ATOM   2653  CB  LEU A 161      66.517  58.917  94.130  1.00  0.00           C
ATOM   2656  CG  LEU A 161      68.007  58.647  94.431  1.00  0.00           C
ATOM   2658  CD1 LEU A 161      68.928  58.557  93.211  1.00  0.00           C
ATOM   2662  CD2 LEU A 161      68.597  59.597  95.480  1.00  0.00           C
ATOM   2666  C   LEU A 161      64.677  60.007  92.941  1.00  0.00           C
ATOM   2667  O   LEU A 161      63.917  59.067  92.710  1.00  0.00           O
ATOM   2668  N   LEU A 162      64.206  61.227  93.251  1.00  0.00           N
ATOM   2670  CA  LEU A 162      62.808  61.517  93.430  1.00  0.00           C
ATOM   2672  CB  LEU A 162      62.486  62.057  94.860  1.00  0.00           C
ATOM   2675  CG  LEU A 162      63.297  63.267  95.391  1.00  0.00           C
ATOM   2677  CD1 LEU A 162      63.097  64.587  94.641  1.00  0.00           C
ATOM   2681  CD2 LEU A 162      63.017  63.498  96.881  1.00  0.00           C
ATOM   2685  C   LEU A 162      62.316  62.367  92.271  1.00  0.00           C
ATOM   2686  O   LEU A 162      63.067  62.798  91.400  1.00  0.00           O
ATOM   2687  N   GLY A 163      60.986  62.537  92.171  1.00  0.00           N
ATOM   2689  CA  GLY A 163      60.378  63.317  91.101  1.00  0.00           C
ATOM   2692  C   GLY A 163      60.448  64.807  91.290  1.00  0.00           C
ATOM   2693  O   GLY A 163      60.797  65.348  92.330  1.00  0.00           O
ATOM   2694  N   ALA A 164      60.018  65.567  90.261  1.00  0.00           N
ATOM   2696  CA  ALA A 164      59.777  66.988  90.380  1.00  0.00           C
ATOM   2698  CB  ALA A 164      59.567  67.616  89.001  1.00  0.00           C
ATOM   2702  C   ALA A 164      58.628  67.297  91.340  1.00  0.00           C
ATOM   2703  O   ALA A 164      58.738  68.238  92.131  1.00  0.00           O
ATOM   2704  N   LYS A 165      57.577  66.438  91.400  1.00  0.00           N
ATOM   2706  CA  LYS A 165      56.567  66.478  92.440  1.00  0.00           C
ATOM   2708  CB  LYS A 165      55.368  65.527  92.180  1.00  0.00           C
ATOM   2711  CG  LYS A 165      55.747  64.037  92.171  1.00  0.00           C
ATOM   2714  CD  LYS A 165      54.837  63.067  92.951  1.00  0.00           C
ATOM   2717  CE  LYS A 165      54.567  63.357  94.440  1.00  0.00           C
ATOM   2720  NZ  LYS A 165      54.277  62.067  95.080  1.00  0.00           N
ATOM   2724  C   LYS A 165      57.077  66.187  93.850  1.00  0.00           C
ATOM   2725  O   LYS A 165      56.338  66.287  94.820  1.00  0.00           O
ATOM   2726  N   GLU A 166      58.347  65.787  93.990  1.00  0.00           N
ATOM   2728  CA  GLU A 166      58.917  65.368  95.240  1.00  0.00           C
ATOM   2730  CB  GLU A 166      59.487  63.987  95.031  1.00  0.00           C
ATOM   2733  CG  GLU A 166      58.397  63.118  94.400  1.00  0.00           C
ATOM   2736  CD  GLU A 166      58.317  61.767  95.000  1.00  0.00           C
ATOM   2737  OE1 GLU A 166      58.967  61.588  96.050  1.00  0.00           O
ATOM   2738  OE2 GLU A 166      57.467  60.987  94.501  1.00  0.00           O
ATOM   2739  C   GLU A 166      60.037  66.247  95.681  1.00  0.00           C
ATOM   2740  O   GLU A 166      60.387  66.347  96.861  1.00  0.00           O
ATOM   2741  N   LYS A 167      60.618  66.967  94.711  1.00  0.00           N
ATOM   2743  CA  LYS A 167      61.588  68.017  94.951  1.00  0.00           C
ATOM   2745  CB  LYS A 167      61.997  68.617  93.590  1.00  0.00           C
ATOM   2748  CG  LYS A 167      63.447  68.247  93.330  1.00  0.00           C
ATOM   2751  CD  LYS A 167      63.908  68.337  91.870  1.00  0.00           C
ATOM   2754  CE  LYS A 167      63.946  66.967  91.160  1.00  0.00           C
ATOM   2757  NZ  LYS A 167      65.077  66.938  90.230  1.00  0.00           N
ATOM   2761  C   LYS A 167      61.038  69.048  95.881  1.00  0.00           C
ATOM   2762  O   LYS A 167      61.637  69.378  96.881  1.00  0.00           O
ATOM   2763  N   GLN A 168      59.788  69.407  95.620  1.00  0.00           N
ATOM   2765  CA  GLN A 168      58.717  69.817  96.490  1.00  0.00           C
ATOM   2767  CB  GLN A 168      57.548  69.007  95.881  1.00  0.00           C
ATOM   2770  CG  GLN A 168      56.238  69.768  95.701  1.00  0.00           C
ATOM   2773  CD  GLN A 168      55.457  69.207  94.501  1.00  0.00           C
ATOM   2774  OE1 GLN A 168      54.507  68.427  94.641  1.00  0.00           O
ATOM   2775  NE2 GLN A 168      55.847  69.647  93.290  1.00  0.00           N
ATOM   2778  C   GLN A 168      58.868  69.558  98.010  1.00  0.00           C
ATOM   2779  O   GLN A 168      59.058  70.488  98.791  1.00  0.00           O
ATOM   2780  N   GLN A 169      58.816  68.287  98.470  1.00  0.00           N
ATOM   2782  CA  GLN A 169      59.097  67.868  99.840  1.00  0.00           C
ATOM   2784  CB  GLN A 169      59.007  66.317 100.010  1.00  0.00           C
ATOM   2787  CG  GLN A 169      59.567  65.707 101.330  1.00  0.00           C
ATOM   2790  CD  GLN A 169      59.806  64.197 101.300  1.00  0.00           C
ATOM   2791  OE1 GLN A 169      59.567  63.507 102.300  1.00  0.00           O
ATOM   2792  NE2 GLN A 169      60.317  63.657 100.181  1.00  0.00           N
ATOM   2795  C   GLN A 169      60.487  68.238 100.281  1.00  0.00           C
ATOM   2796  O   GLN A 169      60.737  68.728 101.381  1.00  0.00           O
ATOM   2797  N   ASN A 170      61.438  67.978  99.390  1.00  0.00           N
ATOM   2799  CA  ASN A 170      62.827  68.257  99.611  1.00  0.00           C
ATOM   2801  CB  ASN A 170      63.678  67.576  98.470  1.00  0.00           C
ATOM   2804  CG  ASN A 170      64.816  68.367  97.840  1.00  0.00           C
ATOM   2805  OD1 ASN A 170      64.908  68.427  96.620  1.00  0.00           O
ATOM   2806  ND2 ASN A 170      65.688  69.027  98.641  1.00  0.00           N
ATOM   2809  C   ASN A 170      63.057  69.737  99.851  1.00  0.00           C
ATOM   2810  O   ASN A 170      63.757  70.097 100.780  1.00  0.00           O
ATOM   2811  N   ILE A 171      62.456  70.607  99.051  1.00  0.00           N
ATOM   2813  CA  ILE A 171      62.597  72.047  99.061  1.00  0.00           C
ATOM   2815  CB  ILE A 171      61.737  72.647  97.930  1.00  0.00           C
ATOM   2817  CG2 ILE A 171      61.677  74.167  98.020  1.00  0.00           C
ATOM   2821  CG1 ILE A 171      62.188  72.317  96.480  1.00  0.00           C
ATOM   2824  CD  ILE A 171      63.587  71.747  96.291  1.00  0.00           C
ATOM   2828  C   ILE A 171      62.228  72.627 100.410  1.00  0.00           C
ATOM   2829  O   ILE A 171      63.017  73.317 101.050  1.00  0.00           O
ATOM   2830  N   ASP A 172      61.017  72.317 100.920  1.00  0.00           N
ATOM   2832  CA  ASP A 172      60.618  72.857 102.201  1.00  0.00           C
ATOM   2834  CB  ASP A 172      59.097  72.747 102.380  1.00  0.00           C
ATOM   2837  CG  ASP A 172      58.587  73.628 103.490  1.00  0.00           C
ATOM   2838  OD1 ASP A 172      59.137  74.747 103.750  1.00  0.00           O
ATOM   2839  OD2 ASP A 172      57.566  73.207 104.101  1.00  0.00           O
ATOM   2840  C   ASP A 172      61.338  72.188 103.350  1.00  0.00           C
ATOM   2841  O   ASP A 172      61.667  72.817 104.340  1.00  0.00           O
ATOM   2842  N   ALA A 173      61.677  70.887 103.241  1.00  0.00           N
ATOM   2844  CA  ALA A 173      62.407  70.177 104.260  1.00  0.00           C
ATOM   2846  CB  ALA A 173      62.257  68.667 104.071  1.00  0.00           C
ATOM   2850  C   ALA A 173      63.876  70.597 104.361  1.00  0.00           C
ATOM   2851  O   ALA A 173      64.447  70.647 105.461  1.00  0.00           O
ATOM   2852  N   THR A 174      64.527  71.037 103.251  1.00  0.00           N
ATOM   2854  CA  THR A 174      65.797  71.777 103.300  1.00  0.00           C
ATOM   2856  CB  THR A 174      66.428  72.237 101.960  1.00  0.00           C
ATOM   2858  OG1 THR A 174      66.178  71.397 100.850  1.00  0.00           O
ATOM   2860  CG2 THR A 174      67.948  72.227 102.131  1.00  0.00           C
ATOM   2864  C   THR A 174      65.588  73.027 104.090  1.00  0.00           C
ATOM   2865  O   THR A 174      66.386  73.417 104.930  1.00  0.00           O
ATOM   2866  N   TRP A 175      64.447  73.687 103.850  1.00  0.00           N
ATOM   2868  CA  TRP A 175      64.158  74.967 104.431  1.00  0.00           C
ATOM   2870  CB  TRP A 175      63.218  75.727 103.470  1.00  0.00           C
ATOM   2873  CG  TRP A 175      63.338  77.198 103.641  1.00  0.00           C
ATOM   2874  CD1 TRP A 175      62.456  78.007 104.281  1.00  0.00           C
ATOM   2876  NE1 TRP A 175      63.037  79.238 104.501  1.00  0.00           N
ATOM   2878  CE2 TRP A 175      64.287  79.247 103.970  1.00  0.00           C
ATOM   2879  CD2 TRP A 175      64.497  77.997 103.371  1.00  0.00           C
ATOM   2880  CE3 TRP A 175      65.668  77.757 102.661  1.00  0.00           C
ATOM   2882  CZ3 TRP A 175      66.636  78.768 102.620  1.00  0.00           C
ATOM   2884  CZ2 TRP A 175      65.248  80.238 103.961  1.00  0.00           C
ATOM   2886  CH2 TRP A 175      66.428  79.987 103.260  1.00  0.00           C
ATOM   2888  C   TRP A 175      63.618  74.878 105.861  1.00  0.00           C
ATOM   2889  O   TRP A 175      63.556  75.878 106.551  1.00  0.00           O
ATOM   2890  N   GLN A 176      63.347  73.658 106.370  1.00  0.00           N
ATOM   2892  CA  GLN A 176      63.127  73.367 107.781  1.00  0.00           C
ATOM   2894  CB  GLN A 176      62.188  72.147 107.951  1.00  0.00           C
ATOM   2897  CG  GLN A 176      60.677  72.397 107.661  1.00  0.00           C
ATOM   2900  CD  GLN A 176      59.928  73.057 108.820  1.00  0.00           C
ATOM   2901  OE1 GLN A 176      59.298  72.427 109.670  1.00  0.00           O
ATOM   2902  NE2 GLN A 176      59.998  74.397 108.900  1.00  0.00           N
ATOM   2905  C   GLN A 176      64.438  73.067 108.490  1.00  0.00           C
ATOM   2906  O   GLN A 176      64.456  72.848 109.701  1.00  0.00           O
ATOM   2907  N   ALA A 177      65.577  73.128 107.771  1.00  0.00           N
ATOM   2909  CA  ALA A 177      66.897  73.297 108.330  1.00  0.00           C
ATOM   2911  CB  ALA A 177      67.927  72.448 107.550  1.00  0.00           C
ATOM   2915  C   ALA A 177      67.338  74.747 108.251  1.00  0.00           C
ATOM   2916  O   ALA A 177      67.757  75.348 109.230  1.00  0.00           O
ATOM   2917  N   LEU A 178      67.236  75.348 107.061  1.00  0.00           N
ATOM   2919  CA  LEU A 178      67.697  76.697 106.781  1.00  0.00           C
ATOM   2921  CB  LEU A 178      67.618  77.018 105.271  1.00  0.00           C
ATOM   2924  CG  LEU A 178      68.698  76.377 104.351  1.00  0.00           C
ATOM   2926  CD1 LEU A 178      69.747  75.527 105.070  1.00  0.00           C
ATOM   2930  CD2 LEU A 178      68.077  75.567 103.210  1.00  0.00           C
ATOM   2934  C   LEU A 178      67.018  77.798 107.580  1.00  0.00           C
ATOM   2935  O   LEU A 178      67.688  78.717 108.041  1.00  0.00           O
ATOM   2936  N   SER A 179      65.677  77.737 107.771  1.00  0.00           N
ATOM   2938  CA  SER A 179      64.967  78.728 108.581  1.00  0.00           C
ATOM   2940  CB  SER A 179      63.428  78.677 108.371  1.00  0.00           C
ATOM   2943  OG  SER A 179      62.827  77.467 108.850  1.00  0.00           O
ATOM   2945  C   SER A 179      65.248  78.597 110.070  1.00  0.00           C
ATOM   2946  O   SER A 179      65.197  79.577 110.811  1.00  0.00           O
ATOM   2947  N   SER A 180      65.537  77.378 110.541  1.00  0.00           N
ATOM   2949  CA  SER A 180      65.596  77.067 111.971  1.00  0.00           C
ATOM   2951  CB  SER A 180      65.037  75.637 112.211  1.00  0.00           C
ATOM   2954  OG  SER A 180      65.717  74.677 111.400  1.00  0.00           O
ATOM   2956  C   SER A 180      66.988  77.067 112.521  1.00  0.00           C
ATOM   2957  O   SER A 180      67.207  77.177 113.730  1.00  0.00           O
ATOM   2958  N   MET A 181      67.997  76.957 111.641  1.00  0.00           N
ATOM   2960  CA  MET A 181      69.387  77.027 111.980  1.00  0.00           C
ATOM   2962  CB  MET A 181      70.228  76.097 111.060  1.00  0.00           C
ATOM   2965  CG  MET A 181      70.577  76.646 109.670  1.00  0.00           C
ATOM   2968  SD  MET A 181      71.128  75.417 108.430  1.00  0.00           S
ATOM   2969  CE  MET A 181      71.807  74.127 109.501  1.00  0.00           C
ATOM   2973  C   MET A 181      69.807  78.477 111.921  1.00  0.00           C
ATOM   2974  O   MET A 181      69.027  79.397 111.691  1.00  0.00           O
ATOM   2975  N   THR A 182      71.077  78.737 112.201  1.00  0.00           N
ATOM   2977  CA  THR A 182      71.577  80.077 112.380  1.00  0.00           C
ATOM   2979  CB  THR A 182      72.147  80.298 113.781  1.00  0.00           C
ATOM   2981  OG1 THR A 182      73.497  79.887 113.921  1.00  0.00           O
ATOM   2983  CG2 THR A 182      71.298  79.497 114.790  1.00  0.00           C
ATOM   2987  C   THR A 182      72.577  80.298 111.291  1.00  0.00           C
ATOM   2988  O   THR A 182      72.948  79.387 110.531  1.00  0.00           O
ATOM   2989  N   GLN A 183      73.066  81.537 111.141  1.00  0.00           N
ATOM   2991  CA  GLN A 183      74.136  81.857 110.220  1.00  0.00           C
ATOM   2993  CB  GLN A 183      74.418  83.387 110.220  1.00  0.00           C
ATOM   2996  CG  GLN A 183      73.228  84.296 110.620  1.00  0.00           C
ATOM   2999  CD  GLN A 183      73.287  85.667 109.940  1.00  0.00           C
ATOM   3000  OE1 GLN A 183      73.368  86.728 110.570  1.00  0.00           O
ATOM   3001  NE2 GLN A 183      73.268  85.667 108.590  1.00  0.00           N
ATOM   3004  C   GLN A 183      75.417  81.107 110.570  1.00  0.00           C
ATOM   3005  O   GLN A 183      76.147  80.576 109.730  1.00  0.00           O
ATOM   3006  N   GLU A 184      75.717  81.038 111.870  1.00  0.00           N
ATOM   3008  CA  GLU A 184      76.988  80.557 112.380  1.00  0.00           C
ATOM   3010  CB  GLU A 184      77.198  81.168 113.771  1.00  0.00           C
ATOM   3013  CG  GLU A 184      77.037  82.708 113.701  1.00  0.00           C
ATOM   3016  CD  GLU A 184      77.466  83.438 114.960  1.00  0.00           C
ATOM   3017  OE1 GLU A 184      76.956  83.076 116.040  1.00  0.00           O
ATOM   3018  OE2 GLU A 184      78.257  84.417 114.851  1.00  0.00           O
ATOM   3019  C   GLU A 184      77.007  79.048 112.421  1.00  0.00           C
ATOM   3020  O   GLU A 184      78.007  78.417 112.080  1.00  0.00           O
ATOM   3021  N   GLN A 185      75.827  78.438 112.681  1.00  0.00           N
ATOM   3023  CA  GLN A 185      75.588  77.027 112.460  1.00  0.00           C
ATOM   3025  CB  GLN A 185      74.136  76.667 112.880  1.00  0.00           C
ATOM   3028  CG  GLN A 185      73.768  75.158 112.851  1.00  0.00           C
ATOM   3031  CD  GLN A 185      74.607  74.317 113.820  1.00  0.00           C
ATOM   3032  OE1 GLN A 185      75.488  74.807 114.521  1.00  0.00           O
ATOM   3033  NE2 GLN A 185      74.276  73.007 113.900  1.00  0.00           N
ATOM   3036  C   GLN A 185      75.817  76.646 111.011  1.00  0.00           C
ATOM   3037  O   GLN A 185      76.548  75.717 110.701  1.00  0.00           O
ATOM   3038  N   ALA A 186      75.287  77.437 110.050  1.00  0.00           N
ATOM   3040  CA  ALA A 186      75.526  77.268 108.630  1.00  0.00           C
ATOM   3042  CB  ALA A 186      74.647  78.257 107.851  1.00  0.00           C
ATOM   3046  C   ALA A 186      76.988  77.367 108.181  1.00  0.00           C
ATOM   3047  O   ALA A 186      77.488  76.557 107.401  1.00  0.00           O
ATOM   3048  N   ASN A 187      77.757  78.308 108.721  1.00  0.00           N
ATOM   3050  CA  ASN A 187      79.188  78.417 108.430  1.00  0.00           C
ATOM   3052  CB  ASN A 187      79.737  79.777 108.911  1.00  0.00           C
ATOM   3055  CG  ASN A 187      79.368  80.816 107.880  1.00  0.00           C
ATOM   3056  OD1 ASN A 187      80.117  81.038 106.931  1.00  0.00           O
ATOM   3057  ND2 ASN A 187      78.238  81.516 108.061  1.00  0.00           N
ATOM   3060  C   ASN A 187      80.058  77.338 109.051  1.00  0.00           C
ATOM   3061  O   ASN A 187      81.227  77.188 108.710  1.00  0.00           O
ATOM   3062  N   THR A 188      79.537  76.577 110.031  1.00  0.00           N
ATOM   3064  CA  THR A 188      80.347  75.577 110.690  1.00  0.00           C
ATOM   3066  CB  THR A 188      80.147  75.628 112.201  1.00  0.00           C
ATOM   3068  OG1 THR A 188      81.266  75.107 112.880  1.00  0.00           O
ATOM   3070  CG2 THR A 188      78.878  74.957 112.730  1.00  0.00           C
ATOM   3074  C   THR A 188      80.096  74.197 110.090  1.00  0.00           C
ATOM   3075  O   THR A 188      80.868  73.257 110.330  1.00  0.00           O
ATOM   3076  N   LEU A 189      79.047  74.048 109.250  1.00  0.00           N
ATOM   3078  CA  LEU A 189      78.557  72.798 108.680  1.00  0.00           C
ATOM   3080  CB  LEU A 189      77.307  72.997 107.781  1.00  0.00           C
ATOM   3083  CG  LEU A 189      76.088  73.658 108.441  1.00  0.00           C
ATOM   3085  CD1 LEU A 189      74.928  73.887 107.460  1.00  0.00           C
ATOM   3089  CD2 LEU A 189      75.637  72.978 109.751  1.00  0.00           C
ATOM   3093  C   LEU A 189      79.537  71.967 107.870  1.00  0.00           C
ATOM   3094  O   LEU A 189      80.427  72.487 107.201  1.00  0.00           O
ATOM   3095  N   VAL A 190      79.368  70.637 107.860  1.00  0.00           N
ATOM   3097  CA  VAL A 190      80.177  69.747 107.040  1.00  0.00           C
ATOM   3099  CB  VAL A 190      80.588  68.477 107.781  1.00  0.00           C
ATOM   3101  CG1 VAL A 190      81.567  67.658 106.921  1.00  0.00           C
ATOM   3105  CG2 VAL A 190      81.278  68.877 109.090  1.00  0.00           C
ATOM   3109  C   VAL A 190      79.438  69.427 105.760  1.00  0.00           C
ATOM   3110  O   VAL A 190      78.338  68.877 105.751  1.00  0.00           O
ATOM   3111  N   ILE A 191      80.016  69.797 104.611  1.00  0.00           N
ATOM   3113  CA  ILE A 191      79.477  69.527 103.290  1.00  0.00           C
ATOM   3115  CB  ILE A 191      79.978  70.567 102.281  1.00  0.00           C
ATOM   3117  CG2 ILE A 191      79.237  70.438 100.930  1.00  0.00           C
ATOM   3121  CG1 ILE A 191      79.816  72.018 102.811  1.00  0.00           C
ATOM   3124  CD  ILE A 191      78.357  72.417 103.101  1.00  0.00           C
ATOM   3128  C   ILE A 191      79.758  68.077 102.891  1.00  0.00           C
ATOM   3129  O   ILE A 191      80.648  67.408 103.420  1.00  0.00           O
ATOM   3130  N   ASN A 192      78.938  67.497 102.001  1.00  0.00           N
ATOM   3132  CA  ASN A 192      79.228  66.317 101.210  1.00  0.00           C
ATOM   3134  CB  ASN A 192      78.038  65.967 100.281  1.00  0.00           C
ATOM   3137  CG  ASN A 192      76.918  65.228 101.001  1.00  0.00           C
ATOM   3138  OD1 ASN A 192      77.067  64.717 102.121  1.00  0.00           O
ATOM   3139  ND2 ASN A 192      75.747  65.147 100.321  1.00  0.00           N
ATOM   3142  C   ASN A 192      80.467  66.458 100.330  1.00  0.00           C
ATOM   3143  O   ASN A 192      81.077  67.518 100.211  1.00  0.00           O
ATOM   3144  N   ALA A 193      80.797  65.387  99.580  1.00  0.00           N
ATOM   3146  CA  ALA A 193      81.577  65.507  98.381  1.00  0.00           C
ATOM   3148  CB  ALA A 193      81.947  64.088  97.910  1.00  0.00           C
ATOM   3152  C   ALA A 193      80.868  66.217  97.230  1.00  0.00           C
ATOM   3153  O   ALA A 193      81.518  66.707  96.300  1.00  0.00           O
ATOM   3154  N   ASP A 194      79.518  66.326  97.220  1.00  0.00           N
ATOM   3156  CA  ASP A 194      78.897  67.338  96.390  1.00  0.00           C
ATOM   3158  CB  ASP A 194      77.577  66.857  95.710  1.00  0.00           C
ATOM   3161  CG  ASP A 194      76.368  66.847  96.620  1.00  0.00           C
ATOM   3162  OD1 ASP A 194      75.397  67.567  96.250  1.00  0.00           O
ATOM   3163  OD2 ASP A 194      76.377  66.107  97.640  1.00  0.00           O
ATOM   3164  C   ASP A 194      78.798  68.658  97.160  1.00  0.00           C
ATOM   3165  O   ASP A 194      78.108  68.847  98.160  1.00  0.00           O
ATOM   3166  N   GLU A 195      79.526  69.658  96.630  1.00  0.00           N
ATOM   3168  CA  GLU A 195      79.607  70.997  97.170  1.00  0.00           C
ATOM   3170  CB  GLU A 195      81.057  71.447  97.480  1.00  0.00           C
ATOM   3173  CG  GLU A 195      81.877  70.478  98.381  1.00  0.00           C
ATOM   3176  CD  GLU A 195      83.048  71.177  99.071  1.00  0.00           C
ATOM   3177  OE1 GLU A 195      82.827  71.918 100.070  1.00  0.00           O
ATOM   3178  OE2 GLU A 195      84.188  71.037  98.550  1.00  0.00           O
ATOM   3179  C   GLU A 195      78.917  71.947  96.190  1.00  0.00           C
ATOM   3180  O   GLU A 195      79.316  73.087  95.990  1.00  0.00           O
ATOM   3181  N   ASN A 196      77.807  71.467  95.570  1.00  0.00           N
ATOM   3183  CA  ASN A 196      76.997  72.257  94.641  1.00  0.00           C
ATOM   3185  CB  ASN A 196      76.507  71.387  93.451  1.00  0.00           C
ATOM   3188  CG  ASN A 196      77.628  71.147  92.460  1.00  0.00           C
ATOM   3189  OD1 ASN A 196      78.716  71.688  92.621  1.00  0.00           O
ATOM   3190  ND2 ASN A 196      77.398  70.287  91.441  1.00  0.00           N
ATOM   3193  C   ASN A 196      75.777  72.787  95.360  1.00  0.00           C
ATOM   3194  O   ASN A 196      75.397  73.947  95.280  1.00  0.00           O
ATOM   3195  N   ILE A 197      75.107  71.907  96.120  1.00  0.00           N
ATOM   3197  CA  ILE A 197      73.768  72.198  96.540  1.00  0.00           C
ATOM   3199  CB  ILE A 197      72.938  70.938  96.370  1.00  0.00           C
ATOM   3201  CG2 ILE A 197      71.458  71.347  96.470  1.00  0.00           C
ATOM   3205  CG1 ILE A 197      73.197  70.127  95.070  1.00  0.00           C
ATOM   3208  CD  ILE A 197      72.678  70.768  93.781  1.00  0.00           C
ATOM   3212  C   ILE A 197      73.747  72.658  98.000  1.00  0.00           C
ATOM   3213  O   ILE A 197      73.128  73.667  98.340  1.00  0.00           O
ATOM   3214  N   LEU A 198      74.407  71.887  98.900  1.00  0.00           N
ATOM   3216  CA  LEU A 198      74.316  71.988 100.351  1.00  0.00           C
ATOM   3218  CB  LEU A 198      75.257  70.927 100.980  1.00  0.00           C
ATOM   3221  CG  LEU A 198      74.747  69.467 101.001  1.00  0.00           C
ATOM   3223  CD1 LEU A 198      74.438  68.866  99.631  1.00  0.00           C
ATOM   3227  CD2 LEU A 198      75.817  68.597 101.650  1.00  0.00           C
ATOM   3231  C   LEU A 198      74.677  73.347 100.930  1.00  0.00           C
ATOM   3232  O   LEU A 198      73.847  74.017 101.531  1.00  0.00           O
ATOM   3233  N   GLN A 199      75.927  73.807 100.681  1.00  0.00           N
ATOM   3235  CA  GLN A 199      76.377  75.158 100.951  1.00  0.00           C
ATOM   3237  CB  GLN A 199      77.908  75.348 100.850  1.00  0.00           C
ATOM   3240  CG  GLN A 199      78.677  74.587  99.740  1.00  0.00           C
ATOM   3243  CD  GLN A 199      78.178  74.857  98.321  1.00  0.00           C
ATOM   3244  OE1 GLN A 199      78.598  75.738  97.590  1.00  0.00           O
ATOM   3245  NE2 GLN A 199      77.236  74.017  97.840  1.00  0.00           N
ATOM   3248  C   GLN A 199      75.596  76.228 100.220  1.00  0.00           C
ATOM   3249  O   GLN A 199      75.257  77.247 100.790  1.00  0.00           O
ATOM   3250  N   GLY A 200      75.248  75.977  98.940  1.00  0.00           N
ATOM   3252  CA  GLY A 200      74.478  76.887  98.111  1.00  0.00           C
ATOM   3255  C   GLY A 200      73.197  77.297  98.760  1.00  0.00           C
ATOM   3256  O   GLY A 200      72.897  78.477  98.840  1.00  0.00           O
ATOM   3257  N   TRP A 201      72.438  76.347  99.311  1.00  0.00           N
ATOM   3259  CA  TRP A 201      71.247  76.588 100.100  1.00  0.00           C
ATOM   3261  CB  TRP A 201      70.677  75.247 100.590  1.00  0.00           C
ATOM   3264  CG  TRP A 201      69.677  74.597  99.691  1.00  0.00           C
ATOM   3265  CD1 TRP A 201      69.798  73.357  99.141  1.00  0.00           C
ATOM   3267  NE1 TRP A 201      68.577  72.947  98.660  1.00  0.00           N
ATOM   3269  CE2 TRP A 201      67.658  73.927  98.850  1.00  0.00           C
ATOM   3270  CD2 TRP A 201      68.317  75.018  99.471  1.00  0.00           C
ATOM   3271  CE3 TRP A 201      67.627  76.198  99.720  1.00  0.00           C
ATOM   3273  CZ3 TRP A 201      66.268  76.247  99.400  1.00  0.00           C
ATOM   3275  CZ2 TRP A 201      66.307  73.958  98.581  1.00  0.00           C
ATOM   3277  CH2 TRP A 201      65.628  75.137  98.861  1.00  0.00           C
ATOM   3279  C   TRP A 201      71.438  77.487 101.320  1.00  0.00           C
ATOM   3280  O   TRP A 201      70.566  78.277 101.680  1.00  0.00           O
ATOM   3281  N   LEU A 202      72.597  77.387 101.980  1.00  0.00           N
ATOM   3283  CA  LEU A 202      72.988  78.287 103.050  1.00  0.00           C
ATOM   3285  CB  LEU A 202      74.338  77.908 103.701  1.00  0.00           C
ATOM   3288  CG  LEU A 202      74.518  76.408 103.990  1.00  0.00           C
ATOM   3290  CD1 LEU A 202      75.917  76.128 104.550  1.00  0.00           C
ATOM   3294  CD2 LEU A 202      73.417  75.847 104.901  1.00  0.00           C
ATOM   3298  C   LEU A 202      73.057  79.747 102.611  1.00  0.00           C
ATOM   3299  O   LEU A 202      72.658  80.637 103.361  1.00  0.00           O
ATOM   3300  N   ASP A 203      73.548  80.018 101.381  1.00  0.00           N
ATOM   3302  CA  ASP A 203      73.706  81.367 100.850  1.00  0.00           C
ATOM   3304  CB  ASP A 203      74.488  81.267  99.510  1.00  0.00           C
ATOM   3307  CG  ASP A 203      75.188  82.547  99.090  1.00  0.00           C
ATOM   3308  OD1 ASP A 203      74.838  83.636  99.600  1.00  0.00           O
ATOM   3309  OD2 ASP A 203      76.048  82.477  98.181  1.00  0.00           O
ATOM   3310  C   ASP A 203      72.368  82.137 100.811  1.00  0.00           C
ATOM   3311  O   ASP A 203      72.268  83.277 101.250  1.00  0.00           O
ATOM   3312  N   LEU A 204      71.257  81.448 100.441  1.00  0.00           N
ATOM   3314  CA  LEU A 204      69.868  81.908 100.561  1.00  0.00           C
ATOM   3316  CB  LEU A 204      68.897  80.796 100.061  1.00  0.00           C
ATOM   3319  CG  LEU A 204      67.597  81.267  99.351  1.00  0.00           C
ATOM   3321  CD1 LEU A 204      66.698  80.047  99.090  1.00  0.00           C
ATOM   3325  CD2 LEU A 204      66.798  82.367 100.061  1.00  0.00           C
ATOM   3329  C   LEU A 204      69.456  82.267 101.991  1.00  0.00           C
ATOM   3330  O   LEU A 204      68.816  83.286 102.261  1.00  0.00           O
ATOM   3331  N   GLN A 205      69.827  81.448 103.000  1.00  0.00           N
ATOM   3333  CA  GLN A 205      69.527  81.796 104.381  1.00  0.00           C
ATOM   3335  CB  GLN A 205      69.298  80.628 105.391  1.00  0.00           C
ATOM   3338  CG  GLN A 205      70.287  79.447 105.330  1.00  0.00           C
ATOM   3341  CD  GLN A 205      71.438  79.537 106.320  1.00  0.00           C
ATOM   3342  OE1 GLN A 205      72.487  80.147 106.120  1.00  0.00           O
ATOM   3343  NE2 GLN A 205      71.257  78.877 107.491  1.00  0.00           N
ATOM   3346  C   GLN A 205      70.338  82.948 104.951  1.00  0.00           C
ATOM   3347  O   GLN A 205      69.838  83.697 105.780  1.00  0.00           O
ATOM   3348  N   ARG A 206      71.566  83.207 104.440  1.00  0.00           N
ATOM   3350  CA  ARG A 206      72.327  84.408 104.781  1.00  0.00           C
ATOM   3352  CB  ARG A 206      73.698  84.447 104.061  1.00  0.00           C
ATOM   3355  CG  ARG A 206      74.577  83.186 104.180  1.00  0.00           C
ATOM   3358  CD  ARG A 206      74.777  82.666 105.601  1.00  0.00           C
ATOM   3361  NE  ARG A 206      75.248  81.257 105.531  1.00  0.00           N
ATOM   3363  CZ  ARG A 206      76.478  80.887 105.211  1.00  0.00           C
ATOM   3364  NH1 ARG A 206      77.408  81.717 104.820  1.00  0.00           N
ATOM   3367  NH2 ARG A 206      76.807  79.617 105.290  1.00  0.00           N
ATOM   3370  C   ARG A 206      71.598  85.697 104.440  1.00  0.00           C
ATOM   3371  O   ARG A 206      71.577  86.646 105.220  1.00  0.00           O
ATOM   3372  N   VAL A 207      70.948  85.728 103.251  1.00  0.00           N
ATOM   3374  CA  VAL A 207      69.978  86.757 102.900  1.00  0.00           C
ATOM   3376  CB  VAL A 207      69.647  86.807 101.390  1.00  0.00           C
ATOM   3378  CG1 VAL A 207      70.566  85.887 100.570  1.00  0.00           C
ATOM   3382  CG2 VAL A 207      68.188  86.516 101.031  1.00  0.00           C
ATOM   3386  C   VAL A 207      68.768  86.707 103.850  1.00  0.00           C
ATOM   3387  O   VAL A 207      68.438  87.698 104.510  1.00  0.00           O
ATOM   3388  N   TRP A 208      68.168  85.527 104.080  1.00  0.00           N
ATOM   3390  CA  TRP A 208      66.956  85.367 104.870  1.00  0.00           C
ATOM   3392  CB  TRP A 208      66.478  83.897 104.771  1.00  0.00           C
ATOM   3395  CG  TRP A 208      65.188  83.587 105.430  1.00  0.00           C
ATOM   3396  CD1 TRP A 208      63.946  83.747 104.891  1.00  0.00           C
ATOM   3398  NE1 TRP A 208      62.997  83.337 105.800  1.00  0.00           N
ATOM   3400  CE2 TRP A 208      63.608  82.948 106.951  1.00  0.00           C
ATOM   3401  CD2 TRP A 208      65.007  83.076 106.760  1.00  0.00           C
ATOM   3402  CE3 TRP A 208      65.887  82.708 107.771  1.00  0.00           C
ATOM   3404  CZ3 TRP A 208      65.348  82.298 108.990  1.00  0.00           C
ATOM   3406  CZ2 TRP A 208      63.078  82.497 108.150  1.00  0.00           C
ATOM   3408  CH2 TRP A 208      63.978  82.197 109.180  1.00  0.00           C
ATOM   3410  C   TRP A 208      66.967  85.837 106.330  1.00  0.00           C
ATOM   3411  O   TRP A 208      65.986  86.407 106.820  1.00  0.00           O
ATOM   3412  N   PHE A 209      68.066  85.607 107.080  1.00  0.00           N
ATOM   3414  CA  PHE A 209      68.217  86.028 108.470  1.00  0.00           C
ATOM   3416  CB  PHE A 209      69.567  85.576 109.061  1.00  0.00           C
ATOM   3419  CG  PHE A 209      69.647  84.088 109.130  1.00  0.00           C
ATOM   3420  CD1 PHE A 209      68.717  83.347 109.880  1.00  0.00           C
ATOM   3422  CE1 PHE A 209      68.787  81.947 109.930  1.00  0.00           C
ATOM   3424  CZ  PHE A 209      69.838  81.287 109.281  1.00  0.00           C
ATOM   3426  CD2 PHE A 209      70.677  83.396 108.480  1.00  0.00           C
ATOM   3428  CE2 PHE A 209      70.787  82.006 108.570  1.00  0.00           C
ATOM   3430  C   PHE A 209      68.077  87.517 108.710  1.00  0.00           C
ATOM   3431  O   PHE A 209      67.527  87.948 109.720  1.00  0.00           O
ATOM   3432  N   ASP A 210      68.577  88.307 107.760  1.00  0.00           N
ATOM   3434  CA  ASP A 210      68.486  89.746 107.771  1.00  0.00           C
ATOM   3436  CB  ASP A 210      69.777  90.217 107.050  1.00  0.00           C
ATOM   3439  CG  ASP A 210      69.987  91.717 107.090  1.00  0.00           C
ATOM   3440  OD1 ASP A 210      69.878  92.327 108.181  1.00  0.00           O
ATOM   3441  OD2 ASP A 210      70.327  92.257 106.011  1.00  0.00           O
ATOM   3442  C   ASP A 210      67.257  90.236 107.030  1.00  0.00           C
ATOM   3443  O   ASP A 210      66.658  91.247 107.380  1.00  0.00           O
ATOM   3444  N   ASN A 211      66.846  89.527 105.951  1.00  0.00           N
ATOM   3446  CA  ASN A 211      65.967  90.096 104.951  1.00  0.00           C
ATOM   3448  CB  ASN A 211      66.417  89.778 103.490  1.00  0.00           C
ATOM   3451  CG  ASN A 211      67.838  90.198 103.131  1.00  0.00           C
ATOM   3452  OD1 ASN A 211      68.387  89.676 102.160  1.00  0.00           O
ATOM   3453  ND2 ASN A 211      68.518  91.077 103.900  1.00  0.00           N
ATOM   3456  C   ASN A 211      64.518  89.658 105.041  1.00  0.00           C
ATOM   3457  O   ASN A 211      63.698  90.208 104.311  1.00  0.00           O
ATOM   3458  N   ARG A 212      64.088  88.697 105.910  1.00  0.00           N
ATOM   3460  CA  ARG A 212      62.708  88.186 105.900  1.00  0.00           C
ATOM   3462  CB  ARG A 212      62.438  86.978 106.851  1.00  0.00           C
ATOM   3465  CG  ARG A 212      60.957  86.507 106.881  1.00  0.00           C
ATOM   3468  CD  ARG A 212      60.607  85.208 107.640  1.00  0.00           C
ATOM   3471  NE  ARG A 212      61.157  85.317 109.021  1.00  0.00           N
ATOM   3473  CZ  ARG A 212      60.457  85.266 110.150  1.00  0.00           C
ATOM   3474  NH1 ARG A 212      59.167  85.007 110.260  1.00  0.00           N
ATOM   3477  NH2 ARG A 212      61.117  85.497 111.271  1.00  0.00           N
ATOM   3480  C   ARG A 212      61.618  89.247 106.081  1.00  0.00           C
ATOM   3481  O   ARG A 212      60.527  89.137 105.510  1.00  0.00           O
ATOM   3482  N   ASN A 213      61.887  90.317 106.831  1.00  0.00           N
ATOM   3484  CA  ASN A 213      60.897  91.367 107.021  1.00  0.00           C
ATOM   3486  CB  ASN A 213      61.007  91.826 108.501  1.00  0.00           C
ATOM   3489  CG  ASN A 213      59.697  92.438 109.031  1.00  0.00           C
ATOM   3490  OD1 ASN A 213      58.587  91.987 108.730  1.00  0.00           O
ATOM   3491  ND2 ASN A 213      59.848  93.477 109.870  1.00  0.00           N
ATOM   3494  C   ASN A 213      61.108  92.517 106.031  1.00  0.00           C
ATOM   3495  O   ASN A 213      60.268  93.408 105.930  1.00  0.00           O
ATOM   3496  N   ASP A 214      62.178  92.477 105.201  1.00  0.00           N
ATOM   3498  CA  ASP A 214      62.566  93.517 104.270  1.00  0.00           C
ATOM   3500  CB  ASP A 214      64.066  93.907 104.421  1.00  0.00           C
ATOM   3503  CG  ASP A 214      64.357  94.587 105.751  1.00  0.00           C
ATOM   3504  OD1 ASP A 214      63.827  94.117 106.791  1.00  0.00           O
ATOM   3505  OD2 ASP A 214      65.167  95.546 105.780  1.00  0.00           O
ATOM   3506  C   ASP A 214      62.306  93.057 102.811  1.00  0.00           C
ATOM   3507  O   ASP A 214      63.137  92.357 102.220  1.00  0.00           O
ATOM   3508  N   PRO A 215      61.208  93.408 102.141  1.00  0.00           N
ATOM   3509  CD  PRO A 215      60.158  94.247 102.690  1.00  0.00           C
ATOM   3512  CA  PRO A 215      60.637  92.558 101.101  1.00  0.00           C
ATOM   3514  CB  PRO A 215      59.247  93.146 100.840  1.00  0.00           C
ATOM   3517  CG  PRO A 215      58.847  93.636 102.211  1.00  0.00           C
ATOM   3520  C   PRO A 215      61.408  92.517  99.831  1.00  0.00           C
ATOM   3521  O   PRO A 215      61.647  91.427  99.320  1.00  0.00           O
ATOM   3522  N   ASP A 216      61.767  93.697  99.311  1.00  0.00           N
ATOM   3524  CA  ASP A 216      62.306  93.907  97.980  1.00  0.00           C
ATOM   3526  CB  ASP A 216      62.477  95.436  97.760  1.00  0.00           C
ATOM   3529  CG  ASP A 216      61.688  95.887  96.540  1.00  0.00           C
ATOM   3530  OD1 ASP A 216      61.807  95.266  95.461  1.00  0.00           O
ATOM   3531  OD2 ASP A 216      60.928  96.887  96.680  1.00  0.00           O
ATOM   3532  C   ASP A 216      63.597  93.137  97.811  1.00  0.00           C
ATOM   3533  O   ASP A 216      63.806  92.428  96.840  1.00  0.00           O
ATOM   3534  N   MET A 217      64.447  93.167  98.850  1.00  0.00           N
ATOM   3536  CA  MET A 217      65.706  92.456  98.840  1.00  0.00           C
ATOM   3538  CB  MET A 217      66.706  93.146  99.790  1.00  0.00           C
ATOM   3541  CG  MET A 217      66.257  93.228 101.260  1.00  0.00           C
ATOM   3544  SD  MET A 217      67.228  94.387 102.251  1.00  0.00           S
ATOM   3545  CE  MET A 217      68.908  93.787 101.870  1.00  0.00           C
ATOM   3549  C   MET A 217      65.596  90.987  99.211  1.00  0.00           C
ATOM   3550  O   MET A 217      66.478  90.187  98.900  1.00  0.00           O
ATOM   3551  N   MET A 218      64.497  90.536  99.831  1.00  0.00           N
ATOM   3553  CA  MET A 218      64.276  89.128 100.080  1.00  0.00           C
ATOM   3555  CB  MET A 218      63.237  88.958 101.190  1.00  0.00           C
ATOM   3558  CG  MET A 218      62.997  87.517 101.711  1.00  0.00           C
ATOM   3561  SD  MET A 218      64.357  86.777 102.650  1.00  0.00           S
ATOM   3562  CE  MET A 218      64.987  85.716 101.330  1.00  0.00           C
ATOM   3566  C   MET A 218      63.748  88.438  98.850  1.00  0.00           C
ATOM   3567  O   MET A 218      64.206  87.357  98.501  1.00  0.00           O
ATOM   3568  N   LYS A 219      62.778  89.056  98.150  1.00  0.00           N
ATOM   3570  CA  LYS A 219      62.236  88.507  96.910  1.00  0.00           C
ATOM   3572  CB  LYS A 219      60.817  89.046  96.601  1.00  0.00           C
ATOM   3575  CG  LYS A 219      60.697  90.576  96.470  1.00  0.00           C
ATOM   3578  CD  LYS A 219      60.807  91.127  95.040  1.00  0.00           C
ATOM   3581  CE  LYS A 219      59.507  91.096  94.240  1.00  0.00           C
ATOM   3584  NZ  LYS A 219      59.707  91.786  92.951  1.00  0.00           N
ATOM   3588  C   LYS A 219      63.188  88.688  95.730  1.00  0.00           C
ATOM   3589  O   LYS A 219      63.097  87.948  94.751  1.00  0.00           O
ATOM   3590  N   ALA A 220      64.127  89.646  95.821  1.00  0.00           N
ATOM   3592  CA  ALA A 220      65.228  89.788  94.891  1.00  0.00           C
ATOM   3594  CB  ALA A 220      65.577  91.276  94.751  1.00  0.00           C
ATOM   3598  C   ALA A 220      66.487  89.056  95.331  1.00  0.00           C
ATOM   3599  O   ALA A 220      67.368  88.797  94.510  1.00  0.00           O
ATOM   3600  N   GLY A 221      66.577  88.657  96.610  1.00  0.00           N
ATOM   3602  CA  GLY A 221      67.667  87.848  97.160  1.00  0.00           C
ATOM   3605  C   GLY A 221      67.408  86.387  96.940  1.00  0.00           C
ATOM   3606  O   GLY A 221      68.308  85.616  96.620  1.00  0.00           O
ATOM   3607  N   ILE A 222      66.118  86.007  97.001  1.00  0.00           N
ATOM   3609  CA  ILE A 222      65.577  84.788  96.431  1.00  0.00           C
ATOM   3611  CB  ILE A 222      64.066  84.757  96.650  1.00  0.00           C
ATOM   3613  CG2 ILE A 222      63.317  83.948  95.570  1.00  0.00           C
ATOM   3617  CG1 ILE A 222      63.717  84.217  98.050  1.00  0.00           C
ATOM   3620  CD  ILE A 222      62.298  84.597  98.521  1.00  0.00           C
ATOM   3624  C   ILE A 222      65.846  84.697  94.940  1.00  0.00           C
ATOM   3625  O   ILE A 222      66.316  83.688  94.421  1.00  0.00           O
ATOM   3626  N   ALA A 223      65.596  85.807  94.201  1.00  0.00           N
ATOM   3628  CA  ALA A 223      65.957  85.856  92.811  1.00  0.00           C
ATOM   3630  CB  ALA A 223      65.386  87.118  92.141  1.00  0.00           C
ATOM   3634  C   ALA A 223      67.456  85.737  92.540  1.00  0.00           C
ATOM   3635  O   ALA A 223      67.827  84.938  91.711  1.00  0.00           O
ATOM   3636  N   ASP A 224      68.338  86.486  93.251  1.00  0.00           N
ATOM   3638  CA  ASP A 224      69.798  86.458  93.130  1.00  0.00           C
ATOM   3640  CB  ASP A 224      70.386  87.558  94.090  1.00  0.00           C
ATOM   3643  CG  ASP A 224      71.907  87.747  94.081  1.00  0.00           C
ATOM   3644  OD1 ASP A 224      72.678  86.768  93.990  1.00  0.00           O
ATOM   3645  OD2 ASP A 224      72.368  88.897  94.281  1.00  0.00           O
ATOM   3646  C   ASP A 224      70.386  85.068  93.381  1.00  0.00           C
ATOM   3647  O   ASP A 224      71.128  84.506  92.570  1.00  0.00           O
ATOM   3648  N   TRP A 225      69.967  84.426  94.491  1.00  0.00           N
ATOM   3650  CA  TRP A 225      70.417  83.128  94.891  1.00  0.00           C
ATOM   3652  CB  TRP A 225      69.798  82.806  96.260  1.00  0.00           C
ATOM   3655  CG  TRP A 225      70.018  81.397  96.680  1.00  0.00           C
ATOM   3656  CD1 TRP A 225      71.167  80.887  97.191  1.00  0.00           C
ATOM   3658  NE1 TRP A 225      71.048  79.527  97.290  1.00  0.00           N
ATOM   3660  CE2 TRP A 225      69.816  79.137  96.851  1.00  0.00           C
ATOM   3661  CD2 TRP A 225      69.136  80.298  96.411  1.00  0.00           C
ATOM   3662  CE3 TRP A 225      67.868  80.177  95.861  1.00  0.00           C
ATOM   3664  CZ3 TRP A 225      67.277  78.917  95.800  1.00  0.00           C
ATOM   3666  CZ2 TRP A 225      69.228  77.896  96.831  1.00  0.00           C
ATOM   3668  CH2 TRP A 225      67.938  77.798  96.300  1.00  0.00           C
ATOM   3670  C   TRP A 225      70.178  82.018  93.850  1.00  0.00           C
ATOM   3671  O   TRP A 225      70.997  81.117  93.631  1.00  0.00           O
ATOM   3672  N   GLN A 226      69.037  82.066  93.141  1.00  0.00           N
ATOM   3674  CA  GLN A 226      68.678  81.028  92.180  1.00  0.00           C
ATOM   3676  CB  GLN A 226      67.147  81.096  91.891  1.00  0.00           C
ATOM   3679  CG  GLN A 226      66.728  81.866  90.620  1.00  0.00           C
ATOM   3682  CD  GLN A 226      65.228  82.158  90.590  1.00  0.00           C
ATOM   3683  OE1 GLN A 226      64.407  81.546  91.260  1.00  0.00           O
ATOM   3684  NE2 GLN A 226      64.827  83.158  89.781  1.00  0.00           N
ATOM   3687  C   GLN A 226      69.537  81.157  90.910  1.00  0.00           C
ATOM   3688  O   GLN A 226      69.607  80.247  90.100  1.00  0.00           O
ATOM   3689  N   LYS A 227      70.257  82.278  90.730  1.00  0.00           N
ATOM   3691  CA  LYS A 227      71.158  82.486  89.611  1.00  0.00           C
ATOM   3693  CB  LYS A 227      71.167  83.986  89.230  1.00  0.00           C
ATOM   3696  CG  LYS A 227      69.807  84.688  89.340  1.00  0.00           C
ATOM   3699  CD  LYS A 227      68.698  84.098  88.440  1.00  0.00           C
ATOM   3702  CE  LYS A 227      67.316  84.757  88.561  1.00  0.00           C
ATOM   3705  NZ  LYS A 227      67.357  86.188  88.221  1.00  0.00           N
ATOM   3709  C   LYS A 227      72.577  82.118  90.040  1.00  0.00           C
ATOM   3710  O   LYS A 227      73.417  81.677  89.250  1.00  0.00           O
ATOM   3711  N   ARG A 228      72.868  82.267  91.340  1.00  0.00           N
ATOM   3713  CA  ARG A 228      74.077  81.768  91.991  1.00  0.00           C
ATOM   3715  CB  ARG A 228      74.118  82.188  93.480  1.00  0.00           C
ATOM   3718  CG  ARG A 228      74.118  83.697  93.720  1.00  0.00           C
ATOM   3721  CD  ARG A 228      75.507  84.307  93.701  1.00  0.00           C
ATOM   3724  NE  ARG A 228      75.237  85.756  93.931  1.00  0.00           N
ATOM   3726  CZ  ARG A 228      75.997  86.768  93.580  1.00  0.00           C
ATOM   3727  NH1 ARG A 228      77.236  86.607  93.211  1.00  0.00           N
ATOM   3730  NH2 ARG A 228      75.408  87.948  93.580  1.00  0.00           N
ATOM   3733  C   ARG A 228      74.188  80.257  91.940  1.00  0.00           C
ATOM   3734  O   ARG A 228      75.248  79.688  91.670  1.00  0.00           O
ATOM   3735  N   TYR A 229      73.057  79.567  92.201  1.00  0.00           N
ATOM   3737  CA  TYR A 229      73.007  78.128  92.271  1.00  0.00           C
ATOM   3739  CB  TYR A 229      72.948  77.616  93.750  1.00  0.00           C
ATOM   3742  CG  TYR A 229      74.118  78.107  94.571  1.00  0.00           C
ATOM   3743  CD1 TYR A 229      74.048  79.337  95.261  1.00  0.00           C
ATOM   3745  CE1 TYR A 229      75.178  79.857  95.920  1.00  0.00           C
ATOM   3747  CZ  TYR A 229      76.368  79.127  95.930  1.00  0.00           C
ATOM   3748  OH  TYR A 229      77.548  79.667  96.480  1.00  0.00           O
ATOM   3750  CD2 TYR A 229      75.287  77.347  94.690  1.00  0.00           C
ATOM   3752  CE2 TYR A 229      76.408  77.848  95.370  1.00  0.00           C
ATOM   3754  C   TYR A 229      71.807  77.627  91.480  1.00  0.00           C
ATOM   3755  O   TYR A 229      70.878  77.117  92.101  1.00  0.00           O
ATOM   3756  N   PRO A 230      71.728  77.697  90.150  1.00  0.00           N
ATOM   3757  CD  PRO A 230      72.767  78.207  89.260  1.00  0.00           C
ATOM   3760  CA  PRO A 230      70.517  77.317  89.400  1.00  0.00           C
ATOM   3762  CB  PRO A 230      70.757  77.877  87.990  1.00  0.00           C
ATOM   3765  CG  PRO A 230      72.277  77.877  87.850  1.00  0.00           C
ATOM   3768  C   PRO A 230      70.348  75.817  89.400  1.00  0.00           C
ATOM   3769  O   PRO A 230      69.228  75.338  89.240  1.00  0.00           O
ATOM   3770  N   ASN A 231      71.467  75.097  89.650  1.00  0.00           N
ATOM   3772  CA  ASN A 231      71.527  73.667  89.840  1.00  0.00           C
ATOM   3774  CB  ASN A 231      73.017  73.177  89.701  1.00  0.00           C
ATOM   3777  CG  ASN A 231      73.807  72.737  90.930  1.00  0.00           C
ATOM   3778  OD1 ASN A 231      74.427  71.667  90.940  1.00  0.00           O
ATOM   3779  ND2 ASN A 231      73.787  73.547  92.010  1.00  0.00           N
ATOM   3782  C   ASN A 231      70.857  73.287  91.160  1.00  0.00           C
ATOM   3783  O   ASN A 231      70.537  72.137  91.441  1.00  0.00           O
ATOM   3784  N   ASN A 232      70.628  74.257  92.071  1.00  0.00           N
ATOM   3786  CA  ASN A 232      69.967  73.958  93.311  1.00  0.00           C
ATOM   3788  CB  ASN A 232      70.027  75.197  94.240  1.00  0.00           C
ATOM   3791  CG  ASN A 232      69.868  74.797  95.690  1.00  0.00           C
ATOM   3792  OD1 ASN A 232      68.768  74.467  96.141  1.00  0.00           O
ATOM   3793  ND2 ASN A 232      70.978  74.867  96.461  1.00  0.00           N
ATOM   3796  C   ASN A 232      68.518  73.497  93.081  1.00  0.00           C
ATOM   3797  O   ASN A 232      67.816  74.107  92.271  1.00  0.00           O
ATOM   3798  N   PRO A 233      67.978  72.507  93.790  1.00  0.00           N
ATOM   3799  CD  PRO A 233      68.747  71.517  94.521  1.00  0.00           C
ATOM   3802  CA  PRO A 233      66.588  72.097  93.620  1.00  0.00           C
ATOM   3804  CB  PRO A 233      66.467  70.857  94.510  1.00  0.00           C
ATOM   3807  CG  PRO A 233      67.877  70.277  94.491  1.00  0.00           C
ATOM   3810  C   PRO A 233      65.657  73.177  94.071  1.00  0.00           C
ATOM   3811  O   PRO A 233      64.518  73.227  93.610  1.00  0.00           O
ATOM   3812  N   GLY A 234      66.128  74.057  94.981  1.00  0.00           N
ATOM   3814  CA  GLY A 234      65.348  75.197  95.420  1.00  0.00           C
ATOM   3817  C   GLY A 234      65.357  76.326  94.440  1.00  0.00           C
ATOM   3818  O   GLY A 234      64.588  77.268  94.561  1.00  0.00           O
ATOM   3819  N   ALA A 235      66.257  76.347  93.440  1.00  0.00           N
ATOM   3821  CA  ALA A 235      66.347  77.457  92.521  1.00  0.00           C
ATOM   3823  CB  ALA A 235      67.728  77.448  91.840  1.00  0.00           C
ATOM   3827  C   ALA A 235      65.257  77.437  91.460  1.00  0.00           C
ATOM   3828  O   ALA A 235      64.807  78.467  90.980  1.00  0.00           O
ATOM   3829  N   LYS A 236      64.807  76.228  91.090  1.00  0.00           N
ATOM   3831  CA  LYS A 236      63.757  75.977  90.121  1.00  0.00           C
ATOM   3833  CB  LYS A 236      64.098  74.647  89.400  1.00  0.00           C
ATOM   3836  CG  LYS A 236      64.588  73.557  90.370  1.00  0.00           C
ATOM   3839  CD  LYS A 236      64.198  72.117  90.051  1.00  0.00           C
ATOM   3842  CE  LYS A 236      62.708  71.847  90.290  1.00  0.00           C
ATOM   3845  NZ  LYS A 236      61.957  71.918  89.030  1.00  0.00           N
ATOM   3849  C   LYS A 236      62.337  75.857  90.690  1.00  0.00           C
ATOM   3850  O   LYS A 236      61.347  75.878  89.960  1.00  0.00           O
ATOM   3851  N   MET A 237      62.197  75.697  92.010  1.00  0.00           N
ATOM   3853  CA  MET A 237      60.968  75.967  92.720  1.00  0.00           C
ATOM   3855  CB  MET A 237      60.028  74.727  92.761  1.00  0.00           C
ATOM   3858  CG  MET A 237      60.537  73.547  93.620  1.00  0.00           C
ATOM   3861  SD  MET A 237      59.527  72.047  93.660  1.00  0.00           S
ATOM   3862  CE  MET A 237      59.718  71.447  91.961  1.00  0.00           C
ATOM   3866  C   MET A 237      61.438  76.326  94.110  1.00  0.00           C
ATOM   3867  O   MET A 237      62.306  75.647  94.650  1.00  0.00           O
ATOM   3868  N   LEU A 238      60.887  77.367  94.751  1.00  0.00           N
ATOM   3870  CA  LEU A 238      61.438  77.857  96.011  1.00  0.00           C
ATOM   3872  CB  LEU A 238      61.618  79.397  96.040  1.00  0.00           C
ATOM   3875  CG  LEU A 238      62.808  79.897  95.201  1.00  0.00           C
ATOM   3877  CD1 LEU A 238      62.438  80.917  94.110  1.00  0.00           C
ATOM   3881  CD2 LEU A 238      63.938  80.408  96.110  1.00  0.00           C
ATOM   3885  C   LEU A 238      60.627  77.317  97.201  1.00  0.00           C
ATOM   3886  O   LEU A 238      59.517  76.807  97.021  1.00  0.00           O
ATOM   3887  N   PRO A 239      61.187  77.297  98.410  1.00  0.00           N
ATOM   3888  CD  PRO A 239      62.626  77.378  98.641  1.00  0.00           C
ATOM   3891  CA  PRO A 239      60.467  76.997  99.641  1.00  0.00           C
ATOM   3893  CB  PRO A 239      61.516  77.097 100.751  1.00  0.00           C
ATOM   3896  CG  PRO A 239      62.827  76.798 100.041  1.00  0.00           C
ATOM   3899  C   PRO A 239      59.347  77.908 100.010  1.00  0.00           C
ATOM   3900  O   PRO A 239      59.188  78.938  99.381  1.00  0.00           O
ATOM   3901  N   THR A 240      58.647  77.588 101.110  1.00  0.00           N
ATOM   3903  CA  THR A 240      57.597  78.448 101.660  1.00  0.00           C
ATOM   3905  CB  THR A 240      56.518  77.607 102.310  1.00  0.00           C
ATOM   3907  OG1 THR A 240      55.928  76.786 101.311  1.00  0.00           O
ATOM   3909  CG2 THR A 240      55.368  78.427 102.910  1.00  0.00           C
ATOM   3913  C   THR A 240      58.088  79.497 102.650  1.00  0.00           C
ATOM   3914  O   THR A 240      57.507  80.567 102.760  1.00  0.00           O
ATOM   3915  N   GLN A 241      59.177  79.298 103.420  1.00  0.00           N
ATOM   3917  CA  GLN A 241      59.377  80.208 104.561  1.00  0.00           C
ATOM   3919  CB  GLN A 241      59.806  79.467 105.850  1.00  0.00           C
ATOM   3922  CG  GLN A 241      59.107  78.097 106.110  1.00  0.00           C
ATOM   3925  CD  GLN A 241      59.998  77.307 107.071  1.00  0.00           C
ATOM   3926  OE1 GLN A 241      60.237  77.708 108.210  1.00  0.00           O
ATOM   3927  NE2 GLN A 241      60.607  76.207 106.561  1.00  0.00           N
ATOM   3930  C   GLN A 241      60.387  81.318 104.241  1.00  0.00           C
ATOM   3931  O   GLN A 241      60.497  82.307 104.971  1.00  0.00           O
ATOM   3932  N   LEU A 242      61.108  81.257 103.090  1.00  0.00           N
ATOM   3934  CA  LEU A 242      61.667  82.477 102.500  1.00  0.00           C
ATOM   3936  CB  LEU A 242      62.987  82.337 101.711  1.00  0.00           C
ATOM   3939  CG  LEU A 242      63.107  81.376 100.500  1.00  0.00           C
ATOM   3941  CD1 LEU A 242      63.787  80.088 100.900  1.00  0.00           C
ATOM   3945  CD2 LEU A 242      61.838  81.048  99.720  1.00  0.00           C
ATOM   3949  C   LEU A 242      60.618  83.207 101.701  1.00  0.00           C
ATOM   3950  O   LEU A 242      60.618  84.426 101.610  1.00  0.00           O
ATOM   3951  N   VAL A 243      59.597  82.456 101.260  1.00  0.00           N
ATOM   3953  CA  VAL A 243      58.358  82.878 100.660  1.00  0.00           C
ATOM   3955  CB  VAL A 243      57.908  81.757  99.701  1.00  0.00           C
ATOM   3957  CG1 VAL A 243      56.417  81.357  99.590  1.00  0.00           C
ATOM   3961  CG2 VAL A 243      58.517  81.987  98.300  1.00  0.00           C
ATOM   3965  C   VAL A 243      57.397  83.286 101.781  1.00  0.00           C
ATOM   3966  O   VAL A 243      56.178  83.307 101.691  1.00  0.00           O
ATOM   3967  N   ASN A 244      57.967  83.767 102.891  1.00  0.00           N
ATOM   3969  CA  ASN A 244      57.306  84.536 103.890  1.00  0.00           C
ATOM   3971  CB  ASN A 244      57.737  84.007 105.271  1.00  0.00           C
ATOM   3974  CG  ASN A 244      56.548  83.897 106.201  1.00  0.00           C
ATOM   3975  OD1 ASN A 244      56.408  84.706 107.111  1.00  0.00           O
ATOM   3976  ND2 ASN A 244      55.697  82.857 105.990  1.00  0.00           N
ATOM   3979  C   ASN A 244      57.647  86.017 103.741  1.00  0.00           C
ATOM   3980  O   ASN A 244      57.218  86.826 104.550  1.00  0.00           O
ATOM   3981  N   VAL A 245      58.387  86.407 102.671  1.00  0.00           N
ATOM   3983  CA  VAL A 245      58.167  87.647 101.921  1.00  0.00           C
ATOM   3985  CB  VAL A 245      59.387  88.057 101.101  1.00  0.00           C
ATOM   3987  CG1 VAL A 245      59.797  87.076  99.991  1.00  0.00           C
ATOM   3991  CG2 VAL A 245      59.158  89.436 100.461  1.00  0.00           C
ATOM   3995  C   VAL A 245      56.957  87.526 101.021  1.00  0.00           C
ATOM   3996  O   VAL A 245      56.198  88.456 100.790  1.00  0.00           O
ATOM   3997  N   LYS A 246      56.698  86.297 100.541  1.00  0.00           N
ATOM   3999  CA  LYS A 246      55.518  85.847  99.840  1.00  0.00           C
ATOM   4001  CB  LYS A 246      55.917  84.716  98.830  1.00  0.00           C
ATOM   4004  CG  LYS A 246      56.537  85.058  97.460  1.00  0.00           C
ATOM   4007  CD  LYS A 246      57.917  85.716  97.531  1.00  0.00           C
ATOM   4010  CE  LYS A 246      58.617  85.847  96.180  1.00  0.00           C
ATOM   4013  NZ  LYS A 246      57.908  86.826  95.331  1.00  0.00           N
ATOM   4017  C   LYS A 246      54.427  85.406 100.850  1.00  0.00           C
ATOM   4018  O   LYS A 246      53.647  84.487 100.611  1.00  0.00           O
ATOM   4019  N   ALA A 247      54.357  86.096 101.991  1.00  0.00           N
ATOM   4021  CA  ALA A 247      53.338  85.956 103.010  1.00  0.00           C
ATOM   4023  CB  ALA A 247      53.197  84.527 103.570  1.00  0.00           C
ATOM   4027  C   ALA A 247      53.727  86.847 104.171  1.00  0.00           C
ATOM   4028  O   ALA A 247      53.447  86.556 105.330  1.00  0.00           O
ATOM   4029  N   PHE A 248      54.457  87.936 103.861  1.00  0.00           N
ATOM   4031  CA  PHE A 248      54.878  88.937 104.800  1.00  0.00           C
ATOM   4033  CB  PHE A 248      56.198  89.627 104.270  1.00  0.00           C
ATOM   4036  CG  PHE A 248      56.408  91.107 104.400  1.00  0.00           C
ATOM   4037  CD1 PHE A 248      55.847  91.947 103.430  1.00  0.00           C
ATOM   4039  CE1 PHE A 248      55.868  93.337 103.601  1.00  0.00           C
ATOM   4041  CZ  PHE A 248      56.498  93.897 104.720  1.00  0.00           C
ATOM   4043  CD2 PHE A 248      57.108  91.667 105.480  1.00  0.00           C
ATOM   4045  CE2 PHE A 248      57.127  93.057 105.650  1.00  0.00           C
ATOM   4047  C   PHE A 248      53.717  89.746 105.400  1.00  0.00           C
ATOM   4048  O   PHE A 248      52.566  89.326 105.451  1.00  0.00           O
ATOM   4049  N   LYS A 249      54.067  90.887 106.001  1.00  0.00           N
ATOM   4051  CA  LYS A 249      53.197  91.857 106.601  1.00  0.00           C
ATOM   4053  CB  LYS A 249      53.978  92.418 107.840  1.00  0.00           C
ATOM   4056  CG  LYS A 249      54.998  91.497 108.581  1.00  0.00           C
ATOM   4059  CD  LYS A 249      54.497  90.296 109.410  1.00  0.00           C
ATOM   4062  CE  LYS A 249      53.928  89.107 108.610  1.00  0.00           C
ATOM   4065  NZ  LYS A 249      53.527  87.978 109.471  1.00  0.00           N
ATOM   4069  C   LYS A 249      52.887  92.878 105.470  1.00  0.00           C
ATOM   4070  O   LYS A 249      53.197  92.577 104.311  1.00  0.00           O
ATOM   4071  N   PRO A 250      52.248  94.007 105.640  1.00  0.00           N
ATOM   4072  CD  PRO A 250      51.438  94.326 106.820  1.00  0.00           C
ATOM   4075  CA  PRO A 250      52.088  94.977 104.550  1.00  0.00           C
ATOM   4077  CB  PRO A 250      50.897  95.816 105.031  1.00  0.00           C
ATOM   4080  CG  PRO A 250      50.938  95.747 106.561  1.00  0.00           C
ATOM   4083  C   PRO A 250      53.317  95.847 104.270  1.00  0.00           C
ATOM   4084  OT1 PRO A 250      53.958  96.367 105.220  1.00  0.00           O
ATOM   4085  OT2 PRO A 250      53.617  96.096 103.061  1.00  0.00           O
ATOM   4086  NH3 POPEB 251      41.117  42.157  86.820  1.00  0.00           N
ATOM   4090  C12 POPEB 251      41.857  43.337  86.250  1.00  0.00           C
ATOM   4093  C11 POPEB 251      42.537  44.177  87.351  1.00  0.00           C
ATOM   4096  P   POPEB 251      44.188  45.867  86.101  1.00  0.00           P
ATOM   4097  O13 POPEB 251      44.188  47.307  85.790  1.00  0.00           O
ATOM   4098  O14 POPEB 251      45.378  45.347  86.800  1.00  0.00           O
ATOM   4099  O11 POPEB 251      43.978  45.047  84.781  1.00  0.00           O
ATOM   4100  O12 POPEB 251      42.878  45.478  86.900  1.00  0.00           O
ATOM   4101  C1  POPEB 251      44.588  45.447  83.540  1.00  0.00           C
ATOM   4104  C2  POPEB 251      43.708  45.047  82.330  1.00  0.00           C
ATOM   4106  O21 POPEB 251      43.118  46.217  81.760  1.00  0.00           O
ATOM   4107  C21 POPEB 251      43.477  46.497  80.531  1.00  0.00           C
ATOM   4108  O22 POPEB 251      44.447  46.057  79.940  1.00  0.00           O
ATOM   4109  C22 POPEB 251      42.407  47.378  79.900  1.00  0.00           C
ATOM   4112  C3  POPEB 251      42.577  44.088  82.771  1.00  0.00           C
ATOM   4115  O31 POPEB 251      41.558  43.917  81.770  1.00  0.00           O
ATOM   4116  C31 POPEB 251      41.787  43.007  80.861  1.00  0.00           C
ATOM   4117  O32 POPEB 251      42.787  42.307  80.771  1.00  0.00           O
ATOM   4118  C32 POPEB 251      40.588  42.978  79.931  1.00  0.00           C
ATOM   4121  C23 POPEB 251      41.707  46.637  78.741  1.00  0.00           C
ATOM   4124  C24 POPEB 251      40.317  47.207  78.471  1.00  0.00           C
ATOM   4127  C25 POPEB 251      39.897  47.097  77.000  1.00  0.00           C
ATOM   4130  C26 POPEB 251      38.638  47.917  76.741  1.00  0.00           C
ATOM   4133  C27 POPEB 251      38.257  48.017  75.260  1.00  0.00           C
ATOM   4136  C28 POPEB 251      37.108  49.028  75.050  1.00  0.00           C
ATOM   4139  C29 POPEB 251      36.378  48.847  73.741  1.00  0.00           C
ATOM   4141 0C21 POPEB 251      35.998  49.797  72.870  1.00  0.00           C
ATOM   4143 1C21 POPEB 251      36.207  51.287  72.991  1.00  0.00           C
ATOM   4146 2C21 POPEB 251      34.948  52.007  73.510  1.00  0.00           C
ATOM   4149 3C21 POPEB 251      35.118  53.537  73.530  1.00  0.00           C
ATOM   4152 4C21 POPEB 251      34.097  54.247  74.430  1.00  0.00           C
ATOM   4155 5C21 POPEB 251      34.438  54.177  75.930  1.00  0.00           C
ATOM   4158 6C21 POPEB 251      35.487  55.217  76.360  1.00  0.00           C
ATOM   4161 7C21 POPEB 251      35.868  55.088  77.840  1.00  0.00           C
ATOM   4164 8C21 POPEB 251      36.827  56.177  78.330  1.00  0.00           C
ATOM   4168  C33 POPEB 251      40.868  42.267  78.590  1.00  0.00           C
ATOM   4171  C34 POPEB 251      39.937  42.778  77.491  1.00  0.00           C
ATOM   4174  C35 POPEB 251      39.707  41.737  76.381  1.00  0.00           C
ATOM   4177  C36 POPEB 251      38.868  42.327  75.240  1.00  0.00           C
ATOM   4180  C37 POPEB 251      38.447  41.268  74.220  1.00  0.00           C
ATOM   4183  C38 POPEB 251      37.577  41.847  73.101  1.00  0.00           C
ATOM   4186  C39 POPEB 251      38.338  42.827  72.190  1.00  0.00           C
ATOM   4189 0C31 POPEB 251      37.897  44.277  72.370  1.00  0.00           C
ATOM   4192 1C31 POPEB 251      38.617  45.217  71.391  1.00  0.00           C
ATOM   4195 2C31 POPEB 251      37.868  46.537  71.201  1.00  0.00           C
ATOM   4198 3C31 POPEB 251      38.457  47.407  70.080  1.00  0.00           C
ATOM   4201 4C31 POPEB 251      39.818  48.067  70.400  1.00  0.00           C
ATOM   4204 5C31 POPEB 251      39.777  48.958  71.650  1.00  0.00           C
ATOM   4207 6C31 POPEB 251      40.858  50.037  71.660  1.00  0.00           C
ATOM   4211  NH3 POPEC 252     119.708  62.237  35.420  1.00  0.00           N
ATOM   4215  C12 POPEC 252     120.908  61.627  34.750  1.00  0.00           C
ATOM   4218  C11 POPEC 252     121.968  61.268  35.800  1.00  0.00           C
ATOM   4221  P   POPEC 252     124.558  61.557  35.100  1.00  0.00           P
ATOM   4222  O13 POPEC 252     124.888  61.947  33.730  1.00  0.00           O
ATOM   4223  O14 POPEC 252     124.618  62.627  36.140  1.00  0.00           O
ATOM   4224  O11 POPEC 252     125.588  60.478  35.531  1.00  0.00           O
ATOM   4225  O12 POPEC 252     123.158  60.817  35.171  1.00  0.00           O
ATOM   4226  C1  POPEC 252     125.298  59.107  35.761  1.00  0.00           C
ATOM   4229  C2  POPEC 252     126.383  58.677  36.750  1.00  0.00           C
ATOM   4231  O21 POPEC 252     126.452  57.237  36.851  1.00  0.00           O
ATOM   4232  C21 POPEC 252     127.702  56.777  36.741  1.00  0.00           C
ATOM   4233  O22 POPEC 252     128.693  57.477  36.620  1.00  0.00           O
ATOM   4234  C22 POPEC 252     127.743  55.267  36.760  1.00  0.00           C
ATOM   4237  C3  POPEC 252     126.153  59.387  38.120  1.00  0.00           C
ATOM   4240  O31 POPEC 252     127.373  59.917  38.660  1.00  0.00           O
ATOM   4241  C31 POPEC 252     128.072  59.147  39.491  1.00  0.00           C
ATOM   4242  O32 POPEC 252     127.773  58.017  39.850  1.00  0.00           O
ATOM   4243  C32 POPEC 252     129.273  60.007  39.910  1.00  0.00           C
ATOM   4246  C23 POPEC 252     129.213  54.777  36.800  1.00  0.00           C
ATOM   4249  C24 POPEC 252     129.913  55.067  38.140  1.00  0.00           C
ATOM   4252  C25 POPEC 252     129.493  54.077  39.230  1.00  0.00           C
ATOM   4255  C26 POPEC 252     130.342  54.158  40.511  1.00  0.00           C
ATOM   4258  C27 POPEC 252     129.812  53.207  41.590  1.00  0.00           C
ATOM   4261  C28 POPEC 252     130.773  53.027  42.771  1.00  0.00           C
ATOM   4264  C29 POPEC 252     130.062  52.417  43.951  1.00  0.00           C
ATOM   4266 0C21 POPEC 252     130.443  52.528  45.240  1.00  0.00           C
ATOM   4268 1C21 POPEC 252     131.682  53.237  45.730  1.00  0.00           C
ATOM   4271 2C21 POPEC 252     132.702  52.267  46.350  1.00  0.00           C
ATOM   4274 3C21 POPEC 252     132.232  51.688  47.690  1.00  0.00           C
ATOM   4277 4C21 POPEC 252     133.373  51.187  48.590  1.00  0.00           C
ATOM   4280 5C21 POPEC 252     132.833  50.427  49.811  1.00  0.00           C
ATOM   4283 6C21 POPEC 252     132.543  51.347  51.000  1.00  0.00           C
ATOM   4286 7C21 POPEC 252     131.913  50.618  52.190  1.00  0.00           C
ATOM   4289 8C21 POPEC 252     131.812  51.478  53.451  1.00  0.00           C
ATOM   4293  C33 POPEC 252     129.943  59.667  41.260  1.00  0.00           C
ATOM   4296  C34 POPEC 252     131.323  60.347  41.340  1.00  0.00           C
ATOM   4299  C35 POPEC 252     132.173  59.888  42.530  1.00  0.00           C
ATOM   4302  C36 POPEC 252     131.893  60.597  43.861  1.00  0.00           C
ATOM   4305  C37 POPEC 252     132.803  60.037  44.971  1.00  0.00           C
ATOM   4308  C38 POPEC 252     132.473  60.507  46.390  1.00  0.00           C
ATOM   4311  C39 POPEC 252     131.013  60.267  46.811  1.00  0.00           C
ATOM   4314 0C31 POPEC 252     130.523  58.838  46.621  1.00  0.00           C
ATOM   4317 1C31 POPEC 252     129.133  58.638  47.230  1.00  0.00           C
ATOM   4320 2C31 POPEC 252     128.653  57.188  47.211  1.00  0.00           C
ATOM   4323 3C31 POPEC 252     129.553  56.257  48.041  1.00  0.00           C
ATOM   4326 4C31 POPEC 252     128.963  54.857  48.210  1.00  0.00           C
ATOM   4329 5C31 POPEC 252     129.613  54.097  49.361  1.00  0.00           C
ATOM   4332 6C31 POPEC 252     129.042  52.687  49.550  1.00  0.00           C
ATOM   4336  NH3 POPED 253      17.998  87.137  48.580  1.00  0.00           N
ATOM   4340  C12 POPED 253      18.698  86.017  47.850  1.00  0.00           C
ATOM   4343  C11 POPED 253      17.908  84.697  47.950  1.00  0.00           C
ATOM   4346  P   POPED 253      18.267  82.307  46.931  1.00  0.00           P
ATOM   4347  O13 POPED 253      17.708  81.628  45.741  1.00  0.00           O
ATOM   4348  O14 POPED 253      19.627  81.857  47.290  1.00  0.00           O
ATOM   4349  O11 POPED 253      17.327  81.957  48.160  1.00  0.00           O
ATOM   4350  O12 POPED 253      18.158  83.897  46.791  1.00  0.00           O
ATOM   4351  C1  POPED 253      15.908  81.857  47.991  1.00  0.00           C
ATOM   4354  C2  POPED 253      15.158  81.588  49.351  1.00  0.00           C
ATOM   4356  O21 POPED 253      15.518  80.287  49.840  1.00  0.00           O
ATOM   4357  C21 POPED 253      15.218  79.987  51.101  1.00  0.00           C
ATOM   4358  O22 POPED 253      14.718  80.716  51.931  1.00  0.00           O
ATOM   4359  C22 POPED 253      15.568  78.507  51.350  1.00  0.00           C
ATOM   4362  C3  POPED 253      13.608  81.717  49.160  1.00  0.00           C
ATOM   4365  O31 POPED 253      12.977  82.097  50.401  1.00  0.00           O
ATOM   4366  C31 POPED 253      11.757  81.628  50.620  1.00  0.00           C
ATOM   4367  O32 POPED 253      11.058  81.038  49.820  1.00  0.00           O
ATOM   4368  C32 POPED 253      11.338  81.978  52.041  1.00  0.00           C
ATOM   4371  C23 POPED 253      16.448  78.308  52.611  1.00  0.00           C
ATOM   4374  C24 POPED 253      15.668  78.048  53.910  1.00  0.00           C
ATOM   4377  C25 POPED 253      16.597  78.107  55.140  1.00  0.00           C
ATOM   4380  C26 POPED 253      16.148  77.268  56.340  1.00  0.00           C
ATOM   4383  C27 POPED 253      17.078  77.448  57.551  1.00  0.00           C
ATOM   4386  C28 POPED 253      16.818  76.438  58.690  1.00  0.00           C
ATOM   4389  C29 POPED 253      17.768  76.658  59.840  1.00  0.00           C
ATOM   4391 0C21 POPED 253      17.557  76.347  61.131  1.00  0.00           C
ATOM   4393 1C21 POPED 253      16.327  75.688  61.701  1.00  0.00           C
ATOM   4396 2C21 POPED 253      16.418  74.146  61.660  1.00  0.00           C
ATOM   4399 3C21 POPED 253      17.458  73.557  62.621  1.00  0.00           C
ATOM   4402 4C21 POPED 253      17.738  72.077  62.311  1.00  0.00           C
ATOM   4405 5C21 POPED 253      18.788  71.447  63.241  1.00  0.00           C
ATOM   4408 6C21 POPED 253      18.217  70.927  64.561  1.00  0.00           C
ATOM   4411 7C21 POPED 253      19.308  70.377  65.480  1.00  0.00           C
ATOM   4414 8C21 POPED 253      18.757  69.757  66.760  1.00  0.00           C
ATOM   4418  C33 POPED 253      10.008  81.297  52.460  1.00  0.00           C
ATOM   4421  C34 POPED 253       9.928  81.107  53.990  1.00  0.00           C
ATOM   4424  C35 POPED 253       8.648  80.368  54.421  1.00  0.00           C
ATOM   4427  C36 POPED 253       8.637  79.897  55.881  1.00  0.00           C
ATOM   4430  C37 POPED 253       9.708  78.838  56.160  1.00  0.00           C
ATOM   4433  C38 POPED 253       9.517  78.087  57.491  1.00  0.00           C
ATOM   4436  C39 POPED 253       9.718  78.987  58.710  1.00  0.00           C
ATOM   4439 0C31 POPED 253       9.938  78.188  60.010  1.00  0.00           C
ATOM   4442 1C31 POPED 253       8.688  77.537  60.601  1.00  0.00           C
ATOM   4445 2C31 POPED 253       9.018  76.897  61.950  1.00  0.00           C
ATOM   4448 3C31 POPED 253       7.797  76.397  62.730  1.00  0.00           C
ATOM   4451 4C31 POPED 253       8.168  76.037  64.180  1.00  0.00           C
ATOM   4454 5C31 POPED 253       7.018  75.368  64.931  1.00  0.00           C
ATOM   4457 6C31 POPED 253       7.328  75.076  66.400  1.00  0.00           C
ATOM   4461  NH3 POPEE 254      26.088  42.357  43.800  1.00  0.00           N
ATOM   4465  C12 POPEE 254      24.798  42.667  43.090  1.00  0.00           C
ATOM   4468  C11 POPEE 254      24.118  43.877  43.750  1.00  0.00           C
ATOM   4471  P   POPEE 254      21.578  43.367  43.190  1.00  0.00           P
ATOM   4472  O13 POPEE 254      20.438  44.237  42.850  1.00  0.00           O
ATOM   4473  O14 POPEE 254      21.748  42.117  42.401  1.00  0.00           O
ATOM   4474  O11 POPEE 254      21.507  42.957  44.690  1.00  0.00           O
ATOM   4475  O12 POPEE 254      22.898  44.237  43.111  1.00  0.00           O
ATOM   4476  C1  POPEE 254      21.438  43.897  45.750  1.00  0.00           C
ATOM   4479  C2  POPEE 254      21.228  43.177  47.111  1.00  0.00           C
ATOM   4481  O21 POPEE 254      21.708  44.077  48.111  1.00  0.00           O
ATOM   4482  C21 POPEE 254      21.108  44.007  49.270  1.00  0.00           C
ATOM   4483  O22 POPEE 254      20.077  43.407  49.510  1.00  0.00           O
ATOM   4484  C22 POPEE 254      21.987  44.697  50.310  1.00  0.00           C
ATOM   4487  C3  POPEE 254      21.958  41.787  47.230  1.00  0.00           C
ATOM   4490  O31 POPEE 254      23.038  41.757  48.201  1.00  0.00           O
ATOM   4491  C31 POPEE 254      24.267  41.977  47.731  1.00  0.00           C
ATOM   4492  O32 POPEE 254      24.587  42.057  46.560  1.00  0.00           O
ATOM   4493  C32 POPEE 254      25.217  42.057  48.931  1.00  0.00           C
ATOM   4496  C23 POPEE 254      21.518  44.407  51.750  1.00  0.00           C
ATOM   4499  C24 POPEE 254      22.538  44.857  52.801  1.00  0.00           C
ATOM   4502  C25 POPEE 254      22.068  44.517  54.211  1.00  0.00           C
ATOM   4505  C26 POPEE 254      23.097  44.818  55.301  1.00  0.00           C
ATOM   4508  C27 POPEE 254      22.548  44.467  56.701  1.00  0.00           C
ATOM   4511  C28 POPEE 254      23.608  44.417  57.811  1.00  0.00           C
ATOM   4514  C29 POPEE 254      24.228  45.757  58.120  1.00  0.00           C
ATOM   4516 0C21 POPEE 254      23.888  46.567  59.141  1.00  0.00           C
ATOM   4518 1C21 POPEE 254      22.787  46.317  60.140  1.00  0.00           C
ATOM   4521 2C21 POPEE 254      23.278  45.657  61.441  1.00  0.00           C
ATOM   4524 3C21 POPEE 254      24.368  46.447  62.181  1.00  0.00           C
ATOM   4527 4C21 POPEE 254      24.648  45.907  63.590  1.00  0.00           C
ATOM   4530 5C21 POPEE 254      25.998  46.357  64.141  1.00  0.00           C
ATOM   4533 6C21 POPEE 254      26.237  45.887  65.581  1.00  0.00           C
ATOM   4536 7C21 POPEE 254      27.668  46.117  66.080  1.00  0.00           C
ATOM   4539 8C21 POPEE 254      27.778  46.068  67.610  1.00  0.00           C
ATOM   4543  C33 POPEE 254      26.698  41.868  48.540  1.00  0.00           C
ATOM   4546  C34 POPEE 254      27.668  41.967  49.720  1.00  0.00           C
ATOM   4549  C35 POPEE 254      27.398  40.967  50.850  1.00  0.00           C
ATOM   4552  C36 POPEE 254      28.658  40.707  51.700  1.00  0.00           C
ATOM   4555  C37 POPEE 254      28.477  39.547  52.690  1.00  0.00           C
ATOM   4558  C38 POPEE 254      29.708  39.278  53.570  1.00  0.00           C
ATOM   4561  C39 POPEE 254      29.808  40.237  54.760  1.00  0.00           C
ATOM   4564 0C31 POPEE 254      30.928  39.827  55.730  1.00  0.00           C
ATOM   4567 1C31 POPEE 254      30.928  40.688  57.000  1.00  0.00           C
ATOM   4570 2C31 POPEE 254      32.048  40.298  57.971  1.00  0.00           C
ATOM   4573 3C31 POPEE 254      31.847  40.857  59.380  1.00  0.00           C
ATOM   4576 4C31 POPEE 254      30.928  39.967  60.220  1.00  0.00           C
ATOM   4579 5C31 POPEE 254      30.577  40.587  61.581  1.00  0.00           C
ATOM   4582 6C31 POPEE 254      29.738  39.667  62.451  1.00  0.00           C
ATOM   4586  NH3 POPEF 255      40.378 121.717  49.931  1.00  0.00           N
ATOM   4590  C12 POPEF 255      40.727 120.367  49.370  1.00  0.00           C
ATOM   4593  C11 POPEF 255      39.487 119.637  48.830  1.00  0.00           C
ATOM   4596  P   POPEF 255      40.278 117.158  48.421  1.00  0.00           P
ATOM   4597  O13 POPEF 255      40.028 116.236  47.290  1.00  0.00           O
ATOM   4598  O14 POPEF 255      41.667 117.146  48.951  1.00  0.00           O
ATOM   4599  O11 POPEF 255      39.207 116.866  49.550  1.00  0.00           O
ATOM   4600  O12 POPEF 255      39.928 118.617  47.941  1.00  0.00           O
ATOM   4601  C1  POPEF 255      39.538 116.188  50.750  1.00  0.00           C
ATOM   4604  C2  POPEF 255      39.018 116.966  51.980  1.00  0.00           C
ATOM   4606  O21 POPEF 255      39.608 116.337  53.120  1.00  0.00           O
ATOM   4607  C21 POPEF 255      39.937 117.146  54.100  1.00  0.00           C
ATOM   4608  O22 POPEF 255      39.678 118.337  54.180  1.00  0.00           O
ATOM   4609  C22 POPEF 255      40.707 116.376  55.170  1.00  0.00           C
ATOM   4612  C3  POPEF 255      37.467 116.936  52.061  1.00  0.00           C
ATOM   4615  O31 POPEF 255      36.938 117.948  52.950  1.00  0.00           O
ATOM   4616  C31 POPEF 255      36.678 117.626  54.211  1.00  0.00           C
ATOM   4617  O32 POPEF 255      36.927 116.546  54.730  1.00  0.00           O
ATOM   4618  C32 POPEF 255      36.048 118.837  54.890  1.00  0.00           C
ATOM   4621  C23 POPEF 255      41.737 117.288  55.881  1.00  0.00           C
ATOM   4624  C24 POPEF 255      42.437 116.567  57.031  1.00  0.00           C
ATOM   4627  C25 POPEF 255      43.327 117.456  57.920  1.00  0.00           C
ATOM   4630  C26 POPEF 255      43.808 116.686  59.151  1.00  0.00           C
ATOM   4633  C27 POPEF 255      44.707 117.497  60.080  1.00  0.00           C
ATOM   4636  C28 POPEF 255      44.767 116.908  61.511  1.00  0.00           C
ATOM   4639  C29 POPEF 255      45.417 115.546  61.581  1.00  0.00           C
ATOM   4641 0C21 POPEF 255      45.397 114.746  62.660  1.00  0.00           C
ATOM   4643 1C21 POPEF 255      44.718 115.058  63.970  1.00  0.00           C
ATOM   4646 2C21 POPEF 255      43.687 113.977  64.370  1.00  0.00           C
ATOM   4649 3C21 POPEF 255      44.347 112.647  64.751  1.00  0.00           C
ATOM   4652 4C21 POPEF 255      43.387 111.677  65.461  1.00  0.00           C
ATOM   4655 5C21 POPEF 255      44.067 110.387  65.951  1.00  0.00           C
ATOM   4658 6C21 POPEF 255      45.228 110.646  66.930  1.00  0.00           C
ATOM   4661 7C21 POPEF 255      45.847 109.366  67.491  1.00  0.00           C
ATOM   4664 8C21 POPEF 255      47.077 109.646  68.351  1.00  0.00           C
ATOM   4668  C33 POPEF 255      35.688 118.657  56.390  1.00  0.00           C
ATOM   4671  C34 POPEF 255      35.038 119.928  56.950  1.00  0.00           C
ATOM   4674  C35 POPEF 255      34.647 119.816  58.431  1.00  0.00           C
ATOM   4677  C36 POPEF 255      34.097 121.136  58.980  1.00  0.00           C
ATOM   4680  C37 POPEF 255      33.597 121.028  60.430  1.00  0.00           C
ATOM   4683  C38 POPEF 255      33.298 122.397  61.050  1.00  0.00           C
ATOM   4686  C39 POPEF 255      32.618 122.316  62.421  1.00  0.00           C
ATOM   4689 0C31 POPEF 255      32.638 123.678  63.141  1.00  0.00           C
ATOM   4692 1C31 POPEF 255      31.878 123.697  64.480  1.00  0.00           C
ATOM   4695 2C31 POPEF 255      32.108 124.977  65.311  1.00  0.00           C
ATOM   4698 3C31 POPEF 255      31.908 126.276  64.521  1.00  0.00           C
ATOM   4701 4C31 POPEF 255      32.108 127.547  65.360  1.00  0.00           C
ATOM   4704 5C31 POPEF 255      32.298 128.808  64.500  1.00  0.00           C
ATOM   4707 6C31 POPEF 255      32.528 130.077  65.321  1.00  0.00           C
ATOM   4711  NH3 POPEG 256      85.077  39.267  41.741  1.00  0.00           N
ATOM   4715  C12 POPEG 256      85.117  39.387  40.251  1.00  0.00           C
ATOM   4718  C11 POPEG 256      85.408  40.817  39.800  1.00  0.00           C
ATOM   4721  P   POPEG 256      87.217  42.647  39.840  1.00  0.00           P
ATOM   4722  O13 POPEG 256      88.417  42.347  39.030  1.00  0.00           O
ATOM   4723  O14 POPEG 256      86.117  43.417  39.230  1.00  0.00           O
ATOM   4724  O11 POPEG 256      87.637  43.287  41.230  1.00  0.00           O
ATOM   4725  O12 POPEG 256      86.647  41.257  40.340  1.00  0.00           O
ATOM   4726  C1  POPEG 256      86.518  43.547  42.080  1.00  0.00           C
ATOM   4729  C2  POPEG 256      86.987  43.987  43.470  1.00  0.00           C
ATOM   4731  O21 POPEG 256      87.637  42.877  44.110  1.00  0.00           O
ATOM   4732  C21 POPEG 256      88.688  43.197  44.851  1.00  0.00           C
ATOM   4733  O22 POPEG 256      89.158  44.307  45.010  1.00  0.00           O
ATOM   4734  C22 POPEG 256      89.258  41.947  45.520  1.00  0.00           C
ATOM   4737  C3  POPEG 256      85.718  44.447  44.241  1.00  0.00           C
ATOM   4740  O31 POPEG 256      85.846  44.317  45.660  1.00  0.00           O
ATOM   4741  C31 POPEG 256      86.378  45.347  46.300  1.00  0.00           C
ATOM   4742  O32 POPEG 256      86.828  46.357  45.800  1.00  0.00           O
ATOM   4743  C32 POPEG 256      86.217  45.037  47.790  1.00  0.00           C
ATOM   4746  C23 POPEG 256      88.986  41.997  47.030  1.00  0.00           C
ATOM   4749  C24 POPEG 256      90.047  41.268  47.860  1.00  0.00           C
ATOM   4752  C25 POPEG 256      90.168  41.907  49.241  1.00  0.00           C
ATOM   4755  C26 POPEG 256      91.147  41.217  50.181  1.00  0.00           C
ATOM   4758  C27 POPEG 256      91.278  42.027  51.470  1.00  0.00           C
ATOM   4761  C28 POPEG 256      91.816  41.247  52.681  1.00  0.00           C
ATOM   4764  C29 POPEG 256      91.758  42.157  53.870  1.00  0.00           C
ATOM   4766 0C21 POPEG 256      92.567  42.177  54.940  1.00  0.00           C
ATOM   4768 1C21 POPEG 256      93.697  41.227  55.240  1.00  0.00           C
ATOM   4771 2C21 POPEG 256      93.477  40.587  56.620  1.00  0.00           C
ATOM   4774 3C21 POPEG 256      94.706  39.837  57.131  1.00  0.00           C
ATOM   4777 4C21 POPEG 256      94.508  39.317  58.570  1.00  0.00           C
ATOM   4780 5C21 POPEG 256      95.816  38.847  59.211  1.00  0.00           C
ATOM   4783 6C21 POPEG 256      95.608  38.287  60.620  1.00  0.00           C
ATOM   4786 7C21 POPEG 256      96.928  37.987  61.360  1.00  0.00           C
ATOM   4789 8C21 POPEG 256      96.766  37.157  62.631  1.00  0.00           C
ATOM   4793  C33 POPEG 256      87.428  45.467  48.640  1.00  0.00           C
ATOM   4796  C34 POPEG 256      87.337  44.867  50.050  1.00  0.00           C
ATOM   4799  C35 POPEG 256      88.467  45.347  50.951  1.00  0.00           C
ATOM   4802  C36 POPEG 256      88.358  44.847  52.401  1.00  0.00           C
ATOM   4805  C37 POPEG 256      89.508  45.408  53.250  1.00  0.00           C
ATOM   4808  C38 POPEG 256      89.407  45.067  54.741  1.00  0.00           C
ATOM   4811  C39 POPEG 256      90.637  45.587  55.500  1.00  0.00           C
ATOM   4814 0C31 POPEG 256      90.748  45.057  56.940  1.00  0.00           C
ATOM   4817 1C31 POPEG 256      92.087  45.467  57.580  1.00  0.00           C
ATOM   4820 2C31 POPEG 256      92.456  44.647  58.820  1.00  0.00           C
ATOM   4823 3C31 POPEG 256      93.937  44.837  59.191  1.00  0.00           C
ATOM   4826 4C31 POPEG 256      94.438  43.857  60.261  1.00  0.00           C
ATOM   4829 5C31 POPEG 256      95.967  43.687  60.230  1.00  0.00           C
ATOM   4832 6C31 POPEG 256      96.486  42.667  61.241  1.00  0.00           C
ATOM   4836  NH3 POPEH 257      98.817  19.877  41.151  1.00  0.00           N
ATOM   4840  C12 POPEH 257      97.668  20.847  41.151  1.00  0.00           C
ATOM   4843  C11 POPEH 257      96.418  20.247  40.500  1.00  0.00           C
ATOM   4846  P   POPEH 257      93.977  20.787  39.800  1.00  0.00           P
ATOM   4847  O13 POPEH 257      93.337  21.957  39.151  1.00  0.00           O
ATOM   4848  O14 POPEH 257      94.198  19.567  39.011  1.00  0.00           O
ATOM   4849  O11 POPEH 257      93.118  20.387  41.050  1.00  0.00           O
ATOM   4850  O12 POPEH 257      95.367  21.227  40.450  1.00  0.00           O
ATOM   4851  C1  POPEH 257      92.917  21.237  42.160  1.00  0.00           C
ATOM   4854  C2  POPEH 257      93.178  20.467  43.461  1.00  0.00           C
ATOM   4856  O21 POPEH 257      92.747  21.247  44.580  1.00  0.00           O
ATOM   4857  C21 POPEH 257      93.486  22.167  45.160  1.00  0.00           C
ATOM   4858  O22 POPEH 257      94.636  22.477  44.890  1.00  0.00           O
ATOM   4859  C22 POPEH 257      92.596  22.817  46.230  1.00  0.00           C
ATOM   4862  C3  POPEH 257      94.627  19.947  43.521  1.00  0.00           C
ATOM   4865  O31 POPEH 257      94.967  19.487  44.851  1.00  0.00           O
ATOM   4866  C31 POPEH 257      96.217  19.067  44.901  1.00  0.00           C
ATOM   4867  O32 POPEH 257      96.887  18.747  43.931  1.00  0.00           O
ATOM   4868  C32 POPEH 257      96.698  19.127  46.340  1.00  0.00           C
ATOM   4871  C23 POPEH 257      93.178  24.017  46.991  1.00  0.00           C
ATOM   4874  C24 POPEH 257      93.127  25.367  46.260  1.00  0.00           C
ATOM   4877  C25 POPEH 257      93.148  26.547  47.250  1.00  0.00           C
ATOM   4880  C26 POPEH 257      94.438  26.677  48.070  1.00  0.00           C
ATOM   4883  C27 POPEH 257      94.188  27.257  49.471  1.00  0.00           C
ATOM   4886  C28 POPEH 257      95.467  27.557  50.280  1.00  0.00           C
ATOM   4889  C29 POPEH 257      96.188  26.327  50.791  1.00  0.00           C
ATOM   4891 0C21 POPEH 257      96.477  26.047  52.071  1.00  0.00           C
ATOM   4893 1C21 POPEH 257      96.117  26.897  53.271  1.00  0.00           C
ATOM   4896 2C21 POPEH 257      96.297  26.187  54.631  1.00  0.00           C
ATOM   4899 3C21 POPEH 257      95.236  25.097  54.860  1.00  0.00           C
ATOM   4902 4C21 POPEH 257      95.217  24.457  56.250  1.00  0.00           C
ATOM   4905 5C21 POPEH 257      94.067  23.437  56.360  1.00  0.00           C
ATOM   4908 6C21 POPEH 257      93.817  22.927  57.780  1.00  0.00           C
ATOM   4911 7C21 POPEH 257      92.668  21.907  57.840  1.00  0.00           C
ATOM   4914 8C21 POPEH 257      92.348  21.427  59.261  1.00  0.00           C
ATOM   4918  C33 POPEH 257      97.298  20.507  46.691  1.00  0.00           C
ATOM   4921  C34 POPEH 257      97.077  20.997  48.131  1.00  0.00           C
ATOM   4924  C35 POPEH 257      95.678  21.587  48.350  1.00  0.00           C
ATOM   4927  C36 POPEH 257      95.417  22.077  49.781  1.00  0.00           C
ATOM   4930  C37 POPEH 257      94.007  22.657  49.991  1.00  0.00           C
ATOM   4933  C38 POPEH 257      93.598  22.707  51.481  1.00  0.00           C
ATOM   4936  C39 POPEH 257      92.316  23.517  51.750  1.00  0.00           C
ATOM   4939 0C31 POPEH 257      92.236  24.067  53.171  1.00  0.00           C
ATOM   4942 1C31 POPEH 257      91.007  24.967  53.370  1.00  0.00           C
ATOM   4945 2C31 POPEH 257      91.138  25.867  54.611  1.00  0.00           C
ATOM   4948 3C31 POPEH 257      90.047  26.947  54.730  1.00  0.00           C
ATOM   4951 4C31 POPEH 257      90.327  28.267  53.990  1.00  0.00           C
ATOM   4954 5C31 POPEH 257      90.296  28.188  52.460  1.00  0.00           C
ATOM   4957 6C31 POPEH 257      90.117  29.537  51.770  1.00  0.00           C
ATOM   4961  NH3 POPEI 258      34.197  79.827  48.000  1.00  0.00           N
ATOM   4965  C12 POPEI 258      33.447  78.707  48.671  1.00  0.00           C
ATOM   4968  C11 POPEI 258      32.768  77.807  47.620  1.00  0.00           C
ATOM   4971  P   POPEI 258      30.677  79.228  46.881  1.00  0.00           P
ATOM   4972  O13 POPEI 258      30.818  80.697  47.000  1.00  0.00           O
ATOM   4973  O14 POPEI 258      29.838  78.817  45.730  1.00  0.00           O
ATOM   4974  O11 POPEI 258      30.228  78.577  48.250  1.00  0.00           O
ATOM   4975  O12 POPEI 258      32.118  78.597  46.630  1.00  0.00           O
ATOM   4976  C1  POPEI 258      28.868  78.408  48.640  1.00  0.00           C
ATOM   4979  C2  POPEI 258      28.548  79.257  49.921  1.00  0.00           C
ATOM   4981  O21 POPEI 258      28.918  78.607  51.160  1.00  0.00           O
ATOM   4982  C21 POPEI 258      28.198  77.537  51.460  1.00  0.00           C
ATOM   4983  O22 POPEI 258      27.238  77.137  50.830  1.00  0.00           O
ATOM   4984  C22 POPEI 258      28.658  76.857  52.751  1.00  0.00           C
ATOM   4987  C3  POPEI 258      27.118  79.887  49.931  1.00  0.00           C
ATOM   4990  O31 POPEI 258      27.188  81.287  50.220  1.00  0.00           O
ATOM   4991  C31 POPEI 258      27.157  81.757  51.481  1.00  0.00           C
ATOM   4992  O32 POPEI 258      27.677  82.806  51.811  1.00  0.00           O
ATOM   4993  C32 POPEI 258      26.378  80.887  52.471  1.00  0.00           C
ATOM   4996  C23 POPEI 258      30.147  77.047  53.111  1.00  0.00           C
ATOM   4999  C24 POPEI 258      30.428  78.347  53.870  1.00  0.00           C
ATOM   5002  C25 POPEI 258      30.108  78.277  55.371  1.00  0.00           C
ATOM   5005  C26 POPEI 258      30.257  79.658  56.030  1.00  0.00           C
ATOM   5008  C27 POPEI 258      30.048  79.637  57.551  1.00  0.00           C
ATOM   5011  C28 POPEI 258      30.118  81.057  58.130  1.00  0.00           C
ATOM   5014  C29 POPEI 258      29.917  81.077  59.631  1.00  0.00           C
ATOM   5016 0C21 POPEI 258      30.667  81.728  60.531  1.00  0.00           C
ATOM   5018 1C21 POPEI 258      31.858  82.617  60.251  1.00  0.00           C
ATOM   5021 2C21 POPEI 258      31.938  83.887  61.120  1.00  0.00           C
ATOM   5024 3C21 POPEI 258      32.127  83.596  62.621  1.00  0.00           C
ATOM   5027 4C21 POPEI 258      31.778  84.788  63.530  1.00  0.00           C
ATOM   5030 5C21 POPEI 258      31.637  84.357  65.010  1.00  0.00           C
ATOM   5033 6C21 POPEI 258      32.977  84.128  65.711  1.00  0.00           C
ATOM   5036 7C21 POPEI 258      32.817  83.496  67.101  1.00  0.00           C
ATOM   5039 8C21 POPEI 258      34.147  83.316  67.830  1.00  0.00           C
ATOM   5043  C33 POPEI 258      26.077  81.677  53.771  1.00  0.00           C
ATOM   5046  C34 POPEI 258      25.347  80.856  54.840  1.00  0.00           C
ATOM   5049  C35 POPEI 258      26.248  79.887  55.620  1.00  0.00           C
ATOM   5052  C36 POPEI 258      25.468  79.167  56.740  1.00  0.00           C
ATOM   5055  C37 POPEI 258      26.228  78.007  57.390  1.00  0.00           C
ATOM   5058  C38 POPEI 258      25.317  77.087  58.211  1.00  0.00           C
ATOM   5061  C39 POPEI 258      25.278  77.378  59.721  1.00  0.00           C
ATOM   5064 0C31 POPEI 258      26.358  76.618  60.521  1.00  0.00           C
ATOM   5067 1C31 POPEI 258      25.998  76.467  62.010  1.00  0.00           C
ATOM   5070 2C31 POPEI 258      26.878  75.447  62.761  1.00  0.00           C
ATOM   5073 3C31 POPEI 258      28.068  76.057  63.510  1.00  0.00           C
ATOM   5076 4C31 POPEI 258      28.827  75.007  64.331  1.00  0.00           C
ATOM   5079 5C31 POPEI 258      29.917  75.607  65.230  1.00  0.00           C
ATOM   5082 6C31 POPEI 258      30.647  74.567  66.070  1.00  0.00           C
ATOM   5086  NH3 POPEJ 259     117.497  56.167  85.280  1.00  0.00           N
ATOM   5090  C12 POPEJ 259     116.387  57.107  85.690  1.00  0.00           C
ATOM   5093  C11 POPEJ 259     115.338  56.357  86.551  1.00  0.00           C
ATOM   5096  P   POPEJ 259     114.697  54.067  85.420  1.00  0.00           P
ATOM   5097  O13 POPEJ 259     116.168  53.927  85.301  1.00  0.00           O
ATOM   5098  O14 POPEJ 259     113.967  53.247  86.400  1.00  0.00           O
ATOM   5099  O11 POPEJ 259     114.067  53.937  83.980  1.00  0.00           O
ATOM   5100  O12 POPEJ 259     114.438  55.597  85.751  1.00  0.00           O
ATOM   5101  C1  POPEJ 259     114.316  54.948  83.000  1.00  0.00           C
ATOM   5104  C2  POPEJ 259     113.038  55.737  82.650  1.00  0.00           C
ATOM   5106  O21 POPEJ 259     112.477  55.158  81.460  1.00  0.00           O
ATOM   5107  C21 POPEJ 259     111.537  54.267  81.651  1.00  0.00           C
ATOM   5108  O22 POPEJ 259     110.967  53.978  82.701  1.00  0.00           O
ATOM   5109  C22 POPEJ 259     111.317  53.507  80.340  1.00  0.00           C
ATOM   5112  C3  POPEJ 259     113.368  57.227  82.370  1.00  0.00           C
ATOM   5115  O31 POPEJ 259     112.248  57.908  81.750  1.00  0.00           O
ATOM   5116  C31 POPEJ 259     112.477  58.357  80.520  1.00  0.00           C
ATOM   5117  O32 POPEJ 259     113.566  58.397  79.980  1.00  0.00           O
ATOM   5118  C32 POPEJ 259     111.178  58.838  79.881  1.00  0.00           C
ATOM   5121  C23 POPEJ 259     109.827  53.247  80.090  1.00  0.00           C
ATOM   5124  C24 POPEJ 259     109.566  52.487  78.790  1.00  0.00           C
ATOM   5127  C25 POPEJ 259     110.257  53.127  77.580  1.00  0.00           C
ATOM   5130  C26 POPEJ 259     109.456  52.938  76.290  1.00  0.00           C
ATOM   5133  C27 POPEJ 259     110.287  53.307  75.061  1.00  0.00           C
ATOM   5136  C28 POPEJ 259     109.417  53.577  73.830  1.00  0.00           C
ATOM   5139  C29 POPEJ 259     110.177  53.277  72.571  1.00  0.00           C
ATOM   5141 0C21 POPEJ 259     110.058  52.177  71.811  1.00  0.00           C
ATOM   5143 1C21 POPEJ 259     109.137  51.007  72.031  1.00  0.00           C
ATOM   5146 2C21 POPEJ 259     109.217  50.338  73.421  1.00  0.00           C
ATOM   5149 3C21 POPEJ 259     108.587  48.937  73.421  1.00  0.00           C
ATOM   5152 4C21 POPEJ 259     108.368  48.367  74.830  1.00  0.00           C
ATOM   5155 5C21 POPEJ 259     107.008  48.737  75.451  1.00  0.00           C
ATOM   5158 6C21 POPEJ 259     105.807  48.077  74.760  1.00  0.00           C
ATOM   5161 7C21 POPEJ 259     104.487  48.377  75.491  1.00  0.00           C
ATOM   5164 8C21 POPEJ 259     103.228  48.057  74.671  1.00  0.00           C
ATOM   5168  C33 POPEJ 259     111.418  59.357  78.451  1.00  0.00           C
ATOM   5171  C34 POPEJ 259     110.296  59.037  77.460  1.00  0.00           C
ATOM   5174  C35 POPEJ 259     110.487  57.617  76.900  1.00  0.00           C
ATOM   5177  C36 POPEJ 259     109.468  57.207  75.840  1.00  0.00           C
ATOM   5180  C37 POPEJ 259     109.518  58.057  74.561  1.00  0.00           C
ATOM   5183  C38 POPEJ 259     108.467  57.588  73.541  1.00  0.00           C
ATOM   5186  C39 POPEJ 259     108.178  58.607  72.440  1.00  0.00           C
ATOM   5189 0C31 POPEJ 259     109.207  58.587  71.300  1.00  0.00           C
ATOM   5192 1C31 POPEJ 259     108.927  59.677  70.271  1.00  0.00           C
ATOM   5195 2C31 POPEJ 259     109.658  59.487  68.931  1.00  0.00           C
ATOM   5198 3C31 POPEJ 259     109.007  58.427  68.021  1.00  0.00           C
ATOM   5201 4C31 POPEJ 259     109.527  58.487  66.580  1.00  0.00           C
ATOM   5204 5C31 POPEJ 259     108.688  57.667  65.590  1.00  0.00           C
ATOM   5207 6C31 POPEJ 259     109.097  57.887  64.131  1.00  0.00           C
ATOM   5211  NH3 POPEK 260      91.278  34.157  40.520  1.00  0.00           N
ATOM   5215  C12 POPEK 260      92.768  34.347  40.690  1.00  0.00           C
ATOM   5218  C11 POPEK 260      93.548  33.757  39.491  1.00  0.00           C
ATOM   5221  P   POPEK 260      92.456  31.397  38.960  1.00  0.00           P
ATOM   5222  O13 POPEK 260      91.367  32.257  38.410  1.00  0.00           O
ATOM   5223  O14 POPEK 260      93.027  30.327  38.120  1.00  0.00           O
ATOM   5224  O11 POPEK 260      91.907  30.827  40.340  1.00  0.00           O
ATOM   5225  O12 POPEK 260      93.598  32.327  39.500  1.00  0.00           O
ATOM   5226  C1  POPEK 260      91.038  29.677  40.321  1.00  0.00           C
ATOM   5229  C2  POPEK 260      90.417  29.477  41.730  1.00  0.00           C
ATOM   5231  O21 POPEK 260      89.807  28.157  41.851  1.00  0.00           O
ATOM   5232  C21 POPEK 260      89.727  27.787  43.131  1.00  0.00           C
ATOM   5233  O22 POPEK 260      90.287  28.337  44.051  1.00  0.00           O
ATOM   5234  C22 POPEK 260      88.827  26.567  43.311  1.00  0.00           C
ATOM   5237  C3  POPEK 260      89.377  30.587  42.050  1.00  0.00           C
ATOM   5240  O31 POPEK 260      89.328  30.877  43.461  1.00  0.00           O
ATOM   5241  C31 POPEK 260      88.178  31.267  43.951  1.00  0.00           C
ATOM   5242  O32 POPEK 260      87.118  31.278  43.350  1.00  0.00           O
ATOM   5243  C32 POPEK 260      88.337  31.837  45.360  1.00  0.00           C
ATOM   5246  C23 POPEK 260      89.358  25.667  44.460  1.00  0.00           C
ATOM   5249  C24 POPEK 260      89.137  26.177  45.900  1.00  0.00           C
ATOM   5252  C25 POPEK 260      87.677  26.307  46.330  1.00  0.00           C
ATOM   5255  C26 POPEK 260      87.537  26.827  47.771  1.00  0.00           C
ATOM   5258  C27 POPEK 260      86.077  26.817  48.260  1.00  0.00           C
ATOM   5261  C28 POPEK 260      85.886  27.307  49.711  1.00  0.00           C
ATOM   5264  C29 POPEK 260      85.956  28.807  49.881  1.00  0.00           C
ATOM   5266 0C21 POPEK 260      85.408  29.507  50.891  1.00  0.00           C
ATOM   5268 1C21 POPEK 260      84.687  28.927  52.090  1.00  0.00           C
ATOM   5271 2C21 POPEK 260      85.007  29.637  53.421  1.00  0.00           C
ATOM   5274 3C21 POPEK 260      86.497  29.617  53.811  1.00  0.00           C
ATOM   5277 4C21 POPEK 260      86.777  30.227  55.190  1.00  0.00           C
ATOM   5280 5C21 POPEK 260      86.406  29.297  56.360  1.00  0.00           C
ATOM   5283 6C21 POPEK 260      86.737  29.897  57.740  1.00  0.00           C
ATOM   5286 7C21 POPEK 260      87.847  29.127  58.480  1.00  0.00           C
ATOM   5289 8C21 POPEK 260      88.157  29.687  59.870  1.00  0.00           C
ATOM   5293  C33 POPEK 260      89.587  31.407  46.181  1.00  0.00           C
ATOM   5296  C34 POPEK 260      89.706  32.167  47.521  1.00  0.00           C
ATOM   5299  C35 POPEK 260      88.437  32.147  48.391  1.00  0.00           C
ATOM   5302  C36 POPEK 260      88.526  32.997  49.660  1.00  0.00           C
ATOM   5305  C37 POPEK 260      87.127  33.357  50.190  1.00  0.00           C
ATOM   5308  C38 POPEK 260      87.136  34.368  51.350  1.00  0.00           C
ATOM   5311  C39 POPEK 260      87.158  33.708  52.731  1.00  0.00           C
ATOM   5314 0C31 POPEK 260      87.127  34.747  53.861  1.00  0.00           C
ATOM   5317 1C31 POPEK 260      86.766  34.138  55.231  1.00  0.00           C
ATOM   5320 2C31 POPEK 260      86.766  35.177  56.371  1.00  0.00           C
ATOM   5323 3C31 POPEK 260      88.148  35.777  56.600  1.00  0.00           C
ATOM   5326 4C31 POPEK 260      88.268  36.607  57.891  1.00  0.00           C
ATOM   5329 5C31 POPEK 260      89.618  37.317  57.990  1.00  0.00           C
ATOM   5332 6C31 POPEK 260      89.867  37.917  59.370  1.00  0.00           C
ATOM   5336  NH3 POPEL 261     113.218  66.467  38.070  1.00  0.00           N
ATOM   5340  C12 POPEL 261     113.857  65.797  36.890  1.00  0.00           C
ATOM   5343  C11 POPEL 261     115.367  65.747  37.120  1.00  0.00           C
ATOM   5346  P   POPEL 261     116.107  63.447  36.070  1.00  0.00           P
ATOM   5347  O13 POPEL 261     114.748  62.908  35.850  1.00  0.00           O
ATOM   5348  O14 POPEL 261     117.227  63.037  35.191  1.00  0.00           O
ATOM   5349  O11 POPEL 261     116.467  63.127  37.541  1.00  0.00           O
ATOM   5350  O12 POPEL 261     116.017  65.027  36.080  1.00  0.00           O
ATOM   5351  C1  POPEL 261     117.656  63.527  38.191  1.00  0.00           C
ATOM   5354  C2  POPEL 261     117.307  63.857  39.651  1.00  0.00           C
ATOM   5356  O21 POPEL 261     118.428  63.427  40.420  1.00  0.00           O
ATOM   5357  C21 POPEL 261     118.846  64.228  41.350  1.00  0.00           C
ATOM   5358  O22 POPEL 261     118.477  65.377  41.551  1.00  0.00           O
ATOM   5359  C22 POPEL 261     119.928  63.487  42.111  1.00  0.00           C
ATOM   5362  C3  POPEL 261     116.038  63.107  40.150  1.00  0.00           C
ATOM   5365  O31 POPEL 261     115.758  63.427  41.521  1.00  0.00           O
ATOM   5366  C31 POPEL 261     114.988  64.488  41.741  1.00  0.00           C
ATOM   5367  O32 POPEL 261     114.447  65.167  40.881  1.00  0.00           O
ATOM   5368  C32 POPEL 261     115.016  64.787  43.230  1.00  0.00           C
ATOM   5371  C23 POPEL 261     120.657  64.347  43.140  1.00  0.00           C
ATOM   5374  C24 POPEL 261     122.077  63.827  43.330  1.00  0.00           C
ATOM   5377  C25 POPEL 261     122.768  64.467  44.530  1.00  0.00           C
ATOM   5380  C26 POPEL 261     122.948  65.987  44.390  1.00  0.00           C
ATOM   5383  C27 POPEL 261     124.018  66.527  45.340  1.00  0.00           C
ATOM   5386  C28 POPEL 261     124.487  67.947  44.971  1.00  0.00           C
ATOM   5389  C29 POPEL 261     123.486  69.007  45.371  1.00  0.00           C
ATOM   5391 0C21 POPEL 261     123.097  70.057  44.631  1.00  0.00           C
ATOM   5393 1C21 POPEL 261     123.598  70.438  43.260  1.00  0.00           C
ATOM   5396 2C21 POPEL 261     123.808  71.957  43.131  1.00  0.00           C
ATOM   5399 3C21 POPEL 261     124.907  72.527  44.051  1.00  0.00           C
ATOM   5402 4C21 POPEL 261     124.888  74.057  44.081  1.00  0.00           C
ATOM   5405 5C21 POPEL 261     126.017  74.607  44.960  1.00  0.00           C
ATOM   5408 6C21 POPEL 261     126.096  76.128  44.890  1.00  0.00           C
ATOM   5411 7C21 POPEL 261     127.213  76.697  45.760  1.00  0.00           C
ATOM   5414 8C21 POPEL 261     127.302  78.217  45.671  1.00  0.00           C
ATOM   5418  C33 POPEL 261     113.897  64.098  44.040  1.00  0.00           C
ATOM   5421  C34 POPEL 261     113.897  64.547  45.511  1.00  0.00           C
ATOM   5424  C35 POPEL 261     114.608  63.607  46.501  1.00  0.00           C
ATOM   5427  C36 POPEL 261     116.117  63.457  46.291  1.00  0.00           C
ATOM   5430  C37 POPEL 261     116.828  63.048  47.590  1.00  0.00           C
ATOM   5433  C38 POPEL 261     118.316  62.757  47.381  1.00  0.00           C
ATOM   5436  C39 POPEL 261     119.117  62.757  48.690  1.00  0.00           C
ATOM   5439 0C31 POPEL 261     119.816  61.417  49.011  1.00  0.00           C
ATOM   5442 1C31 POPEL 261     120.557  61.507  50.350  1.00  0.00           C
ATOM   5445 2C31 POPEL 261     121.247  60.208  50.811  1.00  0.00           C
ATOM   5448 3C31 POPEL 261     122.628  59.987  50.170  1.00  0.00           C
ATOM   5451 4C31 POPEL 261     123.377  58.778  50.750  1.00  0.00           C
ATOM   5454 5C31 POPEL 261     124.757  58.547  50.120  1.00  0.00           C
ATOM   5457 6C31 POPEL 261     125.877  59.457  50.660  1.00  0.00           C
ATOM   5461  NH3 POPEM 262      48.428  74.347  49.870  1.00  0.00           N
ATOM   5465  C12 POPEM 262      48.628  72.887  49.690  1.00  0.00           C
ATOM   5468  C11 POPEM 262      49.818  72.647  48.760  1.00  0.00           C
ATOM   5471  P   POPEM 262      51.308  70.607  49.480  1.00  0.00           P
ATOM   5472  O13 POPEM 262      51.308  69.197  49.040  1.00  0.00           O
ATOM   5473  O14 POPEM 262      52.507  71.467  49.331  1.00  0.00           O
ATOM   5474  O11 POPEM 262      50.858  70.747  50.991  1.00  0.00           O
ATOM   5475  O12 POPEM 262      50.088  71.257  48.730  1.00  0.00           O
ATOM   5476  C1  POPEM 262      50.487  69.637  51.800  1.00  0.00           C
ATOM   5479  C2  POPEM 262      50.248  70.088  53.280  1.00  0.00           C
ATOM   5481  O21 POPEM 262      49.867  68.917  54.021  1.00  0.00           O
ATOM   5482  C21 POPEM 262      50.237  68.897  55.290  1.00  0.00           C
ATOM   5483  O22 POPEM 262      50.938  69.727  55.840  1.00  0.00           O
ATOM   5484  C22 POPEM 262      49.597  67.677  55.940  1.00  0.00           C
ATOM   5487  C3  POPEM 262      49.137  71.187  53.370  1.00  0.00           C
ATOM   5490  O31 POPEM 262      48.547  71.298  54.681  1.00  0.00           O
ATOM   5491  C31 POPEM 262      49.037  72.237  55.491  1.00  0.00           C
ATOM   5492  O32 POPEM 262      49.907  73.027  55.201  1.00  0.00           O
ATOM   5493  C32 POPEM 262      48.307  72.177  56.840  1.00  0.00           C
ATOM   5496  C23 POPEM 262      50.028  67.437  57.400  1.00  0.00           C
ATOM   5499  C24 POPEM 262      49.387  68.408  58.400  1.00  0.00           C
ATOM   5502  C25 POPEM 262      49.736  68.048  59.851  1.00  0.00           C
ATOM   5505  C26 POPEM 262      49.608  69.238  60.811  1.00  0.00           C
ATOM   5508  C27 POPEM 262      50.327  68.978  62.140  1.00  0.00           C
ATOM   5511  C28 POPEM 262      50.287  70.188  63.101  1.00  0.00           C
ATOM   5514  C29 POPEM 262      51.308  70.057  64.201  1.00  0.00           C
ATOM   5516 0C21 POPEM 262      51.087  70.057  65.531  1.00  0.00           C
ATOM   5518 1C21 POPEM 262      49.748  70.147  66.210  1.00  0.00           C
ATOM   5521 2C21 POPEM 262      49.797  69.698  67.690  1.00  0.00           C
ATOM   5524 3C21 POPEM 262      50.178  68.217  67.881  1.00  0.00           C
ATOM   5527 4C21 POPEM 262      50.457  67.817  69.340  1.00  0.00           C
ATOM   5530 5C21 POPEM 262      49.237  67.908  70.260  1.00  0.00           C
ATOM   5533 6C21 POPEM 262      49.557  67.467  71.701  1.00  0.00           C
ATOM   5536 7C21 POPEM 262      48.377  67.688  72.660  1.00  0.00           C
ATOM   5539 8C21 POPEM 262      48.608  67.087  74.050  1.00  0.00           C
ATOM   5543  C33 POPEM 262      48.638  73.357  57.790  1.00  0.00           C
ATOM   5546  C34 POPEM 262      47.658  73.438  58.970  1.00  0.00           C
ATOM   5549  C35 POPEM 262      47.688  74.757  59.760  1.00  0.00           C
ATOM   5552  C36 POPEM 262      48.808  74.857  60.800  1.00  0.00           C
ATOM   5555  C37 POPEM 262      48.787  76.207  61.540  1.00  0.00           C
ATOM   5558  C38 POPEM 262      49.907  76.387  62.580  1.00  0.00           C
ATOM   5561  C39 POPEM 262      49.827  75.408  63.760  1.00  0.00           C
ATOM   5564 0C31 POPEM 262      48.617  75.628  64.680  1.00  0.00           C
ATOM   5567 1C31 POPEM 262      48.577  74.587  65.800  1.00  0.00           C
ATOM   5570 2C31 POPEM 262      47.737  75.018  67.010  1.00  0.00           C
ATOM   5573 3C31 POPEM 262      48.137  74.267  68.290  1.00  0.00           C
ATOM   5576 4C31 POPEM 262      47.407  72.927  68.480  1.00  0.00           C
ATOM   5579 5C31 POPEM 262      47.868  72.237  69.780  1.00  0.00           C
ATOM   5582 6C31 POPEM 262      46.927  71.117  70.240  1.00  0.00           C
ATOM   5586  NH3 POPEN 263      67.478 121.896  87.961  1.00  0.00           N
ATOM   5590  C12 POPEN 263      67.456 121.936  89.471  1.00  0.00           C
ATOM   5593  C11 POPEN 263      66.048 121.656  89.981  1.00  0.00           C
ATOM   5596  P   POPEN 263      63.886 120.296  89.370  1.00  0.00           P
ATOM   5597  O13 POPEN 263      64.027 118.818  89.291  1.00  0.00           O
ATOM   5598  O14 POPEN 263      63.417 120.966  90.590  1.00  0.00           O
ATOM   5599  O11 POPEN 263      63.118 120.926  88.120  1.00  0.00           O
ATOM   5600  O12 POPEN 263      65.357 120.816  89.061  1.00  0.00           O
ATOM   5601  C1  POPEN 263      63.876 121.287  86.961  1.00  0.00           C
ATOM   5604  C2  POPEN 263      62.987 121.598  85.711  1.00  0.00           C
ATOM   5606  O21 POPEN 263      63.417 120.816  84.580  1.00  0.00           O
ATOM   5607  C21 POPEN 263      64.698 120.826  84.281  1.00  0.00           C
ATOM   5608  O22 POPEN 263      65.526 121.646  84.641  1.00  0.00           O
ATOM   5609  C22 POPEN 263      64.997 119.606  83.400  1.00  0.00           C
ATOM   5612  C3  POPEN 263      62.857 123.116  85.370  1.00  0.00           C
ATOM   5615  O31 POPEN 263      62.267 123.368  84.071  1.00  0.00           O
ATOM   5616  C31 POPEN 263      60.938 123.368  84.011  1.00  0.00           C
ATOM   5617  O32 POPEN 263      60.178 123.216  84.951  1.00  0.00           O
ATOM   5618  C32 POPEN 263      60.518 123.528  82.561  1.00  0.00           C
ATOM   5621  C23 POPEN 263      66.397 119.027  83.680  1.00  0.00           C
ATOM   5624  C24 POPEN 263      66.677 117.687  82.951  1.00  0.00           C
ATOM   5627  C25 POPEN 263      66.647 117.757  81.421  1.00  0.00           C
ATOM   5630  C26 POPEN 263      67.548 118.867  80.881  1.00  0.00           C
ATOM   5633  C27 POPEN 263      68.037 118.587  79.451  1.00  0.00           C
ATOM   5636  C28 POPEN 263      67.988 119.816  78.541  1.00  0.00           C
ATOM   5639  C29 POPEN 263      66.577 120.227  78.190  1.00  0.00           C
ATOM   5641 0C21 POPEN 263      66.027 120.317  76.961  1.00  0.00           C
ATOM   5643 1C21 POPEN 263      66.706 120.047  75.641  1.00  0.00           C
ATOM   5646 2C21 POPEN 263      66.967 121.367  74.900  1.00  0.00           C
ATOM   5649 3C21 POPEN 263      67.478 121.188  73.460  1.00  0.00           C
ATOM   5652 4C21 POPEN 263      67.827 122.517  72.790  1.00  0.00           C
ATOM   5655 5C21 POPEN 263      69.127 123.137  73.311  1.00  0.00           C
ATOM   5658 6C21 POPEN 263      70.287 123.057  72.300  1.00  0.00           C
ATOM   5661 7C21 POPEN 263      71.558 123.727  72.821  1.00  0.00           C
ATOM   5664 8C21 POPEN 263      72.757 123.647  71.881  1.00  0.00           C
ATOM   5668  C33 POPEN 263      60.107 122.176  81.950  1.00  0.00           C
ATOM   5671  C34 POPEN 263      61.298 121.287  81.590  1.00  0.00           C
ATOM   5674  C35 POPEN 263      60.847 120.047  80.811  1.00  0.00           C
ATOM   5677  C36 POPEN 263      62.017 119.268  80.230  1.00  0.00           C
ATOM   5680  C37 POPEN 263      61.597 117.927  79.601  1.00  0.00           C
ATOM   5683  C38 POPEN 263      60.487 117.988  78.561  1.00  0.00           C
ATOM   5686  C39 POPEN 263      60.198 116.588  78.010  1.00  0.00           C
ATOM   5689 0C31 POPEN 263      59.118 116.516  76.921  1.00  0.00           C
ATOM   5692 1C31 POPEN 263      58.938 115.087  76.391  1.00  0.00           C
ATOM   5695 2C31 POPEN 263      57.868 114.997  75.300  1.00  0.00           C
ATOM   5698 3C31 POPEN 263      57.597 113.566  74.800  1.00  0.00           C
ATOM   5701 4C31 POPEN 263      58.808 112.857  74.150  1.00  0.00           C
ATOM   5704 5C31 POPEN 263      59.427 113.636  72.980  1.00  0.00           C
ATOM   5707 6C31 POPEN 263      60.527 112.867  72.241  1.00  0.00           C
ATOM   5711  NH3 POPEO 264     104.977  29.737  86.451  1.00  0.00           N
ATOM   5715  C12 POPEO 264     105.087  28.537  85.541  1.00  0.00           C
ATOM   5718  C11 POPEO 264     106.546  28.077  85.451  1.00  0.00           C
ATOM   5721  P   POPEO 264     108.456  28.677  87.141  1.00  0.00           P
ATOM   5722  O13 POPEO 264     108.088  30.097  87.290  1.00  0.00           O
ATOM   5723  O14 POPEO 264     109.046  27.997  88.300  1.00  0.00           O
ATOM   5724  O11 POPEO 264     109.347  28.417  85.861  1.00  0.00           O
ATOM   5725  O12 POPEO 264     107.108  27.937  86.770  1.00  0.00           O
ATOM   5726  C1  POPEO 264     109.697  27.067  85.531  1.00  0.00           C
ATOM   5729  C2  POPEO 264     110.748  27.067  84.400  1.00  0.00           C
ATOM   5731  O21 POPEO 264     110.728  25.777  83.741  1.00  0.00           O
ATOM   5732  C21 POPEO 264     111.238  25.817  82.510  1.00  0.00           C
ATOM   5733  O22 POPEO 264     111.477  26.807  81.861  1.00  0.00           O
ATOM   5734  C22 POPEO 264     111.497  24.377  82.050  1.00  0.00           C
ATOM   5737  C3  POPEO 264     112.158  27.458  84.970  1.00  0.00           C
ATOM   5740  O31 POPEO 264     113.178  27.657  83.960  1.00  0.00           O
ATOM   5741  C31 POPEO 264     113.066  28.797  83.281  1.00  0.00           C
ATOM   5742  O32 POPEO 264     112.217  29.657  83.461  1.00  0.00           O
ATOM   5743  C32 POPEO 264     114.188  28.927  82.251  1.00  0.00           C
ATOM   5746  C23 POPEO 264     112.136  24.317  80.641  1.00  0.00           C
ATOM   5749  C24 POPEO 264     112.298  22.877  80.150  1.00  0.00           C
ATOM   5752  C25 POPEO 264     113.127  22.757  78.870  1.00  0.00           C
ATOM   5755  C26 POPEO 264     112.456  23.347  77.620  1.00  0.00           C
ATOM   5758  C27 POPEO 264     113.288  23.077  76.360  1.00  0.00           C
ATOM   5761  C28 POPEO 264     112.628  23.627  75.080  1.00  0.00           C
ATOM   5764  C29 POPEO 264     113.517  23.397  73.881  1.00  0.00           C
ATOM   5766 0C21 POPEO 264     113.867  24.317  72.970  1.00  0.00           C
ATOM   5768 1C21 POPEO 264     113.377  25.737  72.921  1.00  0.00           C
ATOM   5771 2C21 POPEO 264     113.398  26.307  71.490  1.00  0.00           C
ATOM   5774 3C21 POPEO 264     114.798  26.687  70.980  1.00  0.00           C
ATOM   5777 4C21 POPEO 264     114.748  27.267  69.561  1.00  0.00           C
ATOM   5780 5C21 POPEO 264     116.107  27.667  68.980  1.00  0.00           C
ATOM   5783 6C21 POPEO 264     116.807  28.778  69.771  1.00  0.00           C
ATOM   5786 7C21 POPEO 264     118.097  29.277  69.101  1.00  0.00           C
ATOM   5789 8C21 POPEO 264     118.878  30.277  69.970  1.00  0.00           C
ATOM   5793  C33 POPEO 264     113.787  29.777  81.001  1.00  0.00           C
ATOM   5796  C34 POPEO 264     114.947  30.597  80.410  1.00  0.00           C
ATOM   5799  C35 POPEO 264     116.048  29.767  79.751  1.00  0.00           C
ATOM   5802  C36 POPEO 264     117.397  30.507  79.721  1.00  0.00           C
ATOM   5805  C37 POPEO 264     118.477  29.667  79.040  1.00  0.00           C
ATOM   5808  C38 POPEO 264     119.907  30.147  79.340  1.00  0.00           C
ATOM   5811  C39 POPEO 264     121.017  29.267  78.751  1.00  0.00           C
ATOM   5814 0C31 POPEO 264     120.858  28.967  77.251  1.00  0.00           C
ATOM   5817 1C31 POPEO 264     121.998  28.087  76.720  1.00  0.00           C
ATOM   5820 2C31 POPEO 264     122.038  28.007  75.181  1.00  0.00           C
ATOM   5823 3C31 POPEO 264     120.977  27.077  74.590  1.00  0.00           C
ATOM   5826 4C31 POPEO 264     120.937  27.167  73.050  1.00  0.00           C
ATOM   5829 5C31 POPEO 264     120.058  26.087  72.421  1.00  0.00           C
ATOM   5832 6C31 POPEO 264     119.767  26.297  70.930  1.00  0.00           C
ATOM   5836  NH3 POPEP 265      52.957 115.826  46.431  1.00  0.00           N
ATOM   5840  C12 POPEP 265      53.118 116.297  45.010  1.00  0.00           C
ATOM   5843  C11 POPEP 265      52.927 117.827  44.870  1.00  0.00           C
ATOM   5846  P   POPEP 265      50.998 119.576  45.170  1.00  0.00           P
ATOM   5847  O13 POPEP 265      51.798 120.837  45.240  1.00  0.00           O
ATOM   5848  O14 POPEP 265      50.287 119.326  43.910  1.00  0.00           O
ATOM   5849  O11 POPEP 265      49.878 119.597  46.300  1.00  0.00           O
ATOM   5850  O12 POPEP 265      51.798 118.298  45.601  1.00  0.00           O
ATOM   5851  C1  POPEP 265      49.328 120.868  46.680  1.00  0.00           C
ATOM   5854  C2  POPEP 265      48.868 120.977  48.171  1.00  0.00           C
ATOM   5856  O21 POPEP 265      49.408 120.007  49.090  1.00  0.00           O
ATOM   5857  C21 POPEP 265      50.707 120.147  49.340  1.00  0.00           C
ATOM   5858  O22 POPEP 265      51.548 120.588  48.570  1.00  0.00           O
ATOM   5859  C22 POPEP 265      50.947 120.026  50.830  1.00  0.00           C
ATOM   5862  C3  POPEP 265      47.327 121.017  48.321  1.00  0.00           C
ATOM   5865  O31 POPEP 265      47.027 122.097  49.230  1.00  0.00           O
ATOM   5866  C31 POPEP 265      46.027 121.957  50.070  1.00  0.00           C
ATOM   5867  O32 POPEP 265      45.257 121.007  50.111  1.00  0.00           O
ATOM   5868  C32 POPEP 265      46.007 123.176  50.991  1.00  0.00           C
ATOM   5871  C23 POPEP 265      51.368 121.416  51.340  1.00  0.00           C
ATOM   5874  C24 POPEP 265      51.798 121.416  52.801  1.00  0.00           C
ATOM   5877  C25 POPEP 265      50.637 121.206  53.780  1.00  0.00           C
ATOM   5880  C26 POPEP 265      51.138 121.367  55.210  1.00  0.00           C
ATOM   5883  C27 POPEP 265      50.228 120.707  56.241  1.00  0.00           C
ATOM   5886  C28 POPEP 265      50.897 120.576  57.610  1.00  0.00           C
ATOM   5889  C29 POPEP 265      50.088 119.676  58.510  1.00  0.00           C
ATOM   5891 0C21 POPEP 265      49.188 120.096  59.410  1.00  0.00           C
ATOM   5893 1C21 POPEP 265      48.868 121.546  59.710  1.00  0.00           C
ATOM   5896 2C21 POPEP 265      48.118 121.686  61.041  1.00  0.00           C
ATOM   5899 3C21 POPEP 265      46.688 121.127  60.980  1.00  0.00           C
ATOM   5902 4C21 POPEP 265      46.038 120.887  62.361  1.00  0.00           C
ATOM   5905 5C21 POPEP 265      46.798 119.857  63.211  1.00  0.00           C
ATOM   5908 6C21 POPEP 265      46.077 119.497  64.510  1.00  0.00           C
ATOM   5911 7C21 POPEP 265      46.987 118.717  65.461  1.00  0.00           C
ATOM   5914 8C21 POPEP 265      46.577 118.818  66.930  1.00  0.00           C
ATOM   5918  C33 POPEP 265      46.977 123.036  52.190  1.00  0.00           C
ATOM   5921  C34 POPEP 265      46.968 124.286  53.081  1.00  0.00           C
ATOM   5924  C35 POPEP 265      48.027 124.238  54.191  1.00  0.00           C
ATOM   5927  C36 POPEP 265      48.037 125.507  55.061  1.00  0.00           C
ATOM   5930  C37 POPEP 265      49.207 125.497  56.061  1.00  0.00           C
ATOM   5933  C38 POPEP 265      49.237 126.717  56.980  1.00  0.00           C
ATOM   5936  C39 POPEP 265      48.338 126.556  58.211  1.00  0.00           C
ATOM   5939 0C31 POPEP 265      48.577 127.637  59.281  1.00  0.00           C
ATOM   5942 1C31 POPEP 265      47.878 127.307  60.601  1.00  0.00           C
ATOM   5945 2C31 POPEP 265      48.197 128.307  61.721  1.00  0.00           C
ATOM   5948 3C31 POPEP 265      47.768 127.827  63.120  1.00  0.00           C
ATOM   5951 4C31 POPEP 265      46.287 127.418  63.171  1.00  0.00           C
ATOM   5954 5C31 POPEP 265      45.838 126.978  64.561  1.00  0.00           C
ATOM   5957 6C31 POPEP 265      44.438 126.367  64.531  1.00  0.00           C
ATOM   5961  NH3 POPEQ 266      40.767 129.867  91.900  1.00  0.00           N
ATOM   5965  C12 POPEQ 266      40.887 128.387  92.150  1.00  0.00           C
ATOM   5968  C11 POPEQ 266      42.288 127.887  91.791  1.00  0.00           C
ATOM   5971  P   POPEQ 266      41.957 126.147  89.870  1.00  0.00           P
ATOM   5972  O13 POPEQ 266      42.577 124.846  89.550  1.00  0.00           O
ATOM   5973  O14 POPEQ 266      40.508 126.247  89.641  1.00  0.00           O
ATOM   5974  O11 POPEQ 266      42.618 127.316  89.071  1.00  0.00           O
ATOM   5975  O12 POPEQ 266      42.248 126.507  91.400  1.00  0.00           O
ATOM   5976  C1  POPEQ 266      43.967 127.337  88.590  1.00  0.00           C
ATOM   5979  C2  POPEQ 266      43.998 127.838  87.120  1.00  0.00           C
ATOM   5981  O21 POPEQ 266      45.368 128.087  86.781  1.00  0.00           O
ATOM   5982  C21 POPEQ 266      46.007 127.307  85.900  1.00  0.00           C
ATOM   5983  O22 POPEQ 266      47.178 126.966  86.031  1.00  0.00           O
ATOM   5984  C22 POPEQ 266      45.136 126.866  84.711  1.00  0.00           C
ATOM   5987  C3  POPEQ 266      43.167 129.146  86.950  1.00  0.00           C
ATOM   5990  O31 POPEQ 266      42.817 129.408  85.560  1.00  0.00           O
ATOM   5991  C31 POPEQ 266      42.057 130.497  85.420  1.00  0.00           C
ATOM   5992  O32 POPEQ 266      41.688 131.203  86.340  1.00  0.00           O
ATOM   5993  C32 POPEQ 266      41.667 130.686  83.951  1.00  0.00           C
ATOM   5996  C23 POPEQ 266      45.928 126.448  83.440  1.00  0.00           C
ATOM   5999  C24 POPEQ 266      44.977 126.038  82.300  1.00  0.00           C
ATOM   6002  C25 POPEQ 266      45.667 125.306  81.141  1.00  0.00           C
ATOM   6005  C26 POPEQ 266      46.458 126.236  80.201  1.00  0.00           C
ATOM   6008  C27 POPEQ 266      47.397 125.457  79.271  1.00  0.00           C
ATOM   6011  C28 POPEQ 266      48.438 126.367  78.580  1.00  0.00           C
ATOM   6014  C29 POPEQ 266      49.547 125.607  77.891  1.00  0.00           C
ATOM   6016 0C21 POPEQ 266      49.477 124.956  76.711  1.00  0.00           C
ATOM   6018 1C21 POPEQ 266      48.267 124.857  75.820  1.00  0.00           C
ATOM   6021 2C21 POPEQ 266      47.477 123.538  75.921  1.00  0.00           C
ATOM   6024 3C21 POPEQ 266      48.188 122.307  75.321  1.00  0.00           C
ATOM   6027 4C21 POPEQ 266      47.378 121.017  75.521  1.00  0.00           C
ATOM   6030 5C21 POPEQ 266      47.658 119.967  74.430  1.00  0.00           C
ATOM   6033 6C21 POPEQ 266      46.777 118.717  74.540  1.00  0.00           C
ATOM   6036 7C21 POPEQ 266      46.688 117.936  73.211  1.00  0.00           C
ATOM   6039 8C21 POPEQ 266      45.817 116.686  73.320  1.00  0.00           C
ATOM   6043  C33 POPEQ 266      42.857 130.807  82.961  1.00  0.00           C
ATOM   6046  C34 POPEQ 266      42.957 129.637  81.971  1.00  0.00           C
ATOM   6049  C35 POPEQ 266      42.118 129.816  80.700  1.00  0.00           C
ATOM   6052  C36 POPEQ 266      42.778 130.747  79.671  1.00  0.00           C
ATOM   6055  C37 POPEQ 266      41.857 131.038  78.480  1.00  0.00           C
ATOM   6058  C38 POPEQ 266      42.227 132.311  77.701  1.00  0.00           C
ATOM   6061  C39 POPEQ 266      43.678 132.352  77.180  1.00  0.00           C
ATOM   6064 0C31 POPEQ 266      44.137 131.152  76.330  1.00  0.00           C
ATOM   6067 1C31 POPEQ 266      43.897 131.311  74.811  1.00  0.00           C
ATOM   6070 2C31 POPEQ 266      42.437 131.113  74.370  1.00  0.00           C
ATOM   6073 3C31 POPEQ 266      42.218 131.432  72.881  1.00  0.00           C
ATOM   6076 4C31 POPEQ 266      42.817 130.387  71.930  1.00  0.00           C
ATOM   6079 5C31 POPEQ 266      42.558 130.728  70.461  1.00  0.00           C
ATOM   6082 6C31 POPEQ 266      43.127 129.667  69.500  1.00  0.00           C
ATOM   6086  NH3 POPER 267      79.777  38.577  86.511  1.00  0.00           N
ATOM   6090  C12 POPER 267      81.098  37.868  86.480  1.00  0.00           C
ATOM   6093  C11 POPER 267      81.397  37.407  85.040  1.00  0.00           C
ATOM   6096  P   POPER 267      82.217  39.577  83.750  1.00  0.00           P
ATOM   6097  O13 POPER 267      82.008  40.627  84.760  1.00  0.00           O
ATOM   6098  O14 POPER 267      83.557  38.957  83.660  1.00  0.00           O
ATOM   6099  O11 POPER 267      81.737  40.037  82.290  1.00  0.00           O
ATOM   6100  O12 POPER 267      81.178  38.457  84.100  1.00  0.00           O
ATOM   6101  C1  POPER 267      80.788  39.227  81.581  1.00  0.00           C
ATOM   6104  C2  POPER 267      81.467  38.118  80.730  1.00  0.00           C
ATOM   6106  O21 POPER 267      80.657  37.847  79.580  1.00  0.00           O
ATOM   6107  C21 POPER 267      80.768  38.717  78.620  1.00  0.00           C
ATOM   6108  O22 POPER 267      81.406  39.767  78.690  1.00  0.00           O
ATOM   6109  C22 POPER 267      79.947  38.207  77.431  1.00  0.00           C
ATOM   6112  C3  POPER 267      81.698  36.797  81.470  1.00  0.00           C
ATOM   6115  O31 POPER 267      82.388  35.887  80.590  1.00  0.00           O
ATOM   6116  C31 POPER 267      82.407  34.657  81.050  1.00  0.00           C
ATOM   6117  O32 POPER 267      81.956  34.297  82.131  1.00  0.00           O
ATOM   6118  C32 POPER 267      83.108  33.757  80.040  1.00  0.00           C
ATOM   6121  C23 POPER 267      80.327  36.757  77.021  1.00  0.00           C
ATOM   6124  C24 POPER 267      79.278  36.107  76.111  1.00  0.00           C
ATOM   6127  C25 POPER 267      79.758  34.787  75.500  1.00  0.00           C
ATOM   6130  C26 POPER 267      78.777  34.257  74.440  1.00  0.00           C
ATOM   6133  C27 POPER 267      79.316  33.077  73.620  1.00  0.00           C
ATOM   6136  C28 POPER 267      78.217  32.477  72.720  1.00  0.00           C
ATOM   6139  C29 POPER 267      78.767  31.587  71.631  1.00  0.00           C
ATOM   6141 0C21 POPER 267      78.317  31.517  70.360  1.00  0.00           C
ATOM   6143 1C21 POPER 267      77.187  32.307  69.741  1.00  0.00           C
ATOM   6146 2C21 POPER 267      77.618  32.967  68.421  1.00  0.00           C
ATOM   6149 3C21 POPER 267      78.788  33.947  68.580  1.00  0.00           C
ATOM   6152 4C21 POPER 267      79.138  34.657  67.260  1.00  0.00           C
ATOM   6155 5C21 POPER 267      78.188  35.817  66.971  1.00  0.00           C
ATOM   6158 6C21 POPER 267      78.317  36.297  65.531  1.00  0.00           C
ATOM   6161 7C21 POPER 267      77.818  37.737  65.391  1.00  0.00           C
ATOM   6164 8C21 POPER 267      77.727  38.177  63.941  1.00  0.00           C
ATOM   6168  C33 POPER 267      82.768  34.067  78.561  1.00  0.00           C
ATOM   6171  C34 POPER 267      83.647  33.227  77.631  1.00  0.00           C
ATOM   6174  C35 POPER 267      83.218  33.177  76.160  1.00  0.00           C
ATOM   6177  C36 POPER 267      83.617  34.397  75.311  1.00  0.00           C
ATOM   6180  C37 POPER 267      83.248  34.188  73.830  1.00  0.00           C
ATOM   6183  C38 POPER 267      83.878  35.207  72.891  1.00  0.00           C
ATOM   6186  C39 POPER 267      83.428  35.017  71.431  1.00  0.00           C
ATOM   6189 0C31 POPER 267      84.377  35.667  70.410  1.00  0.00           C
ATOM   6192 1C31 POPER 267      84.678  37.147  70.671  1.00  0.00           C
ATOM   6195 2C31 POPER 267      85.898  37.677  69.910  1.00  0.00           C
ATOM   6198 3C31 POPER 267      85.748  37.667  68.390  1.00  0.00           C
ATOM   6201 4C31 POPER 267      86.956  38.347  67.730  1.00  0.00           C
ATOM   6204 5C31 POPER 267      86.838  38.457  66.210  1.00  0.00           C
ATOM   6207 6C31 POPER 267      88.097  39.057  65.601  1.00  0.00           C
ATOM   6211  NH3 POPES 268      58.517  48.257  44.261  1.00  0.00           N
ATOM   6215  C12 POPES 268      59.888  47.677  44.530  1.00  0.00           C
ATOM   6218  C11 POPES 268      60.998  48.367  43.710  1.00  0.00           C
ATOM   6221  P   POPES 268      62.957  46.618  43.590  1.00  0.00           P
ATOM   6222  O13 POPES 268      61.877  45.647  43.330  1.00  0.00           O
ATOM   6223  O14 POPES 268      63.886  46.977  42.510  1.00  0.00           O
ATOM   6224  O11 POPES 268      63.798  46.057  44.811  1.00  0.00           O
ATOM   6225  O12 POPES 268      62.298  47.957  44.180  1.00  0.00           O
ATOM   6226  C1  POPES 268      64.527  46.907  45.681  1.00  0.00           C
ATOM   6229  C2  POPES 268      66.027  46.548  45.741  1.00  0.00           C
ATOM   6231  O21 POPES 268      66.767  47.757  45.970  1.00  0.00           O
ATOM   6232  C21 POPES 268      67.588  47.927  47.021  1.00  0.00           C
ATOM   6233  O22 POPES 268      68.486  48.747  47.021  1.00  0.00           O
ATOM   6234  C22 POPES 268      67.268  47.057  48.241  1.00  0.00           C
ATOM   6237  C3  POPES 268      66.527  45.897  44.410  1.00  0.00           C
ATOM   6240  O31 POPES 268      67.978  45.967  44.311  1.00  0.00           O
ATOM   6241  C31 POPES 268      68.566  45.088  45.140  1.00  0.00           C
ATOM   6242  O32 POPES 268      67.948  44.307  45.840  1.00  0.00           O
ATOM   6243  C32 POPES 268      70.066  45.278  45.201  1.00  0.00           C
ATOM   6246  C23 POPES 268      67.967  47.567  49.510  1.00  0.00           C
ATOM   6249  C24 POPES 268      67.658  46.737  50.760  1.00  0.00           C
ATOM   6252  C25 POPES 268      68.308  47.327  52.021  1.00  0.00           C
ATOM   6255  C26 POPES 268      68.066  46.517  53.300  1.00  0.00           C
ATOM   6258  C27 POPES 268      68.597  47.227  54.550  1.00  0.00           C
ATOM   6261  C28 POPES 268      67.548  47.378  55.681  1.00  0.00           C
ATOM   6264  C29 POPES 268      67.327  46.107  56.470  1.00  0.00           C
ATOM   6266 0C21 POPES 268      66.548  46.017  57.561  1.00  0.00           C
ATOM   6268 1C21 POPES 268      65.768  47.137  58.200  1.00  0.00           C
ATOM   6271 2C21 POPES 268      66.097  47.327  59.701  1.00  0.00           C
ATOM   6274 3C21 POPES 268      67.527  47.807  59.931  1.00  0.00           C
ATOM   6277 4C21 POPES 268      67.777  48.287  61.371  1.00  0.00           C
ATOM   6280 5C21 POPES 268      69.238  48.717  61.550  1.00  0.00           C
ATOM   6283 6C21 POPES 268      69.527  49.397  62.901  1.00  0.00           C
ATOM   6286 7C21 POPES 268      71.018  49.757  63.021  1.00  0.00           C
ATOM   6289 8C21 POPES 268      71.377  50.707  64.160  1.00  0.00           C
ATOM   6293  C33 POPES 268      70.537  46.458  46.070  1.00  0.00           C
ATOM   6296  C34 POPES 268      71.967  46.187  46.581  1.00  0.00           C
ATOM   6299  C35 POPES 268      71.978  45.237  47.780  1.00  0.00           C
ATOM   6302  C36 POPES 268      71.807  45.938  49.121  1.00  0.00           C
ATOM   6305  C37 POPES 268      71.956  44.958  50.290  1.00  0.00           C
ATOM   6308  C38 POPES 268      72.497  45.677  51.521  1.00  0.00           C
ATOM   6311  C39 POPES 268      72.757  44.767  52.710  1.00  0.00           C
ATOM   6314 0C31 POPES 268      73.647  45.497  53.721  1.00  0.00           C
ATOM   6317 1C31 POPES 268      73.597  44.897  55.131  1.00  0.00           C
ATOM   6320 2C31 POPES 268      72.198  45.037  55.760  1.00  0.00           C
ATOM   6323 3C31 POPES 268      72.188  44.897  57.291  1.00  0.00           C
ATOM   6326 4C31 POPES 268      73.107  45.907  57.990  1.00  0.00           C
ATOM   6329 5C31 POPES 268      72.548  46.417  59.320  1.00  0.00           C
ATOM   6332 6C31 POPES 268      73.478  47.427  59.991  1.00  0.00           C
ATOM   6336  NH3 POPET 269       0.018  12.817  86.220  1.00  0.00           N
ATOM   6340  C12 POPET 269       1.008  13.787  86.831  1.00  0.00           C
ATOM   6343  C11 POPET 269       1.308  13.507  88.330  1.00  0.00           C
ATOM   6346  P   POPET 269       2.138  15.777  89.450  1.00  0.00           P
ATOM   6347  O13 POPET 269       0.718  16.117  89.250  1.00  0.00           O
ATOM   6348  O14 POPET 269       2.728  15.837  90.821  1.00  0.00           O
ATOM   6349  O11 POPET 269       3.088  16.697  88.580  1.00  0.00           O
ATOM   6350  O12 POPET 269       2.378  14.317  88.850  1.00  0.00           O
ATOM   6351  C1  POPET 269       3.338  16.557  87.180  1.00  0.00           C
ATOM   6354  C2  POPET 269       4.788  16.097  86.910  1.00  0.00           C
ATOM   6356  O21 POPET 269       5.068  16.237  85.510  1.00  0.00           O
ATOM   6357  C21 POPET 269       4.528  15.377  84.660  1.00  0.00           C
ATOM   6358  O22 POPET 269       3.788  14.447  84.921  1.00  0.00           O
ATOM   6359  C22 POPET 269       5.008  15.757  83.260  1.00  0.00           C
ATOM   6362  C3  POPET 269       5.068  14.677  87.491  1.00  0.00           C
ATOM   6365  O31 POPET 269       6.288  14.097  86.980  1.00  0.00           O
ATOM   6366  C31 POPET 269       6.278  12.757  87.101  1.00  0.00           C
ATOM   6367  O32 POPET 269       5.368  12.127  87.621  1.00  0.00           O
ATOM   6368  C32 POPET 269       7.578  12.177  86.561  1.00  0.00           C
ATOM   6371  C23 POPET 269       3.918  16.187  82.241  1.00  0.00           C
ATOM   6374  C24 POPET 269       4.408  15.977  80.790  1.00  0.00           C
ATOM   6377  C25 POPET 269       4.468  14.497  80.370  1.00  0.00           C
ATOM   6380  C26 POPET 269       4.348  14.287  78.850  1.00  0.00           C
ATOM   6383  C27 POPET 269       4.968  12.957  78.390  1.00  0.00           C
ATOM   6386  C28 POPET 269       5.088  12.827  76.860  1.00  0.00           C
ATOM   6389  C29 POPET 269       3.748  12.617  76.201  1.00  0.00           C
ATOM   6391 0C21 POPET 269       3.568  12.347  74.900  1.00  0.00           C
ATOM   6393 1C21 POPET 269       4.658  12.227  73.860  1.00  0.00           C
ATOM   6396 2C21 POPET 269       5.088  10.767  73.641  1.00  0.00           C
ATOM   6399 3C21 POPET 269       6.028  10.617  72.440  1.00  0.00           C
ATOM   6402 4C21 POPET 269       6.538   9.177  72.260  1.00  0.00           C
ATOM   6405 5C21 POPET 269       7.228   8.927  70.910  1.00  0.00           C
ATOM   6408 6C21 POPET 269       8.298   9.977  70.561  1.00  0.00           C
ATOM   6411 7C21 POPET 269       9.168   9.547  69.370  1.00  0.00           C
ATOM   6414 8C21 POPET 269      10.177  10.587  68.900  1.00  0.00           C
ATOM   6418  C33 POPET 269       7.578  10.627  86.490  1.00  0.00           C
ATOM   6421  C34 POPET 269       6.908  10.047  85.230  1.00  0.00           C
ATOM   6424  C35 POPET 269       7.758  10.277  83.970  1.00  0.00           C
ATOM   6427  C36 POPET 269       7.228   9.587  82.701  1.00  0.00           C
ATOM   6430  C37 POPET 269       7.977  10.027  81.441  1.00  0.00           C
ATOM   6433  C38 POPET 269       7.868   9.057  80.251  1.00  0.00           C
ATOM   6436  C39 POPET 269       8.938   7.947  80.261  1.00  0.00           C
ATOM   6439 0C31 POPET 269       9.668   7.797  78.921  1.00  0.00           C
ATOM   6442 1C31 POPET 269      10.848   6.817  78.970  1.00  0.00           C
ATOM   6445 2C31 POPET 269      11.738   6.837  77.720  1.00  0.00           C
ATOM   6448 3C31 POPET 269      12.708   8.027  77.711  1.00  0.00           C
ATOM   6451 4C31 POPET 269      13.788   7.897  76.620  1.00  0.00           C
ATOM   6454 5C31 POPET 269      14.758   9.087  76.620  1.00  0.00           C
ATOM   6457 6C31 POPET 269      15.978   8.887  75.721  1.00  0.00           C
ATOM   6461  NH3 POPEU 270     121.247  98.477  43.070  1.00  0.00           N
ATOM   6465  C12 POPEU 270     121.987  99.597  42.401  1.00  0.00           C
ATOM   6468  C11 POPEU 270     120.977 100.607  41.820  1.00  0.00           C
ATOM   6471  P   POPEU 270     119.618 101.318  44.011  1.00  0.00           P
ATOM   6472  O13 POPEU 270     118.577 102.357  44.151  1.00  0.00           O
ATOM   6473  O14 POPEU 270     119.147  99.907  43.920  1.00  0.00           O
ATOM   6474  O11 POPEU 270     120.588 101.367  45.251  1.00  0.00           O
ATOM   6475  O12 POPEU 270     120.538 101.598  42.751  1.00  0.00           O
ATOM   6476  C1  POPEU 270     120.087 100.887  46.511  1.00  0.00           C
ATOM   6479  C2  POPEU 270     120.156 101.947  47.640  1.00  0.00           C
ATOM   6481  O21 POPEU 270     119.077 101.707  48.550  1.00  0.00           O
ATOM   6482  C21 POPEU 270     119.188 100.646  49.340  1.00  0.00           C
ATOM   6483  O22 POPEU 270     120.177  99.928  49.421  1.00  0.00           O
ATOM   6484  C22 POPEU 270     117.857 100.518  50.080  1.00  0.00           C
ATOM   6487  C3  POPEU 270     120.077 103.426  47.171  1.00  0.00           C
ATOM   6490  O31 POPEU 270     120.077 104.338  48.311  1.00  0.00           O
ATOM   6491  C31 POPEU 270     118.857 104.697  48.750  1.00  0.00           C
ATOM   6492  O32 POPEU 270     117.808 104.296  48.280  1.00  0.00           O
ATOM   6493  C32 POPEU 270     119.007 105.576  49.980  1.00  0.00           C
ATOM   6496  C23 POPEU 270     117.787  99.387  51.140  1.00  0.00           C
ATOM   6499  C24 POPEU 270     118.368  99.798  52.510  1.00  0.00           C
ATOM   6502  C25 POPEU 270     117.348  99.658  53.660  1.00  0.00           C
ATOM   6505  C26 POPEU 270     118.008  99.727  55.041  1.00  0.00           C
ATOM   6508  C27 POPEU 270     117.038  99.457  56.210  1.00  0.00           C
ATOM   6511  C28 POPEU 270     117.787  99.408  57.551  1.00  0.00           C
ATOM   6514  C29 POPEU 270     116.887  98.937  58.671  1.00  0.00           C
ATOM   6516 0C21 POPEU 270     116.987  99.286  59.970  1.00  0.00           C
ATOM   6518 1C21 POPEU 270     118.027 100.166  60.601  1.00  0.00           C
ATOM   6521 2C21 POPEU 270     118.498  99.618  61.971  1.00  0.00           C
ATOM   6524 3C21 POPEU 270     119.258  98.286  61.880  1.00  0.00           C
ATOM   6527 4C21 POPEU 270     119.706  97.777  63.250  1.00  0.00           C
ATOM   6530 5C21 POPEU 270     120.527  96.486  63.171  1.00  0.00           C
ATOM   6533 6C21 POPEU 270     120.886  95.938  64.561  1.00  0.00           C
ATOM   6536 7C21 POPEU 270     121.667  94.618  64.491  1.00  0.00           C
ATOM   6539 8C21 POPEU 270     121.987  94.046  65.870  1.00  0.00           C
ATOM   6543  C33 POPEU 270     117.987 105.166  51.061  1.00  0.00           C
ATOM   6546  C34 POPEU 270     118.258 105.786  52.440  1.00  0.00           C
ATOM   6549  C35 POPEU 270     117.257 105.247  53.470  1.00  0.00           C
ATOM   6552  C36 POPEU 270     117.276 105.938  54.830  1.00  0.00           C
ATOM   6555  C37 POPEU 270     116.247 105.266  55.760  1.00  0.00           C
ATOM   6558  C38 POPEU 270     116.147 105.847  57.181  1.00  0.00           C
ATOM   6561  C39 POPEU 270     114.897 106.707  57.410  1.00  0.00           C
ATOM   6564 0C31 POPEU 270     114.316 106.577  58.830  1.00  0.00           C
ATOM   6567 1C31 POPEU 270     113.137 107.537  59.090  1.00  0.00           C
ATOM   6570 2C31 POPEU 270     112.096 107.018  60.090  1.00  0.00           C
ATOM   6573 3C31 POPEU 270     110.998 106.127  59.480  1.00  0.00           C
ATOM   6576 4C31 POPEU 270     110.117 106.847  58.440  1.00  0.00           C
ATOM   6579 5C31 POPEU 270     108.986 105.977  57.891  1.00  0.00           C
ATOM   6582 6C31 POPEU 270     108.188 106.656  56.781  1.00  0.00           C
ATOM   6586  NH3 POPEV 271      59.107  39.438  86.910  1.00  0.00           N
ATOM   6590  C12 POPEV 271      59.228  37.958  86.660  1.00  0.00           C
ATOM   6593  C11 POPEV 271      60.518  37.597  85.910  1.00  0.00           C
ATOM   6596  P   POPEV 271      60.298  35.007  85.590  1.00  0.00           P
ATOM   6597  O13 POPEV 271      61.157  33.857  85.910  1.00  0.00           O
ATOM   6598  O14 POPEV 271      58.878  34.958  86.021  1.00  0.00           O
ATOM   6599  O11 POPEV 271      60.397  35.287  84.051  1.00  0.00           O
ATOM   6600  O12 POPEV 271      60.928  36.278  86.241  1.00  0.00           O
ATOM   6601  C1  POPEV 271      59.268  35.667  83.271  1.00  0.00           C
ATOM   6604  C2  POPEV 271      59.707  36.097  81.851  1.00  0.00           C
ATOM   6606  O21 POPEV 271      59.577  35.047  80.870  1.00  0.00           O
ATOM   6607  C21 POPEV 271      60.397  34.007  80.900  1.00  0.00           C
ATOM   6608  O22 POPEV 271      61.147  33.688  81.800  1.00  0.00           O
ATOM   6609  C22 POPEV 271      60.237  33.217  79.611  1.00  0.00           C
ATOM   6612  C3  POPEV 271      61.108  36.778  81.791  1.00  0.00           C
ATOM   6615  O31 POPEV 271      61.458  37.037  80.420  1.00  0.00           O
ATOM   6616  C31 POPEV 271      62.757  37.217  80.191  1.00  0.00           C
ATOM   6617  O32 POPEV 271      63.608  37.287  81.061  1.00  0.00           O
ATOM   6618  C32 POPEV 271      63.027  37.147  78.681  1.00  0.00           C
ATOM   6621  C23 POPEV 271      61.548  33.127  78.790  1.00  0.00           C
ATOM   6624  C24 POPEV 271      61.257  33.037  77.280  1.00  0.00           C
ATOM   6627  C25 POPEV 271      60.387  31.837  76.900  1.00  0.00           C
ATOM   6630  C26 POPEV 271      60.018  31.817  75.410  1.00  0.00           C
ATOM   6633  C27 POPEV 271      59.277  30.527  75.031  1.00  0.00           C
ATOM   6636  C28 POPEV 271      58.908  30.427  73.541  1.00  0.00           C
ATOM   6639  C29 POPEV 271      57.737  31.317  73.160  1.00  0.00           C
ATOM   6641 0C21 POPEV 271      56.498  30.927  72.851  1.00  0.00           C
ATOM   6643 1C21 POPEV 271      55.998  29.507  72.740  1.00  0.00           C
ATOM   6646 2C21 POPEV 271      54.878  29.347  71.701  1.00  0.00           C
ATOM   6649 3C21 POPEV 271      53.498  29.827  72.201  1.00  0.00           C
ATOM   6652 4C21 POPEV 271      52.467  29.907  71.070  1.00  0.00           C
ATOM   6655 5C21 POPEV 271      51.038  30.187  71.561  1.00  0.00           C
ATOM   6658 6C21 POPEV 271      50.088  30.517  70.410  1.00  0.00           C
ATOM   6661 7C21 POPEV 271      48.638  30.717  70.870  1.00  0.00           C
ATOM   6664 8C21 POPEV 271      47.647  30.967  69.730  1.00  0.00           C
ATOM   6668  C33 POPEV 271      61.747  36.947  77.840  1.00  0.00           C
ATOM   6671  C34 POPEV 271      61.938  36.997  76.321  1.00  0.00           C
ATOM   6674  C35 POPEV 271      60.588  36.868  75.581  1.00  0.00           C
ATOM   6677  C36 POPEV 271      60.727  36.647  74.071  1.00  0.00           C
ATOM   6680  C37 POPEV 271      59.368  36.567  73.370  1.00  0.00           C
ATOM   6683  C38 POPEV 271      59.497  35.997  71.951  1.00  0.00           C
ATOM   6686  C39 POPEV 271      58.218  36.077  71.120  1.00  0.00           C
ATOM   6689 0C31 POPEV 271      58.428  35.467  69.730  1.00  0.00           C
ATOM   6692 1C31 POPEV 271      57.178  35.517  68.840  1.00  0.00           C
ATOM   6695 2C31 POPEV 271      57.418  34.987  67.421  1.00  0.00           C
ATOM   6698 3C31 POPEV 271      58.307  35.897  66.561  1.00  0.00           C
ATOM   6701 4C31 POPEV 271      57.577  37.147  66.050  1.00  0.00           C
ATOM   6704 5C31 POPEV 271      58.547  38.217  65.540  1.00  0.00           C
ATOM   6707 6C31 POPEV 271      57.838  39.357  64.811  1.00  0.00           C
ATOM   6711  NH3 POPEW 272      97.777 106.887  90.380  1.00  0.00           N
ATOM   6715  C12 POPEW 272      98.817 107.298  89.370  1.00  0.00           C
ATOM   6718  C11 POPEW 272      98.288 108.298  88.321  1.00  0.00           C
ATOM   6721  P   POPEW 272     100.247 109.977  88.120  1.00  0.00           P
ATOM   6722  O13 POPEW 272     101.257 109.357  88.990  1.00  0.00           O
ATOM   6723  O14 POPEW 272      99.338 110.956  88.760  1.00  0.00           O
ATOM   6724  O11 POPEW 272     100.908 110.637  86.810  1.00  0.00           O
ATOM   6725  O12 POPEW 272      99.347 108.818  87.500  1.00  0.00           O
ATOM   6726  C1  POPEW 272     102.307 110.966  86.840  1.00  0.00           C
ATOM   6729  C2  POPEW 272     102.908 111.048  85.401  1.00  0.00           C
ATOM   6731  O21 POPEW 272     103.417 109.757  85.000  1.00  0.00           O
ATOM   6732  C21 POPEW 272     103.277 109.447  83.701  1.00  0.00           C
ATOM   6733  O22 POPEW 272     102.727 110.147  82.870  1.00  0.00           O
ATOM   6734  C22 POPEW 272     103.887 108.067  83.430  1.00  0.00           C
ATOM   6737  C3  POPEW 272     104.018 112.137  85.340  1.00  0.00           C
ATOM   6740  O31 POPEW 272     104.608 112.216  84.030  1.00  0.00           O
ATOM   6741  C31 POPEW 272     103.897 112.848  83.101  1.00  0.00           C
ATOM   6742  O32 POPEW 272     102.808 113.368  83.271  1.00  0.00           O
ATOM   6743  C32 POPEW 272     104.636 112.708  81.770  1.00  0.00           C
ATOM   6746  C23 POPEW 272     103.057 107.227  82.421  1.00  0.00           C
ATOM   6749  C24 POPEW 272     103.498 107.377  80.951  1.00  0.00           C
ATOM   6752  C25 POPEW 272     102.467 106.786  79.960  1.00  0.00           C
ATOM   6755  C26 POPEW 272     103.038 106.598  78.550  1.00  0.00           C
ATOM   6758  C27 POPEW 272     101.968 106.257  77.501  1.00  0.00           C
ATOM   6761  C28 POPEW 272     102.528 105.676  76.171  1.00  0.00           C
ATOM   6764  C29 POPEW 272     103.148 106.656  75.211  1.00  0.00           C
ATOM   6766 0C21 POPEW 272     102.938 106.686  73.870  1.00  0.00           C
ATOM   6768 1C21 POPEW 272     102.087 105.707  73.101  1.00  0.00           C
ATOM   6771 2C21 POPEW 272     102.467 105.576  71.601  1.00  0.00           C
ATOM   6774 3C21 POPEW 272     103.867 105.007  71.340  1.00  0.00           C
ATOM   6777 4C21 POPEW 272     104.037 104.466  69.910  1.00  0.00           C
ATOM   6780 5C21 POPEW 272     105.457 103.977  69.601  1.00  0.00           C
ATOM   6783 6C21 POPEW 272     105.538 103.158  68.300  1.00  0.00           C
ATOM   6786 7C21 POPEW 272     106.987 102.827  67.910  1.00  0.00           C
ATOM   6789 8C21 POPEW 272     107.127 102.127  66.561  1.00  0.00           C
ATOM   6793  C33 POPEW 272     103.747 112.796  80.510  1.00  0.00           C
ATOM   6796  C34 POPEW 272     104.407 112.027  79.370  1.00  0.00           C
ATOM   6799  C35 POPEW 272     103.717 112.176  78.010  1.00  0.00           C
ATOM   6802  C36 POPEW 272     104.618 111.628  76.891  1.00  0.00           C
ATOM   6805  C37 POPEW 272     104.007 111.728  75.480  1.00  0.00           C
ATOM   6808  C38 POPEW 272     104.816 110.917  74.451  1.00  0.00           C
ATOM   6811  C39 POPEW 272     104.117 110.807  73.081  1.00  0.00           C
ATOM   6814 0C31 POPEW 272     104.217 112.076  72.230  1.00  0.00           C
ATOM   6817 1C31 POPEW 272     103.316 112.027  70.991  1.00  0.00           C
ATOM   6820 2C31 POPEW 272     103.617 113.167  70.001  1.00  0.00           C
ATOM   6823 3C31 POPEW 272     104.627 112.766  68.910  1.00  0.00           C
ATOM   6826 4C31 POPEW 272     104.027 111.887  67.811  1.00  0.00           C
ATOM   6829 5C31 POPEW 272     105.077 111.477  66.760  1.00  0.00           C
ATOM   6832 6C31 POPEW 272     104.498 110.646  65.620  1.00  0.00           C
ATOM   6836  NH3 POPEX 273      32.378  97.467  89.970  1.00  0.00           N
ATOM   6840  C12 POPEX 273      33.737  98.046  90.251  1.00  0.00           C
ATOM   6843  C11 POPEX 273      34.427  97.298  91.411  1.00  0.00           C
ATOM   6846  P   POPEX 273      33.888  94.697  91.480  1.00  0.00           P
ATOM   6847  O13 POPEX 273      34.127  94.387  92.910  1.00  0.00           O
ATOM   6848  O14 POPEX 273      32.478  94.918  91.101  1.00  0.00           O
ATOM   6849  O11 POPEX 273      34.408  93.538  90.531  1.00  0.00           O
ATOM   6850  O12 POPEX 273      34.748  95.956  91.050  1.00  0.00           O
ATOM   6851  C1  POPEX 273      34.948  93.907  89.250  1.00  0.00           C
ATOM   6854  C2  POPEX 273      34.548  92.887  88.160  1.00  0.00           C
ATOM   6856  O21 POPEX 273      35.228  93.277  86.950  1.00  0.00           O
ATOM   6857  C21 POPEX 273      35.558  92.257  86.171  1.00  0.00           C
ATOM   6858  O22 POPEX 273      35.447  91.077  86.470  1.00  0.00           O
ATOM   6859  C22 POPEX 273      36.058  92.717  84.811  1.00  0.00           C
ATOM   6862  C3  POPEX 273      33.007  92.857  87.941  1.00  0.00           C
ATOM   6865  O31 POPEX 273      32.588  91.686  87.201  1.00  0.00           O
ATOM   6866  C31 POPEX 273      32.478  91.838  85.891  1.00  0.00           C
ATOM   6867  O32 POPEX 273      32.588  92.896  85.280  1.00  0.00           O
ATOM   6868  C32 POPEX 273      32.268  90.467  85.240  1.00  0.00           C
ATOM   6871  C23 POPEX 273      35.268  92.097  83.631  1.00  0.00           C
ATOM   6874  C24 POPEX 273      36.177  91.577  82.521  1.00  0.00           C
ATOM   6877  C25 POPEX 273      36.388  90.058  82.640  1.00  0.00           C
ATOM   6880  C26 POPEX 273      37.548  89.527  81.791  1.00  0.00           C
ATOM   6883  C27 POPEX 273      38.088  88.207  82.360  1.00  0.00           C
ATOM   6886  C28 POPEX 273      39.307  87.637  81.620  1.00  0.00           C
ATOM   6889  C29 POPEX 273      40.548  88.487  81.740  1.00  0.00           C
ATOM   6891 0C21 POPEX 273      41.807  88.057  81.551  1.00  0.00           C
ATOM   6893 1C21 POPEX 273      42.218  86.656  81.171  1.00  0.00           C
ATOM   6896 2C21 POPEX 273      42.997  85.977  82.300  1.00  0.00           C
ATOM   6899 3C21 POPEX 273      44.307  86.698  82.650  1.00  0.00           C
ATOM   6902 4C21 POPEX 273      45.198  85.856  83.580  1.00  0.00           C
ATOM   6905 5C21 POPEX 273      46.537  86.527  83.921  1.00  0.00           C
ATOM   6908 6C21 POPEX 273      47.397  86.887  82.701  1.00  0.00           C
ATOM   6911 7C21 POPEX 273      48.816  87.307  83.120  1.00  0.00           C
ATOM   6914 8C21 POPEX 273      49.767  87.577  81.950  1.00  0.00           C
ATOM   6918  C33 POPEX 273      32.118  90.507  83.701  1.00  0.00           C
ATOM   6921  C34 POPEX 273      32.498  89.186  83.000  1.00  0.00           C
ATOM   6924  C35 POPEX 273      32.557  89.347  81.470  1.00  0.00           C
ATOM   6927  C36 POPEX 273      32.807  88.046  80.690  1.00  0.00           C
ATOM   6930  C37 POPEX 273      34.287  87.796  80.380  1.00  0.00           C
ATOM   6933  C38 POPEX 273      34.568  86.458  79.671  1.00  0.00           C
ATOM   6936  C39 POPEX 273      33.768  86.217  78.381  1.00  0.00           C
ATOM   6939 0C31 POPEX 273      34.048  87.237  77.260  1.00  0.00           C
ATOM   6942 1C31 POPEX 273      32.917  87.257  76.230  1.00  0.00           C
ATOM   6945 2C31 POPEX 273      33.217  88.158  75.021  1.00  0.00           C
ATOM   6948 3C31 POPEX 273      31.957  88.487  74.211  1.00  0.00           C
ATOM   6951 4C31 POPEX 273      32.227  89.408  73.010  1.00  0.00           C
ATOM   6954 5C31 POPEX 273      30.938  89.886  72.340  1.00  0.00           C
ATOM   6957 6C31 POPEX 273      31.167  90.637  71.030  1.00  0.00           C
ATOM   6961  NH3 POPEY 274      97.747  97.377  45.581  1.00  0.00           N
ATOM   6965  C12 POPEY 274      97.736  97.346  44.081  1.00  0.00           C
ATOM   6968  C11 POPEY 274      98.626  96.227  43.531  1.00  0.00           C
ATOM   6971  P   POPEY 274     100.846  97.197  42.500  1.00  0.00           P
ATOM   6972  O13 POPEY 274     101.728  96.197  41.870  1.00  0.00           O
ATOM   6973  O14 POPEY 274     100.937  98.617  42.080  1.00  0.00           O
ATOM   6974  O11 POPEY 274     101.147  97.257  44.051  1.00  0.00           O
ATOM   6975  O12 POPEY 274      99.338  96.717  42.401  1.00  0.00           O
ATOM   6976  C1  POPEY 274     102.528  97.386  44.421  1.00  0.00           C
ATOM   6979  C2  POPEY 274     102.777  96.947  45.881  1.00  0.00           C
ATOM   6981  O21 POPEY 274     102.227  97.896  46.811  1.00  0.00           O
ATOM   6982  C21 POPEY 274     100.998  97.677  47.220  1.00  0.00           C
ATOM   6983  O22 POPEY 274     100.156  96.957  46.700  1.00  0.00           O
ATOM   6984  C22 POPEY 274     100.768  98.396  48.561  1.00  0.00           C
ATOM   6987  C3  POPEY 274     104.316  96.887  46.110  1.00  0.00           C
ATOM   6990  O31 POPEY 274     104.667  96.757  47.500  1.00  0.00           O
ATOM   6991  C31 POPEY 274     104.648  95.518  47.980  1.00  0.00           C
ATOM   6992  O32 POPEY 274     104.387  94.518  47.330  1.00  0.00           O
ATOM   6993  C32 POPEY 274     105.087  95.497  49.440  1.00  0.00           C
ATOM   6996  C23 POPEY 274      99.508  97.827  49.261  1.00  0.00           C
ATOM   6999  C24 POPEY 274      99.207  98.347  50.681  1.00  0.00           C
ATOM   7002  C25 POPEY 274     100.308  98.018  51.700  1.00  0.00           C
ATOM   7005  C26 POPEY 274      99.848  98.146  53.171  1.00  0.00           C
ATOM   7008  C27 POPEY 274      98.837  97.066  53.570  1.00  0.00           C
ATOM   7011  C28 POPEY 274      98.447  97.087  55.061  1.00  0.00           C
ATOM   7014  C29 POPEY 274      97.547  95.917  55.360  1.00  0.00           C
ATOM   7016 0C21 POPEY 274      97.337  95.378  56.571  1.00  0.00           C
ATOM   7018 1C21 POPEY 274      97.948  95.837  57.860  1.00  0.00           C
ATOM   7021 2C21 POPEY 274      97.876  94.727  58.931  1.00  0.00           C
ATOM   7024 3C21 POPEY 274      98.248  95.247  60.331  1.00  0.00           C
ATOM   7027 4C21 POPEY 274      97.948  94.217  61.420  1.00  0.00           C
ATOM   7030 5C21 POPEY 274      98.027  94.807  62.840  1.00  0.00           C
ATOM   7033 6C21 POPEY 274      99.447  95.187  63.271  1.00  0.00           C
ATOM   7036 7C21 POPEY 274      99.478  95.908  64.631  1.00  0.00           C
ATOM   7039 8C21 POPEY 274     100.886  96.188  65.131  1.00  0.00           C
ATOM   7043  C33 POPEY 274     106.206  96.516  49.750  1.00  0.00           C
ATOM   7046  C34 POPEY 274     106.887  96.308  51.110  1.00  0.00           C
ATOM   7049  C35 POPEY 274     105.986  96.507  52.330  1.00  0.00           C
ATOM   7052  C36 POPEY 274     106.777  96.407  53.640  1.00  0.00           C
ATOM   7055  C37 POPEY 274     105.928  96.847  54.830  1.00  0.00           C
ATOM   7058  C38 POPEY 274     106.617  96.646  56.181  1.00  0.00           C
ATOM   7061  C39 POPEY 274     105.797  97.278  57.300  1.00  0.00           C
ATOM   7064 0C31 POPEY 274     106.126  96.728  58.690  1.00  0.00           C
ATOM   7067 1C31 POPEY 274     105.417  97.526  59.780  1.00  0.00           C
ATOM   7070 2C31 POPEY 274     105.597  96.957  61.190  1.00  0.00           C
ATOM   7073 3C31 POPEY 274     104.618  95.816  61.521  1.00  0.00           C
ATOM   7076 4C31 POPEY 274     104.667  95.457  63.011  1.00  0.00           C
ATOM   7079 5C31 POPEY 274     103.638  94.378  63.400  1.00  0.00           C
ATOM   7082 6C31 POPEY 274     103.808  93.907  64.851  1.00  0.00           C
ATOM   7086  NH3 POPEZ 275     102.927 126.007  40.160  1.00  0.00           N
ATOM   7090  C12 POPEZ 275     101.968 125.616  41.250  1.00  0.00           C
ATOM   7093  C11 POPEZ 275     102.217 124.207  41.800  1.00  0.00           C
ATOM   7096  P   POPEZ 275     104.748 123.837  42.311  1.00  0.00           P
ATOM   7097  O13 POPEZ 275     104.837 122.357  42.290  1.00  0.00           O
ATOM   7098  O14 POPEZ 275     105.016 124.566  41.050  1.00  0.00           O
ATOM   7099  O11 POPEZ 275     105.667 124.457  43.431  1.00  0.00           O
ATOM   7100  O12 POPEZ 275     103.277 124.217  42.751  1.00  0.00           O
ATOM   7101  C1  POPEZ 275     105.898 123.857  44.701  1.00  0.00           C
ATOM   7104  C2  POPEZ 275     104.736 124.146  45.671  1.00  0.00           C
ATOM   7106  O21 POPEZ 275     105.168 124.737  46.910  1.00  0.00           O
ATOM   7107  C21 POPEZ 275     105.956 124.056  47.710  1.00  0.00           C
ATOM   7108  O22 POPEZ 275     106.537 123.007  47.440  1.00  0.00           O
ATOM   7109  C22 POPEZ 275     105.986 124.778  49.060  1.00  0.00           C
ATOM   7112  C3  POPEZ 275     103.797 122.927  45.850  1.00  0.00           C
ATOM   7115  O31 POPEZ 275     102.628 123.356  46.581  1.00  0.00           O
ATOM   7116  C31 POPEZ 275     102.167 122.517  47.480  1.00  0.00           C
ATOM   7117  O32 POPEZ 275     102.547 121.367  47.660  1.00  0.00           O
ATOM   7118  C32 POPEZ 275     101.168 123.237  48.370  1.00  0.00           C
ATOM   7121  C23 POPEZ 275     104.596 124.757  49.750  1.00  0.00           C
ATOM   7124  C24 POPEZ 275     104.266 126.017  50.550  1.00  0.00           C
ATOM   7127  C25 POPEZ 275     105.117 126.247  51.800  1.00  0.00           C
ATOM   7130  C26 POPEZ 275     104.527 127.346  52.701  1.00  0.00           C
ATOM   7133  C27 POPEZ 275     105.217 127.418  54.071  1.00  0.00           C
ATOM   7136  C28 POPEZ 275     104.518 128.378  55.041  1.00  0.00           C
ATOM   7139  C29 POPEZ 275     105.236 128.438  56.371  1.00  0.00           C
ATOM   7141 0C21 POPEZ 275     104.727 128.146  57.590  1.00  0.00           C
ATOM   7143 1C21 POPEZ 275     103.327 127.687  57.910  1.00  0.00           C
ATOM   7146 2C21 POPEZ 275     103.288 126.458  58.840  1.00  0.00           C
ATOM   7149 3C21 POPEZ 275     101.838 126.007  59.090  1.00  0.00           C
ATOM   7152 4C21 POPEZ 275     101.707 124.767  59.991  1.00  0.00           C
ATOM   7155 5C21 POPEZ 275     100.236 124.347  60.140  1.00  0.00           C
ATOM   7158 6C21 POPEZ 275     100.028 123.186  61.120  1.00  0.00           C
ATOM   7161 7C21 POPEZ 275      98.538 122.867  61.320  1.00  0.00           C
ATOM   7164 8C21 POPEZ 275      98.277 121.757  62.351  1.00  0.00           C
ATOM   7168  C33 POPEZ 275     100.737 122.397  49.590  1.00  0.00           C
ATOM   7171  C34 POPEZ 275      99.636 123.088  50.401  1.00  0.00           C
ATOM   7174  C35 POPEZ 275     100.137 124.228  51.300  1.00  0.00           C
ATOM   7177  C36 POPEZ 275     100.886 123.727  52.541  1.00  0.00           C
ATOM   7180  C37 POPEZ 275     101.257 124.886  53.480  1.00  0.00           C
ATOM   7183  C38 POPEZ 275     101.747 124.426  54.860  1.00  0.00           C
ATOM   7186  C39 POPEZ 275     103.108 123.706  54.830  1.00  0.00           C
ATOM   7189 0C31 POPEZ 275     103.538 123.207  56.220  1.00  0.00           C
ATOM   7192 1C31 POPEZ 275     104.988 123.587  56.571  1.00  0.00           C
ATOM   7195 2C31 POPEZ 275     105.367 123.116  57.980  1.00  0.00           C
ATOM   7198 3C31 POPEZ 275     106.527 123.927  58.580  1.00  0.00           C
ATOM   7201 4C31 POPEZ 275     106.838 123.528  60.030  1.00  0.00           C
ATOM   7204 5C31 POPEZ 275     107.957 124.357  60.671  1.00  0.00           C
ATOM   7207 6C31 POPEZ 275     107.668 125.847  60.741  1.00  0.00           C
ATOM   7211  NH3 POPEa 276      58.408 123.347  87.691  1.00  0.00           N
ATOM   7215  C12 POPEa 276      59.028 123.767  88.990  1.00  0.00           C
ATOM   7218  C11 POPEa 276      58.088 124.746  89.680  1.00  0.00           C
ATOM   7221  P   POPEa 276      57.887 126.546  91.490  1.00  0.00           P
ATOM   7222  O13 POPEa 276      56.968 125.877  92.430  1.00  0.00           O
ATOM   7223  O14 POPEa 276      58.748 127.617  92.040  1.00  0.00           O
ATOM   7224  O11 POPEa 276      56.947 127.146  90.360  1.00  0.00           O
ATOM   7225  O12 POPEa 276      58.748 125.467  90.730  1.00  0.00           O
ATOM   7226  C1  POPEa 276      57.318 128.257  89.550  1.00  0.00           C
ATOM   7229  C2  POPEa 276      56.997 127.988  88.060  1.00  0.00           C
ATOM   7231  O21 POPEa 276      56.817 129.257  87.400  1.00  0.00           O
ATOM   7232  C21 POPEa 276      57.507 129.337  86.271  1.00  0.00           C
ATOM   7233  O22 POPEa 276      58.447 128.626  85.980  1.00  0.00           O
ATOM   7234  C22 POPEa 276      56.927 130.396  85.340  1.00  0.00           C
ATOM   7237  C3  POPEa 276      55.718 127.158  87.780  1.00  0.00           C
ATOM   7240  O31 POPEa 276      55.508 126.987  86.350  1.00  0.00           O
ATOM   7241  C31 POPEa 276      56.347 126.107  85.800  1.00  0.00           C
ATOM   7242  O32 POPEa 276      57.067 125.338  86.421  1.00  0.00           O
ATOM   7243  C32 POPEa 276      56.378 126.297  84.291  1.00  0.00           C
ATOM   7246  C23 POPEa 276      57.507 130.188  83.931  1.00  0.00           C
ATOM   7249  C24 POPEa 276      57.027 131.171  82.860  1.00  0.00           C
ATOM   7252  C25 POPEa 276      55.527 131.082  82.531  1.00  0.00           C
ATOM   7255  C26 POPEa 276      55.178 131.971  81.320  1.00  0.00           C
ATOM   7258  C27 POPEa 276      53.678 131.992  81.010  1.00  0.00           C
ATOM   7261  C28 POPEa 276      53.277 132.982  79.900  1.00  0.00           C
ATOM   7264  C29 POPEa 276      53.778 132.612  78.521  1.00  0.00           C
ATOM   7266 0C21 POPEa 276      53.057 132.512  77.391  1.00  0.00           C
ATOM   7268 1C21 POPEa 276      51.577 132.753  77.230  1.00  0.00           C
ATOM   7271 2C21 POPEa 276      51.268 134.153  76.671  1.00  0.00           C
ATOM   7274 3C21 POPEa 276      51.607 134.331  75.181  1.00  0.00           C
ATOM   7277 4C21 POPEa 276      51.737 135.812  74.791  1.00  0.00           C
ATOM   7280 5C21 POPEa 276      52.236 136.061  73.361  1.00  0.00           C
ATOM   7283 6C21 POPEa 276      51.208 135.751  72.260  1.00  0.00           C
ATOM   7286 7C21 POPEa 276      51.717 136.161  70.870  1.00  0.00           C
ATOM   7289 8C21 POPEa 276      50.688 135.992  69.760  1.00  0.00           C
ATOM   7293  C33 POPEa 276      57.827 126.087  83.771  1.00  0.00           C
ATOM   7296  C34 POPEa 276      58.088 126.588  82.340  1.00  0.00           C
ATOM   7299  C35 POPEa 276      57.178 125.917  81.301  1.00  0.00           C
ATOM   7302  C36 POPEa 276      57.428 126.448  79.881  1.00  0.00           C
ATOM   7305  C37 POPEa 276      56.117 126.786  79.160  1.00  0.00           C
ATOM   7308  C38 POPEa 276      56.217 126.807  77.631  1.00  0.00           C
ATOM   7311  C39 POPEa 276      57.167 127.867  77.061  1.00  0.00           C
ATOM   7314 0C31 POPEa 276      56.997 128.018  75.540  1.00  0.00           C
ATOM   7317 1C31 POPEa 276      56.117 129.207  75.141  1.00  0.00           C
ATOM   7320 2C31 POPEa 276      55.567 129.117  73.710  1.00  0.00           C
ATOM   7323 3C31 POPEa 276      56.628 128.827  72.631  1.00  0.00           C
ATOM   7326 4C31 POPEa 276      56.027 128.867  71.210  1.00  0.00           C
ATOM   7329 5C31 POPEa 276      56.947 128.257  70.141  1.00  0.00           C
ATOM   7332 6C31 POPEa 276      56.248 128.116  68.781  1.00  0.00           C
ATOM   7336  NH3 POPEb 277      55.118  34.837  85.410  1.00  0.00           N
ATOM   7340  C12 POPEb 277      55.938  33.597  85.240  1.00  0.00           C
ATOM   7343  C11 POPEb 277      55.048  32.337  85.311  1.00  0.00           C
ATOM   7346  P   POPEb 277      52.458  32.567  85.611  1.00  0.00           P
ATOM   7347  O13 POPEb 277      52.207  31.337  84.840  1.00  0.00           O
ATOM   7348  O14 POPEb 277      51.528  32.917  86.701  1.00  0.00           O
ATOM   7349  O11 POPEb 277      52.658  33.787  84.571  1.00  0.00           O
ATOM   7350  O12 POPEb 277      53.938  32.507  86.201  1.00  0.00           O
ATOM   7351  C1  POPEb 277      51.847  33.827  83.381  1.00  0.00           C
ATOM   7354  C2  POPEb 277      52.667  33.567  82.080  1.00  0.00           C
ATOM   7356  O21 POPEb 277      52.248  34.427  80.991  1.00  0.00           O
ATOM   7357  C21 POPEb 277      50.986  34.307  80.590  1.00  0.00           C
ATOM   7358  O22 POPEb 277      50.178  33.487  81.001  1.00  0.00           O
ATOM   7359  C22 POPEb 277      50.658  35.357  79.510  1.00  0.00           C
ATOM   7362  C3  POPEb 277      52.778  32.067  81.670  1.00  0.00           C
ATOM   7365  O31 POPEb 277      53.577  31.868  80.480  1.00  0.00           O
ATOM   7366  C31 POPEb 277      54.888  31.797  80.660  1.00  0.00           C
ATOM   7367  O32 POPEb 277      55.467  31.868  81.730  1.00  0.00           O
ATOM   7368  C32 POPEb 277      55.578  31.567  79.311  1.00  0.00           C
ATOM   7371  C23 POPEb 277      51.868  36.118  78.921  1.00  0.00           C
ATOM   7374  C24 POPEb 277      51.478  37.257  77.961  1.00  0.00           C
ATOM   7377  C25 POPEb 277      52.717  37.817  77.251  1.00  0.00           C
ATOM   7380  C26 POPEb 277      52.448  38.767  76.061  1.00  0.00           C
ATOM   7383  C27 POPEb 277      53.757  39.107  75.330  1.00  0.00           C
ATOM   7386  C28 POPEb 277      53.638  40.107  74.160  1.00  0.00           C
ATOM   7389  C29 POPEb 277      55.028  40.407  73.641  1.00  0.00           C
ATOM   7391 0C21 POPEb 277      55.448  40.368  72.361  1.00  0.00           C
ATOM   7393 1C21 POPEb 277      54.627  40.097  71.131  1.00  0.00           C
ATOM   7396 2C21 POPEb 277      55.048  41.017  69.970  1.00  0.00           C
ATOM   7399 3C21 POPEb 277      54.287  40.717  68.671  1.00  0.00           C
ATOM   7402 4C21 POPEb 277      54.797  41.567  67.491  1.00  0.00           C
ATOM   7405 5C21 POPEb 277      54.177  41.187  66.131  1.00  0.00           C
ATOM   7408 6C21 POPEb 277      52.636  41.247  66.111  1.00  0.00           C
ATOM   7411 7C21 POPEb 277      52.057  41.037  64.710  1.00  0.00           C
ATOM   7414 8C21 POPEb 277      50.527  40.977  64.690  1.00  0.00           C
ATOM   7418  C33 POPEb 277      55.317  32.687  78.260  1.00  0.00           C
ATOM   7421  C34 POPEb 277      56.007  32.458  76.900  1.00  0.00           C
ATOM   7424  C35 POPEb 277      55.777  33.557  75.840  1.00  0.00           C
ATOM   7427  C36 POPEb 277      54.387  33.537  75.181  1.00  0.00           C
ATOM   7430  C37 POPEb 277      54.177  34.667  74.150  1.00  0.00           C
ATOM   7433  C38 POPEb 277      52.838  34.577  73.400  1.00  0.00           C
ATOM   7436  C39 POPEb 277      52.917  33.978  71.980  1.00  0.00           C
ATOM   7439 0C31 POPEb 277      53.547  34.887  70.910  1.00  0.00           C
ATOM   7442 1C31 POPEb 277      52.737  36.167  70.590  1.00  0.00           C
ATOM   7445 2C31 POPEb 277      53.347  36.967  69.440  1.00  0.00           C
ATOM   7448 3C31 POPEb 277      52.868  36.507  68.050  1.00  0.00           C
ATOM   7451 4C31 POPEb 277      53.717  37.007  66.881  1.00  0.00           C
ATOM   7454 5C31 POPEb 277      52.957  37.037  65.550  1.00  0.00           C
ATOM   7457 6C31 POPEb 277      53.838  37.387  64.340  1.00  0.00           C
ATOM   7461  NH3 POPEc 278      95.077  -2.389  41.530  1.00  0.00           N
ATOM   7465  C12 POPEc 278      96.367  -2.799  40.891  1.00  0.00           C
ATOM   7468  C11 POPEc 278      97.178  -1.579  40.420  1.00  0.00           C
ATOM   7471  P   POPEc 278      99.608  -0.838  39.881  1.00  0.00           P
ATOM   7472  O13 POPEc 278     101.007  -1.309  39.931  1.00  0.00           O
ATOM   7473  O14 POPEc 278      99.207  -0.008  38.730  1.00  0.00           O
ATOM   7474  O11 POPEc 278      99.547   0.121  41.140  1.00  0.00           O
ATOM   7475  O12 POPEc 278      98.548  -1.958  40.231  1.00  0.00           O
ATOM   7476  C1  POPEc 278      99.717  -0.418  42.460  1.00  0.00           C
ATOM   7479  C2  POPEc 278      99.618   0.752  43.470  1.00  0.00           C
ATOM   7481  O21 POPEc 278     100.137   0.431  44.760  1.00  0.00           O
ATOM   7482  C21 POPEc 278      99.538  -0.519  45.461  1.00  0.00           C
ATOM   7483  O22 POPEc 278      98.548  -1.148  45.140  1.00  0.00           O
ATOM   7484  C22 POPEc 278     100.338  -0.728  46.750  1.00  0.00           C
ATOM   7487  C3  POPEc 278      98.188   1.371  43.480  1.00  0.00           C
ATOM   7490  O31 POPEc 278      98.197   2.746  43.920  1.00  0.00           O
ATOM   7491  C31 POPEc 278      98.088   2.847  45.261  1.00  0.00           C
ATOM   7492  O32 POPEc 278      98.078   1.907  46.010  1.00  0.00           O
ATOM   7493  C32 POPEc 278      97.897   4.306  45.660  1.00  0.00           C
ATOM   7496  C23 POPEc 278     100.107   0.442  47.720  1.00  0.00           C
ATOM   7499  C24 POPEc 278     100.777   0.242  49.081  1.00  0.00           C
ATOM   7502  C25 POPEc 278     100.236   1.221  50.120  1.00  0.00           C
ATOM   7505  C26 POPEc 278     100.487   0.731  51.551  1.00  0.00           C
ATOM   7508  C27 POPEc 278      99.697   1.522  52.590  1.00  0.00           C
ATOM   7511  C28 POPEc 278      99.667   0.801  53.940  1.00  0.00           C
ATOM   7514  C29 POPEc 278      98.678   1.452  54.881  1.00  0.00           C
ATOM   7516 0C21 POPEc 278      98.948   2.096  56.030  1.00  0.00           C
ATOM   7518 1C21 POPEc 278     100.317   2.317  56.631  1.00  0.00           C
ATOM   7521 2C21 POPEc 278     100.608   1.371  57.811  1.00  0.00           C
ATOM   7524 3C21 POPEc 278      99.788   1.702  59.071  1.00  0.00           C
ATOM   7527 4C21 POPEc 278     100.296   0.932  60.311  1.00  0.00           C
ATOM   7530 5C21 POPEc 278      99.288   0.902  61.470  1.00  0.00           C
ATOM   7533 6C21 POPEc 278      99.007   2.287  62.070  1.00  0.00           C
ATOM   7536 7C21 POPEc 278      97.938   2.247  63.171  1.00  0.00           C
ATOM   7539 8C21 POPEc 278      97.817   3.546  63.960  1.00  0.00           C
ATOM   7543  C33 POPEc 278      97.217   4.437  47.050  1.00  0.00           C
ATOM   7546  C34 POPEc 278      98.108   4.057  48.250  1.00  0.00           C
ATOM   7549  C35 POPEc 278      97.337   3.936  49.571  1.00  0.00           C
ATOM   7552  C36 POPEc 278      96.217   2.886  49.521  1.00  0.00           C
ATOM   7555  C37 POPEc 278      95.737   2.427  50.900  1.00  0.00           C
ATOM   7558  C38 POPEc 278      94.727   1.272  50.800  1.00  0.00           C
ATOM   7561  C39 POPEc 278      94.848   0.281  51.971  1.00  0.00           C
ATOM   7564 0C31 POPEc 278      94.717   0.932  53.350  1.00  0.00           C
ATOM   7567 1C31 POPEc 278      94.947  -0.089  54.471  1.00  0.00           C
ATOM   7570 2C31 POPEc 278      94.997   0.561  55.861  1.00  0.00           C
ATOM   7573 3C31 POPEc 278      95.338  -0.458  56.961  1.00  0.00           C
ATOM   7576 4C31 POPEc 278      96.807  -0.899  56.931  1.00  0.00           C
ATOM   7579 5C31 POPEc 278      97.077  -2.158  57.761  1.00  0.00           C
ATOM   7582 6C31 POPEc 278      98.538  -2.599  57.701  1.00  0.00           C
ATOM   7586  NH3 POPEd 279      97.516  45.097  43.381  1.00  0.00           N
ATOM   7590  C12 POPEd 279      98.727  45.987  43.531  1.00  0.00           C
ATOM   7593  C11 POPEd 279      99.967  45.427  42.790  1.00  0.00           C
ATOM   7596  P   POPEd 279     102.167  46.737  43.631  1.00  0.00           P
ATOM   7597  O13 POPEd 279     101.928  48.027  44.311  1.00  0.00           O
ATOM   7598  O14 POPEd 279     103.447  46.627  42.901  1.00  0.00           O
ATOM   7599  O11 POPEd 279     102.127  45.567  44.701  1.00  0.00           O
ATOM   7600  O12 POPEd 279     100.967  46.427  42.640  1.00  0.00           O
ATOM   7601  C1  POPEd 279     101.798  45.827  46.070  1.00  0.00           C
ATOM   7604  C2  POPEd 279     102.847  45.257  47.071  1.00  0.00           C
ATOM   7606  O21 POPEd 279     103.137  46.167  48.131  1.00  0.00           O
ATOM   7607  C21 POPEd 279     103.887  47.237  47.920  1.00  0.00           C
ATOM   7608  O22 POPEd 279     104.228  47.708  46.851  1.00  0.00           O
ATOM   7609  C22 POPEd 279     104.368  47.708  49.300  1.00  0.00           C
ATOM   7612  C3  POPEd 279     104.126  44.597  46.501  1.00  0.00           C
ATOM   7615  O31 POPEd 279     104.456  43.527  47.401  1.00  0.00           O
ATOM   7616  C31 POPEd 279     105.718  43.297  47.650  1.00  0.00           C
ATOM   7617  O32 POPEd 279     106.667  43.897  47.181  1.00  0.00           O
ATOM   7618  C32 POPEd 279     105.837  42.207  48.710  1.00  0.00           C
ATOM   7621  C23 POPEd 279     105.618  46.897  49.730  1.00  0.00           C
ATOM   7624  C24 POPEd 279     105.417  46.097  51.031  1.00  0.00           C
ATOM   7627  C25 POPEd 279     105.737  46.887  52.300  1.00  0.00           C
ATOM   7630  C26 POPEd 279     105.317  46.117  53.561  1.00  0.00           C
ATOM   7633  C27 POPEd 279     105.597  46.887  54.860  1.00  0.00           C
ATOM   7636  C28 POPEd 279     104.757  46.338  56.030  1.00  0.00           C
ATOM   7639  C29 POPEd 279     104.947  47.157  57.280  1.00  0.00           C
ATOM   7641 0C21 POPEd 279     105.296  46.717  58.500  1.00  0.00           C
ATOM   7643 1C21 POPEd 279     105.566  45.307  58.941  1.00  0.00           C
ATOM   7646 2C21 POPEd 279     104.456  44.787  59.881  1.00  0.00           C
ATOM   7649 3C21 POPEd 279     104.876  43.597  60.760  1.00  0.00           C
ATOM   7652 4C21 POPEd 279     105.227  42.327  59.970  1.00  0.00           C
ATOM   7655 5C21 POPEd 279     105.408  41.097  60.881  1.00  0.00           C
ATOM   7658 6C21 POPEd 279     106.607  41.187  61.820  1.00  0.00           C
ATOM   7661 7C21 POPEd 279     106.847  39.877  62.590  1.00  0.00           C
ATOM   7664 8C21 POPEd 279     108.057  39.917  63.530  1.00  0.00           C
ATOM   7668  C33 POPEd 279     105.908  40.797  48.101  1.00  0.00           C
ATOM   7671  C34 POPEd 279     106.066  39.707  49.180  1.00  0.00           C
ATOM   7674  C35 POPEd 279     107.388  39.837  49.940  1.00  0.00           C
ATOM   7677  C36 POPEd 279     107.558  38.797  51.050  1.00  0.00           C
ATOM   7680  C37 POPEd 279     108.878  39.007  51.781  1.00  0.00           C
ATOM   7683  C38 POPEd 279     108.906  38.377  53.171  1.00  0.00           C
ATOM   7686  C39 POPEd 279     110.137  38.847  53.960  1.00  0.00           C
ATOM   7689 0C31 POPEd 279     110.207  38.297  55.391  1.00  0.00           C
ATOM   7692 1C31 POPEd 279     109.037  38.778  56.280  1.00  0.00           C
ATOM   7695 2C31 POPEd 279     109.177  38.377  57.751  1.00  0.00           C
ATOM   7698 3C31 POPEd 279     110.417  38.987  58.421  1.00  0.00           C
ATOM   7701 4C31 POPEd 279     110.497  38.737  59.931  1.00  0.00           C
ATOM   7704 5C31 POPEd 279     111.688  39.457  60.560  1.00  0.00           C
ATOM   7707 6C31 POPEd 279     111.887  39.167  62.041  1.00  0.00           C
ATOM   7711  NH3 POPEe 280      69.857 134.982  42.451  1.00  0.00           N
ATOM   7715  C12 POPEe 280      68.857 133.951  41.980  1.00  0.00           C
ATOM   7718  C11 POPEe 280      69.098 132.582  42.660  1.00  0.00           C
ATOM   7721  P   POPEe 280      67.428 130.646  43.410  1.00  0.00           P
ATOM   7722  O13 POPEe 280      66.217 131.301  43.951  1.00  0.00           O
ATOM   7723  O14 POPEe 280      67.316 129.307  42.810  1.00  0.00           O
ATOM   7724  O11 POPEe 280      68.497 130.676  44.580  1.00  0.00           O
ATOM   7725  O12 POPEe 280      68.048 131.673  42.351  1.00  0.00           O
ATOM   7726  C1  POPEe 280      68.368 129.837  45.730  1.00  0.00           C
ATOM   7729  C2  POPEe 280      68.538 130.667  47.030  1.00  0.00           C
ATOM   7731  O21 POPEe 280      68.958 129.827  48.120  1.00  0.00           O
ATOM   7732  C21 POPEe 280      70.248 129.637  48.221  1.00  0.00           C
ATOM   7733  O22 POPEe 280      71.107 130.107  47.471  1.00  0.00           O
ATOM   7734  C22 POPEe 280      70.566 128.717  49.401  1.00  0.00           C
ATOM   7737  C3  POPEe 280      67.207 131.353  47.440  1.00  0.00           C
ATOM   7740  O31 POPEe 280      66.327 130.387  48.050  1.00  0.00           O
ATOM   7741  C31 POPEe 280      66.107 130.527  49.340  1.00  0.00           C
ATOM   7742  O32 POPEe 280      66.577 131.402  50.061  1.00  0.00           O
ATOM   7743  C32 POPEe 280      65.147 129.447  49.820  1.00  0.00           C
ATOM   7746  C23 POPEe 280      69.467 128.508  50.480  1.00  0.00           C
ATOM   7749  C24 POPEe 280      69.928 127.386  51.420  1.00  0.00           C
ATOM   7752  C25 POPEe 280      69.238 127.278  52.790  1.00  0.00           C
ATOM   7755  C26 POPEe 280      69.827 126.087  53.570  1.00  0.00           C
ATOM   7758  C27 POPEe 280      69.238 125.868  54.960  1.00  0.00           C
ATOM   7761  C28 POPEe 280      69.967 124.746  55.741  1.00  0.00           C
ATOM   7764  C29 POPEe 280      69.478 124.597  57.150  1.00  0.00           C
ATOM   7766 0C21 POPEe 280      70.217 124.667  58.281  1.00  0.00           C
ATOM   7768 1C21 POPEe 280      71.688 124.977  58.370  1.00  0.00           C
ATOM   7771 2C21 POPEe 280      72.067 125.728  59.671  1.00  0.00           C
ATOM   7774 3C21 POPEe 280      72.077 124.816  60.910  1.00  0.00           C
ATOM   7777 4C21 POPEe 280      72.047 125.588  62.250  1.00  0.00           C
ATOM   7780 5C21 POPEe 280      70.738 126.346  62.460  1.00  0.00           C
ATOM   7783 6C21 POPEe 280      70.438 126.728  63.910  1.00  0.00           C
ATOM   7786 7C21 POPEe 280      69.058 127.397  64.050  1.00  0.00           C
ATOM   7789 8C21 POPEe 280      68.607 127.626  65.500  1.00  0.00           C
ATOM   7793  C33 POPEe 280      64.777 129.667  51.300  1.00  0.00           C
ATOM   7796  C34 POPEe 280      63.868 128.566  51.861  1.00  0.00           C
ATOM   7799  C35 POPEe 280      63.768 128.626  53.391  1.00  0.00           C
ATOM   7802  C36 POPEe 280      63.088 129.897  53.910  1.00  0.00           C
ATOM   7805  C37 POPEe 280      63.097 129.967  55.450  1.00  0.00           C
ATOM   7808  C38 POPEe 280      62.188 131.066  55.991  1.00  0.00           C
ATOM   7811  C39 POPEe 280      61.927 130.938  57.491  1.00  0.00           C
ATOM   7814 0C31 POPEe 280      63.177 131.171  58.351  1.00  0.00           C
ATOM   7817 1C31 POPEe 280      62.877 131.066  59.840  1.00  0.00           C
ATOM   7820 2C31 POPEe 280      64.136 130.858  60.671  1.00  0.00           C
ATOM   7823 3C31 POPEe 280      63.868 130.867  62.181  1.00  0.00           C
ATOM   7826 4C31 POPEe 280      63.897 129.457  62.811  1.00  0.00           C
ATOM   7829 5C31 POPEe 280      63.678 129.497  64.331  1.00  0.00           C
ATOM   7832 6C31 POPEe 280      64.007 128.176  65.031  1.00  0.00           C
ATOM   7836  NH3 POPEf 281      73.698  36.377  40.850  1.00  0.00           N
ATOM   7840  C12 POPEf 281      74.497  37.567  40.410  1.00  0.00           C
ATOM   7843  C11 POPEf 281      73.798  38.887  40.750  1.00  0.00           C
ATOM   7846  P   POPEf 281      74.438  41.408  41.031  1.00  0.00           P
ATOM   7847  O13 POPEf 281      75.677  42.027  41.560  1.00  0.00           O
ATOM   7848  O14 POPEf 281      73.816  42.147  39.920  1.00  0.00           O
ATOM   7849  O11 POPEf 281      73.387  41.247  42.220  1.00  0.00           O
ATOM   7850  O12 POPEf 281      74.747  39.927  40.601  1.00  0.00           O
ATOM   7851  C1  POPEf 281      73.938  40.998  43.510  1.00  0.00           C
ATOM   7854  C2  POPEf 281      72.868  41.057  44.611  1.00  0.00           C
ATOM   7856  O21 POPEf 281      73.507  41.017  45.910  1.00  0.00           O
ATOM   7857  C21 POPEf 281      73.588  39.827  46.490  1.00  0.00           C
ATOM   7858  O22 POPEf 281      73.737  38.767  45.910  1.00  0.00           O
ATOM   7859  C22 POPEf 281      73.417  39.967  47.991  1.00  0.00           C
ATOM   7862  C3  POPEf 281      71.636  40.088  44.480  1.00  0.00           C
ATOM   7865  O31 POPEf 281      70.777  40.407  45.581  1.00  0.00           O
ATOM   7866  C31 POPEf 281      69.917  39.637  46.241  1.00  0.00           C
ATOM   7867  O32 POPEf 281      69.228  40.088  47.150  1.00  0.00           O
ATOM   7868  C32 POPEf 281      69.838  38.197  45.771  1.00  0.00           C
ATOM   7871  C23 POPEf 281      73.577  38.647  48.780  1.00  0.00           C
ATOM   7874  C24 POPEf 281      72.697  38.647  50.041  1.00  0.00           C
ATOM   7877  C25 POPEf 281      73.157  39.677  51.080  1.00  0.00           C
ATOM   7880  C26 POPEf 281      74.188  39.087  52.050  1.00  0.00           C
ATOM   7883  C27 POPEf 281      74.987  40.147  52.831  1.00  0.00           C
ATOM   7886  C28 POPEf 281      74.136  41.146  53.620  1.00  0.00           C
ATOM   7889  C29 POPEf 281      73.417  40.518  54.781  1.00  0.00           C
ATOM   7891 0C21 POPEf 281      73.706  40.688  56.080  1.00  0.00           C
ATOM   7893 1C21 POPEf 281      74.838  41.507  56.660  1.00  0.00           C
ATOM   7896 2C21 POPEf 281      75.628  40.727  57.730  1.00  0.00           C
ATOM   7899 3C21 POPEf 281      76.377  39.497  57.190  1.00  0.00           C
ATOM   7902 4C21 POPEf 281      77.128  38.797  58.330  1.00  0.00           C
ATOM   7905 5C21 POPEf 281      77.908  37.537  57.941  1.00  0.00           C
ATOM   7908 6C21 POPEf 281      78.658  36.957  59.151  1.00  0.00           C
ATOM   7911 7C21 POPEf 281      79.397  35.647  58.860  1.00  0.00           C
ATOM   7914 8C21 POPEf 281      80.277  35.177  60.021  1.00  0.00           C
ATOM   7918  C33 POPEf 281      69.127  37.287  46.791  1.00  0.00           C
ATOM   7921  C34 POPEf 281      69.967  37.047  48.050  1.00  0.00           C
ATOM   7924  C35 POPEf 281      69.777  35.677  48.721  1.00  0.00           C
ATOM   7927  C36 POPEf 281      68.607  35.607  49.711  1.00  0.00           C
ATOM   7930  C37 POPEf 281      68.728  34.427  50.690  1.00  0.00           C
ATOM   7933  C38 POPEf 281      67.647  34.487  51.781  1.00  0.00           C
ATOM   7936  C39 POPEf 281      67.978  33.627  53.011  1.00  0.00           C
ATOM   7939 0C31 POPEf 281      67.597  32.147  52.871  1.00  0.00           C
ATOM   7942 1C31 POPEf 281      67.816  31.397  54.180  1.00  0.00           C
ATOM   7945 2C31 POPEf 281      67.217  29.977  54.200  1.00  0.00           C
ATOM   7948 3C31 POPEf 281      67.167  29.357  55.611  1.00  0.00           C
ATOM   7951 4C31 POPEf 281      68.548  29.047  56.210  1.00  0.00           C
ATOM   7954 5C31 POPEf 281      68.467  28.497  57.640  1.00  0.00           C
ATOM   7957 6C31 POPEf 281      69.838  28.177  58.250  1.00  0.00           C
ATOM   7961  NH3 POPEg 282      52.467 118.986  89.521  1.00  0.00           N
ATOM   7965  C12 POPEg 282      51.938 118.007  90.541  1.00  0.00           C
ATOM   7968  C11 POPEg 282      53.088 117.307  91.260  1.00  0.00           C
ATOM   7971  P   POPEg 282      54.147 115.367  89.790  1.00  0.00           P
ATOM   7972  O13 POPEg 282      55.327 114.688  90.370  1.00  0.00           O
ATOM   7973  O14 POPEg 282      52.857 114.667  89.900  1.00  0.00           O
ATOM   7974  O11 POPEg 282      54.457 115.567  88.271  1.00  0.00           O
ATOM   7975  O12 POPEg 282      54.028 116.838  90.311  1.00  0.00           O
ATOM   7976  C1  POPEg 282      53.587 116.247  87.360  1.00  0.00           C
ATOM   7979  C2  POPEg 282      53.967 115.816  85.930  1.00  0.00           C
ATOM   7981  O21 POPEg 282      53.207 116.497  84.921  1.00  0.00           O
ATOM   7982  C21 POPEg 282      51.977 116.127  84.671  1.00  0.00           C
ATOM   7983  O22 POPEg 282      51.268 115.406  85.360  1.00  0.00           O
ATOM   7984  C22 POPEg 282      51.607 116.698  83.290  1.00  0.00           C
ATOM   7987  C3  POPEg 282      53.987 114.277  85.760  1.00  0.00           C
ATOM   7990  O31 POPEg 282      54.527 113.927  84.471  1.00  0.00           O
ATOM   7991  C31 POPEg 282      55.037 112.708  84.440  1.00  0.00           C
ATOM   7992  O32 POPEg 282      54.958 111.896  85.350  1.00  0.00           O
ATOM   7993  C32 POPEg 282      55.767 112.497  83.120  1.00  0.00           C
ATOM   7996  C23 POPEg 282      52.348 115.977  82.141  1.00  0.00           C
ATOM   7999  C24 POPEg 282      52.748 116.878  80.951  1.00  0.00           C
ATOM   8002  C25 POPEg 282      51.717 116.947  79.820  1.00  0.00           C
ATOM   8005  C26 POPEg 282      52.236 117.727  78.601  1.00  0.00           C
ATOM   8008  C27 POPEg 282      51.187 117.896  77.491  1.00  0.00           C
ATOM   8011  C28 POPEg 282      51.637 118.876  76.391  1.00  0.00           C
ATOM   8014  C29 POPEg 282      52.577 118.286  75.360  1.00  0.00           C
ATOM   8016 0C21 POPEg 282      52.658 118.697  74.080  1.00  0.00           C
ATOM   8018 1C21 POPEg 282      51.838 119.816  73.501  1.00  0.00           C
ATOM   8021 2C21 POPEg 282      51.997 120.017  71.980  1.00  0.00           C
ATOM   8024 3C21 POPEg 282      51.298 121.297  71.501  1.00  0.00           C
ATOM   8027 4C21 POPEg 282      51.257 121.458  69.980  1.00  0.00           C
ATOM   8030 5C21 POPEg 282      50.877 122.878  69.561  1.00  0.00           C
ATOM   8033 6C21 POPEg 282      50.557 122.997  68.061  1.00  0.00           C
ATOM   8036 7C21 POPEg 282      50.128 124.426  67.690  1.00  0.00           C
ATOM   8039 8C21 POPEg 282      49.777 124.597  66.210  1.00  0.00           C
ATOM   8043  C33 POPEg 282      54.988 113.027  81.891  1.00  0.00           C
ATOM   8046  C34 POPEg 282      55.777 112.857  80.590  1.00  0.00           C
ATOM   8049  C35 POPEg 282      54.928 112.418  79.400  1.00  0.00           C
ATOM   8052  C36 POPEg 282      53.967 113.477  78.830  1.00  0.00           C
ATOM   8055  C37 POPEg 282      53.148 112.817  77.720  1.00  0.00           C
ATOM   8058  C38 POPEg 282      52.167 113.717  76.971  1.00  0.00           C
ATOM   8061  C39 POPEg 282      51.298 112.838  76.061  1.00  0.00           C
ATOM   8064 0C31 POPEg 282      50.497 113.587  74.991  1.00  0.00           C
ATOM   8067 1C31 POPEg 282      49.507 112.637  74.311  1.00  0.00           C
ATOM   8070 2C31 POPEg 282      48.958 113.128  72.970  1.00  0.00           C
ATOM   8073 3C31 POPEg 282      50.028 113.167  71.870  1.00  0.00           C
ATOM   8076 4C31 POPEg 282      49.427 113.207  70.461  1.00  0.00           C
ATOM   8079 5C31 POPEg 282      50.497 113.076  69.360  1.00  0.00           C
ATOM   8082 6C31 POPEg 282      49.928 113.186  67.951  1.00  0.00           C
ATOM   8086  NH3 POPEh 283     113.008  10.627  81.551  1.00  0.00           N
ATOM   8090  C12 POPEh 283     114.207   9.887  82.080  1.00  0.00           C
ATOM   8093  C11 POPEh 283     113.878   8.917  83.221  1.00  0.00           C
ATOM   8096  P   POPEh 283     116.147   8.167  84.320  1.00  0.00           P
ATOM   8097  O13 POPEh 283     115.588   8.397  85.671  1.00  0.00           O
ATOM   8098  O14 POPEh 283     117.047   6.997  84.160  1.00  0.00           O
ATOM   8099  O11 POPEh 283     116.847   9.457  83.731  1.00  0.00           O
ATOM   8100  O12 POPEh 283     114.938   7.977  83.330  1.00  0.00           O
ATOM   8101  C1  POPEh 283     118.088   9.387  83.020  1.00  0.00           C
ATOM   8104  C2  POPEh 283     117.917   9.837  81.551  1.00  0.00           C
ATOM   8106  O21 POPEh 283     118.507   8.867  80.671  1.00  0.00           O
ATOM   8107  C21 POPEh 283     117.747   8.397  79.690  1.00  0.00           C
ATOM   8108  O22 POPEh 283     116.527   8.357  79.680  1.00  0.00           O
ATOM   8109  C22 POPEh 283     118.678   8.117  78.521  1.00  0.00           C
ATOM   8112  C3  POPEh 283     118.607  11.227  81.301  1.00  0.00           C
ATOM   8115  O31 POPEh 283     118.647  11.627  79.910  1.00  0.00           O
ATOM   8116  C31 POPEh 283     117.456  11.977  79.421  1.00  0.00           C
ATOM   8117  O32 POPEh 283     116.418  11.947  80.031  1.00  0.00           O
ATOM   8118  C32 POPEh 283     117.577  12.297  77.921  1.00  0.00           C
ATOM   8121  C23 POPEh 283     118.248   7.057  77.480  1.00  0.00           C
ATOM   8124  C24 POPEh 283     118.817   7.477  76.120  1.00  0.00           C
ATOM   8127  C25 POPEh 283     118.897   6.407  75.031  1.00  0.00           C
ATOM   8130  C26 POPEh 283     119.658   6.937  73.800  1.00  0.00           C
ATOM   8133  C27 POPEh 283     120.058   5.857  72.781  1.00  0.00           C
ATOM   8136  C28 POPEh 283     118.837   5.227  72.090  1.00  0.00           C
ATOM   8139  C29 POPEh 283     119.228   4.277  70.991  1.00  0.00           C
ATOM   8141 0C21 POPEh 283     119.518   4.607  69.721  1.00  0.00           C
ATOM   8143 1C21 POPEh 283     119.596   5.997  69.150  1.00  0.00           C
ATOM   8146 2C21 POPEh 283     120.898   6.117  68.330  1.00  0.00           C
ATOM   8149 3C21 POPEh 283     121.117   7.497  67.690  1.00  0.00           C
ATOM   8152 4C21 POPEh 283     122.516   7.647  67.080  1.00  0.00           C
ATOM   8155 5C21 POPEh 283     122.857   6.657  65.951  1.00  0.00           C
ATOM   8158 6C21 POPEh 283     123.657   5.437  66.421  1.00  0.00           C
ATOM   8161 7C21 POPEh 283     124.358   4.707  65.260  1.00  0.00           C
ATOM   8164 8C21 POPEh 283     124.988   3.377  65.650  1.00  0.00           C
ATOM   8168  C33 POPEh 283     116.747  13.547  77.540  1.00  0.00           C
ATOM   8171  C34 POPEh 283     116.667  13.807  76.021  1.00  0.00           C
ATOM   8174  C35 POPEh 283     115.998  12.667  75.230  1.00  0.00           C
ATOM   8177  C36 POPEh 283     115.478  13.097  73.850  1.00  0.00           C
ATOM   8180  C37 POPEh 283     114.158  13.867  73.951  1.00  0.00           C
ATOM   8183  C38 POPEh 283     113.697  14.467  72.620  1.00  0.00           C
ATOM   8186  C39 POPEh 283     112.428  15.317  72.790  1.00  0.00           C
ATOM   8189 0C31 POPEh 283     112.087  16.147  71.540  1.00  0.00           C
ATOM   8192 1C31 POPEh 283     110.917  17.117  71.781  1.00  0.00           C
ATOM   8195 2C31 POPEh 283     110.706  18.087  70.610  1.00  0.00           C
ATOM   8198 3C31 POPEh 283     110.198  17.397  69.340  1.00  0.00           C
ATOM   8201 4C31 POPEh 283     110.147  18.327  68.120  1.00  0.00           C
ATOM   8204 5C31 POPEh 283     109.577  17.607  66.891  1.00  0.00           C
ATOM   8207 6C31 POPEh 283     109.697  18.407  65.590  1.00  0.00           C
ATOM   8211  NH3 POPEi 284     108.897   0.792  40.821  1.00  0.00           N
ATOM   8215  C12 POPEi 284     110.247   0.902  40.201  1.00  0.00           C
ATOM   8218  C11 POPEi 284     110.497   2.277  39.541  1.00  0.00           C
ATOM   8221  P   POPEi 284     108.878   4.257  40.181  1.00  0.00           P
ATOM   8222  O13 POPEi 284     109.088   5.697  40.471  1.00  0.00           O
ATOM   8223  O14 POPEi 284     108.377   3.967  38.830  1.00  0.00           O
ATOM   8224  O11 POPEi 284     107.948   3.617  41.300  1.00  0.00           O
ATOM   8225  O12 POPEi 284     110.207   3.427  40.380  1.00  0.00           O
ATOM   8226  C1  POPEi 284     108.157   4.047  42.650  1.00  0.00           C
ATOM   8229  C2  POPEi 284     106.998   4.937  43.171  1.00  0.00           C
ATOM   8231  O21 POPEi 284     107.307   5.147  44.550  1.00  0.00           O
ATOM   8232  C21 POPEi 284     106.758   6.177  45.160  1.00  0.00           C
ATOM   8233  O22 POPEi 284     105.608   6.237  45.550  1.00  0.00           O
ATOM   8234  C22 POPEi 284     107.838   7.237  45.331  1.00  0.00           C
ATOM   8237  C3  POPEi 284     105.618   4.247  42.920  1.00  0.00           C
ATOM   8240  O31 POPEi 284     104.478   5.007  43.350  1.00  0.00           O
ATOM   8241  C31 POPEi 284     103.297   4.377  43.381  1.00  0.00           C
ATOM   8242  O32 POPEi 284     103.038   3.287  42.910  1.00  0.00           O
ATOM   8243  C32 POPEi 284     102.348   5.227  44.221  1.00  0.00           C
ATOM   8246  C23 POPEi 284     107.418   8.467  46.171  1.00  0.00           C
ATOM   8249  C24 POPEi 284     107.677   8.287  47.670  1.00  0.00           C
ATOM   8252  C25 POPEi 284     106.397   8.157  48.510  1.00  0.00           C
ATOM   8255  C26 POPEi 284     106.717   7.977  50.000  1.00  0.00           C
ATOM   8258  C27 POPEi 284     107.087   6.527  50.360  1.00  0.00           C
ATOM   8261  C28 POPEi 284     107.497   6.337  51.831  1.00  0.00           C
ATOM   8264  C29 POPEi 284     108.787   7.017  52.190  1.00  0.00           C
ATOM   8266 0C21 POPEi 284     109.368   6.987  53.410  1.00  0.00           C
ATOM   8268 1C21 POPEi 284     108.808   6.287  54.631  1.00  0.00           C
ATOM   8271 2C21 POPEi 284     108.647   7.227  55.830  1.00  0.00           C
ATOM   8274 3C21 POPEi 284     107.596   8.337  55.611  1.00  0.00           C
ATOM   8277 4C21 POPEi 284     107.587   9.387  56.730  1.00  0.00           C
ATOM   8280 5C21 POPEi 284     107.158   8.857  58.111  1.00  0.00           C
ATOM   8283 6C21 POPEi 284     105.697   8.387  58.200  1.00  0.00           C
ATOM   8286 7C21 POPEi 284     105.287   8.067  59.640  1.00  0.00           C
ATOM   8289 8C21 POPEi 284     103.808   7.737  59.800  1.00  0.00           C
ATOM   8293  C33 POPEi 284     101.907   4.447  45.480  1.00  0.00           C
ATOM   8296  C34 POPEi 284     101.387   5.317  46.651  1.00  0.00           C
ATOM   8299  C35 POPEi 284     102.397   6.327  47.211  1.00  0.00           C
ATOM   8302  C36 POPEi 284     102.327   6.437  48.741  1.00  0.00           C
ATOM   8305  C37 POPEi 284     102.656   7.847  49.250  1.00  0.00           C
ATOM   8308  C38 POPEi 284     103.078   7.887  50.730  1.00  0.00           C
ATOM   8311  C39 POPEi 284     101.987   7.477  51.730  1.00  0.00           C
ATOM   8314 0C31 POPEi 284     102.467   7.677  53.181  1.00  0.00           C
ATOM   8317 1C31 POPEi 284     101.507   7.157  54.250  1.00  0.00           C
ATOM   8320 2C31 POPEi 284     102.077   7.337  55.671  1.00  0.00           C
ATOM   8323 3C31 POPEi 284     101.278   6.577  56.740  1.00  0.00           C
ATOM   8326 4C31 POPEi 284      99.997   7.307  57.181  1.00  0.00           C
ATOM   8329 5C31 POPEi 284      99.277   6.597  58.330  1.00  0.00           C
ATOM   8332 6C31 POPEi 284      98.127   7.417  58.910  1.00  0.00           C
ATOM   8336  NH3 POPEj 285      50.378  -6.328  44.250  1.00  0.00           N
ATOM   8340  C12 POPEj 285      50.847  -4.978  43.780  1.00  0.00           C
ATOM   8343  C11 POPEj 285      51.238  -4.079  44.971  1.00  0.00           C
ATOM   8346  P   POPEj 285      50.957  -1.659  43.920  1.00  0.00           P
ATOM   8347  O13 POPEj 285      51.528  -0.369  44.381  1.00  0.00           O
ATOM   8348  O14 POPEj 285      50.858  -1.869  42.451  1.00  0.00           O
ATOM   8349  O11 POPEj 285      49.538  -1.909  44.580  1.00  0.00           O
ATOM   8350  O12 POPEj 285      51.787  -2.829  44.550  1.00  0.00           O
ATOM   8351  C1  POPEj 285      49.058  -1.099  45.671  1.00  0.00           C
ATOM   8354  C2  POPEj 285      49.527  -1.568  47.100  1.00  0.00           C
ATOM   8356  O21 POPEj 285      48.628  -1.078  48.111  1.00  0.00           O
ATOM   8357  C21 POPEj 285      48.687   0.221  48.350  1.00  0.00           C
ATOM   8358  O22 POPEj 285      49.258   1.042  47.650  1.00  0.00           O
ATOM   8359  C22 POPEj 285      47.997   0.552  49.681  1.00  0.00           C
ATOM   8362  C3  POPEj 285      51.047  -1.298  47.431  1.00  0.00           C
ATOM   8365  O31 POPEj 285      51.397  -1.388  48.830  1.00  0.00           O
ATOM   8366  C31 POPEj 285      51.458  -2.618  49.351  1.00  0.00           C
ATOM   8367  O32 POPEj 285      51.027  -3.618  48.791  1.00  0.00           O
ATOM   8368  C32 POPEj 285      52.127  -2.578  50.730  1.00  0.00           C
ATOM   8371  C23 POPEj 285      48.998   1.191  50.681  1.00  0.00           C
ATOM   8374  C24 POPEj 285      48.358   1.601  52.010  1.00  0.00           C
ATOM   8377  C25 POPEj 285      48.097   0.412  52.941  1.00  0.00           C
ATOM   8380  C26 POPEj 285      47.498   0.792  54.311  1.00  0.00           C
ATOM   8383  C27 POPEj 285      48.438   1.632  55.181  1.00  0.00           C
ATOM   8386  C28 POPEj 285      47.967   1.732  56.651  1.00  0.00           C
ATOM   8389  C29 POPEj 285      48.978   2.436  57.521  1.00  0.00           C
ATOM   8391 0C21 POPEj 285      48.917   3.707  57.951  1.00  0.00           C
ATOM   8393 1C21 POPEj 285      47.827   4.717  57.691  1.00  0.00           C
ATOM   8396 2C21 POPEj 285      47.857   5.846  58.731  1.00  0.00           C
ATOM   8399 3C21 POPEj 285      46.768   6.907  58.521  1.00  0.00           C
ATOM   8402 4C21 POPEj 285      46.717   7.907  59.681  1.00  0.00           C
ATOM   8405 5C21 POPEj 285      45.697   9.036  59.480  1.00  0.00           C
ATOM   8408 6C21 POPEj 285      45.438   9.866  60.750  1.00  0.00           C
ATOM   8411 7C21 POPEj 285      44.678  11.167  60.451  1.00  0.00           C
ATOM   8414 8C21 POPEj 285      44.268  11.926  61.711  1.00  0.00           C
ATOM   8418  C33 POPEj 285      51.308  -3.268  51.861  1.00  0.00           C
ATOM   8421  C34 POPEj 285      52.167  -3.989  52.910  1.00  0.00           C
ATOM   8424  C35 POPEj 285      53.197  -3.138  53.671  1.00  0.00           C
ATOM   8427  C36 POPEj 285      52.658  -1.918  54.440  1.00  0.00           C
ATOM   8430  C37 POPEj 285      53.787  -1.199  55.210  1.00  0.00           C
ATOM   8433  C38 POPEj 285      53.447   0.232  55.631  1.00  0.00           C
ATOM   8436  C39 POPEj 285      54.678   1.072  56.021  1.00  0.00           C
ATOM   8439 0C31 POPEj 285      55.327   0.652  57.351  1.00  0.00           C
ATOM   8442 1C31 POPEj 285      56.528   1.541  57.720  1.00  0.00           C
ATOM   8445 2C31 POPEj 285      56.847   1.492  59.221  1.00  0.00           C
ATOM   8448 3C31 POPEj 285      58.148   2.217  59.601  1.00  0.00           C
ATOM   8451 4C31 POPEj 285      58.237   2.487  61.111  1.00  0.00           C
ATOM   8454 5C31 POPEj 285      59.597   3.036  61.550  1.00  0.00           C
ATOM   8457 6C31 POPEj 285      59.608   3.507  63.000  1.00  0.00           C
ATOM   8461  NH3 POPEk 286      89.807 106.878  88.211  1.00  0.00           N
ATOM   8465  C12 POPEk 286      89.088 105.588  87.880  1.00  0.00           C
ATOM   8468  C11 POPEk 286      89.928 104.326  88.171  1.00  0.00           C
ATOM   8471  P   POPEk 286      88.327 102.307  87.381  1.00  0.00           P
ATOM   8472  O13 POPEk 286      87.628 101.236  88.111  1.00  0.00           O
ATOM   8473  O14 POPEk 286      87.477 103.176  86.521  1.00  0.00           O
ATOM   8474  O11 POPEk 286      89.456 101.628  86.511  1.00  0.00           O
ATOM   8475  O12 POPEk 286      89.077 103.207  88.421  1.00  0.00           O
ATOM   8476  C1  POPEk 286      90.067 102.206  85.350  1.00  0.00           C
ATOM   8479  C2  POPEk 286      89.518 101.567  84.030  1.00  0.00           C
ATOM   8481  O21 POPEk 286      90.016 102.316  82.891  1.00  0.00           O
ATOM   8482  C21 POPEk 286      90.508 101.527  81.921  1.00  0.00           C
ATOM   8483  O22 POPEk 286      90.408 100.306  81.921  1.00  0.00           O
ATOM   8484  C22 POPEk 286      91.287 102.327  80.870  1.00  0.00           C
ATOM   8487  C3  POPEk 286      87.957 101.467  84.030  1.00  0.00           C
ATOM   8490  O31 POPEk 286      87.388 101.096  82.761  1.00  0.00           O
ATOM   8491  C31 POPEk 286      86.038 101.057  82.831  1.00  0.00           C
ATOM   8492  O32 POPEk 286      85.397 101.297  83.840  1.00  0.00           O
ATOM   8493  C32 POPEk 286      85.467 100.786  81.451  1.00  0.00           C
ATOM   8496  C23 POPEk 286      91.747 101.407  79.710  1.00  0.00           C
ATOM   8499  C24 POPEk 286      92.917 101.878  78.840  1.00  0.00           C
ATOM   8502  C25 POPEk 286      92.978 101.007  77.571  1.00  0.00           C
ATOM   8505  C26 POPEk 286      94.368 100.777  76.951  1.00  0.00           C
ATOM   8508  C27 POPEk 286      94.266  99.857  75.721  1.00  0.00           C
ATOM   8511  C28 POPEk 286      95.578  99.688  74.921  1.00  0.00           C
ATOM   8514  C29 POPEk 286      95.308  99.307  73.480  1.00  0.00           C
ATOM   8516 0C21 POPEk 286      95.597  98.158  72.851  1.00  0.00           C
ATOM   8518 1C21 POPEk 286      96.266  96.926  73.430  1.00  0.00           C
ATOM   8521 2C21 POPEk 286      96.126  95.686  72.521  1.00  0.00           C
ATOM   8524 3C21 POPEk 286      96.858  95.786  71.171  1.00  0.00           C
ATOM   8527 4C21 POPEk 286      96.737  94.536  70.281  1.00  0.00           C
ATOM   8530 5C21 POPEk 286      97.227  93.237  70.951  1.00  0.00           C
ATOM   8533 6C21 POPEk 286      97.307  92.036  70.001  1.00  0.00           C
ATOM   8536 7C21 POPEk 286      98.498  92.106  69.040  1.00  0.00           C
ATOM   8539 8C21 POPEk 286      98.668  90.877  68.141  1.00  0.00           C
ATOM   8543  C33 POPEk 286      85.548  99.307  81.010  1.00  0.00           C
ATOM   8546  C34 POPEk 286      84.368  98.447  81.501  1.00  0.00           C
ATOM   8549  C35 POPEk 286      83.038  98.808  80.830  1.00  0.00           C
ATOM   8552  C36 POPEk 286      81.868  97.896  81.220  1.00  0.00           C
ATOM   8555  C37 POPEk 286      80.637  98.247  80.360  1.00  0.00           C
ATOM   8558  C38 POPEk 286      79.337  97.626  80.881  1.00  0.00           C
ATOM   8561  C39 POPEk 286      79.316  96.096  80.870  1.00  0.00           C
ATOM   8564 0C31 POPEk 286      79.228  95.497  79.461  1.00  0.00           C
ATOM   8567 1C31 POPEk 286      78.566  94.117  79.461  1.00  0.00           C
ATOM   8570 2C31 POPEk 286      78.197  93.617  78.050  1.00  0.00           C
ATOM   8573 3C31 POPEk 286      76.728  93.186  77.951  1.00  0.00           C
ATOM   8576 4C31 POPEk 286      76.327  92.647  76.571  1.00  0.00           C
ATOM   8579 5C31 POPEk 286      74.838  92.246  76.531  1.00  0.00           C
ATOM   8582 6C31 POPEk 286      74.316  91.838  75.160  1.00  0.00           C
ATOM   8586  NH3 POPEl 287      33.718  60.217  48.531  1.00  0.00           N
ATOM   8590  C12 POPEl 287      35.097  59.827  49.011  1.00  0.00           C
ATOM   8593  C11 POPEl 287      36.088  59.767  47.831  1.00  0.00           C
ATOM   8596  P   POPEl 287      38.617  59.627  47.290  1.00  0.00           P
ATOM   8597  O13 POPEl 287      38.778  58.157  47.300  1.00  0.00           O
ATOM   8598  O14 POPEl 287      38.347  60.247  45.970  1.00  0.00           O
ATOM   8599  O11 POPEl 287      39.897  60.327  47.941  1.00  0.00           O
ATOM   8600  O12 POPEl 287      37.428  59.977  48.280  1.00  0.00           O
ATOM   8601  C1  POPEl 287      39.757  61.227  49.051  1.00  0.00           C
ATOM   8604  C2  POPEl 287      40.097  60.548  50.410  1.00  0.00           C
ATOM   8606  O21 POPEl 287      39.527  61.317  51.481  1.00  0.00           O
ATOM   8607  C21 POPEl 287      38.387  60.837  51.971  1.00  0.00           C
ATOM   8608  O22 POPEl 287      37.827  59.827  51.610  1.00  0.00           O
ATOM   8609  C22 POPEl 287      37.827  61.857  52.971  1.00  0.00           C
ATOM   8612  C3  POPEl 287      41.618  60.457  50.651  1.00  0.00           C
ATOM   8615  O31 POPEl 287      41.938  59.757  51.870  1.00  0.00           O
ATOM   8616  C31 POPEl 287      42.477  60.467  52.871  1.00  0.00           C
ATOM   8617  O32 POPEl 287      42.588  61.667  52.910  1.00  0.00           O
ATOM   8618  C32 POPEl 287      43.127  59.447  53.820  1.00  0.00           C
ATOM   8621  C23 POPEl 287      37.577  61.287  54.390  1.00  0.00           C
ATOM   8624  C24 POPEl 287      37.217  62.417  55.360  1.00  0.00           C
ATOM   8627  C25 POPEl 287      37.108  62.027  56.840  1.00  0.00           C
ATOM   8630  C26 POPEl 287      37.597  63.157  57.761  1.00  0.00           C
ATOM   8633  C27 POPEl 287      36.987  63.147  59.170  1.00  0.00           C
ATOM   8636  C28 POPEl 287      37.737  64.037  60.191  1.00  0.00           C
ATOM   8639  C29 POPEl 287      37.798  65.507  59.840  1.00  0.00           C
ATOM   8641 0C21 POPEl 287      37.808  66.537  60.711  1.00  0.00           C
ATOM   8643 1C21 POPEl 287      37.857  66.447  62.221  1.00  0.00           C
ATOM   8646 2C21 POPEl 287      38.698  67.607  62.800  1.00  0.00           C
ATOM   8649 3C21 POPEl 287      39.028  67.478  64.300  1.00  0.00           C
ATOM   8652 4C21 POPEl 287      40.088  68.507  64.730  1.00  0.00           C
ATOM   8655 5C21 POPEl 287      40.637  68.317  66.150  1.00  0.00           C
ATOM   8658 6C21 POPEl 287      39.918  69.146  67.230  1.00  0.00           C
ATOM   8661 7C21 POPEl 287      40.357  68.737  68.641  1.00  0.00           C
ATOM   8664 8C21 POPEl 287      39.608  69.467  69.751  1.00  0.00           C
ATOM   8668  C33 POPEl 287      43.067  59.777  55.331  1.00  0.00           C
ATOM   8671  C34 POPEl 287      43.538  58.537  56.120  1.00  0.00           C
ATOM   8674  C35 POPEl 287      43.317  58.628  57.631  1.00  0.00           C
ATOM   8677  C36 POPEl 287      44.328  59.527  58.351  1.00  0.00           C
ATOM   8680  C37 POPEl 287      43.668  60.368  59.450  1.00  0.00           C
ATOM   8683  C38 POPEl 287      42.798  61.497  58.860  1.00  0.00           C
ATOM   8686  C39 POPEl 287      41.378  61.517  59.431  1.00  0.00           C
ATOM   8689 0C31 POPEl 287      41.316  62.037  60.870  1.00  0.00           C
ATOM   8692 1C31 POPEl 287      40.107  61.478  61.600  1.00  0.00           C
ATOM   8695 2C31 POPEl 287      39.697  62.318  62.811  1.00  0.00           C
ATOM   8698 3C31 POPEl 287      38.468  61.717  63.500  1.00  0.00           C
ATOM   8701 4C31 POPEl 287      37.778  62.667  64.471  1.00  0.00           C
ATOM   8704 5C31 POPEl 287      36.577  61.987  65.141  1.00  0.00           C
ATOM   8707 6C31 POPEl 287      35.798  62.927  66.061  1.00  0.00           C
ATOM   8711  NH3 POPEm 288      64.688  97.337  89.351  1.00  0.00           N
ATOM   8715  C12 POPEm 288      63.857  98.477  89.851  1.00  0.00           C
ATOM   8718  C11 POPEm 288      62.397  98.057  89.720  1.00  0.00           C
ATOM   8721  P   POPEm 288      59.988  98.867  89.921  1.00  0.00           P
ATOM   8722  O13 POPEm 288      59.557  97.657  90.650  1.00  0.00           O
ATOM   8723  O14 POPEm 288      59.258 100.117  90.230  1.00  0.00           O
ATOM   8724  O11 POPEm 288      59.867  98.577  88.381  1.00  0.00           O
ATOM   8725  O12 POPEm 288      61.537  99.107  90.150  1.00  0.00           O
ATOM   8726  C1  POPEm 288      58.547  98.456  87.850  1.00  0.00           C
ATOM   8729  C2  POPEm 288      58.527  97.447  86.660  1.00  0.00           C
ATOM   8731  O21 POPEm 288      58.638  98.088  85.370  1.00  0.00           O
ATOM   8732  C21 POPEm 288      57.636  98.876  84.981  1.00  0.00           C
ATOM   8733  O22 POPEm 288      56.777  99.357  85.700  1.00  0.00           O
ATOM   8734  C22 POPEm 288      57.678  99.077  83.461  1.00  0.00           C
ATOM   8737  C3  POPEm 288      57.306  96.486  86.760  1.00  0.00           C
ATOM   8740  O31 POPEm 288      57.038  95.826  85.510  1.00  0.00           O
ATOM   8741  C31 POPEm 288      57.428  94.587  85.380  1.00  0.00           C
ATOM   8742  O32 POPEm 288      57.967  93.887  86.231  1.00  0.00           O
ATOM   8743  C32 POPEm 288      57.158  94.117  83.951  1.00  0.00           C
ATOM   8746  C23 POPEm 288      56.248  99.228  82.880  1.00  0.00           C
ATOM   8749  C24 POPEm 288      56.187  99.286  81.350  1.00  0.00           C
ATOM   8752  C25 POPEm 288      54.736  99.228  80.830  1.00  0.00           C
ATOM   8755  C26 POPEm 288      54.627  99.167  79.300  1.00  0.00           C
ATOM   8758  C27 POPEm 288      53.188  98.887  78.811  1.00  0.00           C
ATOM   8761  C28 POPEm 288      52.967  99.117  77.291  1.00  0.00           C
ATOM   8764  C29 POPEm 288      53.808  98.216  76.410  1.00  0.00           C
ATOM   8766 0C21 POPEm 288      53.408  97.517  75.330  1.00  0.00           C
ATOM   8768 1C21 POPEm 288      52.027  97.447  74.741  1.00  0.00           C
ATOM   8771 2C21 POPEm 288      51.857  96.188  73.860  1.00  0.00           C
ATOM   8774 3C21 POPEm 288      50.548  96.157  73.061  1.00  0.00           C
ATOM   8777 4C21 POPEm 288      50.487  95.007  72.050  1.00  0.00           C
ATOM   8780 5C21 POPEm 288      50.257  93.617  72.671  1.00  0.00           C
ATOM   8783 6C21 POPEm 288      48.778  93.277  72.851  1.00  0.00           C
ATOM   8786 7C21 POPEm 288      48.538  91.896  73.480  1.00  0.00           C
ATOM   8789 8C21 POPEm 288      47.057  91.577  73.690  1.00  0.00           C
ATOM   8793  C33 POPEm 288      57.288  95.236  82.891  1.00  0.00           C
ATOM   8796  C34 POPEm 288      57.288  94.667  81.470  1.00  0.00           C
ATOM   8799  C35 POPEm 288      57.277  95.747  80.380  1.00  0.00           C
ATOM   8802  C36 POPEm 288      57.418  95.166  78.970  1.00  0.00           C
ATOM   8805  C37 POPEm 288      57.488  96.257  77.891  1.00  0.00           C
ATOM   8808  C38 POPEm 288      57.708  95.686  76.490  1.00  0.00           C
ATOM   8811  C39 POPEm 288      56.467  94.986  75.930  1.00  0.00           C
ATOM   8814 0C31 POPEm 288      56.707  94.366  74.550  1.00  0.00           C
ATOM   8817 1C31 POPEm 288      55.417  93.876  73.881  1.00  0.00           C
ATOM   8820 2C31 POPEm 288      55.648  92.997  72.641  1.00  0.00           C
ATOM   8823 3C31 POPEm 288      56.498  93.636  71.531  1.00  0.00           C
ATOM   8826 4C31 POPEm 288      57.987  93.268  71.601  1.00  0.00           C
ATOM   8829 5C31 POPEm 288      58.778  93.767  70.391  1.00  0.00           C
ATOM   8832 6C31 POPEm 288      60.208  93.228  70.311  1.00  0.00           C
ATOM   8836  NH3 POPEn 289      21.167  29.687  46.791  1.00  0.00           N
ATOM   8840  C12 POPEn 289      21.847  30.207  45.561  1.00  0.00           C
ATOM   8843  C11 POPEn 289      21.757  31.737  45.531  1.00  0.00           C
ATOM   8846  P   POPEn 289      19.538  32.537  44.370  1.00  0.00           P
ATOM   8847  O13 POPEn 289      19.608  34.007  44.151  1.00  0.00           O
ATOM   8848  O14 POPEn 289      19.898  31.667  43.241  1.00  0.00           O
ATOM   8849  O11 POPEn 289      18.077  32.127  44.811  1.00  0.00           O
ATOM   8850  O12 POPEn 289      20.387  32.167  45.640  1.00  0.00           O
ATOM   8851  C1  POPEn 289      17.288  32.938  45.671  1.00  0.00           C
ATOM   8854  C2  POPEn 289      16.647  32.067  46.770  1.00  0.00           C
ATOM   8856  O21 POPEn 289      17.677  31.477  47.580  1.00  0.00           O
ATOM   8857  C21 POPEn 289      18.458  32.228  48.361  1.00  0.00           C
ATOM   8858  O22 POPEn 289      19.587  31.877  48.671  1.00  0.00           O
ATOM   8859  C22 POPEn 289      17.738  33.407  49.021  1.00  0.00           C
ATOM   8862  C3  POPEn 289      15.798  30.907  46.201  1.00  0.00           C
ATOM   8865  O31 POPEn 289      14.988  30.347  47.250  1.00  0.00           O
ATOM   8866  C31 POPEn 289      14.988  29.027  47.381  1.00  0.00           C
ATOM   8867  O32 POPEn 289      15.498  28.237  46.610  1.00  0.00           O
ATOM   8868  C32 POPEn 289      14.288  28.637  48.690  1.00  0.00           C
ATOM   8871  C23 POPEn 289      18.228  33.688  50.461  1.00  0.00           C
ATOM   8874  C24 POPEn 289      17.178  34.447  51.291  1.00  0.00           C
ATOM   8877  C25 POPEn 289      17.757  35.047  52.570  1.00  0.00           C
ATOM   8880  C26 POPEn 289      16.778  35.807  53.491  1.00  0.00           C
ATOM   8883  C27 POPEn 289      17.507  36.618  54.580  1.00  0.00           C
ATOM   8886  C28 POPEn 289      16.597  37.047  55.760  1.00  0.00           C
ATOM   8889  C29 POPEn 289      17.398  37.307  57.021  1.00  0.00           C
ATOM   8891 0C21 POPEn 289      17.288  38.357  57.860  1.00  0.00           C
ATOM   8893 1C21 POPEn 289      16.308  39.497  57.771  1.00  0.00           C
ATOM   8896 2C21 POPEn 289      15.988  40.097  59.160  1.00  0.00           C
ATOM   8899 3C21 POPEn 289      14.928  41.208  59.110  1.00  0.00           C
ATOM   8902 4C21 POPEn 289      14.637  41.847  60.471  1.00  0.00           C
ATOM   8905 5C21 POPEn 289      13.758  43.107  60.381  1.00  0.00           C
ATOM   8908 6C21 POPEn 289      12.378  42.877  59.771  1.00  0.00           C
ATOM   8911 7C21 POPEn 289      11.528  44.158  59.721  1.00  0.00           C
ATOM   8914 8C21 POPEn 289      10.128  43.958  59.141  1.00  0.00           C
ATOM   8918  C33 POPEn 289      12.898  27.997  48.470  1.00  0.00           C
ATOM   8921  C34 POPEn 289      12.318  27.337  49.720  1.00  0.00           C
ATOM   8924  C35 POPEn 289      11.008  26.617  49.370  1.00  0.00           C
ATOM   8927  C36 POPEn 289      10.338  25.817  50.491  1.00  0.00           C
ATOM   8930  C37 POPEn 289       9.047  25.187  49.951  1.00  0.00           C
ATOM   8933  C38 POPEn 289       8.138  24.547  51.000  1.00  0.00           C
ATOM   8936  C39 POPEn 289       8.748  23.327  51.700  1.00  0.00           C
ATOM   8939 0C31 POPEn 289       7.678  22.477  52.390  1.00  0.00           C
ATOM   8942 1C31 POPEn 289       8.267  21.237  53.070  1.00  0.00           C
ATOM   8945 2C31 POPEn 289       7.218  20.327  53.741  1.00  0.00           C
ATOM   8948 3C31 POPEn 289       6.278  19.667  52.720  1.00  0.00           C
ATOM   8951 4C31 POPEn 289       5.188  18.767  53.311  1.00  0.00           C
ATOM   8954 5C31 POPEn 289       4.458  18.027  52.190  1.00  0.00           C
ATOM   8957 6C31 POPEn 289       3.128  17.367  52.550  1.00  0.00           C
ATOM   8961  NH3 POPEo 290      37.158  24.697  43.741  1.00  0.00           N
ATOM   8965  C12 POPEo 290      38.297  24.217  42.891  1.00  0.00           C
ATOM   8968  C11 POPEo 290      38.598  22.787  43.321  1.00  0.00           C
ATOM   8971  P   POPEo 290      40.257  20.847  43.041  1.00  0.00           P
ATOM   8972  O13 POPEo 290      40.287  19.877  41.921  1.00  0.00           O
ATOM   8973  O14 POPEo 290      41.467  21.117  43.840  1.00  0.00           O
ATOM   8974  O11 POPEo 290      39.137  20.377  44.051  1.00  0.00           O
ATOM   8975  O12 POPEo 290      39.658  22.237  42.541  1.00  0.00           O
ATOM   8976  C1  POPEo 290      39.417  19.937  45.380  1.00  0.00           C
ATOM   8979  C2  POPEo 290      38.587  20.787  46.370  1.00  0.00           C
ATOM   8981  O21 POPEo 290      39.427  21.317  47.410  1.00  0.00           O
ATOM   8982  C21 POPEo 290      39.457  22.627  47.590  1.00  0.00           C
ATOM   8983  O22 POPEo 290      39.067  23.457  46.791  1.00  0.00           O
ATOM   8984  C22 POPEo 290      40.007  22.907  48.981  1.00  0.00           C
ATOM   8987  C3  POPEo 290      37.437  19.987  47.010  1.00  0.00           C
ATOM   8990  O31 POPEo 290      36.358  20.897  47.281  1.00  0.00           O
ATOM   8991  C31 POPEo 290      36.298  21.417  48.491  1.00  0.00           C
ATOM   8992  O32 POPEo 290      36.878  20.997  49.480  1.00  0.00           O
ATOM   8993  C32 POPEo 290      35.467  22.697  48.381  1.00  0.00           C
ATOM   8996  C23 POPEo 290      40.268  24.387  49.340  1.00  0.00           C
ATOM   8999  C24 POPEo 290      40.557  24.477  50.850  1.00  0.00           C
ATOM   9002  C25 POPEo 290      41.807  25.287  51.230  1.00  0.00           C
ATOM   9005  C26 POPEo 290      41.947  25.307  52.761  1.00  0.00           C
ATOM   9008  C27 POPEo 290      43.018  26.257  53.311  1.00  0.00           C
ATOM   9011  C28 POPEo 290      42.878  26.477  54.830  1.00  0.00           C
ATOM   9014  C29 POPEo 290      43.037  25.217  55.640  1.00  0.00           C
ATOM   9016 0C21 POPEo 290      43.608  25.087  56.851  1.00  0.00           C
ATOM   9018 1C21 POPEo 290      44.237  26.177  57.691  1.00  0.00           C
ATOM   9021 2C21 POPEo 290      43.527  26.337  59.061  1.00  0.00           C
ATOM   9024 3C21 POPEo 290      44.417  27.067  60.070  1.00  0.00           C
ATOM   9027 4C21 POPEo 290      43.738  27.307  61.431  1.00  0.00           C
ATOM   9030 5C21 POPEo 290      42.708  28.437  61.410  1.00  0.00           C
ATOM   9033 6C21 POPEo 290      42.207  28.767  62.821  1.00  0.00           C
ATOM   9036 7C21 POPEo 290      40.968  29.667  62.840  1.00  0.00           C
ATOM   9039 8C21 POPEo 290      40.548  30.077  64.250  1.00  0.00           C
ATOM   9043  C33 POPEo 290      34.948  23.237  49.730  1.00  0.00           C
ATOM   9046  C34 POPEo 290      36.048  23.817  50.620  1.00  0.00           C
ATOM   9049  C35 POPEo 290      35.498  24.447  51.901  1.00  0.00           C
ATOM   9052  C36 POPEo 290      36.548  24.517  53.011  1.00  0.00           C
ATOM   9055  C37 POPEo 290      36.107  25.397  54.180  1.00  0.00           C
ATOM   9058  C38 POPEo 290      37.167  25.457  55.280  1.00  0.00           C
ATOM   9061  C39 POPEo 290      36.816  26.457  56.390  1.00  0.00           C
ATOM   9064 0C31 POPEo 290      37.927  26.547  57.451  1.00  0.00           C
ATOM   9067 1C31 POPEo 290      37.698  27.667  58.471  1.00  0.00           C
ATOM   9070 2C31 POPEo 290      38.886  27.847  59.431  1.00  0.00           C
ATOM   9073 3C31 POPEo 290      39.028  26.727  60.480  1.00  0.00           C
ATOM   9076 4C31 POPEo 290      37.957  26.767  61.571  1.00  0.00           C
ATOM   9079 5C31 POPEo 290      38.177  25.688  62.640  1.00  0.00           C
ATOM   9082 6C31 POPEo 290      37.097  25.657  63.720  1.00  0.00           C
ATOM   9086  NH3 POPEp 291     116.327 103.678  44.800  1.00  0.00           N
ATOM   9090  C12 POPEp 291     115.637 103.607  46.140  1.00  0.00           C
ATOM   9093  C11 POPEp 291     114.298 102.827  46.080  1.00  0.00           C
ATOM   9096  P   POPEp 291     112.547 104.177  44.720  1.00  0.00           P
ATOM   9097  O13 POPEp 291     113.237 105.417  45.131  1.00  0.00           O
ATOM   9098  O14 POPEp 291     111.807 104.137  43.431  1.00  0.00           O
ATOM   9099  O11 POPEp 291     111.467 103.787  45.800  1.00  0.00           O
ATOM   9100  O12 POPEp 291     113.577 102.988  44.840  1.00  0.00           O
ATOM   9101  C1  POPEp 291     111.138 104.627  46.910  1.00  0.00           C
ATOM   9104  C2  POPEp 291     110.096 103.927  47.831  1.00  0.00           C
ATOM   9106  O21 POPEp 291     109.907 104.606  49.100  1.00  0.00           O
ATOM   9107  C21 POPEp 291     110.868 104.487  50.010  1.00  0.00           C
ATOM   9108  O22 POPEp 291     111.998 104.098  49.811  1.00  0.00           O
ATOM   9109  C22 POPEp 291     110.287 104.897  51.370  1.00  0.00           C
ATOM   9112  C3  POPEp 291     110.417 102.397  47.991  1.00  0.00           C
ATOM   9115  O31 POPEp 291     109.518 101.768  48.940  1.00  0.00           O
ATOM   9116  C31 POPEp 291     110.107 100.956  49.820  1.00  0.00           C
ATOM   9117  O32 POPEp 291     111.297 100.747  49.901  1.00  0.00           O
ATOM   9118  C32 POPEp 291     109.037 100.257  50.660  1.00  0.00           C
ATOM   9121  C23 POPEp 291     111.157 104.478  52.580  1.00  0.00           C
ATOM   9124  C24 POPEp 291     110.627 105.077  53.890  1.00  0.00           C
ATOM   9127  C25 POPEp 291     111.647 105.007  55.050  1.00  0.00           C
ATOM   9130  C26 POPEp 291     111.788 103.647  55.750  1.00  0.00           C
ATOM   9133  C27 POPEp 291     112.927 103.706  56.781  1.00  0.00           C
ATOM   9136  C28 POPEp 291     113.088 102.486  57.710  1.00  0.00           C
ATOM   9139  C29 POPEp 291     114.316 102.647  58.561  1.00  0.00           C
ATOM   9141 0C21 POPEp 291     114.478 102.428  59.881  1.00  0.00           C
ATOM   9143 1C21 POPEp 291     113.467 101.857  60.851  1.00  0.00           C
ATOM   9146 2C21 POPEp 291     114.188 101.007  61.921  1.00  0.00           C
ATOM   9149 3C21 POPEp 291     113.237 100.406  62.971  1.00  0.00           C
ATOM   9152 4C21 POPEp 291     113.897  99.326  63.850  1.00  0.00           C
ATOM   9155 5C21 POPEp 291     114.967  99.867  64.820  1.00  0.00           C
ATOM   9158 6C21 POPEp 291     115.557  98.757  65.711  1.00  0.00           C
ATOM   9161 7C21 POPEp 291     116.477  99.296  66.820  1.00  0.00           C
ATOM   9164 8C21 POPEp 291     117.087  98.228  67.711  1.00  0.00           C
ATOM   9168  C33 POPEp 291     108.867 100.877  52.061  1.00  0.00           C
ATOM   9171  C34 POPEp 291     107.987  99.986  52.930  1.00  0.00           C
ATOM   9174  C35 POPEp 291     107.727 100.536  54.331  1.00  0.00           C
ATOM   9177  C36 POPEp 291     108.997 100.607  55.190  1.00  0.00           C
ATOM   9180  C37 POPEp 291     108.688 100.628  56.691  1.00  0.00           C
ATOM   9183  C38 POPEp 291     109.967 100.507  57.510  1.00  0.00           C
ATOM   9186  C39 POPEp 291     109.748 100.387  59.021  1.00  0.00           C
ATOM   9189 0C31 POPEp 291     108.948  99.128  59.391  1.00  0.00           C
ATOM   9192 1C31 POPEp 291     108.957  98.797  60.881  1.00  0.00           C
ATOM   9195 2C31 POPEp 291     108.447  99.928  61.781  1.00  0.00           C
ATOM   9198 3C31 POPEp 291     108.038  99.457  63.181  1.00  0.00           C
ATOM   9201 4C31 POPEp 291     109.058  98.496  63.820  1.00  0.00           C
ATOM   9204 5C31 POPEp 291     108.647  98.046  65.220  1.00  0.00           C
ATOM   9207 6C31 POPEp 291     109.518  96.887  65.711  1.00  0.00           C
ATOM   9211  NH3 POPEq 292       3.728  83.897  43.280  1.00  0.00           N
ATOM   9215  C12 POPEq 292       3.818  82.428  42.950  1.00  0.00           C
ATOM   9218  C11 POPEq 292       2.448  81.698  42.930  1.00  0.00           C
ATOM   9221  P   POPEq 292       3.558  79.347  42.530  1.00  0.00           P
ATOM   9222  O13 POPEq 292       3.178  78.077  41.851  1.00  0.00           O
ATOM   9223  O14 POPEq 292       4.888  79.908  42.250  1.00  0.00           O
ATOM   9224  O11 POPEq 292       3.388  79.146  44.090  1.00  0.00           O
ATOM   9225  O12 POPEq 292       2.488  80.478  42.181  1.00  0.00           O
ATOM   9226  C1  POPEq 292       3.608  77.927  44.790  1.00  0.00           C
ATOM   9229  C2  POPEq 292       2.868  77.978  46.171  1.00  0.00           C
ATOM   9231  O21 POPEq 292       2.128  76.757  46.410  1.00  0.00           O
ATOM   9232  C21 POPEq 292       2.768  75.837  47.120  1.00  0.00           C
ATOM   9233  O22 POPEq 292       3.888  75.967  47.590  1.00  0.00           O
ATOM   9234  C22 POPEq 292       1.918  74.567  47.190  1.00  0.00           C
ATOM   9237  C3  POPEq 292       1.868  79.167  46.151  1.00  0.00           C
ATOM   9240  O31 POPEq 292       1.168  79.337  47.401  1.00  0.00           O
ATOM   9241  C31 POPEq 292       0.878  80.628  47.660  1.00  0.00           C
ATOM   9242  O32 POPEq 292       1.478  81.588  47.211  1.00  0.00           O
ATOM   9243  C32 POPEq 292      -0.262  80.676  48.660  1.00  0.00           C
ATOM   9246  C23 POPEq 292       1.668  74.027  48.620  1.00  0.00           C
ATOM   9249  C24 POPEq 292       0.338  73.247  48.681  1.00  0.00           C
ATOM   9252  C25 POPEq 292       0.128  72.347  49.901  1.00  0.00           C
ATOM   9255  C26 POPEq 292      -0.182  73.048  51.241  1.00  0.00           C
ATOM   9258  C27 POPEq 292      -0.482  71.977  52.320  1.00  0.00           C
ATOM   9261  C28 POPEq 292      -0.712  72.497  53.750  1.00  0.00           C
ATOM   9264  C29 POPEq 292       0.578  72.848  54.451  1.00  0.00           C
ATOM   9266 0C21 POPEq 292       1.018  72.347  55.620  1.00  0.00           C
ATOM   9268 1C21 POPEq 292       0.278  71.357  56.480  1.00  0.00           C
ATOM   9271 2C21 POPEq 292       0.978  71.047  57.811  1.00  0.00           C
ATOM   9274 3C21 POPEq 292       2.248  70.177  57.660  1.00  0.00           C
ATOM   9277 4C21 POPEq 292       2.888  69.797  59.001  1.00  0.00           C
ATOM   9280 5C21 POPEq 292       3.968  68.717  58.850  1.00  0.00           C
ATOM   9283 6C21 POPEq 292       4.488  68.188  60.191  1.00  0.00           C
ATOM   9286 7C21 POPEq 292       5.408  66.977  60.010  1.00  0.00           C
ATOM   9289 8C21 POPEq 292       5.908  66.397  61.330  1.00  0.00           C
ATOM   9293  C33 POPEq 292      -0.912  82.076  48.791  1.00  0.00           C
ATOM   9296  C34 POPEq 292      -1.642  82.246  50.131  1.00  0.00           C
ATOM   9299  C35 POPEq 292      -2.842  81.308  50.301  1.00  0.00           C
ATOM   9302  C36 POPEq 292      -3.112  80.996  51.770  1.00  0.00           C
ATOM   9305  C37 POPEq 292      -4.317  80.068  51.980  1.00  0.00           C
ATOM   9308  C38 POPEq 292      -4.377  79.457  53.391  1.00  0.00           C
ATOM   9311  C39 POPEq 292      -4.327  80.497  54.521  1.00  0.00           C
ATOM   9314 0C31 POPEq 292      -4.267  79.867  55.910  1.00  0.00           C
ATOM   9317 1C31 POPEq 292      -4.237  80.938  57.010  1.00  0.00           C
ATOM   9320 2C31 POPEq 292      -3.957  80.396  58.421  1.00  0.00           C
ATOM   9323 3C31 POPEq 292      -5.047  79.467  58.960  1.00  0.00           C
ATOM   9326 4C31 POPEq 292      -4.717  78.967  60.381  1.00  0.00           C
ATOM   9329 5C31 POPEq 292      -5.827  78.107  60.980  1.00  0.00           C
ATOM   9332 6C31 POPEq 292      -5.477  77.567  62.370  1.00  0.00           C
ATOM   9336  NH3 POPEr 293       7.948   8.167  44.781  1.00  0.00           N
ATOM   9340  C12 POPEr 293       7.408   6.807  45.100  1.00  0.00           C
ATOM   9343  C11 POPEr 293       5.958   6.657  44.620  1.00  0.00           C
ATOM   9346  P   POPEr 293       4.428   8.727  45.050  1.00  0.00           P
ATOM   9347  O13 POPEr 293       3.418   8.537  43.990  1.00  0.00           O
ATOM   9348  O14 POPEr 293       5.568   9.617  44.750  1.00  0.00           O
ATOM   9349  O11 POPEr 293       3.707   9.257  46.350  1.00  0.00           O
ATOM   9350  O12 POPEr 293       5.088   7.387  45.491  1.00  0.00           O
ATOM   9351  C1  POPEr 293       3.528   8.417  47.500  1.00  0.00           C
ATOM   9354  C2  POPEr 293       4.468   8.807  48.681  1.00  0.00           C
ATOM   9356  O21 POPEr 293       3.748   9.587  49.650  1.00  0.00           O
ATOM   9357  C21 POPEr 293       2.988   8.847  50.461  1.00  0.00           C
ATOM   9358  O22 POPEr 293       2.888   7.637  50.391  1.00  0.00           O
ATOM   9359  C22 POPEr 293       2.348   9.757  51.501  1.00  0.00           C
ATOM   9362  C3  POPEr 293       5.748   9.577  48.210  1.00  0.00           C
ATOM   9365  O31 POPEr 293       6.328  10.357  49.281  1.00  0.00           O
ATOM   9366  C31 POPEr 293       6.438  11.667  49.021  1.00  0.00           C
ATOM   9367  O32 POPEr 293       6.228  12.187  47.941  1.00  0.00           O
ATOM   9368  C32 POPEr 293       6.738  12.417  50.321  1.00  0.00           C
ATOM   9371  C23 POPEr 293       1.688   8.977  52.660  1.00  0.00           C
ATOM   9374  C24 POPEr 293       1.258   9.927  53.791  1.00  0.00           C
ATOM   9377  C25 POPEr 293       0.358   9.287  54.851  1.00  0.00           C
ATOM   9380  C26 POPEr 293       1.068   8.337  55.830  1.00  0.00           C
ATOM   9383  C27 POPEr 293       0.118   7.837  56.931  1.00  0.00           C
ATOM   9386  C28 POPEr 293       0.818   7.197  58.141  1.00  0.00           C
ATOM   9389  C29 POPEr 293       1.408   5.837  57.860  1.00  0.00           C
ATOM   9391 0C21 POPEr 293       2.358   5.227  58.580  1.00  0.00           C
ATOM   9393 1C21 POPEr 293       3.048   5.767  59.811  1.00  0.00           C
ATOM   9396 2C21 POPEr 293       2.518   5.167  61.140  1.00  0.00           C
ATOM   9399 3C21 POPEr 293       2.668   3.647  61.231  1.00  0.00           C
ATOM   9402 4C21 POPEr 293       2.748   3.117  62.681  1.00  0.00           C
ATOM   9405 5C21 POPEr 293       1.458   3.287  63.491  1.00  0.00           C
ATOM   9408 6C21 POPEr 293       1.558   2.677  64.900  1.00  0.00           C
ATOM   9411 7C21 POPEr 293       0.238   2.717  65.671  1.00  0.00           C
ATOM   9414 8C21 POPEr 293       0.278   1.927  66.980  1.00  0.00           C
ATOM   9418  C33 POPEr 293       5.598  12.257  51.350  1.00  0.00           C
ATOM   9421  C34 POPEr 293       5.698  13.317  52.451  1.00  0.00           C
ATOM   9424  C35 POPEr 293       4.767  13.057  53.651  1.00  0.00           C
ATOM   9427  C36 POPEr 293       5.098  14.017  54.800  1.00  0.00           C
ATOM   9430  C37 POPEr 293       4.298  13.747  56.080  1.00  0.00           C
ATOM   9433  C38 POPEr 293       5.058  14.127  57.361  1.00  0.00           C
ATOM   9436  C39 POPEr 293       5.668  15.537  57.351  1.00  0.00           C
ATOM   9439 0C31 POPEr 293       4.658  16.667  57.090  1.00  0.00           C
ATOM   9442 1C31 POPEr 293       5.288  18.067  57.260  1.00  0.00           C
ATOM   9445 2C31 POPEr 293       5.548  18.477  58.710  1.00  0.00           C
ATOM   9448 3C31 POPEr 293       4.258  18.777  59.491  1.00  0.00           C
ATOM   9451 4C31 POPEr 293       4.518  19.557  60.781  1.00  0.00           C
ATOM   9454 5C31 POPEr 293       3.218  19.947  61.501  1.00  0.00           C
ATOM   9457 6C31 POPEr 293       3.438  20.947  62.640  1.00  0.00           C
ATOM   9461  NH3 POPEs 294      34.727  77.107  92.780  1.00  0.00           N
ATOM   9465  C12 POPEs 294      33.518  77.708  93.430  1.00  0.00           C
ATOM   9468  C11 POPEs 294      33.047  78.978  92.681  1.00  0.00           C
ATOM   9471  P   POPEs 294      31.438  80.947  93.470  1.00  0.00           P
ATOM   9472  O13 POPEs 294      30.358  81.038  94.471  1.00  0.00           O
ATOM   9473  O14 POPEs 294      32.678  81.637  93.890  1.00  0.00           O
ATOM   9474  O11 POPEs 294      30.928  81.516  92.071  1.00  0.00           O
ATOM   9475  O12 POPEs 294      31.816  79.438  93.241  1.00  0.00           O
ATOM   9476  C1  POPEs 294      30.988  80.707  90.891  1.00  0.00           C
ATOM   9479  C2  POPEs 294      30.077  81.236  89.741  1.00  0.00           C
ATOM   9481  O21 POPEs 294      30.398  80.478  88.570  1.00  0.00           O
ATOM   9482  C21 POPEs 294      29.467  80.327  87.640  1.00  0.00           C
ATOM   9483  O22 POPEs 294      28.328  80.768  87.701  1.00  0.00           O
ATOM   9484  C22 POPEs 294      30.057  79.577  86.451  1.00  0.00           C
ATOM   9487  C3  POPEs 294      30.317  82.757  89.510  1.00  0.00           C
ATOM   9490  O31 POPEs 294      29.167  83.426  88.931  1.00  0.00           O
ATOM   9491  C31 POPEs 294      29.257  83.647  87.621  1.00  0.00           C
ATOM   9492  O32 POPEs 294      30.257  83.507  86.940  1.00  0.00           O
ATOM   9493  C32 POPEs 294      27.887  84.016  87.061  1.00  0.00           C
ATOM   9496  C23 POPEs 294      31.038  80.427  85.590  1.00  0.00           C
ATOM   9499  C24 POPEs 294      31.978  79.567  84.720  1.00  0.00           C
ATOM   9502  C25 POPEs 294      32.868  80.427  83.820  1.00  0.00           C
ATOM   9505  C26 POPEs 294      34.007  79.677  83.101  1.00  0.00           C
ATOM   9508  C27 POPEs 294      33.548  78.497  82.230  1.00  0.00           C
ATOM   9511  C28 POPEs 294      34.668  77.877  81.371  1.00  0.00           C
ATOM   9514  C29 POPEs 294      34.978  78.707  80.150  1.00  0.00           C
ATOM   9516 0C21 POPEs 294      36.188  79.167  79.751  1.00  0.00           C
ATOM   9518 1C21 POPEs 294      37.518  78.958  80.430  1.00  0.00           C
ATOM   9521 2C21 POPEs 294      38.477  78.048  79.640  1.00  0.00           C
ATOM   9524 3C21 POPEs 294      39.037  78.647  78.351  1.00  0.00           C
ATOM   9527 4C21 POPEs 294      39.688  77.567  77.480  1.00  0.00           C
ATOM   9530 5C21 POPEs 294      40.188  78.097  76.131  1.00  0.00           C
ATOM   9533 6C21 POPEs 294      41.558  78.777  76.210  1.00  0.00           C
ATOM   9536 7C21 POPEs 294      42.067  79.228  74.840  1.00  0.00           C
ATOM   9539 8C21 POPEs 294      43.477  79.827  74.881  1.00  0.00           C
ATOM   9543  C33 POPEs 294      27.858  84.186  85.510  1.00  0.00           C
ATOM   9546  C34 POPEs 294      26.567  83.657  84.860  1.00  0.00           C
ATOM   9549  C35 POPEs 294      26.708  83.377  83.361  1.00  0.00           C
ATOM   9552  C36 POPEs 294      26.728  84.646  82.481  1.00  0.00           C
ATOM   9555  C37 POPEs 294      26.507  84.257  81.021  1.00  0.00           C
ATOM   9558  C38 POPEs 294      26.248  85.436  80.080  1.00  0.00           C
ATOM   9561  C39 POPEs 294      25.947  84.967  78.641  1.00  0.00           C
ATOM   9564 0C31 POPEs 294      27.157  84.357  77.930  1.00  0.00           C
ATOM   9567 1C31 POPEs 294      26.808  83.727  76.580  1.00  0.00           C
ATOM   9570 2C31 POPEs 294      28.058  83.307  75.790  1.00  0.00           C
ATOM   9573 3C31 POPEs 294      27.757  82.418  74.570  1.00  0.00           C
ATOM   9576 4C31 POPEs 294      26.798  83.036  73.541  1.00  0.00           C
ATOM   9579 5C31 POPEs 294      26.737  82.206  72.251  1.00  0.00           C
ATOM   9582 6C31 POPEs 294      25.747  82.736  71.210  1.00  0.00           C
ATOM   9586  NH3 POPEt 295      12.068 124.798  51.691  1.00  0.00           N
ATOM   9590  C12 POPEt 295      12.208 123.967  50.450  1.00  0.00           C
ATOM   9593  C11 POPEt 295      13.698 123.727  50.150  1.00  0.00           C
ATOM   9596  P   POPEt 295      15.778 125.026  49.270  1.00  0.00           P
ATOM   9597  O13 POPEt 295      16.008 123.727  48.601  1.00  0.00           O
ATOM   9598  O14 POPEt 295      15.807 126.188  48.350  1.00  0.00           O
ATOM   9599  O11 POPEt 295      16.767 125.467  50.401  1.00  0.00           O
ATOM   9600  O12 POPEt 295      14.377 124.977  49.991  1.00  0.00           O
ATOM   9601  C1  POPEt 295      17.278 124.788  51.530  1.00  0.00           C
ATOM   9604  C2  POPEt 295      16.358 124.807  52.801  1.00  0.00           C
ATOM   9606  O21 POPEt 295      16.827 125.667  53.861  1.00  0.00           O
ATOM   9607  C21 POPEt 295      16.917 126.966  53.651  1.00  0.00           C
ATOM   9608  O22 POPEt 295      16.538 127.568  52.650  1.00  0.00           O
ATOM   9609  C22 POPEt 295      17.398 127.607  54.980  1.00  0.00           C
ATOM   9612  C3  POPEt 295      16.257 123.356  53.381  1.00  0.00           C
ATOM   9615  O31 POPEt 295      15.518 123.247  54.620  1.00  0.00           O
ATOM   9616  C31 POPEt 295      14.218 123.116  54.471  1.00  0.00           C
ATOM   9617  O32 POPEt 295      13.597 123.216  53.421  1.00  0.00           O
ATOM   9618  C32 POPEt 295      13.558 122.717  55.800  1.00  0.00           C
ATOM   9621  C23 POPEt 295      17.078 129.117  55.111  1.00  0.00           C
ATOM   9624  C24 POPEt 295      17.738 129.816  56.311  1.00  0.00           C
ATOM   9627  C25 POPEt 295      16.948 129.758  57.631  1.00  0.00           C
ATOM   9630  C26 POPEt 295      17.478 130.747  58.701  1.00  0.00           C
ATOM   9633  C27 POPEt 295      16.718 130.686  60.030  1.00  0.00           C
ATOM   9636  C28 POPEt 295      17.338 131.533  61.160  1.00  0.00           C
ATOM   9639  C29 POPEt 295      18.708 131.082  61.610  1.00  0.00           C
ATOM   9641 0C21 POPEt 295      19.417 131.612  62.621  1.00  0.00           C
ATOM   9643 1C21 POPEt 295      18.958 132.733  63.530  1.00  0.00           C
ATOM   9646 2C21 POPEt 295      19.148 132.363  65.021  1.00  0.00           C
ATOM   9649 3C21 POPEt 295      18.548 133.411  65.971  1.00  0.00           C
ATOM   9652 4C21 POPEt 295      18.878 133.163  67.440  1.00  0.00           C
ATOM   9655 5C21 POPEt 295      20.328 133.482  67.840  1.00  0.00           C
ATOM   9658 6C21 POPEt 295      20.667 134.973  67.740  1.00  0.00           C
ATOM   9661 7C21 POPEt 295      22.038 135.312  68.330  1.00  0.00           C
ATOM   9664 8C21 POPEt 295      22.338 136.812  68.381  1.00  0.00           C
ATOM   9668  C33 POPEt 295      12.137 123.337  55.960  1.00  0.00           C
ATOM   9671  C34 POPEt 295      11.358 122.796  57.171  1.00  0.00           C
ATOM   9674  C35 POPEt 295       9.847 123.097  57.101  1.00  0.00           C
ATOM   9677  C36 POPEt 295       9.047 122.146  56.190  1.00  0.00           C
ATOM   9680  C37 POPEt 295       7.538 122.447  56.250  1.00  0.00           C
ATOM   9683  C38 POPEt 295       6.628 121.458  55.480  1.00  0.00           C
ATOM   9686  C39 POPEt 295       6.898 121.297  53.981  1.00  0.00           C
ATOM   9689 0C31 POPEt 295       5.948 120.277  53.311  1.00  0.00           C
ATOM   9692 1C31 POPEt 295       5.818 120.497  51.791  1.00  0.00           C
ATOM   9695 2C31 POPEt 295       4.938 119.447  51.080  1.00  0.00           C
ATOM   9698 3C31 POPEt 295       3.458 119.627  51.410  1.00  0.00           C
ATOM   9701 4C31 POPEt 295       2.468 118.697  50.701  1.00  0.00           C
ATOM   9704 5C31 POPEt 295       1.018 119.146  50.970  1.00  0.00           C
ATOM   9707 6C31 POPEt 295      -0.052 118.396  50.170  1.00  0.00           C
ATOM   9711  NH3 POPEu 296      75.217  69.067  45.450  1.00  0.00           N
ATOM   9715  C12 POPEu 296      75.938  68.308  44.361  1.00  0.00           C
ATOM   9718  C11 POPEu 296      77.338  67.838  44.800  1.00  0.00           C
ATOM   9721  P   POPEu 296      78.788  69.688  46.010  1.00  0.00           P
ATOM   9722  O13 POPEu 296      80.137  69.277  46.420  1.00  0.00           O
ATOM   9723  O14 POPEu 296      78.548  71.107  45.690  1.00  0.00           O
ATOM   9724  O11 POPEu 296      77.727  69.286  47.120  1.00  0.00           O
ATOM   9725  O12 POPEu 296      78.297  68.877  44.760  1.00  0.00           O
ATOM   9726  C1  POPEu 296      78.098  69.438  48.500  1.00  0.00           C
ATOM   9729  C2  POPEu 296      78.917  68.207  49.040  1.00  0.00           C
ATOM   9731  O21 POPEu 296      78.118  67.317  49.851  1.00  0.00           O
ATOM   9732  C21 POPEu 296      77.688  67.827  51.010  1.00  0.00           C
ATOM   9733  O22 POPEu 296      77.757  68.997  51.340  1.00  0.00           O
ATOM   9734  C22 POPEu 296      77.037  66.728  51.840  1.00  0.00           C
ATOM   9737  C3  POPEu 296      80.277  68.607  49.711  1.00  0.00           C
ATOM   9740  O31 POPEu 296      81.278  67.576  49.550  1.00  0.00           O
ATOM   9741  C31 POPEu 296      81.728  66.947  50.620  1.00  0.00           C
ATOM   9742  O32 POPEu 296      81.227  66.947  51.730  1.00  0.00           O
ATOM   9743  C32 POPEu 296      83.016  66.217  50.251  1.00  0.00           C
ATOM   9746  C23 POPEu 296      78.057  66.077  52.801  1.00  0.00           C
ATOM   9749  C24 POPEu 296      77.456  64.927  53.620  1.00  0.00           C
ATOM   9752  C25 POPEu 296      76.417  65.368  54.671  1.00  0.00           C
ATOM   9755  C26 POPEu 296      77.007  65.548  56.080  1.00  0.00           C
ATOM   9758  C27 POPEu 296      75.978  66.147  57.061  1.00  0.00           C
ATOM   9761  C28 POPEu 296      76.636  66.967  58.200  1.00  0.00           C
ATOM   9764  C29 POPEu 296      75.677  67.827  58.980  1.00  0.00           C
ATOM   9766 0C21 POPEu 296      75.478  67.827  60.321  1.00  0.00           C
ATOM   9768 1C21 POPEu 296      76.188  66.977  61.350  1.00  0.00           C
ATOM   9771 2C21 POPEu 296      75.368  65.727  61.711  1.00  0.00           C
ATOM   9774 3C21 POPEu 296      75.948  64.948  62.901  1.00  0.00           C
ATOM   9777 4C21 POPEu 296      75.298  63.568  63.041  1.00  0.00           C
ATOM   9780 5C21 POPEu 296      75.647  62.827  64.340  1.00  0.00           C
ATOM   9783 6C21 POPEu 296      75.136  61.387  64.320  1.00  0.00           C
ATOM   9786 7C21 POPEu 296      75.316  60.647  65.650  1.00  0.00           C
ATOM   9789 8C21 POPEu 296      74.948  59.167  65.581  1.00  0.00           C
ATOM   9793  C33 POPEu 296      84.266  66.967  50.771  1.00  0.00           C
ATOM   9796  C34 POPEu 296      85.438  67.058  49.771  1.00  0.00           C
ATOM   9799  C35 POPEu 296      86.278  65.768  49.681  1.00  0.00           C
ATOM   9802  C36 POPEu 296      87.596  65.957  48.920  1.00  0.00           C
ATOM   9805  C37 POPEu 296      88.626  64.857  49.250  1.00  0.00           C
ATOM   9808  C38 POPEu 296      90.047  65.167  48.760  1.00  0.00           C
ATOM   9811  C39 POPEu 296      91.107  64.098  49.110  1.00  0.00           C
ATOM   9814 0C31 POPEu 296      91.317  63.887  50.620  1.00  0.00           C
ATOM   9817 1C31 POPEu 296      90.467  62.747  51.210  1.00  0.00           C
ATOM   9820 2C31 POPEu 296      90.077  62.997  52.670  1.00  0.00           C
ATOM   9823 3C31 POPEu 296      91.197  62.817  53.701  1.00  0.00           C
ATOM   9826 4C31 POPEu 296      91.798  61.397  53.681  1.00  0.00           C
ATOM   9829 5C31 POPEu 296      92.596  61.068  54.940  1.00  0.00           C
ATOM   9832 6C31 POPEu 296      93.197  59.657  54.901  1.00  0.00           C
ATOM   9836  NH3 POPEv 297      35.888 118.736  89.320  1.00  0.00           N
ATOM   9840  C12 POPEv 297      35.547 118.046  90.611  1.00  0.00           C
ATOM   9843  C11 POPEv 297      35.338 119.077  91.740  1.00  0.00           C
ATOM   9846  P   POPEv 297      37.038 121.127  91.441  1.00  0.00           P
ATOM   9847  O13 POPEv 297      36.248 121.387  90.240  1.00  0.00           O
ATOM   9848  O14 POPEv 297      37.097 122.246  92.410  1.00  0.00           O
ATOM   9849  O11 POPEv 297      38.477 120.637  91.001  1.00  0.00           O
ATOM   9850  O12 POPEv 297      36.528 119.798  92.111  1.00  0.00           O
ATOM   9851  C1  POPEv 297      39.228 121.416  90.070  1.00  0.00           C
ATOM   9854  C2  POPEv 297      38.847 121.188  88.570  1.00  0.00           C
ATOM   9856  O21 POPEv 297      39.988 120.877  87.751  1.00  0.00           O
ATOM   9857  C21 POPEv 297      40.697 119.798  87.961  1.00  0.00           C
ATOM   9858  O22 POPEv 297      40.557 118.967  88.840  1.00  0.00           O
ATOM   9859  C22 POPEv 297      41.737 119.716  86.861  1.00  0.00           C
ATOM   9862  C3  POPEv 297      38.118 122.447  87.990  1.00  0.00           C
ATOM   9865  O31 POPEv 297      38.137 122.547  86.561  1.00  0.00           O
ATOM   9866  C31 POPEv 297      37.318 121.707  85.970  1.00  0.00           C
ATOM   9867  O32 POPEv 297      36.627 120.868  86.521  1.00  0.00           O
ATOM   9868  C32 POPEv 297      37.518 121.847  84.440  1.00  0.00           C
ATOM   9871  C23 POPEv 297      41.138 119.846  85.441  1.00  0.00           C
ATOM   9874  C24 POPEv 297      42.088 120.597  84.501  1.00  0.00           C
ATOM   9877  C25 POPEv 297      41.628 120.546  83.050  1.00  0.00           C
ATOM   9880  C26 POPEv 297      41.847 119.186  82.381  1.00  0.00           C
ATOM   9883  C27 POPEv 297      41.428 119.277  80.910  1.00  0.00           C
ATOM   9886  C28 POPEv 297      41.588 118.018  80.051  1.00  0.00           C
ATOM   9889  C29 POPEv 297      40.998 118.298  78.690  1.00  0.00           C
ATOM   9891 0C21 POPEv 297      41.386 117.777  77.510  1.00  0.00           C
ATOM   9893 1C21 POPEv 297      42.467 116.757  77.300  1.00  0.00           C
ATOM   9896 2C21 POPEv 297      41.917 115.457  76.701  1.00  0.00           C
ATOM   9899 3C21 POPEv 297      41.117 114.597  77.701  1.00  0.00           C
ATOM   9902 4C21 POPEv 297      39.988 113.787  77.031  1.00  0.00           C
ATOM   9905 5C21 POPEv 297      40.467 112.666  76.090  1.00  0.00           C
ATOM   9908 6C21 POPEv 297      39.438 112.397  74.980  1.00  0.00           C
ATOM   9911 7C21 POPEv 297      39.647 111.087  74.211  1.00  0.00           C
ATOM   9914 8C21 POPEv 297      41.027 110.938  73.561  1.00  0.00           C
ATOM   9918  C33 POPEv 297      36.378 122.587  83.701  1.00  0.00           C
ATOM   9921  C34 POPEv 297      35.537 121.707  82.771  1.00  0.00           C
ATOM   9924  C35 POPEv 297      36.288 121.168  81.540  1.00  0.00           C
ATOM   9927  C36 POPEv 297      36.808 122.288  80.630  1.00  0.00           C
ATOM   9930  C37 POPEv 297      37.397 121.747  79.331  1.00  0.00           C
ATOM   9933  C38 POPEv 297      38.008 122.857  78.460  1.00  0.00           C
ATOM   9936  C39 POPEv 297      38.748 122.288  77.251  1.00  0.00           C
ATOM   9939 0C31 POPEv 297      37.857 122.146  76.010  1.00  0.00           C
ATOM   9942 1C31 POPEv 297      38.428 121.157  74.991  1.00  0.00           C
ATOM   9945 2C31 POPEv 297      37.778 121.346  73.620  1.00  0.00           C
ATOM   9948 3C31 POPEv 297      37.878 120.126  72.701  1.00  0.00           C
ATOM   9951 4C31 POPEv 297      37.636 120.527  71.241  1.00  0.00           C
ATOM   9954 5C31 POPEv 297      37.477 119.326  70.300  1.00  0.00           C
ATOM   9957 6C31 POPEv 297      37.358 119.757  68.830  1.00  0.00           C
ATOM   9961  NH3 POPEw 298      42.077  78.507  93.160  1.00  0.00           N
ATOM   9965  C12 POPEw 298      41.417  77.917  91.940  1.00  0.00           C
ATOM   9968  C11 POPEw 298      39.888  77.868  91.940  1.00  0.00           C
ATOM   9971  P   POPEw 298      38.088  79.407  93.070  1.00  0.00           P
ATOM   9972  O13 POPEw 298      36.847  78.617  93.010  1.00  0.00           O
ATOM   9973  O14 POPEw 298      38.247  80.457  94.120  1.00  0.00           O
ATOM   9974  O11 POPEw 298      38.338  80.127  91.680  1.00  0.00           O
ATOM   9975  O12 POPEw 298      39.317  78.417  93.130  1.00  0.00           O
ATOM   9976  C1  POPEw 298      37.418  81.087  91.160  1.00  0.00           C
ATOM   9979  C2  POPEw 298      36.198  80.427  90.471  1.00  0.00           C
ATOM   9981  O21 POPEw 298      36.697  79.457  89.521  1.00  0.00           O
ATOM   9982  C21 POPEw 298      36.128  78.268  89.550  1.00  0.00           C
ATOM   9983  O22 POPEw 298      35.208  77.927  90.271  1.00  0.00           O
ATOM   9984  C22 POPEw 298      36.816  77.357  88.540  1.00  0.00           C
ATOM   9987  C3  POPEw 298      35.298  81.497  89.800  1.00  0.00           C
ATOM   9990  O31 POPEw 298      36.018  82.216  88.771  1.00  0.00           O
ATOM   9991  C31 POPEw 298      35.747  81.826  87.540  1.00  0.00           C
ATOM   9992  O32 POPEw 298      34.878  81.038  87.220  1.00  0.00           O
ATOM   9993  C32 POPEw 298      36.697  82.507  86.551  1.00  0.00           C
ATOM   9996  C23 POPEw 298      36.608  77.868  87.090  1.00  0.00           C
ATOM   9999  C24 POPEw 298      37.498  77.117  86.090  1.00  0.00           C
ATOM  10002  C25 POPEw 298      38.938  77.667  86.050  1.00  0.00           C
ATOM  10005  C26 POPEw 298      39.788  76.938  85.010  1.00  0.00           C
ATOM  10008  C27 POPEw 298      41.077  77.697  84.650  1.00  0.00           C
ATOM  10011  C28 POPEw 298      41.968  76.918  83.660  1.00  0.00           C
ATOM  10014  C29 POPEw 298      41.357  76.777  82.290  1.00  0.00           C
ATOM  10016 0C21 POPEw 298      42.007  76.837  81.110  1.00  0.00           C
ATOM  10018 1C21 POPEw 298      43.486  77.027  80.921  1.00  0.00           C
ATOM  10021 2C21 POPEw 298      43.886  77.576  79.540  1.00  0.00           C
ATOM  10024 3C21 POPEw 298      45.397  77.417  79.320  1.00  0.00           C
ATOM  10027 4C21 POPEw 298      45.928  77.978  77.991  1.00  0.00           C
ATOM  10030 5C21 POPEw 298      45.917  79.518  77.910  1.00  0.00           C
ATOM  10033 6C21 POPEw 298      46.807  80.028  76.771  1.00  0.00           C
ATOM  10036 7C21 POPEw 298      46.887  81.558  76.680  1.00  0.00           C
ATOM  10039 8C21 POPEw 298      47.857  82.036  75.601  1.00  0.00           C
ATOM  10043  C33 POPEw 298      36.338  82.137  85.100  1.00  0.00           C
ATOM  10046  C34 POPEw 298      37.348  82.666  84.071  1.00  0.00           C
ATOM  10049  C35 POPEw 298      36.787  82.577  82.640  1.00  0.00           C
ATOM  10052  C36 POPEw 298      37.787  82.988  81.561  1.00  0.00           C
ATOM  10055  C37 POPEw 298      37.097  83.387  80.251  1.00  0.00           C
ATOM  10058  C38 POPEw 298      38.088  83.496  79.071  1.00  0.00           C
ATOM  10061  C39 POPEw 298      38.018  82.298  78.120  1.00  0.00           C
ATOM  10064 0C31 POPEw 298      36.847  82.386  77.120  1.00  0.00           C
ATOM  10067 1C31 POPEw 298      37.018  81.467  75.900  1.00  0.00           C
ATOM  10070 2C31 POPEw 298      35.897  81.628  74.851  1.00  0.00           C
ATOM  10073 3C31 POPEw 298      34.757  80.618  75.021  1.00  0.00           C
ATOM  10076 4C31 POPEw 298      33.637  80.807  73.980  1.00  0.00           C
ATOM  10079 5C31 POPEw 298      32.638  79.647  73.961  1.00  0.00           C
ATOM  10082 6C31 POPEw 298      31.528  79.807  72.900  1.00  0.00           C
ATOM  10086  NH3 POPEx 299      10.148  44.017  86.641  1.00  0.00           N
ATOM  10090  C12 POPEx 299       9.868  42.647  87.220  1.00  0.00           C
ATOM  10093  C11 POPEx 299      10.728  41.517  86.620  1.00  0.00           C
ATOM  10096  P   POPEx 299       9.578  39.067  86.861  1.00  0.00           P
ATOM  10097  O13 POPEx 299      10.468  37.897  86.750  1.00  0.00           O
ATOM  10098  O14 POPEx 299       8.408  38.967  87.761  1.00  0.00           O
ATOM  10099  O11 POPEx 299       9.168  39.427  85.391  1.00  0.00           O
ATOM  10100  O12 POPEx 299      10.427  40.307  87.300  1.00  0.00           O
ATOM  10101  C1  POPEx 299       7.927  39.037  84.800  1.00  0.00           C
ATOM  10104  C2  POPEx 299       7.568  40.037  83.660  1.00  0.00           C
ATOM  10106  O21 POPEx 299       8.077  39.677  82.360  1.00  0.00           O
ATOM  10107  C21 POPEx 299       9.358  39.868  82.101  1.00  0.00           C
ATOM  10108  O22 POPEx 299      10.288  39.817  82.880  1.00  0.00           O
ATOM  10109  C22 POPEx 299       9.488  40.177  80.611  1.00  0.00           C
ATOM  10112  C3  POPEx 299       7.948  41.487  84.051  1.00  0.00           C
ATOM  10115  O31 POPEx 299       7.478  42.407  83.050  1.00  0.00           O
ATOM  10116  C31 POPEx 299       7.758  43.677  83.381  1.00  0.00           C
ATOM  10117  O32 POPEx 299       8.238  44.007  84.450  1.00  0.00           O
ATOM  10118  C32 POPEx 299       7.387  44.597  82.220  1.00  0.00           C
ATOM  10121  C23 POPEx 299      10.958  40.267  80.161  1.00  0.00           C
ATOM  10124  C24 POPEx 299      11.497  38.897  79.721  1.00  0.00           C
ATOM  10127  C25 POPEx 299      13.007  38.937  79.471  1.00  0.00           C
ATOM  10130  C26 POPEx 299      13.548  37.647  78.840  1.00  0.00           C
ATOM  10133  C27 POPEx 299      15.078  37.687  78.720  1.00  0.00           C
ATOM  10136  C28 POPEx 299      15.698  36.447  78.040  1.00  0.00           C
ATOM  10139  C29 POPEx 299      15.338  36.317  76.580  1.00  0.00           C
ATOM  10141 0C21 POPEx 299      15.227  35.177  75.881  1.00  0.00           C
ATOM  10143 1C21 POPEx 299      15.458  33.767  76.370  1.00  0.00           C
ATOM  10146 2C21 POPEx 299      16.548  33.017  75.581  1.00  0.00           C
ATOM  10149 3C21 POPEx 299      17.928  33.277  76.190  1.00  0.00           C
ATOM  10152 4C21 POPEx 299      19.118  32.787  75.351  1.00  0.00           C
ATOM  10155 5C21 POPEx 299      19.438  33.647  74.120  1.00  0.00           C
ATOM  10158 6C21 POPEx 299      19.788  35.097  74.491  1.00  0.00           C
ATOM  10161 7C21 POPEx 299      20.278  35.927  73.290  1.00  0.00           C
ATOM  10164 8C21 POPEx 299      20.778  37.307  73.730  1.00  0.00           C
ATOM  10168  C33 POPEx 299       8.438  44.537  81.080  1.00  0.00           C
ATOM  10171  C34 POPEx 299       8.328  45.647  80.040  1.00  0.00           C
ATOM  10174  C35 POPEx 299       9.488  45.627  79.031  1.00  0.00           C
ATOM  10177  C36 POPEx 299       9.018  45.957  77.610  1.00  0.00           C
ATOM  10180  C37 POPEx 299      10.138  45.857  76.561  1.00  0.00           C
ATOM  10183  C38 POPEx 299       9.618  45.947  75.120  1.00  0.00           C
ATOM  10186  C39 POPEx 299       8.988  47.307  74.771  1.00  0.00           C
ATOM  10189 0C31 POPEx 299       8.068  47.207  73.541  1.00  0.00           C
ATOM  10192 1C31 POPEx 299       7.378  48.527  73.180  1.00  0.00           C
ATOM  10195 2C31 POPEx 299       6.468  48.357  71.961  1.00  0.00           C
ATOM  10198 3C31 POPEx 299       5.768  49.647  71.531  1.00  0.00           C
ATOM  10201 4C31 POPEx 299       6.638  50.537  70.641  1.00  0.00           C
ATOM  10204 5C31 POPEx 299       5.898  51.807  70.201  1.00  0.00           C
ATOM  10207 6C31 POPEx 299       6.648  52.617  69.141  1.00  0.00           C
ATOM  10211  NH3 POPEy 300      25.988  53.027  88.850  1.00  0.00           N
ATOM  10215  C12 POPEy 300      24.627  53.527  88.430  1.00  0.00           C
ATOM  10218  C11 POPEy 300      24.358  54.948  88.980  1.00  0.00           C
ATOM  10221  P   POPEy 300      22.517  56.777  88.980  1.00  0.00           P
ATOM  10222  O13 POPEy 300      21.327  56.187  89.620  1.00  0.00           O
ATOM  10223  O14 POPEy 300      23.488  57.518  89.811  1.00  0.00           O
ATOM  10224  O11 POPEy 300      22.048  57.717  87.801  1.00  0.00           O
ATOM  10225  O12 POPEy 300      23.278  55.567  88.260  1.00  0.00           O
ATOM  10226  C1  POPEy 300      22.218  57.327  86.441  1.00  0.00           C
ATOM  10229  C2  POPEy 300      22.268  58.587  85.541  1.00  0.00           C
ATOM  10231  O21 POPEy 300      22.038  58.177  84.180  1.00  0.00           O
ATOM  10232  C21 POPEy 300      20.778  58.177  83.811  1.00  0.00           C
ATOM  10233  O22 POPEy 300      19.827  58.487  84.521  1.00  0.00           O
ATOM  10234  C22 POPEy 300      20.667  57.757  82.340  1.00  0.00           C
ATOM  10237  C3  POPEy 300      23.648  59.277  85.681  1.00  0.00           C
ATOM  10240  O31 POPEy 300      23.728  60.497  84.910  1.00  0.00           O
ATOM  10241  C31 POPEy 300      24.257  60.338  83.701  1.00  0.00           C
ATOM  10242  O32 POPEy 300      24.538  59.257  83.190  1.00  0.00           O
ATOM  10243  C32 POPEy 300      24.538  61.688  83.031  1.00  0.00           C
ATOM  10246  C23 POPEy 300      20.098  58.877  81.441  1.00  0.00           C
ATOM  10249  C24 POPEy 300      21.028  59.267  80.280  1.00  0.00           C
ATOM  10252  C25 POPEy 300      20.858  58.427  79.010  1.00  0.00           C
ATOM  10255  C26 POPEy 300      19.557  58.757  78.241  1.00  0.00           C
ATOM  10258  C27 POPEy 300      19.497  58.127  76.840  1.00  0.00           C
ATOM  10261  C28 POPEy 300      18.147  58.367  76.150  1.00  0.00           C
ATOM  10264  C29 POPEy 300      18.138  57.887  74.721  1.00  0.00           C
ATOM  10266 0C21 POPEy 300      18.058  58.647  73.611  1.00  0.00           C
ATOM  10268 1C21 POPEy 300      17.958  60.158  73.530  1.00  0.00           C
ATOM  10271 2C21 POPEy 300      19.267  60.827  73.090  1.00  0.00           C
ATOM  10274 3C21 POPEy 300      19.568  60.637  71.590  1.00  0.00           C
ATOM  10277 4C21 POPEy 300      20.888  61.278  71.141  1.00  0.00           C
ATOM  10280 5C21 POPEy 300      22.127  60.567  71.711  1.00  0.00           C
ATOM  10283 6C21 POPEy 300      23.358  60.717  70.800  1.00  0.00           C
ATOM  10286 7C21 POPEy 300      24.597  60.018  71.360  1.00  0.00           C
ATOM  10289 8C21 POPEy 300      25.798  60.067  70.410  1.00  0.00           C
ATOM  10293  C33 POPEy 300      25.918  61.728  82.311  1.00  0.00           C
ATOM  10296  C34 POPEy 300      25.807  62.227  80.861  1.00  0.00           C
ATOM  10299  C35 POPEy 300      27.148  62.297  80.110  1.00  0.00           C
ATOM  10302  C36 POPEy 300      26.888  62.497  78.611  1.00  0.00           C
ATOM  10305  C37 POPEy 300      28.147  62.588  77.740  1.00  0.00           C
ATOM  10308  C38 POPEy 300      27.838  62.597  76.241  1.00  0.00           C
ATOM  10311  C39 POPEy 300      26.868  63.708  75.820  1.00  0.00           C
ATOM  10314 0C31 POPEy 300      26.368  63.557  74.381  1.00  0.00           C
ATOM  10317 1C31 POPEy 300      25.108  64.397  74.141  1.00  0.00           C
ATOM  10320 2C31 POPEy 300      24.508  64.127  72.760  1.00  0.00           C
ATOM  10323 3C31 POPEy 300      23.428  65.137  72.391  1.00  0.00           C
ATOM  10326 4C31 POPEy 300      22.898  64.878  70.980  1.00  0.00           C
ATOM  10329 5C31 POPEy 300      21.778  65.837  70.590  1.00  0.00           C
ATOM  10332 6C31 POPEy 300      21.548  65.837  69.080  1.00  0.00           C
ATOM  10336  NH3 POPEz 301      92.206  58.227  82.330  1.00  0.00           N
ATOM  10340  C12 POPEz 301      91.868  56.747  82.410  1.00  0.00           C
ATOM  10343  C11 POPEz 301      92.467  56.068  83.650  1.00  0.00           C
ATOM  10346  P   POPEz 301      91.048  53.967  84.380  1.00  0.00           P
ATOM  10347  O13 POPEz 301      91.507  53.537  85.711  1.00  0.00           O
ATOM  10348  O14 POPEz 301      89.876  54.847  84.340  1.00  0.00           O
ATOM  10349  O11 POPEz 301      90.657  52.677  83.521  1.00  0.00           O
ATOM  10350  O12 POPEz 301      92.227  54.667  83.610  1.00  0.00           O
ATOM  10351  C1  POPEz 301      90.637  52.737  82.080  1.00  0.00           C
ATOM  10354  C2  POPEz 301      92.057  52.617  81.470  1.00  0.00           C
ATOM  10356  O21 POPEz 301      92.066  52.557  80.021  1.00  0.00           O
ATOM  10357  C21 POPEz 301      91.868  53.708  79.391  1.00  0.00           C
ATOM  10358  O22 POPEz 301      91.437  54.737  79.900  1.00  0.00           O
ATOM  10359  C22 POPEz 301      92.376  53.587  77.951  1.00  0.00           C
ATOM  10362  C3  POPEz 301      92.796  51.357  82.031  1.00  0.00           C
ATOM  10365  O31 POPEz 301      92.488  50.177  81.250  1.00  0.00           O
ATOM  10366  C31 POPEz 301      93.398  49.867  80.331  1.00  0.00           C
ATOM  10367  O32 POPEz 301      94.538  50.298  80.301  1.00  0.00           O
ATOM  10368  C32 POPEz 301      92.787  48.937  79.281  1.00  0.00           C
ATOM  10371  C23 POPEz 301      91.247  53.687  76.900  1.00  0.00           C
ATOM  10374  C24 POPEz 301      91.788  53.638  75.470  1.00  0.00           C
ATOM  10377  C25 POPEz 301      90.846  52.908  74.491  1.00  0.00           C
ATOM  10380  C26 POPEz 301      89.547  53.638  74.171  1.00  0.00           C
ATOM  10383  C27 POPEz 301      88.678  52.838  73.190  1.00  0.00           C
ATOM  10386  C28 POPEz 301      87.887  53.698  72.190  1.00  0.00           C
ATOM  10389  C29 POPEz 301      86.887  54.627  72.821  1.00  0.00           C
ATOM  10391 0C21 POPEz 301      86.297  55.657  72.190  1.00  0.00           C
ATOM  10393 1C21 POPEz 301      86.507  56.047  70.750  1.00  0.00           C
ATOM  10396 2C21 POPEz 301      87.248  57.388  70.650  1.00  0.00           C
ATOM  10399 3C21 POPEz 301      87.477  57.807  69.191  1.00  0.00           C
ATOM  10402 4C21 POPEz 301      88.178  59.167  69.040  1.00  0.00           C
ATOM  10405 5C21 POPEz 301      87.596  59.967  67.870  1.00  0.00           C
ATOM  10408 6C21 POPEz 301      88.377  61.237  67.521  1.00  0.00           C
ATOM  10411 7C21 POPEz 301      87.677  62.037  66.421  1.00  0.00           C
ATOM  10414 8C21 POPEz 301      88.447  63.277  65.960  1.00  0.00           C
ATOM  10418  C33 POPEz 301      92.357  49.667  77.980  1.00  0.00           C
ATOM  10421  C34 POPEz 301      92.096  48.638  76.881  1.00  0.00           C
ATOM  10424  C35 POPEz 301      91.486  49.158  75.570  1.00  0.00           C
ATOM  10427  C36 POPEz 301      92.488  49.767  74.570  1.00  0.00           C
ATOM  10430  C37 POPEz 301      91.917  49.677  73.150  1.00  0.00           C
ATOM  10433  C38 POPEz 301      92.637  50.438  72.021  1.00  0.00           C
ATOM  10436  C39 POPEz 301      91.877  50.278  70.690  1.00  0.00           C
ATOM  10439 0C31 POPEz 301      92.127  48.937  69.970  1.00  0.00           C
ATOM  10442 1C31 POPEz 301      91.038  48.638  68.921  1.00  0.00           C
ATOM  10445 2C31 POPEz 301      91.467  47.637  67.840  1.00  0.00           C
ATOM  10448 3C31 POPEz 301      92.298  48.287  66.720  1.00  0.00           C
ATOM  10451 4C31 POPEz 301      92.647  47.327  65.581  1.00  0.00           C
ATOM  10454 5C31 POPEz 301      92.876  48.067  64.250  1.00  0.00           C
ATOM  10457 6C31 POPEz 301      93.428  47.177  63.120  1.00  0.00           C
ATOM  10461  NH3 POPE0 302      42.917   6.757  47.131  1.00  0.00           N
ATOM  10465  C12 POPE0 302      43.148   8.237  47.120  1.00  0.00           C
ATOM  10468  C11 POPE0 302      42.498   8.937  45.931  1.00  0.00           C
ATOM  10471  P   POPE0 302      41.807  11.447  45.640  1.00  0.00           P
ATOM  10472  O13 POPE0 302      41.588  11.447  44.180  1.00  0.00           O
ATOM  10473  O14 POPE0 302      40.618  11.317  46.521  1.00  0.00           O
ATOM  10474  O11 POPE0 302      42.667  12.727  46.000  1.00  0.00           O
ATOM  10475  O12 POPE0 302      42.847  10.317  46.010  1.00  0.00           O
ATOM  10476  C1  POPE0 302      42.038  14.017  45.910  1.00  0.00           C
ATOM  10479  C2  POPE0 302      41.458  14.497  47.271  1.00  0.00           C
ATOM  10481  O21 POPE0 302      41.187  15.917  47.250  1.00  0.00           O
ATOM  10482  C21 POPE0 302      42.197  16.757  47.451  1.00  0.00           C
ATOM  10483  O22 POPE0 302      43.377  16.457  47.440  1.00  0.00           O
ATOM  10484  C22 POPE0 302      41.628  18.117  47.840  1.00  0.00           C
ATOM  10487  C3  POPE0 302      42.306  14.047  48.491  1.00  0.00           C
ATOM  10490  O31 POPE0 302      41.777  12.817  49.060  1.00  0.00           O
ATOM  10491  C31 POPE0 302      41.187  12.967  50.231  1.00  0.00           C
ATOM  10492  O32 POPE0 302      41.368  13.877  51.010  1.00  0.00           O
ATOM  10493  C32 POPE0 302      40.118  11.887  50.391  1.00  0.00           C
ATOM  10496  C23 POPE0 302      40.968  18.087  49.250  1.00  0.00           C
ATOM  10499  C24 POPE0 302      40.827  19.457  49.921  1.00  0.00           C
ATOM  10502  C25 POPE0 302      39.977  19.407  51.201  1.00  0.00           C
ATOM  10505  C26 POPE0 302      39.988  20.707  52.010  1.00  0.00           C
ATOM  10508  C27 POPE0 302      39.188  20.587  53.321  1.00  0.00           C
ATOM  10511  C28 POPE0 302      39.207  21.907  54.100  1.00  0.00           C
ATOM  10514  C29 POPE0 302      38.447  21.787  55.410  1.00  0.00           C
ATOM  10516 0C21 POPE0 302      38.948  22.087  56.620  1.00  0.00           C
ATOM  10518 1C21 POPE0 302      40.317  22.677  56.870  1.00  0.00           C
ATOM  10521 2C21 POPE0 302      40.427  23.387  58.230  1.00  0.00           C
ATOM  10524 3C21 POPE0 302      40.637  22.417  59.401  1.00  0.00           C
ATOM  10527 4C21 POPE0 302      40.557  23.137  60.741  1.00  0.00           C
ATOM  10530 5C21 POPE0 302      40.777  22.207  61.940  1.00  0.00           C
ATOM  10533 6C21 POPE0 302      40.338  22.857  63.250  1.00  0.00           C
ATOM  10536 7C21 POPE0 302      40.648  21.997  64.491  1.00  0.00           C
ATOM  10539 8C21 POPE0 302      39.977  22.557  65.741  1.00  0.00           C
ATOM  10543  C33 POPE0 302      38.958  12.317  51.311  1.00  0.00           C
ATOM  10546  C34 POPE0 302      39.007  11.667  52.701  1.00  0.00           C
ATOM  10549  C35 POPE0 302      39.977  12.327  53.690  1.00  0.00           C
ATOM  10552  C36 POPE0 302      39.438  13.577  54.401  1.00  0.00           C
ATOM  10555  C37 POPE0 302      40.537  14.317  55.190  1.00  0.00           C
ATOM  10558  C38 POPE0 302      40.028  15.217  56.320  1.00  0.00           C
ATOM  10561  C39 POPE0 302      41.198  15.957  57.010  1.00  0.00           C
ATOM  10564 0C31 POPE0 302      40.788  16.937  58.120  1.00  0.00           C
ATOM  10567 1C31 POPE0 302      42.017  17.677  58.681  1.00  0.00           C
ATOM  10570 2C31 POPE0 302      41.677  18.817  59.660  1.00  0.00           C
ATOM  10573 3C31 POPE0 302      41.268  18.357  61.070  1.00  0.00           C
ATOM  10576 4C31 POPE0 302      42.397  17.687  61.861  1.00  0.00           C
ATOM  10579 5C31 POPE0 302      42.077  17.557  63.361  1.00  0.00           C
ATOM  10582 6C31 POPE0 302      43.158  16.827  64.160  1.00  0.00           C
ATOM  10586  NH3 POPE1 303       5.668  81.208  47.801  1.00  0.00           N
ATOM  10590  C12 POPE1 303       5.858  80.427  46.530  1.00  0.00           C
ATOM  10593  C11 POPE1 303       6.938  81.087  45.671  1.00  0.00           C
ATOM  10596  P   POPE1 303       6.618  83.717  45.561  1.00  0.00           P
ATOM  10597  O13 POPE1 303       7.988  83.937  46.080  1.00  0.00           O
ATOM  10598  O14 POPE1 303       5.958  84.646  44.631  1.00  0.00           O
ATOM  10599  O11 POPE1 303       5.628  83.627  46.820  1.00  0.00           O
ATOM  10600  O12 POPE1 303       6.458  82.246  45.000  1.00  0.00           O
ATOM  10601  C1  POPE1 303       5.518  84.867  47.550  1.00  0.00           C
ATOM  10604  C2  POPE1 303       4.358  84.846  48.580  1.00  0.00           C
ATOM  10606  O21 POPE1 303       4.368  83.647  49.381  1.00  0.00           O
ATOM  10607  C21 POPE1 303       5.428  83.627  50.181  1.00  0.00           C
ATOM  10608  O22 POPE1 303       6.458  83.018  49.951  1.00  0.00           O
ATOM  10609  C22 POPE1 303       5.158  84.497  51.410  1.00  0.00           C
ATOM  10612  C3  POPE1 303       2.958  85.007  47.910  1.00  0.00           C
ATOM  10615  O31 POPE1 303       1.838  84.716  48.771  1.00  0.00           O
ATOM  10616  C31 POPE1 303       1.768  85.396  49.921  1.00  0.00           C
ATOM  10617  O32 POPE1 303       2.478  86.327  50.240  1.00  0.00           O
ATOM  10618  C32 POPE1 303       0.738  84.716  50.811  1.00  0.00           C
ATOM  10621  C23 POPE1 303       5.548  83.757  52.701  1.00  0.00           C
ATOM  10624  C24 POPE1 303       5.088  84.506  53.960  1.00  0.00           C
ATOM  10627  C25 POPE1 303       5.308  83.647  55.201  1.00  0.00           C
ATOM  10630  C26 POPE1 303       5.208  84.378  56.540  1.00  0.00           C
ATOM  10633  C27 POPE1 303       5.618  83.456  57.691  1.00  0.00           C
ATOM  10636  C28 POPE1 303       5.808  84.198  59.021  1.00  0.00           C
ATOM  10639  C29 POPE1 303       6.078  83.216  60.131  1.00  0.00           C
ATOM  10641 0C21 POPE1 303       5.158  82.717  60.980  1.00  0.00           C
ATOM  10643 1C21 POPE1 303       3.678  83.018  60.971  1.00  0.00           C
ATOM  10646 2C21 POPE1 303       3.228  83.887  62.160  1.00  0.00           C
ATOM  10649 3C21 POPE1 303       1.948  83.326  62.780  1.00  0.00           C
ATOM  10652 4C21 POPE1 303       1.508  84.037  64.061  1.00  0.00           C
ATOM  10655 5C21 POPE1 303       0.328  83.307  64.701  1.00  0.00           C
ATOM  10658 6C21 POPE1 303      -0.312  84.088  65.851  1.00  0.00           C
ATOM  10661 7C21 POPE1 303      -1.402  83.286  66.580  1.00  0.00           C
ATOM  10664 8C21 POPE1 303      -2.232  84.156  67.531  1.00  0.00           C
ATOM  10668  C33 POPE1 303       0.958  84.928  52.320  1.00  0.00           C
ATOM  10671  C34 POPE1 303      -0.202  84.307  53.120  1.00  0.00           C
ATOM  10674  C35 POPE1 303      -0.212  84.658  54.611  1.00  0.00           C
ATOM  10677  C36 POPE1 303       1.088  84.286  55.350  1.00  0.00           C
ATOM  10680  C37 POPE1 303       0.918  84.238  56.870  1.00  0.00           C
ATOM  10683  C38 POPE1 303       0.268  82.936  57.351  1.00  0.00           C
ATOM  10686  C39 POPE1 303       0.248  82.796  58.881  1.00  0.00           C
ATOM  10689 0C31 POPE1 303      -0.292  81.437  59.340  1.00  0.00           C
ATOM  10692 1C31 POPE1 303      -0.182  81.267  60.851  1.00  0.00           C
ATOM  10695 2C31 POPE1 303      -0.812  79.967  61.360  1.00  0.00           C
ATOM  10698 3C31 POPE1 303      -0.702  79.807  62.881  1.00  0.00           C
ATOM  10701 4C31 POPE1 303      -1.502  78.597  63.370  1.00  0.00           C
ATOM  10704 5C31 POPE1 303      -1.412  78.387  64.891  1.00  0.00           C
ATOM  10707 6C31 POPE1 303      -2.442  77.378  65.400  1.00  0.00           C
ATOM  10711  NH3 POPE2 304     105.296  46.257  82.850  1.00  0.00           N
ATOM  10715  C12 POPE2 304     106.707  46.588  83.260  1.00  0.00           C
ATOM  10718  C11 POPE2 304     107.337  47.597  82.271  1.00  0.00           C
ATOM  10721  P   POPE2 304     107.236  46.377  79.951  1.00  0.00           P
ATOM  10722  O13 POPE2 304     106.197  45.478  80.500  1.00  0.00           O
ATOM  10723  O14 POPE2 304     106.766  47.467  79.090  1.00  0.00           O
ATOM  10724  O11 POPE2 304     108.368  45.537  79.220  1.00  0.00           O
ATOM  10725  O12 POPE2 304     108.038  46.967  81.190  1.00  0.00           O
ATOM  10726  C1  POPE2 304     108.228  45.408  77.790  1.00  0.00           C
ATOM  10729  C2  POPE2 304     109.447  44.657  77.180  1.00  0.00           C
ATOM  10731  O21 POPE2 304     109.428  44.847  75.750  1.00  0.00           O
ATOM  10732  C21 POPE2 304     108.486  44.277  75.031  1.00  0.00           C
ATOM  10733  O22 POPE2 304     107.637  43.498  75.400  1.00  0.00           O
ATOM  10734  C22 POPE2 304     108.638  44.787  73.601  1.00  0.00           C
ATOM  10737  C3  POPE2 304     109.527  43.177  77.660  1.00  0.00           C
ATOM  10740  O31 POPE2 304     110.028  42.248  76.691  1.00  0.00           O
ATOM  10741  C31 POPE2 304     111.337  42.077  76.580  1.00  0.00           C
ATOM  10742  O32 POPE2 304     112.206  42.737  77.120  1.00  0.00           O
ATOM  10743  C32 POPE2 304     111.577  40.857  75.680  1.00  0.00           C
ATOM  10746  C23 POPE2 304     108.867  43.638  72.600  1.00  0.00           C
ATOM  10749  C24 POPE2 304     109.247  44.127  71.201  1.00  0.00           C
ATOM  10752  C25 POPE2 304     108.157  44.977  70.521  1.00  0.00           C
ATOM  10755  C26 POPE2 304     108.517  45.408  69.090  1.00  0.00           C
ATOM  10758  C27 POPE2 304     107.367  46.157  68.400  1.00  0.00           C
ATOM  10761  C28 POPE2 304     107.717  46.697  67.000  1.00  0.00           C
ATOM  10764  C29 POPE2 304     106.518  47.347  66.350  1.00  0.00           C
ATOM  10766 0C21 POPE2 304     106.467  48.407  65.521  1.00  0.00           C
ATOM  10768 1C21 POPE2 304     107.587  49.207  64.910  1.00  0.00           C
ATOM  10771 2C21 POPE2 304     108.808  48.417  64.400  1.00  0.00           C
ATOM  10774 3C21 POPE2 304     109.876  49.298  63.720  1.00  0.00           C
ATOM  10777 4C21 POPE2 304     111.126  48.477  63.370  1.00  0.00           C
ATOM  10780 5C21 POPE2 304     112.337  49.337  62.980  1.00  0.00           C
ATOM  10783 6C21 POPE2 304     113.548  48.487  62.561  1.00  0.00           C
ATOM  10786 7C21 POPE2 304     114.848  49.287  62.451  1.00  0.00           C
ATOM  10789 8C21 POPE2 304     115.956  48.557  61.691  1.00  0.00           C
ATOM  10793  C33 POPE2 304     112.897  40.887  74.881  1.00  0.00           C
ATOM  10796  C34 POPE2 304     113.016  39.667  73.951  1.00  0.00           C
ATOM  10799  C35 POPE2 304     114.288  39.657  73.081  1.00  0.00           C
ATOM  10802  C36 POPE2 304     114.188  40.618  71.891  1.00  0.00           C
ATOM  10805  C37 POPE2 304     115.527  40.807  71.150  1.00  0.00           C
ATOM  10808  C38 POPE2 304     115.397  41.827  70.021  1.00  0.00           C
ATOM  10811  C39 POPE2 304     116.728  42.318  69.440  1.00  0.00           C
ATOM  10814 0C31 POPE2 304     116.497  43.507  68.501  1.00  0.00           C
ATOM  10817 1C31 POPE2 304     117.777  44.077  67.881  1.00  0.00           C
ATOM  10820 2C31 POPE2 304     117.477  45.347  67.080  1.00  0.00           C
ATOM  10823 3C31 POPE2 304     118.647  45.817  66.210  1.00  0.00           C
ATOM  10826 4C31 POPE2 304     118.358  47.188  65.570  1.00  0.00           C
ATOM  10829 5C31 POPE2 304     119.398  47.588  64.510  1.00  0.00           C
ATOM  10832 6C31 POPE2 304     119.158  48.997  63.970  1.00  0.00           C
ATOM  10836  NH3 POPE3 305     121.107  68.908  84.051  1.00  0.00           N
ATOM  10840  C12 POPE3 305     119.807  68.177  84.071  1.00  0.00           C
ATOM  10843  C11 POPE3 305     119.247  68.168  85.490  1.00  0.00           C
ATOM  10846  P   POPE3 305     116.707  68.518  85.210  1.00  0.00           P
ATOM  10847  O13 POPE3 305     115.527  68.067  85.991  1.00  0.00           O
ATOM  10848  O14 POPE3 305     117.127  69.927  85.271  1.00  0.00           O
ATOM  10849  O11 POPE3 305     116.427  68.147  83.701  1.00  0.00           O
ATOM  10850  O12 POPE3 305     117.938  67.567  85.510  1.00  0.00           O
ATOM  10851  C1  POPE3 305     116.637  69.077  82.640  1.00  0.00           C
ATOM  10854  C2  POPE3 305     116.917  68.297  81.330  1.00  0.00           C
ATOM  10856  O21 POPE3 305     118.048  68.787  80.581  1.00  0.00           O
ATOM  10857  C21 POPE3 305     117.857  69.957  80.000  1.00  0.00           C
ATOM  10858  O22 POPE3 305     117.108  70.827  80.391  1.00  0.00           O
ATOM  10859  C22 POPE3 305     118.607  69.987  78.671  1.00  0.00           C
ATOM  10862  C3  POPE3 305     115.637  68.177  80.451  1.00  0.00           C
ATOM  10865  O31 POPE3 305     115.928  67.518  79.201  1.00  0.00           O
ATOM  10866  C31 POPE3 305     115.986  66.198  79.290  1.00  0.00           C
ATOM  10867  O32 POPE3 305     115.678  65.557  80.280  1.00  0.00           O
ATOM  10868  C32 POPE3 305     116.507  65.607  77.991  1.00  0.00           C
ATOM  10871  C23 POPE3 305     117.827  70.777  77.600  1.00  0.00           C
ATOM  10874  C24 POPE3 305     118.108  70.307  76.171  1.00  0.00           C
ATOM  10877  C25 POPE3 305     117.217  71.018  75.141  1.00  0.00           C
ATOM  10880  C26 POPE3 305     117.127  70.298  73.790  1.00  0.00           C
ATOM  10883  C27 POPE3 305     118.486  70.097  73.120  1.00  0.00           C
ATOM  10886  C28 POPE3 305     118.398  69.527  71.691  1.00  0.00           C
ATOM  10889  C29 POPE3 305     117.796  68.147  71.691  1.00  0.00           C
ATOM  10891 0C21 POPE3 305     116.858  67.667  70.861  1.00  0.00           C
ATOM  10893 1C21 POPE3 305     116.227  68.357  69.680  1.00  0.00           C
ATOM  10896 2C21 POPE3 305     116.227  67.378  68.491  1.00  0.00           C
ATOM  10899 3C21 POPE3 305     115.667  67.978  67.190  1.00  0.00           C
ATOM  10902 4C21 POPE3 305     115.637  66.918  66.080  1.00  0.00           C
ATOM  10905 5C21 POPE3 305     115.096  67.408  64.730  1.00  0.00           C
ATOM  10908 6C21 POPE3 305     116.098  68.277  63.951  1.00  0.00           C
ATOM  10911 7C21 POPE3 305     115.678  68.477  62.491  1.00  0.00           C
ATOM  10914 8C21 POPE3 305     116.527  69.477  61.711  1.00  0.00           C
ATOM  10918  C33 POPE3 305     115.478  65.647  76.840  1.00  0.00           C
ATOM  10921  C34 POPE3 305     115.427  67.018  76.160  1.00  0.00           C
ATOM  10924  C35 POPE3 305     114.807  66.988  74.760  1.00  0.00           C
ATOM  10927  C36 POPE3 305     113.268  67.047  74.721  1.00  0.00           C
ATOM  10930  C37 POPE3 305     112.817  67.018  73.250  1.00  0.00           C
ATOM  10933  C38 POPE3 305     111.337  67.297  72.991  1.00  0.00           C
ATOM  10936  C39 POPE3 305     110.928  66.887  71.571  1.00  0.00           C
ATOM  10939 0C31 POPE3 305     111.667  67.588  70.421  1.00  0.00           C
ATOM  10942 1C31 POPE3 305     111.168  69.007  70.100  1.00  0.00           C
ATOM  10945 2C31 POPE3 305     111.877  69.587  68.870  1.00  0.00           C
ATOM  10948 3C31 POPE3 305     111.157  70.768  68.201  1.00  0.00           C
ATOM  10951 4C31 POPE3 305     110.967  72.007  69.101  1.00  0.00           C
ATOM  10954 5C31 POPE3 305     110.427  73.207  68.320  1.00  0.00           C
ATOM  10957 6C31 POPE3 305     110.257  74.477  69.171  1.00  0.00           C
ATOM  10961  NH3 POPE4 306      72.428  96.096  86.851  1.00  0.00           N
ATOM  10965  C12 POPE4 306      71.048  95.507  86.730  1.00  0.00           C
ATOM  10968  C11 POPE4 306      69.987  96.287  87.540  1.00  0.00           C
ATOM  10971  P   POPE4 306      67.327  95.987  87.720  1.00  0.00           P
ATOM  10972  O13 POPE4 306      66.527  94.816  88.111  1.00  0.00           O
ATOM  10973  O14 POPE4 306      67.167  97.176  88.580  1.00  0.00           O
ATOM  10974  O11 POPE4 306      66.956  96.407  86.250  1.00  0.00           O
ATOM  10975  O12 POPE4 306      68.816  95.497  87.610  1.00  0.00           O
ATOM  10976  C1  POPE4 306      66.057  95.637  85.441  1.00  0.00           C
ATOM  10979  C2  POPE4 306      66.807  95.037  84.221  1.00  0.00           C
ATOM  10981  O21 POPE4 306      65.887  94.396  83.330  1.00  0.00           O
ATOM  10982  C21 POPE4 306      65.427  93.216  83.680  1.00  0.00           C
ATOM  10983  O22 POPE4 306      65.557  92.666  84.760  1.00  0.00           O
ATOM  10984  C22 POPE4 306      64.667  92.607  82.510  1.00  0.00           C
ATOM  10987  C3  POPE4 306      68.048  94.156  84.620  1.00  0.00           C
ATOM  10990  O31 POPE4 306      68.667  93.507  83.480  1.00  0.00           O
ATOM  10991  C31 POPE4 306      69.276  94.357  82.661  1.00  0.00           C
ATOM  10992  O32 POPE4 306      69.447  95.536  82.880  1.00  0.00           O
ATOM  10993  C32 POPE4 306      69.698  93.657  81.381  1.00  0.00           C
ATOM  10996  C23 POPE4 306      65.228  91.206  82.150  1.00  0.00           C
ATOM  10999  C24 POPE4 306      64.327  90.448  81.171  1.00  0.00           C
ATOM  11002  C25 POPE4 306      64.107  91.127  79.811  1.00  0.00           C
ATOM  11005  C26 POPE4 306      65.377  91.556  79.071  1.00  0.00           C
ATOM  11008  C27 POPE4 306      65.097  92.048  77.631  1.00  0.00           C
ATOM  11011  C28 POPE4 306      66.357  92.036  76.750  1.00  0.00           C
ATOM  11014  C29 POPE4 306      66.167  92.827  75.480  1.00  0.00           C
ATOM  11016 0C21 POPE4 306      66.658  92.558  74.250  1.00  0.00           C
ATOM  11018 1C21 POPE4 306      67.537  91.397  73.840  1.00  0.00           C
ATOM  11021 2C21 POPE4 306      66.978  90.676  72.590  1.00  0.00           C
ATOM  11024 3C21 POPE4 306      67.927  89.576  72.080  1.00  0.00           C
ATOM  11027 4C21 POPE4 306      67.518  88.967  70.721  1.00  0.00           C
ATOM  11030 5C21 POPE4 306      66.107  88.337  70.671  1.00  0.00           C
ATOM  11033 6C21 POPE4 306      65.868  87.237  71.711  1.00  0.00           C
ATOM  11036 7C21 POPE4 306      64.478  86.588  71.590  1.00  0.00           C
ATOM  11039 8C21 POPE4 306      64.167  85.576  72.701  1.00  0.00           C
ATOM  11043  C33 POPE4 306      69.397  94.557  80.161  1.00  0.00           C
ATOM  11046  C34 POPE4 306      69.478  93.767  78.850  1.00  0.00           C
ATOM  11049  C35 POPE4 306      69.247  94.658  77.620  1.00  0.00           C
ATOM  11052  C36 POPE4 306      70.467  95.536  77.320  1.00  0.00           C
ATOM  11055  C37 POPE4 306      70.327  96.367  76.041  1.00  0.00           C
ATOM  11058  C38 POPE4 306      71.627  97.076  75.610  1.00  0.00           C
ATOM  11061  C39 POPE4 306      72.798  96.107  75.410  1.00  0.00           C
ATOM  11064 0C31 POPE4 306      74.077  96.777  74.891  1.00  0.00           C
ATOM  11067 1C31 POPE4 306      75.237  95.786  74.800  1.00  0.00           C
ATOM  11070 2C31 POPE4 306      76.386  96.257  73.910  1.00  0.00           C
ATOM  11073 3C31 POPE4 306      77.137  97.486  74.430  1.00  0.00           C
ATOM  11076 4C31 POPE4 306      78.248  97.906  73.460  1.00  0.00           C
ATOM  11079 5C31 POPE4 306      79.117  99.077  73.961  1.00  0.00           C
ATOM  11082 6C31 POPE4 306      80.308  99.357  73.031  1.00  0.00           C
ATOM  11086  NH3 POPE5 307      84.658 112.757  88.241  1.00  0.00           N
ATOM  11090  C12 POPE5 307      84.798 111.628  89.230  1.00  0.00           C
ATOM  11093  C11 POPE5 307      86.147 111.667  90.000  1.00  0.00           C
ATOM  11096  P   POPE5 307      86.597 114.207  90.500  1.00  0.00           P
ATOM  11097  O13 POPE5 307      85.347 114.837  90.031  1.00  0.00           O
ATOM  11098  O14 POPE5 307      87.397 114.816  91.581  1.00  0.00           O
ATOM  11099  O11 POPE5 307      87.507 113.948  89.240  1.00  0.00           O
ATOM  11100  O12 POPE5 307      86.227 112.736  90.940  1.00  0.00           O
ATOM  11101  C1  POPE5 307      88.358 114.967  88.710  1.00  0.00           C
ATOM  11104  C2  POPE5 307      88.066 115.096  87.201  1.00  0.00           C
ATOM  11106  O21 POPE5 307      89.177 115.756  86.581  1.00  0.00           O
ATOM  11107  C21 POPE5 307      89.266 115.576  85.261  1.00  0.00           C
ATOM  11108  O22 POPE5 307      88.657 114.716  84.631  1.00  0.00           O
ATOM  11109  C22 POPE5 307      90.128 116.686  84.671  1.00  0.00           C
ATOM  11112  C3  POPE5 307      86.728 115.877  87.001  1.00  0.00           C
ATOM  11115  O31 POPE5 307      86.206 115.877  85.650  1.00  0.00           O
ATOM  11116  C31 POPE5 307      85.667 114.737  85.261  1.00  0.00           C
ATOM  11117  O32 POPE5 307      85.637 113.697  85.900  1.00  0.00           O
ATOM  11118  C32 POPE5 307      85.028 114.928  83.890  1.00  0.00           C
ATOM  11121  C23 POPE5 307      90.947 116.236  83.440  1.00  0.00           C
ATOM  11124  C24 POPE5 307      91.497 117.407  82.610  1.00  0.00           C
ATOM  11127  C25 POPE5 307      92.276 116.878  81.400  1.00  0.00           C
ATOM  11130  C26 POPE5 307      92.507 117.887  80.261  1.00  0.00           C
ATOM  11133  C27 POPE5 307      93.327 117.216  79.141  1.00  0.00           C
ATOM  11136  C28 POPE5 307      93.408 118.018  77.821  1.00  0.00           C
ATOM  11139  C29 POPE5 307      94.107 119.326  78.031  1.00  0.00           C
ATOM  11141 0C21 POPE5 307      95.028 119.918  77.251  1.00  0.00           C
ATOM  11143 1C21 POPE5 307      95.578 119.457  75.930  1.00  0.00           C
ATOM  11146 2C21 POPE5 307      96.337 120.658  75.321  1.00  0.00           C
ATOM  11149 3C21 POPE5 307      97.008 120.396  73.970  1.00  0.00           C
ATOM  11152 4C21 POPE5 307      96.017 120.306  72.790  1.00  0.00           C
ATOM  11155 5C21 POPE5 307      96.707 120.427  71.421  1.00  0.00           C
ATOM  11158 6C21 POPE5 307      97.777 119.357  71.181  1.00  0.00           C
ATOM  11161 7C21 POPE5 307      98.368 119.408  69.760  1.00  0.00           C
ATOM  11164 8C21 POPE5 307      99.428 118.337  69.521  1.00  0.00           C
ATOM  11168  C33 POPE5 307      85.998 115.588  82.891  1.00  0.00           C
ATOM  11171  C34 POPE5 307      85.588 115.406  81.431  1.00  0.00           C
ATOM  11174  C35 POPE5 307      84.258 116.057  81.070  1.00  0.00           C
ATOM  11177  C36 POPE5 307      83.997 116.028  79.561  1.00  0.00           C
ATOM  11180  C37 POPE5 307      83.248 117.267  79.080  1.00  0.00           C
ATOM  11183  C38 POPE5 307      83.277 117.438  77.561  1.00  0.00           C
ATOM  11186  C39 POPE5 307      82.357 116.458  76.820  1.00  0.00           C
ATOM  11189 0C31 POPE5 307      82.257 116.796  75.330  1.00  0.00           C
ATOM  11192 1C31 POPE5 307      81.026 116.188  74.640  1.00  0.00           C
ATOM  11195 2C31 POPE5 307      80.557 117.066  73.480  1.00  0.00           C
ATOM  11198 3C31 POPE5 307      79.386 116.486  72.681  1.00  0.00           C
ATOM  11201 4C31 POPE5 307      79.838 115.488  71.620  1.00  0.00           C
ATOM  11204 5C31 POPE5 307      78.757 115.208  70.581  1.00  0.00           C
ATOM  11207 6C31 POPE5 307      79.257 114.378  69.391  1.00  0.00           C
ATOM  11211  NH3 POPE6 308      76.257  55.158  42.451  1.00  0.00           N
ATOM  11215  C12 POPE6 308      75.018  54.327  42.351  1.00  0.00           C
ATOM  11218  C11 POPE6 308      73.787  55.127  42.810  1.00  0.00           C
ATOM  11221  P   POPE6 308      73.297  57.717  42.880  1.00  0.00           P
ATOM  11222  O13 POPE6 308      74.537  58.447  43.230  1.00  0.00           O
ATOM  11223  O14 POPE6 308      72.357  58.498  42.050  1.00  0.00           O
ATOM  11224  O11 POPE6 308      72.627  57.237  44.211  1.00  0.00           O
ATOM  11225  O12 POPE6 308      73.737  56.387  42.150  1.00  0.00           O
ATOM  11226  C1  POPE6 308      72.478  58.157  45.301  1.00  0.00           C
ATOM  11229  C2  POPE6 308      71.997  57.417  46.571  1.00  0.00           C
ATOM  11231  O21 POPE6 308      71.816  58.337  47.660  1.00  0.00           O
ATOM  11232  C21 POPE6 308      70.596  58.847  47.771  1.00  0.00           C
ATOM  11233  O22 POPE6 308      69.647  58.577  47.061  1.00  0.00           O
ATOM  11234  C22 POPE6 308      70.537  59.797  48.951  1.00  0.00           C
ATOM  11237  C3  POPE6 308      73.017  56.327  46.991  1.00  0.00           C
ATOM  11240  O31 POPE6 308      72.566  55.657  48.181  1.00  0.00           O
ATOM  11241  C31 POPE6 308      72.908  56.047  49.421  1.00  0.00           C
ATOM  11242  O32 POPE6 308      72.277  55.737  50.420  1.00  0.00           O
ATOM  11243  C32 POPE6 308      74.177  56.907  49.500  1.00  0.00           C
ATOM  11246  C23 POPE6 308      70.688  59.048  50.290  1.00  0.00           C
ATOM  11249  C24 POPE6 308      70.377  59.948  51.481  1.00  0.00           C
ATOM  11252  C25 POPE6 308      70.277  59.188  52.801  1.00  0.00           C
ATOM  11255  C26 POPE6 308      71.598  58.537  53.260  1.00  0.00           C
ATOM  11258  C27 POPE6 308      71.618  58.367  54.781  1.00  0.00           C
ATOM  11261  C28 POPE6 308      72.938  57.757  55.301  1.00  0.00           C
ATOM  11264  C29 POPE6 308      72.927  57.677  56.800  1.00  0.00           C
ATOM  11266 0C21 POPE6 308      73.647  56.817  57.540  1.00  0.00           C
ATOM  11268 1C21 POPE6 308      74.607  55.807  56.980  1.00  0.00           C
ATOM  11271 2C21 POPE6 308      75.566  55.237  58.041  1.00  0.00           C
ATOM  11274 3C21 POPE6 308      76.338  54.017  57.521  1.00  0.00           C
ATOM  11277 4C21 POPE6 308      76.918  53.107  58.631  1.00  0.00           C
ATOM  11280 5C21 POPE6 308      78.448  53.177  58.780  1.00  0.00           C
ATOM  11283 6C21 POPE6 308      79.007  51.877  59.380  1.00  0.00           C
ATOM  11286 7C21 POPE6 308      80.538  51.777  59.320  1.00  0.00           C
ATOM  11289 8C21 POPE6 308      81.057  50.368  59.620  1.00  0.00           C
ATOM  11293  C33 POPE6 308      74.658  57.057  50.961  1.00  0.00           C
ATOM  11296  C34 POPE6 308      75.808  58.048  51.131  1.00  0.00           C
ATOM  11299  C35 POPE6 308      76.188  58.217  52.611  1.00  0.00           C
ATOM  11302  C36 POPE6 308      77.298  59.257  52.850  1.00  0.00           C
ATOM  11305  C37 POPE6 308      77.478  59.527  54.351  1.00  0.00           C
ATOM  11308  C38 POPE6 308      78.808  60.217  54.701  1.00  0.00           C
ATOM  11311  C39 POPE6 308      78.928  60.587  56.190  1.00  0.00           C
ATOM  11314 0C31 POPE6 308      78.588  59.427  57.140  1.00  0.00           C
ATOM  11317 1C31 POPE6 308      78.788  59.737  58.631  1.00  0.00           C
ATOM  11320 2C31 POPE6 308      78.478  58.498  59.491  1.00  0.00           C
ATOM  11323 3C31 POPE6 308      78.157  58.807  60.960  1.00  0.00           C
ATOM  11326 4C31 POPE6 308      79.266  59.547  61.711  1.00  0.00           C
ATOM  11329 5C31 POPE6 308      78.887  59.807  63.181  1.00  0.00           C
ATOM  11332 6C31 POPE6 308      79.908  60.677  63.920  1.00  0.00           C
ATOM  11336  NH3 POPE7 309      91.418   3.327  84.151  1.00  0.00           N
ATOM  11340  C12 POPE7 309      90.497   4.437  84.550  1.00  0.00           C
ATOM  11343  C11 POPE7 309      91.257   5.677  85.031  1.00  0.00           C
ATOM  11346  P   POPE7 309      90.688   8.287  85.031  1.00  0.00           P
ATOM  11347  O13 POPE7 309      89.407   9.007  85.201  1.00  0.00           O
ATOM  11348  O14 POPE7 309      91.677   8.607  86.070  1.00  0.00           O
ATOM  11349  O11 POPE7 309      91.317   8.667  83.620  1.00  0.00           O
ATOM  11350  O12 POPE7 309      90.347   6.757  84.960  1.00  0.00           O
ATOM  11351  C1  POPE7 309      91.057   7.857  82.470  1.00  0.00           C
ATOM  11354  C2  POPE7 309      91.707   8.367  81.160  1.00  0.00           C
ATOM  11356  O21 POPE7 309      91.077   9.607  80.781  1.00  0.00           O
ATOM  11357  C21 POPE7 309      91.928  10.457  80.251  1.00  0.00           C
ATOM  11358  O22 POPE7 309      93.127  10.477  80.510  1.00  0.00           O
ATOM  11359  C22 POPE7 309      91.257  11.387  79.281  1.00  0.00           C
ATOM  11362  C3  POPE7 309      91.518   7.367  79.980  1.00  0.00           C
ATOM  11365  O31 POPE7 309      92.008   7.937  78.751  1.00  0.00           O
ATOM  11366  C31 POPE7 309      92.717   7.147  77.951  1.00  0.00           C
ATOM  11367  O32 POPE7 309      92.857   5.947  78.070  1.00  0.00           O
ATOM  11368  C32 POPE7 309      93.297   7.987  76.820  1.00  0.00           C
ATOM  11371  C23 POPE7 309      91.717  11.097  77.830  1.00  0.00           C
ATOM  11374  C24 POPE7 309      91.838  12.397  77.031  1.00  0.00           C
ATOM  11377  C25 POPE7 309      92.647  12.267  75.730  1.00  0.00           C
ATOM  11380  C26 POPE7 309      92.096  11.237  74.741  1.00  0.00           C
ATOM  11383  C27 POPE7 309      92.967  11.157  73.491  1.00  0.00           C
ATOM  11386  C28 POPE7 309      92.376  10.227  72.421  1.00  0.00           C
ATOM  11389  C29 POPE7 309      93.248  10.197  71.201  1.00  0.00           C
ATOM  11391 0C21 POPE7 309      92.987  10.827  70.040  1.00  0.00           C
ATOM  11393 1C21 POPE7 309      91.788  11.687  69.760  1.00  0.00           C
ATOM  11396 2C21 POPE7 309      91.887  12.417  68.410  1.00  0.00           C
ATOM  11399 3C21 POPE7 309      91.747  11.467  67.221  1.00  0.00           C
ATOM  11402 4C21 POPE7 309      92.127  12.117  65.890  1.00  0.00           C
ATOM  11405 5C21 POPE7 309      92.187  11.107  64.730  1.00  0.00           C
ATOM  11408 6C21 POPE7 309      93.307  10.067  64.910  1.00  0.00           C
ATOM  11411 7C21 POPE7 309      93.337   9.017  63.790  1.00  0.00           C
ATOM  11414 8C21 POPE7 309      94.358   7.927  64.090  1.00  0.00           C
ATOM  11418  C33 POPE7 309      94.338   7.217  75.980  1.00  0.00           C
ATOM  11421  C34 POPE7 309      94.717   8.007  74.730  1.00  0.00           C
ATOM  11424  C35 POPE7 309      95.956   7.487  74.001  1.00  0.00           C
ATOM  11427  C36 POPE7 309      96.287   8.377  72.811  1.00  0.00           C
ATOM  11430  C37 POPE7 309      97.647   8.107  72.160  1.00  0.00           C
ATOM  11433  C38 POPE7 309      97.997   9.187  71.120  1.00  0.00           C
ATOM  11436  C39 POPE7 309      97.096   9.177  69.870  1.00  0.00           C
ATOM  11439 0C31 POPE7 309      97.307  10.417  68.990  1.00  0.00           C
ATOM  11442 1C31 POPE7 309      96.297  10.507  67.840  1.00  0.00           C
ATOM  11445 2C31 POPE7 309      96.057  11.957  67.391  1.00  0.00           C
ATOM  11448 3C31 POPE7 309      97.267  12.587  66.680  1.00  0.00           C
ATOM  11451 4C31 POPE7 309      97.388  12.137  65.220  1.00  0.00           C
ATOM  11454 5C31 POPE7 309      98.827  12.207  64.701  1.00  0.00           C
ATOM  11457 6C31 POPE7 309      98.937  11.877  63.211  1.00  0.00           C
ATOM  11461  NH3 POPE8 310      48.687 101.516  47.901  1.00  0.00           N
ATOM  11465  C12 POPE8 310      47.938 100.287  47.471  1.00  0.00           C
ATOM  11468  C11 POPE8 310      46.448 100.387  47.871  1.00  0.00           C
ATOM  11471  P   POPE8 310      44.188  99.088  47.510  1.00  0.00           P
ATOM  11472  O13 POPE8 310      43.447 100.357  47.631  1.00  0.00           O
ATOM  11473  O14 POPE8 310      43.717  98.216  46.400  1.00  0.00           O
ATOM  11474  O11 POPE8 310      44.107  98.337  48.920  1.00  0.00           O
ATOM  11475  O12 POPE8 310      45.727  99.326  47.250  1.00  0.00           O
ATOM  11476  C1  POPE8 310      43.387  97.118  49.060  1.00  0.00           C
ATOM  11479  C2  POPE8 310      43.397  96.516  50.520  1.00  0.00           C
ATOM  11481  O21 POPE8 310      42.248  96.857  51.340  1.00  0.00           O
ATOM  11482  C21 POPE8 310      42.218  98.088  51.820  1.00  0.00           C
ATOM  11483  O22 POPE8 310      42.458  99.107  51.201  1.00  0.00           O
ATOM  11484  C22 POPE8 310      41.817  98.057  53.311  1.00  0.00           C
ATOM  11487  C3  POPE8 310      44.736  96.686  51.300  1.00  0.00           C
ATOM  11490  O31 POPE8 310      44.647  96.066  52.611  1.00  0.00           O
ATOM  11491  C31 POPE8 310      45.058  94.798  52.670  1.00  0.00           C
ATOM  11492  O32 POPE8 310      45.578  94.186  51.750  1.00  0.00           O
ATOM  11493  C32 POPE8 310      44.818  94.186  54.051  1.00  0.00           C
ATOM  11496  C23 POPE8 310      43.018  98.337  54.250  1.00  0.00           C
ATOM  11499  C24 POPE8 310      42.636  98.517  55.730  1.00  0.00           C
ATOM  11502  C25 POPE8 310      43.897  98.747  56.590  1.00  0.00           C
ATOM  11505  C26 POPE8 310      43.628  99.228  58.021  1.00  0.00           C
ATOM  11508  C27 POPE8 310      44.897  99.816  58.650  1.00  0.00           C
ATOM  11511  C28 POPE8 310      44.678 100.597  59.960  1.00  0.00           C
ATOM  11514  C29 POPE8 310      44.697  99.737  61.201  1.00  0.00           C
ATOM  11516 0C21 POPE8 310      45.058 100.147  62.431  1.00  0.00           C
ATOM  11518 1C21 POPE8 310      45.438 101.546  62.831  1.00  0.00           C
ATOM  11521 2C21 POPE8 310      46.898 101.667  63.311  1.00  0.00           C
ATOM  11524 3C21 POPE8 310      47.158 101.107  64.710  1.00  0.00           C
ATOM  11527 4C21 POPE8 310      48.538 101.507  65.240  1.00  0.00           C
ATOM  11530 5C21 POPE8 310      48.816 101.048  66.680  1.00  0.00           C
ATOM  11533 6C21 POPE8 310      49.328  99.597  66.781  1.00  0.00           C
ATOM  11536 7C21 POPE8 310      49.818  99.257  68.201  1.00  0.00           C
ATOM  11539 8C21 POPE8 310      50.287  97.806  68.361  1.00  0.00           C
ATOM  11543  C33 POPE8 310      45.408  92.747  54.100  1.00  0.00           C
ATOM  11546  C34 POPE8 310      44.928  91.838  55.251  1.00  0.00           C
ATOM  11549  C35 POPE8 310      45.088  92.456  56.641  1.00  0.00           C
ATOM  11552  C36 POPE8 310      44.727  91.477  57.751  1.00  0.00           C
ATOM  11555  C37 POPE8 310      45.018  92.006  59.160  1.00  0.00           C
ATOM  11558  C38 POPE8 310      44.837  90.917  60.230  1.00  0.00           C
ATOM  11561  C39 POPE8 310      45.298  91.346  61.631  1.00  0.00           C
ATOM  11564 0C31 POPE8 310      45.287  90.177  62.610  1.00  0.00           C
ATOM  11567 1C31 POPE8 310      45.838  90.527  64.001  1.00  0.00           C
ATOM  11570 2C31 POPE8 310      45.998  89.286  64.900  1.00  0.00           C
ATOM  11573 3C31 POPE8 310      45.167  89.338  66.190  1.00  0.00           C
ATOM  11576 4C31 POPE8 310      45.807  90.187  67.291  1.00  0.00           C
ATOM  11579 5C31 POPE8 310      45.037  90.096  68.611  1.00  0.00           C
ATOM  11582 6C31 POPE8 310      45.817  90.658  69.800  1.00  0.00           C
ATOM  11586  NH3 POPE9 311     118.108 134.522  82.410  1.00  0.00           N
ATOM  11590  C12 POPE9 311     117.428 133.431  83.211  1.00  0.00           C
ATOM  11593  C11 POPE9 311     118.437 132.753  84.130  1.00  0.00           C
ATOM  11596  P   POPE9 311     119.417 130.518  83.171  1.00  0.00           P
ATOM  11597  O13 POPE9 311     118.857 129.876  84.380  1.00  0.00           O
ATOM  11598  O14 POPE9 311     120.797 130.137  82.801  1.00  0.00           O
ATOM  11599  O11 POPE9 311     118.398 130.357  81.961  1.00  0.00           O
ATOM  11600  O12 POPE9 311     119.438 132.083  83.370  1.00  0.00           O
ATOM  11601  C1  POPE9 311     118.548 131.082  80.741  1.00  0.00           C
ATOM  11604  C2  POPE9 311     119.687 130.518  79.840  1.00  0.00           C
ATOM  11606  O21 POPE9 311     119.757 131.182  78.561  1.00  0.00           O
ATOM  11607  C21 POPE9 311     120.087 132.453  78.580  1.00  0.00           C
ATOM  11608  O22 POPE9 311     120.287 133.142  79.570  1.00  0.00           O
ATOM  11609  C22 POPE9 311     120.096 133.001  77.160  1.00  0.00           C
ATOM  11612  C3  POPE9 311     119.518 129.007  79.550  1.00  0.00           C
ATOM  11615  O31 POPE9 311     120.816 128.438  79.331  1.00  0.00           O
ATOM  11616  C31 POPE9 311     121.007 127.537  78.410  1.00  0.00           C
ATOM  11617  O32 POPE9 311     120.177 127.076  77.631  1.00  0.00           O
ATOM  11618  C32 POPE9 311     122.447 127.048  78.541  1.00  0.00           C
ATOM  11621  C23 POPE9 311     120.737 132.092  76.070  1.00  0.00           C
ATOM  11624  C24 POPE9 311     119.727 131.253  75.281  1.00  0.00           C
ATOM  11627  C25 POPE9 311     120.357 130.616  74.031  1.00  0.00           C
ATOM  11630  C26 POPE9 311     121.188 129.348  74.300  1.00  0.00           C
ATOM  11633  C27 POPE9 311     121.717 128.727  73.000  1.00  0.00           C
ATOM  11636  C28 POPE9 311     122.677 127.537  73.190  1.00  0.00           C
ATOM  11639  C29 POPE9 311     121.978 126.308  73.710  1.00  0.00           C
ATOM  11641 0C21 POPE9 311     121.838 125.107  73.120  1.00  0.00           C
ATOM  11643 1C21 POPE9 311     122.388 124.676  71.781  1.00  0.00           C
ATOM  11646 2C21 POPE9 311     123.316 123.456  71.930  1.00  0.00           C
ATOM  11649 3C21 POPE9 311     124.018 123.097  70.610  1.00  0.00           C
ATOM  11652 4C21 POPE9 311     124.947 121.878  70.711  1.00  0.00           C
ATOM  11655 5C21 POPE9 311     124.237 120.637  71.281  1.00  0.00           C
ATOM  11658 6C21 POPE9 311     125.037 119.338  71.080  1.00  0.00           C
ATOM  11661 7C21 POPE9 311     124.368 118.137  71.750  1.00  0.00           C
ATOM  11664 8C21 POPE9 311     124.967 116.796  71.360  1.00  0.00           C
ATOM  11668  C33 POPE9 311     123.228 127.087  77.210  1.00  0.00           C
ATOM  11671  C34 POPE9 311     124.717 126.786  77.410  1.00  0.00           C
ATOM  11674  C35 POPE9 311     125.497 126.936  76.101  1.00  0.00           C
ATOM  11677  C36 POPE9 311     125.807 125.616  75.391  1.00  0.00           C
ATOM  11680  C37 POPE9 311     125.917 125.816  73.870  1.00  0.00           C
ATOM  11683  C38 POPE9 311     126.602 124.658  73.131  1.00  0.00           C
ATOM  11686  C39 POPE9 311     128.113 124.606  73.340  1.00  0.00           C
ATOM  11689 0C31 POPE9 311     128.803 123.697  72.320  1.00  0.00           C
ATOM  11692 1C31 POPE9 311     130.273 123.456  72.650  1.00  0.00           C
ATOM  11695 2C31 POPE9 311     130.902 122.418  71.720  1.00  0.00           C
ATOM  11698 3C31 POPE9 311     132.262 121.887  72.201  1.00  0.00           C
ATOM  11701 4C31 POPE9 311     132.193 121.276  73.611  1.00  0.00           C
ATOM  11704 5C31 POPE9 311     133.293 120.257  73.881  1.00  0.00           C
ATOM  11707 6C31 POPE9 311     133.221 119.667  75.290  1.00  0.00           C
ATOM  11711  NH3 POPE  312       4.188  12.467  90.051  1.00  0.00           N
ATOM  11715  C12 POPE  312       5.418  12.887  90.821  1.00  0.00           C
ATOM  11718  C11 POPE  312       5.998  11.737  91.670  1.00  0.00           C
ATOM  11721  P   POPE  312       5.338   9.437  90.611  1.00  0.00           P
ATOM  11722  O13 POPE  312       5.828   8.257  91.371  1.00  0.00           O
ATOM  11723  O14 POPE  312       3.968   9.927  90.861  1.00  0.00           O
ATOM  11724  O11 POPE  312       5.448   9.187  89.081  1.00  0.00           O
ATOM  11725  O12 POPE  312       6.348  10.627  90.840  1.00  0.00           O
ATOM  11726  C1  POPE  312       4.488   8.407  88.351  1.00  0.00           C
ATOM  11729  C2  POPE  312       4.988   6.957  88.190  1.00  0.00           C
ATOM  11731  O21 POPE  312       6.298   7.047  87.600  1.00  0.00           O
ATOM  11732  C21 POPE  312       7.238   6.467  88.330  1.00  0.00           C
ATOM  11733  O22 POPE  312       7.038   5.607  89.170  1.00  0.00           O
ATOM  11734  C22 POPE  312       8.608   6.957  87.860  1.00  0.00           C
ATOM  11737  C3  POPE  312       4.058   6.067  87.320  1.00  0.00           C
ATOM  11740  O31 POPE  312       4.488   4.687  87.340  1.00  0.00           O
ATOM  11741  C31 POPE  312       5.227   4.137  86.340  1.00  0.00           C
ATOM  11742  O32 POPE  312       5.748   3.037  86.480  1.00  0.00           O
ATOM  11743  C32 POPE  312       5.348   4.997  85.080  1.00  0.00           C
ATOM  11746  C23 POPE  312       9.158   6.077  86.711  1.00  0.00           C
ATOM  11749  C24 POPE  312      10.168   6.817  85.830  1.00  0.00           C
ATOM  11752  C25 POPE  312      10.678   5.937  84.680  1.00  0.00           C
ATOM  11755  C26 POPE  312      12.078   5.367  84.960  1.00  0.00           C
ATOM  11758  C27 POPE  312      12.618   4.427  83.871  1.00  0.00           C
ATOM  11761  C28 POPE  312      14.138   4.167  83.960  1.00  0.00           C
ATOM  11764  C29 POPE  312      14.608   3.607  85.280  1.00  0.00           C
ATOM  11766 0C21 POPE  312      15.868   3.197  85.560  1.00  0.00           C
ATOM  11768 1C21 POPE  312      17.038   3.227  84.601  1.00  0.00           C
ATOM  11771 2C21 POPE  312      17.118   1.987  83.690  1.00  0.00           C
ATOM  11774 3C21 POPE  312      18.147   2.077  82.561  1.00  0.00           C
ATOM  11777 4C21 POPE  312      17.817   1.122  81.400  1.00  0.00           C
ATOM  11780 5C21 POPE  312      18.778   1.282  80.210  1.00  0.00           C
ATOM  11783 6C21 POPE  312      18.267   0.612  78.931  1.00  0.00           C
ATOM  11786 7C21 POPE  312      19.167   0.902  77.720  1.00  0.00           C
ATOM  11789 8C21 POPE  312      18.538   0.572  76.370  1.00  0.00           C
ATOM  11793  C33 POPE  312       6.207   4.367  83.951  1.00  0.00           C
ATOM  11796  C34 POPE  312       7.108   5.397  83.260  1.00  0.00           C
ATOM  11799  C35 POPE  312       8.098   4.747  82.281  1.00  0.00           C
ATOM  11802  C36 POPE  312       7.408   4.277  80.991  1.00  0.00           C
ATOM  11805  C37 POPE  312       8.398   3.877  79.900  1.00  0.00           C
ATOM  11808  C38 POPE  312       7.868   2.867  78.891  1.00  0.00           C
ATOM  11811  C39 POPE  312       8.808   2.757  77.681  1.00  0.00           C
ATOM  11814 0C31 POPE  312       8.548   1.532  76.800  1.00  0.00           C
ATOM  11817 1C31 POPE  312       9.448   1.532  75.561  1.00  0.00           C
ATOM  11820 2C31 POPE  312       9.388   0.222  74.760  1.00  0.00           C
ATOM  11823 3C31 POPE  312      10.058  -0.948  75.491  1.00  0.00           C
ATOM  11826 4C31 POPE  312      10.138  -2.218  74.640  1.00  0.00           C
ATOM  11829 5C31 POPE  312      10.577  -3.438  75.470  1.00  0.00           C
ATOM  11832 6C31 POPE  312      10.708  -4.728  74.650  1.00  0.00           C
ATOM  11836  NH3 POPE  313      84.736  32.487  42.580  1.00  0.00           N
[truncated: 1,801,370 more chars]
